# Supplementary material for: Identification of anoikis-related genes classification patterns and immune infiltration characterization in ischemic stroke based on machine learning
Source: Front Aging Neurosci. 2023 Mar 23;15:1142163. doi: 10.3389/fnagi.2023.1142163 (PMC10076550; doi:10.3389/fnagi.2023.1142163)
Supplement: Supplementary file 1 [file Data_Sheet_1.ZIP]

Archive with 5 entries (5 files):
- Supplementary material/Supplementary Figures 1.tif
- Supplementary material/Supplementary Figures 2.tif
- Supplementary material/Supplementary Figures 3.tif
- Supplementary material/Supplementary material-Figure Legends.docx
- Supplementary material/Supplementary material-Figure Legends.pdf
