# Supplementary material for: Identification of anoikis-related genes classification patterns and immune infiltration characterization in ischemic stroke based on machine learning
Source: Front Aging Neurosci. 2023 Mar 23;15:1142163. doi: 10.3389/fnagi.2023.1142163 (PMC10076550; doi:10.3389/fnagi.2023.1142163)
Supplement: Supplementary file 2 [file Data_Sheet_2.ZIP]

Archive with 15 entries (14 files):
- Fig 5/c2.cp.kegg.symbols.gmt
- Fig 5/c5.go.symbols.gmt
- Fig 5/CIBERSORT-Results.txt
- Fig 5/cluster.txt
- Fig 5/geoCRG15.cluHeatmap.R
- Fig 5/geoCRG17.clusterImm.R
- Fig 5/geoCRG18.GSVA.R
- Fig 5/normalize.txt
- Fig 5/═╝5/
- Fig 5/═╝5/15.boxplot.pdf
- Fig 5/═╝5/15.heatmap.pdf
- Fig 5/═╝5/17.barplot.pdf
- Fig 5/═╝5/17.immune.diff.pdf
- Fig 5/═╝5/18.GO-barplot.pdf
- Fig 5/═╝5/18.KEGG-barplot.pdf
