# Supplementary material for: Identification of anoikis-related genes classification patterns and immune infiltration characterization in ischemic stroke based on machine learning
Source: Front Aging Neurosci. 2023 Mar 23;15:1142163. doi: 10.3389/fnagi.2023.1142163 (PMC10076550; doi:10.3389/fnagi.2023.1142163)
Supplement: Supplementary file 2 [file Data_Sheet_2.ZIP › Fig 5/CIBERSORT-Results.txt]

id	B cells naive	B cells memory	Plasma cells	T cells CD8	T cells CD4 naive	T cells CD4 memory resting	T cells CD4 memory activated	T cells follicular helper	T cells regulatory (Tregs)	T cells gamma delta	NK cells resting	NK cells activated	Monocytes	Macrophages M0	Macrophages M1	Macrophages M2	Dendritic cells resting	Dendritic cells activated	Mast cells resting	Mast cells activated	Eosinophils	Neutrophils
GSM1406033_Control	0.0191157448542829	0	0	0.204466906349029	0.0729626173740332	0	0.0358145621999915	0	0	0.0801588585140683	0.0380114425033595	0	0.0859056923440215	0	0	0.00359319776872644	2.63566264969213e-05	0	0.0274486388097761	0	0.00799380670391732	0.424502175952297
GSM1406034_Control	0.0159233799494675	0	0	0.254612845712305	0.0729389046396724	0	0.0804957601748238	0	0	0	0.114531859574777	0	0.0714733949360227	0	0	0.00972712357727787	0.000559708179321975	0	0.0164471850691174	0	0	0.363289838187214
GSM1406035_Control	0.0235198691034372	0	0.000433572942477973	0.254406444699071	0.0706344621066419	0	0.0470008086665653	0	0	0.0525818970179801	0.0599578867707686	0	0.150699083670754	0	0	0.0040462852592396	0	0	0.0124320123901789	0	0	0.324287677372885
GSM1406036_Control	0	0	0.00148939693624657	0.171919961101297	0.107457370449623	0	0.0456869337473577	0	0	0	0.0927914878802471	0	0.0902278811673612	0	0	0	0.000146979990489	0.00399440258123974	0.0127392082537611	0	0.00870108260175649	0.464845295290621
GSM1406037_Control	0.0335767363235064	0	0	0.121933926726444	0.148262224871757	0	0.0651361017523647	0	0	0.129340299920148	0.0826562260962572	0	0.0648953364393675	0	0	0.00630865024865558	0	0.000527384821011493	0.00091203938777018	0	0.0166656385986186	0.3297854348141
GSM1406038_Control	0.0135406911371604	0	0.000442282868873828	0.22919818159937	0.051793200045143	0	0.0392988201473182	0	0	0.0116108476044229	0.0793727487463602	0	0.0872021785343375	0	0	0	0	0	0.0157879455335362	0	0	0.471753103783478
GSM1406039_Control	0.0215756311501653	0	0	0.265025093641452	0.0274180907257482	0	0.0459325855338184	0	0	0.019456281995286	0.0662890220119036	0	0.0674074012727676	0	0	0.00962634516256863	0	6.4922023711198e-05	0.0188461105592085	0	0	0.45835851592337
GSM1406040_Control	0.0422132013712468	0	0	0.185395045592274	0.0926204640436033	0	0.0515822669024087	0	0	0.0477559075629223	0.0403248651257316	0	0.152275804522773	0	0	0	0	0	0.0191903144043866	0	0.00352453974095231	0.365117590733701
GSM1406041_Control	0.0320713281147147	0	0.00412249973023582	0.290593350133029	0.105608063906307	0	0.0637253890280614	0	0	0	0.116057398761221	0	0.101434348338756	0	0	0.00513176606316753	0	0	0.013947573271732	0	0.0132608236677177	0.254047458985057
GSM1406042_Control	0.0184197824126726	0	0	0.244153981643985	0.0820993601231609	0	0.0861443746344723	0	0	0.0173211904142377	0.117336145117614	0	0.0975358325642674	0	0	0.0119594134895912	0	0.00173124251354967	0.0120713512265566	0	0.0131655815211169	0.298061744338775
GSM1406043_Control	0.0018430358343146	0	0.00411708418049746	0.225801665831715	0.0589764764593657	0	0.0462719530687304	0	0	0.0211559317222226	0.151547224673642	0	0.0627591566189781	0	0	0.00242944252994371	0	0	0.0241837868517941	0	0.0180051284720927	0.382909113756703
GSM1406044_Control	0.0119155266656209	0	0.00639673805363896	0.079557108271488	0.0878399837593557	0	0.0889953379374536	0	0	0.121074137998644	0.0638175857614345	0	0.0522280528933981	0	0	0.00310009880601002	0.00110451776768232	0	0.00260039322017815	0	0.0262929561924719	0.455077562672624
GSM1406045_Control	0.0463387027181203	0	0.00280180794004545	0.223857596198259	0.121507553270748	0	0.0355430494957063	0	0.000367664646665662	0	0.0802202434364823	0	0.0596626534100239	0	0	0	0	0	0.0200666394631319	0	0.0313050669043957	0.378329022516421
GSM1406046_Control	0.0506449923618238	0	0	0.303654258436004	0.0952435100988702	0	0.0533494761158988	0	0	0.0296888958377828	0.098372029805387	0	0.0356060368347631	0	0	0.00923781408707559	0.00113321826875762	0	0.0133461467044601	0	0.0503385553734899	0.259385066075687
GSM1406047_Control	0.0290561465829207	0	0	0.249454277432666	0.0375335247642911	0	0.0331293457626692	0	0	0.0396973589065598	0.087658487070144	0	0.0871445880630689	0.0111812857521077	0	0.00197133388039845	0	0	0	0	0.022477229428749	0.400696422356425
GSM1406048_Control	0.0214691674523848	0	0.00437628744995166	0.333914130194092	0.00912239804411571	0	0.0456717415720187	0	0	0.00101946677956937	0.0567881260904778	0	0.0978238163971613	0	0	0.00601651914099717	0	0.000310920411736449	0.0251327281206557	0	0.0152844787309303	0.383070219615909
GSM1406049_Control	0.0191003992787282	0	0	0.185844396925566	0.0910518211361418	0	0.0512582887556144	0	0	0.0265385040614191	0.129986639231706	0	0.0972331479169307	0	0	0.00444445885455735	0.00221707910226107	0	0.024946367233449	0	0.0156544639709996	0.351724433532627
GSM1406050_Control	0.0307422479817756	0	0.00334709714049626	0.187326562312695	0.0693529438822023	0	0.0567189030936195	0	0	0	0.0923024374477065	0	0.106051273418659	0	0	0.0015299982984672	9.12687525756819e-05	0	0.0246806624520304	0	0.00553470419624989	0.422321901023522
GSM1406051_Control	0	0.00229403707290297	0.00773468492979115	0.170693161317632	0.0630767391966551	0	0.0202701494781178	0	0.00135888652370476	0	0.243309562974241	0	0.140636807113925	0	0	0.00493698125654258	0	0	0	0	0.0164202019754821	0.329268788161006
GSM1406052_Control	0.0631067808106502	0	0	0.349460368614814	0.021332394937153	0	0.0693510318163639	0	0	0.0108814109493515	0.0450386350303142	0	0.0621429340437792	0	0	0.00594073808160186	0	0	0.0075793948288201	0	0.00253350732142592	0.362632803565726
GSM1406053_Control	0.0481004757535554	0	0	0.156495969132442	0.0904829230204139	0	0.0347962363694472	0	0	0.0595878272406313	0.0467476694565202	0	0.0898082766893862	0	0	0	0	0.00302941158981089	0.0309315764015141	0	0.00318028346581792	0.436839350880461
GSM1406054_Control	0	0	0	0.0976965690164754	0.053473028641033	0	0.0416243871980721	0	0	0.0534450407591625	0.0984351876930578	0	0.124251868475094	0.0145839406292912	0	0	0	0	0	0	0.0310048693986842	0.48548510818913
GSM1406055_Control	0.0330506150902874	0	0	0.306025454018156	0.0373089140367561	0	0.0589519723380722	0	0	0.017297543943286	0.136844801433003	0	0.0801501038661197	0	0	0.0040277655393318	0	0	0.0146319831861924	0	0	0.311710846548796
GSM1406056_Treat	0.0181082453387529	0	0.00076401544165582	0.239394194000137	0.0189925471169282	0	0.0866540943108898	0.000669764639052274	0	0.0463230542394199	0.0573944145839395	0	0.102597319021426	0	0	0	0	0	0.00393783106338073	0	0.00207317555770058	0.423091344686717
GSM1406057_Treat	0.0015681194009433	0	0.00584656491990149	0.0844255562238265	0.119342447496717	0	0.0472698212582885	0	0	0.0528396203521172	0.12750330556664	0	0.161978423395834	0	0	0.0127977507822889	0	0	0.00726164722607461	0	0	0.379166743377368
GSM1406058_Treat	0.0403373075840712	0	0	0.242304043696148	0.039073404904949	0	0.0967154547025804	0	0	0.0274477756962761	0.163979988364293	0	0.0717644606766205	0	0	0.00166981250808623	0	0	0	0	0.0080022800331103	0.308705471833865
GSM1406059_Treat	0.0208116048016182	0	0	0.170252459911763	0.0402487244305036	0	0.0653726339364334	0	0	0.0469873472142271	0.0629478276649022	0	0.088877248881849	0.0199749598196936	0	0.00282244292391653	0	0	0.0289834473665845	0	0.0171759767995006	0.435545326249008
GSM1406060_Treat	0.0229575860833817	0	0.000116014995852183	0.211866149454579	0.0582312842701284	0	0.0551272873113986	0	0	0.015911672226666	0.0875129300088865	0	0.0907796550098191	0.00752450266122268	0	0	0	0	0	0	0.00811826577989572	0.44185465219817
GSM1406061_Treat	0.0488103622574732	0	0	0.226487245111806	0.0401591035813002	0	0.095766250927638	0.000999815228416681	0	0.0414589191761759	0.0530132689316885	0	0.0667624825408357	0	0	0.0069272302362499	0.00442305883725365	0	0.0256526321785563	0	0	0.389539630992606
GSM1406062_Treat	0.0113643110240125	0	0.00843638514829158	0.165453264919893	0.11501342712301	0	0.0714245736219015	0.00154911645349305	0	0.0453502560893302	0.105273144576623	0	0.0850855382197046	0	0	0	0	0	0	0.00134159092334649	0	0.389708391900395
GSM1406063_Treat	0.0144712645662774	0	0.00128512416932756	0.246032702589183	0.0137094572375619	0	0.0263558441811222	0	0	0	0.0598113990838997	0	0.113136362878071	0	0	0.000403269260001535	0	0	0.0154216337899085	0	0	0.509372942244647
GSM1406064_Treat	0.0140850791905626	0	0.00255286697591928	0.164527606626404	0.0163506453797948	0	0.0485302983909141	0	0	0.000386094474159722	0.0888375253676058	0	0.134474153125093	0.0380195860496026	0	0	0	0	0	0	0	0.492236144419944
GSM1406065_Treat	0	0	0	0.152386150109113	0.0663684475664635	0	0.0576269898825025	0.00083544553095699	0.00359971156582159	0.0832323490809161	0.0349438725334475	0	0.0945809968242856	0	0	0	0	0	0.0199429194594805	0	0.0282992027862458	0.458183914660767
GSM1406066_Treat	0.0146864369474045	0	0.00133709275002655	0.240269189070568	0	0	0.0205826965105593	0	0.00060722957369471	0	0.120541800334742	0	0.128129746252361	0	0	0	0	0	0.00933337134461661	0	0	0.464512437216027
GSM1406067_Treat	0.0101885780415822	0	0.00208090093959162	0.208266334257302	0.00179647180479061	0	0.0917863891709553	0	0	0.0307264322492777	0.0677585804807773	0	0.138407725533074	0	0	0.0062072932413581	0	0	0.0242192635831407	0	0.0308768893265755	0.387685141371575
GSM1406068_Treat	0.0101146691268271	0	0.00125974153318027	0.243118348237105	0.0258445051200069	0	0.0553438237180517	0	0	0.0428323771226324	0.146277482445546	0	0.0643748939678355	0	0	0.00363641613512108	0	0.00110594372556202	0.0248907618100787	0	0.0106109969282524	0.370590040129801
GSM1406069_Treat	0.00208981315226669	0	0	0.111097609639643	0.0226685853681959	0	0.0734317212670962	0	0	0.031697577043004	0.0837551758903324	0	0.143416039425814	0.00251820170068114	0	0	0	0	0.00772873216017625	0	0.0314709527933452	0.490125591559445
GSM1406070_Treat	0.0205315678015293	0	0.000965544125538926	0.0887721662628887	0.106702631766695	0	0.071342492616903	0	0	0.0261533045497413	0.168214229656686	0	0.0227490512347997	0	0	0.0119531362331409	0	0	0.0210730363366955	0	0.024520408377966	0.437022431037416
GSM1406071_Treat	0.00691621479078834	0	0	0.162127724323801	0.0235038930394544	0	0.0655316815144578	0	0	0.109756625868111	0.0885157932984646	0	0.0713368581382878	0	0	0.00776927772473175	0	0	0.0201428560917179	0	0.040514186024182	0.403884889186004
GSM1406072_Treat	0.0262027394945039	0	0.00182482364769616	0.265240939064263	0.0381482287052538	0	0.0485159916204678	0.00231476936693802	0	0.000779512389657783	0.068040889022484	0	0.0949012050678239	0	0	0.00298473621178995	0	0	0.0130957307346486	0	0.0350643038555596	0.402886130818914
GSM1406073_Treat	0.00893027742938032	0	0.00605316264666158	0.197039038247816	0.0468324419425521	0	0.0600677384325333	0	0	0	0.101295852559828	0	0.135170165201496	0	0	0	0	0	0	0	0	0.444611323539733
GSM1406074_Treat	0.0366073923598437	0	0	0.285555783115337	0	0	0.0485745904003889	0	0	0	0.0802108999626441	0	0.14386611714752	0	0	0	0	0	0.00725377979261382	0	0	0.397931437221652
GSM1406075_Treat	0.0262979045851231	0	0.000440030471263442	0.113406591668379	0.0102329038914051	0	0.0781257502347531	0	0	0.0474203328712925	0.110758802935659	0	0.141506483723011	0.0367924600772381	0	0	0	0	0	0.00567867763947596	0	0.429340061902399
GSM1406076_Treat	0	0	0.0157542215535291	0.0297041779604383	0.0725175714304771	0	0.0727994084940582	0	0	0.0585370962888643	0.0608284218598678	0	0.152441844498581	0.0198382462164884	0	0	0	0	0.0128501609699934	0	0	0.504728850727702
GSM1406077_Treat	0.017634374611747	0	1.10595941794969e-05	0.289081060694369	0.0208530245755374	0	0.0852912269735026	0.000819531720398239	0	0.0400750902578364	0.121960986084839	0	0.102224122354239	0	0	0.00361363808492965	0	0	0.0107494088357642	0	0.021356005165797	0.286330471046861
GSM1406078_Treat	0.0047592862850866	0	0	0.318817008686371	0.0163068883191278	0	0.0750235964749476	0	0	0	0.127349864991209	0	0.105570997496148	0.00255897709388113	0	0.000833104531585481	0	0	0	0.00519949030781142	0	0.343580785813832
GSM1406079_Treat	0.0239187007115946	0	0.00332227142427203	0.275663290320917	0.0318957935614251	0	0.0651542726707685	6.36755769789231e-06	0	0.0466799482976191	0.026886731619635	0	0.101497083933441	0	0	0.000952683436607851	0	0	0	0	0	0.424022856466022
GSM1406080_Treat	0.0103921783093187	0	0.00395300412897301	0.0107936330830673	0.031487271108122	0.0226179955728695	0.0293096541298668	0	0	0.00917582864943377	0.121794784436243	0	0.1395953390223	0	0	0.00889026935318889	0	0	0	0	0	0.611990042206617
GSM1406081_Treat	0.0242297985530822	0	0	0.214586012750269	0.00528504660796894	0	0.0841179601431371	0.00367551964934963	0	0.0265128713936874	0.12001339697645	0	0.0877185326527562	0.0125367791878369	0	0	0	0.000817636380313057	0.0045131591486668	0	0.0543376340717822	0.3616556524847
GSM1406082_Treat	0	0	0.00665507376485142	0.185194602450817	0.0423688652297361	0	0.085121905226945	0.00257973422666214	0	0.0301829961081075	0.0938356443935628	0	0.130911623435488	0.0405158079954495	0	0.00707711547795086	0	0	0	0	0	0.37555663169043
GSM1406083_Treat	0.00833495044187351	0	0.00350887928946335	0.259578640613878	0.0124970108267953	0	0.0800074918440886	0	0	0.0202098621384343	0.137689034014101	0	0.0899742776339436	0	0	0.00693551456091553	0	0	0.00996169918748538	0	0.014429090224483	0.356873549224539
GSM1406084_Treat	0	0	0.00257761112940696	0.122811034368375	0.0125186818468828	0	0.0497744376199074	0	0	0.00256079594829414	0.0831313988329071	0	0.147208322685188	0.0584582382848252	0	0	0	0	0.00124882601329865	0	0.0173051468535719	0.502405506417342
GSM1406085_Treat	0.0106270489781844	0	5.37875421763877e-05	0.144010541136222	0.0297758654597087	0	0.0652309103653003	0	0	0.0245110293714511	0.107961113422956	0	0.0492263593375682	0.0225456221569348	0	0	0	0	0.023927744961449	0	0.0095002447689693	0.51262973249908
GSM1406086_Treat	0.0298284187570838	0	0	0.138195132340898	0.0917200383692203	0	0.0412871582199616	0	0	0	0.177420860134328	0	0.0206636159981818	0	0	0.00473004987992613	0	0	0.0202940623790903	0	0.0257193017166178	0.450141362204692
GSM1406087_Treat	0.019392808755317	0	0	0.140058618498449	0.0116054917763151	0	0.0830436215281026	0	0	0.162773818143787	0.100775651275413	0	0	0	0	0.0149427996887157	0	0	0.0166335293934798	0	0.0352534508710205	0.4155202100694
GSM1406088_Treat	0.0177874678256374	0	0	0.172932401471898	0.0564876320972528	0	0.0832758167292331	0	0	0.0480406042533493	0.0829394843756919	0	0.0806437297510818	0	0	0.000584105777742712	0	0.000401114095314849	0.0202718083442139	0	0	0.436635835278584
GSM1406089_Treat	0.0493783710674435	0	0.000632509930900463	0.282793599215637	0.0452965537413872	0	0.061902859239524	0.00266472013268223	0	0	0.072857710230815	0	0.0734621730904063	0	0	0	0	0	0.0150234442047693	0	0	0.395988059146435
GSM1406090_Treat	0.0332954730689638	0	0.00694055110240977	0.209363658654118	0.0373210933874272	0	0.0609917507035018	0	0	0.00578946975033428	0.097073419245107	0	0.0819442161072124	0	0	0.00230491330585222	0	0	0	0	0	0.464975454675073
GSM1406091_Treat	0.011633165792065	0	0	0.242019077585341	0.0401727042054359	0	0.0630898304531921	0.000808738500330317	0.00368192789570473	0	0.109249158226811	0	0.117954723437943	0.0376741609124388	0	0	0	0	0	0	0.00816347472912608	0.365553038261612
GSM1406092_Treat	0.0276886515743022	0	0.00167216683837387	0.236798934670562	0.00916061535158181	0	0.0306571155659536	0.000671104904440241	0	0	0.0982155557681358	0	0.13525529810792	0	0	0.00125477434325257	0	0	0.0265210079159516	0	0	0.432104774959526
GSM1406093_Treat	0.0286398489956223	0	0	0.219950275521833	0	0	0.0430294476716692	0	0	0	0.0924808329505192	0	0.094985650515558	0	0	0	0	0	0.0194228135653096	0	0	0.501491130779489
GSM1406094_Treat	0.00235212710355729	0	0.000986203079546104	0.0755911277868185	0.0252735745892593	0	0.0431819694746664	0	0	0.0330206285730782	0.0927054047877963	0	0.116313129881384	0.0428674633863926	0	0	0	0	0	0	0	0.567708371337501
GSM1406095_Treat	0.0152375354326215	0	0.0011972995110137	0.0984148249787351	0.00680572298034866	0	0.0419243465759057	0	0.0034100556879111	0.00983303939429576	0.0557387815218769	0	0.0749036577338151	0.0162381373698709	0	0.0069199302649711	0	0	0.0174780436433356	0	0.0355006051070758	0.616398019798223
GSM1406096_Treat	0.00575607286443015	0	0.00281797220877074	0.192256282471367	0	0	0.0479237475468293	0.000369502747196082	0	0	0.0977157538331793	0	0.0869061846227943	0	0	0.00529291991409177	0	0	0.00353232729946419	0	0	0.557429236491877
GSM1406097_Treat	0.0104357339644003	0	0	0.242300993745984	0	0	0.0834654776670839	0.000235283155121888	0	0	0.133112355910346	0	0.106519488275182	0.0253423460454022	0	0	0	0	0.0122139808375787	0	0	0.386374340398901
GSM1406098_Treat	0.0216160720095185	0	0.00837350817816887	0.213814689345617	0.0037836484824444	0	0.0900868717650759	0.0028910504174594	0	0.0418684590957861	0.0964466972846986	0	0.0964191908228895	0.00572772634987206	0.000172797242129391	0.0100373728252378	0	0	0	0	0	0.408761916181103
GSM1406099_Treat	0.00257150587033107	0	0.00174604208658138	0.12598699118984	0.01055675286089	0	0.0502915831765305	0	0	0	0.104781982742348	0	0.130738634902803	0.0500335680488753	0	0	0	0	0	0	0	0.523292939121801
GSM1406100_Treat	0.00758351520755321	0	0	0.166672181852172	0.0688616431985745	0	0.0610069595198813	0.00155746019145981	0	0.0387931523902155	0.079121351715505	0	0.166920461017359	0.0146553489423304	0	0.00178193609692133	0	0	0	0	0.0289683774949796	0.364077612373049
GSM1406101_Treat	0	0	0.00244944035183911	0.213125194041104	0.0098567267039422	0	0.0825635554276771	0.000706945854608845	0	0	0.120129397210781	0	0.0836639048146858	0	0	0.00815818962008346	0	0	0.00813224615450326	0	0.00859191867474769	0.462622481146028
GSM1406102_Treat	0.0150228089017351	0	0	0.1185348931474	0.0461988598020367	0	0.0519816446363732	0	0	0.0160543033041719	0.104078777037599	0	0.149798467447576	0	0	0	0	0	0.0287166854217367	0	0.0298494807219336	0.439764079579437
GSM1406103_Treat	0.0192529274366565	0	0	0.0846058649015586	0.0188950381047426	0	0.0662628828041934	0	0	0.132391301393526	0.0464213100619202	0	0.102216740454643	0	0	0.0033703465274731	0	0.00594046207338312	0.0201711697787949	0	0	0.500471956463108
GSM1406104_Treat	0.0178385679016982	0	0.00137066252702161	0.0683650493944048	0.0744574829909967	0.0411091738359682	0.105570559967795	0.00188200443338814	0	0.0993019505058851	0.070575777229087	0	0.095124209429972	0	0	0.00127065569927939	0	0	0.00760349400856213	0	0.0263463344211802	0.389184077654761
GSM1406105_Treat	0.00528494254113902	0	0.00487670659152481	0.065234468766015	0.0794888960154108	0.031990877959225	0.0673096134170979	0	0	0.0599674538092477	0.101798905047215	0	0.12167282706625	0	0	0.0147679553058913	0	0.00222255280109457	0.0162655337668589	0	0.00615119348562603	0.422968073427403
GSM1406106_Treat	0.0486904206485699	0	0	0.203186632372083	0.0330695736839489	0	0.0703036383275553	0	0.000195020782934283	0	0.123508144084739	0	0.0105615127158665	0	0	0.00145364237454013	0	0.0010409937783311	0.000143359055441972	0	0	0.507847062175989
GSM1406107_Treat	0.00501141067125483	0	0.00340392922049244	0.0975254252867021	0.0269085559587426	0	0.0641750789290891	0	0	0.0152444798193778	0.0655001100958259	0	0.167404459788886	0.0114457331638317	0	0	0	0	0.0088383648752508	0	0.00167363008848198	0.532868822102065
GSM1406108_Treat	0.0049255180366304	0	0.00139105033828566	0.218868774050068	0	0	0.0976492742353241	0	0	0.0558376071620683	0.167034853490675	0	0.0810171322864942	0	0	0.00669908786781606	0	0	0.0122583634699507	0	0.0398467675539528	0.314471571508735
GSM1406109_Treat	0	0.00395720065996349	0	0.058851357370357	0.0557193277696121	0	0.0618665639445844	0	0	0.0664840300215221	0.0989471151143232	0	0.0910791176360679	0.00752184610443673	0	0.00319048707928885	0	0	0.00519918095603429	0	0	0.54718377334381
GSM1406110_Treat	0.0031609609102719	0	0	0.128404668945901	0.0456315889505544	0	0.10838827830139	0	0	0.130295402288015	0.036035382895612	0	0.0968720352831421	0	0	0.00356884987997656	0.000368748238675743	0	0.0270242046765718	0	0.0206259665137889	0.3996239131161
GSM1406111_Treat	0.00842450761884997	0	0.00671679299385174	0.129387882314009	0.0902071522785352	0	0.0641299027744676	0	0	0.0199280370603837	0.121642829511017	0	0.090836525561416	0	0	0.012006621742052	0	0	0.00987887697007156	0	0.0038839023263427	0.442956968849004
GSM1406112_Treat	0.0147358579941423	0	0.00564992354996478	0.222372379517371	0.0140378751422139	0	0.0786063276056179	0.000805900878162564	0	0.0429914710850524	0.117717188600822	0	0.0690137583459214	0	0	0.0164956514123304	0	0	0	0.000460602957709335	0.0402796028069423	0.37683346010375
GSM1406113_Treat	0.0267934931680353	0	0	0.276655884650067	0.02037692519385	0	0.0563286956225617	0	0	0.00410879435834022	0.0944590510667117	0	0.0732766456186097	0	0	0.00440679737029375	0	0	0.00675202909803112	0	0.00319611541464552	0.433645568438854
GSM1406114_Treat	0.0399857526376704	0	0	0.165665098120254	0.0498049257586158	0	0.0715364285934218	0	0	0.0705622781123914	0.0102313831765946	0	0.106776630298103	0	0	0.00161719773022585	0	0	0.0208624072835426	0	0	0.462957898289181
GSM1406115_Treat	0.0304121169014995	0	0	0.156691731093398	0.0259035357388647	0	0.042857126191369	0	0	0.0399641243962515	0.0770916938478644	0	0.0880206688501984	0.00489381111652732	0	0.00353676634063903	0	0	0.000138539935101057	0	0.00699480121624842	0.523495084372039
GSM1406116_Treat	0.0078045188728236	0	0.00239978315973325	0.169955453285922	0.0320889957511187	0	0.0547946688069747	0.00164263931999934	0	0	0.188874420571878	0	0.107349327247998	0	0	0.00192111939167908	0	0	0.00381818914571065	0	0.00423764851234364	0.425113235933819
GSM1406117_Treat	0.0159940239579366	0	0	0.184130355265813	0.0228035428681249	0	0.0275766298151624	0	0	0.0539884183065455	0.0437240701198009	0	0.15533565973063	0	0	0	0	0	0	0	0	0.496447299935987
GSM1406118_Treat	0	0	0.007403228418633	0	0.0895434634423563	0	0.0260447975224253	0	0	0.0666305142686695	0.0825860314623277	0	0.0638299824583011	0	0	0.011662595711664	0	0	0	0.0151755934026843	0	0.637123793312939
GSM1406119_Treat	0	0	0.00298397951938046	0.19077730239851	0.00335625179242679	0	0.0700463657822594	0	0	0.000174566614856483	0.100169589843675	0	0.165159247305236	0	0	0	0	0	0.00699682447292618	0	0	0.460335872270729
GSM1406120_Treat	0.0154382197814773	0	0	0.150766061210939	0.0291200833080001	0	0.0436392747044155	0	0	0	0.123398476940982	0	0.123220098941455	0.0568344973825903	0	0	0	0	0.00247747983920843	0	0	0.455105807890932
GSM1406121_Treat	0.0174320750304458	0	0	0.271600097562482	0.0355956833842571	0	0.0493845785762381	0	0.00378469596827222	0.00285090470828506	0.114002017981856	0	0.108470493862437	0	0	0.00468921670652447	0	0	0.000824553247807545	0	0	0.391365682971394
GSM1406122_Treat	0.00710170065573917	0	0.000687372200994024	0.134594980897912	0	0	0.0559157463579442	0	0	0.0671348169992508	0.0564574244200062	0	0.136577051264338	0.00832820921650497	0	0	0	0.00280377358157626	0	0	0.00305782492257465	0.527341099483159
GSM1406123_Treat	0.0115391155817237	0	0.00153108880342028	0.22437046881307	0.0457590742993761	0	0.0601201104745409	0	0.0214453820321096	0.0571199448824604	0.0226889567204117	0	0.15369041945222	0	0	0.000474687463501904	0	0.00133260248879026	0.018381175058958	0	0.00769399640499313	0.373852977524424
GSM1406124_Treat	0	0	0.0122551630777359	0.236905474111128	0.0278357285094008	0	0.0745793551286858	0.00386046944287328	0	0.0204688763107552	0.0677158476510355	0	0.102205552342812	0	0	0.00828999457616521	0.00011646021010203	0	0.0162167789800272	0	0.0118408323014308	0.417709467357848
