# Supplementary material for: Identification of anoikis-related genes classification patterns and immune infiltration characterization in ischemic stroke based on machine learning
Source: Front Aging Neurosci. 2023 Mar 23;15:1142163. doi: 10.3389/fnagi.2023.1142163 (PMC10076550; doi:10.3389/fnagi.2023.1142163)
Supplement: Supplementary file 3 [file Data_Sheet_3.ZIP]

Archive with 57 entries (51 files):
- Fig 6/50.RF/
- Fig 6/50.RF/diffGeneExp.txt
- Fig 6/50.RF/forest.pdf
- Fig 6/50.RF/geneImportance.pdf
- Fig 6/50.RF/m6A13.randomForest.R
- Fig 6/50.RF/rfGeneExp.txt
- Fig 6/50.RF/rfGenes.txt
- Fig 6/51.venn/
- Fig 6/51.venn/.RData
- Fig 6/51.venn/.Rhistory
- Fig 6/51.venn/Diagnostic14.venn.R
- Fig 6/51.venn/GeneExp.txt
- Fig 6/51.venn/interGenes.txt
- Fig 6/51.venn/LASSO.gene.txt
- Fig 6/51.venn/RandomForest.gene.txt
- Fig 6/51.venn/SVM-RFE.gene.txt
- Fig 6/51.venn/venn.pdf
- Fig 6/55.GO-5╕÷╗∙╥≥/
- Fig 6/55.GO-5╕÷╗∙╥≥/barplot.pdf
- Fig 6/55.GO-5╕÷╗∙╥≥/bubble.pdf
- Fig 6/55.GO-5╕÷╗∙╥≥/diff.txt
- Fig 6/55.GO-5╕÷╗∙╥≥/geoFRG09.GO.R
- Fig 6/55.GO-5╕÷╗∙╥≥/GO.circlize.pdf
- Fig 6/55.GO-5╕÷╗∙╥≥/GO.txt
- Fig 6/56.KEGG-5╕÷╗∙╥≥/
- Fig 6/56.KEGG-5╕÷╗∙╥≥/barplot.pdf
- Fig 6/56.KEGG-5╕÷╗∙╥≥/bubble.pdf
- Fig 6/56.KEGG-5╕÷╗∙╥≥/diff.txt
- Fig 6/56.KEGG-5╕÷╗∙╥≥/geoFRG10.KEGG.R
- Fig 6/56.KEGG-5╕÷╗∙╥≥/KEGG.txt
- Fig 6/Diagnostic12.lasso.R
- Fig 6/Diagnostic13.SVM-RFE.R
- Fig 6/Diagnostic14.venn.R
- Fig 6/diff.txt
- Fig 6/diffGeneExp.txt
- Fig 6/GeneExp.txt
- Fig 6/geoFRG09.GO.R
- Fig 6/geoFRG10.KEGG.R
- Fig 6/geoFRG11.lasso.R
- Fig 6/GO.txt
- Fig 6/interGenes.txt
- Fig 6/KEGG.txt
- Fig 6/LASSO.gene.txt
- Fig 6/SVM-RFE.gene.txt
- Fig 6/═╝6/
- Fig 6/═╝6/19.cvfit.pdf
- Fig 6/═╝6/19.lasso.pdf
- Fig 6/═╝6/20.SVM-RFE.pdf
- Fig 6/═╝6/21.venn.pdf
- Fig 6/═╝6/bubble.pdf
- Fig 6/═╝6/Fig 6/
- Fig 6/═╝6/Fig 6/Diagnostic16.ROC.R
- Fig 6/═╝6/Fig 6/Diagnostic17.ROC.R
- Fig 6/═╝6/Fig 6/diffGeneExp.txt
- Fig 6/═╝6/Fig 6/interGenes.txt
- Fig 6/═╝6/Fig 6/test.normalize.txt
- Fig 6/═╝6/KEGG-bubble.pdf
