# Supplementary material for: Identification of anoikis-related genes classification patterns and immune infiltration characterization in ischemic stroke based on machine learning
Source: Front Aging Neurosci. 2023 Mar 23;15:1142163. doi: 10.3389/fnagi.2023.1142163 (PMC10076550; doi:10.3389/fnagi.2023.1142163)
Supplement: Supplementary file 3 [file Data_Sheet_3.ZIP › Fig 6/50.RF/diffGeneExp.txt]

ID	GSM1406033_control	GSM1406034_control	GSM1406035_control	GSM1406036_control	GSM1406037_control	GSM1406038_control	GSM1406039_control	GSM1406040_control	GSM1406041_control	GSM1406042_control	GSM1406043_control	GSM1406044_control	GSM1406045_control	GSM1406046_control	GSM1406047_control	GSM1406048_control	GSM1406049_control	GSM1406050_control	GSM1406051_control	GSM1406052_control	GSM1406053_control	GSM1406054_control	GSM1406055_control	GSM1406056_treat	GSM1406057_treat	GSM1406058_treat	GSM1406059_treat	GSM1406060_treat	GSM1406061_treat	GSM1406062_treat	GSM1406063_treat	GSM1406064_treat	GSM1406065_treat	GSM1406066_treat	GSM1406067_treat	GSM1406068_treat	GSM1406069_treat	GSM1406070_treat	GSM1406071_treat	GSM1406072_treat	GSM1406073_treat	GSM1406074_treat	GSM1406075_treat	GSM1406076_treat	GSM1406077_treat	GSM1406078_treat	GSM1406079_treat	GSM1406080_treat	GSM1406081_treat
AKT1	2.81877146	2.67792433	2.77911397	2.99864588	2.1371782	2.835586	2.48142193	2.39654426	2.675441	2.41028184	2.76070745	2.46246476	2.2854696	2.38648581	2.46947544	2.7890945	2.9861076	2.6664579	2.927102358	2.59199886	2.4428159	2.96926817	2.53533528	2.0496108	1.2943671	1.9267605	1.7080039	2.42465122	1.50344731	2.1711948	2.3095664	2.215187907	1.37706596	2.08032611	1.3130052	1.92828	1.5758659	1.982918	1.54812527	2.1908365	2.5320869	2.48815826	2.17037346	2.497007	2.23130337	2.4080171	2.0280439	1.60873332	1.615212249
BCL2	-1.03971949	-0.70179913	-0.55624089	-0.64805958	-0.6523932	-0.7336124	-0.85427596	-0.51113308	-0.616331	-0.92298167	-0.75160544	-0.94598006	-0.3565826	-0.49978947	-1.04868647	-0.72135018	-1.0321021	-0.67935125	-0.571451514	-0.80486336	-0.7557506	-1.16216179	-0.73817695	-0.7890028	-0.7005735	-0.8726278	-1.054021	-0.85477395	-0.5052494	-0.7929936	-1.129371	-0.860100283	-0.50042312	-0.72252015	-0.995553	-0.6752782	-1.0156101	-0.8363993	-0.72533571	-0.81487009	-0.3403234	-1.15974142	-0.94181622	-0.8893003	-0.81930213	-1.0080389	-0.9657391	-1.1009932	-0.918760595
BMF	0.30639353	0.26285643	0.38441477	0.30794686	-0.5659201	0.2429555	-0.03509694	0.12634525	0.3063935	0.05010896	0.05433256	0.12554042	0.3848219	-0.51753378	0.36222376	0.39309084	0.2514969	0.02035022	1.146898799	-0.02708138	0.1257016	0.28573789	0.01646023	-0.2022657	-0.1973185	-0.09346443	-0.1694969	-0.38264871	-0.75250329	-0.6125522	0.0725018	-0.078330307	-0.10856165	0.42355489	-0.1452872	-0.2937582	-0.2750949	-0.9127529	-0.4397855	-0.03104869	0.3124494	0.03902803	-0.05463155	0.1690587	-0.07535625	-0.1248551	-0.539399	-0.33470827	-0.234753608
BRMS1	2.03876515	1.83810774	1.98530536	1.55122722	1.7191177	1.587443	1.60636105	1.75554752	1.7298718	1.87133866	1.6304664	1.66305733	1.967961	1.51766216	1.86896384	1.45697783	1.7418411	1.69014235	1.872182069	1.50658794	1.8119333	1.80128481	1.43907008	1.1988868	1.2233893	1.76344806	1.0745844	1.2156685	0.74329023	1.143957	1.463149	1.0839412	1.24686764	1.37680199	1.2828566	1.5617361	0.8333514	0.9647261	1.10700233	1.26462208	1.0406046	1.13158398	1.44725997	1.951014	0.96862601	1.9754265	0.8014761	1.10388434	1.271407064
CAV1	-3.8300058	-4.491712	-3.9949882	-2.9995246	-3.6399765	-3.854498	-4.11088887	-3.71281298	-3.4792925	-3.9171897	-3.80962483	-3.65826788	-3.1492501	-3.6213014	-4.8717852	-3.48467216	-4.3048786	-3.31477434	-4.684559057	-3.37835873	-3.8596595	-3.87472824	-3.76130781	-3.1052001	-3.6335237	-3.3188128	-3.1178933	-4.21848535	-2.70191263	-3.8940065	-2.6627992	-3.24304539	-4.85030686	-3.81805565	-4.4731228	-4.204304	-2.4333491	-2.7765209	-2.74543496	-1.9064389	-3.0543648	-3.93431969	-3.42155469	-2.9351274	-3.73093983	-3.6503805	-3.5091813	-3.80943041	-4.116373947
CEACAM5	-5.10211911	-4.1224259	-3.7444859	-4.43566304	-4.3188856	-4.148211	-4.0291043	-4.76683327	-4.1892619	-3.7043981	-3.66843164	-4.07050576	-4.1471888	-4.73028648	-4.20231574	-4.29132733	-3.9668255	-4.49727585	-4.472584065	-4.70661699	-4.0785542	-4.23807158	-4.12200083	-5.0133358	-4.3962773	-4.29312425	-4.2802213	-3.80535673	-4.51517213	-4.2711354	-4.4729223	-4.08056053	-4.44027718	-4.20275872	-4.5899645	-4.5034477	-4.8348589	-4.3488206	-4.55973351	-4.8967069	-4.4656048	-4.85169292	-4.33691739	-3.840504	-4.98328149	-4.1505418	-4.5408174	-4.15034069	-4.235590024
CEACAM6	-2.95757596	-1.312333	-2.12045449	-4.45826414	-0.2626042	-1.165777	-0.04870338	-3.02174964	-4.006548	-3.40601658	-3.12545253	-1.54094315	-3.0164	-0.66849339	0.5934169	-4.03511199	-3.6939987	-2.17970274	-0.524147965	-1.24027577	-3.2804619	-1.44594108	-5.06516259	-1.4346962	0.3202614	-1.41957859	-2.8985949	-1.37679982	-2.00221978	-2.0422596	-3.2186379	-1.101659036	1.09828055	-0.90631799	-0.3211932	1.4359139	-1.7462318	-1.3936686	1.46314902	-3.55598788	-2.1233394	-0.09520961	-1.64577467	-0.9763846	-1.18417185	-2.5223735	-1.176023	-0.67644589	-2.416150615
IKBKG	0.13236509	0.06335344	0.05744183	0.03878873	-0.7168733	0.3746983	0.3331271	-0.2715939	0.1284193	-0.74049813	0.29412671	-0.02453799	0.1142831	-0.07734729	0.46379471	0.13273899	0.3622238	0.29774579	0.235715858	0.09596571	0.1385022	0.67818697	0.69225297	0.5438066	-0.1111857	0.34824869	0.9779386	0.39198178	-0.03297464	0.2029709	0.540157	0.317568929	0.59302788	0.62812089	0.280139	0.5551005	0.3170499	-0.1698686	-0.03001903	-0.29333478	0.3999033	0.61367074	0.900439	0.4445781	0.04696504	0.5110181	0.3919818	0.20681143	0.232447685
ITGA5	3.6885021	3.88817371	4.02097082	3.68608152	3.4658469	3.879678	3.5426601	3.65550043	3.6710935	3.70265779	3.61860599	3.81893431	3.9044274	3.3566814	3.76590403	3.83607545	3.6244849	3.7760793	3.997726275	3.71362657	4.0412595	3.8095923	3.97508857	3.9097044	3.990313	4.19764138	4.1578712	3.96064396	3.39980595	3.7773545	3.960644	3.753108513	3.58686793	3.85956831	4.1259107	3.7592112	3.6555004	3.6719438	3.38342277	3.80449583	3.6771451	3.86166371	4.18075566	3.8616637	3.65007708	3.9044274	3.8003357	3.77963919	3.967958046
MAP3K7	1.20698039	1.10258669	1.12111611	1.0302418	1.196931	0.6261812	0.88511481	0.81047494	0.8130921	1.07406603	0.7785682	1.16014859	0.7074268	0.98583088	0.80848315	0.88318853	1.1535852	0.86980076	0.803600906	0.91001309	0.8120751	0.94819784	0.60293374	0.7152219	0.2957427	0.23402343	0.6414517	0.99398334	1.26207913	0.5739659	0.4012707	0.890096953	0.04453556	0.40955372	0.7187168	-0.2045875	1.195885	1.1880797	0.98873429	1.11732615	1.0724351	0.85892083	0.67158371	0.5825865	0.63652952	0.2340234	0.9234752	1.19003473	0.534377627
MCL1	2.69244874	2.7521333	2.5570083	2.77180929	2.1614216	2.810725	2.82368205	2.50985299	2.4089091	2.70507439	2.66221249	2.74246264	2.5716492	2.28684149	2.44635434	2.59154507	2.5158877	2.80705278	2.51896391	2.50985299	2.7804755	2.6518254	2.52280471	2.4295886	2.0294898	2.40697452	2.0743357	2.4452838	2.25405882	2.3343802	2.7179327	2.432055636	2.18965496	2.53622943	1.992106	2.1050346	2.2540588	2.0961302	1.95321252	2.29227782	2.4790021	2.38918403	2.30867021	2.6664579	1.81890146	2.2623346	2.4877547	2.75069122	2.342731296
NOTCH1	0.58217621	-0.05969488	-0.01738368	0.1088353	-0.4967782	0.3326657	0.64053615	0.08694347	-0.1896241	0.05110016	0.27330058	0.39817636	0.1908954	0.01986988	-0.02489524	0.19308771	0.2174916	0.18227459	-0.001393403	-0.07422726	-0.1296929	0.57764865	-0.1396106	-0.3721782	-0.8547739	-0.33188518	-0.3979114	-0.5209777	-0.49560637	-0.7235386	-0.1527529	-0.115357473	-0.37720215	-0.07334096	-0.6251591	-0.782047	-0.3797409	-0.9657391	-0.57349843	-0.2698533	-0.1396106	-0.51588328	-0.0855627	0.2495787	-0.84484648	-0.5171638	-0.3349465	0.01175321	-0.353499208
NTRK2	-5.08954582	-5.2697428	-5.22925644	-5.18339532	-5.1675223	-4.982589	-5.23093158	-5.17819299	-5.0812713	-5.48599324	-5.0961296	-5.20010725	-4.89413	-5.3038818	-5.23868929	-4.97341017	-5.0965401	-5.13912509	-4.948658502	-5.03421627	-5.0847514	-4.93939115	-4.94381123	-5.3294269	-5.3156751	-5.0812713	-5.401386	-5.4508528	-5.35133815	-5.2896972	-5.4004737	-5.217219674	-5.30477219	-5.04302654	-5.1508953	-5.3643478	-5.4623198	-5.188295	-5.37595869	-5.36173002	-5.1004243	-5.29684975	-5.15067379	-5.1675223	-5.2945907	-5.4658487	-5.1535876	-5.20387117	-5.184370067
PDK4	-0.07258594	-0.69760114	-0.90545738	-0.95110275	-0.748718	-0.445256	-0.27041281	-0.87115446	-0.783586	-0.43938297	-0.46354681	-0.17161357	-1.2474718	-0.48542861	-0.24541482	-0.53566806	-0.7009897	-0.79730887	-0.630331956	-0.62601187	-0.858224	-0.30726469	-0.85979844	-0.5287129	-0.9093844	-1.22245534	-1.3009268	-0.40509749	-0.36990224	-0.809975	-0.1498784	-0.173723039	-0.73049796	-0.1396106	-0.2139715	-0.4771266	0.3207464	-0.6498805	0.04498417	-0.50205335	-1.1841718	-0.78322297	-0.08435822	-1.0471134	-0.71357917	-1.3884832	-0.199947	-0.38511797	-0.744929025
PIK3CA	-0.53204001	-0.56546203	-0.62874208	-0.8238303	-0.7478223	-0.6154753	-0.20295184	-0.71500981	-0.9219044	-0.64638109	-0.52457385	-0.40269665	-0.9507759	-0.61229329	-1.18921374	-0.75734911	-0.960782	-0.57311638	-0.751128953	-0.74743065	-0.6341776	-0.55429856	-0.719647	-0.439383	-1.0920344	-0.88704041	-0.743742	-0.52537988	-0.3390364	-0.451456	-0.4241688	-0.59992953	-0.86504659	-1.00621371	-0.2269657	-0.9129498	-0.2092158	-0.5061288	-0.15143992	-0.29507742	-0.2839618	-0.47339513	-0.24979208	-0.8128713	-0.7055971	-0.445256	-0.3642145	0.16757487	-0.354730957
PIK3R3	-2.72866442	-2.45068826	-2.80549736	-3.10440758	-3.0110378	-2.398468	-3.45599745	-2.73212771	-2.5677157	-2.07326556	-2.4454836	-2.42315522	-3.1600409	-1.99646757	-2.15511967	-2.05209426	-2.2528985	-2.64526201	-2.484506811	-2.106757	-2.4933617	-2.13798955	-2.73324595	-2.8494604	-3.290598	-1.81697299	-3.2649952	-2.23018714	-2.34508196	-3.0154897	-2.8524469	-3.077979199	-2.90502848	-2.96936592	-2.7663997	-2.1272593	-2.5356837	-2.4969151	-2.49618961	-2.96543404	-3.2321373	-3.0450868	-2.82511033	-2.5478139	-1.75113615	-2.1622065	-2.8280627	-2.77409532	-2.048405799
PTRH2	1.4604405	1.75059013	1.58008069	1.98614074	2.2699155	1.171564	1.5484876	1.67623992	1.6597457	1.67954702	1.35770284	1.62933175	1.8579433	1.33249927	1.61427316	1.47543271	1.5842332	1.66372266	2.083177153	1.50868487	2.144693	1.51323442	1.48961673	1.967961	2.3229772	1.84915933	1.786744	2.20223378	1.74030151	2.2918546	2.0946392	2.080736171	2.74829134	1.58668255	2.5113539	1.9917141	2.1459217	2.2641353	2.03024027	1.71098785	1.2604874	1.21871221	1.95652741	2.2232817	1.78711716	2.4432472	2.2996605	2.26413528	1.851827952
SIK1	-1.70248167	-1.74649699	-1.43844249	-1.77163558	-1.7795458	-1.489091	-2.07080094	-1.87869406	-1.9050654	-1.50955344	-1.14270074	-1.6262346	-1.3208608	-1.59915427	-1.77636942	-2.04465213	-1.8950192	-1.69537547	-1.236931595	-1.57877482	-1.7628867	-2.18645536	-2.19963444	-1.8339208	-2.1133786	-1.49200431	-1.8264405	-1.64699718	-1.56950849	-2.3262901	-1.983221	-1.69537547	-1.83614267	-1.6682014	-2.4657051	-2.7158366	-1.8679731	-2.0681239	-2.03015784	-2.0084887	-1.451322	-1.87183328	-1.84245457	-1.9494941	-2.04328358	-2.1649551	-2.3384721	-2.23495879	-1.247826972
SNAI2	-5.02464367	-5.31755644	-5.77917279	-5.50370841	-5.5573363	-5.445485	-5.32364785	-5.36116296	-5.6053866	-5.52035735	-5.62341506	-5.81883422	-5.4867152	-5.78222055	-5.66120376	-5.63319707	-5.4397811	-5.41864961	-5.642334437	-5.63948745	-5.6919048	-5.90238397	-4.21652205	-4.9387615	-5.0751355	-5.91310391	-5.3053684	-5.35806369	-5.4072086	-4.4986087	-5.3228436	-5.448340426	-4.44027718	-5.80334008	-5.5010671	-5.1237371	-5.529076	-5.2882252	-5.47352681	-4.79793322	-5.1772632	-5.51798847	-5.73507596	-5.4636881	-5.45854956	-5.5933219	-5.6501319	-5.32274838	-5.619031241
STK11	0.46116913	0.46379471	0.52570223	0.33187214	0.1315278	0.3073479	0.26022761	0.35165147	0.4449952	0.23768336	0.78100228	0.23096438	0.9100131	0.42987814	0.82827453	0.40268227	0.1684307	0.38526525	0.785381978	0.28691591	0.3639889	0.3445104	0.38838883	0.4744769	0.22602	-0.03001903	0.2276316	-0.05307977	0.06544352	0.4352916	0.492081	0.001010065	0.61637802	0.70153652	-0.1404197	0.6080267	-0.2777831	-0.280834	-0.42321739	-0.2003401	-0.2292104	0.10922242	0.13060803	0.7115342	0.14203979	0.3202614	0.5678494	0.0558524	-0.16860285
TFDP1	0.17406416	-0.03038262	-0.31217784	-0.17856042	-0.4976976	-0.3689564	0.58706555	-0.42199191	0.2238559	-0.21328998	0.37755995	-0.12485512	0.7965612	0.18856091	0.82444859	-0.04015751	-0.2419368	0.65994506	0.236084432	-0.32644062	-0.4985583	0.01909227	-0.38421254	1.575572	1.2034626	0.33458811	0.1959201	0.39160434	1.68237688	1.2748284	1.2276261	0.820463313	1.20078812	1.23864584	0.1323651	0.9356806	0.6370249	0.2687898	0.03671194	0.58706555	0.3602272	0.71322004	0.38950293	1.784524	0.21467621	0.2656194	1.9021728	1.33124626	0.009548828
TLE1	-2.85618655	-2.25833584	-2.05825367	-2.1706017	-2.3993251	-2.393892	-2.5467459	-2.51878752	-1.9785445	-2.35219432	-2.20889084	-2.30576365	-2.612421	-1.95892152	-2.44084966	-2.39758255	-2.098526	-2.12374203	-1.904188569	-1.96659238	-2.0610011	-2.72760318	-2.34473492	-2.9826483	-2.8254152	-2.24135197	-2.4752176	-2.73469893	-1.92690304	-3.1627921	-3.0100217	-2.51381432	-3.23848775	-2.96129977	-3.3185253	-2.403617	-2.6648396	-2.3364713	-2.790334	-2.78209099	-3.1657172	-2.43007076	-2.24735705	-2.9800146	-2.98393511	-2.5096708	-2.8102221	-3.03424342	-2.525741302
[truncated: 43 more columns]
