# Supplementary material for: Identification of anoikis-related genes classification patterns and immune infiltration characterization in ischemic stroke based on machine learning
Source: Front Aging Neurosci. 2023 Mar 23;15:1142163. doi: 10.3389/fnagi.2023.1142163 (PMC10076550; doi:10.3389/fnagi.2023.1142163)
Supplement: Supplementary file 3 [file Data_Sheet_3.ZIP › Fig 6/50.RF/m6A13.randomForest.R]

#install.packages("randomForest")


#引用包
library(randomForest)
set.seed(123)

inputFile="diffGeneExp.txt"       #输入文件
setwd("C:\\Users\\dell\\Desktop\\13.RF")      #设置工作目录

#读取输入文件
data=read.table(inputFile, header=T, sep="\t", check.names=F, row.names=1)
data=t(data)
group=gsub("(.*)\\_(.*)", "\\2", row.names(data))

#随机森林树
rf=randomForest(as.factor(group)~., data=data, ntree=500)
pdf(file="forest.pdf", width=6, height=6)
plot(rf, main="Random forest", lwd=2)
dev.off()

#找出误差最小的点
optionTrees=which.min(rf$err.rate[,1])
optionTrees
rf2=randomForest(as.factor(group)~., data=data, ntree=optionTrees)

#查看基因的重要性
importance=importance(x=rf2)

#绘制基因的重要性图
pdf(file="geneImportance.pdf", width=6.2, height=5.8)
varImpPlot(rf2, main="")
dev.off()

#挑选疾病特征基因
rfGenes=importance[order(importance[,"MeanDecreaseGini"], decreasing = TRUE),]
rfGenes=names(rfGenes[rfGenes>2])      #挑选重要性评分大于2的基因
#rfGenes=names(rfGenes[1:5])           #挑选重要性评分最高的5个基因
write.table(rfGenes, file="rfGenes.txt", sep="\t", quote=F, col.names=F, row.names=F)

#输出重要基因的表达量
sigExp=t(data[,rfGenes])
sigExpOut=rbind(ID=colnames(sigExp),sigExp)
write.table(sigExpOut, file="rfGeneExp.txt", sep="\t", quote=F, col.names=F)
