# Supplementary material for: Identification of anoikis-related genes classification patterns and immune infiltration characterization in ischemic stroke based on machine learning
Source: Front Aging Neurosci. 2023 Mar 23;15:1142163. doi: 10.3389/fnagi.2023.1142163 (PMC10076550; doi:10.3389/fnagi.2023.1142163)
Supplement: Supplementary file 3 [file Data_Sheet_3.ZIP › Fig 6/51.venn/SVM-RFE.gene.txt]

AKT1
BRMS1
TLE1
TFDP1
PTRH2
PIK3CA
STK11
BMF
NOTCH1
MAP3K7
