# Supplementary material for: Identification of anoikis-related genes classification patterns and immune infiltration characterization in ischemic stroke based on machine learning
Source: Front Aging Neurosci. 2023 Mar 23;15:1142163. doi: 10.3389/fnagi.2023.1142163 (PMC10076550; doi:10.3389/fnagi.2023.1142163)
Supplement: Supplementary file 3 [file Data_Sheet_3.ZIP › Fig 6/55.GO-5╕÷╗∙╥≥/diff.txt]

Gene	conMean	treatMean	pvalue	Type
AKT1	2.629725761	1.986323484	4.92E-10	Down
BRMS1	1.723965887	1.227145778	8.50E-08	Down
PTRH2	1.653795516	2.052183195	7.41E-06	Up
TFDP1	0.019479146	0.733466778	1.20E-06	Up
TLE1	-2.290594978	-2.813390211	5.99E-08	Down
