# Supplementary material for: Identification of anoikis-related genes classification patterns and immune infiltration characterization in ischemic stroke based on machine learning
Source: Front Aging Neurosci. 2023 Mar 23;15:1142163. doi: 10.3389/fnagi.2023.1142163 (PMC10076550; doi:10.3389/fnagi.2023.1142163)
Supplement: Supplementary file 3 [file Data_Sheet_3.ZIP › Fig 6/55.GO-5╕÷╗∙╥≥/GO.txt]

ONTOLOGY	ID	Description	GeneRatio	BgRatio	pvalue	p.adjust	qvalue	geneID	Count
BP	GO:0043276	anoikis	5/5	35/18903	1.61491128336475e-14	8.30064399649482e-12	3.14482723602609e-12	AKT1/BRMS1/PTRH2/TFDP1/TLE1	5
BP	GO:2000209	regulation of anoikis	3/5	25/18903	2.03984512080862e-08	5.24240196047815e-06	1.9861649860505e-06	BRMS1/PTRH2/TLE1	3
BP	GO:2000811	negative regulation of anoikis	2/5	18/18903	8.54963302605792e-06	0.00146483712513126	0.000554976178884462	PTRH2/TLE1	2
BP	GO:1900087	positive regulation of G1/S transition of mitotic cell cycle	2/5	55/18903	8.26571743194557e-05	0.0106214469000501	0.00402409927607876	AKT1/TFDP1	2
BP	GO:1902808	positive regulation of cell cycle G1/S phase transition	2/5	68/18903	0.000126622080637146	0.0113737739960793	0.0043091300210417	AKT1/TFDP1	2
BP	GO:0051090	regulation of DNA-binding transcription factor activity	3/5	454/18903	0.000132767789837501	0.0113737739960793	0.0043091300210417	AKT1/BRMS1/TFDP1	3
BP	GO:1901992	positive regulation of mitotic cell cycle phase transition	2/5	100/18903	0.000274212421887129	0.0201350264071406	0.00762846587204795	AKT1/TFDP1	2
BP	GO:1901989	positive regulation of cell cycle phase transition	2/5	122/18903	0.000407927674668362	0.0260396720654502	0.00986553211572452	AKT1/TFDP1	2
BP	GO:0045931	positive regulation of mitotic cell cycle	2/5	129/18903	0.000455947565348349	0.0260396720654502	0.00986553211572452	AKT1/TFDP1	2
BP	GO:2000045	regulation of G1/S transition of mitotic cell cycle	2/5	185/18903	0.000934373773652174	0.0460347740008113	0.0174409854395865	AKT1/TFDP1	2
BP	GO:0043433	negative regulation of DNA-binding transcription factor activity	2/5	190/18903	0.000985179988344211	0.0460347740008113	0.0174409854395865	BRMS1/TFDP1	2
BP	GO:1902806	regulation of cell cycle G1/S phase transition	2/5	213/18903	0.00123581383229237	0.0523582553210561	0.0198367340454544	AKT1/TFDP1	2
BP	GO:0000082	G1/S transition of mitotic cell cycle	2/5	250/18903	0.00169693890131629	0.0523582553210561	0.0198367340454544	AKT1/TFDP1	2
BP	GO:0090068	positive regulation of cell cycle process	2/5	260/18903	0.00183373812065151	0.0523582553210561	0.0198367340454544	AKT1/TFDP1	2
BP	GO:0051091	positive regulation of DNA-binding transcription factor activity	2/5	266/18903	0.0019182891221957	0.0523582553210561	0.0198367340454544	AKT1/TFDP1	2
BP	GO:0044843	cell cycle G1/S phase transition	2/5	280/18903	0.00212275939710193	0.0523582553210561	0.0198367340454544	AKT1/TFDP1	2
BP	GO:0007249	I-kappaB kinase/NF-kappaB signaling	2/5	288/18903	0.00224410162135702	0.0523582553210561	0.0198367340454544	AKT1/TLE1	2
BP	GO:0015911	long-chain fatty acid import across plasma membrane	1/5	10/18903	0.00264256499710025	0.0523582553210561	0.0198367340454544	AKT1	1
BP	GO:0032070	regulation of deoxyribonuclease activity	1/5	10/18903	0.00264256499710025	0.0523582553210561	0.0198367340454544	AKT1	1
BP	GO:0010918	positive regulation of mitochondrial membrane potential	1/5	11/18903	0.00290651392924501	0.0523582553210561	0.0198367340454544	AKT1	1
BP	GO:0070344	regulation of fat cell proliferation	1/5	11/18903	0.00290651392924501	0.0523582553210561	0.0198367340454544	TFDP1	1
BP	GO:0070673	response to interleukin-18	1/5	11/18903	0.00290651392924501	0.0523582553210561	0.0198367340454544	AKT1	1
BP	GO:0140052	cellular response to oxidised low-density lipoprotein particle stimulus	1/5	12/18903	0.00317040697552651	0.0523582553210561	0.0198367340454544	AKT1	1
BP	GO:1901990	regulation of mitotic cell cycle phase transition	2/5	354/18903	0.00336889360022144	0.0523582553210561	0.0198367340454544	AKT1/TFDP1	2
BP	GO:0070341	fat cell proliferation	1/5	13/18903	0.00343424414482008	0.0523582553210561	0.0198367340454544	TFDP1	1
BP	GO:0045787	positive regulation of cell cycle	2/5	362/18903	0.00352009166655291	0.0523582553210561	0.0198367340454544	AKT1/TFDP1	2
BP	GO:0030336	negative regulation of cell migration	2/5	368/18903	0.00363557984412678	0.0523582553210561	0.0198367340454544	AKT1/BRMS1	2
BP	GO:0070141	response to UV-A	1/5	14/18903	0.00369802544599918	0.0523582553210561	0.0198367340454544	AKT1	1
BP	GO:2000146	negative regulation of cell motility	2/5	383/18903	0.00393211088768935	0.0523582553210561	0.0198367340454544	AKT1/BRMS1	2
BP	GO:0003376	sphingosine-1-phosphate receptor signaling pathway	1/5	15/18903	0.00396175088793727	0.0523582553210561	0.0198367340454544	AKT1	1
BP	GO:0045725	positive regulation of glycogen biosynthetic process	1/5	15/18903	0.00396175088793727	0.0523582553210561	0.0198367340454544	AKT1	1
BP	GO:0046322	negative regulation of fatty acid oxidation	1/5	15/18903	0.00396175088793727	0.0523582553210561	0.0198367340454544	AKT1	1
BP	GO:0071380	cellular response to prostaglandin E stimulus	1/5	15/18903	0.00396175088793727	0.0523582553210561	0.0198367340454544	AKT1	1
BP	GO:2000402	negative regulation of lymphocyte migration	1/5	15/18903	0.00396175088793727	0.0523582553210561	0.0198367340454544	AKT1	1
BP	GO:0045838	positive regulation of membrane potential	1/5	16/18903	0.0042254204795068	0.0523582553210561	0.0198367340454544	AKT1	1
BP	GO:0048266	behavioral response to pain	1/5	16/18903	0.0042254204795068	0.0523582553210561	0.0198367340454544	AKT1	1
BP	GO:0070875	positive regulation of glycogen metabolic process	1/5	16/18903	0.0042254204795068	0.0523582553210561	0.0198367340454544	AKT1	1
BP	GO:0010763	positive regulation of fibroblast migration	1/5	17/18903	0.00448903422957836	0.0523582553210561	0.0198367340454544	AKT1	1
BP	GO:0044539	long-chain fatty acid import into cell	1/5	17/18903	0.00448903422957836	0.0523582553210561	0.0198367340454544	AKT1	1
BP	GO:0040013	negative regulation of locomotion	2/5	419/18903	0.00468901862225884	0.0523582553210561	0.0198367340454544	AKT1/BRMS1	2
BP	GO:0043217	myelin maintenance	1/5	18/18903	0.00475259214702262	0.0523582553210561	0.0198367340454544	AKT1	1
BP	GO:0060644	mammary gland epithelial cell differentiation	1/5	18/18903	0.00475259214702262	0.0523582553210561	0.0198367340454544	AKT1	1
BP	GO:0090520	sphingolipid mediated signaling pathway	1/5	18/18903	0.00475259214702262	0.0523582553210561	0.0198367340454544	AKT1	1
BP	GO:1902001	fatty acid transmembrane transport	1/5	18/18903	0.00475259214702262	0.0523582553210561	0.0198367340454544	AKT1	1
BP	GO:0140354	lipid import into cell	1/5	19/18903	0.00501609424070881	0.0523582553210561	0.0198367340454544	AKT1	1
BP	GO:1902176	negative regulation of oxidative stress-induced intrinsic apoptotic signaling pathway	1/5	19/18903	0.00501609424070881	0.0523582553210561	0.0198367340454544	AKT1	1
BP	GO:0031998	regulation of fatty acid beta-oxidation	1/5	20/18903	0.00527954051950552	0.0523582553210561	0.0198367340454544	AKT1	1
BP	GO:0060716	labyrinthine layer blood vessel development	1/5	20/18903	0.00527954051950552	0.0523582553210561	0.0198367340454544	AKT1	1
BP	GO:0071379	cellular response to prostaglandin stimulus	1/5	20/18903	0.00527954051950552	0.0523582553210561	0.0198367340454544	AKT1	1
BP	GO:2000010	positive regulation of protein localization to cell surface	1/5	20/18903	0.00527954051950552	0.0523582553210561	0.0198367340454544	AKT1	1
BP	GO:1901987	regulation of cell cycle phase transition	2/5	453/18903	0.00546195038612065	0.0523582553210561	0.0198367340454544	AKT1/TFDP1	2
BP	GO:0000083	regulation of transcription involved in G1/S transition of mitotic cell cycle	1/5	21/18903	0.00554293099227987	0.0523582553210561	0.0198367340454544	TFDP1	1
BP	GO:0007252	I-kappaB phosphorylation	1/5	21/18903	0.00554293099227987	0.0523582553210561	0.0198367340454544	AKT1	1
BP	GO:0090201	negative regulation of release of cytochrome c from mitochondria	1/5	21/18903	0.00554293099227987	0.0523582553210561	0.0198367340454544	AKT1	1
BP	GO:0032069	regulation of nuclease activity	1/5	22/18903	0.00580626566789921	0.0523582553210561	0.0198367340454544	AKT1	1
BP	GO:0032891	negative regulation of organic acid transport	1/5	22/18903	0.00580626566789921	0.0523582553210561	0.0198367340454544	AKT1	1
BP	GO:0051000	positive regulation of nitric-oxide synthase activity	1/5	22/18903	0.00580626566789921	0.0523582553210561	0.0198367340454544	AKT1	1
BP	GO:0044772	mitotic cell cycle phase transition	2/5	473/18903	0.00594270076260101	0.0525534176916739	0.0199106743251273	AKT1/TFDP1	2
BP	GO:0034695	response to prostaglandin E	1/5	23/18903	0.00606954455522823	0.0525534176916739	0.0199106743251273	AKT1	1
BP	GO:0071676	negative regulation of mononuclear cell migration	1/5	24/18903	0.00633276766313207	0.0525534176916739	0.0199106743251273	AKT1	1
BP	GO:0003323	type B pancreatic cell development	1/5	25/18903	0.00659593500047428	0.0525534176916739	0.0199106743251273	AKT1	1
BP	GO:0050995	negative regulation of lipid catabolic process	1/5	26/18903	0.0068590465761178	0.0525534176916739	0.0199106743251273	AKT1	1
BP	GO:1902455	negative regulation of stem cell population maintenance	1/5	26/18903	0.0068590465761178	0.0525534176916739	0.0199106743251273	BRMS1	1
BP	GO:0022011	myelination in peripheral nervous system	1/5	29/18903	0.00764804682146936	0.0525534176916739	0.0199106743251273	AKT1	1
BP	GO:0032292	peripheral nervous system axon ensheathment	1/5	29/18903	0.00764804682146936	0.0525534176916739	0.0199106743251273	AKT1	1
BP	GO:0048265	response to pain	1/5	29/18903	0.00764804682146936	0.0525534176916739	0.0199106743251273	AKT1	1
BP	GO:0090312	positive regulation of protein deacetylation	1/5	29/18903	0.00764804682146936	0.0525534176916739	0.0199106743251273	BRMS1	1
BP	GO:1902175	regulation of oxidative stress-induced intrinsic apoptotic signaling pathway	1/5	29/18903	0.00764804682146936	0.0525534176916739	0.0199106743251273	AKT1	1
BP	GO:0005979	regulation of glycogen biosynthetic process	1/5	30/18903	0.00791093543892718	0.0525534176916739	0.0199106743251273	AKT1	1
BP	GO:0010962	regulation of glucan biosynthetic process	1/5	30/18903	0.00791093543892718	0.0525534176916739	0.0199106743251273	AKT1	1
BP	GO:0003309	type B pancreatic cell differentiation	1/5	31/18903	0.0081737683389852	0.0525534176916739	0.0199106743251273	AKT1	1
BP	GO:0034694	response to prostaglandin	1/5	31/18903	0.0081737683389852	0.0525534176916739	0.0199106743251273	AKT1	1
BP	GO:0014044	Schwann cell development	1/5	32/18903	0.00843654553050233	0.0525534176916739	0.0199106743251273	AKT1	1
BP	GO:0032770	positive regulation of monooxygenase activity	1/5	32/18903	0.00843654553050233	0.0525534176916739	0.0199106743251273	AKT1	1
BP	GO:0060674	placenta blood vessel development	1/5	32/18903	0.00843654553050233	0.0525534176916739	0.0199106743251273	AKT1	1
BP	GO:2000191	regulation of fatty acid transport	1/5	33/18903	0.00869926702233348	0.0525534176916739	0.0199106743251273	AKT1	1
BP	GO:0010765	positive regulation of sodium ion transport	1/5	34/18903	0.00896193282333457	0.0525534176916739	0.0199106743251273	AKT1	1
BP	GO:0034405	response to fluid shear stress	1/5	34/18903	0.00896193282333457	0.0525534176916739	0.0199106743251273	AKT1	1
BP	GO:0055094	response to lipoprotein particle	1/5	34/18903	0.00896193282333457	0.0525534176916739	0.0199106743251273	AKT1	1
BP	GO:0001893	maternal placenta development	1/5	35/18903	0.00922454294235941	0.0525534176916739	0.0199106743251273	AKT1	1
BP	GO:0016242	negative regulation of macroautophagy	1/5	35/18903	0.00922454294235941	0.0525534176916739	0.0199106743251273	AKT1	1
BP	GO:1901099	negative regulation of signal transduction in absence of ligand	1/5	35/18903	0.00922454294235941	0.0525534176916739	0.0199106743251273	AKT1	1
BP	GO:2001240	negative regulation of extrinsic apoptotic signaling pathway in absence of ligand	1/5	35/18903	0.00922454294235941	0.0525534176916739	0.0199106743251273	AKT1	1
BP	GO:0046320	regulation of fatty acid oxidation	1/5	36/18903	0.00948709738826192	0.0525534176916739	0.0199106743251273	AKT1	1
BP	GO:0070873	regulation of glycogen metabolic process	1/5	36/18903	0.00948709738826192	0.0525534176916739	0.0199106743251273	AKT1	1
BP	GO:0002068	glandular epithelial cell development	1/5	37/18903	0.00974959616989435	0.0525534176916739	0.0199106743251273	AKT1	1
BP	GO:0035883	enteroendocrine cell differentiation	1/5	37/18903	0.00974959616989435	0.0525534176916739	0.0199106743251273	AKT1	1
BP	GO:0046326	positive regulation of glucose import	1/5	37/18903	0.00974959616989435	0.0525534176916739	0.0199106743251273	AKT1	1
BP	GO:0060416	response to growth hormone	1/5	37/18903	0.00974959616989435	0.0525534176916739	0.0199106743251273	AKT1	1
BP	GO:0071276	cellular response to cadmium ion	1/5	37/18903	0.00974959616989435	0.0525534176916739	0.0199106743251273	AKT1	1
BP	GO:0071402	cellular response to lipoprotein particle stimulus	1/5	37/18903	0.00974959616989435	0.0525534176916739	0.0199106743251273	AKT1	1
BP	GO:0014037	Schwann cell differentiation	1/5	38/18903	0.0100120392961084	0.0525534176916739	0.0199106743251273	AKT1	1
BP	GO:0032094	response to food	1/5	38/18903	0.0100120392961084	0.0525534176916739	0.0199106743251273	AKT1	1
BP	GO:0032885	regulation of polysaccharide biosynthetic process	1/5	38/18903	0.0100120392961084	0.0525534176916739	0.0199106743251273	AKT1	1
BP	GO:0045746	negative regulation of Notch signaling pathway	1/5	38/18903	0.0100120392961084	0.0525534176916739	0.0199106743251273	AKT1	1
BP	GO:0048009	insulin-like growth factor receptor signaling pathway	1/5	38/18903	0.0100120392961084	0.0525534176916739	0.0199106743251273	AKT1	1
BP	GO:0045922	negative regulation of fatty acid metabolic process	1/5	39/18903	0.0102744267757542	0.0525534176916739	0.0199106743251273	AKT1	1
BP	GO:0010762	regulation of fibroblast migration	1/5	40/18903	0.0105367586176814	0.0525534176916739	0.0199106743251273	AKT1	1
BP	GO:0072595	maintenance of protein localization in organelle	1/5	41/18903	0.0107990348307395	0.0525534176916739	0.0199106743251273	AKT1	1
BP	GO:2000008	regulation of protein localization to cell surface	1/5	41/18903	0.0107990348307395	0.0525534176916739	0.0199106743251273	AKT1	1
BP	GO:0010907	positive regulation of glucose metabolic process	1/5	42/18903	0.0110612554237755	0.0525534176916739	0.0199106743251273	AKT1	1
BP	GO:0043029	T cell homeostasis	1/5	42/18903	0.0110612554237755	0.0525534176916739	0.0199106743251273	AKT1	1
BP	GO:0045429	positive regulation of nitric oxide biosynthetic process	1/5	42/18903	0.0110612554237755	0.0525534176916739	0.0199106743251273	AKT1	1
BP	GO:0050999	regulation of nitric-oxide synthase activity	1/5	42/18903	0.0110612554237755	0.0525534176916739	0.0199106743251273	AKT1	1
BP	GO:0071364	cellular response to epidermal growth factor stimulus	1/5	43/18903	0.0113234204056367	0.0525534176916739	0.0199106743251273	AKT1	1
BP	GO:0010828	positive regulation of glucose transmembrane transport	1/5	44/18903	0.0115855297851685	0.0525534176916739	0.0199106743251273	AKT1	1
BP	GO:0032881	regulation of polysaccharide metabolic process	1/5	44/18903	0.0115855297851685	0.0525534176916739	0.0199106743251273	AKT1	1
BP	GO:1904407	positive regulation of nitric oxide metabolic process	1/5	44/18903	0.0115855297851685	0.0525534176916739	0.0199106743251273	AKT1	1
BP	GO:0005978	glycogen biosynthetic process	1/5	45/18903	0.0118475835712162	0.0525534176916739	0.0199106743251273	AKT1	1
BP	GO:0008631	intrinsic apoptotic signaling pathway in response to oxidative stress	1/5	45/18903	0.0118475835712162	0.0525534176916739	0.0199106743251273	AKT1	1
BP	GO:0009250	glucan biosynthetic process	1/5	45/18903	0.0118475835712162	0.0525534176916739	0.0199106743251273	AKT1	1
BP	GO:0031295	T cell costimulation	1/5	45/18903	0.0118475835712162	0.0525534176916739	0.0199106743251273	AKT1	1
BP	GO:1990090	cellular response to nerve growth factor stimulus	1/5	46/18903	0.012109581772624	0.0525534176916739	0.0199106743251273	AKT1	1
BP	GO:2001239	regulation of extrinsic apoptotic signaling pathway in absence of ligand	1/5	46/18903	0.012109581772624	0.0525534176916739	0.0199106743251273	AKT1	1
BP	GO:0031018	endocrine pancreas development	1/5	47/18903	0.0123715243982345	0.0525534176916739	0.0199106743251273	AKT1	1
BP	GO:0031294	lymphocyte costimulation	1/5	47/18903	0.0123715243982345	0.0525534176916739	0.0199106743251273	AKT1	1
BP	GO:0032369	negative regulation of lipid transport	1/5	47/18903	0.0123715243982345	0.0525534176916739	0.0199106743251273	AKT1	1
BP	GO:0060711	labyrinthine layer development	1/5	47/18903	0.0123715243982345	0.0525534176916739	0.0199106743251273	AKT1	1
BP	GO:0070849	response to epidermal growth factor	1/5	47/18903	0.0123715243982345	0.0525534176916739	0.0199106743251273	AKT1	1
BP	GO:0090199	regulation of release of cytochrome c from mitochondria	1/5	47/18903	0.0123715243982345	0.0525534176916739	0.0199106743251273	AKT1	1
BP	GO:1902459	positive regulation of stem cell population maintenance	1/5	47/18903	0.0123715243982345	0.0525534176916739	0.0199106743251273	BRMS1	1
BP	GO:0031641	regulation of myelination	1/5	48/18903	0.0126334114568899	0.0527932803970846	0.0200015500173268	AKT1	1
BP	GO:1990089	response to nerve growth factor	1/5	48/18903	0.0126334114568899	0.0527932803970846	0.0200015500173268	AKT1	1
BP	GO:0002066	columnar/cuboidal epithelial cell development	1/5	50/18903	0.0131570189087	0.0541016617525745	0.0204972505103958	AKT1	1
BP	GO:0045737	positive regulation of cyclin-dependent protein serine/threonine kinase activity	1/5	50/18903	0.0131570189087	0.0541016617525745	0.0204972505103958	AKT1	1
BP	GO:0043124	negative regulation of I-kappaB kinase/NF-kappaB signaling	1/5	51/18903	0.0134187393195341	0.0547399365892104	0.0207390707946015	TLE1	1
BP	GO:0010823	negative regulation of mitochondrion organization	1/5	52/18903	0.0136804041987726	0.0549353731106962	0.0208131149405669	AKT1	1
BP	GO:0046622	positive regulation of organ growth	1/5	52/18903	0.0136804041987726	0.0549353731106962	0.0208131149405669	AKT1	1
BP	GO:1904031	positive regulation of cyclin-dependent protein kinase activity	1/5	54/18903	0.0142035673978108	0.0563260893025416	0.0213400092585914	AKT1	1
BP	GO:0002686	negative regulation of leukocyte migration	1/5	55/18903	0.0144650657352831	0.0563260893025416	0.0213400092585914	AKT1	1
BP	GO:0010761	fibroblast migration	1/5	55/18903	0.0144650657352831	0.0563260893025416	0.0213400092585914	AKT1	1
BP	GO:1903202	negative regulation of oxidative stress-induced cell death	1/5	55/18903	0.0144650657352831	0.0563260893025416	0.0213400092585914	AKT1	1
BP	GO:0001836	release of cytochrome c from mitochondria	1/5	56/18903	0.0147265085765034	0.0564882493158413	0.0214014460852563	AKT1	1
BP	GO:0010676	positive regulation of cellular carbohydrate metabolic process	1/5	56/18903	0.0147265085765034	0.0564882493158413	0.0214014460852563	AKT1	1
BP	GO:0032768	regulation of monooxygenase activity	1/5	57/18903	0.0149878959303061	0.0566454302071864	0.0214609964946334	AKT1	1
BP	GO:0070231	T cell apoptotic process	1/5	57/18903	0.0149878959303061	0.0566454302071864	0.0214609964946334	AKT1	1
BP	GO:0046324	regulation of glucose import	1/5	59/18903	0.0155105042109877	0.0577710084380265	0.0218874391993342	AKT1	1
BP	GO:1903078	positive regulation of protein localization to plasma membrane	1/5	59/18903	0.0155105042109877	0.0577710084380265	0.0218874391993342	AKT1	1
BP	GO:0046686	response to cadmium ion	1/5	60/18903	0.0157717251555296	0.0579047623567301	0.0219381139381427	AKT1	1
BP	GO:0051353	positive regulation of oxidoreductase activity	1/5	60/18903	0.0157717251555296	0.0579047623567301	0.0219381139381427	AKT1	1
BP	GO:0060135	maternal process involved in female pregnancy	1/5	61/18903	0.0160328906479787	0.0580345478384583	0.0219872851732844	AKT1	1
BP	GO:0090311	regulation of protein deacetylation	1/5	61/18903	0.0160328906479787	0.0580345478384583	0.0219872851732844	BRMS1	1
BP	GO:0045428	regulation of nitric oxide biosynthetic process	1/5	62/18903	0.0162940006971648	0.0585672472611378	0.0221891065806072	AKT1	1
BP	GO:0031663	lipopolysaccharide-mediated signaling pathway	1/5	63/18903	0.0165550553119151	0.0586848167608578	0.0222336496022091	AKT1	1
BP	GO:0050994	regulation of lipid catabolic process	1/5	63/18903	0.0165550553119151	0.0586848167608578	0.0222336496022091	AKT1	1
BP	GO:0032507	maintenance of protein location in cell	1/5	65/18903	0.0170769982734179	0.0593079534630865	0.0224697345702867	AKT1	1
BP	GO:0080164	regulation of nitric oxide metabolic process	1/5	65/18903	0.0170769982734179	0.0593079534630865	0.0224697345702867	AKT1	1
BP	GO:1905953	negative regulation of lipid localization	1/5	65/18903	0.0170769982734179	0.0593079534630865	0.0224697345702867	AKT1	1
BP	GO:0033692	cellular polysaccharide biosynthetic process	1/5	66/18903	0.0173378866378213	0.0593235207450082	0.0224756324755816	AKT1	1
BP	GO:0015909	long-chain fatty acid transport	1/5	67/18903	0.0175987196030922	0.0593235207450082	0.0224756324755816	AKT1	1
BP	GO:1904377	positive regulation of protein localization to cell periphery	1/5	67/18903	0.0175987196030922	0.0593235207450082	0.0224756324755816	AKT1	1
BP	GO:0038034	signal transduction in absence of ligand	1/5	68/18903	0.0178594971780542	0.0593235207450082	0.0224756324755816	AKT1	1
BP	GO:0097192	extrinsic apoptotic signaling pathway in absence of ligand	1/5	68/18903	0.0178594971780542	0.0593235207450082	0.0224756324755816	AKT1	1
BP	GO:0002260	lymphocyte homeostasis	1/5	69/18903	0.0181202193715297	0.0593235207450082	0.0224756324755816	AKT1	1
BP	GO:0034394	protein localization to cell surface	1/5	69/18903	0.0181202193715297	0.0593235207450082	0.0224756324755816	AKT1	1
BP	GO:0061180	mammary gland epithelium development	1/5	69/18903	0.0181202193715297	0.0593235207450082	0.0224756324755816	AKT1	1
BP	GO:2000401	regulation of lymphocyte migration	1/5	69/18903	0.0181202193715297	0.0593235207450082	0.0224756324755816	AKT1	1
BP	GO:0051881	regulation of mitochondrial membrane potential	1/5	70/18903	0.01838088619234	0.0597960474864732	0.0226546565328641	AKT1	1
BP	GO:2000036	regulation of stem cell population maintenance	1/5	71/18903	0.0186414976493058	0.0599478043248722	0.0227121519559725	BRMS1	1
BP	GO:0045600	positive regulation of fat cell differentiation	1/5	72/18903	0.0189020537512469	0.0599478043248722	0.0227121519559725	AKT1	1
BP	GO:0000271	polysaccharide biosynthetic process	1/5	73/18903	0.0191625545069819	0.0599478043248722	0.0227121519559725	AKT1	1
BP	GO:0002067	glandular epithelial cell differentiation	1/5	73/18903	0.0191625545069819	0.0599478043248722	0.0227121519559725	AKT1	1
BP	GO:0035924	cellular response to vascular endothelial growth factor stimulus	1/5	74/18903	0.0194229999253286	0.0599478043248722	0.0227121519559725	AKT1	1
BP	GO:0005977	glycogen metabolic process	1/5	75/18903	0.0196833900151036	0.0599478043248722	0.0227121519559725	AKT1	1
BP	GO:0032890	regulation of organic acid transport	1/5	75/18903	0.0196833900151036	0.0599478043248722	0.0227121519559725	AKT1	1
BP	GO:0043536	positive regulation of blood vessel endothelial cell migration	1/5	75/18903	0.0196833900151036	0.0599478043248722	0.0227121519559725	AKT1	1
BP	GO:0046323	glucose import	1/5	75/18903	0.0196833900151036	0.0599478043248722	0.0227121519559725	AKT1	1
BP	GO:0006073	cellular glucan metabolic process	1/5	76/18903	0.0199437247851229	0.0599478043248722	0.0227121519559725	AKT1	1
BP	GO:0006635	fatty acid beta-oxidation	1/5	76/18903	0.0199437247851229	0.0599478043248722	0.0227121519559725	AKT1	1
BP	GO:0006809	nitric oxide biosynthetic process	1/5	76/18903	0.0199437247851229	0.0599478043248722	0.0227121519559725	AKT1	1
BP	GO:0044042	glucan metabolic process	1/5	76/18903	0.0199437247851229	0.0599478043248722	0.0227121519559725	AKT1	1
BP	GO:0010827	regulation of glucose transmembrane transport	1/5	77/18903	0.0202040042442015	0.0601063622753876	0.022772224085494	AKT1	1
BP	GO:0034637	cellular carbohydrate biosynthetic process	1/5	78/18903	0.0204642284011534	0.0601063622753876	0.022772224085494	AKT1	1
BP	GO:0043154	negative regulation of cysteine-type endopeptidase activity involved in apoptotic process	1/5	78/18903	0.0204642284011534	0.0601063622753876	0.022772224085494	AKT1	1
BP	GO:0045913	positive regulation of carbohydrate metabolic process	1/5	78/18903	0.0204642284011534	0.0601063622753876	0.022772224085494	AKT1	1
BP	GO:0070227	lymphocyte apoptotic process	1/5	80/18903	0.020984510843929	0.0609380710383024	0.0230873298015276	AKT1	1
BP	GO:1903201	regulation of oxidative stress-induced cell death	1/5	80/18903	0.020984510843929	0.0609380710383024	0.0230873298015276	AKT1	1
BP	GO:0007422	peripheral nervous system development	1/5	81/18903	0.0212445691473759	0.0610039583338058	0.023112292221491	AKT1	1
BP	GO:0033555	multicellular organismal response to stress	1/5	81/18903	0.0212445691473759	0.0610039583338058	0.023112292221491	AKT1	1
BP	GO:0031016	pancreas development	1/5	82/18903	0.0215045721839429	0.0610682326107549	0.0231366435244515	AKT1	1
BP	GO:0046209	nitric oxide metabolic process	1/5	82/18903	0.0215045721839429	0.0610682326107549	0.0231366435244515	AKT1	1
BP	GO:2001057	reactive nitrogen species metabolic process	1/5	83/18903	0.0217645199624393	0.0614668311027133	0.0232876587221011	AKT1	1
BP	GO:0031397	negative regulation of protein ubiquitination	1/5	84/18903	0.0220244124916735	0.0615247175039141	0.0233095898796316	AKT1	1
BP	GO:0097194	execution phase of apoptosis	1/5	84/18903	0.0220244124916735	0.0615247175039141	0.0233095898796316	AKT1	1
BP	GO:0001892	embryonic placenta development	1/5	87/18903	0.0228037586718731	0.0626798500392662	0.0237472296892571	AKT1	1
BP	GO:0010507	negative regulation of autophagy	1/5	87/18903	0.0228037586718731	0.0626798500392662	0.0237472296892571	AKT1	1
BP	GO:1900182	positive regulation of protein localization to nucleus	1/5	87/18903	0.0228037586718731	0.0626798500392662	0.0237472296892571	AKT1	1
BP	GO:0006112	energy reserve metabolic process	1/5	88/18903	0.0230634302921239	0.0627227680960406	0.0237634898582173	AKT1	1
BP	GO:0046889	positive regulation of lipid biosynthetic process	1/5	88/18903	0.0230634302921239	0.0627227680960406	0.0237634898582173	AKT1	1
BP	GO:2000117	negative regulation of cysteine-type endopeptidase activity	1/5	91/18903	0.0238421139566818	0.06439406831057	0.0243966877686985	AKT1	1
BP	GO:0002028	regulation of sodium ion transport	1/5	92/18903	0.024101564808809	0.06439406831057	0.0243966877686985	AKT1	1
BP	GO:0045185	maintenance of protein location	1/5	93/18903	0.0243609604909075	0.06439406831057	0.0243966877686985	AKT1	1
BP	GO:0002042	cell migration involved in sprouting angiogenesis	1/5	94/18903	0.0246203010117765	0.06439406831057	0.0243966877686985	AKT1	1
BP	GO:0032436	positive regulation of proteasomal ubiquitin-dependent protein catabolic process	1/5	94/18903	0.0246203010117765	0.06439406831057	0.0243966877686985	AKT1	1
BP	GO:0032088	negative regulation of NF-kappaB transcription factor activity	1/5	95/18903	0.024879586380214	0.06439406831057	0.0243966877686985	BRMS1	1
BP	GO:1900407	regulation of cellular response to oxidative stress	1/5	95/18903	0.024879586380214	0.06439406831057	0.0243966877686985	AKT1	1
BP	GO:0019217	regulation of fatty acid metabolic process	1/5	96/18903	0.0251388166050173	0.06439406831057	0.0243966877686985	AKT1	1
BP	GO:0032091	negative regulation of protein binding	1/5	96/18903	0.0251388166050173	0.06439406831057	0.0243966877686985	AKT1	1
BP	GO:1903321	negative regulation of protein modification by small protein conjugation or removal	1/5	96/18903	0.0251388166050173	0.06439406831057	0.0243966877686985	AKT1	1
BP	GO:0008593	regulation of Notch signaling pathway	1/5	97/18903	0.0253979916949825	0.06439406831057	0.0243966877686985	AKT1	1
BP	GO:0048661	positive regulation of smooth muscle cell proliferation	1/5	98/18903	0.0256571116589048	0.06439406831057	0.0243966877686985	AKT1	1
BP	GO:0030512	negative regulation of transforming growth factor beta receptor signaling pathway	1/5	99/18903	0.0259161765055788	0.06439406831057	0.0243966877686985	BRMS1	1
BP	GO:0044264	cellular polysaccharide metabolic process	1/5	99/18903	0.0259161765055788	0.06439406831057	0.0243966877686985	AKT1	1
BP	GO:2001237	negative regulation of extrinsic apoptotic signaling pathway	1/5	99/18903	0.0259161765055788	0.06439406831057	0.0243966877686985	AKT1	1
BP	GO:0001776	leukocyte homeostasis	1/5	100/18903	0.0261751862437978	0.06439406831057	0.0243966877686985	AKT1	1
BP	GO:0036473	cell death in response to oxidative stress	1/5	100/18903	0.0261751862437978	0.06439406831057	0.0243966877686985	AKT1	1
BP	GO:0097306	cellular response to alcohol	1/5	100/18903	0.0261751862437978	0.06439406831057	0.0243966877686985	AKT1	1
BP	GO:0009062	fatty acid catabolic process	1/5	101/18903	0.0264341408823546	0.06439406831057	0.0243966877686985	AKT1	1
BP	GO:0015908	fatty acid transport	1/5	101/18903	0.0264341408823546	0.06439406831057	0.0243966877686985	AKT1	1
BP	GO:1905477	positive regulation of protein localization to membrane	1/5	101/18903	0.0264341408823546	0.06439406831057	0.0243966877686985	AKT1	1
BP	GO:2001243	negative regulation of intrinsic apoptotic signaling pathway	1/5	101/18903	0.0264341408823546	0.06439406831057	0.0243966877686985	AKT1	1
BP	GO:0016575	histone deacetylation	1/5	102/18903	0.0266930404300405	0.0644338085412184	0.0244117439691284	BRMS1	1
BP	GO:0043255	regulation of carbohydrate biosynthetic process	1/5	103/18903	0.0269518848956458	0.0644338085412184	0.0244117439691284	AKT1	1
BP	GO:0046620	regulation of organ growth	1/5	103/18903	0.0269518848956458	0.0644338085412184	0.0244117439691284	AKT1	1
BP	GO:1903076	regulation of protein localization to plasma membrane	1/5	103/18903	0.0269518848956458	0.0644338085412184	0.0244117439691284	AKT1	1
BP	GO:1902882	regulation of response to oxidative stress	1/5	104/18903	0.0272106742879609	0.0647513267778328	0.024532040659224	AKT1	1
BP	GO:1901655	cellular response to ketone	1/5	105/18903	0.0274694086157742	0.0647673212316877	0.0245381004052063	AKT1	1
BP	GO:1901796	regulation of signal transduction by p53 class mediator	1/5	105/18903	0.0274694086157742	0.0647673212316877	0.0245381004052063	AKT1	1
BP	GO:0010906	regulation of glucose metabolic process	1/5	107/18903	0.0279867121130455	0.064841223077873	0.0245660992615329	AKT1	1
BP	GO:0008637	apoptotic mitochondrial changes	1/5	108/18903	0.0282452813000765	0.064841223077873	0.0245660992615329	AKT1	1
BP	GO:0033138	positive regulation of peptidyl-serine phosphorylation	1/5	108/18903	0.0282452813000765	0.064841223077873	0.0245660992615329	AKT1	1
BP	GO:0051341	regulation of oxidoreductase activity	1/5	108/18903	0.0282452813000765	0.064841223077873	0.0245660992615329	AKT1	1
BP	GO:0062014	negative regulation of small molecule metabolic process	1/5	108/18903	0.0282452813000765	0.064841223077873	0.0245660992615329	AKT1	1
BP	GO:0005976	polysaccharide metabolic process	1/5	110/18903	0.0287622545948542	0.064841223077873	0.0245660992615329	AKT1	1
BP	GO:0007173	epidermal growth factor receptor signaling pathway	1/5	110/18903	0.0287622545948542	0.064841223077873	0.0245660992615329	AKT1	1
BP	GO:0019395	fatty acid oxidation	1/5	110/18903	0.0287622545948542	0.064841223077873	0.0245660992615329	AKT1	1
BP	GO:0045833	negative regulation of lipid metabolic process	1/5	110/18903	0.0287622545948542	0.064841223077873	0.0245660992615329	AKT1	1
BP	GO:2000060	positive regulation of ubiquitin-dependent protein catabolic process	1/5	110/18903	0.0287622545948542	0.064841223077873	0.0245660992615329	AKT1	1
BP	GO:0018107	peptidyl-threonine phosphorylation	1/5	111/18903	0.0290206587201682	0.0651380724112073	0.0246785652182538	AKT1	1
BP	GO:1904659	glucose transmembrane transport	1/5	113/18903	0.0295373019705575	0.0660094487515937	0.0250086996089388	AKT1	1
BP	GO:0009408	response to heat	1/5	114/18903	0.0297955411131944	0.0660207704207534	0.0250129889982375	AKT1	1
BP	GO:0001938	positive regulation of endothelial cell proliferation	1/5	115/18903	0.0300537252791656	0.0660207704207534	0.0250129889982375	AKT1	1
BP	GO:0002065	columnar/cuboidal epithelial cell differentiation	1/5	116/18903	0.0303118544772497	0.0660207704207534	0.0250129889982375	AKT1	1
BP	GO:0008645	hexose transmembrane transport	1/5	116/18903	0.0303118544772497	0.0660207704207534	0.0250129889982375	AKT1	1
BP	GO:0034440	lipid oxidation	1/5	116/18903	0.0303118544772497	0.0660207704207534	0.0250129889982375	AKT1	1
BP	GO:0000079	regulation of cyclin-dependent protein serine/threonine kinase activity	1/5	117/18903	0.0305699287162243	0.0660207704207534	0.0250129889982375	AKT1	1
BP	GO:0021782	glial cell development	1/5	117/18903	0.0305699287162243	0.0660207704207534	0.0250129889982375	AKT1	1
BP	GO:0071887	leukocyte apoptotic process	1/5	117/18903	0.0305699287162243	0.0660207704207534	0.0250129889982375	AKT1	1
BP	GO:1901800	positive regulation of proteasomal protein catabolic process	1/5	118/18903	0.0308279480048658	0.0662994362949833	0.0251185658705138	AKT1	1
BP	GO:0015749	monosaccharide transmembrane transport	1/5	119/18903	0.0310859123519498	0.0665628155173685	0.0252183511585361	AKT1	1
BP	GO:0018210	peptidyl-threonine modification	1/5	120/18903	0.0313438217662514	0.0665628155173685	0.0252183511585361	AKT1	1
BP	GO:1904029	regulation of cyclin-dependent protein kinase activity	1/5	120/18903	0.0313438217662514	0.0665628155173685	0.0252183511585361	AKT1	1
BP	GO:2000278	regulation of DNA biosynthetic process	1/5	121/18903	0.0316016762565442	0.0665628155173685	0.0252183511585361	TFDP1	1
BP	GO:0006476	protein deacetylation	1/5	122/18903	0.0318594758316011	0.0665628155173685	0.0252183511585361	BRMS1	1
BP	GO:0008286	insulin receptor signaling pathway	1/5	122/18903	0.0318594758316011	0.0665628155173685	0.0252183511585361	AKT1	1
BP	GO:0071901	negative regulation of protein serine/threonine kinase activity	1/5	122/18903	0.0318594758316011	0.0665628155173685	0.0252183511585361	AKT1	1
BP	GO:0071675	regulation of mononuclear cell migration	1/5	123/18903	0.0321172205001938	0.0665628155173685	0.0252183511585361	AKT1	1
BP	GO:0072655	establishment of protein localization to mitochondrion	1/5	123/18903	0.0321172205001938	0.0665628155173685	0.0252183511585361	AKT1	1
BP	GO:0060079	excitatory postsynaptic potential	1/5	124/18903	0.0323749102710936	0.0665628155173685	0.0252183511585361	AKT1	1
BP	GO:0072676	lymphocyte migration	1/5	124/18903	0.0323749102710936	0.0665628155173685	0.0252183511585361	AKT1	1
BP	GO:1904375	regulation of protein localization to cell periphery	1/5	125/18903	0.0326325451530707	0.0668202542672543	0.0253158858067623	AKT1	1
BP	GO:0038127	ERBB signaling pathway	1/5	126/18903	0.0328901251548936	0.0668202542672543	0.0253158858067623	AKT1	1
BP	GO:0072329	monocarboxylic acid catabolic process	1/5	126/18903	0.0328901251548936	0.0668202542672543	0.0253158858067623	AKT1	1
BP	GO:0070585	protein localization to mitochondrion	1/5	128/18903	0.0334051205531506	0.0675993384422024	0.0256110538845125	AKT1	1
BP	GO:0031929	TOR signaling	1/5	130/18903	0.0339198965359981	0.0681047922636838	0.0258025528748341	AKT1	1
BP	GO:0099565	chemical synaptic transmission, postsynaptic	1/5	130/18903	0.0339198965359981	0.0681047922636838	0.0258025528748341	AKT1	1
BP	GO:0010595	positive regulation of endothelial cell migration	1/5	131/18903	0.0341772022685568	0.0683544045371136	0.0258971223415237	AKT1	1
BP	GO:0034219	carbohydrate transmembrane transport	1/5	132/18903	0.0344344531735565	0.0686019726015816	0.0259909173280619	AKT1	1
BP	GO:0035601	protein deacylation	1/5	133/18903	0.0346916492597605	0.068847520152575	0.02608394681185	BRMS1	1
BP	GO:0043467	regulation of generation of precursor metabolites and energy	1/5	134/18903	0.0349487905359298	0.0690452085920788	0.0261588441317522	AKT1	1
BP	GO:0035270	endocrine system development	1/5	135/18903	0.0352058770108259	0.0690452085920788	0.0261588441317522	AKT1	1
BP	GO:1900180	regulation of protein localization to nucleus	1/5	135/18903	0.0352058770108259	0.0690452085920788	0.0261588441317522	AKT1	1
BP	GO:0010565	regulation of cellular ketone metabolic process	1/5	136/18903	0.0354629086932078	0.0690452085920788	0.0261588441317522	AKT1	1
BP	GO:1903052	positive regulation of proteolysis involved in protein catabolic process	1/5	136/18903	0.0354629086932078	0.0690452085920788	0.0261588441317522	AKT1	1
BP	GO:0098732	macromolecule deacylation	1/5	137/18903	0.0357198855918348	0.0692830988460494	0.026248972530246	BRMS1	1
BP	GO:0030879	mammary gland development	1/5	138/18903	0.0359768077154647	0.0695190946080785	0.026338383171195	AKT1	1
BP	GO:0032434	regulation of proteasomal ubiquitin-dependent protein catabolic process	1/5	141/18903	0.036747245523938	0.0704445540683783	0.0266890077875281	AKT1	1
BP	GO:0090090	negative regulation of canonical Wnt signaling pathway	1/5	141/18903	0.036747245523938	0.0704445540683783	0.0266890077875281	TLE1	1
BP	GO:0038061	NIK/NF-kappaB signaling	1/5	142/18903	0.0370039486351403	0.0704445540683783	0.0266890077875281	AKT1	1
BP	GO:0042552	myelination	1/5	142/18903	0.0370039486351403	0.0704445540683783	0.0266890077875281	AKT1	1
BP	GO:0033135	regulation of peptidyl-serine phosphorylation	1/5	143/18903	0.0372605970151213	0.070602534628523	0.0267488611637861	AKT1	1
BP	GO:0007272	ensheathment of neurons	1/5	144/18903	0.0375171906726333	0.070602534628523	0.0267488611637861	AKT1	1
BP	GO:0008366	axon ensheathment	1/5	144/18903	0.0375171906726333	0.070602534628523	0.0267488611637861	AKT1	1
BP	GO:0014065	phosphatidylinositol 3-kinase signaling	1/5	145/18903	0.0377737296164277	0.070602534628523	0.0267488611637861	AKT1	1
BP	GO:0060078	regulation of postsynaptic membrane potential	1/5	145/18903	0.0377737296164277	0.070602534628523	0.0267488611637861	AKT1	1
BP	GO:0017015	regulation of transforming growth factor beta receptor signaling pathway	1/5	147/18903	0.038286643397864	0.0706851423346328	0.0267801583696643	BRMS1	1
BP	GO:0045598	regulation of fat cell differentiation	1/5	147/18903	0.038286643397864	0.0706851423346328	0.0267801583696643	AKT1	1
BP	GO:1903038	negative regulation of leukocyte cell-cell adhesion	1/5	147/18903	0.038286643397864	0.0706851423346328	0.0267801583696643	AKT1	1
BP	GO:0009411	response to UV	1/5	149/18903	0.038799338429423	0.0706851423346328	0.0267801583696643	AKT1	1
BP	GO:0001890	placenta development	1/5	150/18903	0.0390556039358672	0.0706851423346328	0.0267801583696643	AKT1	1
BP	GO:0010821	regulation of mitochondrion organization	1/5	150/18903	0.0390556039358672	0.0706851423346328	0.0267801583696643	AKT1	1
BP	GO:0034614	cellular response to reactive oxygen species	1/5	150/18903	0.0390556039358672	0.0706851423346328	0.0267801583696643	AKT1	1
BP	GO:0043535	regulation of blood vessel endothelial cell migration	1/5	150/18903	0.0390556039358672	0.0706851423346328	0.0267801583696643	AKT1	1
BP	GO:1903844	regulation of cellular response to transforming growth factor beta stimulus	1/5	150/18903	0.0390556039358672	0.0706851423346328	0.0267801583696643	BRMS1	1
BP	GO:0062013	positive regulation of small molecule metabolic process	1/5	152/18903	0.0395679709738135	0.0712092607129959	0.0269787287157572	AKT1	1
BP	GO:0034763	negative regulation of transmembrane transport	1/5	154/18903	0.0400801194367987	0.0712092607129959	0.0269787287157572	AKT1	1
BP	GO:0045834	positive regulation of lipid metabolic process	1/5	154/18903	0.0400801194367987	0.0712092607129959	0.0269787287157572	AKT1	1
BP	GO:0010675	regulation of cellular carbohydrate metabolic process	1/5	155/18903	0.0403361117245374	0.0712092607129959	0.0269787287157572	AKT1	1
BP	GO:0032368	regulation of lipid transport	1/5	155/18903	0.0403361117245374	0.0712092607129959	0.0269787287157572	AKT1	1
BP	GO:1905039	carboxylic acid transmembrane transport	1/5	155/18903	0.0403361117245374	0.0712092607129959	0.0269787287157572	AKT1	1
BP	GO:2001236	regulation of extrinsic apoptotic signaling pathway	1/5	155/18903	0.0403361117245374	0.0712092607129959	0.0269787287157572	AKT1	1
BP	GO:0008643	carbohydrate transport	1/5	156/18903	0.0405920493947622	0.0712092607129959	0.0269787287157572	AKT1	1
BP	GO:1903825	organic acid transmembrane transport	1/5	156/18903	0.0405920493947622	0.0712092607129959	0.0269787287157572	AKT1	1
BP	GO:0090101	negative regulation of transmembrane receptor protein serine/threonine kinase signaling pathway	1/5	158/18903	0.0411037609176303	0.071861677250551	0.0272259068018676	BRMS1	1
BP	GO:0036294	cellular response to decreased oxygen levels	1/5	159/18903	0.041359534787751	0.0720637317996746	0.0273024582898624	AKT1	1
BP	GO:0016241	regulation of macroautophagy	1/5	160/18903	0.0416152540753127	0.0722643263334823	0.0273784566284952	AKT1	1
BP	GO:0051100	negative regulation of binding	1/5	164/18903	0.0426375855746891	0.0737902996141084	0.0279565951845383	AKT1	1
BP	GO:0006606	protein import into nucleus	1/5	165/18903	0.0428930320804859	0.073983283521375	0.02802971011971	AKT1	1
BP	GO:0007009	plasma membrane organization	1/5	166/18903	0.0431484240561288	0.074174882825586	0.0281023004766197	AKT1	1
BP	GO:0030307	positive regulation of cell growth	1/5	167/18903	0.043403761510349	0.0743651113877312	0.0281743715067178	AKT1	1
BP	GO:0048639	positive regulation of developmental growth	1/5	168/18903	0.0436590444518756	0.0745539828845982	0.0282459283916663	AKT1	1
BP	GO:0051170	import into nucleus	1/5	169/18903	0.0439142728894386	0.074741510811826	0.0283169762444968	AKT1	1
BP	GO:2000058	regulation of ubiquitin-dependent protein catabolic process	1/5	170/18903	0.0441694468317656	0.0749277084868895	0.0283875201107404	AKT1	1
BP	GO:1905475	regulation of protein localization to membrane	1/5	172/18903	0.0446796312656191	0.0752961654771418	0.0285271157347353	AKT1	1
BP	GO:2001242	regulation of intrinsic apoptotic signaling pathway	1/5	172/18903	0.0446796312656191	0.0752961654771418	0.0285271157347353	AKT1	1
BP	GO:0072331	signal transduction by p53 class mediator	1/5	173/18903	0.0449346417745974	0.0753499119420104	0.0285474784134178	AKT1	1
BP	GO:0030178	negative regulation of Wnt signaling pathway	1/5	174/18903	0.0451895978232428	0.0753499119420104	0.0285474784134178	TLE1	1
BP	GO:0043488	regulation of mRNA stability	1/5	175/18903	0.0454444994202786	0.0753499119420104	0.0285474784134178	AKT1	1
BP	GO:0048660	regulation of smooth muscle cell proliferation	1/5	175/18903	0.0454444994202786	0.0753499119420104	0.0285474784134178	AKT1	1
BP	GO:0071453	cellular response to oxygen levels	1/5	175/18903	0.0454444994202786	0.0753499119420104	0.0285474784134178	AKT1	1
BP	GO:0010634	positive regulation of epithelial cell migration	1/5	176/18903	0.0456993465744273	0.0754646249115888	0.0285909391944377	AKT1	1
BP	GO:0019827	stem cell population maintenance	1/5	177/18903	0.0459541392944111	0.0754646249115888	0.0285909391944377	BRMS1	1
BP	GO:0043534	blood vessel endothelial cell migration	1/5	177/18903	0.0459541392944111	0.0754646249115888	0.0285909391944377	AKT1	1
BP	GO:0048015	phosphatidylinositol-mediated signaling	1/5	178/18903	0.0462088775889491	0.07564128369656	0.028657869104779	AKT1	1
BP	GO:0048659	smooth muscle cell proliferation	1/5	179/18903	0.0464635614667628	0.075816732044178	0.0287243404222259	AKT1	1
BP	GO:0035265	organ growth	1/5	180/18903	0.0467181909365696	0.0759909814601164	0.0287903575058807	AKT1	1
BP	GO:0098727	maintenance of cell number	1/5	181/18903	0.046972766007088	0.076029972069641	0.0288051297007651	BRMS1	1
BP	GO:0046890	regulation of lipid biosynthetic process	1/5	182/18903	0.0472272866870349	0.076029972069641	0.0288051297007651	AKT1	1
BP	GO:0048017	inositol lipid-mediated signaling	1/5	182/18903	0.0472272866870349	0.076029972069641	0.0288051297007651	AKT1	1
BP	GO:0001936	regulation of endothelial cell proliferation	1/5	183/18903	0.047481752985126	0.076029972069641	0.0288051297007651	AKT1	1
BP	GO:0007219	Notch signaling pathway	1/5	183/18903	0.047481752985126	0.076029972069641	0.0288051297007651	AKT1	1
BP	GO:0002040	sprouting angiogenesis	1/5	185/18903	0.0479905224706008	0.0763010473758811	0.0289078307690723	AKT1	1
BP	GO:1905952	regulation of lipid localization	1/5	185/18903	0.0479905224706008	0.0763010473758811	0.0289078307690723	AKT1	1
BP	GO:0006109	regulation of carbohydrate metabolic process	1/5	186/18903	0.0482448256754112	0.0763010473758811	0.0289078307690723	AKT1	1
BP	GO:0009266	response to temperature stimulus	1/5	186/18903	0.0482448256754112	0.0763010473758811	0.0289078307690723	AKT1	1
BP	GO:0043487	regulation of RNA stability	1/5	187/18903	0.0484990745332211	0.0764678659818271	0.0289710325755438	AKT1	1
BP	GO:0006006	glucose metabolic process	1/5	188/18903	0.0487532690527409	0.0766335788780086	0.029033815466786	AKT1	1
BP	GO:0007565	female pregnancy	1/5	189/18903	0.0490074092426813	0.076798196191275	0.0290961832795123	AKT1	1
BP	GO:0061013	regulation of mRNA catabolic process	1/5	190/18903	0.0492614951117522	0.0769617279253514	0.0291581398037887	AKT1	1
CC	GO:0090575	RNA polymerase II transcription regulator complex	2/5	249/19869	0.00152576606789993	0.0207171408822102	0.00872300668724638	TFDP1/TLE1	2
CC	GO:1990907	beta-catenin-TCF complex	1/5	13/19869	0.00326747824464879	0.0207171408822102	0.00872300668724638	TLE1	1
CC	GO:0016580	Sin3 complex	1/5	22/19869	0.00552457090192271	0.0207171408822102	0.00872300668724638	BRMS1	1
CC	GO:0070822	Sin3-type complex	1/5	22/19869	0.00552457090192271	0.0207171408822102	0.00872300668724638	BRMS1	1
CC	GO:0000118	histone deacetylase complex	1/5	81/19869	0.0202200119664121	0.0606600358992363	0.0255410677470469	BRMS1	1
CC	GO:0031234	extrinsic component of cytoplasmic side of plasma membrane	1/5	99/19869	0.0246686071441558	0.0616715178603894	0.025966954888585	AKT1	1
CC	GO:0036064	ciliary basal body	1/5	164/19869	0.040598644518493	0.0685879299306267	0.0288791283918428	AKT1	1
CC	GO:0019897	extrinsic component of plasma membrane	1/5	172/19869	0.0425447899503711	0.0685879299306267	0.0288791283918428	AKT1	1
CC	GO:0009898	cytoplasmic side of plasma membrane	1/5	173/19869	0.0427878358990055	0.0685879299306267	0.0288791283918428	AKT1	1
MF	GO:0140297	DNA-binding transcription factor binding	3/5	476/18432	0.000164649351271346	0.00395158443051231	0.00173315106601417	BRMS1/TFDP1/TLE1	3
MF	GO:0043325	phosphatidylinositol-3,4-bisphosphate binding	1/5	29/18432	0.00784288644059405	0.0477130662372949	0.02092678343741	AKT1	1
MF	GO:0051059	NF-kappaB binding	1/5	31/18432	0.00838195576739731	0.0477130662372949	0.02092678343741	BRMS1	1
MF	GO:0071889	14-3-3 protein binding	1/5	31/18432	0.00838195576739731	0.0477130662372949	0.02092678343741	AKT1	1
MF	GO:0005547	phosphatidylinositol-3,4,5-trisphosphate binding	1/5	40/18432	0.0108048688865456	0.0477130662372949	0.02092678343741	AKT1	1
MF	GO:0004712	protein serine/threonine/tyrosine kinase activity	1/5	45/18432	0.0121488838196613	0.0477130662372949	0.02092678343741	AKT1	1
MF	GO:0015459	potassium channel regulator activity	1/5	54/18432	0.014564429067778	0.0477130662372949	0.02092678343741	AKT1	1
MF	GO:0140677	molecular function activator activity	1/5	59/18432	0.0159043554124316	0.0477130662372949	0.02092678343741	AKT1	1
MF	GO:0140101	catalytic activity, acting on a tRNA	1/5	127/18432	0.0339831041788827	0.074884616546109	0.0328441300640829	PTRH2	1
MF	GO:0042826	histone deacetylase binding	1/5	128/18432	0.0342469711266621	0.074884616546109	0.0328441300640829	BRMS1	1
MF	GO:0099106	ion channel regulator activity	1/5	140/18432	0.0374088794703263	0.074884616546109	0.0328441300640829	AKT1	1
MF	GO:0016247	channel regulator activity	1/5	145/18432	0.038723894473696	0.074884616546109	0.0328441300640829	AKT1	1
MF	GO:0052689	carboxylic ester hydrolase activity	1/5	152/18432	0.0405625006291424	0.074884616546109	0.0328441300640829	PTRH2	1
MF	GO:1901981	phosphatidylinositol phosphate binding	1/5	180/18432	0.0478888135852052	0.0796416586688511	0.0349305520477417	AKT1	1
