# Supplementary material for: Identification of anoikis-related genes classification patterns and immune infiltration characterization in ischemic stroke based on machine learning
Source: Front Aging Neurosci. 2023 Mar 23;15:1142163. doi: 10.3389/fnagi.2023.1142163 (PMC10076550; doi:10.3389/fnagi.2023.1142163)
Supplement: Supplementary file 3 [file Data_Sheet_3.ZIP › Fig 6/56.KEGG-5╕÷╗∙╥≥/KEGG.txt]

ID	Description	GeneRatio	BgRatio	pvalue	p.adjust	qvalue	geneID	Count
hsa04973	Carbohydrate digestion and absorption	1/3	47/8228	0.0170409647392435	0.0792464030367603	0.0340148076396927	AKT1	1
hsa04923	Regulation of lipolysis in adipocytes	1/3	58/8228	0.0210011172734217	0.0792464030367603	0.0340148076396927	AKT1	1
hsa05213	Endometrial cancer	1/3	58/8228	0.0210011172734217	0.0792464030367603	0.0340148076396927	AKT1	1
hsa04330	Notch signaling pathway	1/3	59/8228	0.0213606027872749	0.0792464030367603	0.0340148076396927	TLE1	1
hsa04370	VEGF signaling pathway	1/3	59/8228	0.0213606027872749	0.0792464030367603	0.0340148076396927	AKT1	1
hsa04213	Longevity regulating pathway - multiple species	1/3	62/8228	0.0224385312992007	0.0792464030367603	0.0340148076396927	AKT1	1
hsa04929	GnRH secretion	1/3	64/8228	0.0231567103902094	0.0792464030367603	0.0340148076396927	AKT1	1
hsa05221	Acute myeloid leukemia	1/3	67/8228	0.0242333193668138	0.0792464030367603	0.0340148076396927	AKT1	1
hsa04664	Fc epsilon RI signaling pathway	1/3	68/8228	0.0245920131594737	0.0792464030367603	0.0340148076396927	AKT1	1
hsa04920	Adipocytokine signaling pathway	1/3	69/8228	0.0249506190369887	0.0792464030367603	0.0340148076396927	AKT1	1
hsa05211	Renal cell carcinoma	1/3	69/8228	0.0249506190369887	0.0792464030367603	0.0340148076396927	AKT1	1
hsa04917	Prolactin signaling pathway	1/3	70/8228	0.0253091370101336	0.0792464030367603	0.0340148076396927	AKT1	1
hsa05230	Central carbon metabolism in cancer	1/3	70/8228	0.0253091370101336	0.0792464030367603	0.0340148076396927	AKT1	1
hsa05218	Melanoma	1/3	72/8228	0.0260259092864142	0.0792464030367603	0.0340148076396927	AKT1	1
hsa05223	Non-small cell lung cancer	1/3	72/8228	0.0260259092864142	0.0792464030367603	0.0340148076396927	AKT1	1
hsa01524	Platinum drug resistance	1/3	73/8228	0.0263841636111005	0.0792464030367603	0.0340148076396927	AKT1	1
hsa05214	Glioma	1/3	75/8228	0.0271004086874409	0.0792464030367603	0.0340148076396927	AKT1	1
hsa05212	Pancreatic cancer	1/3	76/8228	0.0274583994606458	0.0792464030367603	0.0340148076396927	AKT1	1
hsa05220	Chronic myeloid leukemia	1/3	76/8228	0.0274583994606458	0.0792464030367603	0.0340148076396927	AKT1	1
hsa01521	EGFR tyrosine kinase inhibitor resistance	1/3	79/8228	0.0285318448497005	0.0792464030367603	0.0340148076396927	AKT1	1
hsa04662	B cell receptor signaling pathway	1/3	84/8228	0.0303191647094413	0.0792464030367603	0.0340148076396927	AKT1	1
hsa04012	ErbB signaling pathway	1/3	85/8228	0.0306763654100639	0.0792464030367603	0.0340148076396927	AKT1	1
hsa05210	Colorectal cancer	1/3	86/8228	0.0310334783787203	0.0792464030367603	0.0340148076396927	AKT1	1
hsa04211	Longevity regulating pathway	1/3	89/8228	0.0321042910006446	0.0792464030367603	0.0340148076396927	AKT1	1
hsa05235	PD-L1 expression and PD-1 checkpoint pathway in cancer	1/3	89/8228	0.0321042910006446	0.0792464030367603	0.0340148076396927	AKT1	1
hsa05222	Small cell lung cancer	1/3	92/8228	0.033174314422781	0.0792464030367603	0.0340148076396927	AKT1	1
hsa04666	Fc gamma R-mediated phagocytosis	1/3	97/8228	0.0349559338058859	0.0792464030367603	0.0340148076396927	AKT1	1
hsa05215	Prostate cancer	1/3	97/8228	0.0349559338058859	0.0792464030367603	0.0340148076396927	AKT1	1
hsa01522	Endocrine resistance	1/3	98/8228	0.0353119948314156	0.0792464030367603	0.0340148076396927	AKT1	1
hsa04350	TGF-beta signaling pathway	1/3	98/8228	0.0353119948314156	0.0792464030367603	0.0340148076396927	TFDP1	1
hsa05231	Choline metabolism in cancer	1/3	98/8228	0.0353119948314156	0.0792464030367603	0.0340148076396927	AKT1	1
hsa04933	AGE-RAGE signaling pathway in diabetic complications	1/3	100/8228	0.0360238541175858	0.0792464030367603	0.0340148076396927	AKT1	1
hsa04914	Progesterone-mediated oocyte maturation	1/3	102/8228	0.0367353631224051	0.0792464030367603	0.0340148076396927	AKT1	1
hsa05142	Chagas disease	1/3	102/8228	0.0367353631224051	0.0792464030367603	0.0340148076396927	AKT1	1
hsa04620	Toll-like receptor signaling pathway	1/3	104/8228	0.0374465219320752	0.0792464030367603	0.0340148076396927	AKT1	1
hsa04625	C-type lectin receptor signaling pathway	1/3	104/8228	0.0374465219320752	0.0792464030367603	0.0340148076396927	AKT1	1
hsa04660	T cell receptor signaling pathway	1/3	104/8228	0.0374465219320752	0.0792464030367603	0.0340148076396927	AKT1	1
hsa04922	Glucagon signaling pathway	1/3	107/8228	0.0385126037192427	0.0792464030367603	0.0340148076396927	AKT1	1
hsa04931	Insulin resistance	1/3	108/8228	0.0388677893107759	0.0792464030367603	0.0340148076396927	AKT1	1
hsa04066	HIF-1 signaling pathway	1/3	109/8228	0.0392228874181735	0.0792464030367603	0.0340148076396927	AKT1	1
hsa05145	Toxoplasmosis	1/3	112/8228	0.0402876569433032	0.0792464030367603	0.0340148076396927	AKT1	1
hsa04725	Cholinergic synapse	1/3	113/8228	0.0406424052219099	0.0792464030367603	0.0340148076396927	AKT1	1
hsa04668	TNF signaling pathway	1/3	114/8228	0.0409970660702565	0.0792464030367603	0.0340148076396927	AKT1	1
hsa04071	Sphingolipid signaling pathway	1/3	119/8228	0.042769059235229	0.0792464030367603	0.0340148076396927	AKT1	1
hsa04722	Neurotrophin signaling pathway	1/3	119/8228	0.042769059235229	0.0792464030367603	0.0340148076396927	AKT1	1
hsa04935	Growth hormone synthesis, secretion and action	1/3	120/8228	0.0431231957282975	0.0792464030367603	0.0340148076396927	AKT1	1
hsa04152	AMPK signaling pathway	1/3	121/8228	0.0434772448665331	0.0792464030367603	0.0340148076396927	AKT1	1
hsa04919	Thyroid hormone signaling pathway	1/3	121/8228	0.0434772448665331	0.0792464030367603	0.0340148076396927	AKT1	1
hsa04611	Platelet activation	1/3	124/8228	0.0445388682599946	0.0792464030367603	0.0340148076396927	AKT1	1
hsa04110	Cell cycle	1/3	127/8228	0.0455997058478671	0.0792464030367603	0.0340148076396927	TFDP1	1
hsa04380	Osteoclast differentiation	1/3	128/8228	0.0459531438039784	0.0792464030367603	0.0340148076396927	AKT1	1
hsa04926	Relaxin signaling pathway	1/3	129/8228	0.0463064944914584	0.0792464030367603	0.0340148076396927	AKT1	1
hsa04068	FoxO signaling pathway	1/3	131/8228	0.0470129341036257	0.0792464030367603	0.0340148076396927	AKT1	1
hsa04728	Dopaminergic synapse	1/3	132/8228	0.047366023049864	0.0792464030367603	0.0340148076396927	AKT1	1
hsa04210	Apoptosis	1/3	136/8228	0.0487775066872661	0.0792464030367603	0.0340148076396927	AKT1	1
hsa04910	Insulin signaling pathway	1/3	137/8228	0.0491301596136058	0.0792464030367603	0.0340148076396927	AKT1	1
hsa05135	Yersinia infection	1/3	137/8228	0.0491301596136058	0.0792464030367603	0.0340148076396927	AKT1	1
hsa04915	Estrogen signaling pathway	1/3	138/8228	0.049482725368291	0.0792464030367603	0.0340148076396927	AKT1	1
hsa04371	Apelin signaling pathway	1/3	139/8228	0.0498352039620977	0.0792464030367603	0.0340148076396927	AKT1	1
hsa05162	Measles	1/3	139/8228	0.0498352039620977	0.0792464030367603	0.0340148076396927	AKT1	1
hsa05418	Fluid shear stress and atherosclerosis	1/3	139/8228	0.0498352039620977	0.0792464030367603	0.0340148076396927	AKT1	1
