# Supplementary material for: Identification of anoikis-related genes classification patterns and immune infiltration characterization in ischemic stroke based on machine learning
Source: Front Aging Neurosci. 2023 Mar 23;15:1142163. doi: 10.3389/fnagi.2023.1142163 (PMC10076550; doi:10.3389/fnagi.2023.1142163)
Supplement: Supplementary file 3 [file Data_Sheet_3.ZIP › Fig 6/Diagnostic14.venn.R]

#install.packages("venn")


library(venn)                   #ÒýÓÃ°ü
outFile="interGenes.txt"        #Êä³öÎÄ¼þÃû³Æ
setwd("C:\\Users\\dell\\Desktop\\14.venn")    #ÉèÖÃ¹¤×÷Ä¿Â¼
geneList=list()

#¶ÁÈ¡lasso»Ø¹éµÄ½á¹ûÎÄ¼þ
rt=read.table("LASSO.gene.txt", header=F, sep="\t", check.names=F)
geneNames=as.vector(rt[,1])       #ÌáÈ¡»ùÒòÃû³Æ
uniqGene=unique(geneNames)        #»ùÒòÈ¡unique
geneList[["LASSO"]]=uniqGene

#¶ÁÈ¡SVMµÄ½á¹ûÎÄ¼þ
rt=read.table("SVM-RFE.gene.txt", header=F, sep="\t", check.names=F)
geneNames=as.vector(rt[,1])       #ÌáÈ¡»ùÒòÃû³Æ
uniqGene=unique(geneNames)        #»ùÒòÈ¡unique
geneList[["SVM-RFE"]]=uniqGene

#»æÖÆvennÍ¼
mycol=c("blue2","red2")
pdf(file="venn.pdf", width=5, height=5)
venn(geneList,col=mycol[1:length(geneList)],zcolor=mycol[1:length(geneList)],box=F,ilabels=F)
dev.off()

#±£´æ½»¼¯»ùÒò
intersectGenes=Reduce(intersect,geneList)
write.table(file=outFile, intersectGenes, sep="\t", quote=F, col.names=F, row.names=F)
