# Supplementary material for: Identification of anoikis-related genes classification patterns and immune infiltration characterization in ischemic stroke based on machine learning
Source: Front Aging Neurosci. 2023 Mar 23;15:1142163. doi: 10.3389/fnagi.2023.1142163 (PMC10076550; doi:10.3389/fnagi.2023.1142163)
Supplement: Supplementary file 3 [file Data_Sheet_3.ZIP › Fig 6/geoFRG11.lasso.R]

#install.packages("glmnet")


set.seed(12345)
library(glmnet)     #ÒýÓÃ°ü
inputFile="diffGeneExp.txt"       #ÊäÈëÎÄ¼þ
setwd("C:\\Users\\dell\\Desktop\\scdw3\\11.lasso")      #ÉèÖÃ¹¤×÷Ä¿Â¼

#¶ÁÈ¡ÊäÈëÎÄ¼þ
rt=read.table(inputFile, header=T, sep="\t", check.names=F, row.names=1)
rt=t(rt)

#¹¹½¨Ä£ÐÍ
x=as.matrix(rt)
y=gsub("(.*)\\_(.*)", "\\2", row.names(rt))
fit=glmnet(x, y, family = "binomial", alpha=1)
cvfit=cv.glmnet(x, y, family="binomial", alpha=1,type.measure='deviance',nfolds = 10)
#»æÖÆLasso»Ø¹éµÄÍ¼ÐÎ
pdf(file="lasso.pdf", width=6, height=5.5)
plot(fit)
dev.off()
#»æÖÆ½»²æÑéÖ¤µÄÍ¼ÐÎ
pdf(file="cvfit.pdf",width=6,height=5.5)
plot(cvfit)
dev.off()

#Êä³öÉ¸Ñ¡µÄÌØÕ÷»ùÒò
coef=coef(fit, s=cvfit$lambda.min)
index=which(coef != 0)
lassoGene=row.names(coef)[index]
lassoGene=lassoGene[-1]
write.table(lassoGene, file="LASSO.gene.txt", sep="\t", quote=F, row.names=F, col.names=F)
