# Supplementary material for: Identification of anoikis-related genes classification patterns and immune infiltration characterization in ischemic stroke based on machine learning
Source: Front Aging Neurosci. 2023 Mar 23;15:1142163. doi: 10.3389/fnagi.2023.1142163 (PMC10076550; doi:10.3389/fnagi.2023.1142163)
Supplement: Supplementary file 3 [file Data_Sheet_3.ZIP › Fig 6/GO.txt]

ONTOLOGY	ID	Description	GeneRatio	BgRatio	pvalue	p.adjust	qvalue	geneID	Count
BP	GO:0043276	anoikis	8/8	35/18903	5.82971555309344e-23	6.26111450402235e-20	2.17847265405071e-20	AKT1/BRMS1/MAP3K7/NOTCH1/PTRH2/STK11/TFDP1/TLE1	8
BP	GO:2000209	regulation of anoikis	4/8	25/18903	1.65908938588394e-10	8.90931000219676e-08	3.09987753678315e-08	BRMS1/NOTCH1/PTRH2/TLE1	4
BP	GO:2000811	negative regulation of anoikis	3/8	18/18903	4.04774575678723e-08	1.44909298092983e-05	5.04192892512094e-06	NOTCH1/PTRH2/TLE1	3
BP	GO:0060768	regulation of epithelial cell proliferation involved in prostate gland development	2/8	10/18903	7.04087543993633e-06	0.00184807326877272	0.000643012849568083	NOTCH1/STK11	2
BP	GO:0060767	epithelial cell proliferation involved in prostate gland development	2/8	11/18903	8.6036930576011e-06	0.00184807326877272	0.000643012849568083	NOTCH1/STK11	2
BP	GO:0007178	transmembrane receptor protein serine/threonine kinase signaling pathway	4/8	390/18903	1.16971198484113e-05	0.00209378445286563	0.000728504832664214	BRMS1/MAP3K7/NOTCH1/STK11	4
BP	GO:0051090	regulation of DNA-binding transcription factor activity	4/8	454/18903	2.1291720106499e-05	0.00297183504363214	0.00103401101684741	AKT1/BRMS1/MAP3K7/TFDP1	4
BP	GO:0090090	negative regulation of canonical Wnt signaling pathway	3/8	141/18903	2.21365738818036e-05	0.00297183504363214	0.00103401101684741	NOTCH1/STK11/TLE1	3
BP	GO:0007252	I-kappaB phosphorylation	2/8	21/18903	3.2780997091699e-05	0.00391186565294274	0.00136108233538633	AKT1/MAP3K7	2
BP	GO:0030178	negative regulation of Wnt signaling pathway	3/8	174/18903	4.14968969322074e-05	0.00445676673051907	0.00155067351694038	NOTCH1/STK11/TLE1	3
BP	GO:0007179	transforming growth factor beta receptor signaling pathway	3/8	216/18903	7.8987457812094e-05	0.00771204815365354	0.00268330598309027	BRMS1/MAP3K7/STK11	3
BP	GO:0010907	positive regulation of glucose metabolic process	2/8	42/18903	0.000133805812151504	0.0102510692333612	0.00356672505914262	AKT1/STK11	2
BP	GO:0060828	regulation of canonical Wnt signaling pathway	3/8	260/18903	0.000136875974700895	0.0102510692333612	0.00356672505914262	NOTCH1/STK11/TLE1	3
BP	GO:0051091	positive regulation of DNA-binding transcription factor activity	3/8	266/18903	0.000146434991214652	0.0102510692333612	0.00356672505914262	AKT1/MAP3K7/TFDP1	3
BP	GO:0071560	cellular response to transforming growth factor beta stimulus	3/8	271/18903	0.000154726444173264	0.0102510692333612	0.00356672505914262	BRMS1/MAP3K7/STK11	3
BP	GO:0071559	response to transforming growth factor beta	3/8	277/18903	0.00016507435543259	0.0102510692333612	0.00356672505914262	BRMS1/MAP3K7/STK11	3
BP	GO:0120163	negative regulation of cold-induced thermogenesis	2/8	47/18903	0.000167817664049304	0.0102510692333612	0.00356672505914262	NOTCH1/STK11	2
BP	GO:0007249	I-kappaB kinase/NF-kappaB signaling	3/8	288/18903	0.000185200781792102	0.0102510692333612	0.00356672505914262	AKT1/MAP3K7/TLE1	3
BP	GO:0090092	regulation of transmembrane receptor protein serine/threonine kinase signaling pathway	3/8	290/18903	0.000189023994297003	0.0102510692333612	0.00356672505914262	BRMS1/NOTCH1/STK11	3
BP	GO:0030850	prostate gland development	2/8	51/18903	0.000197767198411186	0.0102510692333612	0.00356672505914262	NOTCH1/STK11	2
BP	GO:0046622	positive regulation of organ growth	2/8	52/18903	0.000205634330889016	0.0102510692333612	0.00356672505914262	AKT1/NOTCH1	2
BP	GO:0034504	protein localization to nucleus	3/8	306/18903	0.000221479111178824	0.0102510692333612	0.00356672505914262	AKT1/NOTCH1/STK11	3
BP	GO:0060070	canonical Wnt signaling pathway	3/8	310/18903	0.000230123536934236	0.0102510692333612	0.00356672505914262	NOTCH1/STK11/TLE1	3
BP	GO:1900087	positive regulation of G1/S transition of mitotic cell cycle	2/8	55/18903	0.000230145564783537	0.0102510692333612	0.00356672505914262	AKT1/TFDP1	2
BP	GO:0010676	positive regulation of cellular carbohydrate metabolic process	2/8	56/18903	0.000238618930013062	0.0102510692333612	0.00356672505914262	AKT1/STK11	2
BP	GO:0030111	regulation of Wnt signaling pathway	3/8	336/18903	0.000291715297009353	0.0118081270128016	0.00410848288693968	NOTCH1/STK11/TLE1	3
BP	GO:0090287	regulation of cellular response to growth factor stimulus	3/8	338/18903	0.00029685235507043	0.0118081270128016	0.00410848288693968	BRMS1/NOTCH1/STK11	3
BP	GO:0010506	regulation of autophagy	3/8	344/18903	0.00031261595031022	0.0119910546654706	0.0041721301639146	AKT1/MAP3K7/STK11	3
BP	GO:1902808	positive regulation of cell cycle G1/S phase transition	2/8	68/18903	0.000352074038689301	0.0130388799155969	0.00453670721360079	AKT1/TFDP1	2
BP	GO:0030336	negative regulation of cell migration	3/8	368/18903	0.000381099081842102	0.0136433471299472	0.00474702365101565	AKT1/BRMS1/NOTCH1	3
BP	GO:0002067	glandular epithelial cell differentiation	2/8	73/18903	0.000405737956806721	0.0139448451405574	0.00485192592854833	AKT1/NOTCH1	2
BP	GO:0035924	cellular response to vascular endothelial growth factor stimulus	2/8	74/18903	0.000416920122308136	0.0139448451405574	0.00485192592854833	AKT1/NOTCH1	2
BP	GO:2000146	negative regulation of cell motility	3/8	383/18903	0.000428472895380254	0.0139448451405574	0.00485192592854833	AKT1/BRMS1/NOTCH1	3
BP	GO:0045913	positive regulation of carbohydrate metabolic process	2/8	78/18903	0.000463143500564224	0.014629885870764	0.00509027686378636	AKT1/STK11	2
BP	GO:0050678	regulation of epithelial cell proliferation	3/8	414/18903	0.00053812300403777	0.0162757307112835	0.00566292698471589	AKT1/NOTCH1/STK11	3
BP	GO:0040013	negative regulation of locomotion	3/8	419/18903	0.000557345153043318	0.0162757307112835	0.00566292698471589	AKT1/BRMS1/NOTCH1	3
BP	GO:0045860	positive regulation of protein kinase activity	3/8	420/18903	0.000561242099357325	0.0162757307112835	0.00566292698471589	AKT1/MAP3K7/STK11	3
BP	GO:1900182	positive regulation of protein localization to nucleus	2/8	87/18903	0.000575863842671109	0.0162757307112835	0.00566292698471589	AKT1/STK11	2
BP	GO:0031331	positive regulation of cellular catabolic process	3/8	429/18903	0.000597110153087574	0.016443494985027	0.00572129836291737	AKT1/MAP3K7/STK11	3
BP	GO:0048732	gland development	3/8	441/18903	0.000647193511128812	0.017247754862416	0.00600113003641839	AKT1/NOTCH1/STK11	3
BP	GO:0002042	cell migration involved in sprouting angiogenesis	2/8	94/18903	0.000671844450669712	0.017247754862416	0.00600113003641839	AKT1/NOTCH1	2
BP	GO:0016055	Wnt signaling pathway	3/8	456/18903	0.000713511555397586	0.017247754862416	0.00600113003641839	NOTCH1/STK11/TLE1	3
BP	GO:0051960	regulation of nervous system development	3/8	456/18903	0.000713511555397586	0.017247754862416	0.00600113003641839	AKT1/NOTCH1/STK11	3
BP	GO:0008593	regulation of Notch signaling pathway	2/8	97/18903	0.000715195555018787	0.017247754862416	0.00600113003641839	AKT1/NOTCH1	2
BP	GO:0198738	cell-cell signaling by wnt	3/8	458/18903	0.000722671293117988	0.017247754862416	0.00600113003641839	NOTCH1/STK11/TLE1	3
BP	GO:1901992	positive regulation of mitotic cell cycle phase transition	2/8	100/18903	0.000759872854869034	0.0177413792636814	0.00617288017113289	AKT1/TFDP1	2
BP	GO:0043255	regulation of carbohydrate biosynthetic process	2/8	103/18903	0.00080587376560074	0.0179846692307688	0.00625752972353516	AKT1/STK11	2
BP	GO:0046620	regulation of organ growth	2/8	103/18903	0.00080587376560074	0.0179846692307688	0.00625752972353516	AKT1/NOTCH1	2
BP	GO:0050673	epithelial cell proliferation	3/8	481/18903	0.000833502815336802	0.0179846692307688	0.00625752972353516	AKT1/NOTCH1/STK11	3
BP	GO:1901796	regulation of signal transduction by p53 class mediator	2/8	105/18903	0.000837275103853296	0.0179846692307688	0.00625752972353516	AKT1/STK11	2
BP	GO:0010906	regulation of glucose metabolic process	2/8	107/18903	0.000869262802083469	0.0183056519497578	0.0063692114497344	AKT1/STK11	2
BP	GO:0019221	cytokine-mediated signaling pathway	3/8	496/18903	0.000911356106112338	0.0184678576974463	0.00642564881171559	AKT1/MAP3K7/NOTCH1	3
BP	GO:0033674	positive regulation of kinase activity	3/8	496/18903	0.000911356106112338	0.0184678576974463	0.00642564881171559	AKT1/MAP3K7/STK11	3
BP	GO:0018107	peptidyl-threonine phosphorylation	2/8	111/18903	0.000934994225048355	0.0185959962537395	0.00647023294136776	AKT1/STK11	2
BP	GO:0002065	columnar/cuboidal epithelial cell differentiation	2/8	116/18903	0.00102044319160326	0.0199264725051255	0.00693315469893126	AKT1/NOTCH1	2
BP	GO:0018210	peptidyl-threonine modification	2/8	120/18903	0.00109142269330273	0.0208834447888513	0.00726612065083037	AKT1/STK11	2
BP	GO:0090100	positive regulation of transmembrane receptor protein serine/threonine kinase signaling pathway	2/8	121/18903	0.00110953071142082	0.0208834447888513	0.00726612065083037	NOTCH1/STK11	2
BP	GO:1901989	positive regulation of cell cycle phase transition	2/8	122/18903	0.00112778379679085	0.0208834447888513	0.00726612065083037	AKT1/TFDP1	2
BP	GO:0045931	positive regulation of mitotic cell cycle	2/8	129/18903	0.0012596093151919	0.0228944495392337	0.00796582337197682	AKT1/TFDP1	2
BP	GO:0031929	TOR signaling	2/8	130/18903	0.00127901952733149	0.0228944495392337	0.00796582337197682	AKT1/STK11	2
BP	GO:1900180	regulation of protein localization to nucleus	2/8	135/18903	0.00137823192373024	0.0242659194440374	0.00844300833346396	AKT1/STK11	2
BP	GO:0050852	T cell receptor signaling pathway	2/8	139/18903	0.00146018977980332	0.0252942552178833	0.0088008042755548	MAP3K7/STK11	2
BP	GO:0038061	NIK/NF-kappaB signaling	2/8	142/18903	0.00152316384338403	0.0256759132087175	0.00893359716661248	AKT1/MAP3K7	2
BP	GO:0010508	positive regulation of autophagy	2/8	144/18903	0.00156586212675518	0.0256759132087175	0.00893359716661248	MAP3K7/STK11	2
BP	GO:0017015	regulation of transforming growth factor beta receptor signaling pathway	2/8	147/18903	0.00163098103273376	0.0256759132087175	0.00893359716661248	BRMS1/STK11	2
BP	GO:0106106	cold-induced thermogenesis	2/8	147/18903	0.00163098103273376	0.0256759132087175	0.00893359716661248	NOTCH1/STK11	2
BP	GO:0120161	regulation of cold-induced thermogenesis	2/8	147/18903	0.00163098103273376	0.0256759132087175	0.00893359716661248	NOTCH1/STK11	2
BP	GO:0032147	activation of protein kinase activity	2/8	148/18903	0.00165297268720294	0.0256759132087175	0.00893359716661248	MAP3K7/STK11	2
BP	GO:0009411	response to UV	2/8	149/18903	0.00167510686145022	0.0256759132087175	0.00893359716661248	AKT1/STK11	2
BP	GO:0043535	regulation of blood vessel endothelial cell migration	2/8	150/18903	0.00169738346165637	0.0256759132087175	0.00893359716661248	AKT1/NOTCH1	2
BP	GO:1903844	regulation of cellular response to transforming growth factor beta stimulus	2/8	150/18903	0.00169738346165637	0.0256759132087175	0.00893359716661248	BRMS1/STK11	2
BP	GO:0062013	positive regulation of small molecule metabolic process	2/8	152/18903	0.00174236356485781	0.0259902565091291	0.00904296879421819	AKT1/STK11	2
BP	GO:0010675	regulation of cellular carbohydrate metabolic process	2/8	155/18903	0.00181089957104831	0.0266425498535052	0.00926992570615932	AKT1/STK11	2
BP	GO:0090101	negative regulation of transmembrane receptor protein serine/threonine kinase signaling pathway	2/8	158/18903	0.00188071235201243	0.0268913180115278	0.00935648132323079	BRMS1/NOTCH1	2
BP	GO:0036294	cellular response to decreased oxygen levels	2/8	159/18903	0.0019042665702292	0.0268913180115278	0.00935648132323079	AKT1/NOTCH1	2
BP	GO:0016241	regulation of macroautophagy	2/8	160/18903	0.00192796227829389	0.0268913180115278	0.00935648132323079	AKT1/MAP3K7	2
BP	GO:1990845	adaptive thermogenesis	2/8	160/18903	0.00192796227829389	0.0268913180115278	0.00935648132323079	NOTCH1/STK11	2
BP	GO:0006606	protein import into nucleus	2/8	165/18903	0.00204855989854459	0.0282070939876524	0.00981428831286543	AKT1/NOTCH1	2
BP	GO:0048639	positive regulation of developmental growth	2/8	168/18903	0.00212261037687564	0.0288311983347687	0.0100314372330127	AKT1/NOTCH1	2
BP	GO:0051170	import into nucleus	2/8	169/18903	0.00214757529495484	0.0288311983347687	0.0100314372330127	AKT1/NOTCH1	2
BP	GO:0072331	signal transduction by p53 class mediator	2/8	173/18903	0.00224883961233134	0.0297045108003255	0.0103352948486872	AKT1/STK11	2
BP	GO:0071453	cellular response to oxygen levels	2/8	175/18903	0.00230031325661104	0.0297045108003255	0.0103352948486872	AKT1/NOTCH1	2
BP	GO:0050680	negative regulation of epithelial cell proliferation	2/8	176/18903	0.00232626012505101	0.0297045108003255	0.0103352948486872	NOTCH1/STK11	2
BP	GO:0019827	stem cell population maintenance	2/8	177/18903	0.00235234690061124	0.0297045108003255	0.0103352948486872	BRMS1/NOTCH1	2
BP	GO:0043534	blood vessel endothelial cell migration	2/8	177/18903	0.00235234690061124	0.0297045108003255	0.0103352948486872	AKT1/NOTCH1	2
BP	GO:0001659	temperature homeostasis	2/8	178/18903	0.00237857349052886	0.0297045108003255	0.0103352948486872	NOTCH1/STK11	2
BP	GO:0035265	organ growth	2/8	180/18903	0.00243144574257249	0.029999886018105	0.0104380667807775	AKT1/NOTCH1	2
BP	GO:0098727	maintenance of cell number	2/8	181/18903	0.00245809121936056	0.029999886018105	0.0104380667807775	BRMS1/NOTCH1	2
BP	GO:0007219	Notch signaling pathway	2/8	183/18903	0.00251180041140579	0.0302752242363365	0.0105338671017343	AKT1/NOTCH1	2
BP	GO:0002040	sprouting angiogenesis	2/8	185/18903	0.0025660666377631	0.0302752242363365	0.0105338671017343	AKT1/NOTCH1	2
BP	GO:2000045	regulation of G1/S transition of mitotic cell cycle	2/8	185/18903	0.0025660666377631	0.0302752242363365	0.0105338671017343	AKT1/TFDP1	2
BP	GO:0006109	regulation of carbohydrate metabolic process	2/8	186/18903	0.0025934084075819	0.0302752242363365	0.0105338671017343	AKT1/STK11	2
BP	GO:0006006	glucose metabolic process	2/8	188/18903	0.00264850879837405	0.0305860048328358	0.0106419991332517	AKT1/STK11	2
BP	GO:0043433	negative regulation of DNA-binding transcription factor activity	2/8	190/18903	0.00270416437497505	0.0308965163693958	0.010750037548893	BRMS1/TFDP1	2
BP	GO:0022408	negative regulation of cell-cell adhesion	2/8	202/18903	0.00304971543073795	0.0344778355011848	0.0119961105585814	AKT1/NOTCH1	2
BP	GO:2000241	regulation of reproductive process	2/8	206/18903	0.00316930720029827	0.0353459382311218	0.0122981555150919	NOTCH1/STK11	2
BP	GO:0016051	carbohydrate biosynthetic process	2/8	212/18903	0.00335280723995561	0.0353459382311218	0.0122981555150919	AKT1/STK11	2
BP	GO:0002064	epithelial cell development	2/8	213/18903	0.00338386918296893	0.0353459382311218	0.0122981555150919	AKT1/NOTCH1	2
BP	GO:1902806	regulation of cell cycle G1/S phase transition	2/8	213/18903	0.00338386918296893	0.0353459382311218	0.0122981555150919	AKT1/TFDP1	2
BP	GO:0043491	protein kinase B signaling	2/8	218/18903	0.00354122456846404	0.0353459382311218	0.0122981555150919	AKT1/STK11	2
BP	GO:0050679	positive regulation of epithelial cell proliferation	2/8	224/18903	0.00373453945978499	0.0353459382311218	0.0122981555150919	AKT1/NOTCH1	2
BP	GO:0046777	protein autophosphorylation	2/8	226/18903	0.00380006270167746	0.0353459382311218	0.0122981555150919	AKT1/STK11	2
BP	GO:0010001	glial cell differentiation	2/8	227/18903	0.0038330273402734	0.0353459382311218	0.0122981555150919	AKT1/NOTCH1	2
BP	GO:0019318	hexose metabolic process	2/8	229/18903	0.00389936219827699	0.0353459382311218	0.0122981555150919	AKT1/STK11	2
BP	GO:0071902	positive regulation of protein serine/threonine kinase activity	2/8	229/18903	0.00389936219827699	0.0353459382311218	0.0122981555150919	AKT1/MAP3K7	2
BP	GO:0010594	regulation of endothelial cell migration	2/8	230/18903	0.00393273223600064	0.0353459382311218	0.0122981555150919	AKT1/NOTCH1	2
BP	GO:0050769	positive regulation of neurogenesis	2/8	231/18903	0.00396623722514455	0.0353459382311218	0.0122981555150919	NOTCH1/STK11	2
BP	GO:0060560	developmental growth involved in morphogenesis	2/8	233/18903	0.00403365169473225	0.0353459382311218	0.0122981555150919	NOTCH1/STK11	2
BP	GO:0003183	mitral valve morphogenesis	1/8	10/18903	0.00422508562551727	0.0353459382311218	0.0122981555150919	NOTCH1	1
BP	GO:0003211	cardiac ventricle formation	1/8	10/18903	0.00422508562551727	0.0353459382311218	0.0122981555150919	NOTCH1	1
BP	GO:0003266	regulation of secondary heart field cardioblast proliferation	1/8	10/18903	0.00422508562551727	0.0353459382311218	0.0122981555150919	NOTCH1	1
BP	GO:0003330	regulation of extracellular matrix constituent secretion	1/8	10/18903	0.00422508562551727	0.0353459382311218	0.0122981555150919	NOTCH1	1
BP	GO:0007440	foregut morphogenesis	1/8	10/18903	0.00422508562551727	0.0353459382311218	0.0122981555150919	NOTCH1	1
BP	GO:0015911	long-chain fatty acid import across plasma membrane	1/8	10/18903	0.00422508562551727	0.0353459382311218	0.0122981555150919	AKT1	1
BP	GO:0032070	regulation of deoxyribonuclease activity	1/8	10/18903	0.00422508562551727	0.0353459382311218	0.0122981555150919	AKT1	1
BP	GO:0060525	prostate glandular acinus development	1/8	10/18903	0.00422508562551727	0.0353459382311218	0.0122981555150919	NOTCH1	1
BP	GO:0060947	cardiac vascular smooth muscle cell differentiation	1/8	10/18903	0.00422508562551727	0.0353459382311218	0.0122981555150919	NOTCH1	1
BP	GO:0062042	regulation of cardiac epithelial to mesenchymal transition	1/8	10/18903	0.00422508562551727	0.0353459382311218	0.0122981555150919	NOTCH1	1
BP	GO:1902513	regulation of organelle transport along microtubule	1/8	10/18903	0.00422508562551727	0.0353459382311218	0.0122981555150919	STK11	1
BP	GO:2000048	negative regulation of cell-cell adhesion mediated by cadherin	1/8	10/18903	0.00422508562551727	0.0353459382311218	0.0122981555150919	NOTCH1	1
BP	GO:0001649	osteoblast differentiation	2/8	246/18903	0.00448494461106708	0.0353459382311218	0.0122981555150919	AKT1/NOTCH1	2
BP	GO:0033002	muscle cell proliferation	2/8	247/18903	0.0045205965061358	0.0353459382311218	0.0122981555150919	AKT1/NOTCH1	2
BP	GO:0005996	monosaccharide metabolic process	2/8	248/18903	0.00455638181490739	0.0353459382311218	0.0122981555150919	AKT1/STK11	2
BP	GO:0042593	glucose homeostasis	2/8	248/18903	0.00455638181490739	0.0353459382311218	0.0122981555150919	AKT1/STK11	2
BP	GO:0033500	carbohydrate homeostasis	2/8	249/18903	0.00459230044725974	0.0353459382311218	0.0122981555150919	AKT1/STK11	2
BP	GO:0000082	G1/S transition of mitotic cell cycle	2/8	250/18903	0.00462835231310763	0.0353459382311218	0.0122981555150919	AKT1/TFDP1	2
BP	GO:0003174	mitral valve development	1/8	11/18903	0.00464673381876302	0.0353459382311218	0.0122981555150919	NOTCH1	1
BP	GO:0010918	positive regulation of mitochondrial membrane potential	1/8	11/18903	0.00464673381876302	0.0353459382311218	0.0122981555150919	AKT1	1
BP	GO:0048505	regulation of timing of cell differentiation	1/8	11/18903	0.00464673381876302	0.0353459382311218	0.0122981555150919	NOTCH1	1
BP	GO:0060742	epithelial cell differentiation involved in prostate gland development	1/8	11/18903	0.00464673381876302	0.0353459382311218	0.0122981555150919	NOTCH1	1
BP	GO:0061314	Notch signaling involved in heart development	1/8	11/18903	0.00464673381876302	0.0353459382311218	0.0122981555150919	NOTCH1	1
BP	GO:0070344	regulation of fat cell proliferation	1/8	11/18903	0.00464673381876302	0.0353459382311218	0.0122981555150919	TFDP1	1
BP	GO:0070673	response to interleukin-18	1/8	11/18903	0.00464673381876302	0.0353459382311218	0.0122981555150919	AKT1	1
BP	GO:0097400	interleukin-17-mediated signaling pathway	1/8	11/18903	0.00464673381876302	0.0353459382311218	0.0122981555150919	NOTCH1	1
BP	GO:1904238	pericyte cell differentiation	1/8	11/18903	0.00464673381876302	0.0353459382311218	0.0122981555150919	NOTCH1	1
BP	GO:1905651	regulation of artery morphogenesis	1/8	11/18903	0.00464673381876302	0.0353459382311218	0.0122981555150919	NOTCH1	1
BP	GO:0050851	antigen receptor-mediated signaling pathway	2/8	252/18903	0.00470085538513301	0.0353459382311218	0.0122981555150919	MAP3K7/STK11	2
BP	GO:0043122	regulation of I-kappaB kinase/NF-kappaB signaling	2/8	255/18903	0.00481060699437176	0.0353459382311218	0.0122981555150919	MAP3K7/TLE1	2
BP	GO:0090068	positive regulation of cell cycle process	2/8	260/18903	0.00499617902138431	0.0353459382311218	0.0122981555150919	AKT1/TFDP1	2
BP	GO:0045927	positive regulation of growth	2/8	261/18903	0.00503369052057383	0.0353459382311218	0.0122981555150919	AKT1/NOTCH1	2
BP	GO:0071216	cellular response to biotic stimulus	2/8	261/18903	0.00503369052057383	0.0353459382311218	0.0122981555150919	AKT1/NOTCH1	2
BP	GO:0002328	pro-B cell differentiation	1/8	12/18903	0.00506822577988153	0.0353459382311218	0.0122981555150919	NOTCH1	1
BP	GO:0003157	endocardium development	1/8	12/18903	0.00506822577988153	0.0353459382311218	0.0122981555150919	NOTCH1	1
BP	GO:0003263	cardioblast proliferation	1/8	12/18903	0.00506822577988153	0.0353459382311218	0.0122981555150919	NOTCH1	1
BP	GO:0003264	regulation of cardioblast proliferation	1/8	12/18903	0.00506822577988153	0.0353459382311218	0.0122981555150919	NOTCH1	1
BP	GO:0040034	regulation of development, heterochronic	1/8	12/18903	0.00506822577988153	0.0353459382311218	0.0122981555150919	NOTCH1	1
BP	GO:0048103	somatic stem cell division	1/8	12/18903	0.00506822577988153	0.0353459382311218	0.0122981555150919	NOTCH1	1
BP	GO:0060379	cardiac muscle cell myoblast differentiation	1/8	12/18903	0.00506822577988153	0.0353459382311218	0.0122981555150919	NOTCH1	1
BP	GO:0071372	cellular response to follicle-stimulating hormone stimulus	1/8	12/18903	0.00506822577988153	0.0353459382311218	0.0122981555150919	NOTCH1	1
BP	GO:0072017	distal tubule development	1/8	12/18903	0.00506822577988153	0.0353459382311218	0.0122981555150919	NOTCH1	1
BP	GO:0097084	vascular associated smooth muscle cell development	1/8	12/18903	0.00506822577988153	0.0353459382311218	0.0122981555150919	NOTCH1	1
BP	GO:0140052	cellular response to oxidised low-density lipoprotein particle stimulus	1/8	12/18903	0.00506822577988153	0.0353459382311218	0.0122981555150919	AKT1	1
BP	GO:1902337	regulation of apoptotic process involved in morphogenesis	1/8	12/18903	0.00506822577988153	0.0353459382311218	0.0122981555150919	NOTCH1	1
BP	GO:1905456	regulation of lymphoid progenitor cell differentiation	1/8	12/18903	0.00506822577988153	0.0353459382311218	0.0122981555150919	NOTCH1	1
BP	GO:0042670	retinal cone cell differentiation	1/8	13/18903	0.00548956155849345	0.0359805045468109	0.0125189445399568	NOTCH1	1
BP	GO:0045605	negative regulation of epidermal cell differentiation	1/8	13/18903	0.00548956155849345	0.0359805045468109	0.0125189445399568	NOTCH1	1
BP	GO:0045683	negative regulation of epidermis development	1/8	13/18903	0.00548956155849345	0.0359805045468109	0.0125189445399568	NOTCH1	1
BP	GO:0060837	blood vessel endothelial cell differentiation	1/8	13/18903	0.00548956155849345	0.0359805045468109	0.0125189445399568	NOTCH1	1
BP	GO:0070341	fat cell proliferation	1/8	13/18903	0.00548956155849345	0.0359805045468109	0.0125189445399568	TFDP1	1
BP	GO:1903054	negative regulation of extracellular matrix organization	1/8	13/18903	0.00548956155849345	0.0359805045468109	0.0125189445399568	NOTCH1	1
BP	GO:1904748	regulation of apoptotic process involved in development	1/8	13/18903	0.00548956155849345	0.0359805045468109	0.0125189445399568	NOTCH1	1
BP	GO:0001894	tissue homeostasis	2/8	275/18903	0.00557268709844025	0.0359805045468109	0.0125189445399568	NOTCH1/STK11	2
BP	GO:0051962	positive regulation of nervous system development	2/8	279/18903	0.00573140938125788	0.0359805045468109	0.0125189445399568	NOTCH1/STK11	2
BP	GO:0044843	cell cycle G1/S phase transition	2/8	280/18903	0.00577141654447894	0.0359805045468109	0.0125189445399568	AKT1/TFDP1	2
BP	GO:0043542	endothelial cell migration	2/8	281/18903	0.00581155416675321	0.0359805045468109	0.0125189445399568	AKT1/NOTCH1	2
BP	GO:0003188	heart valve formation	1/8	14/18903	0.00591074120420709	0.0359805045468109	0.0125189445399568	NOTCH1	1
BP	GO:0003207	cardiac chamber formation	1/8	14/18903	0.00591074120420709	0.0359805045468109	0.0125189445399568	NOTCH1	1
BP	GO:0003222	ventricular trabecula myocardium morphogenesis	1/8	14/18903	0.00591074120420709	0.0359805045468109	0.0125189445399568	NOTCH1	1
BP	GO:0045059	positive thymic T cell selection	1/8	14/18903	0.00591074120420709	0.0359805045468109	0.0125189445399568	STK11	1
BP	GO:0048711	positive regulation of astrocyte differentiation	1/8	14/18903	0.00591074120420709	0.0359805045468109	0.0125189445399568	NOTCH1	1
BP	GO:0048715	negative regulation of oligodendrocyte differentiation	1/8	14/18903	0.00591074120420709	0.0359805045468109	0.0125189445399568	NOTCH1	1
BP	GO:0051645	Golgi localization	1/8	14/18903	0.00591074120420709	0.0359805045468109	0.0125189445399568	STK11	1
BP	GO:0070141	response to UV-A	1/8	14/18903	0.00591074120420709	0.0359805045468109	0.0125189445399568	AKT1	1
BP	GO:0070278	extracellular matrix constituent secretion	1/8	14/18903	0.00591074120420709	0.0359805045468109	0.0125189445399568	NOTCH1	1
BP	GO:1901533	negative regulation of hematopoietic progenitor cell differentiation	1/8	14/18903	0.00591074120420709	0.0359805045468109	0.0125189445399568	NOTCH1	1
BP	GO:0010632	regulation of epithelial cell migration	2/8	292/18903	0.00626165290625226	0.0359805045468109	0.0125189445399568	AKT1/NOTCH1	2
BP	GO:0051146	striated muscle cell differentiation	2/8	293/18903	0.00630334911238026	0.0359805045468109	0.0125189445399568	AKT1/NOTCH1	2
BP	GO:0003214	cardiac left ventricle morphogenesis	1/8	15/18903	0.00633176476661756	0.0359805045468109	0.0125189445399568	NOTCH1	1
BP	GO:0003376	sphingosine-1-phosphate receptor signaling pathway	1/8	15/18903	0.00633176476661756	0.0359805045468109	0.0125189445399568	AKT1	1
BP	GO:0010832	negative regulation of myotube differentiation	1/8	15/18903	0.00633176476661756	0.0359805045468109	0.0125189445399568	NOTCH1	1
BP	GO:0045725	positive regulation of glycogen biosynthetic process	1/8	15/18903	0.00633176476661756	0.0359805045468109	0.0125189445399568	AKT1	1
BP	GO:0046322	negative regulation of fatty acid oxidation	1/8	15/18903	0.00633176476661756	0.0359805045468109	0.0125189445399568	AKT1	1
BP	GO:0060354	negative regulation of cell adhesion molecule production	1/8	15/18903	0.00633176476661756	0.0359805045468109	0.0125189445399568	NOTCH1	1
BP	GO:0070986	left/right axis specification	1/8	15/18903	0.00633176476661756	0.0359805045468109	0.0125189445399568	NOTCH1	1
BP	GO:0071380	cellular response to prostaglandin E stimulus	1/8	15/18903	0.00633176476661756	0.0359805045468109	0.0125189445399568	AKT1	1
BP	GO:0072148	epithelial cell fate commitment	1/8	15/18903	0.00633176476661756	0.0359805045468109	0.0125189445399568	NOTCH1	1
BP	GO:0097396	response to interleukin-17	1/8	15/18903	0.00633176476661756	0.0359805045468109	0.0125189445399568	NOTCH1	1
BP	GO:0097398	cellular response to interleukin-17	1/8	15/18903	0.00633176476661756	0.0359805045468109	0.0125189445399568	NOTCH1	1
BP	GO:2000402	negative regulation of lymphocyte migration	1/8	15/18903	0.00633176476661756	0.0359805045468109	0.0125189445399568	AKT1	1
BP	GO:0044262	cellular carbohydrate metabolic process	2/8	296/18903	0.00642921321320181	0.0360008003924738	0.0125260062132002	AKT1/STK11	2
BP	GO:0048872	homeostasis of number of cells	2/8	296/18903	0.00642921321320181	0.0360008003924738	0.0125260062132002	AKT1/NOTCH1	2
BP	GO:0097193	intrinsic apoptotic signaling pathway	2/8	298/18903	0.0065137679651711	0.0360008003924738	0.0125260062132002	AKT1/STK11	2
BP	GO:0045838	positive regulation of membrane potential	1/8	16/18903	0.00675263229530598	0.0360008003924738	0.0125260062132002	AKT1	1
BP	GO:0048266	behavioral response to pain	1/8	16/18903	0.00675263229530598	0.0360008003924738	0.0125260062132002	AKT1	1
BP	GO:0060841	venous blood vessel development	1/8	16/18903	0.00675263229530598	0.0360008003924738	0.0125260062132002	NOTCH1	1
BP	GO:0061101	neuroendocrine cell differentiation	1/8	16/18903	0.00675263229530598	0.0360008003924738	0.0125260062132002	NOTCH1	1
BP	GO:0070875	positive regulation of glycogen metabolic process	1/8	16/18903	0.00675263229530598	0.0360008003924738	0.0125260062132002	AKT1	1
BP	GO:0072044	collecting duct development	1/8	16/18903	0.00675263229530598	0.0360008003924738	0.0125260062132002	NOTCH1	1
BP	GO:1901201	regulation of extracellular matrix assembly	1/8	16/18903	0.00675263229530598	0.0360008003924738	0.0125260062132002	NOTCH1	1
BP	GO:0048608	reproductive structure development	2/8	306/18903	0.00685713448475984	0.0360008003924738	0.0125260062132002	NOTCH1/STK11	2
BP	GO:0010720	positive regulation of cell development	2/8	307/18903	0.00690063294046008	0.0360008003924738	0.0125260062132002	NOTCH1/STK11	2
BP	GO:0007162	negative regulation of cell adhesion	2/8	308/18903	0.00694425946733291	0.0360008003924738	0.0125260062132002	AKT1/NOTCH1	2
BP	GO:0036293	response to decreased oxygen levels	2/8	309/18903	0.00698801397744623	0.0360008003924738	0.0125260062132002	AKT1/NOTCH1	2
BP	GO:0042063	gliogenesis	2/8	310/18903	0.00703189638290409	0.0360008003924738	0.0125260062132002	AKT1/NOTCH1	2
BP	GO:0061458	reproductive system development	2/8	310/18903	0.00703189638290409	0.0360008003924738	0.0125260062132002	NOTCH1/STK11	2
BP	GO:0002429	immune response-activating cell surface receptor signaling pathway	2/8	312/18903	0.00712004452845062	0.0360008003924738	0.0125260062132002	MAP3K7/STK11	2
BP	GO:0002757	immune response-activating signal transduction	2/8	312/18903	0.00712004452845062	0.0360008003924738	0.0125260062132002	MAP3K7/STK11	2
BP	GO:0003184	pulmonary valve morphogenesis	1/8	17/18903	0.00717334383984114	0.0360008003924738	0.0125260062132002	NOTCH1	1
BP	GO:0003198	epithelial to mesenchymal transition involved in endocardial cushion formation	1/8	17/18903	0.00717334383984114	0.0360008003924738	0.0125260062132002	NOTCH1	1
BP	GO:0010224	response to UV-B	1/8	17/18903	0.00717334383984114	0.0360008003924738	0.0125260062132002	STK11	1
BP	GO:0010763	positive regulation of fibroblast migration	1/8	17/18903	0.00717334383984114	0.0360008003924738	0.0125260062132002	AKT1	1
BP	GO:0044539	long-chain fatty acid import into cell	1/8	17/18903	0.00717334383984114	0.0360008003924738	0.0125260062132002	AKT1	1
BP	GO:0060253	negative regulation of glial cell proliferation	1/8	17/18903	0.00717334383984114	0.0360008003924738	0.0125260062132002	NOTCH1	1
BP	GO:0072109	glomerular mesangium development	1/8	17/18903	0.00717334383984114	0.0360008003924738	0.0125260062132002	NOTCH1	1
BP	GO:0016236	macroautophagy	2/8	317/18903	0.0073426469150914	0.0365733094576793	0.0127252032318692	AKT1/MAP3K7	2
BP	GO:0009416	response to light stimulus	2/8	321/18903	0.00752301883362894	0.0365733094576793	0.0127252032318692	AKT1/STK11	2
BP	GO:0007250	activation of NF-kappaB-inducing kinase activity	1/8	18/18903	0.00759389944977884	0.0365733094576793	0.0127252032318692	MAP3K7	1
BP	GO:0032354	response to follicle-stimulating hormone	1/8	18/18903	0.00759389944977884	0.0365733094576793	0.0127252032318692	NOTCH1	1
BP	GO:0043217	myelin maintenance	1/8	18/18903	0.00759389944977884	0.0365733094576793	0.0127252032318692	AKT1	1
BP	GO:0045722	positive regulation of gluconeogenesis	1/8	18/18903	0.00759389944977884	0.0365733094576793	0.0127252032318692	STK11	1
BP	GO:0060644	mammary gland epithelial cell differentiation	1/8	18/18903	0.00759389944977884	0.0365733094576793	0.0127252032318692	AKT1	1
BP	GO:0090520	sphingolipid mediated signaling pathway	1/8	18/18903	0.00759389944977884	0.0365733094576793	0.0127252032318692	AKT1	1
BP	GO:1902001	fatty acid transmembrane transport	1/8	18/18903	0.00759389944977884	0.0365733094576793	0.0127252032318692	AKT1	1
BP	GO:0006913	nucleocytoplasmic transport	2/8	329/18903	0.00788984556477671	0.036616510624413	0.0127402345110914	AKT1/NOTCH1	2
BP	GO:0051169	nuclear transport	2/8	329/18903	0.00788984556477671	0.036616510624413	0.0127402345110914	AKT1/NOTCH1	2
BP	GO:0045603	positive regulation of endothelial cell differentiation	1/8	19/18903	0.00801429917466112	0.036616510624413	0.0127402345110914	NOTCH1	1
BP	GO:0045618	positive regulation of keratinocyte differentiation	1/8	19/18903	0.00801429917466112	0.036616510624413	0.0127402345110914	NOTCH1	1
BP	GO:0060039	pericardium development	1/8	19/18903	0.00801429917466112	0.036616510624413	0.0127402345110914	NOTCH1	1
BP	GO:0060977	coronary vasculature morphogenesis	1/8	19/18903	0.00801429917466112	0.036616510624413	0.0127402345110914	NOTCH1	1
BP	GO:0140354	lipid import into cell	1/8	19/18903	0.00801429917466112	0.036616510624413	0.0127402345110914	AKT1	1
BP	GO:1902176	negative regulation of oxidative stress-induced intrinsic apoptotic signaling pathway	1/8	19/18903	0.00801429917466112	0.036616510624413	0.0127402345110914	AKT1	1
BP	GO:2000136	regulation of cell proliferation involved in heart morphogenesis	1/8	19/18903	0.00801429917466112	0.036616510624413	0.0127402345110914	NOTCH1	1
BP	GO:0048638	regulation of developmental growth	2/8	332/18903	0.00802948938075801	0.036616510624413	0.0127402345110914	AKT1/NOTCH1	2
BP	GO:0060249	anatomical structure homeostasis	2/8	333/18903	0.00807628920291806	0.036616510624413	0.0127402345110914	NOTCH1/STK11	2
BP	GO:0070482	response to oxygen levels	2/8	337/18903	0.00826474558847461	0.036616510624413	0.0127402345110914	AKT1/NOTCH1	2
BP	GO:0032496	response to lipopolysaccharide	2/8	339/18903	0.00835972682235401	0.036616510624413	0.0127402345110914	AKT1/NOTCH1	2
BP	GO:0062012	regulation of small molecule metabolic process	2/8	339/18903	0.00835972682235401	0.036616510624413	0.0127402345110914	AKT1/STK11	2
BP	GO:0003215	cardiac right ventricle morphogenesis	1/8	20/18903	0.00843454306401725	0.036616510624413	0.0127402345110914	NOTCH1	1
BP	GO:0031998	regulation of fatty acid beta-oxidation	1/8	20/18903	0.00843454306401725	0.036616510624413	0.0127402345110914	AKT1	1
BP	GO:0032495	response to muramyl dipeptide	1/8	20/18903	0.00843454306401725	0.036616510624413	0.0127402345110914	NOTCH1	1
BP	GO:0033762	response to glucagon	1/8	20/18903	0.00843454306401725	0.036616510624413	0.0127402345110914	STK11	1
BP	GO:0060716	labyrinthine layer blood vessel development	1/8	20/18903	0.00843454306401725	0.036616510624413	0.0127402345110914	AKT1	1
BP	GO:0061323	cell proliferation involved in heart morphogenesis	1/8	20/18903	0.00843454306401725	0.036616510624413	0.0127402345110914	NOTCH1	1
BP	GO:0070314	G1 to G0 transition	1/8	20/18903	0.00843454306401725	0.036616510624413	0.0127402345110914	STK11	1
BP	GO:0071371	cellular response to gonadotropin stimulus	1/8	20/18903	0.00843454306401725	0.036616510624413	0.0127402345110914	NOTCH1	1
BP	GO:0071379	cellular response to prostaglandin stimulus	1/8	20/18903	0.00843454306401725	0.036616510624413	0.0127402345110914	AKT1	1
BP	GO:2000010	positive regulation of protein localization to cell surface	1/8	20/18903	0.00843454306401725	0.036616510624413	0.0127402345110914	AKT1	1
BP	GO:0002768	immune response-regulating cell surface receptor signaling pathway	2/8	341/18903	0.00845520915722013	0.036616510624413	0.0127402345110914	MAP3K7/STK11	2
BP	GO:0000083	regulation of transcription involved in G1/S transition of mitotic cell cycle	1/8	21/18903	0.00885463116736351	0.0372936230343075	0.0129758268912861	TFDP1	1
BP	GO:0003177	pulmonary valve development	1/8	21/18903	0.00885463116736351	0.0372936230343075	0.0129758268912861	NOTCH1	1
BP	GO:0010002	cardioblast differentiation	1/8	21/18903	0.00885463116736351	0.0372936230343075	0.0129758268912861	NOTCH1	1
BP	GO:0060353	regulation of cell adhesion molecule production	1/8	21/18903	0.00885463116736351	0.0372936230343075	0.0129758268912861	NOTCH1	1
BP	GO:0060973	cell migration involved in heart development	1/8	21/18903	0.00885463116736351	0.0372936230343075	0.0129758268912861	NOTCH1	1
BP	GO:0090201	negative regulation of release of cytochrome c from mitochondria	1/8	21/18903	0.00885463116736351	0.0372936230343075	0.0129758268912861	AKT1	1
BP	GO:2000047	regulation of cell-cell adhesion mediated by cadherin	1/8	21/18903	0.00885463116736351	0.0372936230343075	0.0129758268912861	NOTCH1	1
BP	GO:1901990	regulation of mitotic cell cycle phase transition	2/8	354/18903	0.00908801078899527	0.0378740731396734	0.0131777868907028	AKT1/TFDP1	2
BP	GO:0002223	stimulatory C-type lectin receptor signaling pathway	1/8	22/18903	0.00927456353420308	0.0378740731396734	0.0131777868907028	MAP3K7	1
BP	GO:0032069	regulation of nuclease activity	1/8	22/18903	0.00927456353420308	0.0378740731396734	0.0131777868907028	AKT1	1
BP	GO:0032891	negative regulation of organic acid transport	1/8	22/18903	0.00927456353420308	0.0378740731396734	0.0131777868907028	AKT1	1
BP	GO:0045061	thymic T cell selection	1/8	22/18903	0.00927456353420308	0.0378740731396734	0.0131777868907028	STK11	1
BP	GO:0051000	positive regulation of nitric-oxide synthase activity	1/8	22/18903	0.00927456353420308	0.0378740731396734	0.0131777868907028	AKT1	1
BP	GO:1990840	response to lectin	1/8	22/18903	0.00927456353420308	0.0378740731396734	0.0131777868907028	MAP3K7	1
BP	GO:1990858	cellular response to lectin	1/8	22/18903	0.00927456353420308	0.0378740731396734	0.0131777868907028	MAP3K7	1
BP	GO:0001655	urogenital system development	2/8	360/18903	0.00938715128091703	0.0380445300969996	0.0132370951528324	NOTCH1/STK11	2
BP	GO:0002237	response to molecule of bacterial origin	2/8	360/18903	0.00938715128091703	0.0380445300969996	0.0132370951528324	AKT1/NOTCH1	2
BP	GO:0008544	epidermis development	2/8	362/18903	0.00948785337973729	0.0381646237072579	0.0132788801490508	NOTCH1/TFDP1	2
BP	GO:0045787	positive regulation of cell cycle	2/8	362/18903	0.00948785337973729	0.0381646237072579	0.0132788801490508	AKT1/TFDP1	2
BP	GO:0010631	epithelial cell migration	2/8	366/18903	0.00969073635025213	0.0385619310735672	0.0134171180350057	AKT1/NOTCH1	2
BP	GO:0034695	response to prostaglandin E	1/8	23/18903	0.00969434021402527	0.0385619310735672	0.0134171180350057	AKT1	1
BP	GO:0097150	neuronal stem cell population maintenance	1/8	23/18903	0.00969434021402527	0.0385619310735672	0.0134171180350057	NOTCH1	1
BP	GO:0090132	epithelium migration	2/8	369/18903	0.00984418979869454	0.0387942656759794	0.0134979558119893	AKT1/NOTCH1	2
BP	GO:0090130	tissue migration	2/8	374/18903	0.0101023981521436	0.0387942656759794	0.0134979558119893	AKT1/NOTCH1	2
BP	GO:0002320	lymphoid progenitor cell differentiation	1/8	24/18903	0.0101139612563075	0.0387942656759794	0.0134979558119893	NOTCH1	1
BP	GO:0002755	MyD88-dependent toll-like receptor signaling pathway	1/8	24/18903	0.0101139612563075	0.0387942656759794	0.0134979558119893	MAP3K7	1
BP	GO:0003181	atrioventricular valve morphogenesis	1/8	24/18903	0.0101139612563075	0.0387942656759794	0.0134979558119893	NOTCH1	1
BP	GO:0038095	Fc-epsilon receptor signaling pathway	1/8	24/18903	0.0101139612563075	0.0387942656759794	0.0134979558119893	MAP3K7	1
BP	GO:0060352	cell adhesion molecule production	1/8	24/18903	0.0101139612563075	0.0387942656759794	0.0134979558119893	NOTCH1	1
BP	GO:0060972	left/right pattern formation	1/8	24/18903	0.0101139612563075	0.0387942656759794	0.0134979558119893	NOTCH1	1
BP	GO:0071676	negative regulation of mononuclear cell migration	1/8	24/18903	0.0101139612563075	0.0387942656759794	0.0134979558119893	AKT1	1
BP	GO:2001026	regulation of endothelial cell chemotaxis	1/8	24/18903	0.0101139612563075	0.0387942656759794	0.0134979558119893	NOTCH1	1
BP	GO:0002460	adaptive immune response based on somatic recombination of immune receptors built from immunoglobulin superfamily domains	2/8	375/18903	0.0101544069428407	0.0388107937957683	0.0135037065544425	MAP3K7/NOTCH1	2
BP	GO:0050767	regulation of neurogenesis	2/8	377/18903	0.0102587909597791	0.0390707145063927	0.013594142555885	NOTCH1/STK11	2
BP	GO:0003323	type B pancreatic cell development	1/8	25/18903	0.0105334267105132	0.0395555954094096	0.0137628505050871	AKT1	1
BP	GO:0045662	negative regulation of myoblast differentiation	1/8	25/18903	0.0105334267105132	0.0395555954094096	0.0137628505050871	NOTCH1	1
BP	GO:0070423	nucleotide-binding oligomerization domain containing signaling pathway	1/8	25/18903	0.0105334267105132	0.0395555954094096	0.0137628505050871	MAP3K7	1
BP	GO:1904262	negative regulation of TORC1 signaling	1/8	25/18903	0.0105334267105132	0.0395555954094096	0.0137628505050871	STK11	1
BP	GO:0002726	positive regulation of T cell cytokine production	1/8	26/18903	0.0109527366260931	0.0401475738444504	0.0139688216355777	MAP3K7	1
BP	GO:0035872	nucleotide-binding domain, leucine rich repeat containing receptor signaling pathway	1/8	26/18903	0.0109527366260931	0.0401475738444504	0.0139688216355777	MAP3K7	1
BP	GO:0050995	negative regulation of lipid catabolic process	1/8	26/18903	0.0109527366260931	0.0401475738444504	0.0139688216355777	AKT1	1
BP	GO:0060561	apoptotic process involved in morphogenesis	1/8	26/18903	0.0109527366260931	0.0401475738444504	0.0139688216355777	NOTCH1	1
BP	GO:0060740	prostate gland epithelium morphogenesis	1/8	26/18903	0.0109527366260931	0.0401475738444504	0.0139688216355777	NOTCH1	1
BP	GO:1902455	negative regulation of stem cell population maintenance	1/8	26/18903	0.0109527366260931	0.0401475738444504	0.0139688216355777	BRMS1	1
BP	GO:1903306	negative regulation of regulated secretory pathway	1/8	26/18903	0.0109527366260931	0.0401475738444504	0.0139688216355777	NOTCH1	1
BP	GO:0001701	in utero embryonic development	2/8	393/18903	0.0111113741666569	0.0405905301190121	0.0141229424603051	AKT1/NOTCH1	2
BP	GO:0071900	regulation of protein serine/threonine kinase activity	2/8	395/18903	0.0112201257323245	0.0408475283958799	0.0142123616392604	AKT1/MAP3K7	2
BP	GO:0002253	activation of immune response	2/8	397/18903	0.0113293591799981	0.0408475283958799	0.0142123616392604	MAP3K7/STK11	2
BP	GO:0003171	atrioventricular valve development	1/8	27/18903	0.0113718910524843	0.0408475283958799	0.0142123616392604	NOTCH1	1
BP	GO:0045686	negative regulation of glial cell differentiation	1/8	27/18903	0.0113718910524843	0.0408475283958799	0.0142123616392604	NOTCH1	1
BP	GO:2000737	negative regulation of stem cell differentiation	1/8	27/18903	0.0113718910524843	0.0408475283958799	0.0142123616392604	NOTCH1	1
BP	GO:0002052	positive regulation of neuroblast proliferation	1/8	28/18903	0.0117908900391119	0.0413667316227297	0.0143930115907763	NOTCH1	1
BP	GO:0003272	endocardial cushion formation	1/8	28/18903	0.0117908900391119	0.0413667316227297	0.0143930115907763	NOTCH1	1
BP	GO:0035116	embryonic hindlimb morphogenesis	1/8	28/18903	0.0117908900391119	0.0413667316227297	0.0143930115907763	NOTCH1	1
BP	GO:0044331	cell-cell adhesion mediated by cadherin	1/8	28/18903	0.0117908900391119	0.0413667316227297	0.0143930115907763	NOTCH1	1
BP	GO:0045606	positive regulation of epidermal cell differentiation	1/8	28/18903	0.0117908900391119	0.0413667316227297	0.0143930115907763	NOTCH1	1
BP	GO:0060512	prostate gland morphogenesis	1/8	28/18903	0.0117908900391119	0.0413667316227297	0.0143930115907763	NOTCH1	1
BP	GO:0042692	muscle cell differentiation	2/8	409/18903	0.011994841450372	0.0413667316227297	0.0143930115907763	AKT1/NOTCH1	2
BP	GO:0003209	cardiac atrium morphogenesis	1/8	29/18903	0.0122097336353867	0.0413667316227297	0.0143930115907763	NOTCH1	1
BP	GO:0022011	myelination in peripheral nervous system	1/8	29/18903	0.0122097336353867	0.0413667316227297	0.0143930115907763	AKT1	1
BP	GO:0032292	peripheral nervous system axon ensheathment	1/8	29/18903	0.0122097336353867	0.0413667316227297	0.0143930115907763	AKT1	1
BP	GO:0034698	response to gonadotropin	1/8	29/18903	0.0122097336353867	0.0413667316227297	0.0143930115907763	NOTCH1	1
BP	GO:0048265	response to pain	1/8	29/18903	0.0122097336353867	0.0413667316227297	0.0143930115907763	AKT1	1
BP	GO:0048873	homeostasis of number of cells within a tissue	1/8	29/18903	0.0122097336353867	0.0413667316227297	0.0143930115907763	NOTCH1	1
BP	GO:0060219	camera-type eye photoreceptor cell differentiation	1/8	29/18903	0.0122097336353867	0.0413667316227297	0.0143930115907763	NOTCH1	1
BP	GO:0072012	glomerulus vasculature development	1/8	29/18903	0.0122097336353867	0.0413667316227297	0.0143930115907763	NOTCH1	1
BP	GO:0090312	positive regulation of protein deacetylation	1/8	29/18903	0.0122097336353867	0.0413667316227297	0.0143930115907763	BRMS1	1
BP	GO:0097066	response to thyroid hormone	1/8	29/18903	0.0122097336353867	0.0413667316227297	0.0143930115907763	STK11	1
BP	GO:1902175	regulation of oxidative stress-induced intrinsic apoptotic signaling pathway	1/8	29/18903	0.0122097336353867	0.0413667316227297	0.0143930115907763	AKT1	1
BP	GO:0005979	regulation of glycogen biosynthetic process	1/8	30/18903	0.0126284218907072	0.0419533817775092	0.01459712881605	AKT1	1
BP	GO:0010962	regulation of glucan biosynthetic process	1/8	30/18903	0.0126284218907072	0.0419533817775092	0.01459712881605	AKT1	1
BP	GO:0060045	positive regulation of cardiac muscle cell proliferation	1/8	30/18903	0.0126284218907072	0.0419533817775092	0.01459712881605	NOTCH1	1
BP	GO:0070168	negative regulation of biomineral tissue development	1/8	30/18903	0.0126284218907072	0.0419533817775092	0.01459712881605	NOTCH1	1
BP	GO:0070498	interleukin-1-mediated signaling pathway	1/8	30/18903	0.0126284218907072	0.0419533817775092	0.01459712881605	MAP3K7	1
BP	GO:0043434	response to peptide hormone	2/8	421/18903	0.0126775010603282	0.0419533817775092	0.01459712881605	AKT1/STK11	2
BP	GO:0001558	regulation of cell growth	2/8	422/18903	0.0127351601663969	0.0419533817775092	0.01459712881605	AKT1/STK11	2
BP	GO:0002220	innate immune response activating cell surface receptor signaling pathway	1/8	31/18903	0.0130469548544582	0.0419533817775092	0.01459712881605	MAP3K7	1
BP	GO:0003309	type B pancreatic cell differentiation	1/8	31/18903	0.0130469548544582	0.0419533817775092	0.01459712881605	AKT1	1
BP	GO:0017145	stem cell division	1/8	31/18903	0.0130469548544582	0.0419533817775092	0.01459712881605	NOTCH1	1
BP	GO:0031069	hair follicle morphogenesis	1/8	31/18903	0.0130469548544582	0.0419533817775092	0.01459712881605	NOTCH1	1
BP	GO:0034694	response to prostaglandin	1/8	31/18903	0.0130469548544582	0.0419533817775092	0.01459712881605	AKT1	1
BP	GO:0035767	endothelial cell chemotaxis	1/8	31/18903	0.0130469548544582	0.0419533817775092	0.01459712881605	NOTCH1	1
BP	GO:0061311	cell surface receptor signaling pathway involved in heart development	1/8	31/18903	0.0130469548544582	0.0419533817775092	0.01459712881605	NOTCH1	1
BP	GO:0061437	renal system vasculature development	1/8	31/18903	0.0130469548544582	0.0419533817775092	0.01459712881605	NOTCH1	1
BP	GO:0061440	kidney vasculature development	1/8	31/18903	0.0130469548544582	0.0419533817775092	0.01459712881605	NOTCH1	1
BP	GO:0110150	negative regulation of biomineralization	1/8	31/18903	0.0130469548544582	0.0419533817775092	0.01459712881605	NOTCH1	1
BP	GO:0001503	ossification	2/8	429/18903	0.0131420786358741	0.0421331118057575	0.0146596635215563	AKT1/NOTCH1	2
BP	GO:0002758	innate immune response-activating signal transduction	1/8	32/18903	0.0134653325760121	0.0421625865499622	0.0146699188721323	MAP3K7	1
BP	GO:0003180	aortic valve morphogenesis	1/8	32/18903	0.0134653325760121	0.0421625865499622	0.0146699188721323	NOTCH1	1
BP	GO:0014044	Schwann cell development	1/8	32/18903	0.0134653325760121	0.0421625865499622	0.0146699188721323	AKT1	1
BP	GO:0032770	positive regulation of monooxygenase activity	1/8	32/18903	0.0134653325760121	0.0421625865499622	0.0146699188721323	AKT1	1
BP	GO:0045070	positive regulation of viral genome replication	1/8	32/18903	0.0134653325760121	0.0421625865499622	0.0146699188721323	NOTCH1	1
BP	GO:0048710	regulation of astrocyte differentiation	1/8	32/18903	0.0134653325760121	0.0421625865499622	0.0146699188721323	NOTCH1	1
BP	GO:0060674	placenta blood vessel development	1/8	32/18903	0.0134653325760121	0.0421625865499622	0.0146699188721323	AKT1	1
BP	GO:0061384	heart trabecula morphogenesis	1/8	32/18903	0.0134653325760121	0.0421625865499622	0.0146699188721323	NOTCH1	1
BP	GO:0007409	axonogenesis	2/8	438/18903	0.0136737232593072	0.0426906359898137	0.0148536467474114	NOTCH1/STK11	2
BP	GO:0030511	positive regulation of transforming growth factor beta receptor signaling pathway	1/8	33/18903	0.0138835551047277	0.0428475235128666	0.0149082337028988	STK11	1
BP	GO:0045684	positive regulation of epidermis development	1/8	33/18903	0.0138835551047277	0.0428475235128666	0.0149082337028988	NOTCH1	1
BP	GO:1903846	positive regulation of cellular response to transforming growth factor beta stimulus	1/8	33/18903	0.0138835551047277	0.0428475235128666	0.0149082337028988	STK11	1
BP	GO:2000191	regulation of fatty acid transport	1/8	33/18903	0.0138835551047277	0.0428475235128666	0.0149082337028988	AKT1	1
BP	GO:0010975	regulation of neuron projection development	2/8	446/18903	0.0141542443894875	0.0430756957896716	0.0149876232532916	AKT1/STK11	2
BP	GO:0010765	positive regulation of sodium ion transport	1/8	34/18903	0.0143016224899509	0.0430756957896716	0.0149876232532916	AKT1	1
BP	GO:0032743	positive regulation of interleukin-2 production	1/8	34/18903	0.0143016224899509	0.0430756957896716	0.0149876232532916	MAP3K7	1
BP	GO:0034405	response to fluid shear stress	1/8	34/18903	0.0143016224899509	0.0430756957896716	0.0149876232532916	AKT1	1
BP	GO:0055094	response to lipoprotein particle	1/8	34/18903	0.0143016224899509	0.0430756957896716	0.0149876232532916	AKT1	1
BP	GO:0060317	cardiac epithelial to mesenchymal transition	1/8	34/18903	0.0143016224899509	0.0430756957896716	0.0149876232532916	NOTCH1	1
BP	GO:0060563	neuroepithelial cell differentiation	1/8	34/18903	0.0143016224899509	0.0430756957896716	0.0149876232532916	NOTCH1	1
BP	GO:0048568	embryonic organ development	2/8	449/18903	0.014336359250775	0.0430756957896716	0.0149876232532916	AKT1/NOTCH1	2
BP	GO:0072594	establishment of protein localization to organelle	2/8	449/18903	0.014336359250775	0.0430756957896716	0.0149876232532916	AKT1/NOTCH1	2
BP	GO:1903829	positive regulation of protein localization	2/8	451/18903	0.0144583490072449	0.0430756957896716	0.0149876232532916	AKT1/STK11	2
BP	GO:0009314	response to radiation	2/8	452/18903	0.0145195175914671	0.0430756957896716	0.0149876232532916	AKT1/STK11	2
BP	GO:1901987	regulation of cell cycle phase transition	2/8	453/18903	0.0145808018692303	0.0430756957896716	0.0149876232532916	AKT1/TFDP1	2
BP	GO:0001893	maternal placenta development	1/8	35/18903	0.0147195347810144	0.0430756957896716	0.0149876232532916	AKT1	1
BP	GO:0016242	negative regulation of macroautophagy	1/8	35/18903	0.0147195347810144	0.0430756957896716	0.0149876232532916	AKT1	1
BP	GO:0035137	hindlimb morphogenesis	1/8	35/18903	0.0147195347810144	0.0430756957896716	0.0149876232532916	NOTCH1	1
BP	GO:0048730	epidermis morphogenesis	1/8	35/18903	0.0147195347810144	0.0430756957896716	0.0149876232532916	NOTCH1	1
BP	GO:0060914	heart formation	1/8	35/18903	0.0147195347810144	0.0430756957896716	0.0149876232532916	NOTCH1	1
BP	GO:1901099	negative regulation of signal transduction in absence of ligand	1/8	35/18903	0.0147195347810144	0.0430756957896716	0.0149876232532916	AKT1	1
BP	GO:2001240	negative regulation of extrinsic apoptotic signaling pathway in absence of ligand	1/8	35/18903	0.0147195347810144	0.0430756957896716	0.0149876232532916	AKT1	1
BP	GO:0010614	negative regulation of cardiac muscle hypertrophy	1/8	36/18903	0.0151372920272386	0.0434285945809535	0.0151104097581481	NOTCH1	1
BP	GO:0035909	aorta morphogenesis	1/8	36/18903	0.0151372920272386	0.0434285945809535	0.0151104097581481	NOTCH1	1
BP	GO:0046320	regulation of fatty acid oxidation	1/8	36/18903	0.0151372920272386	0.0434285945809535	0.0151104097581481	AKT1	1
BP	GO:0070873	regulation of glycogen metabolic process	1/8	36/18903	0.0151372920272386	0.0434285945809535	0.0151104097581481	AKT1	1
BP	GO:0097484	dendrite extension	1/8	36/18903	0.0151372920272386	0.0434285945809535	0.0151104097581481	STK11	1
BP	GO:0002068	glandular epithelial cell development	1/8	37/18903	0.0155548942779292	0.0434285945809535	0.0151104097581481	AKT1	1
BP	GO:0003161	cardiac conduction system development	1/8	37/18903	0.0155548942779292	0.0434285945809535	0.0151104097581481	NOTCH1	1
BP	GO:0003176	aortic valve development	1/8	37/18903	0.0155548942779292	0.0434285945809535	0.0151104097581481	NOTCH1	1
BP	GO:0003230	cardiac atrium development	1/8	37/18903	0.0155548942779292	0.0434285945809535	0.0151104097581481	NOTCH1	1
BP	GO:0035883	enteroendocrine cell differentiation	1/8	37/18903	0.0155548942779292	0.0434285945809535	0.0151104097581481	AKT1	1
BP	GO:0046326	positive regulation of glucose import	1/8	37/18903	0.0155548942779292	0.0434285945809535	0.0151104097581481	AKT1	1
BP	GO:0055023	positive regulation of cardiac muscle tissue growth	1/8	37/18903	0.0155548942779292	0.0434285945809535	0.0151104097581481	NOTCH1	1
BP	GO:0060416	response to growth hormone	1/8	37/18903	0.0155548942779292	0.0434285945809535	0.0151104097581481	AKT1	1
BP	GO:0071276	cellular response to cadmium ion	1/8	37/18903	0.0155548942779292	0.0434285945809535	0.0151104097581481	AKT1	1
BP	GO:0071402	cellular response to lipoprotein particle stimulus	1/8	37/18903	0.0155548942779292	0.0434285945809535	0.0151104097581481	AKT1	1
BP	GO:0044772	mitotic cell cycle phase transition	2/8	473/18903	0.0158306558178137	0.0434285945809535	0.0151104097581481	AKT1/TFDP1	2
BP	GO:0016570	histone modification	2/8	474/18903	0.015894350587716	0.0434285945809535	0.0151104097581481	BRMS1/MAP3K7	2
BP	GO:0002369	T cell cytokine production	1/8	38/18903	0.0159723415823805	0.0434285945809535	0.0151104097581481	MAP3K7	1
BP	GO:0002724	regulation of T cell cytokine production	1/8	38/18903	0.0159723415823805	0.0434285945809535	0.0151104097581481	MAP3K7	1
BP	GO:0003203	endocardial cushion morphogenesis	1/8	38/18903	0.0159723415823805	0.0434285945809535	0.0151104097581481	NOTCH1	1
BP	GO:0014037	Schwann cell differentiation	1/8	38/18903	0.0159723415823805	0.0434285945809535	0.0151104097581481	AKT1	1
BP	GO:0014741	negative regulation of muscle hypertrophy	1/8	38/18903	0.0159723415823805	0.0434285945809535	0.0151104097581481	NOTCH1	1
BP	GO:0032094	response to food	1/8	38/18903	0.0159723415823805	0.0434285945809535	0.0151104097581481	AKT1	1
BP	GO:0032885	regulation of polysaccharide biosynthetic process	1/8	38/18903	0.0159723415823805	0.0434285945809535	0.0151104097581481	AKT1	1
BP	GO:0043368	positive T cell selection	1/8	38/18903	0.0159723415823805	0.0434285945809535	0.0151104097581481	STK11	1
BP	GO:0045746	negative regulation of Notch signaling pathway	1/8	38/18903	0.0159723415823805	0.0434285945809535	0.0151104097581481	AKT1	1
BP	GO:0045920	negative regulation of exocytosis	1/8	38/18903	0.0159723415823805	0.0434285945809535	0.0151104097581481	NOTCH1	1
BP	GO:0048009	insulin-like growth factor receptor signaling pathway	1/8	38/18903	0.0159723415823805	0.0434285945809535	0.0151104097581481	AKT1	1
BP	GO:0051051	negative regulation of transport	2/8	479/18903	0.0162145309978922	0.0439757734639804	0.0153007934722268	AKT1/NOTCH1	2
BP	GO:0030279	negative regulation of ossification	1/8	39/18903	0.0163896339898729	0.0440061672628088	0.0153113685958023	NOTCH1	1
BP	GO:0045616	regulation of keratinocyte differentiation	1/8	39/18903	0.0163896339898729	0.0440061672628088	0.0153113685958023	NOTCH1	1
BP	GO:0045922	negative regulation of fatty acid metabolic process	1/8	39/18903	0.0163896339898729	0.0440061672628088	0.0153113685958023	AKT1	1
BP	GO:0060251	regulation of glial cell proliferation	1/8	39/18903	0.0163896339898729	0.0440061672628088	0.0153113685958023	NOTCH1	1
BP	GO:0010762	regulation of fibroblast migration	1/8	40/18903	0.0168067715496734	0.0444670964664755	0.0154717428654306	AKT1	1
BP	GO:0035886	vascular associated smooth muscle cell differentiation	1/8	40/18903	0.0168067715496734	0.0444670964664755	0.0154717428654306	NOTCH1	1
BP	GO:0051154	negative regulation of striated muscle cell differentiation	1/8	40/18903	0.0168067715496734	0.0444670964664755	0.0154717428654306	NOTCH1	1
BP	GO:1901532	regulation of hematopoietic progenitor cell differentiation	1/8	40/18903	0.0168067715496734	0.0444670964664755	0.0154717428654306	NOTCH1	1
BP	GO:1902692	regulation of neuroblast proliferation	1/8	40/18903	0.0168067715496734	0.0444670964664755	0.0154717428654306	NOTCH1	1
BP	GO:0022407	regulation of cell-cell adhesion	2/8	490/18903	0.0169288988924986	0.0444670964664755	0.0154717428654306	AKT1/NOTCH1	2
BP	GO:0061564	axon development	2/8	490/18903	0.0169288988924986	0.0444670964664755	0.0154717428654306	NOTCH1/STK11	2
BP	GO:0001667	ameboidal-type cell migration	2/8	492/18903	0.0170602505779086	0.0444670964664755	0.0154717428654306	AKT1/NOTCH1	2
BP	GO:0016049	cell growth	2/8	493/18903	0.0171260950743993	0.0444670964664755	0.0154717428654306	AKT1/STK11	2
BP	GO:0017158	regulation of calcium ion-dependent exocytosis	1/8	41/18903	0.0172237543110371	0.0444670964664755	0.0154717428654306	NOTCH1	1
BP	GO:0030513	positive regulation of BMP signaling pathway	1/8	41/18903	0.0172237543110371	0.0444670964664755	0.0154717428654306	NOTCH1	1
BP	GO:0060421	positive regulation of heart growth	1/8	41/18903	0.0172237543110371	0.0444670964664755	0.0154717428654306	NOTCH1	1
BP	GO:0072595	maintenance of protein localization in organelle	1/8	41/18903	0.0172237543110371	0.0444670964664755	0.0154717428654306	AKT1	1
BP	GO:1902742	apoptotic process involved in development	1/8	41/18903	0.0172237543110371	0.0444670964664755	0.0154717428654306	NOTCH1	1
BP	GO:1905314	semi-lunar valve development	1/8	41/18903	0.0172237543110371	0.0444670964664755	0.0154717428654306	NOTCH1	1
BP	GO:2000008	regulation of protein localization to cell surface	1/8	41/18903	0.0172237543110371	0.0444670964664755	0.0154717428654306	AKT1	1
BP	GO:0043410	positive regulation of MAPK cascade	2/8	496/18903	0.0173243022021342	0.0446194258155686	0.0155247438640859	MAP3K7/NOTCH1	2
BP	GO:0043029	T cell homeostasis	1/8	42/18903	0.017640582323205	0.0450023406534968	0.0156579740586018	AKT1	1
BP	GO:0045429	positive regulation of nitric oxide biosynthetic process	1/8	42/18903	0.017640582323205	0.0450023406534968	0.0156579740586018	AKT1	1
BP	GO:0050999	regulation of nitric-oxide synthase activity	1/8	42/18903	0.017640582323205	0.0450023406534968	0.0156579740586018	AKT1	1
BP	GO:0090051	negative regulation of cell migration involved in sprouting angiogenesis	1/8	42/18903	0.017640582323205	0.0450023406534968	0.0156579740586018	NOTCH1	1
BP	GO:0002347	response to tumor cell	1/8	43/18903	0.0180572556354056	0.0453118984869758	0.0157656806457673	NOTCH1	1
BP	GO:0042491	inner ear auditory receptor cell differentiation	1/8	43/18903	0.0180572556354056	0.0453118984869758	0.0157656806457673	NOTCH1	1
BP	GO:0043507	positive regulation of JUN kinase activity	1/8	43/18903	0.0180572556354056	0.0453118984869758	0.0157656806457673	MAP3K7	1
BP	GO:0045687	positive regulation of glial cell differentiation	1/8	43/18903	0.0180572556354056	0.0453118984869758	0.0157656806457673	NOTCH1	1
BP	GO:0048713	regulation of oligodendrocyte differentiation	1/8	43/18903	0.0180572556354056	0.0453118984869758	0.0157656806457673	NOTCH1	1
BP	GO:0060412	ventricular septum morphogenesis	1/8	43/18903	0.0180572556354056	0.0453118984869758	0.0157656806457673	NOTCH1	1
BP	GO:0071364	cellular response to epidermal growth factor stimulus	1/8	43/18903	0.0180572556354056	0.0453118984869758	0.0157656806457673	AKT1	1
BP	GO:0010828	positive regulation of glucose transmembrane transport	1/8	44/18903	0.018473774296854	0.0458217865931206	0.0159430895232361	AKT1	1
BP	GO:0014014	negative regulation of gliogenesis	1/8	44/18903	0.018473774296854	0.0458217865931206	0.0159430895232361	NOTCH1	1
BP	GO:0032881	regulation of polysaccharide metabolic process	1/8	44/18903	0.018473774296854	0.0458217865931206	0.0159430895232361	AKT1	1
BP	GO:0072538	T-helper 17 type immune response	1/8	44/18903	0.018473774296854	0.0458217865931206	0.0159430895232361	NOTCH1	1
BP	GO:1904407	positive regulation of nitric oxide metabolic process	1/8	44/18903	0.018473774296854	0.0458217865931206	0.0159430895232361	AKT1	1
BP	GO:0005978	glycogen biosynthetic process	1/8	45/18903	0.0188901383567525	0.046214142585768	0.0160796046436809	AKT1	1
BP	GO:0008631	intrinsic apoptotic signaling pathway in response to oxidative stress	1/8	45/18903	0.0188901383567525	0.046214142585768	0.0160796046436809	AKT1	1
BP	GO:0009250	glucan biosynthetic process	1/8	45/18903	0.0188901383567525	0.046214142585768	0.0160796046436809	AKT1	1
BP	GO:0031295	T cell costimulation	1/8	45/18903	0.0188901383567525	0.046214142585768	0.0160796046436809	AKT1	1
BP	GO:0046427	positive regulation of receptor signaling pathway via JAK-STAT	1/8	45/18903	0.0188901383567525	0.046214142585768	0.0160796046436809	NOTCH1	1
BP	GO:0047496	vesicle transport along microtubule	1/8	45/18903	0.0188901383567525	0.046214142585768	0.0160796046436809	STK11	1
BP	GO:0010830	regulation of myotube differentiation	1/8	46/18903	0.0193063478642902	0.0467004901041614	0.0162488228824633	NOTCH1	1
BP	GO:0055010	ventricular cardiac muscle tissue morphogenesis	1/8	46/18903	0.0193063478642902	0.0467004901041614	0.0162488228824633	NOTCH1	1
BP	GO:0085029	extracellular matrix assembly	1/8	46/18903	0.0193063478642902	0.0467004901041614	0.0162488228824633	NOTCH1	1
BP	GO:1990090	cellular response to nerve growth factor stimulus	1/8	46/18903	0.0193063478642902	0.0467004901041614	0.0162488228824633	AKT1	1
BP	GO:2001239	regulation of extrinsic apoptotic signaling pathway in absence of ligand	1/8	46/18903	0.0193063478642902	0.0467004901041614	0.0162488228824633	AKT1	1
BP	GO:0031018	endocrine pancreas development	1/8	47/18903	0.0197224028686432	0.046759074350823	0.0162692065025406	AKT1	1
BP	GO:0031294	lymphocyte costimulation	1/8	47/18903	0.0197224028686432	0.046759074350823	0.0162692065025406	AKT1	1
BP	GO:0032369	negative regulation of lipid transport	1/8	47/18903	0.0197224028686432	0.046759074350823	0.0162692065025406	AKT1	1
BP	GO:0045601	regulation of endothelial cell differentiation	1/8	47/18903	0.0197224028686432	0.046759074350823	0.0162692065025406	NOTCH1	1
BP	GO:0060711	labyrinthine layer development	1/8	47/18903	0.0197224028686432	0.046759074350823	0.0162692065025406	AKT1	1
BP	GO:0061383	trabecula morphogenesis	1/8	47/18903	0.0197224028686432	0.046759074350823	0.0162692065025406	NOTCH1	1
BP	GO:0070849	response to epidermal growth factor	1/8	47/18903	0.0197224028686432	0.046759074350823	0.0162692065025406	AKT1	1
BP	GO:0090199	regulation of release of cytochrome c from mitochondria	1/8	47/18903	0.0197224028686432	0.046759074350823	0.0162692065025406	AKT1	1
BP	GO:1902459	positive regulation of stem cell population maintenance	1/8	47/18903	0.0197224028686432	0.046759074350823	0.0162692065025406	BRMS1	1
BP	GO:0001754	eye photoreceptor cell differentiation	1/8	48/18903	0.0201383034189745	0.0469165680520143	0.016324004369759	NOTCH1	1
BP	GO:0003197	endocardial cushion development	1/8	48/18903	0.0201383034189745	0.0469165680520143	0.016324004369759	NOTCH1	1
BP	GO:0031641	regulation of myelination	1/8	48/18903	0.0201383034189745	0.0469165680520143	0.016324004369759	AKT1	1
BP	GO:0035850	epithelial cell differentiation involved in kidney development	1/8	48/18903	0.0201383034189745	0.0469165680520143	0.016324004369759	NOTCH1	1
BP	GO:0045747	positive regulation of Notch signaling pathway	1/8	48/18903	0.0201383034189745	0.0469165680520143	0.016324004369759	NOTCH1	1
BP	GO:0060976	coronary vasculature development	1/8	48/18903	0.0201383034189745	0.0469165680520143	0.016324004369759	NOTCH1	1
BP	GO:1903432	regulation of TORC1 signaling	1/8	48/18903	0.0201383034189745	0.0469165680520143	0.016324004369759	STK11	1
BP	GO:1990089	response to nerve growth factor	1/8	48/18903	0.0201383034189745	0.0469165680520143	0.016324004369759	AKT1	1
BP	GO:0048546	digestive tract morphogenesis	1/8	49/18903	0.0205540495644345	0.0476782920781915	0.0165890362518455	NOTCH1	1
BP	GO:1904894	positive regulation of receptor signaling pathway via STAT	1/8	49/18903	0.0205540495644345	0.0476782920781915	0.0165890362518455	NOTCH1	1
BP	GO:0002066	columnar/cuboidal epithelial cell development	1/8	50/18903	0.0209696413541604	0.0482256848273409	0.016779494377836	AKT1	1
BP	GO:0021515	cell differentiation in spinal cord	1/8	50/18903	0.0209696413541604	0.0482256848273409	0.016779494377836	NOTCH1	1
BP	GO:0045737	positive regulation of cyclin-dependent protein serine/threonine kinase activity	1/8	50/18903	0.0209696413541604	0.0482256848273409	0.016779494377836	AKT1	1
BP	GO:0060043	regulation of cardiac muscle cell proliferation	1/8	50/18903	0.0209696413541604	0.0482256848273409	0.016779494377836	NOTCH1	1
BP	GO:0035315	hair cell differentiation	1/8	51/18903	0.0213850788372751	0.0488671801515606	0.0170026942603195	NOTCH1	1
BP	GO:0043124	negative regulation of I-kappaB kinase/NF-kappaB signaling	1/8	51/18903	0.0213850788372751	0.0488671801515606	0.0170026942603195	TLE1	1
BP	GO:0045058	T cell selection	1/8	51/18903	0.0213850788372751	0.0488671801515606	0.0170026942603195	STK11	1
BP	GO:0010823	negative regulation of mitochondrion organization	1/8	52/18903	0.0218003620628907	0.0496050611346284	0.0172594302683457	AKT1	1
BP	GO:0032007	negative regulation of TOR signaling	1/8	52/18903	0.0218003620628907	0.0496050611346284	0.0172594302683457	STK11	1
BP	GO:0006111	regulation of gluconeogenesis	1/8	53/18903	0.0222154910801041	0.0504427852431963	0.0175509053820785	STK11	1
BP	GO:0014009	glial cell proliferation	1/8	54/18903	0.0226304659380013	0.0509272384781731	0.0177194645297966	NOTCH1	1
BP	GO:0030857	negative regulation of epithelial cell differentiation	1/8	54/18903	0.0226304659380013	0.0509272384781731	0.0177194645297966	NOTCH1	1
BP	GO:1904031	positive regulation of cyclin-dependent protein kinase activity	1/8	54/18903	0.0226304659380013	0.0509272384781731	0.0177194645297966	AKT1	1
BP	GO:0002686	negative regulation of leukocyte migration	1/8	55/18903	0.0230452866856538	0.0509272384781731	0.0177194645297966	AKT1	1
BP	GO:0003179	heart valve morphogenesis	1/8	55/18903	0.0230452866856538	0.0509272384781731	0.0177194645297966	NOTCH1	1
BP	GO:0003229	ventricular cardiac muscle tissue development	1/8	55/18903	0.0230452866856538	0.0509272384781731	0.0177194645297966	NOTCH1	1
BP	GO:0010761	fibroblast migration	1/8	55/18903	0.0230452866856538	0.0509272384781731	0.0177194645297966	AKT1	1
BP	GO:0038093	Fc receptor signaling pathway	1/8	55/18903	0.0230452866856538	0.0509272384781731	0.0177194645297966	MAP3K7	1
BP	GO:0045668	negative regulation of osteoblast differentiation	1/8	55/18903	0.0230452866856538	0.0509272384781731	0.0177194645297966	NOTCH1	1
BP	GO:0060632	regulation of microtubule-based movement	1/8	55/18903	0.0230452866856538	0.0509272384781731	0.0177194645297966	STK11	1
BP	GO:0072132	mesenchyme morphogenesis	1/8	55/18903	0.0230452866856538	0.0509272384781731	0.0177194645297966	NOTCH1	1
BP	GO:1903202	negative regulation of oxidative stress-induced cell death	1/8	55/18903	0.0230452866856538	0.0509272384781731	0.0177194645297966	AKT1	1
BP	GO:2000179	positive regulation of neural precursor cell proliferation	1/8	55/18903	0.0230452866856538	0.0509272384781731	0.0177194645297966	NOTCH1	1
BP	GO:0001836	release of cytochrome c from mitochondria	1/8	56/18903	0.02345995337212	0.0515255417620796	0.0179276363084762	AKT1	1
BP	GO:0010718	positive regulation of epithelial to mesenchymal transition	1/8	56/18903	0.02345995337212	0.0515255417620796	0.0179276363084762	NOTCH1	1
BP	GO:0042733	embryonic digit morphogenesis	1/8	56/18903	0.02345995337212	0.0515255417620796	0.0179276363084762	NOTCH1	1
BP	GO:0032768	regulation of monooxygenase activity	1/8	57/18903	0.0238744660464458	0.0520105000687278	0.0180963711892565	AKT1	1
BP	GO:0038066	p38MAPK cascade	1/8	57/18903	0.0238744660464458	0.0520105000687278	0.0180963711892565	MAP3K7	1
BP	GO:0070231	T cell apoptotic process	1/8	57/18903	0.0238744660464458	0.0520105000687278	0.0180963711892565	AKT1	1
BP	GO:1903053	regulation of extracellular matrix organization	1/8	57/18903	0.0238744660464458	0.0520105000687278	0.0180963711892565	NOTCH1	1
BP	GO:0038202	TORC1 signaling	1/8	58/18903	0.0242888247576646	0.0526993894742056	0.0183360612205655	STK11	1
BP	GO:0061005	cell differentiation involved in kidney development	1/8	58/18903	0.0242888247576646	0.0526993894742056	0.0183360612205655	NOTCH1	1
BP	GO:0045604	regulation of epidermal cell differentiation	1/8	59/18903	0.0247030295547959	0.0532752083169694	0.0185364098329159	NOTCH1	1
BP	GO:0046324	regulation of glucose import	1/8	59/18903	0.0247030295547959	0.0532752083169694	0.0185364098329159	AKT1	1
BP	GO:1903078	positive regulation of protein localization to plasma membrane	1/8	59/18903	0.0247030295547959	0.0532752083169694	0.0185364098329159	AKT1	1
BP	GO:0002011	morphogenesis of an epithelial sheet	1/8	60/18903	0.0251170804868465	0.0535233024660181	0.0186227309374071	NOTCH1	1
BP	GO:0002711	positive regulation of T cell mediated immunity	1/8	60/18903	0.0251170804868465	0.0535233024660181	0.0186227309374071	MAP3K7	1
BP	GO:0002753	cytoplasmic pattern recognition receptor signaling pathway	1/8	60/18903	0.0251170804868465	0.0535233024660181	0.0186227309374071	MAP3K7	1
BP	GO:0046686	response to cadmium ion	1/8	60/18903	0.0251170804868465	0.0535233024660181	0.0186227309374071	AKT1	1
BP	GO:0051353	positive regulation of oxidoreductase activity	1/8	60/18903	0.0251170804868465	0.0535233024660181	0.0186227309374071	AKT1	1
BP	GO:0055008	cardiac muscle tissue morphogenesis	1/8	60/18903	0.0251170804868465	0.0535233024660181	0.0186227309374071	NOTCH1	1
BP	GO:0060113	inner ear receptor cell differentiation	1/8	61/18903	0.02553097760281	0.0540833726734081	0.0188176000186807	NOTCH1	1
BP	GO:0060135	maternal process involved in female pregnancy	1/8	61/18903	0.02553097760281	0.0540833726734081	0.0188176000186807	AKT1	1
BP	GO:0090311	regulation of protein deacetylation	1/8	61/18903	0.02553097760281	0.0540833726734081	0.0188176000186807	BRMS1	1
BP	GO:0035904	aorta development	1/8	62/18903	0.0259447209516681	0.0545296092017447	0.0189728621646764	NOTCH1	1
BP	GO:0043506	regulation of JUN kinase activity	1/8	62/18903	0.0259447209516681	0.0545296092017447	0.0189728621646764	MAP3K7	1
BP	GO:0045428	regulation of nitric oxide biosynthetic process	1/8	62/18903	0.0259447209516681	0.0545296092017447	0.0189728621646764	AKT1	1
BP	GO:0060038	cardiac muscle cell proliferation	1/8	62/18903	0.0259447209516681	0.0545296092017447	0.0189728621646764	NOTCH1	1
BP	GO:0030514	negative regulation of BMP signaling pathway	1/8	63/18903	0.0263583105823875	0.0546502424044095	0.019014834904994	NOTCH1	1
BP	GO:0031663	lipopolysaccharide-mediated signaling pathway	1/8	63/18903	0.0263583105823875	0.0546502424044095	0.019014834904994	AKT1	1
BP	GO:0032623	interleukin-2 production	1/8	63/18903	0.0263583105823875	0.0546502424044095	0.019014834904994	MAP3K7	1
BP	GO:0032663	regulation of interleukin-2 production	1/8	63/18903	0.0263583105823875	0.0546502424044095	0.019014834904994	MAP3K7	1
BP	GO:0046579	positive regulation of Ras protein signal transduction	1/8	63/18903	0.0263583105823875	0.0546502424044095	0.019014834904994	NOTCH1	1
BP	GO:0050994	regulation of lipid catabolic process	1/8	63/18903	0.0263583105823875	0.0546502424044095	0.019014834904994	AKT1	1
BP	GO:0060042	retina morphogenesis in camera-type eye	1/8	63/18903	0.0263583105823875	0.0546502424044095	0.019014834904994	NOTCH1	1
BP	GO:0001947	heart looping	1/8	64/18903	0.0267717465439238	0.0550820992110616	0.0191650938154728	NOTCH1	1
BP	GO:0002218	activation of innate immune response	1/8	64/18903	0.0267717465439238	0.0550820992110616	0.0191650938154728	MAP3K7	1
BP	GO:0046530	photoreceptor cell differentiation	1/8	64/18903	0.0267717465439238	0.0550820992110616	0.0191650938154728	NOTCH1	1
BP	GO:0048524	positive regulation of viral process	1/8	64/18903	0.0267717465439238	0.0550820992110616	0.0191650938154728	NOTCH1	1
BP	GO:0003170	heart valve development	1/8	65/18903	0.0271850288852181	0.0554017476712035	0.0192763113038099	NOTCH1	1
BP	GO:0031100	animal organ regeneration	1/8	65/18903	0.0271850288852181	0.0554017476712035	0.0192763113038099	NOTCH1	1
BP	GO:0032507	maintenance of protein location in cell	1/8	65/18903	0.0271850288852181	0.0554017476712035	0.0192763113038099	AKT1	1
BP	GO:0080164	regulation of nitric oxide metabolic process	1/8	65/18903	0.0271850288852181	0.0554017476712035	0.0192763113038099	AKT1	1
BP	GO:1905953	negative regulation of lipid localization	1/8	65/18903	0.0271850288852181	0.0554017476712035	0.0192763113038099	AKT1	1
BP	GO:0001756	somitogenesis	1/8	66/18903	0.0275981576551999	0.055506406969447	0.0193127261336408	NOTCH1	1
BP	GO:0010812	negative regulation of cell-substrate adhesion	1/8	66/18903	0.0275981576551999	0.055506406969447	0.0193127261336408	NOTCH1	1
BP	GO:0017156	calcium-ion regulated exocytosis	1/8	66/18903	0.0275981576551999	0.055506406969447	0.0193127261336408	NOTCH1	1
BP	GO:0033692	cellular polysaccharide biosynthetic process	1/8	66/18903	0.0275981576551999	0.055506406969447	0.0193127261336408	AKT1	1
BP	GO:0042490	mechanoreceptor differentiation	1/8	66/18903	0.0275981576551999	0.055506406969447	0.0193127261336408	NOTCH1	1
BP	GO:0045682	regulation of epidermis development	1/8	66/18903	0.0275981576551999	0.055506406969447	0.0193127261336408	NOTCH1	1
BP	GO:0048814	regulation of dendrite morphogenesis	1/8	66/18903	0.0275981576551999	0.055506406969447	0.0193127261336408	STK11	1
BP	GO:0007405	neuroblast proliferation	1/8	67/18903	0.028011132902785	0.0560045807058117	0.0194860591498218	NOTCH1	1
BP	GO:0015909	long-chain fatty acid transport	1/8	67/18903	0.028011132902785	0.0560045807058117	0.0194860591498218	AKT1	1
BP	GO:1904377	positive regulation of protein localization to cell periphery	1/8	67/18903	0.028011132902785	0.0560045807058117	0.0194860591498218	AKT1	1
BP	GO:0038034	signal transduction in absence of ligand	1/8	68/18903	0.0284239546768762	0.0560045807058117	0.0194860591498218	AKT1	1
BP	GO:0048663	neuron fate commitment	1/8	68/18903	0.0284239546768762	0.0560045807058117	0.0194860591498218	NOTCH1	1
BP	GO:0097192	extrinsic apoptotic signaling pathway in absence of ligand	1/8	68/18903	0.0284239546768762	0.0560045807058117	0.0194860591498218	AKT1	1
BP	GO:0002260	lymphocyte homeostasis	1/8	69/18903	0.028836623026363	0.0560045807058117	0.0194860591498218	AKT1	1
BP	GO:0010611	regulation of cardiac muscle hypertrophy	1/8	69/18903	0.028836623026363	0.0560045807058117	0.0194860591498218	NOTCH1	1
BP	GO:0014015	positive regulation of gliogenesis	1/8	69/18903	0.028836623026363	0.0560045807058117	0.0194860591498218	NOTCH1	1
BP	GO:0030858	positive regulation of epithelial cell differentiation	1/8	69/18903	0.028836623026363	0.0560045807058117	0.0194860591498218	NOTCH1	1
BP	GO:0032835	glomerulus development	1/8	69/18903	0.028836623026363	0.0560045807058117	0.0194860591498218	NOTCH1	1
BP	GO:0034394	protein localization to cell surface	1/8	69/18903	0.028836623026363	0.0560045807058117	0.0194860591498218	AKT1	1
BP	GO:0048645	animal organ formation	1/8	69/18903	0.028836623026363	0.0560045807058117	0.0194860591498218	NOTCH1	1
BP	GO:0050922	negative regulation of chemotaxis	1/8	69/18903	0.028836623026363	0.0560045807058117	0.0194860591498218	NOTCH1	1
BP	GO:0051148	negative regulation of muscle cell differentiation	1/8	69/18903	0.028836623026363	0.0560045807058117	0.0194860591498218	NOTCH1	1
BP	GO:0055021	regulation of cardiac muscle tissue growth	1/8	69/18903	0.028836623026363	0.0560045807058117	0.0194860591498218	NOTCH1	1
BP	GO:0061180	mammary gland epithelium development	1/8	69/18903	0.028836623026363	0.0560045807058117	0.0194860591498218	AKT1	1
BP	GO:0061371	determination of heart left/right asymmetry	1/8	69/18903	0.028836623026363	0.0560045807058117	0.0194860591498218	NOTCH1	1
BP	GO:2000401	regulation of lymphocyte migration	1/8	69/18903	0.028836623026363	0.0560045807058117	0.0194860591498218	AKT1	1
BP	GO:0003143	embryonic heart tube morphogenesis	1/8	70/18903	0.0292491380001227	0.0564992341944817	0.0196581673419984	NOTCH1	1
BP	GO:0014823	response to activity	1/8	70/18903	0.0292491380001227	0.0564992341944817	0.0196581673419984	STK11	1
BP	GO:0051881	regulation of mitochondrial membrane potential	1/8	70/18903	0.0292491380001227	0.0564992341944817	0.0196581673419984	AKT1	1
BP	GO:0003208	cardiac ventricle morphogenesis	1/8	71/18903	0.0296614996470189	0.0568865189658899	0.0197929179975408	NOTCH1	1
BP	GO:0051057	positive regulation of small GTPase mediated signal transduction	1/8	71/18903	0.0296614996470189	0.0568865189658899	0.0197929179975408	NOTCH1	1
BP	GO:0099518	vesicle cytoskeletal trafficking	1/8	71/18903	0.0296614996470189	0.0568865189658899	0.0197929179975408	STK11	1
BP	GO:2000036	regulation of stem cell population maintenance	1/8	71/18903	0.0296614996470189	0.0568865189658899	0.0197929179975408	BRMS1	1
BP	GO:0014743	regulation of muscle hypertrophy	1/8	72/18903	0.0300737080159028	0.0572680184558149	0.0199256557402865	NOTCH1	1
BP	GO:0035914	skeletal muscle cell differentiation	1/8	72/18903	0.0300737080159028	0.0572680184558149	0.0199256557402865	NOTCH1	1
BP	GO:0045600	positive regulation of fat cell differentiation	1/8	72/18903	0.0300737080159028	0.0572680184558149	0.0199256557402865	AKT1	1
BP	GO:0060411	cardiac septum morphogenesis	1/8	72/18903	0.0300737080159028	0.0572680184558149	0.0199256557402865	NOTCH1	1
BP	GO:0000271	polysaccharide biosynthetic process	1/8	73/18903	0.0304857631556124	0.0576438549808586	0.0200564231286923	AKT1	1
BP	GO:0042246	tissue regeneration	1/8	73/18903	0.0304857631556124	0.0576438549808586	0.0200564231286923	NOTCH1	1
BP	GO:0045665	negative regulation of neuron differentiation	1/8	73/18903	0.0304857631556124	0.0576438549808586	0.0200564231286923	NOTCH1	1
BP	GO:0060415	muscle tissue morphogenesis	1/8	73/18903	0.0304857631556124	0.0576438549808586	0.0200564231286923	NOTCH1	1
BP	GO:0003281	ventricular septum development	1/8	74/18903	0.0308976651149728	0.058217705848212	0.020256087009816	NOTCH1	1
BP	GO:0051145	smooth muscle cell differentiation	1/8	74/18903	0.0308976651149728	0.058217705848212	0.020256087009816	NOTCH1	1
BP	GO:0005977	glycogen metabolic process	1/8	75/18903	0.0313094139427961	0.0582778346179601	0.0202770080264391	AKT1	1
BP	GO:0016239	positive regulation of macroautophagy	1/8	75/18903	0.0313094139427961	0.0582778346179601	0.0202770080264391	MAP3K7	1
BP	GO:0032890	regulation of organic acid transport	1/8	75/18903	0.0313094139427961	0.0582778346179601	0.0202770080264391	AKT1	1
BP	GO:0043536	positive regulation of blood vessel endothelial cell migration	1/8	75/18903	0.0313094139427961	0.0582778346179601	0.0202770080264391	AKT1	1
BP	GO:0045661	regulation of myoblast differentiation	1/8	75/18903	0.0313094139427961	0.0582778346179601	0.0202770080264391	NOTCH1	1
BP	GO:0046323	glucose import	1/8	75/18903	0.0313094139427961	0.0582778346179601	0.0202770080264391	AKT1	1
BP	GO:2000242	negative regulation of reproductive process	1/8	75/18903	0.0313094139427961	0.0582778346179601	0.0202770080264391	STK11	1
BP	GO:0006073	cellular glucan metabolic process	1/8	76/18903	0.0317210096878806	0.0584363025811042	0.020332144875323	AKT1	1
BP	GO:0006635	fatty acid beta-oxidation	1/8	76/18903	0.0317210096878806	0.0584363025811042	0.020332144875323	AKT1	1
BP	GO:0006809	nitric oxide biosynthetic process	1/8	76/18903	0.0317210096878806	0.0584363025811042	0.020332144875323	AKT1	1
BP	GO:0044042	glucan metabolic process	1/8	76/18903	0.0317210096878806	0.0584363025811042	0.020332144875323	AKT1	1
BP	GO:0045685	regulation of glial cell differentiation	1/8	76/18903	0.0317210096878806	0.0584363025811042	0.020332144875323	NOTCH1	1
BP	GO:0060420	regulation of heart growth	1/8	76/18903	0.0317210096878806	0.0584363025811042	0.020332144875323	NOTCH1	1
BP	GO:0010827	regulation of glucose transmembrane transport	1/8	77/18903	0.0321324523990135	0.0590929004735283	0.0205605994982873	AKT1	1
BP	GO:0034637	cellular carbohydrate biosynthetic process	1/8	78/18903	0.0325437421249675	0.0592406424444323	0.0206120043788822	AKT1	1
BP	GO:0043154	negative regulation of cysteine-type endopeptidase activity involved in apoptotic process	1/8	78/18903	0.0325437421249675	0.0592406424444323	0.0206120043788822	AKT1	1
BP	GO:0043537	negative regulation of blood vessel endothelial cell migration	1/8	78/18903	0.0325437421249675	0.0592406424444323	0.0206120043788822	NOTCH1	1
BP	GO:0043966	histone H3 acetylation	1/8	78/18903	0.0325437421249675	0.0592406424444323	0.0206120043788822	MAP3K7	1
BP	GO:0050772	positive regulation of axonogenesis	1/8	78/18903	0.0325437421249675	0.0592406424444323	0.0206120043788822	STK11	1
BP	GO:0090049	regulation of cell migration involved in sprouting angiogenesis	1/8	78/18903	0.0325437421249675	0.0592406424444323	0.0206120043788822	NOTCH1	1
BP	GO:0002437	inflammatory response to antigenic stimulus	1/8	79/18903	0.0329548789145026	0.059585084097939	0.0207318483335963	NOTCH1	1
BP	GO:0002720	positive regulation of cytokine production involved in immune response	1/8	79/18903	0.0329548789145026	0.059585084097939	0.0207318483335963	MAP3K7	1
BP	GO:0003407	neural retina development	1/8	79/18903	0.0329548789145026	0.059585084097939	0.0207318483335963	NOTCH1	1
BP	GO:0048844	artery morphogenesis	1/8	79/18903	0.0329548789145026	0.059585084097939	0.0207318483335963	NOTCH1	1
BP	GO:0003151	outflow tract morphogenesis	1/8	80/18903	0.0333658628163664	0.0599246432521364	0.0208499934867278	NOTCH1	1
BP	GO:0048644	muscle organ morphogenesis	1/8	80/18903	0.0333658628163664	0.0599246432521364	0.0208499934867278	NOTCH1	1
BP	GO:0070227	lymphocyte apoptotic process	1/8	80/18903	0.0333658628163664	0.0599246432521364	0.0208499934867278	AKT1	1
BP	GO:1903201	regulation of oxidative stress-induced cell death	1/8	80/18903	0.0333658628163664	0.0599246432521364	0.0208499934867278	AKT1	1
BP	GO:0001570	vasculogenesis	1/8	81/18903	0.0337766938792934	0.060159484620831	0.0209317034601539	NOTCH1	1
BP	GO:0007422	peripheral nervous system development	1/8	81/18903	0.0337766938792934	0.060159484620831	0.0209317034601539	AKT1	1
BP	GO:0014855	striated muscle cell proliferation	1/8	81/18903	0.0337766938792934	0.060159484620831	0.0209317034601539	NOTCH1	1
BP	GO:0033555	multicellular organismal response to stress	1/8	81/18903	0.0337766938792934	0.060159484620831	0.0209317034601539	AKT1	1
BP	GO:0072332	intrinsic apoptotic signaling pathway by p53 class mediator	1/8	81/18903	0.0337766938792934	0.060159484620831	0.0209317034601539	STK11	1
BP	GO:0031016	pancreas development	1/8	82/18903	0.0341873721520042	0.0604896831816351	0.0210465917176129	AKT1	1
BP	GO:0046209	nitric oxide metabolic process	1/8	82/18903	0.0341873721520042	0.0604896831816351	0.0210465917176129	AKT1	1
BP	GO:0048708	astrocyte differentiation	1/8	82/18903	0.0341873721520042	0.0604896831816351	0.0210465917176129	NOTCH1	1
BP	GO:2000736	regulation of stem cell differentiation	1/8	82/18903	0.0341873721520042	0.0604896831816351	0.0210465917176129	NOTCH1	1
BP	GO:0006094	gluconeogenesis	1/8	83/18903	0.0345978976832075	0.060914987068467	0.021194570625606	STK11	1
BP	GO:0007492	endoderm development	1/8	83/18903	0.0345978976832075	0.060914987068467	0.021194570625606	NOTCH1	1
BP	GO:2001057	reactive nitrogen species metabolic process	1/8	83/18903	0.0345978976832075	0.060914987068467	0.021194570625606	AKT1	1
BP	GO:0031397	negative regulation of protein ubiquitination	1/8	84/18903	0.0350082705215997	0.0613358605875989	0.0213410080452784	AKT1	1
BP	GO:0035050	embryonic heart tube development	1/8	84/18903	0.0350082705215997	0.0613358605875989	0.0213410080452784	NOTCH1	1
BP	GO:0097194	execution phase of apoptosis	1/8	84/18903	0.0350082705215997	0.0613358605875989	0.0213410080452784	AKT1	1
BP	GO:0019319	hexose biosynthetic process	1/8	86/18903	0.035828558314665	0.0624673240745945	0.0217346859222592	STK11	1
BP	GO:0033077	T cell differentiation in thymus	1/8	86/18903	0.035828558314665	0.0624673240745945	0.0217346859222592	STK11	1
BP	GO:0061053	somite development	1/8	86/18903	0.035828558314665	0.0624673240745945	0.0217346859222592	NOTCH1	1
BP	GO:0001892	embryonic placenta development	1/8	87/18903	0.036238473366665	0.0628758003163137	0.021876809871892	AKT1	1
BP	GO:0010507	negative regulation of autophagy	1/8	87/18903	0.036238473366665	0.0628758003163137	0.021876809871892	AKT1	1
BP	GO:0045069	regulation of viral genome replication	1/8	87/18903	0.036238473366665	0.0628758003163137	0.021876809871892	NOTCH1	1
BP	GO:0006112	energy reserve metabolic process	1/8	88/18903	0.0366482359205057	0.0632800729559857	0.0220174712333382	AKT1	1
BP	GO:0046889	positive regulation of lipid biosynthetic process	1/8	88/18903	0.0366482359205057	0.0632800729559857	0.0220174712333382	AKT1	1
BP	GO:0072384	organelle transport along microtubule	1/8	88/18903	0.0366482359205057	0.0632800729559857	0.0220174712333382	STK11	1
BP	GO:0002709	regulation of T cell mediated immunity	1/8	89/18903	0.037057846024818	0.0637822542157925	0.0221921986147274	MAP3K7	1
BP	GO:0034644	cellular response to UV	1/8	89/18903	0.037057846024818	0.0637822542157925	0.0221921986147274	STK11	1
BP	GO:0045995	regulation of embryonic development	1/8	90/18903	0.0374673037282197	0.064076248732656	0.0222944901500469	NOTCH1	1
BP	GO:0046364	monosaccharide biosynthetic process	1/8	90/18903	0.0374673037282197	0.064076248732656	0.0222944901500469	STK11	1
BP	GO:0055006	cardiac cell development	1/8	90/18903	0.0374673037282197	0.064076248732656	0.0222944901500469	NOTCH1	1
BP	GO:2000177	regulation of neural precursor cell proliferation	1/8	90/18903	0.0374673037282197	0.064076248732656	0.0222944901500469	NOTCH1	1
BP	GO:0001942	hair follicle development	1/8	91/18903	0.037876609079316	0.0645706002399768	0.0224664932717747	NOTCH1	1
BP	GO:2000117	negative regulation of cysteine-type endopeptidase activity	1/8	91/18903	0.037876609079316	0.0645706002399768	0.0224664932717747	AKT1	1
BP	GO:0002028	regulation of sodium ion transport	1/8	92/18903	0.0382857621266989	0.0650615641203712	0.0226373177131547	AKT1	1
BP	GO:0072091	regulation of stem cell proliferation	1/8	92/18903	0.0382857621266989	0.0650615641203712	0.0226373177131547	NOTCH1	1
BP	GO:0045185	maintenance of protein location	1/8	93/18903	0.0386947629189474	0.0655491725156932	0.0228069746575234	AKT1	1
BP	GO:0055017	cardiac muscle tissue growth	1/8	93/18903	0.0386947629189474	0.0655491725156932	0.0228069746575234	NOTCH1	1
BP	GO:0022404	molting cycle process	1/8	94/18903	0.0391036115046277	0.0659297939654163	0.0229394068976995	NOTCH1	1
BP	GO:0022405	hair cycle process	1/8	94/18903	0.0391036115046277	0.0659297939654163	0.0229394068976995	NOTCH1	1
BP	GO:0032436	positive regulation of proteasomal ubiquitin-dependent protein catabolic process	1/8	94/18903	0.0391036115046277	0.0659297939654163	0.0229394068976995	AKT1	1
BP	GO:0032088	negative regulation of NF-kappaB transcription factor activity	1/8	95/18903	0.0395123079322935	0.0663065917488801	0.0230705087433622	BRMS1	1
BP	GO:0098773	skin epidermis development	1/8	95/18903	0.0395123079322935	0.0663065917488801	0.0230705087433622	NOTCH1	1
BP	GO:1900407	regulation of cellular response to oxidative stress	1/8	95/18903	0.0395123079322935	0.0663065917488801	0.0230705087433622	AKT1	1
BP	GO:0009798	axis specification	1/8	96/18903	0.0399208522504847	0.0663699617910535	0.0230925575182044	NOTCH1	1
BP	GO:0019217	regulation of fatty acid metabolic process	1/8	96/18903	0.0399208522504847	0.0663699617910535	0.0230925575182044	AKT1	1
BP	GO:0032091	negative regulation of protein binding	1/8	96/18903	0.0399208522504847	0.0663699617910535	0.0230925575182044	AKT1	1
BP	GO:0051153	regulation of striated muscle cell differentiation	1/8	96/18903	0.0399208522504847	0.0663699617910535	0.0230925575182044	NOTCH1	1
BP	GO:0072080	nephron tubule development	1/8	96/18903	0.0399208522504847	0.0663699617910535	0.0230925575182044	NOTCH1	1
BP	GO:1903321	negative regulation of protein modification by small protein conjugation or removal	1/8	96/18903	0.0399208522504847	0.0663699617910535	0.0230925575182044	AKT1	1
BP	GO:0010596	negative regulation of endothelial cell migration	1/8	97/18903	0.0403292445077291	0.0668419885822547	0.0232567930478295	NOTCH1	1
BP	GO:0043502	regulation of muscle adaptation	1/8	97/18903	0.0403292445077291	0.0668419885822547	0.0232567930478295	NOTCH1	1
BP	GO:0021510	spinal cord development	1/8	98/18903	0.0407374847525411	0.067310859421891	0.0234199305055095	NOTCH1	1
BP	GO:0048661	positive regulation of smooth muscle cell proliferation	1/8	98/18903	0.0407374847525411	0.067310859421891	0.0234199305055095	AKT1	1
BP	GO:0003300	cardiac muscle hypertrophy	1/8	99/18903	0.0411455730334228	0.0674661762410628	0.023473970955187	NOTCH1	1
BP	GO:0030512	negative regulation of transforming growth factor beta receptor signaling pathway	1/8	99/18903	0.0411455730334228	0.0674661762410628	0.023473970955187	BRMS1	1
BP	GO:0044264	cellular polysaccharide metabolic process	1/8	99/18903	0.0411455730334228	0.0674661762410628	0.023473970955187	AKT1	1
BP	GO:0061326	renal tubule development	1/8	99/18903	0.0411455730334228	0.0674661762410628	0.023473970955187	NOTCH1	1
BP	GO:2001237	negative regulation of extrinsic apoptotic signaling pathway	1/8	99/18903	0.0411455730334228	0.0674661762410628	0.023473970955187	AKT1	1
BP	GO:0001776	leukocyte homeostasis	1/8	100/18903	0.0415535093988629	0.0677215009019405	0.0235628078214142	AKT1	1
BP	GO:0036473	cell death in response to oxidative stress	1/8	100/18903	0.0415535093988629	0.0677215009019405	0.0235628078214142	AKT1	1
BP	GO:0048709	oligodendrocyte differentiation	1/8	100/18903	0.0415535093988629	0.0677215009019405	0.0235628078214142	NOTCH1	1
BP	GO:0097306	cellular response to alcohol	1/8	100/18903	0.0415535093988629	0.0677215009019405	0.0235628078214142	AKT1	1
BP	GO:0009062	fatty acid catabolic process	1/8	101/18903	0.0419612938973369	0.0679734987115232	0.0236504871533772	AKT1	1
BP	GO:0015908	fatty acid transport	1/8	101/18903	0.0419612938973369	0.0679734987115232	0.0236504871533772	AKT1	1
BP	GO:1905477	positive regulation of protein localization to membrane	1/8	101/18903	0.0419612938973369	0.0679734987115232	0.0236504871533772	AKT1	1
BP	GO:2001243	negative regulation of intrinsic apoptotic signaling pathway	1/8	101/18903	0.0419612938973369	0.0679734987115232	0.0236504871533772	AKT1	1
BP	GO:0014897	striated muscle hypertrophy	1/8	102/18903	0.0423689265773086	0.0683246653814256	0.0237726709893228	NOTCH1	1
BP	GO:0016575	histone deacetylation	1/8	102/18903	0.0423689265773086	0.0683246653814256	0.0237726709893228	BRMS1	1
BP	GO:0060419	heart growth	1/8	102/18903	0.0423689265773086	0.0683246653814256	0.0237726709893228	NOTCH1	1
BP	GO:0050773	regulation of dendrite development	1/8	103/18903	0.0427764074872271	0.068672438925683	0.0238936742317137	STK11	1
BP	GO:0070167	regulation of biomineral tissue development	1/8	103/18903	0.0427764074872271	0.068672438925683	0.0238936742317137	NOTCH1	1
BP	GO:1903076	regulation of protein localization to plasma membrane	1/8	103/18903	0.0427764074872271	0.068672438925683	0.0238936742317137	AKT1	1
BP	GO:0014896	muscle hypertrophy	1/8	104/18903	0.0431837366755303	0.0690168648653565	0.0240135127190057	NOTCH1	1
BP	GO:0046425	regulation of receptor signaling pathway via JAK-STAT	1/8	104/18903	0.0431837366755303	0.0690168648653565	0.0240135127190057	NOTCH1	1
BP	GO:1902882	regulation of response to oxidative stress	1/8	104/18903	0.0431837366755303	0.0690168648653565	0.0240135127190057	AKT1	1
BP	GO:0110149	regulation of biomineralization	1/8	105/18903	0.0435909141906426	0.0694608929387985	0.024168006462093	NOTCH1	1
BP	GO:1901655	cellular response to ketone	1/8	105/18903	0.0435909141906426	0.0694608929387985	0.024168006462093	AKT1	1
BP	GO:0035282	segmentation	1/8	106/18903	0.0439979400809756	0.0700056113288411	0.0243575340799163	NOTCH1	1
BP	GO:0003279	cardiac septum development	1/8	107/18903	0.0444048143949273	0.0702367756408717	0.0244379646697143	NOTCH1	1
BP	GO:0010717	regulation of epithelial to mesenchymal transition	1/8	107/18903	0.0444048143949273	0.0702367756408717	0.0244379646697143	NOTCH1	1
BP	GO:0014013	regulation of gliogenesis	1/8	107/18903	0.0444048143949273	0.0702367756408717	0.0244379646697143	NOTCH1	1
BP	GO:0060840	artery development	1/8	107/18903	0.0444048143949273	0.0702367756408717	0.0244379646697143	NOTCH1	1
BP	GO:0008637	apoptotic mitochondrial changes	1/8	108/18903	0.0448115371808838	0.0703619750471772	0.024481526160686	AKT1	1
BP	GO:0032006	regulation of TOR signaling	1/8	108/18903	0.0448115371808838	0.0703619750471772	0.024481526160686	STK11	1
BP	GO:0033138	positive regulation of peptidyl-serine phosphorylation	1/8	108/18903	0.0448115371808838	0.0703619750471772	0.024481526160686	AKT1	1
BP	GO:0051341	regulation of oxidoreductase activity	1/8	108/18903	0.0448115371808838	0.0703619750471772	0.024481526160686	AKT1	1
BP	GO:0062014	negative regulation of small molecule metabolic process	1/8	108/18903	0.0448115371808838	0.0703619750471772	0.024481526160686	AKT1	1
BP	GO:0001708	cell fate specification	1/8	109/18903	0.0452181084872183	0.0708967131609817	0.0246675812723204	NOTCH1	1
BP	GO:0005976	polysaccharide metabolic process	1/8	110/18903	0.0456245283622903	0.0710155702334779	0.0247089360314463	AKT1	1
BP	GO:0007173	epidermal growth factor receptor signaling pathway	1/8	110/18903	0.0456245283622903	0.0710155702334779	0.0247089360314463	AKT1	1
BP	GO:0019395	fatty acid oxidation	1/8	110/18903	0.0456245283622903	0.0710155702334779	0.0247089360314463	AKT1	1
BP	GO:0045833	negative regulation of lipid metabolic process	1/8	110/18903	0.0456245283622903	0.0710155702334779	0.0247089360314463	AKT1	1
BP	GO:2000060	positive regulation of ubiquitin-dependent protein catabolic process	1/8	110/18903	0.0456245283622903	0.0710155702334779	0.0247089360314463	AKT1	1
BP	GO:0030510	regulation of BMP signaling pathway	1/8	111/18903	0.0460307968544468	0.0714408610139824	0.0248569103792647	NOTCH1	1
BP	GO:0071347	cellular response to interleukin-1	1/8	111/18903	0.0460307968544468	0.0714408610139824	0.0248569103792647	MAP3K7	1
BP	GO:0045445	myoblast differentiation	1/8	112/18903	0.0464369140120228	0.0719671654385461	0.0250400310993667	NOTCH1	1
BP	GO:0002456	T cell mediated immunity	1/8	113/18903	0.0468428798833388	0.0722834094751521	0.0251500640631961	MAP3K7	1
BP	GO:0010633	negative regulation of epithelial cell migration	1/8	113/18903	0.0468428798833388	0.0722834094751521	0.0251500640631961	NOTCH1	1
BP	GO:1904659	glucose transmembrane transport	1/8	113/18903	0.0468428798833388	0.0722834094751521	0.0251500640631961	AKT1	1
BP	GO:0002824	positive regulation of adaptive immune response based on somatic recombination of immune receptors built from immunoglobulin superfamily domains	1/8	114/18903	0.0472486945167041	0.0727007133394559	0.0252952594683004	MAP3K7	1
BP	GO:0009408	response to heat	1/8	114/18903	0.0472486945167041	0.0727007133394559	0.0252952594683004	AKT1	1
BP	GO:0001938	positive regulation of endothelial cell proliferation	1/8	115/18903	0.047654357960414	0.0729070946573854	0.0253670671404213	AKT1	1
BP	GO:0042303	molting cycle	1/8	115/18903	0.047654357960414	0.0729070946573854	0.0253670671404213	NOTCH1	1
BP	GO:0042633	hair cycle	1/8	115/18903	0.047654357960414	0.0729070946573854	0.0253670671404213	NOTCH1	1
BP	GO:1904892	regulation of receptor signaling pathway via STAT	1/8	115/18903	0.047654357960414	0.0729070946573854	0.0253670671404213	NOTCH1	1
BP	GO:0008645	hexose transmembrane transport	1/8	116/18903	0.0480598702627515	0.0732146108683618	0.0254740633718205	AKT1	1
BP	GO:0034440	lipid oxidation	1/8	116/18903	0.0480598702627515	0.0732146108683618	0.0254740633718205	AKT1	1
BP	GO:0072009	nephron epithelium development	1/8	116/18903	0.0480598702627515	0.0732146108683618	0.0254740633718205	NOTCH1	1
BP	GO:0000079	regulation of cyclin-dependent protein serine/threonine kinase activity	1/8	117/18903	0.0484652314719864	0.0734155974625013	0.0255439940205704	AKT1	1
BP	GO:0021782	glial cell development	1/8	117/18903	0.0484652314719864	0.0734155974625013	0.0255439940205704	AKT1	1
BP	GO:0043406	positive regulation of MAP kinase activity	1/8	117/18903	0.0484652314719864	0.0734155974625013	0.0255439940205704	MAP3K7	1
BP	GO:0071887	leukocyte apoptotic process	1/8	117/18903	0.0484652314719864	0.0734155974625013	0.0255439940205704	AKT1	1
BP	GO:0002718	regulation of cytokine production involved in immune response	1/8	118/18903	0.0488704416363761	0.0736141014270238	0.0256130608709139	MAP3K7	1
BP	GO:0030326	embryonic limb morphogenesis	1/8	118/18903	0.0488704416363761	0.0736141014270238	0.0256130608709139	NOTCH1	1
BP	GO:0035113	embryonic appendage morphogenesis	1/8	118/18903	0.0488704416363761	0.0736141014270238	0.0256130608709139	NOTCH1	1
BP	GO:1901800	positive regulation of proteasomal protein catabolic process	1/8	118/18903	0.0488704416363761	0.0736141014270238	0.0256130608709139	AKT1	1
BP	GO:0002708	positive regulation of lymphocyte mediated immunity	1/8	119/18903	0.049275500804165	0.0740166263827597	0.0257531141486619	MAP3K7	1
BP	GO:0015749	monosaccharide transmembrane transport	1/8	119/18903	0.049275500804165	0.0740166263827597	0.0257531141486619	AKT1	1
BP	GO:0002367	cytokine production involved in immune response	1/8	120/18903	0.0496804090235838	0.0742096791256315	0.0258202843179449	MAP3K7	1
BP	GO:0002821	positive regulation of adaptive immune response	1/8	120/18903	0.0496804090235838	0.0742096791256315	0.0258202843179449	MAP3K7	1
BP	GO:0090288	negative regulation of cellular response to growth factor stimulus	1/8	120/18903	0.0496804090235838	0.0742096791256315	0.0258202843179449	NOTCH1	1
BP	GO:1904029	regulation of cyclin-dependent protein kinase activity	1/8	120/18903	0.0496804090235838	0.0742096791256315	0.0258202843179449	AKT1	1
CC	GO:0090575	RNA polymerase II transcription regulator complex	2/8	249/19869	0.00416721677924422	0.0564820251379935	0.0371592270644694	TFDP1/TLE1	2
CC	GO:1990907	beta-catenin-TCF complex	1/8	13/19869	0.00522323178243767	0.0564820251379935	0.0371592270644694	TLE1	1
CC	GO:0140672	ATAC complex	1/8	14/19869	0.0056240282241049	0.0564820251379935	0.0371592270644694	MAP3K7	1
CC	GO:0016580	Sin3 complex	1/8	22/19869	0.00882531642781148	0.0564820251379935	0.0371592270644694	BRMS1	1
CC	GO:0070822	Sin3-type complex	1/8	22/19869	0.00882531642781148	0.0564820251379935	0.0371592270644694	BRMS1	1
CC	GO:0070461	SAGA-type complex	1/8	39/19869	0.0155981265912238	0.0831900084865271	0.0547302687411363	MAP3K7	1
CC	GO:0000118	histone deacetylase complex	1/8	81/19869	0.0321576324719154	0.111763100099931	0.0735283553289022	BRMS1	1
CC	GO:0000123	histone acetyltransferase complex	1/8	91/19869	0.0360642540691893	0.111763100099931	0.0735283553289022	MAP3K7	1
CC	GO:0031234	extrinsic component of cytoplasmic side of plasma membrane	1/8	99/19869	0.0391796099899733	0.111763100099931	0.0735283553289022	AKT1	1
CC	GO:0031248	protein acetyltransferase complex	1/8	101/19869	0.0399570710171382	0.111763100099931	0.0735283553289022	MAP3K7	1
CC	GO:1902493	acetyltransferase complex	1/8	101/19869	0.0399570710171382	0.111763100099931	0.0735283553289022	MAP3K7	1
CC	GO:1902554	serine/threonine protein kinase complex	1/8	122/19869	0.0480872384403607	0.111763100099931	0.0735283553289022	STK11	1
MF	GO:0140677	molecular function activator activity	2/8	59/18432	0.000278574490966762	0.00788326195518459	0.00435653950154938	AKT1/NOTCH1	2
MF	GO:0106310	protein serine kinase activity	3/8	363/18432	0.00039416309775923	0.00788326195518459	0.00435653950154938	AKT1/MAP3K7/STK11	3
MF	GO:0004674	protein serine/threonine kinase activity	3/8	430/18432	0.000647041250418023	0.0086272166722403	0.00476767237150122	AKT1/MAP3K7/STK11	3
MF	GO:0140297	DNA-binding transcription factor binding	3/8	476/18432	0.000870003843727303	0.00870003843727303	0.00480791597849299	BRMS1/TFDP1/TLE1	3
MF	GO:0000287	magnesium ion binding	2/8	225/18432	0.00395743903228998	0.0316595122583198	0.0174960462480188	MAP3K7/STK11	2
MF	GO:0004707	MAP kinase activity	1/8	16/18432	0.00692469348552427	0.0395696770601387	0.0218674531121819	MAP3K7	1
MF	GO:0030275	LRR domain binding	1/8	16/18432	0.00692469348552427	0.0395696770601387	0.0218674531121819	STK11	1
MF	GO:0005112	Notch binding	1/8	25/18432	0.0108013652280027	0.0445948352062486	0.0246445141929269	NOTCH1	1
MF	GO:0004709	MAP kinase kinase kinase activity	1/8	27/18432	0.0116610473344412	0.0445948352062486	0.0246445141929269	MAP3K7	1
MF	GO:0043325	phosphatidylinositol-3,4-bisphosphate binding	1/8	29/18432	0.012520075636984	0.0445948352062486	0.0246445141929269	AKT1	1
MF	GO:0051059	NF-kappaB binding	1/8	31/18432	0.0133784505618746	0.0445948352062486	0.0246445141929269	BRMS1	1
MF	GO:0071889	14-3-3 protein binding	1/8	31/18432	0.0133784505618746	0.0445948352062486	0.0246445141929269	AKT1	1
MF	GO:0005547	phosphatidylinositol-3,4,5-trisphosphate binding	1/8	40/18432	0.017233063592443	0.0530248110536709	0.029303185055976	AKT1	1
MF	GO:0004712	protein serine/threonine/tyrosine kinase activity	1/8	45/18432	0.0193688162176689	0.0553394749076256	0.0305823413963194	AKT1	1
MF	GO:0015459	potassium channel regulator activity	1/8	54/18432	0.0232029382711224	0.0618745020563264	0.0341938037679699	AKT1	1
MF	GO:0097110	scaffold protein binding	1/8	66/18432	0.0282946934807369	0.0675716615638064	0.0373422340221035	MAP3K7	1
MF	GO:0002039	p53 binding	1/8	67/18432	0.0287179561646177	0.0675716615638064	0.0373422340221035	STK11	1
MF	GO:0030971	receptor tyrosine kinase binding	1/8	77/18432	0.0329417185060592	0.0732038189023538	0.040454742024985	MAP3K7	1
MF	GO:0030295	protein kinase activator activity	1/8	115/18432	0.0488458081688726	0.0903898150348022	0.0499522662034433	STK11	1
