# Supplementary material for: Identification of anoikis-related genes classification patterns and immune infiltration characterization in ischemic stroke based on machine learning
Source: Front Aging Neurosci. 2023 Mar 23;15:1142163. doi: 10.3389/fnagi.2023.1142163 (PMC10076550; doi:10.3389/fnagi.2023.1142163)
Supplement: Supplementary file 3 [file Data_Sheet_3.ZIP › Fig 6/KEGG.txt]

ID	Description	GeneRatio	BgRatio	pvalue	p.adjust	qvalue	geneID	Count
hsa04152	AMPK signaling pathway	3/6	121/8192	6.08673872011305e-05	0.00552700266647807	0.00384487142015866	AKT1/MAP3K7/STK11	3
hsa04140	Autophagy - animal	3/6	141/8192	9.61217855039664e-05	0.00552700266647807	0.00384487142015866	AKT1/MAP3K7/STK11	3
hsa04330	Notch signaling pathway	2/6	59/8192	0.000750881571240107	0.0287837935642041	0.0200235085664029	NOTCH1/TLE1	2
hsa04920	Adipocytokine signaling pathway	2/6	69/8192	0.00102619698018249	0.028923498495418	0.0201206946055082	AKT1/STK11	2
hsa04211	Longevity regulating pathway	2/6	89/8192	0.00170178947981954	0.028923498495418	0.0201206946055082	AKT1/STK11	2
hsa01522	Endocrine resistance	2/6	98/8192	0.00205945460404455	0.028923498495418	0.0201206946055082	AKT1/NOTCH1	2
hsa04620	Toll-like receptor signaling pathway	2/6	104/8192	0.00231617921749232	0.028923498495418	0.0201206946055082	AKT1/MAP3K7	2
hsa04660	T cell receptor signaling pathway	2/6	104/8192	0.00231617921749232	0.028923498495418	0.0201206946055082	AKT1/MAP3K7	2
hsa04668	TNF signaling pathway	2/6	112/8192	0.002681051202186	0.028923498495418	0.0201206946055082	AKT1/MAP3K7	2
hsa05145	Toxoplasmosis	2/6	112/8192	0.002681051202186	0.028923498495418	0.0201206946055082	AKT1/MAP3K7	2
hsa04919	Thyroid hormone signaling pathway	2/6	121/8192	0.00312212653306666	0.028923498495418	0.0201206946055082	AKT1/NOTCH1	2
hsa04380	Osteoclast differentiation	2/6	128/8192	0.00348739744663432	0.028923498495418	0.0201206946055082	AKT1/MAP3K7	2
hsa04068	FoxO signaling pathway	2/6	131/8192	0.00364985308102349	0.028923498495418	0.0201206946055082	AKT1/STK11	2
hsa05135	Yersinia infection	2/6	137/8192	0.00398534550953415	0.028923498495418	0.0201206946055082	AKT1/MAP3K7	2
hsa05162	Measles	2/6	139/8192	0.00410029957830837	0.028923498495418	0.0201206946055082	AKT1/MAP3K7	2
hsa05418	Fluid shear stress and atherosclerosis	2/6	139/8192	0.00410029957830837	0.028923498495418	0.0201206946055082	AKT1/MAP3K7	2
hsa04936	Alcoholic liver disease	2/6	142/8192	0.00427564760367048	0.028923498495418	0.0201206946055082	AKT1/MAP3K7	2
hsa05224	Breast cancer	2/6	147/8192	0.00457564584299854	0.029233292885824	0.0203362037466602	AKT1/NOTCH1	2
hsa04150	mTOR signaling pathway	2/6	156/8192	0.00513991617904805	0.0311100189784487	0.0216417523328339	AKT1/STK11	2
hsa05161	Hepatitis B	2/6	162/8192	0.00553331416213231	0.0318165564322608	0.0221332566485292	AKT1/MAP3K7	2
hsa04310	Wnt signaling pathway	2/6	170/8192	0.00607909964626044	0.0332903075866643	0.0231584748428969	MAP3K7/TLE1	2
hsa04613	Neutrophil extracellular trap formation	2/6	190/8192	0.00754857619327854	0.0394584664648651	0.0274493679755583	AKT1/MAP3K7	2
hsa05169	Epstein-Barr virus infection	2/6	202/8192	0.00850126002339159	0.0425063001169579	0.0295696000813621	AKT1/MAP3K7	2
hsa05170	Human immunodeficiency virus 1 infection	2/6	212/8192	0.00933523532165014	0.044125354197901	0.0306958985724529	AKT1/MAP3K7	2
hsa05417	Lipid and atherosclerosis	2/6	215/8192	0.00959246830389153	0.044125354197901	0.0306958985724529	AKT1/MAP3K7	2
hsa05131	Shigellosis	2/6	247/8192	0.0125352271381717	0.054224915760318	0.0377216805289169	AKT1/MAP3K7	2
hsa05132	Salmonella infection	2/6	249/8192	0.0127310671785094	0.054224915760318	0.0377216805289169	AKT1/MAP3K7	2
hsa04010	MAPK signaling pathway	2/6	294/8192	0.0174975815675318	0.0718650671523627	0.049993090192948	AKT1/MAP3K7	2
hsa05165	Human papillomavirus infection	2/6	331/8192	0.0219174682999908	0.0869140984309982	0.0604619815172161	AKT1/NOTCH1	2
hsa04151	PI3K-Akt signaling pathway	2/6	354/8192	0.0248838674688206	0.0953881586304788	0.0663569799168548	AKT1/STK11	2
hsa04973	Carbohydrate digestion and absorption	1/6	47/8192	0.0339440509182731	0.125921479212949	0.0875975507568339	AKT1	1
hsa04923	Regulation of lipolysis in adipocytes	1/6	58/8192	0.0417481337774663	0.1267002408608	0.0881392979901216	AKT1	1
hsa05213	Endometrial cancer	1/6	58/8192	0.0417481337774663	0.1267002408608	0.0881392979901216	AKT1	1
hsa04370	VEGF signaling pathway	1/6	59/8192	0.0424549829534355	0.1267002408608	0.0881392979901216	AKT1	1
hsa04213	Longevity regulating pathway - multiple species	1/6	62/8192	0.0445729239988445	0.1267002408608	0.0881392979901216	AKT1	1
hsa04929	GnRH secretion	1/6	64/8192	0.0459827147635612	0.1267002408608	0.0881392979901216	AKT1	1
hsa05221	Acute myeloid leukemia	1/6	67/8192	0.0480941502818079	0.1267002408608	0.0881392979901216	AKT1	1
hsa04664	Fc epsilon RI signaling pathway	1/6	68/8192	0.0487970961400612	0.1267002408608	0.0881392979901216	AKT1	1
hsa05211	Renal cell carcinoma	1/6	69/8192	0.0494996093630009	0.1267002408608	0.0881392979901216	AKT1	1
