# Supplementary material for: Identification of anoikis-related genes classification patterns and immune infiltration characterization in ischemic stroke based on machine learning
Source: Front Aging Neurosci. 2023 Mar 23;15:1142163. doi: 10.3389/fnagi.2023.1142163 (PMC10076550; doi:10.3389/fnagi.2023.1142163)
Supplement: Supplementary file 3 [file Data_Sheet_3.ZIP › Fig 6/LASSO.gene.txt]

AKT1
BCL2
BRMS1
CEACAM5
CEACAM6
ITGA5
MAP3K7
MCL1
NOTCH1
PTRH2
STK11
TFDP1
TLE1
