# Supplementary material for: Identification of anoikis-related genes classification patterns and immune infiltration characterization in ischemic stroke based on machine learning
Source: Front Aging Neurosci. 2023 Mar 23;15:1142163. doi: 10.3389/fnagi.2023.1142163 (PMC10076550; doi:10.3389/fnagi.2023.1142163)
Supplement: Supplementary file 3 [file Data_Sheet_3.ZIP › Fig 6/═╝6/Fig 6/test.normalize.txt]

id	GSM416567_con	GSM416568_con	GSM416569_con	GSM416570_con	GSM416571_con	GSM416572_con	GSM416573_con	GSM416574_con	GSM416575_con	GSM416576_con	GSM416577_con	GSM416578_con	GSM416579_con	GSM416580_con	GSM416581_con	GSM416582_con	GSM416583_con	GSM416584_con	GSM416585_con	GSM416586_con	GSM416587_con	GSM416588_con	GSM416589_con	GSM416590_con	GSM416528_treat	GSM416529_treat	GSM416530_treat	GSM416531_treat	GSM416532_treat	GSM416533_treat	GSM416534_treat	GSM416535_treat	GSM416536_treat	GSM416537_treat	GSM416538_treat	GSM416539_treat	GSM416540_treat	GSM416541_treat	GSM416542_treat	GSM416543_treat	GSM416544_treat	GSM416545_treat	GSM416546_treat	GSM416547_treat	GSM416548_treat	GSM416549_treat	GSM416550_treat	GSM416551_treat	GSM416552_treat
A1BG	0.512585891798413	-0.102842509530159	-0.0727678183031746	0.334625636550794	0.0173889726142857	-0.0899350166444444	-0.0107237149047619	0.132345706371429	-0.40314422425873	-0.0661364854222222	0.148844649450794	0.162803635573016	0.0753429051904762	-0.330876111030159	0.206991147714286	0.13157251064127	-0.0737904057936508	-0.172737984038095	0.304548333650794	-0.160506975830159	-0.0849575941111111	0.0329582331079365	0.165432730187302	-0.0331222941492064	-0.0572349584666667	0.176583278122222	-0.0215632528349206	0.56267321355873	0.0162288901809524	-0.0606318962285714	-0.0925369355428571	0.0801773781031746	-0.193473825638095	-0.218295317673016	0.0354683211952381	0.0756568479809524	0.0541935730825397	-0.0535045218301587	0.10542748465873	-0.0539623368920635	-0.173069118798413	0.24802843452381	-0.130385794279365	-0.0281871630111111	0.238425247849206	-0.0611300514603175	0.479926524365079	-0.0314893603793651	-0.302926862798413
A2BP1	0.0695339613857143	-0.0461856505174603	-0.187635159304762	0.00584184941269841	-0.220914950122222	-0.107353741368254	-0.208381860112698	-0.0404509112	-0.270536329920635	0.0130898384412698	-0.116713215406349	0.0692529381460317	0.105554178692063	-0.0616459884	0.146812554246032	-0.0936464998984127	-0.138773200931746	0.0130898384412698	0.0928536215444444	-0.145940629715873	-0.181312374487302	-0.0369223023269841	-0.0330949770301587	-0.135217880344444	0.00592971481746032	0.262334319687302	-0.00062019744920635	0.0200765002539683	-0.0844752616777778	-0.183223886506349	-0.156603507728571	-0.0343013974444444	-0.0291855563285714	0.0266877405857143	0.102038206071429	-0.0940214294301587	-0.240902708815873	-0.193275237479365	-0.111474027231746	0.0131485774380952	-0.177055037977778	0.0756733816047619	0.0133094932222222	0.0638898040730159	-0.0143382450714286	-0.206494897984127	0.0348599577349206	-0.0202770991650794	-0.327497869642857
A2M	0.21343630494127	-0.180126468226984	-0.041547576647619	-0.0837878116444444	-0.011024915884127	-0.0652866883222222	0.200162880715873	0.153624520539683	-0.0402127277031746	0.350615156904762	-0.239146623512698	0.036859430668254	0.0416908439238095	-0.131196201998413	0.0687010465952381	-0.238101784793651	0.0647968185650794	-0.110796529739683	0.13813951714127	-0.324731860865079	-0.238321729925397	-0.00906202884285714	0.00438426733333333	-0.026456719984127	0.00113813621746032	0.086964038068254	0.213496271342857	-0.0124330015920635	-0.268776879126984	-0.0365078695285714	-0.0701109675349206	0.0111767229333333	0.219560921409524	-0.0879062415777778	0.0653637428730159	0.0588010343126984	0.0641363748	0.00573046453015873	-0.0207717424	0.0568091930428571	-0.133820198036508	0.00780019469047619	0.0171105091603175	-0.0422024864142857	-0.0797626298888889	-0.484403970079365	-0.0686953627190476	-0.220545397134921	-0.111158583984127
A2ML1	0.531290247857143	0.0459103039301587	-0.0287918896174603	0.48851437115873	-0.100740983319048	-0.172289441612698	-0.20502839025873	-0.102486785447619	-0.638800177936508	0.170891263955556	-0.104902860120635	-0.0446528151238095	0.41872803281746	-0.200101194973016	0.0165478676015873	-0.0103991426888889	0.0586560333111111	0.201955785290476	0.729284804380952	-0.103713293968254	-0.101182690544444	0.0306727011380952	0.219699932644444	-0.0604152481587302	-0.14140719817381	0.551223992830159	0.489476414655556	0.506942943465079	-0.157748830514286	-0.151266150280952	-0.20884314475873	0.124268572098413	-0.224903363442857	0.0477954246380952	0.00276478665873016	-0.017101664868254	-0.0768447815619048	0.0341298226920635	-0.173386783480952	-0.0174917058269841	-0.397523331719048	0.203559731342857	-0.158308484930159	0.0664013570952381	0.272785215373016	-0.29108585097619	-0.0580737159730159	0.0949376670047619	-0.134992340166667
A3GALT2	0.105218997442857	0.072397576031746	-0.0801573803746032	0.739194749523809	-0.176064343309524	-0.390169735709524	-0.462839593088889	-0.198101783479365	-0.264985245646032	0.127154013122222	-0.105753144039683	0.102489991877778	0.209152238690476	-0.0706586854365079	0.143217936077778	0.053592086884127	-0.0187728038063492	-0.021641947015873	0.250811903253968	-0.216746858492063	-0.184786863590476	-0.108415413331746	0.0608636429952381	-0.0725927548793651	0.0176644094238095	0.151880008146032	0.273512999249206	0.0742777179095238	-0.0890863836873016	-0.118093482346032	-0.0638314148412698	0.0174617126333333	0.0297601858825397	-0.0390826641984127	0.131028267136508	-0.1979095389	-0.233377497090476	-0.196890524733333	-0.346835885057143	-0.0205434552047619	-0.193516845828571	-0.0563025553634921	-0.0333040543650794	0.2258164299	0.0982822677809524	-0.254051179242857	0.0868871799984127	0.166255718242857	-0.0988459203285714
A4GALT	0.483429881671429	0.077417303484127	-0.190572877088889	0.263257241334921	-0.0485516339126984	-0.0798100173746032	-0.2640744498	-0.166594627566667	-0.0844480605873016	0.0378467335095238	-0.0425416154857143	0.0142151875809524	0.158729234852381	0.0642847936714286	0.327958470092063	-0.123731081255556	-0.181031480822222	0.0885015537698413	0.462350240528571	-0.0842684429873016	-0.492957422365079	-0.0525464501873016	0.255728144149206	0.0520417938936508	-0.177468946111111	0.148148745188889	0.684394541904762	0.45032407882381	-0.318766819338095	-0.344269198052381	-0.214801392706349	0.0321255870063492	0.0848795804904762	-0.0879062415777778	0.344938928693651	-0.112550701463492	-0.0546626837396825	-0.139326296539683	-0.328494569412698	-0.0283421945587302	-0.0928850567666667	0.0898707611460317	-0.0809993982174603	0.0665123182619048	-0.0215400145333333	-0.215424457333333	0.151432802063492	0.305883188647619	-0.364542801766667
A4GNT	-0.0572046323571429	-0.211949539084127	0.0808523703539683	0.043537319784127	-0.031411946947619	0.0911727836190476	-0.141654556434921	0.0382036564460317	-0.277328417360317	0.159224195647619	-0.134548605433333	-0.0969631495603175	-0.030640847515873	-0.167747770574603	-0.0722706927460317	-0.359550697222222	-0.304617937392063	0.348945576269841	-0.106569591590476	-0.0607980375222222	-0.476897307325397	-0.139665840650794	-0.271766589855556	-0.236344520634921	0.118438703655556	-0.0576644441079365	-0.0202770991650794	-0.00635363998412698	0.0545189386365079	0.140923596003175	-0.054585978668254	0.127113049530159	0.342283208663492	-0.076045582884127	0.0847364118253968	0.0232601270047619	-0.114619090725397	0.128608845312698	-0.054868110552381	-0.0811844448142857	-0.151960030169841	-0.132013317111111	0.0855439934174603	-0.0701379976777778	-0.035554679115873	-0.0215632528349206	-0.0030556808	0.108196971098413	-0.0851541144476191
AAA1	0.246476734507937	0.0744553663888889	-0.0867917162571429	0.132217442144444	-0.198075375804762	-0.101025822236508	-0.260540219106349	-0.0806239491984127	-0.214681732561905	0.00897278769523809	-0.171141971425397	-0.0492421084476191	0.00722046520952381	-0.0665285426269841	-0.0118656647142857	-0.104101472714286	-0.15174839772381	0.0175986922873016	0.163912949146032	-0.253999106519048	-0.090128587915873	-0.12406668318254	0.0437444167206349	-0.106234290069841	0.0122478941063492	0.220679923346032	0.344501969147619	0.0821275181952381	-0.132147153060317	-0.143480027106349	-0.172662934885714	0.0345803064079365	0.0589013061761905	0.0543025536142857	0.108265990980952	-0.0560507884809524	-0.128868305880952	-0.140218022549206	-0.262967810119048	0.0128614228206349	-0.139665840650794	0.0116615472984127	-0.024203892884127	-0.0596842999142857	0.0109706425079365	-0.15863352595873	0.0535346631587302	0.0144816537333333	-0.146672702180952
AAAS	-0.0105152087714286	0.140252439928571	0.0108370724174603	0.065518638452381	0.103444311790476	0.307162606163492	0.22190295168254	0.192496970646032	0.308788622128571	0.270744762722222	-0.0405395746984127	-0.180126468226984	-0.0427354265142857	-0.173189875714286	0.019234806468254	-0.023641804084127	-0.280233623534921	-0.248890137074603	-0.130659418174603	-0.0539897414619048	0.148106310036508	-0.304309363777778	0.114330364014286	0.307739254866667	-0.0552708213126984	-0.0698878550571429	-0.0596057913952381	-0.0765828156095238	0.205582961111111	0.128848399495238	0.131441087690476	-0.21121960721746	0.0275479678539682	-0.203388915409524	0.350110709655556	0.116684318101587	0.31784607735873	0.0708793431111111	0.112936381398413	0.2209536337	0.228328150011111	-0.353707879934921	-0.466399400766667	-0.232839399598413	-0.181821573560317	-0.0548933849174603	-0.11053164828254	-0.304309363777778	0.0225952451507936
AACS	0.286687158609524	0.0590543707507936	0.099348960031746	0.617563904022222	0.056487245515873	-0.156232958631746	0.0600290123507937	-0.297023120860317	0.122781025631746	-0.189970269325397	0.150602774539683	0.420301212963492	0.0616939474126984	0.125159074793651	0.755326376111111	0.204511381298413	0.162576815196825	-0.00352107626349206	-0.0363125944888889	0.104580560880952	-0.0773107923	-0.129643564703175	0.073746189915873	0.166185149403175	-0.152021386730159	0.313566393934921	-0.0501661059619048	-0.0549979811031746	0.0663299149539683	-0.099114357384127	0.135626145655556	-0.121227596187302	-0.146781659284127	-0.429973521496825	-0.10933090142381	-0.404676069285714	-0.562448595106349	-0.0553641007888889	-0.82291540515873	-0.31127700998254	0.00148180433809524	0.0699356723730159	0.0284145531095238	0.275717710977778	-0.0143145615015873	0.0919203707809524	-0.0431754734126984	0.234783325211111	-0.0171266955206349
AADAC	0.234068181849206	0.122866780809524	-0.292343589996825	0.190484630738095	-0.359199322168254	-0.043765192531746	-0.141143815507937	-0.169374327155556	-0.356694343120635	0.153979690457143	-0.253862164253968	0.248352293780952	0.0839181991190476	-0.0105152087714286	-0.0603531922269841	0.128529233507937	-0.200101194973016	-0.0549232350571429	0.148058129619048	-0.459006765820635	-0.022722982952381	0.135801412185714	0.0230136474111111	-0.560405194444444	-0.092129637231746	0.320376987380952	0.37352479408254	0.173588102811111	-0.0181515291492063	-0.0873865055301587	-0.251455888466667	-0.147798454307937	0.0701835752904762	-0.0652866883222222	-0.0113411567936508	0.0448258992888889	-0.244498391396825	-0.198846668512698	-0.179676232053968	-0.142837355390476	-0.404676069285714	-0.0740156497063492	-0.163572528401587	-0.137194725652381	-0.0930055701492064	-0.189810330114286	-0.0779926931809524	-0.200643534195238	-0.128547326363492
AADACL1	-0.218631441119048	-0.518700118287302	-0.0358577841	-0.150332284873016	0.120107107163492	-0.306502432026984	-0.371540601015873	-0.294886254460317	0.156829239857143	-0.254329215273016	0.0224958241349206	-0.175009889250794	-0.0220034223555556	0.141611529738095	-0.153162110660317	-0.393527215566667	-0.284131099050794	-0.279959826020635	-0.24683559754127	0.00612455253968254	0.00250937158730159	-0.193953644265079	-0.38848363095873	-0.194718996861905	-0.184187587195238	-0.137394820773016	-0.0834669217111111	-0.17852176787619	0.118478587171429	0.450951665330159	0.289606977861905	0.345076012044444	0.571626875396825	0.344776496269841	0.123098324604762	0.636858006865079	0.388554554920635	0.124548410247619	0.205463449646032	0.00694854587301587	0.391252442873016	0.00529701574126984	-0.289090858846032	-0.180178034738095	0.432487897619048	-0.00533735135396825	-0.209457749588889	-0.47726862517619	0.00584184941269841
AADACL2	0.0712112617365079	0.154618930555556	-0.0826386850857143	0.285988441703175	-0.309175389285714	-0.550662970555556	-0.298877193844444	0.0368863023634921	-0.316494099463492	0.21995004671746	0.0508115100984127	-0.0818233379888889	0.308182809034921	0.0652829284809524	0.159626862761905	-0.0219555134253968	0.103748229946032	0.0322089745587302	0.395737624801587	-0.493708084550794	-0.199387880334921	0.0577646357388889	0.0782875905730159	-0.196222172087302	-0.289090858846032	0.477624773122222	0.346993382825397	-0.026456719984127	-0.272199759515873	-0.0624236774428571	-0.0350735364714286	-0.0292731829492064	0.0339580332714286	-0.145187065615873	0.10530458614127	-0.199012218828571	0.00192427709365079	-0.0951423939047619	-0.2935515598	0.0910419776460318	-0.0700039772968254	0.308070347946032	0.208898492165079	-0.0256989165444444	0.0617309469555556	-0.0803310422111111	-0.0343541105	0.19537042161746	-0.309884890703175
AADAT	0.126892780993651	0.00930663047301587	-0.142728382801587	0.091966702747619	-0.268165537968254	-0.254329215273016	-0.351621641244444	-0.249874664136508	-0.244222548084127	-0.0400741322984127	-0.158055971246032	0.132768572109524	0.236997590190476	0.0328364678888889	0.0321255870063492	0.0468753003857143	0.0337079813666667	0.1078233911	0.221835305331746	-0.0711068616031746	-0.222790783852381	0.0197459541634921	0.10579271071746	-0.125442551173016	0.0241768490047619	0.0867829581952381	0.0479200647222222	0.285505875861905	-0.158230253752381	-0.175216771144444	-0.110730812301587	-0.0349861875555556	-0.105473660742857	-0.157371616833333	0.0564546821777778	-0.116489214519048	-0.0398552211698413	-0.293954495734921	-0.0449042872825397	0.0922450760031746	-0.167289918653968	0.239080082444444	-0.0193372216349206	0.0968518995031746	-0.0233624348047619	-0.1117717401	0.0269920583761905	0.020110696047619	-0.0536051693650794
AAK1	0.0441428527777778	0.160645133328571	-0.103209954411111	0.0819799654952381	-1.12314333333342e-05	-0.353307186519048	-0.396133080365079	-0.225763329968254	-0.432131828703175	-0.0766465764698413	-0.0331903961269841	0.116963922990476	0.250130693673016	-0.112067492395238	0.152148424638095	0.0788636729619048	0.00444727381428572	0.200454998707937	0.125958181668254	-0.126357724722222	-0.224599432279365	-0.158917644490476	0.325294393701587	-0.0788142238571429	0.0998785895285714	-0.0423296099761905	0.127154013122222	0.0426660247539683	-0.121099070485714	-0.411771374763492	-0.0670036133698413	0.0338436568587302	-0.317671271206349	-0.132207059293651	-0.0928531438031746	-0.310138046084127	-0.20605497197619	-0.13055950805873	-0.281980945336508	-0.0836086946174603	-0.37925702605873	0.40813053884127	0.267458466534921	-0.185979396357143	-0.0744316511698413	0.0171373290587302	0.343353709960317	0.0661130173539683	-0.0964398868095238
AAMP	-0.0916445940587302	-0.139044550447619	0.181584375946032	-0.120610203273016	0.272785215373016	0.176756860952381	0.173588102811111	0.406699864479365	0.250735778855556	-0.220914950122222	5.70469047619038e-05	-0.191273779068254	-0.126119456661905	0.0963377443269841	-0.0750580640428571	-0.112814063866667	-0.231642033619048	-0.449637369763492	-0.235534796698413	0.108497957909524	0.153944838090476	-0.542201407293651	-0.10752151828254	0.250306323952381	-0.226209146731746	-0.231911906526984	-0.0969276610396825	-0.318422523346032	0.0697397513603175	0.0910007903793651	0.250556232768254	0.146134483246032	0.400027634849206	0.0677205622746032	0.0382341479	-0.0397480184952381	0.217901337688889	0.359684253809524	0.13521106827619	0.245984150068254	0.116732705973016	-0.429661361412698	-0.224556188230159	-0.176189659095238	0.160013497565079	0.0674914066380952	-0.134089465890476	-0.362236101703175	0.165066715811111
AANAT	0.105994203042857	0.225285009266667	-0.1672497568	0.143800257542857	-0.0675761746888889	-0.137565707012698	-0.178158134598413	-0.0350136338539683	-0.346741923703175	0.0277744005539683	-0.11850421271746	0.416871209709524	0.0167704412460317	0.175935040465079	0.405025465211111	0.143079364020635	-0.024433447915873	-0.13288363571746	0.0114491622460317	-0.0575785307809524	0.0349847356396825	-0.0632412124809524	0.197631110371429	0.123549585874603	-0.191686339671429	-0.00495938788412699	0.761123034761905	-0.0287397459888889	-0.199294190722222	-0.123009576049206	-0.330076008095238	0.010790126168254	-0.147410165787302	-0.0178611097031746	0.29919080367619	-0.238794307130159	-0.433188916428571	-0.100121494788889	-0.173170893078571	0.198106537144444	-0.200703832134921	-0.0824907541587302	-0.158420067887302	0.0923791432444444	0.0765712702825397	-0.136117238326984	0.0294071067904762	-0.0849343256603175	-0.264145456492064
AARS	-0.30739405758254	-0.359900799914286	0.547376586904762	-0.0387520114492063	0.178590522211111	-0.651535020634921	0.104815553871429	0.23087336932381	0.128924970339683	-0.261882301109524	0.737776448730159	0.0220217484587302	1.05655262830635	-0.0290568316190476	-0.283287146868254	0.198853695222222	0.293137720855556	0.210519452804762	-0.520063430936508	0.550179564338095	0.652809580450794	-0.550382926031746	0.802062084709524	1.02111152328095	0.937485502725397	-0.4042734971	-0.0591267328460317	0.0152561089888889	0.243138209973016	0.48851437115873	-0.702277626877778	-0.910320931190476	-0.474970361825397	-0.167440572709524	0.101691061277778	0.21154378804127	0.0376938097261905	-0.792606535607936	0.246930281346032	-0.649826383174603	0.0289690810206349	-0.408082436074603	-0.0601492935079365	0.321704678471429	-0.498227753492063	0.655169608677778	-0.0904087297603175	0.41631167214127	0.389707948888889
AARSD1	-0.141252760930159	-0.198933113220635	0.217755948725397	-0.218150385804762	0.276017981630159	0.083381830052381	0.195078687184127	0.170132197831746	0.0813124715349206	-0.13637229228254	0.351314536655556	0.0359113271603175	0.142969989792857	0.160490278996825	0.0901573009555556	0.415573149074603	0.342850160036508	0.102744632704762	-0.0842684429873016	0.212086493019048	0.409347768807936	-0.178018103765079	0.16879968105873	0.537028078995238	-0.201166143825397	-0.386490518063492	-0.232526025587302	-0.169631267428571	-0.0210938643047619	0.0930093507571429	-0.188795931012698	-0.32976954688254	0.196068665761905	-0.206684327934921	-0.16710474022381	-0.343793548273016	-0.000991535504761905	-0.267915265695238	0.176904364103175	-0.285939318630159	0.0154958467253968	-0.121594994325397	-0.238670916806349	0.111777328825397	-0.1982735466	0.148748731706349	-0.298877193844444	0.0929682890730159	0.192401709347619
AARSL	-0.155173565788889	-0.154154496474603	0.2473721089	-0.133269124234921	0.242297879750794	0.0714395771	0.444053562428571	0.349268940531746	0.150231836196825	0.507692865079365	0.159224195647619	-0.0475436133	-0.0374889759746032	-0.104840987638095	-0.197379163522222	0.29526863644127	0.114199194957143	-0.0249737879904762	-0.195917831906349	0.144800872780952	0.321058751614286	0.423123409507937	0.0426231753507937	0.431956054047619	0.336869225979365	-0.214273440944444	-0.196936723852381	-0.179729384852381	0.169170625307937	0.0143672524444444	-0.00742215962380952	-0.229587063857143	0.125484873714286	-0.384366286453968	-0.248077975066667	-0.216283111438095	0.233078659101587	-0.012783179268254	0.143034700603175	-0.219608558888889	0.160733371080952	-0.221332770690476	0.128282534536508	-0.148818580069841	-0.303262035833333	0.12062449594127	-0.333162925626984	-0.0104900059888889	0.1628477876
AASDH	-0.322042904185714	-0.312394488234921	0.255367496134921	-0.255899619384127	0.370401404179365	0.153653356349206	0.323214346968254	0.50221807015873	0.160439085714286	0.181081005873016	0.174818575301587	-0.246715495079365	-0.125214983361905	0.244560559274603	-0.225393429706349	-0.176913778396825	0.217237002273016	0.111856224903175	-0.300707011119048	0.200833515360317	0.327017243626984	0.38079664722381	0.648801146587302	0.559631573655556	-0.14140719817381	-0.379470864630159	-0.295833851788889	-0.207704636187302	0.0665502666063492	0.369649860966667	0.0557133086888889	-0.47128213941746	-0.119121139230159	-0.0592418203730159	-0.287943253484127	0.223261673671429	0.229480141238095	-0.535382554047619	0.199313062466667	-0.307320323306349	0.30795654591746	-0.038371833015873	0.423483090503175	-0.327269619233333	-0.482152675079365	0.162226832980952	-0.361782722671429	-0.389686134003175	0.179937773068254
AASDHPPT	-0.490741835979365	-0.180178034738095	0.284536838379365	-0.468117856392063	0.51856750745873	0.572440754628571	0.425043151865079	0.803184157777778	0.725988738571429	0.0882644140365079	0.217695886066667	-0.452394666955556	-0.496731326757143	-0.532100920528571	-0.384891169285714	-0.270345764301587	-0.397150942573016	-0.406119517507937	-0.508292496047619	0.261705351873016	0.793372833809524	0.224803422947619	0.229349701073016	0.415573149074603	-0.400868740634921	-0.502281376565079	-0.595348624920635	-1.01687905084762	0.17214147262381	0.699612293015873	0.524317925857143	0.0959580480619048	0.499890810079365	0.276087918387302	-0.541318496984127	0.325394152061905	0.2886145991	0.072854288931746	0.535830614761905	-0.0537787647428571	0.497418323455556	-0.386490518063492	-0.322888409338095	-0.675923730873016	-0.463956566142857	0.0842296177349206	-0.89444752952381	-0.855053223888889	0.107139985144444
AASS	0.00855546223968254	-0.0124628203349206	-0.130792194398413	0.0706509564952381	-0.355530233250794	-0.251745953457143	-0.2921098421	-0.146736477566667	-0.263530880980952	-0.0166393116603175	-0.207809499431746	0.320839213519048	0.379278314761905	-0.165732995746032	0.221510210646032	0.0452359299650794	0.152724285895238	-0.00464813080634921	0.2252151059	0.0183521088698413	-0.0546894004142857	-0.0607751088952381	-0.24511533021746	-0.207660188022222	-0.0199397281698413	0.0786967616238095	0.144904781380952	-0.0545510015015873	-0.16740563918254	-0.00622424813174603	-0.250869887896825	-0.186865376036508	-0.193196374773016	-0.0879062415777778	-0.0101943886920635	-0.315778450973016	-0.429023485595238	-0.345337728492064	-0.282754367555556	-0.155514054193651	-0.426642512380952	0.152616575928571	0.229554863552381	0.050726577268254	-0.0210558410857143	-0.396393679179365	-0.086715435647619	0.083747450631746	-0.299713024549206
AATF	-0.251577733836508	-0.138928647330159	0.0401364625015873	-0.135768405011111	0.157979253425397	-0.134513282611111	0.0819332061857143	-0.491300812539683	0.12130252192381	-0.527194358571429	0.487502210952381	0.397183756936508	0.15788392534127	0.160228032107937	-0.14543414847619	-0.146672702180952	0.16031288411746	-0.142260496230159	-0.182136445263492	0.278961867622222	-0.00424177389206349	-0.62371707137619	-0.31519168778254	0.176382888955556	0.773982972777778	-0.2854163312	-0.148785021895238	-0.265535689228571	0.429378336419048	0.123633365973016	0.213760081528571	-0.251088899968254	-0.137490074833333	-0.382625832190476	-0.075530637931746	0.143898898088889	-0.114265358761905	0.272690415334921	-0.0937400285269841	-0.105172234130159	0.18131339295873	-0.571536656111111	-0.609104416138095	0.591947649074603	-0.158917644490476	0.318771368861905	0.612467604920635	0.316891542626984	0.435875277168254
AATK	0.0359113271603175	-0.132207059293651	-0.31757486744127	0.0145129286190476	-0.194897342806349	-0.151877190531746	-0.342861161087302	-0.166276811811111	-0.1274003481	-0.176341253333333	0.0691846692952381	-0.151503714142857	-0.11843510328254	-0.119873779631746	-0.0136819321714286	0.0543818163571429	-0.191767599769841	-0.0795651667126984	0.0822805121587302	-0.256900605792063	-0.246357314885714	-0.276507422484127	-0.13092769511746	-0.221844253428571	-0.0557388735650794	0.0180903127492063	-0.0505069722698413	0.155406055238095	-0.0163473921063492	-0.130046493852381	-0.285003336753968	0.126928224707937	-0.0869371662634921	-0.113762196914286	-0.0621592556015873	0.0810399825396825	-0.00641006432698413	0.133694579855556	-0.176798358671429	-0.1443024944	-0.0961965671952381	-0.111934910571429	0.0420190514365079	0.0158269421888889	0.0272203956222222	-0.0256015675460317	0.148797992639683	0.0739169864333333	-0.181867366019048
ABAT	-0.0987777971698413	-0.245785717888889	-0.1715135142	-0.0488858301587302	0.0463856162952381	0.24263237137619	0.0314688793380952	0.077947425347619	0.0608941028253968	0.258836318525397	-0.278444757131746	-0.207768171668254	-0.0795651667126984	-0.0871317031142857	-0.187458858890476	-0.1443024944	-0.414576460396825	-0.16226895742381	-0.0563025553634921	-0.309731250330159	-0.154910995293651	0.0766078211253968	-0.0872290399952381	-0.128479480266667	-0.130267459585714	0.000850624434920637	-0.0351022135857143	0.0292137201936508	0.358107703253968	0.200333405057143	0.233637620166667	0.197259229852381	-0.10202850362381	0.0770351033984127	0.37065734251746	0.308395984277778	0.244177909663492	0.276228399971429	0.14793320697619	0.162947257006349	0.235767955147619	-0.214944699747619	-0.245313343261905	-0.0269492227666667	-0.225701253249206	-0.214856927049206	-0.0982380426238095	-0.228972182722222	-0.22544281191746
ABC1	-0.094834669015873	-0.347503086730159	0.0597376188126984	-0.108254856269841	-0.0189290572587302	-0.258456545269841	-0.225814954231746	0.408881640684127	0.0752185062349206	-0.263945516874603	0.0983195772206349	0.222930790868254	-0.112217967634921	0.141705704833333	0.0165810771444444	0.0785548123222222	0.223414215061905	0.0668974163984127	-0.100304302325397	0.158266350977778	0.128016725709524	-0.251979842695238	-0.106037801325397	0.445895691273016	-0.173913597871429	-0.17018652385873	-0.0718211468269841	0.394382096687302	-0.0857313430079365	0.00599084146666667	0.051208795731746	-0.224500811720635	0.295383672060317	-0.248537692674603	-0.041972884984127	-0.149289869396825	0.0857595079253968	-0.39069134988254	-0.0846161404269841	-0.162724925514286	-0.0144190131888889	0.156780626385714	-0.00566113295555556	0.0236801562952381	-0.103842157804762	0.254505483515873	0.0619392886730159	0.334625636550794	0.222867233095238
ABCA1	-0.932288259285714	-0.917366116587302	-1.3171472502381	-1.00617860238095	0.346083551087302	-0.52053068647619	0.174671269992064	-0.286672651622222	-0.18966203868254	-0.0692673069476191	0.593211956825397	-0.979764359655556	-0.595705774788889	-0.593263855225397	-0.637693764814286	-0.577947045052381	-0.038252654131746	-0.298974831306349	-0.451090185212698	-0.133122647096825	-0.656957628888889	1.14757404968254	-0.834604890079365	-0.572279917301587	-0.694288433147619	0.00506187858095238	-0.0592763687555556	0.712237143914286	-0.140853729695238	0.185072954192857	-0.681898208888889	0.643014337380952	0.099765787584127	-0.11317808832381	0.329963788966667	1.58753154253968	0.23538255884127	0.607608611936508	0.489476414655556	-0.39504823191746	0.270151679242857	1.16512949439206	0.592308061904762	-0.663308977644444	-0.973383087090476	1.18538649209048	0.94096116378254	0.959442174893651	0.00442062604761905
ABCA10	0.00844439838730159	-0.0498963724269841	-0.120846050174603	0.042692545468254	-0.0344978483619048	0.0143063339253968	0.103444311790476	0.158504514380952	0.202783551404762	-0.0167606393349206	-0.472240219047619	-0.165666851166667	-0.106629084163492	-0.240433431406349	-0.0946478523412698	-0.124958570690476	-0.300480594960317	-0.202326453895238	-0.0361112832269841	-0.139503759031746	0.0781055911349206	-0.0230089189492063	0.0175340086761905	0.120338256811111	-0.0235369905333333	0.00398853313174603	0.046251518068254	0.10854772184127	-0.00110308832857143	0.206233103530159	-0.0275354335142857	-0.0189290572587302	0.262017438119048	0.33775455121746	-0.0721572635714286	-0.00767096667777778	0.0942799697142857	-0.102624915698413	0.168149457650794	-0.0529701576507937	0.236378469379365	-0.226368700560317	-0.130385794279365	-0.345469994793651	0.0279544936587302	-0.565696879444444	0.0400359001047619	-0.0607162551904762	-0.163759817349206
ABCA11	-0.0532640760047619	0.0722181676126984	-0.0150593943666667	-0.0525228097857143	-0.0569463274285714	-0.320830009344444	-0.013133469347619	-0.0287175363777778	0.0145456090809524	0.155831771863492	0.100407141077778	0.188091859703175	0.0238973278650794	0.297930306587302	0.0211413811174603	0.164423204215873	0.167083606980952	0.00678084430793651	0.253584280201587	-0.0114063982603175	-0.141503794622222	-0.0138053000015873	-0.0325041809238095	-0.167544766655556	-0.189304373787302	-0.00949940594126984	0.0318907613015873	-0.115181881301587	-0.114815299771429	0.105072413938095	-0.336304664206349	0.00661688386507936	-0.24493938931746	0.201461408550794	-0.104283910144444	-0.521154312698413	0.0554738199857143	-0.448066256006349	-0.200948767088889	0.0332309025809524	-0.196050934052381	-0.101326357368254	0.136825924487302	0.149516220101587	-0.0908249187746032	-0.0930947943253968	-0.0850665808968254	-0.140744412109524	-0.00199260931111111
ABCA12	0.0496556563174603	-0.122873967750794	-0.114576590728571	0.0232919460190476	-0.0889519187857143	-0.153753683028571	0.0101220526984127	0.0550953914873016	-0.0131060713095238	-0.00326544608412698	-0.216930928047619	-0.0271425733396825	-0.109276171131746	-0.134457487861905	-0.0224498757365079	-0.19195878987619	-0.138664579963492	-0.106292354588889	-0.0473776123444444	-0.116678748573016	-0.11635191215873	-0.256900605792063	-0.0697337600888889	0.0134091974349206	-0.109810435252381	-0.0282445764893651	0.0899184339809524	0.139498978501587	-0.155848202163492	-0.00727593777142857	0.0592587916777778	0.100586854198413	-0.0769586628746032	0.364204452539683	0.0524905747444444	0.0396394084460317	0.109829641842857	0.0811269092349206	-0.0191105813238095	0.0887042229857143	-0.0363742435587302	0.145657195995238	0.0194772901174603	-0.089113708615873	-0.00490576974126984	-0.0432657747857143	0.0142454094968254	-0.0174151811111111	-0.0584837313015873
ABCA13	-0.0561055798126984	-0.15305263147619	-0.324163285031746	0.102504335283333	-0.0183464446777778	-0.0767315653412698	-0.311351718692064	-0.11053164828254	-0.173106154957143	0.479168838553968	-0.485999325066667	-0.180126468226984	0.140397680698413	-0.0926330280666667	-0.15911224062381	-0.298704929944444	-0.182889936861905	-0.15467114997619	-0.0732308200047619	-0.344269198052381	0.032696032384127	-0.379470864630159	-0.285199351298413	-0.344939646492063	-0.0219324041968254	-0.0388626962111111	-0.083253422931746	0.45885737612381	0.107556510095238	-0.148421876160317	0.110073406571429	0.219085378820635	-0.310376497195238	-0.0585482098174603	-0.211815920295238	-0.240771503274603	0.2965872705	0.0047406830984127	0.00713013253333333	0.0481498833746032	-0.433823364260317	-0.00658198372222222	-0.0704380411460317	-0.213118699987302	0.746382711825397	-0.265058402380952	-0.168448525698413	0.146191587742857	-0.241454462304762
ABCA2	-0.0468358310079365	0.225413698919048	-0.201869929206349	0.169553760549206	-0.0560793442634921	0.0235512198412698	0.0698174981015873	0.0154671315095238	0.00236855661746032	0.326902876309524	-0.0662442683476191	-0.0535767437904762	-0.00692068066825397	-0.298086709033333	0.0884420420222222	-0.124096214584127	-0.0456445359444444	-0.0416876327444444	-0.0574025725111111	0.0217202395	-0.205551309371429	-0.168037771261905	0.0951795676619048	0.0070733868	0.094679546647619	-0.0571173870952381	-0.0613321404349206	-0.132514262039683	-0.108254856269841	0.0017243986	-0.0201969921587302	0.253338886736508	0.00841843363650794	0.062129995468254	-0.00614570541587302	-0.312895728031746	-0.152565089373016	0.255148268163492	-0.0809130654746032	0.480197638857143	0.0473594291587302	-0.0374324191412698	-0.191726131184127	0.131523150809524	-0.0316594427222222	0.0173351516380952	0.0494462873365079	-0.131067356955556	-0.0542951660825397
ABCA3	-0.078211367815873	-0.125378084652381	-0.157015271793651	-0.0479149577253968	0.0106697745365079	0.223791509226984	0.0878476741873016	0.118002363015873	0.0954390875587302	0.383814197855556	-0.0234560003285714	-0.255318905984127	0.152191742946032	-0.188133819344444	-0.157371616833333	-0.103149836398413	-0.119355270198413	0.0243368916587302	-0.0668786583333333	-0.1248552747	0.0878112474650794	0.11378354835873	0.298344232306349	0.309217448730159	0.0807514027365079	-0.124283604019048	0.0159712870507937	0.053592086884127	0.0907267879809524	0.1243494021	-0.129989724636508	0.0461829752301587	-0.271266631561905	-0.327056986968254	0.0597097413095238	-0.313254474942857	0.140810673793651	-0.195749847949206	0.118167151720635	-0.0417672409492063	0.0563516035349206	-0.0375465569952381	-0.106234290069841	-0.199425232925397	-0.138895009738095	-0.209012035326984	-0.115583732665079	-0.241454462304762	-0.135547206609524
ABCA4	0.188253957439683	-0.105980217060317	-0.169246643328571	0.358107703253968	-0.17766193151746	-0.314804030422222	-0.221988946468254	0.0949376670047619	-0.319122663353968	-0.047006485852381	-0.163603863773016	0.316891542626984	-0.0397826073761905	0.120185304534921	-0.0838211172	-0.257113423766667	-0.226257351863492	-0.0955995420539683	0.480706735979365	-0.112025135114286	-0.0829820083571429	-0.223357655777778	-0.0579055732460317	-0.18263696381746	0.0028021317015873	0.521886935396825	0.145985659674603	0.17287156567619	-0.0750883074031746	-0.126927173134921	-0.123659040098413	-0.16404688708254	0.034789146015873	0.2926461445	0.403532650687302	0.0497549178555556	0.0176644094238095	0.0237052441746032	-0.367667856142857	0.184732216036508	-0.0349861875555556	0.0533675507619048	-0.0917218414603175	0.11515527392381	0.0140768631619048	-0.119988343169841	-0.0441724831730159	-0.00556871696777778	-0.192685621630159
ABCA5	-0.0255480425857143	-0.0193372216349206	0.0108761055063492	-0.0267118913904762	0.0310253287396825	0.0665933277396825	0.135801412185714	0.14446837727619	-0.0167335008793651	0.153528286430159	0.042692545468254	0.169170625307937	0.0856507218539683	-0.0829602017079365	0.0872775046825397	-0.0905271393873016	0.00789052596190476	0.105350143457143	0.00678084430793651	0.0829935396396825	0.14790241785873	0.21297432275873	-0.0163473921063492	0.108603333328571	-0.263471868679365	-0.0119758593936508	-0.0323893768698413	-0.0726471152936508	0.0147732111984127	0.0255741335587302	-0.298617067301587	-0.19005605594127	-0.0146206647984127	-0.0674969408603175	-0.139359155668254	-0.0796168101031746	0.0715909018730159	-0.205974476630159	-0.0523510775269841	0.025489459547619	-0.0036917546968254	-0.0346853025396825	0.0193554264904762	-0.0887812739952381	-0.127792907736508	0.0486291015968254	0.0144816537333333	-0.0430131284396825	0.0725795469349206
ABCA6	0.558427878992063	-0.0122158009380952	-0.0625365340984127	0.112077110428571	-0.206892910544444	-0.0582369549031746	-0.129218033711111	-0.170763085188889	-0.119424943085714	-0.062194342184127	-0.0105516650714286	0.296728208988889	0.0806751863015873	-0.0310140676492064	0.182125484990476	0.0730816804619048	0.0387570697603175	-0.0193602063428571	0.484239384828571	-0.186400354031746	-0.151611275073016	-0.404961620634921	0.228709301025397	-0.0458417682365079	-0.168754620039683	0.152477003344444	0.155598455733333	0.0763671147063492	-0.113999133380952	-0.587665385131746	-0.251745953457143	0.115682278973016	0.00122133782063489	0.286125459853968	-0.0544364603746032	-0.126694654190476	-0.168227010444444	-0.0100487228984127	-0.18992576705873	-0.165583361968254	-0.250580951434921	0.203424463214286	0.165269286788889	0.179469298115873	0.00713013253333333	-0.199653367188889	0.147296581115873	-0.313434813533333	-0.134798407952381
ABCA7	-0.1058713283	-0.0394420239920635	-0.489464958515873	0.00536292281428571	-0.258061917471429	-0.148377330077778	-0.0145915348238095	0.0214097527412698	-0.0404759231190476	0.216619966995238	-0.0639286180047619	-0.0796168101031746	-0.14153127785873	0.0561929664031746	-0.104020417211111	0.187440574488889	0.15863644144127	0.0767358020063492	-0.0272727287920635	0.024078637547619	0.128154136614286	0.196396019315873	0.158692981536508	0.0296916887571429	-0.0447398010349206	-0.0862358897015873	0.173640382169841	0.397378755371429	0.0551678781142857	-0.536950450412698	-0.152938331004762	-0.49466485984127	-0.343264684242857	0.0288061114809524	0.0508115100984127	-0.0567375047095238	-0.543355380185714	0.155021959709524	-0.149566125234921	0.056564084515873	-0.0800277852349206	-0.158492598349206	0.0385132403380952	0.13372644814127	-0.018960440431746	-0.0148821712968254	0.463549067461905	0.518268283222222	0.0020360810968254
ABCA8	0.257600993071429	0.0696702137777778	0.0828877263507937	0.124995176377778	-0.197522601319048	-0.0231379586936508	-0.174813331688889	-0.0489734146619048	-0.278409920289683	-0.00297135476825397	-0.100944681563492	0.174015223674603	0.061563574852381	-0.149893142009524	-0.0238860801269841	0.0164453661793651	-0.393527215566667	0.123413352885714	0.248985576730159	-0.444327633080952	-0.528898165131746	-0.134427409049206	0.278287858601587	-0.00744745042539682	-0.120744932366667	0.0811269092349206	0.285083485265079	0.495681420422222	-0.440650690249206	-0.21324722888254	-0.22283989685873	0.0321525667936508	-0.302661987611111	0.227493615147619	-0.00841998240952381	-0.193600958390476	-0.222393252773016	-0.166475006722222	-0.531509576587302	0.055855723731746	-0.299713024549206	-0.045213929852381	-0.047426281231746	-0.0972411738412698	-0.0906830197571429	-0.54382215531746	0.0152151395761905	0.240115449338095	-0.259322288433333
ABCA9	-0.0281081509857143	-0.076121159784127	-0.161669861306349	-0.0332509889873016	0.0347646229396825	0.0262639948492063	-0.0246199962873016	-0.00102030354920635	-0.0123203984365079	-0.105567212273016	-0.0828095995031746	0.186430649801587	-0.0292731829492064	-0.109370453179365	-0.0348619606031746	-0.115112324488889	-0.376493258869841	0.0606092034952381	-0.0613034022730159	-0.0222914709412698	-0.0149035571285714	-0.130964058696825	-0.0129127716031746	-0.146795820555556	0.0132524224285714	-0.0753483942555556	-0.0206028954492064	-0.0109943791079365	0.133424798657143	-0.0198305578253968	-0.0117689533968254	0.113027222955556	0.171106607277778	0.000259913541269841	-0.0897648411238095	-0.194718996861905	-0.151960030169841	-0.0489386955238095	-0.0249737879904762	0.0122478941063492	-0.00566113295555556	-0.0861713040333333	-0.0590672216079365	-0.178322967407937	-0.116063289995238	-0.21925702567619	-0.0745205311666667	-0.179638030874603	-0.164406987503175
ABCB1	-0.170763085188889	-0.178066036465079	0.102877075868254	-0.0768158251253968	0.158111359495238	0.383814197855556	0.411751431112698	0.125204555836508	0.315444957493651	-0.31739255451746	0.27202600868254	0.0342594184309524	-0.196300742253968	-0.308490440439683	-0.133760396492063	-0.235323862333333	0.679280995642857	-0.136543991533333	-0.19155847115873	0.25275943947619	0.285241879774603	0.309951237277778	-0.178391880750794	-0.135512548806349	-0.320545965330159	-0.21121960721746	-0.206892910544444	-0.209012035326984	-0.121933928079365	0.281873527785714	-0.141795820125397	0.0913558626619048	0.354802457277778	-0.305467755480952	-0.393257308471429	-0.649826383174603	0.112424638284127	-0.0931234773809524	-0.178608285274603	0.0530539598555556	0.240511019285714	0.0533072962190476	0.081554167184127	0.0406951481603175	-0.355854369974603	0.184786240465079	-0.314118198585714	-0.14207144921746	0.192173641092064
ABCB10	-0.239505851171429	-0.323967385322222	0.263670467698413	-0.248841931312698	0.136960744566667	0.0734587669079365	-0.00814150157142857	0.234068181849206	0.389219089425397	0.099348960031746	-0.089295992284127	-0.525347777936508	-0.365896517406349	0.32445656788254	-0.282297705061905	0.139653995063492	0.43052689632381	-0.357328626136508	-0.362356820026984	0.364433441828571	0.11758811572381	0.131199039966667	-0.401206787126984	-0.0481654185269841	-0.681898208888889	-0.157566819330159	-0.390410356687302	-0.466399400766667	-0.696976205396825	0.334006781396825	0.407436101507937	0.154159796285714	0.107509560428571	-0.0713143741428571	-0.415008339577778	0.188522211893651	0.174645601628571	0.0313537326571429	0.450499639707936	0.0876344241920635	0.380207663366667	0.743373100246032	0.595838470185714	0.387752442444444	0.387637426746032	0.290532498809524	-0.643595765634921	-0.401625592579365	0.194949429595238
ABCB11	0.521275068995238	0.232063856063492	0.0339580332714286	0.800992426639683	-0.614909015503175	-0.181457222592063	-0.447905007936508	-0.278311875036508	-0.112945576219048	-0.0324141836666667	0.00401641166507937	0.132814796701587	0.188576802073016	0.0287525180587302	0.21127778932381	-0.0606646040634921	-0.214801392706349	0.0464265644063492	0.273090763944444	-0.151266150280952	-0.0320700615309524	0.047131998431746	0.0974523487444444	-0.243159685380952	0.0610896379190476	0.256939808169841	0.151662606292063	0.212910826915873	-0.354608439603175	-0.118688477022222	-0.656388294761905	-0.230855354153968	-0.0720369503873016	0.36149523247619	0.298532132788889	-0.0460155619365079	0.000940346988888887	-0.195066987144444	-0.404419178468254	-0.105172234130159	-0.167214267344444	0.201775616436508	0.0485399576968254	0.131480586052381	0.317635115820635	-0.220195860742857	0.0595681418793651	0.220079734730159	-0.230281708015873
ABCB4	-0.0497333609031746	-0.165988402957143	0.0591301523380952	-0.0130040569603175	0.116684318101587	-0.213503118884127	-0.0669714804920635	0.052949191168254	0.159491949874603	-0.0134586783412698	-0.00442339871904762	-0.096409449615873	-0.16142410924127	0.135004831049206	0.396973548968254	0.0802518877920635	0.0993980977238095	-0.0126601076174603	-0.00476138611746032	0.0626308664015873	0.191897957965079	0.11968325714127	0.0134091974349206	-0.129703606496825	-0.0230358037809524	0.0183521088698413	0.055137870715873	0.0173351516380952	-0.248012423174603	-0.143417998184127	-0.254674812977778	-0.278904793642857	0.106437734050794	0.0763671147063492	-0.0953542627761905	-0.220702124893651	-0.158746095885714	-0.247065789957143	-0.24271187558254	0.174351462852381	-0.339632405592064	-0.113245672725397	0.00734485416190476	0.501194684392063	-0.248592819571429	-0.0105758838333333	-0.0457289536412698	-0.0281081509857143	0.111427240722222
ABCB5	0.00592971481746032	0.00976904248571429	-0.0973311983269841	0.204617229947619	-0.401912949973016	-0.228674876087302	-0.104488571174603	-0.127888016793651	-0.112645479974603	0.167598526988889	-0.0951631366555556	-0.00574234072380952	0.272690415334921	0.0677606124380952	0.247734182024603	0.0028021317015873	-0.0479149577253968	0.103572502453968	-0.0210052455650794	-0.100605257539683	-0.0264788331777778	0.0228391560523809	0.119819632436508	-0.0393591986079365	-0.0930409823396825	0.177116052550794	0.42139933621746	0.0359113271603175	-0.0860779121920635	-0.20601627152381	-0.355530233250794	-0.105124629515873	-0.0809410724888889	-0.00977125548571428	0.190997341604762	-0.0469095338206349	0.137329563465079	-0.00625410330952381	-0.0954967419650794	-0.0921993260063492	-0.107794269587302	0.104315054203175	-0.154272972430159	-0.122873967750794	0.260407833047619	-0.0732876525793651	0.0719295322349206	-0.172062664373016	-0.0444395966460317
ABCB6	-0.0213793156619048	-0.0976469587888889	-0.240961814439683	-0.0859066146936508	-0.098963829784127	-0.339007008042857	-0.146010884365079	-0.0230358037809524	0.0452359299650794	0.0854265511301587	-0.0708678991222222	-0.0982945529571429	-0.0351554913539683	-0.123325210860317	-0.0747094033809524	-0.0486873912904762	-0.0836831724920635	-0.0729724000492064	-0.0423296099761905	0.0121865419333333	0.0971624597968254	-0.0688889522857143	0.167421729636508	-0.0198810351666667	0.14785802924127	0.271438131230159	-0.0459285166492064	0.0987789576095238	-0.0361976823603175	-0.0497608714396825	-0.183101305011111	0.0461829752301587	0.110451407553968	-0.238557155746032	0.203699831922222	-0.064433004084127	-0.0974107110301587	0.0583560259142857	0.0906854774698413	0.0134382733698413	0.0148157586460317	-0.14043890945873	-0.199012218828571	-0.0304028300984127	0.0324465162047619	-0.0396826486063492	0.0379847817063492	0.36653403297619	-0.00228516647301587
ABCB7	-0.463765738915873	-0.455322388496825	0.182496858063492	-0.263748747904762	0.286687158609524	0.305168080339683	0.236740999626984	0.186938123968254	0.0530539598555556	-0.0172010870380952	-0.0779431627253968	-0.241089259601587	-0.336503045457143	-0.322436358638095	-0.255829360915873	-0.092601617715873	-0.00320904353015873	0.230324128128571	-0.182493155153968	-0.0215863785079365	0.166133285031746	0.462808620185714	-0.157888428150794	0.353930701652381	-0.0745205311666667	-0.420092430655556	-0.235323862333333	-0.0509696735714286	0.0446451682380952	0.478050124136508	-0.00613134191666667	0.0884693637269841	-0.392278478436508	0.0902782363333333	-0.198707235533333	0.080523019384127	0.354533173226984	0.152762175769841	0.300062436734921	-0.0963164887031746	0.346622746520635	0.000246041642063492	0.419758190887302	-0.112125548485714	-0.121099070485714	0.0910419776460318	-0.325947644496825	0.239080082444444	0.299976145993651
ABCB8	0.0862008772603175	0.0688681136619048	-0.285003336753968	-0.0651463562222222	0.00927859523968254	-0.0618103666047619	0.102744632704762	0.16068597388254	0.0184168558174603	-0.131981819215873	-0.22687705895873	-0.0286582729952381	-0.108470785111111	-0.242409980866667	0.053563644647619	-0.19207920558254	-0.169826885147619	0.149867191295238	0.0614634759142857	0.0339580332714286	0.0553077310396825	-0.164707017230159	0.0401701502365079	-0.0900647073174603	-0.11908471978254	0.217755948725397	-0.044628622452381	-0.0176157632714286	-0.114230429501587	0.123283238936508	-0.035216609384127	0.0047406830984127	0.058868042384127	0.225347646380952	0.0840317801047619	-0.160131245644444	0.0415925141873016	0.195548383995238	-0.169790680706349	0.110555855755556	0.000668313682539684	-0.102599180796825	0.208467917057143	-0.137194725652381	-0.0109102178126984	-0.00539231508888889	0.154566919522222	-0.26270541902381	-0.0334836822460317
ABCB9	0.0171373290587302	0.00880373447777778	-0.234398003355556	-0.00857303132698413	-0.0806539874206349	-0.210600398857143	-0.0179704864206349	0.0677986768507936	-0.0641028705698413	-0.0869371662634921	-0.0131060713095238	-0.0373256073206349	0.101119380742857	-0.233281550087302	-0.0990522095920635	-0.149321733414286	-0.195030685490476	-0.0659000441	0.028909131	0.156904609731746	-0.00658198372222222	0.145189862174603	0.188704797033333	0.0903317589428571	-0.165583361968254	0.0345102656825397	-0.0225318358047619	0.0114741291063492	-0.172915226604762	-0.262967810119048	-0.436406345211111	-0.286603527126984	0.103182224107937	-0.0104634065619048	-0.113516054036508	0.0125278617206349	0.0438504932984127	-0.289675037688889	0.26030019378254	-0.234132792990476	-0.0881712008936508	-0.153753683028571	0.0883070077460317	-0.0272727287920635	-0.0180353661809524	0.134869324963492	-0.143936075838095	0.0102061201936508	0.0564546821777778
ABCC1	0.0383687280412698	-0.0423296099761905	0.0338133795412698	0.187046758707937	-0.0262537273904762	-0.195861808930159	0.00643815980634921	-0.248660932212698	-0.207118625504762	0.013378710952381	0.0635256262444444	0.124302526679365	-0.00536709432857143	-0.0912419312142857	-0.124029841428571	-0.106569591590476	0.0809272452539683	0.402354139603175	0.174966642198413	-0.0381960452650794	0.159541318904762	0.162226832980952	-0.111904032452381	0.078164053247619	0.00927859523968254	0.0756403143571429	-0.0518727158539683	-0.0215632528349206	0.00596319596349206	-0.132586048036508	-0.134992340166667	-0.0326552260936508	-0.286522738061905	-0.1661264618	-0.00897441153333334	0.120009113319048	-0.239505851171429	-0.0211559017444444	-0.072886069331746	-0.0984105082777778	-0.20986692355873	-0.0614644556301587	-0.13798170031746	-0.0245030339619048	0.0406264023079365	0.0161036358285714	-0.170956403063492	-0.00625410330952381	-0.0225620602603175
ABCC10	-0.0746138781444444	0.269797523744444	-0.303749184169841	-0.0802169194492064	-0.0292148010095238	0.155406055238095	0.0663689233333333	-0.0781089099412698	0.122650483047619	0.0507717027904762	0.163056248603175	-0.171756123946032	-0.122805407895238	0.0605736497031746	-0.138211914919048	-0.403307948055556	0.0811912540666667	-0.121099070485714	-0.187996214314286	0.120964518566667	-0.00749555419047619	0.0438504932984127	0.00429104410793651	-0.177222411931746	-0.0411786169730159	-0.10563703804127	-0.116596481769841	-0.0492961259095238	0.0806751863015873	0.0659405794968254	-0.0732047757428571	-0.156232958631746	0.32445656788254	0.0571925583873016	-0.0173902800920635	-0.124575079677778	-0.232593264126984	0.0613859799984127	-0.0646030340428571	0.246284941709524	-0.035216609384127	-0.222685553646032	-0.261388594407936	0.122960165114286	0.040782063115873	0.0509817788253968	-0.0363386162777778	-0.0526784369484127	0.112077110428571
ABCC11	0.280422642657143	0.0725795469349206	-0.154200664944444	0.0847364118253968	-0.366428326798413	-0.185301244603175	-0.194983892796825	-0.0123203984365079	-0.148303996292064	0.00306115827142857	-0.153938080126984	0.0489237787888889	0.102321907668254	-0.0934953993396825	0.0433306663079365	-0.104283910144444	-0.0288479710349206	0.0137003906380952	0.236808391274603	-0.22891856754127	-0.176671653060317	-0.0493240405190476	0.072745757468254	-0.1553963056	0.239740162242857	0.115898634598413	0.285811379290476	0.0492242229206349	-0.145342209939683	-0.0224224463746032	-0.0930409823396825	-0.0846487060857143	-0.196469134238095	0.0643150156015873	0.0459103039301587	-0.0765222958619048	-0.00652390489047619	-0.140157232526984	-0.0948711951253968	-0.0232131794936508	-0.361667860126984	-0.0907905953968254	0.00223650462222222	-0.0332223303698413	0.00748424967619048	-0.193851645404762	0.0431942850111111	-0.0640687990031746	-0.206596936477778
ABCC12	-0.116455059595238	-0.0339755371253968	-0.0373564119809524	-0.0379724281920635	-0.036874137984127	-0.251910620960317	0.029088549431746	-0.0340938254730159	-0.0534813524634921	-0.216128574646032	-0.425060873287302	-0.0691862376126984	-0.0512106701015873	0.00521555457619048	-0.00199260931111111	-0.208342876877778	0.0848452293206349	0.0136398994619048	0.0744869438650794	0.0125846873428571	0.097702129131746	0.146369687726984	-0.0989099724126984	-0.0411283826238095	-0.235807360633333	-0.035602626431746	-0.00470357246349206	-0.0456445359444444	-0.254329215273016	0.116635843450794	-0.0802169194492064	-0.0279890802539683	0.364075264798413	0.199858306650794	-0.0955824502730159	-0.155283275190476	0.0493525045777778	-0.109941108550794	0.105835694444444	0.00915051483809524	-0.0345871033809524	0.225491678630159	0.0266877405857143	-0.167472202369841	-0.0582369549031746	-0.108447306412698	-0.0597526173444444	-0.318422523346032	-0.131532525631746
ABCC13	0.432881240877778	-0.101025822236508	-0.177837967852381	0.258339189923809	-0.0831641673920635	0.0885502573015873	-0.115554599446032	-0.126053805671429	-0.282893818115873	0.358809133757143	-0.0165894378412698	0.0578100605936508	0.0510743045650794	-0.159702674088889	0.0192630580238095	0.0787571939873016	-0.127924336496825	0.0400910320015873	0.165822329639683	-0.0282746814777778	-0.387379278569841	-0.395725866298413	-0.106693050660317	-0.429165160609524	0.0847697831746032	0.746382711825397	-0.0537787647428571	0.029609467415873	-0.238557155746032	-0.185259422814286	0.165021583734921	-0.255375881712698	0.0842296177349206	0.0680653112476191	0.276017981630159	-0.0674164294746032	-0.18966203868254	-0.0116595367746032	-0.0695304247460317	0.0502084581380952	0.0278026420396825	0.0146732488253968	-0.0403984196857143	0.35866061468254	0.169453803473016	-0.124324661220635	-0.1264212934	0.357669390677778	-0.0625580646968254
ABCC2	-0.0681584708111111	-0.151193110265079	-0.374288767460317	-0.0596057913952381	-0.303088626904762	-0.441901165269841	-0.316672414079365	0.2288506777	-0.263157983715873	-0.0749244293698413	-0.100536124057143	-0.0811189570587302	-0.0185542844111111	0.151473449803175	-0.126053805671429	0.018717517868254	-0.0528621335666667	0.101451888807936	0.0252194098857143	-0.0023196429952381	-0.0463739477777778	0.0390563453174603	-0.065173096147619	-0.265617037380952	-0.125028652703175	-0.0635279105539683	-0.0329272523492063	0.0585277779619048	-0.0815694786349206	-0.71063600984127	-0.301728412330159	0.00800868760793651	-0.221281173111111	-0.153864155020635	-0.0378799964428571	-0.0255480425857143	-0.13191219431746	-0.202824741433333	-0.129454358003175	-0.219840689963492	-0.108613531053968	-0.126859632222222	0.289182625360317	-0.0242826431936508	-0.0158128888936508	0.0272203956222222	0.162906285730159	-0.0574924293746032	0.0416908439238095
ABCC3	0.4605038666	-0.492231995093651	-1.02733170333333	-0.0168833345777778	-1.17585854645556	-0.637134380111111	-0.825690448226984	-0.238557155746032	-0.846235734444444	-0.570884469365079	-0.412337879933333	0.339430999865079	0.612916582685714	-0.461612181480952	-0.179366023142857	0.0268031508714286	-0.415428319814286	-0.220964820153968	-0.0832850988111111	0.162003345456349	0.10823171022381	-0.197869684871429	-0.20884314475873	-0.611221172566667	0.291024054222222	0.00637886197777778	1.43678853460317	0.0124727995460317	0.36542087247619	0.299687346687302	0.37851158681746	0.126182455368254	-0.530118050701587	-0.135661424319841	1.16876488164127	0.334850023006349	-0.198749643912698	-0.0542951660825397	-1.26379683899524	-0.195321006404762	-1.28140649126984	-0.330968024861905	-0.470851277568254	0.475158689206349	0.578281897487302	0.169792792230159	0.353407192179365	0.603237024973016	0.0389908684063492
ABCC4	-0.0926330280666667	-0.301592632215873	-0.105725309401587	-0.140398319349206	-0.0245585639761905	0.370075897619048	0.283954214368254	0.439124207436508	0.127196629361905	0.130594122303175	-0.341405633274603	-0.205586011528571	0.0144165570412698	-0.251035988703175	-0.211067099677778	-0.327497869642857	-0.434846636111111	-0.366010428201587	-0.251687378607936	-0.12249236881746	0.153352763268254	0.125304545796825	0.32445656788254	0.170132197831746	-0.241200784503175	-0.0150048234206349	0.0744869438650794	0.176238859107937	0.320487605961905	0.51856750745873	0.292459023930159	-0.0193928840539683	0.229970958592063	0.196516505393651	0.761123034761905	0.219816557531746	0.164705073588889	-0.0199221306666667	0.239447387636508	0.469762006693651	-0.0218561875142857	-0.0670855611761905	-0.407488176984127	-0.0501416845761905	-0.135647605504762	-0.602984291507937	-0.2640744498	-0.238849134879365	-0.192637760103175
ABCC5	-0.32976954688254	-0.250260935590476	-0.0691335299555556	-0.17513962895873	-0.0299523235047619	-0.205872390939683	0.0524077466396825	-0.224556188230159	0.0771585982698413	0.193667540638095	0.180849553822222	-0.221747900328571	-0.205216395119048	0.0774463520333333	-0.222344843814286	0.104892568555556	0.354646806904762	0.0323210143920635	-0.0188699240714286	0.116878022322222	0.0162647761206349	0.543529796295238	-0.274272186479365	0.0658358554380952	-0.403444719392063	-0.096085350468254	-0.176341253333333	-0.0907413016015873	0.25597868068254	-0.0174151811111111	-0.0933896899238095	0.0767358020063492	-0.121029989738095	0.334392657769841	-0.175047360936508	0.18147720894127	0.205292358707937	0.10854772184127	0.273767965661905	-0.318766819338095	0.192341252650794	-0.259443665596825	0.487964331150794	-0.0555275186190476	-0.274212002655556	0.0129630412	0.507423544814286	0.321704678471429	0.024078637547619
ABCC6	0.0802518877920635	-0.0191896346619048	-0.125120474384127	0.178261874369841	-0.190611375663492	-0.0203344545761905	-0.215839519047619	-0.0955272148142857	-0.0312462824571429	-0.0380602322777778	-0.0751728629968254	0.060765456752381	0.0848795804904762	-0.0488858301587302	0.168200185193651	-0.0684635876619048	-0.028996927115873	0.0444143431920635	0.174159825915873	-0.0773768069952381	-0.199694115228571	-0.0859940809333333	-0.0641920250349206	-0.213971711893651	0.149867191295238	0.158024556442857	0.0492242229206349	0.283954214368254	-0.038337160584127	-0.141143815507937	-0.0927201762809524	-0.0480534935111111	0.0924594579174603	-0.025201201384127	0.117316541136508	0.0305824174873016	-0.00429947068888889	-0.0402713085968254	-0.078999577568254	0.0626917532952381	-0.190493021512698	0.0738888939269841	-0.0509117319365079	0.0528473950095238	0.0213746123428571	-0.245009988804762	0.0384199156	-0.121898474015873	-0.230718121603175
ABCC8	0.088225562852381	0.251719447936508	0.0306104454142857	0.0379211540174603	-0.20707302567619	-0.209681134960317	-0.326683538249206	-0.129454358003175	-0.124250836995238	-0.092601617715873	-0.214445051328571	-0.0301701072857143	0.28803315752381	-0.183023620071429	-0.0386450251412698	0.0608636429952381	-0.390169735709524	-0.0955995420539683	0.115347465301587	-0.0319116246873016	0.0132140110873016	0.110244081677778	0.295773106312698	0.0753768449206349	0.132401133384127	0.158407701322222	0.331575849611111	0.572745221047619	-0.0290568316190476	-0.131602628909524	0.0326544513412698	0.0377131651571429	0.128282534536508	0.131292078246032	0.204930450393651	0.0362960910888889	0.0255741335587302	-0.0343013974444444	-0.184013925566667	0.0350868640746032	-0.215340058206349	0.0482939887476191	0.0451013179412698	-0.146913200492063	-0.0118656647142857	-0.321034418547619	-0.0128127046380952	-0.00315314511428572	-0.149893142009524
ABCC9	0.130557650519048	0.169914407190476	-0.162849284655556	0.265811273520635	-0.20197019205873	0.00100276806507936	0.0288753884761905	-0.0994171443920635	-0.0655098305142857	-0.0391990575634921	-0.100454481380952	0.0197459541634921	0.0459773083888889	0.0847022441380952	0.1854158138	-0.0161849803730159	0.042199003184127	0.0179216048	0.402847256574603	-0.321394723465079	-0.138709871165079	-0.338808526768254	0.050726577268254	-0.0696741539968254	0.185961559588889	0.0417885416714286	0.344170124957143	0.101182248655556	-7.00408349206358e-05	-0.0531624268650794	-0.0306879609634921	-0.0352893588031746	-0.0215128199412698	0.0942799697142857	0.127763090104762	-0.0059365946984127	-0.100996536561905	-0.241381647030159	-0.341847630066667	0.161269920952381	-0.0736776690349206	0.0627635926936508	0.0238973278650794	-0.0154432160380952	0.274981470949206	-0.2533389051	0.164844401342857	-0.0201050905603175	-0.0916044890968254
ABCD1	0.241325618539683	0.0823589814984127	-0.17347432962381	0.0369548547253968	0.0454048276206349	-0.550107365344444	0.0879722306253968	-0.430942611825397	-0.0553042886984127	-0.287400442220635	0.0417885416714286	-0.180126468226984	0.337518443539683	-0.033766508515873	-0.0830111774	-0.250580951434921	0.0943945858206349	-0.254051179242857	-0.185365807011111	0.110406745896825	-0.275285910415873	-0.261327012722222	-0.307814962566667	-0.0685794726444444	0.207410313834921	0.103528788114286	0.175881613073016	-0.0371219046269841	0.254345122433333	-0.468996406163492	-0.0148821712968254	-0.0127204897936508	0.269289788484127	-0.323967385322222	0.50176081925873	-0.0889519187857143	-0.409252878196825	0.423295998571429	-0.251979842695238	0.380331834787302	0.0369548547253968	-0.0954094263984127	-0.428573751655556	0.205463449646032	0.424286723169841	0.318562922019048	0.226367155550794	-0.100572217693651	0.232848284980952
ABCD2	-0.00929694237619048	0.00261351391190473	-0.194540687731746	0.689106127090476	0.139653995063492	0.0291531434714286	0.241464938906349	0.239657930849206	0.0695694570079365	0.281426703636508	-0.244667662877778	-0.160048007788889	-0.0200713441238095	-0.346468664365079	-0.116951905880952	-0.0858785030634921	0.00861904573174603	-0.141109805471429	0.0269434660809524	-0.0727392653126984	0.0684458366634921	-0.12979719158254	0.457334026725397	-0.0292367721111111	0.019986720847619	0.0539298590753968	0.0593588454238095	0.191749109909524	0.0322089745587302	0.0690552016111111	-0.185301244603175	-0.145940629715873	0.0491106761865079	0.297773991493651	0.103444311790476	-0.199425232925397	0.037302557031746	0.203491092888889	0.179230949779365	0.171106607277778	-0.0684635876619048	-0.0217553661444444	-0.0747094033809524	0.157089224133333	0.142506504450794	-0.436242190819048	-0.213892059188889	-0.150125073450794	-0.194897342806349
ABCD4	0.233408418963492	0.444704694952381	-0.0184310502253968	0.272428377761905	-0.0732648359126984	-0.115373669157143	-0.15467114997619	-0.11454423358254	-0.187333073649206	0.051386006984127	-0.0326220377714286	0.281594120444444	0.0328959216253968	-0.218688436777778	0.144746250828571	0.0312927663904762	-0.0300688340111111	-0.0466645329809524	0.25915333428254	0.0126800655634921	-0.0304586675206349	0.0691148615126984	0.162576815196825	0.0825462327888889	0.0764901053920635	0.11156985305873	0.262765028861905	0.232191178111111	-0.166626307590476	-0.422717943357143	-0.198409339568254	-0.0720369503873016	0.231198383703175	-0.0166191281587302	-0.00361168655714286	-0.119841722031746	-0.181358723163492	-0.0717116410253968	-0.30708768047619	-0.0230604184396825	-0.0811546794349206	0.200162880715873	0.0312541565063492	0.0365890150714286	0.0145689103571429	-0.0162130519079365	0.0410836451190476	0.219724926750794	-0.127301715055556
ABCE1	-0.369547002142857	-0.187593511450794	0.30537589292381	-0.348520705804762	0.534425988690476	0.366791569947619	0.405025465211111	0.50176081925873	0.356242166550794	-0.308995127969841	0.693326621455556	-0.0401596724380952	-0.275495047560317	-0.149321733414286	-0.148883860695238	-0.0664694174650794	0.212238937869841	-0.0496964099714286	-0.41584644981746	0.414873922174603	0.813723490492063	-0.206730125890476	0.111265066004762	0.529135275079365	-0.32569229224127	-0.441715183942857	-0.377355035912698	-0.459749276911111	0.209740826807937	0.487257752392063	0.225285009266667	-0.359900799914286	0.183175634292063	0.208125152295238	-0.411240588047619	-0.0456976310015873	0.284838058998413	-0.0897263796984127	0.264937489207937	-0.0317105002460317	0.381927522857143	-0.103911506079365	-0.00495938788412699	-0.164447390947619	-0.406119517507937	0.353646680206349	-0.459881420396825	-0.466820400465079	0.387882767090476
ABCF1	-0.148572305293651	-0.232354083214286	0.301908529866667	-0.0869894924238095	0.179174275725397	-0.210899161679365	0.0557133086888889	0.0983195772206349	0.0808876838095238	-0.535382554047619	0.807006105079365	0.0416534592904762	0.821082240873016	0.288222192957143	-0.129486712550794	-0.065318309884127	0.308395984277778	0.278860255492064	-0.424764251544444	0.330729966242857	0.406699864479365	-0.649826383174603	-0.237326060365079	0.490339836865079	0.710078482222222	-0.273416856939683	-0.149180992863492	-0.16576154344127	0.313741883814286	0.245508750820635	-0.259664153039683	-0.551983593476191	-0.168832391585714	-0.4257517215	-0.167712395011111	-0.00207460901111111	-0.155514054193651	-0.408450855580952	-0.0347191551555556	-0.404961620634921	0.0142454094968254	-0.332426109642857	-0.324520062112698	0.423123409507937	-0.264509796380952	0.396973548968254	0.293023271006349	0.247793271012698	0.307846780195238
ABCF2	-0.0241423450936508	0.340992727596825	0.0925964079444444	-0.00107805751269841	0.0783274382111111	-0.117142938480952	0.0532679122809524	0.081481773247619	-0.00749555419047619	-0.130686851780952	0.25275943947619	0.477853002142857	0.0661130173539683	0.197556275174603	0.194078323753968	0.240917090968254	0.269533501031746	0.215963859907937	-0.0836329654746032	0.21473013258254	0.187182891984127	-0.000416439733333331	0.11977489518254	0.192287681280952	0.0860365246396825	-0.0958942296777778	-0.121284003360317	-0.125378084652381	-0.218100628677778	-0.13288363571746	0.0623983691063492	-0.311170215092063	-0.217902459704762	-0.200948767088889	-0.00876090458571428	-0.223097471592064	-0.248718855857143	-0.179511790033333	0.0357098081825397	-0.158746095885714	-0.0319943181079365	-0.120780225001587	-0.00164764725238095	0.11378354835873	0.0157894712603175	0.142305865295238	-0.0790939422063492	-0.125778481890476	0.167854417136508
ABCF3	-0.0417411808539683	-0.0231098307619048	-0.151002621830159	-0.0576644441079365	0.0058109505952381	-0.0897648411238095	-0.0561893366142857	-0.0243093508634921	-0.0885654531698413	-0.211853485285714	0.234854382449206	-0.00547895474920635	0.154378634326984	0.188192841036508	0.00376953961904762	0.195825608992063	0.109460447473016	0.0126800655634921	0.0831990688031746	0.238803575098413	-0.0543248921666667	-0.211949539084127	-0.0222914709412698	0.186321195780952	0.245357819001587	0.0589710341206349	-0.142298026485714	-0.115431566080952	-0.21342769374127	-0.206203048531746	0.0606686161428571	-0.320079772507937	0.27655519847619	-0.393257308471429	-0.175469559387302	-0.202419989815873	-0.211815920295238	0.144746250828571	-0.0854828923888889	-0.0668219499555556	-0.093443971484127	0.0769867221238095	-0.233543573246032	-0.152641630742857	0.131523150809524	0.129663579814286	0.00133491753968254	-0.187909568631746	0.11156985305873
ABCG1	-0.105694516179365	-0.0424269232984127	-0.365896517406349	-0.114298152357143	0.090038631247619	0.103748229946032	0.139893665274603	0.14694893672381	-0.124126212671429	0.203234485704762	0.0410836451190476	-0.134718353339683	-0.136443486873016	-0.111032473407937	-0.171560012122222	-0.281548411273016	-0.243501728766667	-0.0617519615984127	-0.0986825685333333	-0.0862985988222222	-0.177020055411111	0.150452783209524	-0.160210535463492	-0.26341600382381	-0.101264825755556	0.011597956584127	-0.0594923007666667	-0.112745409536508	0.173714243092063	0.043056876	0.0466488908761905	0.234854382449206	0.115548797793651	0.166234656206349	0.264181763603175	0.273342307819048	0.208405667125397	0.269951256015873	0.110163855807937	0.135170015744444	0.0958303545444444	-0.00388421330793651	-0.193516845828571	-0.255829360915873	-0.227861184833333	0.0136398994619048	0.245581529465079	-0.0872912256507937	-0.0777285808714286
ABCG2	0.366414457242857	0.0706509564952381	-0.145473810728571	0.618752175238095	-0.152162563471429	-0.119649254888889	-0.0542174035761905	0.0788796021531746	-0.143000380450794	-0.00340004760476191	-0.114065394947619	-0.0690689563047619	0.129008891785714	-0.0736057563063492	0.491640446349206	-0.184263584904762	0.0153446388095238	0.118710853260317	0.258425797888889	-0.0327532122809524	-0.0883870804761905	-0.177578970279365	-0.107182896261905	-0.015306790631746	0.0936678148666667	0.273342307819048	0.308892242320635	0.337618916269841	-0.11055916518254	-0.10192115761746	-0.130015908277778	-0.139731919101587	0.0258769969333333	0.207201651047619	-0.113685600887302	0.0618385137063492	-0.117772812188889	-0.369304684126984	-0.101598899746032	0.0198214690079365	-0.114884056714286	-0.0655098305142857	-0.0325656111285714	-0.0829820083571429	0.0629473368777778	-0.328945649074603	-0.142490933828571	0.0453036158111111	-0.0952604612539683
ABCG4	0.116090788950794	0.0727839546904762	-0.145256107642857	0.0469221492396825	-0.0971222015396825	-0.275423180309524	-0.441331250877778	-0.297997752301587	-0.23575559468254	0.0937531314761905	-0.0536051693650794	0.0264966691587302	-0.0608953341539683	-0.134581133304762	-0.0431438409571429	-0.280793124753968	-0.163111897931746	0.0353051891190476	-0.0508787022904762	-0.350211917695238	-0.0590813029103175	-0.466066286825397	-0.0529701576507937	-0.218492149593651	-0.0240677748603175	-0.040238175747619	-0.0231379586936508	-0.102304073571429	-0.0583754704603175	-0.189810330114286	-0.653757136230159	-0.0348042187428571	-0.269364804857143	-0.147297478952381	0.0138152365666667	-0.0604805728460317	-0.126053805671429	-0.0851292135269841	-0.179816565211111	0.0794989916396825	-0.123236237742857	-0.138773200931746	0.143646925952381	0.0238012146825397	-0.118750666877778	-0.238739746809524	-0.0481356414714286	0.061563574852381	-0.341284668073016
ABCG5	0.0422950400730159	0.158111359495238	-0.181457222592063	0.0070407089015873	-0.118058182909524	-0.038371833015873	-0.0769298321904762	0.0632296056571429	-0.163572528401587	-0.373466158346032	-0.143224910425397	-0.115278566787302	0.178106471642857	0.0742455554047619	-0.121284003360317	-0.0203698105333333	-0.236344520634921	-0.0239105672460317	0.0621775067571429	-0.045162531531746	-0.337230584595238	0.0144165570412698	0.0132140110873016	-0.0650633405825397	-0.366127906931746	0.0353051891190476	0.00763046775396826	-0.0927518540793651	-0.0400189701222222	0.0282260362777778	0.13382912115873	-0.0216132874920635	0.160933885942857	0.0391613898253968	-0.110468491836508	0.146860976525397	-0.163603863773016	-0.0316594427222222	-0.0110487742809524	-0.119121139230159	-0.0125145361396825	0.172248381380952	-0.130385794279365	-0.151711877198413	-0.0647387575793651	-0.103508207206349	0.0923323488888889	-0.0172315239746032	-0.333958887655556
ABCG8	-0.011024915884127	0.140639448177778	-0.448958795860317	0.617158604425397	-0.0692673069476191	-0.0964990442063492	-0.0477878670269841	-0.0207717424	-0.529859085	0.0277744005539683	-0.213938057879365	0.154239799222222	0.178429634290476	-0.229355265806349	0.150128932934921	-0.097384427468254	-0.0385024395047619	0.096604501515873	0.169350370342857	-0.0225043059349206	-0.111500451728571	0.172540077149206	0.0775544417507937	-0.130964058696825	-0.149223533801587	0.192704237011111	0.0752628633809524	0.268760206249206	-0.0211836102936508	-0.332426109642857	-0.427964083055556	-0.0957162475936508	-0.0220034223555556	0.134468172768254	-0.0112809563	-0.38526302021746	-0.139699028369841	0.0600290123507937	-0.0716572288746032	-0.0681584708111111	-0.208927157469841	-0.0490317955523809	0.158266350977778	-0.00225231408253968	-0.0381960452650794	-0.388347799661905	0.0298623105888889	0.0954390875587302	-0.0624004721968254
ABHD1	0.0608339148095238	-0.0177035562920635	-0.0534280911428571	0.0408154436857143	-0.326683538249206	-0.20681264135873	-0.375862697757143	0.144115798133333	-0.100800465944444	0.236160589828571	-0.166511684787302	0.375718182763492	-0.0474072577285714	-0.112025135114286	-0.0934246994603175	0.272353428542857	-0.141252760930159	-0.0198692341031746	0.211686250552381	0.0797176769793651	-0.0200713441238095	-0.0488038658301587	0.0576824799126984	0.013613303131746	0.104540907368254	0.103842358285714	-0.0652288948730159	-0.0625094243587302	-0.156939299761905	-0.453490421768254	-0.311878789868254	-0.10487695348254	-0.0276741910539683	0.208776231526984	-0.195843222571429	-0.0278803991857143	0.0557924710809524	-0.3585426179	-0.0823540326222222	-0.0495202074396825	-0.11846560467619	0.0640082729253968	-0.180406687447619	-0.104428611571429	-0.0306879609634921	-0.0313899598015873	-0.0458767362015873	-0.0972144353412698	0.00838413635555556
ABHD10	-0.268052268906349	-0.122556505393651	0.277142162092063	-0.345876627890476	0.248828372215873	0.204863850642857	0.335273732095238	0.151514053853968	0.161122870871429	0.18944725347619	0.120338256811111	0.236886635766667	-0.36315781042381	0.162390065165079	0.300583363174603	0.19184246307619	0.367336552169841	0.0955199045365079	-0.166441468511111	0.290532498809524	0.596898920104762	0.196686094180952	-0.172289441612698	0.32771009547619	-0.685035677460317	-0.252463892531746	-0.352519088519048	-0.216794215895238	0.0804035856095238	0.14419789632381	0.183175634292063	-0.118599692592063	0.766191935774603	-0.0879062415777778	-0.419601905122222	-0.47850218277619	0.103137925352381	-0.117735215712698	0.322404797230159	-0.340061512209524	0.0829935396396825	0.53329378457619	-0.302076892361905	-0.300857944385714	-0.0727925605984127	0.058466626452381	-0.262779173563492	-0.00222778552380953	0.0730816804619048
ABHD11	0.11758811572381	0.170789393538095	0.0423969842174603	0.077947425347619	-0.177766964311111	-0.0770496294031746	-0.0313624137142857	-0.0656246051523809	-0.24478254521746	-0.165126574085714	0.0470228733126984	0.323001394509524	-0.0636603495968254	0.315998248192064	0.108459232301587	0.174484256095238	0.0385485537063492	0.196794470068254	0.361368667968254	-0.0199045331634921	0.0590078222206349	0.00831752569206349	-0.192506187653968	-0.143417998184127	-0.102486785447619	-0.0476056925	0.0239537124650794	0.00103763398730158	-0.289914657211111	-0.293007594444444	-0.17247072105873	-0.258803413663492	-0.340904079444444	-0.107268120526984	-0.185016325047619	0.0893959535206349	-0.289513016355556	-0.196514998249206	-0.0882732087761905	-0.119263271695238	-0.126251690711111	-0.206596936477778	0.107688888293651	-0.195283442153968	0.0586560333111111	-0.0058846743	-0.0926330280666667	-0.0529446361142857	0.0352395334539683
ABHD12	0.0724407078174603	0.571283712746032	0.187573113471429	-0.0152561364126984	0.0969363589809524	-0.110238535301587	-0.00501880450634921	-0.0571742646555556	-0.0219555134253968	-0.136191313042857	0.13665205595873	0.443137442880952	-0.0825157719730159	0.17287156567619	0.163160170301587	0.179753672844444	0.223483374844444	-0.22481522215873	-0.0274648043746032	0.113288753033333	0.0773666896190476	0.258339189923809	-0.0876580076888889	0.204991969887302	0.0901967596698413	-0.144831159426984	-0.0820370730936508	-0.109841118577778	-0.0154432160380952	-0.138211914919048	0.072397576031746	-0.304693058877778	0.121429226238095	-0.280596360987302	-0.148646233687302	-0.029594268447619	0.065476693	0.199313062466667	0.0203417739	0.077417303484127	0.0318040836396825	-0.337533801547619	-0.378332199607937	0.00290036331746032	0.356900874022222	0.115854982020635	-0.15133190297619	0.0211413811174603	0.1418611133
ABHD13	-0.100482246280952	-0.118628815133333	-0.504030181614286	-0.0933896899238095	0.284632773296825	0.468133315238095	0.178309134496825	0.356772175534921	0.331044266812698	0.539062779674603	-0.687144336666667	-0.304070671174603	-0.162892695431746	-0.38526302021746	-0.189450949280952	-0.41262531105873	-0.450924485844444	-0.25080779435873	-0.127427463196825	-0.608210997460317	-0.322993637601587	-0.349570019592064	-0.20090705958254	-0.193907077655556	-0.253418107249206	-0.123140234739683	-0.174122621004762	-0.151814124715873	0.227559844468254	0.473448866111111	0.505836525344444	0.540582979549206	0.583125609365079	0.494598625412698	-0.126214552846032	0.458161868306349	0.60462764047619	0.669665091852381	0.800213932487302	0.577539320560317	0.748043867195238	-0.371795522095238	-0.386621801603175	-0.418348392404762	-0.294051948071429	-0.584954818387302	-0.209457749588889	-0.448246298544444	-0.518097561111111
ABHD14A	-0.182095179385714	0.78533554542381	0.205830168174603	-0.131403460644444	0.300476731025397	0.340713833004762	0.43052689632381	0.467420412857143	0.379911729866667	-0.0328642632857143	0.385648555161905	0.3823648775	-0.0111511925238095	0.131672608268254	0.126676783755556	0.245718530698413	0.306611850938095	-0.11603532017619	0.129566984212698	0.800213932487302	0.525552450766667	0.440392152409524	0.568644909311111	0.331911690179365	0.451253896984127	-0.234025432307937	-0.335020410952381	-0.405997573798413	-0.549360568095238	-0.113838106177778	0.15231533235873	-0.731829312157143	0.312581591411111	-0.32797891258254	-0.250985459314286	-0.661103882698413	0.123697360255556	-0.173826191285714	0.168975360274603	-0.0514943377603175	0.291329994365079	-0.572717753122222	-0.476486735365079	0.0836092719111111	-0.205695701512698	0.196339948238095	-0.441901165269841	-0.250635238587302	0.426146595555556
ABHD14B	-0.0810601853492064	0.669665091852381	0.36124159915873	0.0227274641539683	0.0460425571349206	-0.480237290373016	0.13291072834127	0.32445656788254	0.183446850452381	-0.545485950249206	0.52352450602381	0.444053562428571	0.394712204206349	0.374640965195238	0.394382096687302	0.405192633596825	0.231999405055556	-0.122556505393651	0.29030785912381	0.57477021058254	0.382653186587302	-0.0268128264349206	0.523788654814286	0.405192633596825	-0.0443516890698413	-0.10224344121746	-0.130590593973016	-0.176303277607937	-0.0681252497920635	-0.769301750952381	-0.338614054052381	-0.598046863888889	0.258425797888889	-0.642515220349206	-0.279438115857143	-0.564890841368254	-0.529196874365079	-0.139990301477778	-0.218100628677778	-0.160710726780952	-0.0475436133	-0.202246560655556	-0.43915536452381	-0.0543827563619048	0.367336552169841	0.163610573650794	-0.060863843831746	-0.107902919376984	0.803184157777778
ABHD2	-0.0500447855126984	-0.0411009627380952	-0.323701008501587	-0.0816680903666667	-0.176987158331746	0.0650819417095238	-0.120271357744444	-0.373784250101587	-0.0348310112015873	-0.136443486873016	-0.0928531438031746	-0.0670036133698413	-0.11818877531746	-0.0896945445746032	-0.124481904425397	-0.114619090725397	-0.198365456130159	-0.173271328028571	0.0113025277142857	-0.0491515620238095	-0.372349982115873	0.108644671277778	-0.227327660230159	-0.241877102084127	-0.189148479828571	-0.026745785952381	-0.0267826486555556	-0.115373669157143	0.246930281346032	-0.213386193068254	0.116684318101587	0.145147915373016	-0.309097492460317	0.0211724015380952	0.0783633156714286	0.213898351474603	-0.125952319474603	0.192230523963492	-0.129866760101587	-0.1134843866	0.00506187858095238	-0.095441171384127	-0.170263210898413	0.0920478955968254	-0.0986193559285714	0.0276508563968254	0.475703387328571	0.178884043055556	-0.065763469047619
ABHD3	-0.66006192894127	-0.567840431111111	0.429579215285714	-1.02733170333333	0.169866122646032	0.149477153004762	-0.364662711201587	0.29986967447619	0.508429301277778	-0.123689688477778	0.0950360780253968	-0.658096712063492	-0.901634226931746	0.384229926428571	-0.383893175825397	0.407587181015873	0.451927389814286	0.600941624893651	-0.487250201830159	0.464670259803175	0.268848404695238	0.567506661004762	-0.296724988120635	-0.401510873439683	-0.325395079893651	-0.422293523333333	-0.448958795860317	-0.148219732003175	-0.0230604184396825	0.177065235812698	0.245648793146032	0.498565662734921	-0.80278545074127	-0.0432904852507937	-0.577525401746032	0.655169608677778	0.362593127619048	0.149900923347619	0.490339836865079	-0.380372599828571	0.460257600292063	0.96150766452381	0.870570557857143	-0.332101829003175	-0.699978895925397	0.34523118621746	-0.629103296746032	0.322182328552381	0.163548483068254
ABHD4	-0.0425672642460318	0.0150214569285714	-0.0776975088857143	-0.0711664566111111	0.014276584047619	0.0554738199857143	-0.0017061357047619	-0.466233011904762	0.0867829581952381	-0.0279595102126984	-0.081490465184127	0.0900053951984127	-0.00291901118412698	-0.0189957105587302	-0.170342669107937	-0.413574082163492	-0.0449370605269841	-0.241140000174603	-0.122034601165079	0.0589013061761905	-0.136443486873016	0.192443145314286	-0.218688436777778	0.101500446492063	0.205830168174603	0.0436554684666667	-0.0404386164452381	-0.227496458716667	0.320622648373016	-0.161113601036508	0.270151679242857	0.204991969887302	0.339945874214286	0.317962357671429	0.0664013570952381	-0.211124174050794	-0.165174046493651	0.554464739312698	0.0110580178015873	0.356374965026984	0.122265294368254	-0.305228534936508	-0.177694706234921	-0.147297478952381	0.409675999603175	0.0392308253126984	0.358107703253968	0.0312541565063492	0.00655721136825397
ABHD5	-1.19104116206349	-0.751623933492063	-0.90577565015873	-0.927556569047619	0.0667621932063492	0.370401404179365	-0.556398517830159	-0.772032414339683	0.335181716280952	-0.283842667219048	-0.539642624631746	-0.450924485844444	-0.624717668809524	0.439752883966667	-0.748707246190476	-0.550107365344444	-0.586490267671429	-0.38848363095873	-0.42041973521746	0.0769042397571429	-0.940003195263492	0.331972166854762	-0.523402666592063	-0.605664628730159	0.535830614761905	-0.168618620669841	-0.309969708811111	-0.396133080365079	0.535830614761905	0.317216096593651	0.518268283222222	0.661548878063492	-0.645675564761905	0.422138637804762	0.0222484890253968	0.611559579131746	0.541610429471429	0.706497192007936	0.326902876309524	0.0493798568936508	0.815575884561905	-0.215610402919048	-0.026745785952381	-0.469591517592063	-0.26426694711746	0.0803645986	0.671434653280952	-0.512568003623809	-0.0339443923015873
ABHD6	0.00969989858095238	-0.152828996565079	-0.0735533887460317	-0.0856705813492064	0.0788265404444444	-0.170557183936508	0.0389555637777778	-0.0240952598015873	0.0568765440349206	0.0174617126333333	0.249076597977778	0.0794989916396825	-0.0709813847634921	-0.0695601727984127	0.508429301277778	0.114971422257143	0.388396945288889	0.237848428534921	0.0302669912396825	0.0307640019095238	0.0348599577349206	-0.342043399639683	0.177581670115873	0.151970412271429	-0.369304684126984	-0.0486873912904762	-0.034408837631746	-0.132556083703175	0.0654336916714286	0.0125846873428571	0.0271476360920635	-0.183758593988889	0.109659610180952	0.104580560880952	-0.0231379586936508	-0.146221641387302	-0.218781933152381	-0.00473038025238095	-0.285274507006349	-0.219363788944444	-0.147694128368254	0.130380545230159	-0.0317105002460317	0.182940631242857	-0.121559595979365	0.0766078211253968	0.0511717991031746	0.302792557703175	0.132127029269841
ABHD7	-0.0644074985206349	-0.230656064190476	-0.431277806295238	-0.0660306248031746	2.29275936507914e-05	0.259909325607937	0.156868702696825	0.0277744005539683	0.0330260846285714	0.178938867844444	-0.176243356343651	-0.38848363095873	-0.168492144104762	-0.329469545290476	-0.139389238403175	-0.330628847638095	-0.27092222305873	0.0537420001698413	-0.100063409095238	0.0145456090809524	-0.522438048623809	-0.403023296136508	-0.130729195	-0.154200664944444	-0.287470117309524	-0.0789668800333333	-0.0877709580666667	0.0315040830507936	0.167029731925397	-0.0766109756111111	0.098464160752381	0.0461829752301587	0.178938867844444	-0.257720470303175	-0.137596893939683	-0.036874137984127	0.00239919034603174	0.168619274301587	0.053592086884127	-0.0934632435079365	0.0540569616650794	0.292942512987302	-0.0627244461587302	-0.312727640466667	0.140585604371429	0.0174886082047619	0.201208713609524	-0.0269492227666667	-0.311693637674603
ABHD8	-0.253488143146032	-0.165988402957143	0.2926461445	-0.123204111863492	0.305168080339683	0.25187255092381	0.1392430059	0.00897278769523809	0.169170625307937	-0.0692984955460317	0.25187255092381	-0.193037542134921	-0.107024838011111	0.435731163190476	-0.25121788911746	0.192587963025397	0.205119260071429	0.553805602249206	-0.128938397550794	0.0590684454968254	0.19548634088254	0.294580722036508	-0.283287146868254	0.309546406163492	0.419588738839683	-0.278311875036508	-0.0647160230428571	0.0678251629587302	-0.0332223303698413	0.174208064657143	-0.190451540044444	0.11640823332381	-0.308490440439683	-0.329563725092063	0.0145991893793651	0.169657610601587	0.446510881279365	-0.187075233911111	0.322080212920635	-0.448624068079365	0.201955785290476	-0.252256612804762	-0.195971585246032	-0.309884890703175	-0.20707302567619	-0.0317967407857143	-0.180651254412698	0.258507270947619	0.0725379788428571
ABHD9	-0.0152819992253968	-0.0217200759730159	-0.259743511496825	0.0310944462063492	-0.148219732003175	0.0183521088698413	-0.0939074212666667	-0.323967385322222	-0.231815914326984	-0.00334251174920635	-0.0608191594587302	-0.0529701576507937	0.0144816537333333	0.199363000653968	0.0148157586460317	-0.204392330163492	-0.285799782115873	-0.0334836822460317	-0.011024915884127	-0.180126468226984	-0.172081899285714	-0.180564185877778	-0.113868783568254	-0.127820552195238	0.093433568747619	-0.0874557457936508	0.170179937128571	0.105873972992063	0.086411128784127	-0.00262059992857143	0.0154093357301587	0.0103711699095238	-0.163318443290476	-0.0507656313936508	0.172980827326984	-0.0629804519984127	-0.0437418597761905	0.0364852279142857	-0.013992157531746	0.0382341479	-0.027646354784127	0.100934937174603	0.0708349742904762	0.24348103121746	-0.104964630047619	-0.138085058639683	-0.00308737903174603	-0.0468064766523809	-0.106659170085714
ABI1	-0.211350489603175	-0.188090809407937	0.0927669397619048	-0.171966429966667	0.0755237776238095	0.183809368063492	0.100062749649206	0.150452783209524	0.158692981536508	0.165987803204762	-0.0569463274285714	-0.202246560655556	-0.127328900761905	-0.0584313175031746	-0.243997969731746	-0.111319529733333	-0.0108736926984127	-0.207979738409524	-0.138147037198413	0.122176854628571	0.0539152845126984	-0.146151259415873	-0.198657583679365	0.0673656281380952	0.080800192415873	-0.112305230079365	-0.23481245335873	-0.167440572709524	0.215820174714286	0.282654212833333	0.134316901015873	0.170132197831746	0.319569509603175	0.255609262006349	-0.166171166730159	0.211759110325397	0.152823566898413	0.253484164311111	0.11937329734127	-0.0472544116349206	0.241464938906349	-0.212495701388889	-0.11812137384127	-0.19925755291746	-0.218842424819048	0.0835396530269841	-0.102207142133333	-0.264711307226984	0.0585715438333333
ABI2	-0.067058164984127	-0.0794370161444444	-0.192388010401587	-0.0669714804920635	0.0087409597984127	-0.0377299981650794	0.0656194917603175	0.156044069409524	0.0548555341730159	0.283434874531746	0.0288425499333333	-0.0902890135984127	-0.0812170222428572	-0.177354010555556	-0.12199450081746	-0.116836122088889	-0.0695914722349206	-0.0383078996888889	-0.163280072155556	0.0533072962190476	0.0526914965730159	-0.0173389103507937	0.0415007577888889	0.119642983552381	0.0592273854968254	-0.0562399745396825	-0.0561317254809524	-0.13173248845873	-0.0208579344825397	-0.0684906565555556	0.0208331876984127	0.107302148036508	0.109991815093651	-0.0100153636	0.0483674094936508	-0.148037719752381	0.0713674360730159	0.00713013253333333	0.0833435146587302	-0.0304283944031746	0.0229046401873016	-0.101688132533333	-0.215205453247619	-0.0982945529571429	-0.0212678477873016	0.0288753884761905	-0.16170734721746	-0.145473810728571	0.0440825438952381
ABI3	-0.00427129784285714	0.633288815979365	0.236306938877778	-0.222393252773016	0.460734230687302	0.354392497777778	0.273090763944444	0.346734858836508	0.299289516214286	-0.42711434558254	-0.386871334974603	-0.387990361666667	-0.172781215728571	-0.388094812261905	-0.37864453468254	-0.447564171957143	-0.103634186665079	-0.571162727222222	-0.523111487936508	0.353294230812698	-0.0447527129246032	-0.502751670122222	-0.901634226931746	-0.177980806534921	0.891747690634921	-0.325395079893651	-0.189492117030159	-0.140056521566667	0.184173019452381	0.412281879571429	0.374483110212698	-0.210031759650794	0.465819937542857	0.0223704871746032	0.0770849614111111	0.155150028350794	0.512216028465079	0.452869241736508	0.21489503005873	-0.0103735483619048	0.656749249020635	-0.490741835979365	-0.624717668809524	-0.550662970555556	-0.171578292690476	0.264181763603175	-0.745000651931746	-0.331244996349206	0.0419163087746032
ABI3BP	0.251565851126984	-0.134581133304762	-0.192428825449206	0.200973560166667	-0.240035246734921	0.0201441709396825	-0.00248807408095238	0.00110903088412699	-0.0395543720349206	-0.10563703804127	-0.317946480015873	0.106090565896825	-0.0705993256380952	-0.0756691659031746	0.149307648957143	-0.130085078338095	-0.0407511295285714	0.206720210909524	0.00117243045873016	-0.0492421084476191	-0.0185542844111111	-0.319903782055556	0.166691405592063	-0.318226261392064	-0.179816565211111	-0.0792237548650794	-0.0313624137142857	0.00741721289523809	0.0875936772063492	-0.0707458681333333	0.15231533235873	0.0793631552555556	0.203369809130159	0.0338133795412698	-0.0719757584714286	-0.0529446361142857	-0.0844480605873016	-0.0907116588222222	-0.0727678183031746	-0.0502078486706349	-0.344173100346032	0.272353428542857	-0.29012167762381	0.0503819044809524	0.0466488908761905	-0.435032877777778	-0.0620144131492064	0.0285905825095238	-0.107679187730159
ABL1	-0.0638661755857143	-0.0163473921063492	0.0636474148634921	-0.0336846993968254	-0.0186392176603175	-0.178996396484127	0.0250122206031746	0.107907190912698	0.00189569970634921	-0.268367274752381	0.114330364014286	-0.0284295319761905	0.117958197625397	-0.0106327528	0.119083734898413	-0.18966203868254	0.0616470094031746	-0.110468491836508	-0.119873779631746	0.0649994609507936	0.13305073712381	-0.0108736926984127	-0.0226200852746032	0.15727563755873	-0.0573419948063492	-0.0701657206730159	-0.0394420239920635	-0.0637183758269841	0.0629473368777778	0.0502388657222222	-0.084013792447619	-0.175651414895238	-0.0734512526904762	-0.00503944020952381	0.0710953825619048	0.0979058202412698	-0.203340917350794	-0.231970592496825	-0.0972144353412698	-0.215340058206349	-0.0366070203730159	-0.194586150687302	-0.181867366019048	0.0239859589238095	-0.191083968693651	0.0241768490047619	-0.124825192550794	-0.216975821787302	0.062129995468254
ABL2	0.362975920793651	0.0339202804809524	-0.131196201998413	0.332032643530159	-0.137262824631746	-0.0444900924761905	-0.0866076773015873	-0.0672371236777778	-0.103360168198413	-0.049920562531746	-0.0265383895047619	0.0944807229	0.114971422257143	-0.174706540047619	-0.0757330643031746	-0.0967824904428571	0.0377873566444444	-0.166029243650794	0.171493630093651	-0.105051756401587	-0.0173698900793651	0.128200288828571	0.230402617303175	-0.0303089485301587	0.152872042277778	0.165269286788889	0.296169868693651	0.447689938571429	-0.172339613722222	-0.0866076773015873	-0.223518650857143	-0.135301677547619	-0.0223446391031746	0.166760563369841	0.0357469524603175	0.0143063339253968	-0.168527406938095	-0.0310140676492064	-0.123659040098413	-0.0406932882111111	-0.162776715469841	0.10579271071746	-0.0757571170746032	-0.0458767362015873	0.233637620166667	-0.0620780473333333	0.0359113271603175	-0.042763547831746	-0.147616048611111
ABLIM1	-0.15302318087619	0.0338436568587302	0.355425571573016	-0.125952319474603	0.155598455733333	-0.110796529739683	0.0944807229	0.314019646138095	0.0804475182888889	-0.0125716435460317	0.674243126612698	0.179230949779365	0.449886402957143	0.191702160752381	0.4605038666	0.376980467038095	0.338097270074603	0.816674381349206	-0.0896945445746032	0.441718539920635	0.506359828638095	0.335273732095238	0.766191935774603	0.651791651111111	-0.170883519639683	-0.222633522906349	-0.233543573246032	-0.173913597871429	-0.176634233515873	0.0102810960634921	-0.224128183226984	-0.747078205979365	-0.166626307590476	-0.129761491942857	-0.329263445730159	-0.680514242936508	-0.477869087050794	-0.619472952592063	-0.0235369905333333	-0.167579604465079	-0.0211260585222222	0.217294899314286	0.388554554920635	0.544252975734921	-0.443528072963492	0.254095137884127	0.326495367396825	0.162947257006349	0.399507377498413
ABLIM2	0.0804035856095238	0.150452783209524	-0.113213428103175	-0.0725659842428571	0.0465878947222222	-0.214231054868254	-0.0290825972984127	-0.146190176973016	-0.00495938788412699	0.166691405592063	0.0437718552492063	0.308697494887302	0.0342413528460317	-0.0659509374888889	-0.0540738734555556	-0.0338492155285714	-0.247011287614286	-0.0605998437253968	0.0609930214349206	0.132259101757143	0.11506385202381	-0.13062832372381	0.0603555502888889	0.195422784985714	-0.236981719253968	-0.0620144131492064	-0.0936464998984127	-0.106292354588889	-0.505646551925397	-0.0219555134253968	-0.0151681957507937	0.0674414819920635	0.136696193363492	0.046710367115873	-0.111638496757143	-0.370299643914286	-0.068783371	-0.0794007072174603	-0.325211385714286	-0.0399380329206349	-0.18169243325873	-0.129007515987302	0.163811256661905	-0.127301715055556	-0.114419200490476	0.0211724015380952	0.090578038215873	-0.16732299408254	0.0199283148444444
ABLIM3	-0.117870449584127	-0.389256365714286	-0.872564308492063	-0.0582096207984127	-0.393017749842857	-0.247285873587302	-0.252519903987302	0.0045833616984127	-0.706549411904762	-0.311960015628571	-0.213406943404762	-0.0312788519063492	0.478937422814286	-0.487900041450794	-0.139479743226984	-0.342977337407937	-0.462144296984127	-0.300707011119048	-0.132232395606349	-0.485765066031746	-0.254520690546032	-0.624717668809524	-0.0139422676777778	-0.294308781746032	-0.189492117030159	0.0158881285126984	0.0929374808555556	-0.217218744357143	0.157138073712698	0.270860832853175	0.226367155550794	0.0461829752301587	0.166583817068254	0.256141768746032	0.606731657380952	0.062129995468254	-0.296068191136508	0.0821688251063492	-0.055650838968254	0.360722924761905	-0.851805247936508	0.340895098730159	-0.348836199126984	0.431956054047619	0.790413932063492	-0.33600971105873	0.475158689206349	-0.221116331973016	-0.742049825920635
ABO	-0.0295538298492063	0.407260476179365	-0.0396465215746032	0.00680967030634921	-0.203228506674603	-0.096112344615873	-0.0914451264444444	-0.163352021339683	-0.300637967004762	-0.067822921131746	-0.343885446738095	-0.067471087247619	0.0360745446507937	-0.11570996784127	0.342283208663492	-0.013243808131746	-0.119587548455556	0.0662963319174603	-0.0159908958222222	-0.0271792844174603	-0.017002766884127	-0.0540187060825397	0.0340572037873016	-0.400868740634921	0.0567365459904762	0.433910143995238	0.0642464087825397	0.345610497990476	-0.191509809926984	0.115898634598413	-0.14418617647619	0.0885015537698413	-0.0817307158	0.211347561404762	0.180961372436508	0.0329847597714286	-0.0348619606031746	-0.185979396357143	-0.0843020587571428	0.280231206169841	-0.256049189698413	-0.00308737903174603	-0.0579055732460317	0.0488533031809524	-0.00694955636825397	-0.251284985709524	-0.0835488351063492	0.042199003184127	-0.275562685290476
ABP1	-0.0145127902539683	-0.266574293298413	-0.036874137984127	-0.064856431931746	-0.100572217693651	0.056641826231746	-0.0815694786349206	-0.125720270415873	-0.0469496030428571	-0.302837679868254	-0.495130652380952	-0.0465843942825397	0.293137720855556	0.633288815979365	-0.0687534638111111	-0.182969887315873	0.115109746507937	-0.0849828784730159	-0.0502219947777778	-0.210183303387302	-0.420604685047619	-0.334346457293651	0.166583817068254	-0.207118625504762	0.317011180361905	0.0972718055349206	0.79617575362381	-0.149042056195714	0.011760308384127	0.284270300053968	0.00229388421269841	-0.122556505393651	0.0491106761865079	-0.0457870144920635	0.498791928968254	-0.28893641458254	-0.115149266020635	-0.16146592464127	-0.112217967634921	0.132956909515873	0.00979609283492063	-0.0521256461396825	-0.0128127046380952	0.0198942858047619	-0.0985363090428572	-0.253862164253968	0.0382994549952381	-0.299713024549206	-0.477657381666667
ABR	-0.151041205296825	-0.182889936861905	0.043537319784127	-0.121933928079365	-0.0324743400793651	-0.00903415516349206	-0.0523510775269841	-0.302146104923809	-0.0379968358920635	-0.136155225765079	0.0749637090888889	-0.114681991195238	-0.0767552218619048	0.150740039234921	-0.165827302752381	-0.0307762065666667	0.0735760588174603	-0.211815920295238	-0.135706900185714	0.0387570697603175	-0.0839127233587302	0.0706509564952381	-0.284547056525397	0.0665933277396825	0.32681913957619	-0.108537557746032	-0.0756116181603175	0.0127145220349206	0.061357194215873	0.0696702137777778	-0.0394691890047619	0.0640388619285714	-0.411098262771429	-0.318051899679365	0.0640082729253968	0.0569973094920635	-0.106234290069841	-0.235482756684127	0.0504418082666667	-0.383098891553968	0.00334726097301587	0.0220217484587302	-0.213579109152381	-0.15524965688254	-0.203626125849206	0.0872392668984127	0.114692686922222	0.284911274546032	0.0513226413365079
ABRA	0.396069788492063	0.108414985504762	0.073111482515873	0.600941624893651	-0.103030564290476	-0.184873914838095	-0.059185180484127	-0.0226724087857143	-0.138490018849206	-0.0544084140698413	0.00976904248571429	-0.0751156288698413	0.0161036358285714	0.169350370342857	0.152974216290476	-0.0878078035412698	-0.120846050174603	0.38079664722381	0.423677530079365	-0.183101305011111	0.0590684454968254	0.0740345719793651	0.309951237277778	0.0316359201825397	0.220552536211111	0.129882346547619	0.146772575749206	0.308788622128571	-0.15467114997619	-0.307731765255556	-0.0419138556809524	-0.0694484105126984	-0.0657064153619048	-0.0879062415777778	0.264338262952381	-0.0528621335666667	-0.0697990649333333	-0.0462409842349206	-0.220093646147619	-0.0233312747349206	-0.162975813174603	0.219816557531746	0.136005098	-0.0873153584777778	-0.0696465787492064	-0.102694192988889	0.168518296579365	0.116090788950794	-0.123731081255556
ABT1	-0.156147758820635	-0.0193602063428571	-0.0082884465968254	-0.115016050663492	0.099480345868254	0.303081755060317	0.129259774501587	0.245124290047619	0.129171946936508	-0.0907413016015873	0.0661526500666667	-0.087263563831746	-0.0516335605206349	0.155358347626984	-0.0437418597761905	-0.0275354335142857	0.0525515583825397	0.161421733928571	-0.184358722325397	0.105111487063175	0.36047551137619	0.0806751863015873	0.488282467447619	-0.121504165052381	-0.0385024395047619	-0.123266670326397	-0.11652145497619	-0.281408478488889	-0.0688060960857143	0.262247171285714	0.106886285674603	-0.0114063982603175	0.296499449206349	-0.146151259415873	-0.2640744498	-0.246018620534921	-0.017002766884127	-0.333344291719048	0.142029625698413	-0.133729199646032	0.134521780426984	-0.217757759339683	-0.095441171384127	0.129088075020635	-0.116126366714286	0.114646616252381	-0.172872763453968	-0.145008922934921	0.183691210550794
ABTB1	-0.406418322619048	-0.370505468890476	-0.502502082984127	-0.185598807006349	-0.0325656111285714	0.0466158526619048	-0.639755724020635	-0.788829233968254	0.0463495698730159	-0.121443225650794	-0.0662164198888889	-0.475895574801587	-0.312991610544444	-0.653210431719048	-0.500945999836508	-0.61676432984127	-0.126992606947619	-0.212382547934921	-0.101776754838095	0.0460766762365079	-0.821347443730159	-0.0254766819730159	-0.611221172566667	-0.466066286825397	0.18590401632381	0.283954214368254	-0.0130040569603175	0.598356936074603	0.297930306587302	-0.937971237909524	0.321704678471429	0.55702514874127	-0.491772999761905	-0.436083669053968	0.0127857757380952	0.173640382169841	-0.202913281906349	0.525552450766667	0.222178590820635	0.230937043525397	0.364433441828571	-0.118017227036508	0.0687841717714286	0.506630836455556	-0.297592738269841	0.114926306571429	0.72335057015873	0.464080580463492	0.0243633316285714
ABTB2	0.508190151904762	0.291232566555556	0.14138091464127	0.0830643251349206	-0.00650319515555556	0.013378710952381	0.115854982020635	-0.0585482098174603	-0.0732047757428571	-0.0521554722444444	-0.0105152087714286	0.0906098629047619	0.237722068822222	0.192021591303175	-0.0104316635206349	-0.194943725638095	-0.221901606757143	-0.0840416542730159	0.354646806904762	-0.170557183936508	0.0355813614253968	0.0255205090714286	0.377728770450794	0.225048159620635	0.126622192360317	0.116373998593651	-0.0187412016587302	-0.0314595074269841	0.069605393068254	-0.285672925861905	-0.112677703315873	-0.212633990887302	-0.0263680101968254	-0.295772857577778	0.281873527785714	0.0478847763619048	-0.223648968679365	0.197631110371429	-0.112914590757143	0.265325251795238	-0.0438273717857143	0.049712390968254	0.0849846399952381	0.241991402004762	0.0273426724126984	-0.0497608714396825	-0.209457749588889	-0.123825500353968	-0.0476056925
ACAA1	-0.182166887550794	-0.120415060895238	0.414139935936508	-0.1715135142	-0.0338492155285714	-0.669084140634921	-0.126088329036508	-0.389804127084127	-0.0748108443698413	-0.341098418852381	0.296850527804762	-0.193107473692063	-0.225868870185714	0.591947649074603	-0.211067099677778	0.497134859185714	0.564079252460317	0.443137442880952	0.000392261603174606	0.141566820490476	0.0970040561269841	-0.174170115544444	-0.403566068360317	0.0208331876984127	-0.180446006231746	-0.237377581253968	-0.249448592904762	0.132454056269841	-0.136888822026984	0.0487211459444444	-0.409127699736508	0.0701835752904762	-0.317946480015873	-0.792606535607936	-0.315681022147619	0.280892722111111	-0.372911878704762	-0.27092222305873	0.0166125049063492	-0.429335824960317	0.0239859589238095	0.0571170739380952	0.300062436734921	0.482906201365079	0.476932671190476	0.367042767539683	0.817677571666667	1.16876488164127	0.1981813452
ACAA2	-0.182493155153968	-0.244109856192063	0.757166070052381	-0.127576986047619	0.611559579131746	0.306611850938095	0.26007120027619	0.332262482857143	0.252033702349206	-0.169868337933333	0.0624716044825397	-0.207482541265079	-0.0951423939047619	-0.27379279174127	-0.274125723738095	-0.46357072941746	-0.0567980660650794	-0.000443591333333334	-0.306149817055556	0.155406055238095	0.311667726833333	-0.211124174050794	-0.301378861895238	0.280422642657143	0.00370206166190476	-0.211768645215873	-0.335394831022222	-0.357441451788889	0.22190295168254	0.418254216746032	0.238425247849206	-0.0686052218222222	0.32960112152381	-0.169025342615873	-0.335202838301587	0.429180981220635	0.380667852453968	0.301824756798413	0.349986036336508	0.0319795108952381	0.520687525011111	-0.370980400650794	-0.345337728492064	-0.350890305238095	0.0439489719539683	0.114238024792063	-0.511767042539683	-0.221023134777778	0.295567979688889
ACACA	-0.0558745522746032	-0.151960030169841	0.00215797732857143	0.0262972392555556	0.0911323723984127	0.00526739273968254	0.0820504053380952	0.0777336671253968	0.0653637428730159	0.0657202506031746	0.10017425474127	0.12151492827619	0.194384292455556	0.022053645247619	-0.037244716952381	-0.0656246051523809	0.058466626452381	0.099441751084127	-0.0359953185111111	0.0871169093857143	0.00566786238730159	0.0836092719111111	-0.0644968458825397	0.13665205595873	0.393323203396825	-0.125315913168254	-0.0234219642333333	-0.00995861416349206	0.0156739648571429	0.190660402730159	-0.040238175747619	-0.135768405011111	-0.0218561875142857	-0.117419956611111	-3.56060952380934e-05	-0.0101394392952381	0.0157894712603175	-0.330876111030159	0.0216263166587302	-0.250527675430159	-0.0122978842539683	-0.232354083214286	0.0175502689063492	0.0748824923777778	-0.127924336496825	0.050172293984127	-0.0936188497873016	0.0145689103571429	0.105387393863492
ACACB	-0.213579109152381	-0.0933338007095238	0.223340621563492	-0.164971040884127	0.331816620555556	0.113027222955556	0.340184623201587	0.227272703184127	0.127763090104762	0.406544400577778	0.371377099073016	0.410082056534921	0.561910104496825	0.66033149637619	-0.14590275964127	0.359920393638095	0.31509677371746	0.274981470949206	-0.011716863831746	0.0474925402698413	0.489476414655556	0.377495736560317	-0.277328417360317	0.888821211190476	-0.586490267671429	-0.306149817055556	-0.137490074833333	-0.227496458716667	0.209152238690476	0.241991402004762	-0.0827748612746032	-0.611221172566667	-0.629636322222222	-0.396393679179365	-0.085824474315873	-0.593672252698413	0.0974162230555556	-0.542514121825397	0.0729343858523809	-0.511580767804762	0.14500143044127	-0.273576354320635	0.356900874022222	0.255915734211111	-0.47431033478254	0.143412912661905	0.508429301277778	0.315998248192064	0.153352763268254
ACAD10	-0.201808647269841	0.209026507271429	0.284838058998413	-0.181912519774603	0.267519014746032	0.28803315752381	0.267586935122222	0.053592086884127	0.364544206057143	0.394876446052381	-0.0019667190031746	-0.24235714605873	-0.30963657994127	-0.0526301253650794	-0.280233623534921	-0.228216298455556	-0.150051432674603	-0.253418107249206	-0.184500887592063	0.127837231220635	0.497418323455556	0.245431742911111	-0.286672651622222	0.365095253226984	-0.14140719817381	-0.180943803361905	-0.136719283333333	-0.197790718834921	0.268604063498413	0.272608469896825	0.529135275079365	-0.431101218769841	0.0812260503555556	-0.337781202846032	-0.215205453247619	0.131523150809524	0.30795654591746	0.0145456090809524	0.129259774501587	-0.0663034794714286	0.35839287248254	-0.169826885147619	-0.272969518738095	-0.290436811106349	-0.193813957179365	0.0671885183142857	-0.163921104765079	-0.201920927661905	0.0914543600984127
ACAD11	-0.337437066265079	-0.308575862492063	0.22205523121746	-0.30238754264127	0.308295316414286	0.291903593323809	0.600493652804762	0.639116251031746	0.260960937784127	0.411937379895238	0.265897892047619	-0.180126468226984	-0.0757330643031746	0.12486082658254	-0.137740991952381	0.478226161761905	0.533943867023809	0.039960354552381	-0.293482218138095	-0.340245698784127	1.02111152328095	0.991645666296825	0.0550637066333333	0.650663176004762	-0.364310293836508	-0.430457694338095	-0.379793724409524	-0.192243694547619	-0.181951532365079	0.227493615147619	-0.182969887315873	-0.473659235396825	-0.195613948646032	0.0324718773904762	-0.459006765820635	-0.664993557195238	0.168410479185714	-0.624207028650794	0.259410235673016	-0.42711434558254	0.300388629919048	-0.131136920142857	0.320622648373016	-0.174024666926984	-0.342330129365079	0.234303514901587	-0.289513016355556	0.066660968468254	0.16793087635873
ACAD8	-0.260211385561905	0.309217448730159	0.1854158138	-0.380606145526984	0.0913171636365079	-0.0357744553126984	0.145657195995238	-0.0394420239920635	0.14785802924127	-0.467602711480952	0.336493201190476	0.154566919522222	-0.253171618525397	0.444053562428571	-0.0719757584714286	0.486400352911111	0.338340113206349	0.589607607142857	-0.186487156406349	0.352406347765079	0.417760829912698	0.496355903868254	-0.0411516207507936	0.259778538952381	-0.133551374053968	-0.269560391768254	-0.321777387473016	-0.309884890703175	0.13382912115873	-0.0341735765460317	0.168410479185714	-0.21839242395873	-0.326018148519048	-0.465103972466667	-0.424764251544444	-0.0343013974444444	-0.204982594657143	-0.153492906507937	0.0677205622746032	-0.265298520571429	0.199250158904762	0.0327266516285714	0.405346288550794	-0.0545175868365079	-0.171578292690476	0.428417692301587	0.11342702275873	0.283869192407937	0.198799699520635
ACAD9	-0.173641403077778	-0.165988402957143	0.304208851960317	-0.182798980079365	0.11580602038254	0.127763090104762	0.2294087114	-0.0498677157380952	0.113592354609524	-0.466623776111111	0.245431742911111	-0.0488858301587302	-0.0801573803746032	0.240430139861905	-0.162378754309524	0.096151676031746	0.502794383485714	-0.0172572224015873	-0.111569976549206	0.480437889179365	0.139288849360317	-0.286453286455556	-0.232002889630159	0.317749096111111	0.230038100485714	-0.345667324709524	-0.174574899174603	-0.341743438757143	-0.0432657747857143	0.0874330139444444	-0.205173038157143	-0.11843510328254	-0.142622988798413	-0.635236450142857	-0.210457264711111	0.0123833103603175	0.0985033105492063	0.199172901380952	0.0685677157174603	-0.474970361825397	0.0591301523380952	-0.125952319474603	-0.161746976753968	0.0305824174873016	-0.133245667892063	0.0365182493746032	-0.164447390947619	0.0698545653952381	0.137474511122222
ACADL	0.520105000492064	0.164108883004762	-0.158842136363492	0.0761315417587302	-0.190280525111111	-0.138054744034921	-0.424392091138095	-0.21080643881746	-0.234348948404762	-0.040238175747619	-0.0992591799698413	0.144638259550794	0.274622239338095	-0.112412294631746	0.00404670721111111	0.0028021317015873	-0.166475006722222	0.130594122303175	0.352529997936508	-0.352713105893651	0.0443755449619048	-0.0393591986079365	-0.103634186665079	-0.28886231518254	0.0999739147222222	0.0339580332714286	0.50961444752381	0.0926816010555555	-0.0882178677428571	-0.0682641695603175	0.000578739441269841	0.0887470541206349	-0.193642825587302	0.242700127431746	-0.0687233459285714	-0.120546820646032	-0.00863499455873016	-0.0382234502206349	-0.244451799580952	-0.0843020587571428	-0.199822725296825	-0.085798313084127	0.130195804771429	0.211486892877778	-0.0678828845031746	-0.287721371255556	-0.0940214294301587	-0.119491277295238	-0.461612181480952
ACADM	-0.525876240746032	-0.679877326401587	0.478937422814286	-0.579572361785714	0.455056300550794	0.21930133362381	0.393323203396825	0.487257752392063	0.633288815979365	-0.486590537460317	0.188956068128571	-0.669084140634921	-0.4042734971	0.399856096693651	-0.32877901362381	0.31899615657619	0.462808620185714	-0.365463670211111	-0.631576258279365	0.453904605369841	0.816674381349206	0.0257399892619048	-0.0868168546904762	0.195673664763492	-0.631576258279365	-0.641320197004762	-0.763098195793651	-0.542514121825397	-0.409550356507937	0.492416459868254	0.250811903253968	0.0461829752301587	0.72834653121746	-0.204483042630159	-0.867611403280952	0.316105729544444	0.438169536666667	0.147043205926984	0.502794383485714	-0.131469956628571	0.3822008241	0.282741232547619	0.203033603706349	-0.32193904031746	-0.247591140785714	0.343225533179365	-0.684315895555556	-0.424092288138095	0.36087212852381
ACADS	0.0318651223650794	0.284349248536508	0.188522211893651	-0.0698572943666667	0.0807124685984127	0.0354683211952381	-0.00107805751269841	0.0830334122380952	-0.0567733755873016	-0.236611380457143	0.0496191813269841	0.191170244173016	0.858422491142857	0.107641201485714	0.605063668465079	0.280631570925397	-0.209457749588889	0.0268788863698413	-0.00820145098253968	0.00447604156031746	0.119865124584127	0.0755609609634921	0.0265621252539683	0.264760551714286	-0.0374324191412698	0.0109989785492064	-0.170763085188889	-0.299472501803175	0.0371499907650794	-0.110699362319048	-0.171180722579365	-0.195824636212698	0.0104360053269841	-0.0879062415777778	-0.215468930665079	-0.0727925605984127	-0.0293289101968254	0.18521581331746	-0.00116240722222222	0.287241429857143	0.0978548924603175	-0.259141865209524	-0.295433619911111	0.678042834365079	0.597326130677778	0.0753768449206349	-0.0896945445746032	0.0856507218539683	0.122344461044444
ACADSB	0.310605113834921	0.0561629305539683	0.123283238936508	0.223005686995238	-0.0712026278809524	0.0657570716888889	-0.333429604452381	0.101253170650794	-0.0172315239746032	-0.0939895871857143	-0.00986783354603175	0.125118739742857	0.154309517136508	0.124548410247619	0.295487963209524	0.186616576530159	-0.101125591319048	-0.0955995420539683	0.0813124715349206	-0.00801306149206349	0.0788265404444444	0.0217967049126984	-0.0826386850857143	-0.0191105813238095	0.0325101157873016	0.116920208722222	0.144695725055556	0.0409524177253968	-0.032702597815873	0.0481138888301587	-0.194410975742857	-0.158993221836508	-0.288082830642857	0.14509785758254	0.00563525003015873	-0.0105152087714286	-0.100605257539683	-0.0493240405190476	-0.335911461098413	-0.0771685519047619	-0.0206028954492064	-0.153938080126984	0.150452783209524	0.0694261032888889	-0.0605345823174603	-0.0106054973968254	0.128078249955556	-0.0972696285190476	-0.0126868895031746
ACADVL	-0.101838202098413	-0.136338584825397	0.0802518877920635	0.0660777730412698	0.0700691542507936	-0.0766465764698413	-0.0395543720349206	-0.309326597295238	-0.00926274005396825	-0.215784458752381	-0.00686404576666667	-0.156521072979365	0.245357819001587	-0.141503794622222	-0.201370375971429	-0.0152561364126984	0.225129194893651	-0.231911906526984	-0.23481245335873	0.0425532528920635	0.0226304906380952	-0.479441181507937	-0.297997752301587	0.146860976525397	0.132127029269841	-0.102842509530159	-0.0851030132444444	-0.211949539084127	0.141751821004762	-0.0941954546968254	0.120149941603175	-0.250580951434921	-0.101025822236508	-0.514936558412698	-0.0418220018333333	0.0830334122380952	0.0396394084460317	0.103795419480952	0.0432998101873016	-0.279880931809524	0.17783784734127	-0.233928024719048	-0.415998998068254	0.449655705712698	0.426727147225397	0.255728144149206	-0.0910980702873016	0.2722779663	0.175067728015873
ACAT1	-0.229076300442857	-0.209548913907937	0.817677571666667	-0.215098496128571	0.625386767514286	0.17154851901746	0.204373868131746	0.388227234946032	0.324262530801587	-0.565294797036508	0.456887237301587	-0.0974985905873016	-0.0972696285190476	0.221091485090476	-0.103664232212698	0.0992723880269841	0.353930701652381	0.18334274478254	-0.205361242212698	0.600493652804762	0.655693118784127	-0.508787677698413	0.0960371514571429	0.456717469285714	0.00542604632222222	-0.52168248542381	-0.471661255428571	-0.284325753011111	-0.0930055701492064	0.200228601653968	0.0510459044746032	-0.340061512209524	-0.0338767763396825	-0.30739405758254	-0.550980154180952	0.00454492917460318	0.282741232547619	-0.11344297115873	0.43052689632381	-0.475895574801587	0.24263237137619	-0.36268219244127	0.0707952400936508	-0.375766645163492	-0.381717430476191	0.582739419195238	-0.417355096773016	0.209325434150794	0.617563904022222
ACAT2	0.200526632209524	-0.0154924553079365	-0.0463475784063492	0.1628477876	-0.0422024864142857	-0.0767033711650794	0.0585028056952381	0.137209767434127	-0.013992157531746	0.192287681280952	-0.386621801603175	-0.110201325069841	0.183616620111111	-0.0720086427777778	-0.0306632484476191	-0.129486712550794	0.0588338893460317	-0.170388294777778	-0.00355059693015873	0.0202895909904762	-0.00641006432698413	0.0193554264904762	-0.0472826585873016	0.0116300598952381	0.0748399149206349	0.21120317581746	-0.0103735483619048	0.466006383896825	-0.0482283553698413	0.104142135225397	-0.0623640667047619	-0.00817504649047619	0.024957311884127	0.225557882171429	-0.000443591333333334	-0.0326807114507936	0.167029731925397	0.0907267879809524	0.0487520403809524	0.0817740761666667	0.0833097454555556	-0.0037095428	0.189720695934921	-0.058403517447619	0.0112756965222222	-0.19659645635873	0.017362982952381	-0.0897927084412698	-0.118253975463492
ACBD3	-0.441331250877778	-0.448246298544444	0.186801253368254	-0.654767131985714	0.494598625412698	0.065976914184127	0.214510795474603	0.210805124547619	0.421201651666667	-0.272267478274603	0.0712505581079365	-0.596896304734921	-0.399817602539683	-0.201123409574603	-0.567840431111111	-0.307549299639683	-0.365677314285714	-0.541318496984127	-0.550662970555556	0.162003345456349	0.337518443539683	-0.426642512380952	-0.324619151177778	0.197024824657143	-0.418787361825397	-0.664402402857143	-0.53126971031746	-0.638800177936508	0.212319851847619	0.396537856646032	0.448036406052381	0.290090334139683	0.222796590885714	0.125398396455556	-0.358320376984127	0.357243573544444	0.22616682741746	0.21473013258254	0.496355903868254	-0.0064764529031746	0.399019282249206	-0.260126608968254	0.136324322536508	-0.433320667063492	-0.248128144222222	0.205668280279365	-0.432572169596825	-0.438458888498413	0.287665872725397
ACBD4	0.260007637933333	0.088225562852381	-0.00879164832380952	0.0806334866952381	0.104933896469841	0.142687244357143	0.0895271444079365	-0.0019667190031746	-0.0411283826238095	0.134771698080952	-0.0723313314	-0.164924830088889	-0.145709620796825	-0.254395261412698	0.492638882036508	-0.215520371865079	-0.0162130519079365	-0.141974718571429	-0.0293588766301587	-0.287470117309524	0.118290693812698	-0.1553963056	0.32960112152381	-0.245725663528571	-0.14140719817381	0.121168640396825	0.00807241913492064	0.0127481609571429	0.0840796465031746	0.0895271444079365	0.129610694563492	0.1283278215	0.00753204745238095	0.175881613073016	0.058718680415873	0.0259063766730159	0.125772633988889	0.162999645812698	-0.0801573803746032	0.21995004671746	0.00229388421269841	-0.0826088378063492	-0.0123203984365079	0.197088446655556	0.0796096211793651	-0.0985654679444444	-0.138147037198413	0.00927859523968254	-0.264711307226984
ACBD5	0.0878476741873016	-0.0356730945301587	-0.226666226873016	0.0250430399777778	-0.00062019744920635	0.033743895352381	-0.0943123226634921	-0.0098960433031746	-0.0530957191047619	0.244560559274603	-0.128308402634921	-0.0468358310079365	0.00137708927619048	0.020110696047619	-0.139503759031746	-0.289675037688889	-0.182798980079365	-0.00995861416349206	-0.0583754704603175	-0.113762196914286	-0.0475436133	-0.150332284873016	0.123368504868254	-0.138529746860317	-0.180482206455556	0.102448656261905	-0.0109343614412698	0.0145689103571429	0.0920814522809524	0.0202895909904762	0.103572502453968	0.00350057552380953	0.00624740657619048	-0.00698364313174603	-0.0513235347031746	0.118949280079365	0.111427240722222	-0.126449271734921	-0.0673909745666667	-0.0210558410857143	-0.171878124150794	-0.054950793668254	-0.167783617369841	-0.146575672785714	-0.0511837028253968	-0.0171778336253968	-0.0867571518126984	-0.191635840473016	-0.0967532853793651
ACBD6	-0.138589843861905	0.0144165570412698	0.197556275174603	-0.154990588631746	0.0207703968746032	-0.0873546080507936	0.119129512385714	0.0603265733206349	0.0372272871238095	-0.202686292063492	0.213242163565079	-0.0682906899365079	0.0514240372825397	0.274307105369841	0.11651057275873	0.25678758324127	0.183616620111111	-0.0492961259095238	-0.105567212273016	0.267458466534921	-0.0888953304873016	-0.0192438627015873	0.112847489079365	0.267458466534921	-0.14140719817381	-0.271541481209524	-0.138895009738095	-0.199294190722222	-0.0915054602634921	-0.398444738011111	-0.305228534936508	-0.152092860855556	-0.125442551173016	-0.386235895730159	-0.292258911919048	0.239270822285714	0.216550831104762	-0.359419483363492	-0.032401780268254	-0.41262531105873	0.0962403634761905	0.0566783249793651	-0.283066155025397	-0.124451123126984	-0.0501416845761905	0.0921565121126984	-0.325596212592064	-0.33289957394127	0.317216096593651
ACBD7	0.0271865373111111	-0.0186392176603175	-0.0980566399126984	0.228709301025397	-0.116713215406349	-0.318422523346032	-0.0796535510015873	-0.0534535663015873	-0.169631267428571	-0.0232716403015873	-0.131878880761905	-0.00412254505873016	0.107220988225397	0.0678608558952381	0.149377008519048	-0.012269517968254	-0.178467719596825	-0.00140423829047619	0.138869986192064	-0.0970704626301587	-0.0429574069	0.110073406571429	0.279540793636508	-0.00844667006507937	-0.00798081883333333	0.19827734365873	0.196576587238095	0.396704154711111	0.0869224623714286	-0.0771056444380952	-0.214517316773016	0.0226553085888889	-0.0420728422111111	0.0578417945190476	0.0118649170095238	-0.174422154650794	-0.402317771798413	-0.0643334449174603	-0.027646354784127	-0.0954094263984127	-0.23860799608254	0.011760308384127	0.24025850052381	-0.122667976380952	0.132676865847619	-0.126753599439683	-0.0308304298	-0.0385599707857143	-0.205216395119048
ACCN1	0.156140837077778	-0.118659979901587	-0.366656914206349	-0.0429574069	-0.0423296099761905	-0.0381727445444444	-0.0589882711904762	-0.200462130349206	-0.101989622773016	0.210648282749206	-0.457915954650794	-0.0488483614166667	0.0474596290761905	-0.0594191143746032	0.245648793146032	-0.0324141836666667	-0.267120586385714	0.145985659674603	-0.0130272763571429	-0.16764763592381	-0.0667047589730159	0.0748013001603175	0.0272908169936508	-0.0158371973333333	-0.246018620534921	0.0108761055063492	0.355969993492063	-0.00974332461587302	0.0172287564761905	-0.0077815199968254	-0.46009273851746	-0.0120996498333333	0.186938123968254	-0.0879062415777778	0.25678758324127	-0.0555275186190476	-0.0604487420793651	-0.0434375981269841	-0.0520487000492064	0.106172761633333	-0.111865481957143	-0.145773794719048	0.030237305831746	-0.00448342562698413	0.165767153707937	-0.394797506746032	-0.132232395606349	-0.058349738384127	-0.208000102313492
ACCN2	-0.0160196246190476	0.0522867110793651	-0.0803944993222222	0.262577057249206	-0.0606956911746032	0.0149253331190476	-0.167289918653968	-0.0547833442396825	-0.0732308200047619	0.0035573800031746	-0.0173698900793651	0.0432614407301587	0.143034700603175	-0.100536124057143	0.0760863615380952	0.0922079877555556	-0.179511790033333	-0.0586069040285714	0.0651184982777778	-0.0895674991412698	-0.17927825002381	0.0270311299253968	-0.0303710731031746	-0.183434753907937	-0.000344494089682539	0.173800570353968	0.126409354761905	0.176756860952381	-0.135931462814286	-0.295916033880952	-0.105928022192063	-0.101473168536508	-0.0850356617095238	0.00120719756507936	-0.0707458681333333	0.0383687280412698	-0.160346644853968	-0.0391359210015873	-0.0834669217111111	-0.045213929852381	-0.0513235347031746	0.0406647625968254	-0.0521554722444444	0.123368504868254	0.194513823290476	-0.134616927730159	0.0220820289269841	-0.0244075480761905	-0.0331903961269841
ACCN3	0.116322714119048	0.138600260225397	-0.0693499344365079	0.0398362104079365	-0.0365078695285714	-0.00164764725238095	-0.095441171384127	-0.0533389615285714	-0.012269517968254	-0.0317105002460317	-0.0605998437253968	-0.0603040328873016	-0.00515971861904762	-0.0472826585873016	0.0992723880269841	0.046710367115873	-0.0144803341984127	-0.135768405011111	0.214430598873016	0.0575481131984127	-0.0594923007666667	-0.176634233515873	0.158266350977778	-0.029594268447619	0.0425532528920635	-0.0135671987984127	0.039413849568254	-0.0372152126190476	-0.273985342357143	-0.229355265806349	-0.0148557527777778	-0.0540738734555556	0.103487447247619	0.163658756731746	0.0591898812460318	-0.0491786275825397	-0.0256649827539683	0.00897278769523809	0.0900749351968254	0.194078323753968	0.00163230004761905	0.176647605042857	0.0064043505984127	0.102824516393651	0.330839950155556	-0.109013200725397	-0.0238577155952381	-0.0759899204253968	-0.178952641028571
ACCN4	0.162341067055556	0.233153992328571	-0.109871186903175	0.0590684454968254	-0.140024781193651	-0.0012774118047619	-0.159616996773016	-0.165278126031746	-0.190451540044444	-0.106722708395238	-0.0546894004142857	-0.0217792470111111	0.141897389714286	0.0313537326571429	0.251719447936508	-0.0639286180047619	-0.0903498805873016	-0.0553370021412698	0.00811315933968254	-0.151960030169841	-0.102512138444444	-0.117214660579365	0.12771647824127	-0.24493938931746	-0.057875099515873	0.260632063698413	0.0906441107031746	0.110666908034921	-0.0176157632714286	-0.134718353339683	-0.0737320683698413	-0.0674969408603175	0.000205957722222222	0.0566783249793651	0.147296581115873	-0.0970995825380952	-0.179816565211111	-0.163318443290476	-0.122233215122222	0.11515527392381	-0.156603507728571	0.00532781644920635	0.099942714331746	0.0347646229396825	-0.0140896376253968	-0.0835225391873016	0.153480867669841	-0.180943803361905	-0.129924275136508
ACCN5	0.579017838206349	0.11651057275873	-0.127924336496825	0.083826264352381	-0.149073638298413	-0.136085441171429	-0.215080562333333	-0.0902890135984127	-0.0645207262015873	0.0465878947222222	-0.0793735610698413	-0.0496439451650794	0.490339836865079	0.189055300349206	0.544964924893651	-0.00551307346984127	-0.0421186224444444	0.279255513515873	0.383672351507936	-0.122805407895238	-0.218445391380952	0.0422950400730159	0.29919080367619	-0.0962543028238095	0.302990462830159	0.497686995925397	0.810474545238095	0.163395055634921	-0.0918006233571429	-0.109224021955556	0.0132775151698413	-0.205695701512698	-0.0802771513539682	-0.13798170031746	0.522864009285714	0.0658757036444444	-0.00650319515555556	-0.0287918896174603	-0.0449618051603175	-0.0368385932333333	-0.0443787327603175	0.262334319687302	0.0561629305539683	0.0710564018936508	-0.0365078695285714	-0.0967824904428571	-0.0360221639603175	-0.107902919376984	-0.106154156431746
ACD	-0.133925079053968	0.648801146587302	-0.037244716952381	-0.0258101274809524	-0.0139422676777778	0.0597376188126984	0.11613014848254	-0.00591064587777778	0.441313732380952	-0.40314422425873	0.0862008772603175	0.0606401567222222	-0.17766193151746	0.0704722931873016	0.104732877884127	0.0028021317015873	0.163811256661905	-0.526428830634921	-0.241819382161905	0.553139480979365	0.032870986552381	-0.299928795453968	-0.0828095995031746	0.353294230812698	0.151555013247619	-0.0997363003119048	-0.217324227201587	-0.190791912695238	0.0390258638031746	-0.231531074990476	0.239866740734921	-0.461435194365079	0.363700569233333	-0.530118050701587	-0.258456545269841	-0.197826612574603	-0.546794961666667	0.359789352830159	-0.038371833015873	0.116780521177778	0.232398327739683	-0.430942611825397	-0.482637397009524	0.327958470092063	0.210576930301587	0.378035042777778	-0.276232346434921	-0.150240774265079	0.522274437619048
ACE	0.17066648618254	0.105111487063175	-0.0535767437904762	0.230937043525397	-0.320632815890476	-0.151611275073016	-0.236916888568254	-0.108415413331746	-0.134427409049206	-0.000388578609523812	-0.209765086571429	0.0130275441412698	0.137281865544444	-0.169756066819048	0.00918686081428571	-0.165391615693651	-0.213843418442857	-0.1117717401	0.0797829093507937	-0.140882380398413	-0.104428611571429	-0.12359133681746	0.0983732343920635	-0.0995387893666667	0.098970078984127	0.0460766762365079	0.241464938906349	0.14260337191746	-0.0317967407857143	-0.309969708811111	-0.177837967852381	-0.184620066915873	0.0836092719111111	0.125118739742857	-0.0494346104126984	-0.049988393	-0.121061809096825	-0.0890643263857143	-0.0702235451698413	0.128924970339683	-0.119521217955556	0.0148554602222222	-0.0660550917825397	0.00858938435396825	0.016043713084127	-0.112067492395238	0.000764952788888889	-0.0833158271174603	-0.171180722579365
ACE2	0.0617309469555556	0.208776231526984	-0.0975839314873016	0.058081918652381	-0.342460589485714	-0.530118050701587	-0.20884314475873	-0.171061590371429	-0.257720470303175	-0.155881663385714	-0.0381727445444444	-0.0620466433206349	0.162028102619048	-0.278599961452381	0.343353709960317	-0.11053164828254	-0.0148821712968254	-0.123559671620635	0.329390094788889	-0.19702873252381	-0.286798632893651	-0.00767096667777778	0.0214097527412698	-0.0350430843746032	-0.1060154064	0.515257147466667	0.0423271005952381	-0.0944615784634921	-0.20972086271746	-0.277529822985714	-0.426201334206349	-0.235323862333333	0.228262027644444	0.18334274478254	-0.0369475407063492	-0.200703832134921	-0.108022129912698	0.0515792570031746	-0.265058402380952	0.0604291133777778	-0.0409681203984127	0.214956090084127	0.170294236163492	-0.0779705940952381	-0.187947954592063	-0.126214552846032	0.0883417000095238	0.103227629980952	-0.0945564845761905
ACF	0.256218837838095	0.0469221492396825	-0.054046166315873	0.329135469168254	-0.137810847334921	-0.224454541373016	-0.31739255451746	-0.175944020887302	-0.226739001568254	0.0189394797380952	0.0281991948793651	0.178590522211111	0.035648249631746	-0.00814150157142857	0.328546504809524	-0.0675195213412698	-0.0101053397238095	0.0237678720047619	0.234443180725397	-0.275357579598413	-0.098963829784127	-0.0616160472380952	0.0806751863015873	-0.0646030340428571	-0.113795322719048	0.125159074793651	0.265562337490476	0.394108887222222	-0.0658010907650794	-0.281814187857143	-0.0720369503873016	-0.0613549858349206	-0.130085078338095	0.0117973549603175	-0.0147745240619048	-0.122695522601587	-0.237491438904762	-0.0787217853349206	-0.379994827988889	0.0651184982777778	-0.333344291719048	0.191798279833333	0.0158881285126984	0.103528788114286	0.182548487587302	-0.15950292012381	0.0889957865952381	-0.0343013974444444	-0.150735198507937
ACHE	0.822159672380952	0.219085378820635	0.0107538391095238	0.21106395612381	-0.221944956328571	-0.1197390035	-0.144801353188889	-0.275357579598413	-0.201083975965079	0.0835774764730159	-0.154741325971429	0.0724762833920635	0.338213215979365	0.146275986390476	-0.0128753307285714	-0.0271099934730159	0.0275754552698413	-0.0129689788031746	0.149427623533333	-0.258256594011111	-0.154370282783016	-0.178158134598413	-0.0311353898952381	-0.258009206111111	0.0503475336444444	0.328212909725397	0.170132197831746	0.139544764688889	-0.174265297225397	-0.32073038077619	0.000764952788888889	-0.0435834276984127	-0.0199045331634921	0.164203906480952	-0.0424269232984127	-0.138363874130159	-0.217860922631746	-0.080774545347619	-0.184873914838095	-0.0352364632888889	-0.353044456539683	0.052922284115873	-0.0673909745666667	0.0121865419333333	0.0482536736349206	-0.318676652587302	0.0383941222269841	-0.0224753053587302	-0.0358577841
ACIN1	-0.167579604465079	0.182011915084127	0.35302520345873	-0.227220035864603	0.192587963025397	-0.0802771513539682	0.180961372436508	0.232600974222222	0.148947492112698	0.291329994365079	0.498791928968254	-0.0666787049380952	-0.275147864566667	0.197631110371429	0.0550953914873016	0.436074086614286	0.388062318809524	-0.271708632519048	-0.204068193920635	0.234385009719048	0.230808643055556	0.0577646357388889	-0.130046493852381	0.264664872773016	-0.0465584087603175	-0.214480248820635	-0.457357187433333	-0.266089567936508	0.404220681771429	-0.0328365906746032	0.158910890968254	-0.142529337204762	0.0867030109587302	-0.58300291441746	-0.293317109955556	0.240607968888889	0.0600987524650794	0.324736496746032	0.118915005330159	-0.117870449584127	0.142029625698413	-0.202326453895238	-0.265196003703175	0.266587469925397	-0.186487156406349	0.365545559298413	-0.157418022150794	0.440628666480952	0.237140915750794
ACLY	-0.349688969868254	-0.583804845396825	0.159043408404762	-0.112449583177778	0.0950703344857143	-0.11329624644127	0.0394927773793651	-0.167440572709524	-0.0064764529031746	-0.496959160555556	0.275265258738095	-0.146767498012698	-0.106844124712698	0.123582575495238	-0.218332833147619	-0.268300541950794	0.258339189923809	-0.0150048234206349	-0.382246510528571	0.187880814996825	0.115682278973016	-0.53102128084127	-0.418487002963492	0.121668820860317	0.683092668968254	-0.310733505628571	-0.129394385836508	-0.291466362501587	0.455056300550794	0.457090520846032	0.0165810771444444	0.0461829752301587	-0.182493155153968	-0.13156064882381	-0.155881663385714	0.448395503577778	0.0813124715349206	-0.0200713441238095	0.0910419776460318	-0.496464776428571	0.111525648614286	-0.147968719509524	-0.104283910144444	0.227975270036508	-0.222633522906349	0.335406523161905	0.297445210492064	0.247864535296825	0.358107703253968
ACMSD	-0.112025135114286	-0.158842136363492	-0.514139146746032	-0.129609249150794	0.0166759224714286	0.235694923206349	0.0124727995460317	-0.078904675468254	-0.0866076773015873	0.0277744005539683	-0.100185150234921	-0.0895369154380952	-0.308422225268254	0.145398302274603	-0.0649133100825397	-0.00683520642539682	-0.101889458261905	-0.300480594960317	-0.00747012724603175	-0.0191896346619048	-0.266358026125397	-0.0518727158539683	0.0689382451253968	-0.409401470687302	-0.484629453598413	-0.112125548485714	-0.142837355390476	-0.0903838981825397	-0.228073967253968	-0.0274355972761905	0.129522218306349	0.132836258712698	0.241464938906349	-0.109252292266667	-0.113999133380952	-0.33216663642381	-0.0293902078619048	0.0213746123428571	0.127196629361905	0.334278754973016	0.0857984476031746	0.364808649034921	0.200278254177778	0.128398273293651	-0.0731532458492063	-0.134192049539683	0.217118809825397	0.0687421051555556	-0.110303645171429
ACN9	-0.552595764365079	-0.492727591507936	0.129108257187302	-0.688464818915873	0.145514176466667	0.367711294666667	0.244630611306349	0.30795654591746	0.403532650687302	-0.0157768023174603	0.0547502222984127	-0.569786037353968	-0.512307655793651	-0.158308484930159	-0.277825520360317	0.337144214809524	-0.0541088929793651	-0.415998998068254	-0.533286993809524	0.367042767539683	0.0858409236063492	0.0437960601539683	-0.244341405195238	-0.333844654103175	-0.530448974312698	-0.392925120193651	-0.775630397115873	-0.517582389642857	-0.556398517830159	0.379454460661905	0.309217448730159	0.489476414655556	0.264664872773016	0.264848750103175	-0.581811725106349	0.403205842136508	0.282964590752381	0.201162298539683	0.587490652865079	0.300583363174603	0.567841871095238	0.297238647773016	0.439508757338095	-0.0130582421968254	-0.383098891553968	0.102692299298413	-0.352285013161905	-0.55979774147619	0.283869192407937
ACO1	-0.194445731896825	-0.216186810004762	0.204249139403175	-0.1681443683	0.133280318947619	-0.103842157804762	0.0230780438634921	-0.203005331106349	0.13171399961746	-0.597299883492064	0.392619277004762	-0.0726839757365079	-0.0328642632857143	-0.0447656248142857	-0.221844253428571	-0.240961814439683	0.021867933747619	-0.225029208487302	-0.346183784634921	0.350752617542857	0.183297123031746	-0.660543205053968	-0.309804890936508	0.271236501044444	0.959442174893651	-0.176222623139683	0.0159441654492063	-0.186315650190476	0.284172578598413	0.316212845873016	-0.0544633158746032	-0.0813143285825397	0.24802843452381	-0.144438728938095	0.168518296579365	0.322404797230159	0.00756729846825397	-0.252117977271429	-0.0370013103571429	-0.373342254012698	0.10718033744127	-0.179594584947619	-0.52053068647619	0.25187255092381	-0.0529701576507937	0.192839719101111	-0.163007168439683	-0.070255014452381	0.345360912460317
ACO2	0.0948100345301587	-0.0525464501873016	0.138869986192064	0.407436101507937	0.385011045904762	0.0341298226920635	0.296647870739683	-0.0195587475587302	0.0569637960793651	-0.26106504584127	0.214370081438095	-0.165827302752381	-0.0757571170746032	0.0187806008301587	-0.249823917007936	-0.375862697757143	-0.17018652385873	-0.237544426628571	-0.314950521042857	0.0398618009222222	0.330396030190476	-0.460429100052381	-0.23316832741746	0.455259921085714	0.567172630952381	-0.156038687961905	-0.047949887684127	-0.276032259630159	0.487502210952381	0.307162606163492	0.308588944534921	-0.406271475503175	0.133694579855556	-0.342861161087302	0.678042834365079	0.36594007984127	0.237140915750794	0.295487963209524	0.0754818104412698	0.0810399825396825	0.230273678374603	-0.451262880866667	-0.617197387512698	0.0624333257349206	-0.110372987603175	0.0639296938936508	-0.263350016403175	-0.414282775052381	0.108062564466667
ACOT1	0.0070105047936508	0.353646680206349	-0.0190237698761905	0.042199003184127	-0.000650586050793652	-0.0491229268444444	0.0634847419095238	0.0981519188777778	-0.17347432962381	0.0646748767412698	-0.0753483942555556	0.0860365246396825	-0.0331554503111111	0.163862424066667	0.0654336916714286	0.0286239517126984	-0.0605998437253968	-0.175349219534921	-0.0291294152825397	0.0113280425825397	-0.116063289995238	-0.365550659225397	-0.045029035131746	0.0755609609634921	0.0338133795412698	-0.0202218039730159	-0.0297061646269841	0.106572372011111	-0.0844167147666667	0.0109349570650794	-0.100363980806349	-0.0424486137253968	0.101331410707937	0.191897957965079	-0.00482473811428571	-0.119957085236508	-0.209095144855556	-0.179198153744444	0.0257399892619048	0.0191761042126984	-0.0775897973761905	-0.0697667435952381	-0.0986453484095238	-0.043204579115873	0.0692529381460317	-0.0332509889873016	-0.0646908645126984	-0.0821257229206349	-0.047058080384127
ACOT11	0.163395055634921	0.00462719018730159	-0.0308913904650794	0.165822329639683	-0.098470446531746	-0.326191076596825	-0.0978863312301587	-0.332772333904762	-0.530681195396825	0.106831929595238	-0.194284055004762	0.0178980676079365	0.0651449223142857	0.0913171636365079	0.000259913541269841	0.055373105768254	0.0807514027365079	0.11931974231746	0.299759757515873	-0.0866914781603175	0.0278288760238095	0.0323556288412698	-0.0517176927793651	0.00719125769206349	0.0879352575920635	0.135377155166667	0.37022790557619	0.136095869192063	-0.125815772415873	-0.111319529733333	-0.321777387473016	-0.315778450973016	-0.202365091793651	0.00569967947301587	-0.0628085514904762	-0.195786620890476	-0.249345187230159	-0.0508470272015873	-0.154239408468254	-0.195357014457143	-0.353828099542857	-0.0154432160380952	0.23456329115873	0.0565248771936508	0.194322244090476	-0.242904265628571	-0.129148949204762	-0.041204374047619	-0.0514943377603175
ACOT12	0.326326658809524	0.218362884171429	-0.101436180306349	0.586628191304762	-0.133122647096825	0.128529233507937	-0.14207144921746	-0.0480263818269841	-0.0138950502174603	0.0591600560238095	-0.120271357744444	-0.0311052067238095	0.640174118809524	-0.152378760660317	0.0606401567222222	0.0660368281206349	-0.0777565408793651	0.0731473383444444	0.144285115506349	-0.0692422528206349	-0.0252807128174603	-0.0299811393126984	0.332858772020635	0.0995144292888889	0.0328959216253968	0.46859653584127	0.477853002142857	-0.0587892651857143	-0.0749624271269841	-0.424092288138095	-0.0450440724619048	-0.0996634836190476	-0.248718855857143	0.226971063136508	0.0191761042126984	-0.0875665677047619	0.106131039707937	-0.00751925379365079	0.0087409597984127	0.0322944571619048	-0.0570267443714286	0.21127778932381	0.0966752153174603	0.0134382733698413	0.272883083709524	-0.159431829003175	-0.0670855611761905	-0.107902919376984	-0.0162986689619048
ACOT2	-0.0059365946984127	-0.242904265628571	-0.0744316511698413	0.0200414568761905	0.324736496746032	0.49291596941746	0.45885737612381	0.162341067055556	0.164705073588889	0.47715608952381	-0.445064809330159	-0.229642275309524	-0.155514054193651	-0.512307655793651	-0.0973547933920635	-0.224236450706349	-0.394521099206349	-0.228822774739683	-0.123965656071429	-0.445399821931746	-0.27587443572381	-0.322436358638095	-0.201869929206349	-0.284388745031746	-0.251802493222222	-0.018316006447619	-0.0483125977650794	-0.11484940284127	0.265562337490476	0.486120793280952	0.0893959535206349	0.128244374725397	0.134181178201587	0.394527415555556	-0.00317759360634921	0.234636158466667	0.656749249020635	0.141936518484127	0.528403721349206	0.498791928968254	0.57932693702381	-0.125378084652381	-0.21342769374127	-0.215424457333333	-0.187765820206349	-0.508524467222222	-0.147510596042857	-0.330628847638095	-0.418954203042857
ACOT4	-0.0675195213412698	1.08951708365079	0.260407833047619	-0.0520487000492064	0.111658314574603	0.535038402084127	0.385494827777778	0.427258587034921	0.268523690912698	-0.0451899143126984	0.120046339534921	0.0793631552555556	0.163862424066667	-0.0980241763650794	-0.239985311438095	0.324058447725397	0.137474511122222	-0.00412254505873016	-0.0232716403015873	0.51949474031746	0.0123515647190476	0.27422280874127	0.326628814233333	-0.379134821507937	0.407436101507937	-0.0507372132809524	-0.147478732638095	-0.122201336280952	-0.190493021512698	0.102373870555556	-0.846235734444444	-0.268431875042857	0.023924963731746	-0.0685509939047619	-0.24282694242381	-0.176189659095238	-0.289301330804762	-0.194445731896825	0.0755968902	-0.118997642522222	0.360212887063492	-0.187996214314286	-0.130385794279365	-0.0994764067412698	-0.248537692674603	0.174208064657143	-0.228121166504762	-0.146575672785714	0.232529409603175
ACOT6	0.27804957788254	0.0971624597968254	0.00811315933968254	0.371061780793651	-0.014651063747619	-0.149180992863492	-0.217026435825397	-0.0939074212666667	-0.625715902444444	-0.138023570606349	-0.376707707433333	0.191798279833333	0.0986454065396825	-0.0118909272031746	0.34974028164127	-0.0139682002587302	0.0733384450063492	0.013846351531746	0.0162288901809524	-0.417355096773016	-0.212246931615873	0.163116959579365	0.194624062085714	-0.203139892371429	0.146035826679365	0.0115049196873016	0.60462764047619	-0.0184310502253968	-0.290436811106349	-0.109750900553968	-0.0869659576825397	0.0051746401968254	-0.00857303132698413	-0.00535222284126984	0.525552450766667	-0.00174499541269841	-0.338095788995238	-0.105955686801587	-0.149912371784127	0.200392612336508	-0.309560253968254	-0.0499084674793651	-0.225868870185714	0.27202600868254	-0.0445948804809524	-0.153387154601587	0.0277430611396825	0.0878112474650794	-0.0700839917238095
ACOT7	-0.00062019744920635	-0.042040750131746	0.0315712942349206	-0.0484064989888889	-0.144731315403175	-0.0264262700666667	-0.0395795902174603	0.00555306860793651	-0.0945227172619048	-0.100336776709524	0.0575740500285714	0.0173351516380952	0.207730250742857	-0.101239714638095	-0.109165884066667	-0.173689914773016	-0.0988779049619048	0.0642149067111111	0.0305531206460317	-0.0198305578253968	-0.115458420687302	-0.175309083793651	0.207063800338095	0.0247121511730159	0.239514501380952	-0.0360221639603175	0.187644719753968	0.0194162284984127	0.0611233271546032	0.013378710952381	-0.270708809942857	-0.185556038625397	-0.156451321198413	0.15863644144127	0.360337741388889	-0.125277140238095	-0.078999577568254	-0.204565774730159	-0.024346686084127	-0.0933338007095238	-0.0442459086190476	-0.0399101942888889	-0.241686167250794	-0.0310474297444444	-0.111802170766667	-0.00641006432698413	0.0409800402555556	-0.0317663760603175	-0.00848602734444444
ACOT8	-0.110586720307937	0.311795810244444	0.0274442665111111	-0.0823006974809524	0.160490278996825	0.311230868539683	0.378376286296825	-0.0149787677126984	0.0879352575920635	0.271236501044444	0.078164053247619	0.0390258638031746	-0.082552047068254	0.170294236163492	-0.187376946192063	0.0787931625968254	-0.0343809365285714	0.213092098920635	0.036859430668254	0.0341705298349206	-0.0968781178174603	-0.0553970343412698	0.15788392534127	-0.0643334449174603	-0.3216734589	-0.139926217809524	-0.179816565211111	-0.151041205296825	-0.737778268836508	0.0822132176825397	0.00120719756507936	0.00414880285555555	-0.227960379319048	0.0824677886746032	-0.146190176973016	0.0847697831746032	0.233767858546032	0.138999274528571	0.139122648396825	-0.208342876877778	0.0368863023634921	-0.27587443572381	-0.213938057879365	-0.203437977119048	0.177581670115873	0.0305238392079365	-0.178649026428571	-0.0435834276984127	0.0318651223650794
ACOT9	-0.10016042722381	-0.308083833952381	0.0747662684	-0.255635520971429	0.037302557031746	-0.0566770559460317	0.0801096320730159	-0.252186661725397	0.0506964486142857	0.00358816710634921	0.0121575418507937	-0.271266631561905	-0.0717620766428571	-0.10764346024127	-0.335202838301587	-0.0686339964015873	-0.0395197748460317	-0.0357744553126984	-0.2921098421	0.0655496848809524	0.000601543906349203	-0.159300299714286	-0.414420054465079	-0.30963657994127	0.0788265404444444	-0.261689897471429	-0.153903698115873	-0.0768158251253968	0.0777336671253968	0.392133289125397	0.159725851079365	0.281168718798413	-0.206684327934921	-0.226739001568254	-0.183140612536508	0.270906359206349	0.27636862295873	0.0947615230666667	0.218891185404762	-0.225590620642857	0.281781502115873	0.193851011790476	0.181418069739683	-0.149749634431746	-0.0311916112047619	0.380942268544444	-0.170342669107937	0.375718182763492	0.120874666520635
ACOX1	-0.212587636934921	-0.320545965330159	-0.307731765255556	-0.168876624333333	-0.152378760660317	-0.248128144222222	-0.11689326791746	-0.419764675793651	-0.128416639474603	-0.128144281615873	-0.052296518752381	-0.243098424598413	-0.216882741428571	-0.0884247672301587	-0.23616904584127	-0.172339613722222	-0.143417998184127	-0.173871536331746	-0.138773200931746	0.0391270967666667	-0.191373651026984	-0.0343013974444444	-0.278969969219048	-0.3721309493	0.140923596003175	0.0112021369634921	-0.10050549397619	0.313741883814286	0.254600224231746	0.0911727836190476	0.226914242460317	0.377611592063492	-0.266502317788889	-0.0239105672460317	-0.0561614989619048	0.184229927073016	-0.0497608714396825	0.300677335126984	0.140211284833333	0.30537589292381	0.085583754884127	0.0436207759968254	0.197378030342857	-0.0623382326888889	-0.263815613728571	-0.0333339152190476	0.45885737612381	0.337249466626984	0.0342413528460317
ACOX2	-0.0406756987944444	-0.191042231353968	0.0422950400730159	-0.0358577841	-0.468996406163492	-0.307473891090476	-0.505646551925397	-0.28893641458254	-0.577947045052381	-0.292656612366667	-0.152194107855556	0.0947114792238095	-0.0618653844301587	0.173902324333333	-0.0333616757174603	0.29986967447619	-0.0641028705698413	0.0285457250539683	-0.0812170222428572	0.0101801970587302	-0.449496822839683	0.27804957788254	-0.216186810004762	-0.333630067577778	-0.1159155532	-0.0897648411238095	0.0791654343222222	-0.0847339096825397	0.0234508482539683	-0.212006285722222	-0.430133039868254	0.149126050749206	-0.252256612804762	-0.540018641253968	-0.156232958631746	0.209394667428571	0.119730452284127	-0.568186015947619	-0.140673769080952	-0.232960018714286	-0.028996927115873	-0.207853505822222	0.152560216498413	-0.0781089099412698	-0.171578292690476	-0.0416329887619048	-0.11082379472381	-0.123421814765079	0.0317745329809524
ACOX3	-0.111698234106349	-0.0379968358920635	0.26738531318254	-0.127820552195238	0.227975270036508	0.0408467720539683	0.13171399961746	-0.143000380450794	0.0399237867793651	-0.123009576049206	0.202412286826984	0.2708153065	-0.106722708395238	0.0989350127698413	0.0221791249952381	-0.0385599707857143	0.158290279115079	-0.181457222592063	-0.21158832024127	0.263353222992063	0.175008414126984	0.197318756219048	-0.254443939638095	0.115770489471429	0.250973494269841	-0.14715109244127	-0.146221641387302	-0.231420036344444	0.282322975753968	0.0550953914873016	0.0788265404444444	-0.249500794428571	0.140585604371429	0.0982822677809524	0.136443822128571	0.101417948884127	0.274704446265079	-0.0637183758269841	0.163757340863492	-0.227220035864603	0.0904988929047619	-0.305300017801587	-0.350455969073016	-0.137194725652381	-0.153341165698413	0.202472819326984	-0.199694115228571	-0.212045562085714	0.167670668134921
ACOXL	0.0172585558412698	0.181651435297778	-0.062450613047619	0.0595143174761905	-0.224599432279365	0.0305238392079365	-0.0705651000936508	-0.0187728038063492	-0.0856978066	-0.0905271393873016	-0.045213929852381	0.0604696277301587	0.087007698115873	0.00521555457619048	0.00539557831428572	0.0885909173111111	-0.224128183226984	0.162341067055556	0.259612197512698	-0.55167122894127	-0.0147745240619048	-0.136851768849206	0.205345526361905	0.0337079813666667	0.122176854628571	-0.0371829248301587	0.359511989946032	0.149884057321429	0.000601543906349203	-0.657462228015873	-0.180482206455556	-0.102786908857143	-0.1204505551	0.373943226455556	0.053563644647619	-0.0161354901555556	-0.350100798253968	-0.331335079785714	-0.149524197103175	-0.0859346435634921	-0.206730125890476	0.212758543095238	0.184671022174603	-0.0083129540047619	0.0859566374015873	0.00320416254285714	0.10854772184127	0.243535371855556	0.00312505705079365
ACP1	0.107945882512698	0.309433787814286	0.446301896666667	-0.296238476114286	0.202783551404762	0.148297845103175	0.17154851901746	0.104098232774603	0.0722936721825397	-0.29108585097619	0.326230532460317	0.516316780688889	-0.346374582011111	0.351056639528571	-0.0820020241888889	0.891747690634921	0.613306747063492	1.14757404968254	-0.0132143884285714	0.34809228598254	0.342389531652381	0.144367466920635	-0.195113378769841	-0.0430131284396825	-0.578334820503175	-0.0017061357047619	-0.162479323995238	-0.307320323306349	-0.0465843942825397	0.072745757468254	0.169657610601587	-0.689878337376191	-0.427672866666667	-0.120271357744444	-0.288335711115873	-0.415722322222222	0.0319381108238095	-0.650442133496825	0.129977629979365	-0.383528597290476	0.148106310036508	0.572440754628571	0.315229764912698	0.611074115131746	0.577926213333333	0.370401404179365	-0.416567866884127	0.334278754973016	0.384229926428571
ACP2	0.0504756070714286	0.0775544417507937	0.110585552292063	-0.0828929431793651	0.0598072305460317	-0.0486526907111111	-0.0220034223555556	-0.168954679334921	0.118118456792063	-0.236344520634921	0.0204052113793651	-0.30181214965873	-0.196300742253968	-0.380606145526984	0.0018731424031746	-0.276785149936508	0.080523019384127	-0.218250887336508	-0.155063002298413	0.15497719878254	-0.152064407685714	-0.512568003623809	0.0472453804460317	0.0685677157174603	-0.201459035592063	-0.111445853922222	-0.0946478523412698	-0.110077511631746	0.191397162719048	0.145514176466667	0.263813038803175	0.107075163804762	0.556650598149206	-0.124788464649206	0.0956826709253968	0.17452581878254	-0.20678046375873	0.0914007472412698	0.0404982907920635	-0.18430780611746	0.0151724220634921	-0.147616048611111	-0.0566187895476191	-0.210364871234921	0.00621516382222222	0.18396460537619	-0.131136920142857	0.0241768490047619	0.12486082658254
ACP5	-0.0494718219650794	-0.0925369355428571	-0.0483125977650794	-0.195442995004762	0.280535052465079	0.23660873191746	-0.728212606614286	0.178224242412698	0.134181178201587	-0.234475193439683	-0.0620780473333333	0.576364859047619	-0.0729961700746032	0.350892725566667	0.293023271006349	0.230204301460317	0.131928677136508	-0.445752346873016	0.00599084146666667	0.228047780573016	0.0359113271603175	-0.498227753492063	-0.402317771798413	0.151970412271429	0.3620578659	0.748900560423809	-0.131267203471429	-0.0215400145333333	-0.246205283563492	-0.0823801873285714	-0.574963849285714	-0.250014631763492	-0.111698234106349	0.530942786138095	-0.225590620642857	-0.292492600166667	0.030419902431746	-0.492727591507936	-0.215890992134921	-0.440993767392063	0.0248989916984127	0.445081391825397	-0.29727195294127	0.725988738571429	0.634748953519048	0.113390265996825	-0.0297339491666667	0.489476414655556	0.149900923347619
ACP6	-0.0415165514984127	-0.155214548034921	0.171493630093651	0.00986138709365079	-0.0348893866047619	-0.0414821268412698	-0.396527895185714	-0.083988017631746	-0.0500447855126984	-0.232593264126984	-0.00974332461587302	-0.0933896899238095	-0.00364578415555556	0.121263176233333	0.0158588054111111	0.085583754884127	0.0883417000095238	-0.0517984229825397	0.131292078246032	0.0166428662142857	0.0222484890253968	-0.123524875511111	-0.0440043297619048	-0.0534813524634921	-0.307473891090476	-0.00315314511428572	-0.0156314816825397	0.113547273626984	-0.488391391825397	-0.0315785506428571	-0.0289673247952381	-0.152525104679365	-0.273721103761905	-0.0320536357571429	0.0070733868	0.0260096984126984	-0.241746843369841	-0.183826709231746	-0.0057989856015873	-0.0936188497873016	0.0329279995698413	-0.225234436896825	0.168363666950794	0.380506548053968	-0.0784786442793651	0.000578739441269841	0.41989820211746	0.252931676661905	0.095913731268254
ACPL2	-0.183758593988889	0.232460932912698	0.333872245855556	-0.219055321934921	0.0369827523492064	0.251059250730159	0.132299236225397	0.218224552185714	0.243412351293651	-0.250985459314286	0.13687086008254	-0.255441753771429	-0.253793137352381	-0.0936188497873016	0.00526739273968254	0.0264182564666667	0.129308376846032	-0.283577421709524	-0.0852533092920635	0.223713438903175	0.315641339149206	0.0287377183706349	0.0611632202460317	0.2496942352	-0.388347799661905	-0.162776715469841	-0.200425920287302	-0.0837332642698413	-0.0961965671952381	-0.025893338415873	-0.255375881712698	0.139988967998413	-0.439350501190476	-0.127372833080952	-0.365463670211111	0.362298273201587	0.174645601628571	0.15375344258254	0.0583560259142857	-0.225029208487302	0.241991402004762	-0.289580046407936	-0.453303626274603	0.135325892487302	-0.220093646147619	0.26738531318254	-0.302661987611111	-0.00602263788253968	0.0455222409888889
ACPP	-0.197060630944444	-0.277395299226984	0.21466616794127	-0.239743365320635	0.161880871892063	0.182889569073016	0.0103100198730159	-0.467213619073016	0.465180270979365	-0.0866076773015873	-0.0729147913031746	-0.55474265074127	-0.472609425476191	-0.0694484105126984	-0.493708084550794	-0.18073376538254	-0.376819908015873	-0.283632937895238	-0.448790299312698	-0.0129477730555556	-0.37132450821746	0.0317407282904762	-0.199294190722222	-0.0473481978444444	-0.128576055614286	-0.0816344896761905	-0.162941927173016	-0.114298152357143	0.468133315238095	0.0919435367642857	0.250973494269841	0.112750888825397	-0.528898165131746	0.360212887063492	-0.0391359210015873	0.546635281931746	-0.0538104122650794	0.442562477238095	0.195137185968254	0.175276375784127	0.206720210909524	-0.00210563986984127	-0.242641575738095	-0.219010065195238	-0.254129990812698	0.0159712870507937	0.522864009285714	0.131441087690476	0.0436207759968254
ACPT	0.370771267833333	-0.10016042722381	-0.541318496984127	-0.0159908958222222	-0.396917492888889	-0.150735198507937	-0.203388915409524	-0.213764120968254	-0.21920482168254	0.135665616584127	0.0107538391095238	0.528801793888889	0.601531329655556	0.110821650539683	0.769668676773016	-0.0435834276984127	0.0237678720047619	-0.053724357352381	0.37065734251746	-0.485183065526191	-0.452586681455556	-0.3216734589	-0.196771014388889	-0.37438492162381	0.0181858142111111	0.293731873714286	0.0871169093857143	-0.040364440331746	0.0465878947222222	-0.506756527830159	0.013846351531746	-0.1619463342	0.0937940630666667	-0.0315465878412698	0.297445210492064	-0.267358734230159	-0.508292496047619	-0.0343809365285714	-0.834604890079365	0.0831990688031746	-0.579572361785714	-0.164817820271429	-0.106659170085714	0.443538834309524	0.138389798222222	-0.183066784230159	0.284911274546032	-0.0421403545031746	-0.440178260396825
ACR	0.0393456991174603	-0.0725927548793651	-0.459193644893651	0.0665933277396825	-0.183066784230159	0.00615397524285714	0.0217202395	-0.0298641394714286	-0.0110487742809524	0.270104707753175	-0.0683201020666667	-0.120877431349206	-0.164447390947619	0.017434287847619	-0.0286279549650794	-0.0100487228984127	-0.109712458260317	-0.199060984920635	-0.00448342562698413	-0.151002621830159	-0.46009273851746	-0.0894005051412698	-0.1474312735	-0.148337677244444	-0.0718532051269841	0.0216263166587302	-0.0348310112015873	0.123977724115873	0.0167704412460317	-0.442018659603175	-0.00906202884285714	0.128398273293651	0.0658757036444444	0.216550831104762	0.119730452284127	-0.0349861875555556	-0.00964978052857143	0.0750037810190476	-0.0177265215269841	0.0395954873079365	-0.0598073132777778	-0.157928229871429	-0.120610203273016	-0.167289918653968	0.207063800338095	-0.346835885057143	0.0194162284984127	-0.214829159877778	-0.11570996784127
ACRBP	-0.17247072105873	-0.491996811825397	-0.915187668147619	0.030092814547619	-0.388094812261905	0.176756860952381	0.181833452477778	-0.0301049233698413	0.00759943641111111	-0.451653109655556	0.0465591758222222	1.53992279121746	1.50013100295079	-0.314336705290476	1.58753154253968	-0.370627477115873	-0.545096199876191	-0.083253422931746	1.24192034169365	0.129834958338095	-0.533286993809524	0.52352450602381	1.24762667571429	-0.123559671620635	-0.306403265901587	-0.0492119297714286	0.968915276084127	-0.695613888650794	0.366791569947619	0.17061587907619	0.561525611507936	-0.112249262150794	-0.419601905122222	0.598356936074603	1.14370584417937	-0.266158601349206	-0.414002228444444	0.345360912460317	-1.05968094280476	0.50221807015873	-0.502502082984127	0.0743140002460317	-0.652735539920635	1.05118111722222	1.7481922284127	-0.538797010536508	0.691966844471429	-0.147297478952381	-0.719036091190476
ACRC	-0.149749634431746	-0.37864453468254	-0.812980326349206	-0.161907595742857	0.221835305331746	0.273767965661905	0.343658152349206	0.223713438903175	0.151126679920635	0.50876830015873	-0.122667976380952	-0.374185396785714	-0.243550522366667	-0.286522738061905	-0.354893019228571	-0.200185638906349	-0.442854032433333	-0.273416856939683	-0.159071194963492	-0.103938111990476	0.0608636429952381	-0.0598426786015873	0.122344461044444	0.0232313126079365	-0.223423726015873	-0.0995033010206349	-0.204612997825397	0.0602893771174603	0.278224927155556	0.219749920857143	0.0926346845126984	0.305168080339683	0.168363666950794	-0.0113781910809524	-0.00445127748888889	0.0605736497031746	0.161269920952381	0.165432730187302	0.255915734211111	0.156868702696825	0.163700080173016	-0.242904265628571	-0.228018600057143	-0.308995127969841	-0.171578292690476	-0.108643155801587	-0.182493155153968	-0.193275237479365	-0.192468267920635
ACRV1	0.496148762380952	0.103842358285714	-0.140538838280952	0.156733765796825	-0.158563853428571	-0.289979766555556	-0.153824604619048	-0.139189817722222	-0.343462017544444	-0.0958942296777778	-0.202738834138095	-0.0528108693269841	0.128608845312698	0.122781025631746	-0.0386148807650794	-0.0655098305142857	0.0324718773904762	-0.120934640439683	0.288331651177778	-0.10192115761746	-0.0187964953126984	-0.0234219642333333	0.126676783755556	-0.035127094915873	0.149126050749206	0.0521049058	0.00213387804126984	0.213379325857143	-0.0735839749920635	-0.179550676357143	-0.0349861875555556	-0.0268128264349206	-0.0447099332222222	0.0925102495333333	0.220223849369841	0.14793320697619	-0.107057041122222	-0.115583732665079	-0.134833665509524	0.0302669912396825	-0.233281550087302	-0.120512672060317	-0.0140312837174603	-0.0763663504476191	0.143267872598413	-0.172915226604762	0.0199576302746032	0.167421729636508	-0.333630067577778
ACSBG1	-0.123559671620635	-0.264509796380952	-0.310827701042857	0.00820222456190476	-0.177312357587302	-0.24201005362381	-0.0846746339492064	0.00989134662222222	0.0168257460936508	0.147043205926984	-0.181426981036508	0.198232923101587	0.592779876309524	-0.36907675	-0.0916742769603175	-0.206396305449206	-0.359091905861905	-0.246262307090476	0.0172952902777778	-0.300778481120635	-0.347239447055556	-0.267492848396825	0.646018261614286	-0.330159277774603	-0.120357138568254	-0.00734062255873016	0.0418867725888889	-0.0266012830253968	-0.0438606039507937	0.059440619131746	0.0261044751111111	-0.116678748573016	-0.379581414979365	0.300388629919048	0.518268283222222	-0.159227280095238	-0.258871375690476	0.149900923347619	-0.0914707408253968	-0.0795313546222222	-0.102869865388889	0.274981470949206	0.177581670115873	0.505309143174603	1.03287264415397	-0.110699362319048	0.412102244433333	0.0773157024507937	-0.194410975742857
ACSBG2	0.0499281891619048	-0.0526945044904762	-0.169700305109524	0.0533675507619048	-0.280663851260317	-0.0577886748857143	-0.0111189016126984	0.13305073712381	-0.303262035833333	-0.216078220442857	-0.0292988306396825	0.00759943641111111	-0.0308709062396825	0.118118456792063	0.0992298576238095	-0.058349738384127	-0.0307762065666667	-0.177312357587302	0.0906441107031746	-0.4228644485	-0.211853485285714	-0.216882741428571	-0.060232303447619	-0.226666226873016	0.232993165003175	0.251485197555556	0.343500245342857	0.319649632806349	-0.155214548034921	-0.0160052602206349	-0.0714292484555556	0.11515527392381	-0.125028652703175	0.115109746507937	-0.0367615283873016	-0.0331222941492064	-0.0481654185269841	-0.102339719328571	0.000971226244444446	0.115202429142857	-0.231531074990476	0.040782063115873	0.269204873420635	0.00312505705079365	0.124230312166667	-0.171924676822222	0.0149253331190476	-0.107902919376984	-0.156521072979365
ACSL1	-1.35805573055556	-1.5325364631746	-0.333722993968254	-1.0889327981746	0.297238647773016	0.486400352911111	0.348612883325397	-0.685035677460317	0.38079664722381	0.676333782412698	-0.192201579169841	-1.82734643015873	-1.16291290370317	-0.932288259285714	-2.24940129957619	-1.21543332253968	-0.908449119893651	-1.15501102788889	-1.10414228217143	-1.20699380338571	-0.841598815131746	0.23232622058254	-0.855053223888889	-1.10964772460317	-0.14140719817381	-0.308660757388889	-0.264646522373016	0.425043151865079	0.947068123598413	0.894972041322222	0.666321372703175	1.4270344211381	-0.322515966785714	0.792375463868254	0.624412696296825	1.35489035650635	0.832729213544444	0.810474545238095	0.744984334960317	0.51949474031746	0.887185333730159	-0.708193289114286	-0.643595765634921	-0.753345336904762	-1.74076506896825	-0.932288259285714	-0.394018372788889	-0.432286533861905	-1.17585854645556
ACSL3	-0.107920442215873	-0.175009889250794	-0.00757343001904762	-0.157287103006349	-0.0287397459888889	-0.157520367120635	-0.197060630944444	-0.104376106403175	0.0518398637873016	-0.311170215092063	0.115250413385714	-0.188885766438095	-0.222488120504762	-0.0357192823126984	-0.135401212860317	0.0516796177603175	0.139394309396825	0.185685385338095	-0.144373553703175	0.0998105887063492	-0.0289060047365079	-0.103806144434921	-0.164406987503175	-0.167052870150794	-0.226666226873016	-0.0663883598904762	-0.107856106019048	-0.100662570073016	-0.0764934084984127	0.086411128784127	0.0951447774968254	0.282964590752381	-0.223357655777778	0.0275754552698413	-0.203837511074603	0.285880592312698	-0.187670875609524	-0.0460155619365079	-0.0528921105984127	-0.116126366714286	0.135590572238095	0.318771368861905	0.26776569562381	0.0468425641269841	-0.217076623253968	0.183007479730159	0.0963377443269841	0.171433174388889	0.109609124896825
ACSL4	-0.133369251019048	-0.330802910988889	-0.0326552260936508	-0.24282694242381	0.203106490361905	0.233219751768254	0.12682228358254	0.0269142493920635	0.200046303788889	-0.161497353644444	0.00192427709365079	-0.465493534388889	-0.375413416557143	-0.106417844888889	-0.268300541950794	-0.215258627984127	-0.145342209939683	-0.299173862465079	-0.303908477730159	0.13171399961746	0.114282751614286	-0.0456105957873016	-0.319209154230159	-0.244173099163492	-0.0801279547507937	-0.110436187701587	-0.257598853642857	-0.201035772661905	0.134912568888889	0.270151679242857	0.400027634849206	0.346877625396825	0.326420561079365	0.341116309920635	-0.18430780611746	0.353767917725397	0.223005686995238	0.244685271526984	0.213028589422222	0.0730084538746032	0.33797471031746	-0.123039898471429	-0.328324542361905	-0.171180722579365	-0.202246560655556	0.0990050117507937	-0.162849284655556	-0.31127700998254	0.0893546601714286
ACSL5	-0.101473168536508	-0.0595470775428571	0.0750436637984127	-0.0803310422111111	0.0652149903857143	0.0154958467253968	0.108109667361905	0.124268572098413	0.0455509715460318	-0.108613531053968	0.0232919460190476	0.0542328739428571	0.10028420068254	0.176238859107937	-0.0913652233634921	-0.0580126463444444	0.116780521177778	0.31993986262381	-0.0612272527746032	0.0971624597968254	0.144014096047619	0.0260762944920635	0.147662004901587	0.105691554588889	0.084319140631746	-0.150198077128571	-0.0781431023777778	-0.145082474452381	0.0746408826444444	0.0936270889873016	-0.101025822236508	-0.294051948071429	-0.0804533607253968	-0.157600086252381	-0.155514054193651	0.0496191813269841	0.121927225298413	-0.0408415303253968	0.00725077575714286	-0.20090705958254	0.0125621773809524	-0.106099838320635	-0.175469559387302	-0.12540802712381	-0.284745911598413	0.0790195036698413	-0.149458812460317	-0.124614434371429	0.0494462873365079
ACSL6	0.455259921085714	-0.0165271135555556	-0.314658042226984	0.188837972839683	-0.0787842743301587	-0.173983719744444	-0.158917644490476	-0.122304287557143	-0.278599961452381	0.0737730253031746	-0.0799280064047619	0.00930663047301587	-0.0406272777746032	-0.0966207261047619	0.0320841647396825	-0.11818877531746	-0.0164638568285714	0.0919203707809524	0.0516455809111111	-0.0967824904428571	-0.026910597415873	-0.105955686801587	0.0806334866952381	0.0272908169936508	-0.0259684938063492	0.166044244153968	0.200833515360317	0.0690552016111111	-0.0126028625	-0.180058739380952	-0.144969134247619	-0.00767096667777778	-0.0663754157444444	0.0105713671253968	0.010152368852381	-0.211308320657143	-0.0247034299063492	-0.222393252773016	-0.231420036344444	0.0693209843793651	-0.289834086373016	0.0111426840873016	0.0648306420507937	0.19341812504127	0.196854798144444	-0.10678643811746	-0.0931234773809524	-0.00754658947619048	-0.0511596780380952
ACSM1	0.139035366928571	-0.146607003031746	-0.284259437852381	0.424651079761905	-0.328865513734921	-0.654243201111111	-0.0966934447095238	-0.237544426628571	-0.473184018725397	-0.105348767030159	-0.139566445825397	0.0455222409888889	0.166583817068254	-0.243814719130159	0.111209320857143	0.0174886082047619	-0.305028920812698	-0.0418220018333333	0.0881192723380952	-0.185221045985714	-0.196469134238095	-0.0464682055222222	0.0642149067111111	-0.0245030339619048	0.0860744544301587	-1.12314333333342e-05	0.262334319687302	0.256671809185714	-0.0969631495603175	-0.291611832292063	-0.629636322222222	-0.178391880750794	-0.132333555179365	0.00589952241587302	0.019986720847619	-0.153264860568254	-0.397523331719048	-0.118093482346032	-0.284201627190476	-0.0292988306396825	-0.32797891258254	-0.107983641850794	-0.142044692368254	-0.0488038658301587	0.0208926341793651	-0.158230253752381	0.220431334814286	0.0959580480619048	-0.155961978738095
ACSM2	0.124548410247619	0.0928142629634921	-0.115016050663492	0.125878559968254	-0.0618653844301587	-0.181951532365079	-0.127270875963492	-0.159852129614286	-0.29550275047619	-0.0915381402555556	-0.0814331266444445	0.180424205749206	-0.0184828038936508	0.0740345719793651	0.0801773781031746	0.0270594714968254	-0.256251889288889	0.0274812130809524	0.198421514746032	-0.0287397459888889	-0.141392231204762	-0.0557653360714286	-0.0196302079888889	-0.214049132436508	-0.0126868895031746	0.165066715811111	0.0650819417095238	0.083826264352381	-0.215040757334921	-0.0369223023269841	-0.0837050739333333	0.000545934376190477	-0.0596524426555556	0.163700080173016	-0.00638279243492064	-0.111097489503175	-0.125214983361905	-0.0233624348047619	-0.105142690111111	0.120149941603175	-0.127203725226984	0.0465591758222222	-0.139326296539683	-0.182582464877778	0.0861131805619048	-0.2739208791	-0.0389708070253968	0.063199564731746	-0.244607794642857
ACSM3	0.0207998362031746	0.1113785891	-0.0169143832714286	-0.0247293603206349	0.0520417938936508	0.0539444336380952	0.0281991948793651	0.142506504450794	-0.0464682055222222	-0.0546626837396825	0.100634752373016	0.236306938877778	-0.0118909272031746	0.0785910159539683	0.209026507271429	0.18590401632381	0.0309571393396825	0.186670665090476	0.0321525667936508	0.00936333310476191	0.119264666469841	-0.0205236059857143	0.0240214610730159	0.178160250169841	-0.212085396363492	0.0566028190492064	-0.0436147910492063	-0.0859679506507937	0.0322393869	-0.0404263216904762	0.00578392112539682	-0.188184375820635	0.012410852968254	-0.110910506336508	-0.0496439451650794	-0.411771374763492	-0.0869076502555556	0.00756729846825397	-0.0286063993507936	-0.131000449853968	-0.0374889759746032	-0.0149035571285714	0.0243633316285714	0.0825097487444444	-0.0661105280333333	-0.0428711931793651	0.0934694093888889	0.0232601270047619	0.084319140631746
ACSS1	-0.138928647330159	-0.0404509112	0.292006406084127	-0.18992576705873	0.2580132751	-0.150774297515873	0.316708738801587	0.0202160687365079	0.125484873714286	-0.198933113220635	0.121429226238095	0.205057886730159	-0.0159136803365079	0.261059823984127	-0.0299523235047619	0.212387224233333	0.671930348385714	0.208839856661905	-0.162975813174603	0.309761057622222	0.311230868539683	0.17634202478254	-0.0751465508111111	0.462350240528571	-0.0115717981380952	-0.379581414979365	-0.260669102290476	-0.335020410952381	0.184732216036508	-0.0808139081047619	-0.41584644981746	-0.66377575047619	0.0704233472285714	-0.4436926991	-0.392547176163492	-0.708193289114286	-0.101389924698413	0.122385189279365	-0.227590530084127	-0.255568289547619	-0.0736057563063492	-0.0246463619396825	-0.490741835979365	0.26500170555873	-0.0892051163809524	0.348612883325397	-0.184577109857143	0.335273732095238	0.385494827777778
ACSS2	-0.1619463342	-0.301158118552381	0.0599850139063492	-0.107057041122222	-0.0181294059698413	-0.179511790033333	-0.0228368472539683	-0.33975380597619	-0.0511596780380952	-0.162232012101587	0.0514597179174603	-0.265058402380952	-0.175651414895238	-0.16318736414127	-0.241507221380952	-0.0986825685333333	-0.0708678991222222	0.0387223848111111	-0.161856748788889	0.000971226244444446	-0.0546400566142857	-0.0619863175460317	-0.307915938987302	0.127236823619048	0.295773106312698	-0.15467114997619	0.0580149145	0.138905950620635	0.168975360274603	0.122466994901587	0.107641201485714	0.0725795469349206	-0.121504165052381	-0.349457283846032	0.106651915860317	0.233637620166667	-0.00897441153333334	0.0643150156015873	-0.0302359879650794	-0.345142995119048	0.0411659410301587	-0.0560507884809524	-0.0363386162777778	0.222373818790476	0.0606092034952381	0.0523861219984127	0.465819937542857	0.410082056534921	0.0361536240142857
ACTA1	0.226971063136508	0.264937489207937	-0.233486344898413	0.13813951714127	-0.303999379312698	-0.232749344265079	-0.0445948804809524	-0.0833158271174603	-0.214231054868254	-0.139359155668254	-0.233825796426984	0.00745576608571428	-0.0150765086166667	0.18713396591746	-0.0878078035412698	-0.0390223936920635	-0.239743365320635	0.186556377650794	0.517178337852381	-0.233213176539683	0.028319269052381	-0.133297297149206	0.305980932546032	0.0897881055238095	-0.0203062139507936	-0.0336527208063492	0.298259348050794	0.0595143174761905	-0.273270531168254	-0.220006186619048	-0.0678532222730159	-0.196808534439683	-0.0850665808968254	-0.0017061357047619	-0.138173950934921	-0.106659170085714	-0.0547156187857143	-0.184786863590476	-0.0786401488619048	-0.105172234130159	-0.121772423055556	0.330918724338095	-0.0496777546063492	-0.0913038306079365	0.117958197625397	-0.155356206768254	0.0176308199603175	0.122685418365079	-0.146510997487302
ACTA2	-0.0929494526444444	-0.369304684126984	0.0694923972714286	-0.264207887955556	0.0859162254428571	0.412838548373016	-0.0881955255920635	-0.791331363015873	0.033781954747619	-1.21543332253968	1.11051593873016	-0.631576258279365	0.736181403928571	-0.301592632215873	-0.319830708947619	-0.278666278138095	0.0637494146269841	0.57678470515873	-0.426201334206349	-0.485183065526191	-0.171226333619048	0.183297123031746	-0.512307655793651	-0.336688934253968	0.639116251031746	-0.174863039185714	0.341524102888889	0.78533554542381	0.241013581203175	-0.983109742936508	0.166920068349206	0.373237915766667	-0.806191227460317	0.60001677827619	0.416722033730159	0.236740999626984	0.584784330898413	0.0500435243349206	0.235694923206349	-1.08394982380952	0.127581079374603	-0.445943703028571	-0.307010975942857	0.208968058368254	-0.178467719596825	0.234385009719048	-0.356605834455556	0.775155237169841	0.37878356648254
ACTB	-0.0331554503111111	-0.0259684938063492	0.0686445635253968	-0.0515214690587302	0.0560035117126984	0.0616470094031746	-0.00650319515555556	-0.499935335873016	-0.433188916428571	-0.881395618253968	0.173094276495238	-0.0545510015015873	-0.104964630047619	0.0398073570968254	-0.240545871165079	-0.0604487420793651	0.0995947401634921	-0.408303442539683	-0.197094075688889	0.0301580399634921	-0.415998998068254	-0.670272727142857	-0.653757136230159	-0.353118335884127	0.745697386507936	0.0224673714269841	0.186801253368254	-0.0731532458492063	0.35739262547619	0.127503255679365	0.263094504460317	0.221367027244444	-0.255762535753968	-0.107614257439683	0.431779886004762	0.224233176111111	-0.165391615693651	0.249553295761905	-0.0441964193031746	0.401883097698413	0.0155951639301587	-0.254952124536508	-0.450710348015873	0.476932671190476	0.270151679242857	0.020730575215873	0.563071808269841	0.312016215755556	0.0737730253031746
ACTBL1	0.553455922301587	-0.194943725638095	-0.0898346511539683	0.266242765942857	-0.41584644981746	-0.181115728828571	-0.033620755884127	0.0800154620380952	-0.195321006404762	0.0406647625968254	-0.309487676079365	0.190793466360317	0.44822176574127	-0.115672478679365	0.0857595079253968	-0.00721391713492063	0.0871628272063492	-0.00860479522698413	0.371377099073016	-0.14081707744127	0.0763243819555556	0.0305824174873016	0.180366734525397	-0.0769586628746032	0.179418374871429	0.501489084330159	0.201129893297619	0.194828747952381	-0.0539406346031746	-0.186230819534921	2.29275936507914e-05	-0.0599064689269841	-0.166964644001587	0.375214921244444	0.369916526266667	0.126622192360317	-0.144540516265079	-0.0140312837174603	-0.114652085384127	0.0363901197904762	-0.0950616431095238	0.333751865503175	-0.012269517968254	0.11699640514127	0.40270903265873	-0.0864014407539683	0.251719447936508	0.170733092614286	-0.221169205214286
ACTC	0.0926346845126984	0.0495819004619048	-0.121157102053968	0.294956855650794	-0.0655997052095238	0.0322944571619048	-0.0549748058015873	-0.201370375971429	-0.417863534994444	-0.0273714276984127	-0.101277409638095	0.0909113888047619	0.40049363644127	-0.148492196863492	0.017080847631746	-0.0564904171698413	0.0628638279333333	0.206788406266667	0.176963762455556	-0.395156753571429	-0.232291920879365	-0.0517984229825397	0.0784400104174603	0.0261044751111111	-0.0669115888761905	0.256070720244444	-0.0165271135555556	0.0416908439238095	-0.111865481957143	-0.0686052218222222	-0.153089629384127	-0.30963657994127	0.18072765254127	-0.00961399308412698	0.0177307694126984	-0.175818871434921	-0.20990379678254	-0.128834707925397	-0.34307498838254	0.134126923538095	-0.0881436538857143	-0.0819771716444444	-0.0443231510920635	-0.297425681174603	-0.0492678171904762	-0.29513264571746	-0.134151871268254	0.144746250828571	-0.302471570222222
ACTG1	-0.114815299771429	0.896192435436508	0.516581104947619	-0.0546894004142857	0.0724407078174603	0.206054282507937	0.0560398407904762	-0.388094812261905	0.0539444336380952	-0.699290176690476	0.352112254471429	0.188045445542857	0.301057410131746	0.384677544047619	0.235923112514286	0.35839287248254	0.199424479744444	0.36284877501746	-0.0699792956	0.175390480566667	0.1241085575	-0.177734850406349	-0.365346415331746	0.0516161913031746	0.802062084709524	-0.0731532458492063	-0.0918629794920635	-0.0784516965222222	0.130467748187302	-0.0230845933857143	0.31993986262381	-0.193953644265079	-0.402454397884127	-0.509008587353968	-0.147510596042857	0.058466626452381	-0.152162563471429	0.0648620758031746	0.0373374126507936	-0.365219582095238	0.0168585913365079	-0.312312273531746	-0.378902252460317	0.24367245325873	0.296169868693651	0.0580512375238095	0.415573149074603	0.312581591411111	0.120754790857143
ACTG2	0.11342702275873	0.069605393068254	-0.213001447301587	0.366414457242857	-0.185776229477778	-0.284463980693651	-0.112614668096825	-0.493950896096825	-0.171560012122222	-0.235984315904762	-0.276507422484127	0.662588681944444	0.477853002142857	0.0908182957079365	-0.0151962283920635	-0.202199037598413	-0.120967893120635	0.331174655290476	0.0503819044809524	-0.0202218039730159	-0.200948767088889	0.0577646357388889	0.10100366785873	-0.208161806942857	0.113390265996825	0.663247000106349	0.356532512015873	0.311890318793651	-0.106360056652381	-0.128868305880952	-0.584954818387302	-0.0641616487888889	-0.194762691846032	0.122781025631746	0.497134859185714	-0.139892260677778	0.0103391459730159	-0.377483010874603	-0.0863172988412698	0.159593162444444	-0.143263244814286	0.21588682301746	-0.023830410784127	0.0851547425619048	-0.111904032452381	-0.24246566274127	0.0796096211793651	0.176863634207936	-0.0771974041984127
ACTL6A	-0.232035186763492	-0.174970084857143	0.814690859655556	-0.375862697757143	0.595838470185714	0.301439605344444	0.237927086863492	0.490018897619048	0.558853250131746	-0.404419178468254	0.841105183412698	-0.0884517521349206	-0.108860294839683	0.570898206666667	-0.0490658529095238	0.232460932912698	0.292006406084127	0.00529701574126984	-0.298877193844444	0.937485502725397	1.20103607484127	-0.133182374907936	0.175008414126984	0.622943802196825	0.18977685874127	-0.393527215566667	-0.417498025320635	-0.575306625342857	0.0517183655984127	0.294210301031746	0.267458466534921	-0.568186015947619	0.131620681960317	-0.192987150068254	-0.410471716111111	-0.0837050739333333	0.356532512015873	-0.00530786537301587	0.356374965026984	-0.261549497142857	0.381112883439683	-0.44738435547619	-0.0310140676492064	-0.0806816626761905	-0.4176309984	0.520993415365079	-0.41584644981746	-0.142966702474603	0.818929972857143
ACTL6B	0.14446837727619	0.0335095376	-0.00246151575238095	0.0894832366349206	-0.154874985049206	-0.170801709312698	-0.159540582738095	-0.118391133698413	-0.0776478243301587	-0.136476451680952	0.0109989785492064	0.25751552925873	0.236531941555556	-0.15177865257619	0.0937940630666667	0.152671497971429	0.0249810548777778	0.142069547384127	0.114330364014286	-0.11785487987381	-0.165205288584127	-0.0341735765460317	0.0983195772206349	0.0929374808555556	-0.107486056452381	0.315641339149206	0.330168575463492	0.114471243636508	0.150428615360317	-0.177427273720635	0.0942065088650794	0.00302472758095238	-0.337977177325397	0.410822466453968	0.284994027734921	0.0845414737222222	-0.0219555134253968	-0.0548104033	-0.232798038496825	0.0140132985444444	-0.180021466077778	0.301439605344444	-0.188762889460317	0.151712566187302	0.156117116171429	-0.334346457293651	-0.0526945044904762	0.0823138704047619	-0.225132901261905
ACTL7A	0.428417692301587	0.166760563369841	-0.0855706202714286	0.570158120747619	-0.26161936455873	-0.168618620669841	-0.319903782055556	-0.176840989888889	-0.487688302687302	-0.121559595979365	-0.0499541125968254	0.0521388187285714	0.555210328757143	-0.17762005017254	0.0861131805619048	0.215040232326984	-0.101776754838095	0.13687086008254	0.583125609365079	-0.320830009344444	-0.0311628139285714	0.332123193492063	0.204930450393651	-0.395446062174603	0.258339189923809	0.547724861873016	0.280631570925397	0.158111359495238	-0.11620991915873	-0.337337462614286	-0.147576888788889	-0.00214329225714286	0.0256931827571429	-0.33928277	0.194384292455556	-0.0271099934730159	-0.179366023142857	-0.194191915738095	-0.228073967253968	0.103842358285714	-0.14081707744127	-0.0284145866626984	-0.0149518836714286	0.0790655952031746	0.0358019685079365	-0.349073820925397	0.182440356879365	0.0698907816714286	-0.0658010907650794
ACTL7B	0.119909753655556	0.0741482880269841	-0.0590096248365079	0.0619392886730159	-0.130590593973016	-0.0966934447095238	-0.0473481978444444	-0.0507930078015873	-0.353943287677778	-0.0187150851873016	0.0222184572857143	0.123098324604762	-0.0297339491666667	0.249465423722222	-0.000827815660317462	-0.0214475386333333	0.0320841647396825	0.210867929322222	0.767854375555556	-0.0519637046698413	-0.0304825158587302	0.200392612336508	0.087007698115873	0.121123058301587	0.11414939614127	0.266500722507936	-0.0313899598015873	0.193473269409524	-0.135259920992063	-0.136986610450794	-0.0819118854650794	-0.0208892827190476	0.108109667361905	0.171704339230159	-0.00451666964603175	-0.220093646147619	-0.309417794966667	-0.26341600382381	-0.115525993585714	-0.0904648463619048	-0.230763443933333	-0.236394380188889	-0.155283275190476	0.170789393538095	0.200649571868254	-0.0730910993793651	0.0428552732	-0.15697365104127	-0.0162130519079365
ACTL8	0.0432614407301587	-0.132615679793651	0.0403528229047619	-0.0273714276984127	-0.240388362936508	-0.18430780611746	-0.0175562001428571	-0.169790680706349	-0.082460003652381	0.120046339534921	-0.22436082505873	-0.121227596187302	0.304420827301587	-0.112945576219048	0.361011443504762	-0.215205453247619	0.00032254622063492	0.30795654591746	0.165066715811111	-0.0725357406603175	-0.41704777227619	-0.367890999231746	-0.112591222571429	-0.125315913168254	-0.287313270773016	-0.0334313849730159	0.103182224107937	-0.150458397388889	-0.0666523596936508	-0.0346520050761905	0.0465878947222222	0.153796436460317	0.0217202395	0.0035573800031746	0.0386485558460317	-0.0810601853492064	-0.507260535079365	-0.32073038077619	0.018151022484127	0.299687346687302	-0.100255934534921	-0.00062019744920635	-0.0980865231650794	0.359684253809524	-0.0565602566190476	-0.15451079435873	0.0387223848111111	-0.107902919376984	-0.358218351690476
ACTN1	-0.767394255528571	-0.994878683015873	-0.216746858492063	-0.095781222431746	-0.195786620890476	-0.87952318515873	-0.897743697777778	-0.865930385369841	-0.513907767036508	-0.807837301401587	0.406374742090476	-0.250527675430159	0.572440754628571	-0.0398111786174603	-0.450924485844444	-0.133583641860317	-0.287313270773016	1.14054652830635	-0.212842921557143	-0.212587636934921	-0.611221172566667	-0.0796168101031746	-0.514682385555556	0.0298258356015873	0.625859272460317	-0.107794269587302	1.46240189666667	1.4169397843127	1.11894241605873	0.530633217857143	-0.892083243239683	0.560065401825397	-1.49821524021111	0.403205842136508	0.917513133650794	0.867568774973016	0.078419360202381	0.169350370342857	0.161978588293651	-0.463203765	0.000232169742857142	0.718380933687302	0.468806689042857	0.858422491142857	-0.445591973095238	-0.275229331639683	1.24192034169365	1.5178585268254	-0.151156873
ACTN2	-0.132377517374603	-0.0819771716444444	-0.0939574414777778	-0.0711068616031746	0.14797459007619	0.241664325492063	0.360722924761905	0.244744446269841	0.049858657852381	0.62494055752381	-0.288164034519048	-0.262006914468254	-0.251910620960317	-0.368409250503175	-0.198620963779365	-0.254790874896825	-0.287193156268254	-0.310733505628571	-0.102813864031746	-0.334346457293651	-0.337022050296825	-0.0958942296777778	0.238938679406349	0.168200185193651	-0.345667324709524	-0.164887052512698	-0.121962685107937	0.0535346631587302	0.218155198095238	0.228709301025397	-0.014564218431746	0.40049363644127	0.336307563255556	0.354646806904762	0.511282729761905	0.0494462873365079	0.451701598028571	0.179523887915873	0.263527766861905	0.357946733561905	0.151361765561905	-0.279231860471429	0.0590078222206349	-0.168005193752381	-0.241089259601587	-0.11393363432381	-0.156451321198413	-0.301728412330159	-0.0606646040634921
ACTN3	0.127860644112698	0.0340572037873016	-0.0870146453396825	0.209740826807937	-0.2123437325	-0.253047658614286	-0.058860395068254	-0.37925702605873	-0.218631441119048	0.0421632553	0.100888336080952	-0.0101053397238095	0.388396945288889	0.00521555457619048	0.11515527392381	-0.0192729317365079	-0.0102799980222222	-0.162055609244444	0.102489991877778	-0.0771974041984127	-0.254129990812698	0.161074238011111	0.152921305285714	-0.0772771835460317	-0.0122158009380952	0.119457420550794	0.476001160952381	0.162134343012698	-0.156856971690476	-0.830427861269841	0.0292455019857143	0.0246778059809524	-0.0497608714396825	-0.152675011712698	0.359073690519048	-0.134718353339683	-0.670802945555556	-0.237096754060317	-0.747078205979365	-0.11123443258254	-0.106099838320635	0.0672232582603175	0.0247771714444444	0.0296916887571429	0.121705249092063	-0.1264212934	0.318892582904762	-0.0134863195777778	-0.0576956816714286
ACTN4	-0.135706900185714	0.313882213015873	-0.363598841031746	0.0371499907650794	0.0598391957	-0.22065263317619	-0.00872603857619048	-0.464329710488889	0.233987556571429	-0.518700118287302	0.159224195647619	-0.259865993731746	0.2886145991	-0.198409339568254	-0.361554438446032	-0.412778226963492	0.0241433885984127	-0.590032376865079	-0.409127699736508	0.327264437666667	-0.481734884396825	-0.433478512750794	-0.544130537011111	0.139343558465079	0.761123034761905	0.122998597207937	-0.1553963056	-0.353404818468254	0.402847256574603	-0.0300359411619048	0.333751865503175	0.0662963319174603	0.340079439563492	-0.32281968084127	0.289383094633333	0.207800455912698	-0.546080676242857	0.740696106904762	-0.650442133496825	0.291329994365079	0.105111487063175	-0.790040107090476	-0.736056353122222	-0.0493846029206349	0.220730504887302	0.389383877122222	0.492416459868254	0.246344767303175	0.550526450555556
ACTR10	-0.285939318630159	-0.021349990884127	0.186383218771429	-0.332992153471429	0.282892613904762	0.218831471019048	0.0494462873365079	-0.18169243325873	0.27202600868254	-0.704449129365079	0.185522984355556	-0.325395079893651	-0.213579109152381	0.284434783542857	-0.265058402380952	-0.0215632528349206	0.12682228358254	-0.313825384514286	-0.289153503225397	0.605962858757143	0.321147431031746	-0.563580726242857	-0.412467201696825	-0.0376063547793651	0.270667388896825	-0.322436358638095	-0.342132397314286	-0.287193156268254	0.279869531130159	0.125442150009524	0.31268662531746	-0.0234786123285714	-0.112386241553968	-0.220914950122222	-0.228455265996825	0.0705230787015873	0.123334116215873	0.216745472779365	0.21473013258254	-0.148377330077778	0.401735533730159	-0.29680466601746	-0.0714292484555556	0.361368667968254	-0.171578292690476	0.445265282471429	-0.310294845814286	0.0339202804809524	0.50876830015873
ACTR1A	-0.336585260309524	-0.353044456539683	0.0458787806714286	-0.129079329847619	-0.00122008612698413	-0.374185396785714	-0.131339596342857	-0.533538910106349	0.0472076898269841	-0.594977045603175	0.0938459370428571	-0.329263445730159	-0.104488571174603	0.296499449206349	-0.303495434601587	0.208324558042857	0.31836122031746	0.325929160928571	-0.147903332946032	0.202783551404762	-0.175009889250794	-0.339195621968254	-0.563580726242857	-0.0787217853349206	0.578652389655556	-0.250410125242857	0.669665091852381	0.190549684396825	0.128647128960317	0.220023760009524	-0.2711279755	0.187313466765079	-0.736980977830159	-0.71063600984127	-0.0619538852888889	0.246709839861905	0.122307124222222	-0.519555082325397	0.190793466360317	-0.967110647393651	0.184926443530159	-0.0272452313333333	0.164108883004762	0.64129434304127	-0.47390606531746	0.270984587330159	0.415221228795238	0.41989820211746	0.175994358447619
ACTR1B	-0.21080643881746	0.395170597844444	0.464941062034921	-0.158887395106349	0.336869225979365	-0.0559258049396825	0.23169634348254	0.445704771614286	0.408570899655556	-0.268576789444444	0.744984334960317	-0.0550618421619048	-0.178556984114286	0.580576601931746	0.857297264933333	0.575979151904762	1.06739874822698	-0.0955995420539683	-0.111292943552381	0.588008539893651	0.368062060211111	0.120793048107937	-0.0829602017079365	0.469076159285714	-0.0301701072857143	-0.353404818468254	-0.311878789868254	-0.629636322222222	-0.525876240746032	-0.465659059960317	0.0843941516857143	-0.621533709642857	0.0891973686031746	0.172540077149206	-0.324163285031746	-0.0676109181412698	0.169866122646032	0.172930471825397	0.174299685371429	-0.308083833952381	0.224098803253968	-0.579947014550794	-0.317671271206349	0.201775616436508	0.226367155550794	0.262515586263492	-0.238164663557143	-0.0953231100269841	0.467420412857143
ACTR2	-0.305705679807937	-0.461435194365079	0.0905404285825397	-0.274329021271429	0.239355781253968	0.151880008146032	0.0827282941857143	-0.524018851031746	0.0436554684666667	-0.737778268836508	0.366414457242857	-0.12239052312381	-0.177503081806349	-0.0428568253309524	-0.461612181480952	-0.461964294347619	0.180424205749206	-0.195357014457143	-0.322993637601587	0.104350507677778	0.0177307694126984	-0.441715183942857	-0.508787677698413	-0.176471008052381	0.10823171022381	-0.170145710698413	-0.144266201068254	-0.185259422814286	0.420301212963492	0.420301212963492	0.340079439563492	0.353550823766667	-0.287470117309524	0.0151017889253968	-0.0945564845761905	0.403872646255556	0.287665872725397	0.242854989896825	0.155067143722222	-0.276859583011111	0.147082947219048	-0.129422160188889	-0.0833748320952381	-0.137194725652381	-0.150502946414286	0.267282255804762	0.0916099843	0.309217448730159	0.143079364020635
ACTR3	-0.853468841031746	-0.729140986031746	-0.318325827787302	-1.01687905084762	0.981171551507937	0.922643861190476	0.735451335784127	0.704421757963492	0.834870147460317	0.662588681944444	-0.979764359655556	-1.37644301968254	-1.11563820865079	-1.01351337761905	-1.41178725365079	-1.5325364631746	-1.56172838412698	-1.30392539784127	-1.82734643015873	-0.782809684126984	0.27402534928254	-0.0293588766301587	-0.40455858802381	0.0437960601539683	-0.14140719817381	-0.621533709642857	-1.04675925555556	-0.642954705925397	0.981171551507937	1.00472719174603	1.01577761380952	0.806055145819048	0.80930999968254	1.01106509333333	0.393038466746032	0.952707112169841	0.782518126984127	0.891747690634921	0.776824563333333	0.687111733773016	0.794163675846032	-0.942300416984127	-0.799041785555556	-1.16291290370317	-1.28140649126984	-0.919766664047619	-1.35805573055556	-1.35805573055556	-0.998781374
ACTR3B	0.0972320760746032	-0.0816680903666667	0.022433189552381	0.0552396017301587	-0.136851768849206	-0.0797376792428571	0.00973033953492064	0.00342655194761905	-0.151002621830159	0.0714061299365079	-0.0601492935079365	0.128771677773016	0.176647605042857	-0.00530786537301587	0.221441357169841	0.0545566816492064	-0.0166893990984127	0.168736719642857	0.0207998362031746	-0.0409960722079365	-0.251802493222222	-0.0577252609666667	0.0257157549492063	0.0297985189047619	-0.0132760861015873	0.0338861678920635	-0.0178892081015873	-0.0342451136952381	-0.0159660489	0.0219364780634921	-0.0143654776349206	-0.0881955255920635	-0.0931549364936508	0.0215131063238095	-0.0138375021301587	-0.244109856192063	-0.0745508606269841	-0.13230387801746	-0.0497608714396825	0.00563525003015873	-0.0228894104809524	-0.0299811393126984	0.00257254798888889	0.162718188040857	0.170294236163492	-0.00968227405079365	0.12654370545873	-0.192949052068254	-0.124646481761905
ACTR5	-0.259212503084127	-0.103664232212698	0.417230872984127	-0.233070348698413	0.303285442131746	0.214598747053968	0.347832666634921	0.662588681944444	0.299387908333333	0.399019282249206	0.319649632806349	0.0364578188349206	-0.229530021107936	0.17055610864127	0.0379847817063492	0.247864535296825	0.353550823766667	-0.280465422253968	-0.247712010765079	0.256406302873016	0.51498706241746	0.60001677827619	0.330284726666667	0.49077436818254	0.141325882311111	-0.382120656915873	-0.372464188598413	-0.303749184169841	0.0516308861071429	0.216029981163492	0.0444143431920635	-0.1982735466	0.34723741468254	-0.172872763453968	-0.386235895730159	-0.466233011904762	0.205668280279365	-0.195321006404762	0.286397453793651	-0.383893175825397	0.247449249042857	-0.103479948171429	-0.130385794279365	-0.22440914455873	-0.240433431406349	0.284740507031746	-0.288013396628571	-0.164447390947619	0.153572697046032
ACTR6	-0.647767700661905	-0.410471716111111	0.364306928095238	-0.930091345873016	0.278860255492064	0.481398556746032	0.333600360846032	0.542549363650794	0.578281897487302	-0.11835172427619	-0.0274355972761905	-0.412182595671429	-0.733527795039683	0.0809685509619048	-0.374883778095238	0.198346619169841	0.17783784734127	-0.144969134247619	-0.538510132857143	0.603237024973016	0.558427878992063	0.333085775952381	0.114509865877778	-0.0596842999142857	-0.917366116587302	-0.562448595106349	-0.834604890079365	-0.532695186984127	-1.16291290370317	0.42232568452381	0.230204301460317	0.182212153546825	0.495153996952381	-0.0879062415777778	-0.950291606904762	-0.0082884465968254	0.326628814233333	0.0779849707920635	0.555210328757143	-0.0899034587349206	0.599101937725397	0.286809426779365	0.46211647765873	-0.381447136777778	-0.321394723465079	0.328546504809524	-0.604238911480952	-0.392423701866667	0.293355520249206
ACTR8	-0.0959222083904762	-0.132272978812698	0.158111359495238	0.0288425499333333	-0.0943492083888889	-0.15133190297619	0.090038631247619	-0.0530028607238095	-0.0297061646269841	-0.192338343290476	0.147249839107937	-0.0866644466793651	0.029014664484127	0.00521555457619048	-0.0182854351619048	-0.156795709693651	-0.111070457931746	0.0265277274047619	0.0706509564952381	0.139695279292063	0.0949376670047619	0.215441888825397	-0.0362868879095238	0.0582253984079365	-0.306913688987302	-0.0344359757857143	0.00596319596349206	-0.103149836398413	0.154378634326984	-0.124386470296825	-0.292343589996825	-0.15797265577619	-0.330527494792064	-0.239383958920635	-0.00942646960476191	-0.0215400145333333	-0.2533389051	-0.292571405501587	-0.139629873796825	-0.174899246606349	0.0348210679492063	0.268848404695238	0.46303171531746	-0.265902286555556	0.169350370342857	0.098970078984127	-0.0562148979142857	-0.100662570073016	0.106260923769841
ACTRT1	0.50961444752381	-0.377924147734921	-0.662830143836508	0.698872118328571	-0.241746843369841	-0.67727503484127	-0.32626866531746	-0.574582776877778	-0.844910963968254	-0.286453286455556	0.237848428534921	1.82650957825397	1.21834389555556	0.0339202804809524	2.25217355714286	0.314814397463492	-0.226465699330159	0.255297159668254	1.21050403285714	-0.31605572374127	-0.502281376565079	-0.415722322222222	-0.0811844448142857	-0.396281710793651	0.0137548733952381	0.841105183412698	0.798443339974603	-0.00376962151746032	0.334625636550794	-0.320400159950794	0.15231533235873	-0.215468930665079	-0.309804890936508	-0.526167810687302	0.515542398625397	-0.29294458225873	-0.310827701042857	0.0699698197142857	-0.721302392274603	0.0681844250952381	-0.806191227460317	0.725141067036508	-0.0431124364460318	0.998182242301587	0.417062619492063	-0.458649282169841	0.975448036428571	0.251485197555556	-0.787736210904762
ACVR1	-0.47431033478254	-0.427295776455556	0.287385429493651	-0.372689785411111	0.287241429857143	0.186321195780952	0.13372644814127	0.216619966995238	0.340992727596825	-0.174340147301587	0.0531614664428571	-0.31143199058254	-0.228822774739683	-0.144503409747619	-0.430942611825397	-0.379666433042857	-0.313915847901587	-0.168492144104762	-0.397280506507937	0.171980269892063	0.312785590687302	-0.500647614703175	0.817677571666667	0.187824605460317	-0.317671271206349	-0.295208313592064	-0.226785067725397	-0.445591973095238	0.328439304153968	0.427074526984127	0.461651986030159	0.141273928279365	0.315229764912698	0.160541867565079	-0.195843222571429	0.449220289528571	0.0962039322619048	0.164062177611111	0.34974028164127	0.320376987380952	0.243878269885714	0.360047009125397	0.351445924933333	-0.180058739380952	0.722506745396825	0.0975621943095238	-0.40104068457619	-0.538150463809524	0.336981288301587
ACVR1B	-0.034062861452381	-0.183902874036508	-0.0473776123444444	-0.0841813625333333	-0.0609243086015873	-0.184620066915873	-0.0781431023777778	-0.0759064181888889	-0.0393591986079365	-0.0122158009380952	0.0937018576777778	-0.0397137318650794	0.201027325226984	0.190601318650794	0.0500070041333333	0.0645613691698413	0.0386485558460317	0.0505153734253968	0.0386822683444444	-0.000707812739682536	-0.162055609244444	-0.0871968962026984	-0.176471008052381	-0.0526945044904762	0.149377008519048	-0.0136819321714286	0.152061107611111	0.192839719101111	-0.136512917568254	-0.18275921752381	-0.192428825449206	0.141801260031746	-0.373574527952381	-0.103001289126984	-0.0289060047365079	0.167330354669841	-0.0439498602380952	-0.0830959145095238	-0.0404263216904762	-0.197952710449206	-0.186230819534921	-0.0288479710349206	0.180849553822222	0.0783633156714286	0.0412287464793651	0.0225266673650794	0.16027016178254	0.253246943366667	-0.0457582264746032
ACVR1C	0.191959287720635	0.0876344241920635	-0.0385487530912698	1.03287264415397	-0.0624236774428571	0.0793631552555556	0.00492633532698413	0.330839950155556	0.043920195631746	0.383370913439683	-0.133649459933333	0.125442150009524	0.610235489812698	-0.285274507006349	0.0290542419111111	-0.249960962960317	-0.235625950007937	0.113110703328571	-0.0137781391698413	-0.121005721873016	0.124772926061905	-0.0497855645380952	0.182652979519048	0.0213124879063492	0.2926461445	0.236531941555556	0.177949925136508	0.0505153734253968	0.0734587669079365	0.0225620057412698	0.0339908396460317	0.0461829752301587	0.278961867622222	0.219699932644444	0.326420561079365	-0.175009889250794	0.00210087956666667	-0.0763940499126984	0.136995430269841	0.302906318222222	0.0175986922873016	0.1420912396	-0.17852176787619	-0.0882732087761905	-0.118017227036508	-0.230169367655556	-0.120904569080952	-0.0197542332253968	-0.0553970343412698
ACVR2A	-0.11677643221746	-0.270655361415873	0.0237052441746032	-0.114170555096825	0.0844645346984127	0.169914407190476	0.409675999603175	0.226522413544444	0.0180282217222222	0.55166891882381	0.151970412271429	0.0505532204555556	-0.157928229871429	-0.066757012015873	-0.117245696125397	-0.160006234057143	-0.060232303447619	-0.0218827446269841	-0.198793598179365	-0.128497273726984	0.106784852831746	-0.0435279624968254	-0.0056068612084127	0.232848284980952	-0.504257095819048	-0.132178617334921	-0.239505851171429	-0.140506288961905	0.164905298073016	0.240115449338095	0.107338109834921	0.0858409236063492	0.202412286826984	-0.0460155619365079	-0.195843222571429	-0.370627477115873	0.275808757761905	-0.14814966047619	0.123224202722222	0.0179596023730159	0.0252868298571429	-0.138085058639683	-0.0870146453396825	-0.227419982434921	-0.181536913415873	-0.0373564119809524	0.054089281731746	-0.129609249150794	0.0327601714825397
ACVR2B	0.155358347626984	0.0876757055952381	-0.285606222136508	0.218224552185714	-0.110850398126984	0.0746894778063492	-0.106629084163492	0.191226799115873	-0.152092860855556	0.272102566957143	0.00822973396984127	0.442332173492063	-0.15158156605873	-0.245009988804762	0.267519014746032	0.0028021317015873	0.159593162444444	0.183505921285714	-0.0223212368777778	0.000357464746031744	-0.125090733496825	-0.181771523484127	0.270242217973016	-0.104314952031746	0.00858938435396825	0.0293100391968254	0.0935566298174603	-0.0440043297619048	-0.139044550447619	0.146369687726984	0.000790579469841269	-0.104994202187302	0.267028667222222	0.284838058998413	0.279869531130159	-0.283502674214286	-0.243743564079365	-0.162567739550794	-0.317015201563492	0.134416725233333	-0.241200784503175	-0.00140423829047619	0.0766559009555556	-0.106659170085714	0.121927225298413	-0.0567375047095238	-0.0950015571761905	-0.243679668866667	0.00454492917460318
ACVRL1	0.331816620555556	0.0404238717222222	-0.0431124364460318	0.0443755449619048	-0.241262086719048	-0.141503794622222	-0.426796028533333	0.123034859580952	-0.235534796698413	-0.207245625588889	-0.0846746339492064	0.0135225067746032	0.442562477238095	-0.0845876449492064	0.479926524365079	-0.241089259601587	0.0297985189047619	0.131928677136508	0.193473269409524	-0.115648822479365	0.0246164847380952	-0.110238535301587	-0.130436190719048	0.0242053959666667	0.205345526361905	0.503275896428571	0.121083841044444	0.866279481322222	-0.125090733496825	0.0625955977190476	-0.436924940528571	0.00989134662222222	0.146497513133333	-0.0879062415777778	0.228328150011111	-0.208253112690476	8.6743509523809e-05	-0.0273486746507937	-0.421151907095238	0.038604105852381	-0.153864155020635	-0.1204505551	-0.0620780473333333	-0.0528621335666667	0.0647968185650794	-0.350700384971429	0.0309872184126984	0.20444472302381	0.0276508563968254
ACY1	0.0184168558174603	0.596367607646032	0.251485197555556	-0.123009576049206	0.0785110882269841	-0.0730628002111111	0.0482536736349206	-0.348725248650794	0.0360075793492063	-0.292180973614286	0.228919452198413	0.410217577646032	-0.0460155619365079	0.283869192407937	0.322518171290476	0.283954214368254	0.252033702349206	-0.173689914773016	0.227903384988889	0.215249614280952	0.319569509603175	-0.15297695614127	-0.161907595742857	0.151970412271429	0.206788406266667	-0.107236674103175	-0.107486056452381	-0.19032470548254	-0.155734140663492	0.126087224553968	-0.121029989738095	-0.415008339577778	0.149819079238095	-0.672938914523809	-0.0361976823603175	-0.0799573811968254	-0.0923594231809524	-0.224320800026984	-0.160210535463492	-0.14715109244127	0.112467469563492	-0.230656064190476	-0.233018868626984	0.122998597207937	0.381536671579365	0.20010480074127	-0.144654370550794	-0.180126468226984	0.203033603706349
ACY1L2	-0.16226895742381	-0.154120167669841	-0.0136272033904762	-0.18169243325873	0.39318795074127	0.0898325000825397	0.271676427777778	0.426727147225397	0.48851437115873	0.360212887063492	-0.109370453179365	-0.37225287515873	-0.274518263995238	-0.303749184169841	-0.315978382731746	-0.244667662877778	-0.464930294126984	-0.381717430476191	-0.370980400650794	0.0515394800333333	0.247793271012698	0.0727042241269841	0.178884043055556	0.165066715811111	-0.27717366968254	-0.148453057238095	-0.139291685809524	-0.158125927857143	-0.0146792316761905	0.179109976666667	0.197556275174603	0.251352867525397	0.0650819417095238	0.57477021058254	-0.206439977903175	0.149161876722222	0.26177468758254	0.183072420001587	0.367619721007936	0.441718539920635	0.269357603636508	-0.224556188230159	-0.207482541265079	-0.42041973521746	-0.32281968084127	0.0099195071968254	-0.359419483363492	-0.414142685846032	-0.089449162115873
ACY3	0.0100590395539683	0.149900923347619	-0.0566187895476191	0.235767955147619	-0.123325210860317	-0.0815694786349206	-0.027617708484127	-0.0989345832587302	-0.0467503662698413	0.145922246711111	0.0104360053269841	0.167802266952381	-0.0407511295285714	-0.251745953457143	-0.145114339801587	0.10918700671746	-0.037379634	-0.0215632528349206	0.0845778491349206	-0.00199260931111111	-0.089016052731746	0.377869327777778	-0.0870894689619048	0.0260096984126984	-0.040238175747619	0.123468599077778	0.481398556746032	0.49291596941746	-0.00926274005396825	0.0245203102460317	-0.0293289101968254	0.115250413385714	-0.0716127676444444	0.20524807804127	0.14087442252381	0.0416233704666667	-0.097384427468254	0.00637886197777778	0.0126156565984127	-0.147510596042857	-0.148219732003175	0.158407701322222	0.0457849970047619	-0.243266978892064	0.107731830642857	-0.00664218904920635	-0.0790255255492063	-0.23575559468254	-0.0870894689619048
ACYP1	-0.127019095873016	-0.0698274662650794	0.0593210798428571	-0.122695522601587	0.0870394982539683	0.164108883004762	0.170348045849206	0.269797523744444	0.118991954261905	0.353646680206349	0.0787271455444444	-0.0747399346634921	0.00710207449682539	0.212238937869841	0.0186185526984127	0.136324322536508	0.12657605194127	-0.0554609736666667	-0.00754658947619048	0.129922730603175	0.26007120027619	0.303398210793651	0.280535052465079	0.174084220995238	-0.0805712756428571	-0.147452381212698	-0.171756123946032	-0.143039999915873	-0.1244180749	0.0119297030333333	0.0160756001253968	-0.146542229680952	-0.0316594427222222	0.0934694093888889	-0.27439863781746	-0.281980945336508	0.0181191021920635	-0.274463890847619	0.0941142862888889	0.0879722306253968	-0.0130272763571429	-0.0670036133698413	-0.00551307346984127	-0.223518650857143	-0.149854822196825	0.0566783249793651	-0.241507221380952	-0.0291294152825397	0.0825097487444444
ACYP2	-0.118599692592063	0.193851011790476	0.287559200333333	-0.211949539084127	0.106260923769841	0.017080847631746	0.141460277047619	0.166638376788889	0.166083371174603	-0.27379279174127	0.165021583734921	0.0573670707603175	-0.163075616349206	0.465372502814286	0.0287788320968254	0.556650598149206	0.275174938861905	0.0476942919111111	-0.0507096700984127	0.44904408457619	0.184229927073016	0.237848428534921	-0.0130272763571429	0.114471243636508	-0.292492600166667	-0.17029926782381	-0.216746858492063	-0.146702932706349	-0.55979774147619	0.0167037833984127	0.0334722635	-0.196720091836508	0.229275072195238	-0.0266636410761905	-0.246090580465079	-0.40104068457619	-0.226068439347619	-0.0816680903666667	0.185044943612698	-0.291249254947619	0.123763812388889	-0.21642756808254	0.298858417869841	-0.137194725652381	0.392755393385714	0.156569582719048	-0.425060873287302	0.091966702747619	0.646018261614286
AD031	0.0630222661761905	-0.0561317254809524	-0.167614534150794	0.317088778042857	-0.0997900621253968	0.0864551862444444	-0.133820198036508	0.0247121511730159	-0.0907413016015873	-0.0576074017698413	-0.0429303458444444	0.245357819001587	-0.00485041871428571	-0.0142889391380952	-0.0583754704603175	0.0028021317015873	-0.242169977257143	0.336869225979365	-0.0138375021301587	-0.115217973496825	0.142305865295238	-0.0187728038063492	0.159403385493651	-0.0785350848555556	0.0438813798571429	0.307264336031746	0.0325101157873016	0.0767792204301587	0.0989350127698413	0.091559874047619	0.0973108692412698	0.0291288189126984	0.129171946936508	-0.040364440331746	0.311123744893651	-0.351711266944444	0.0776338912936508	0.0713214359285714	0.0598391957	-0.044052351384127	0.000633406285714287	-0.217026435825397	0.153392874590476	-0.130590593973016	-0.0928850567666667	-0.0905926869333333	-0.0233007895349206	-0.162479323995238	0.0570725363698413
ADA	0.867568774973016	1.26841227195714	1.06739874822698	-0.0393339102571429	0.282322975753968	-0.0786681614603175	0.130557650519048	0.137209767434127	0.100673897047619	-0.455491831519048	0.672457247487302	1.29042260042222	1.08131646378254	0.413203673587302	0.92994390621746	0.576364859047619	1.05655262830635	0.545672953861905	0.281956911460317	1.31507959984127	0.505037165274603	0.513212784798413	-0.073336004868254	0.831845012460318	0.480437889179365	-0.186574464880952	-0.353606284734921	-0.231353388328571	-0.280793124753968	0.0339202804809524	0.123763812388889	-1.39208015714286	0.271524295277778	-1.09266547878254	-0.533851431666667	-0.856323456904762	0.067302137215873	-0.246589164619048	0.0662579050730159	-0.749509757936508	0.0454304506650794	0.0322089745587302	-0.31127700998254	0.442332173492063	-0.105815962492063	1.30742142087302	0.0310253287396825	0.663247000106349	0.30432579941746
ADAL	0.0523861219984127	-0.0436954762888889	-0.113999133380952	0.153480867669841	0.0666934927539683	0.340895098730159	-0.0604487420793651	-0.00358092223809524	-0.0403324934809524	0.307846780195238	-0.259609205585714	0.1854158138	0.0298875618269841	-0.0546894004142857	0.0845778491349206	0.0826534307174603	0.200454998707937	0.100717424295238	0.11931974231746	0.0867030109587302	0.101992488307937	-0.0553042886984127	-0.0937054546888889	-0.115458420687302	-0.160006234057143	0.291329994365079	-0.0239105672460317	-0.0899034587349206	-0.1462882165	-0.0027034081952381	0.228262027644444	-0.0711366760714286	-0.377827112326984	0.11968325714127	-0.0759253103206349	0.111209320857143	-0.0477195389142857	0.0713674360730159	0.078164053247619	0.265475316357143	-0.0157208351730159	0.246930281346032	0.123368504868254	0.155150028350794	-0.00427129784285714	-0.034118603915873	-0.109871186903175	-0.288013396628571	0.0443445596873016
ADAM10	-0.164085458139683	-0.257779687487302	-0.519825236626984	-0.1946399421	0.367336552169841	0.465180270979365	0.0526914965730159	0.184492948557143	0.303398210793651	0.190724037653968	-0.598930383650794	-0.337104957646032	-0.172250553022222	-0.394797506746032	-0.230718121603175	-0.544496807090476	-0.445399821931746	-0.41262531105873	-0.211447591609524	-0.648426257063492	-0.0272452313333333	-0.0970704626301587	-0.1474312735	-0.295208313592064	-0.406808873412698	-0.104645163120635	-0.125120474384127	-0.153707411103175	0.44217225574127	0.650663176004762	0.229554863552381	0.433484333477778	-0.196262405969841	0.273868984550794	0.18072765254127	0.807006105079365	0.678570627222222	0.142830595252381	0.479926524365079	0.282814854031746	0.571626875396825	-0.513692662777778	-0.27379279174127	-0.431478210804762	-0.31127700998254	-0.622580559087302	-0.382387546785714	-0.602543132195238	-0.629103296746032
ADAM11	0.123098324604762	0.126892780993651	0.0113687802555556	0.320432296671429	-0.199956268106349	-0.22440914455873	-0.469159468611111	-0.356384073573016	0.0333355001888889	0.106962824249206	-0.0151407084126984	0.0721303296365079	0.0403893568047619	-0.246148038261905	0.0279544936587302	-0.0812170222428572	0.0490978945031746	0.0734587669079365	0.1001120295	-0.184968808861905	-0.122067668852381	-0.0370652183698413	0.0813937213984127	-0.162567739550794	0.140397680698413	0.543529796295238	0.17104434604127	0.215040232326984	-0.0468064766523809	-0.0889797161301587	-0.000443591333333334	-0.147903332946032	-0.216691671273016	0.0720153063428571	0.133929275855556	0.00903301452698413	0.0133503228111111	0.120570461465079	-0.101688132533333	0.0814339916301587	-0.179115724120635	0.182765409011111	0.225966784220635	0.258168798957143	0.372163684455556	-0.155734140663492	0.117958197625397	-0.133861294988889	-0.16710474022381
ADAM12	-0.0239619159365079	-0.0870146453396825	-0.0904087297603175	0.0168257460936508	-0.142728382801587	-0.153204247842857	-0.18169243325873	-0.134513282611111	-0.105503140974603	-0.0343809365285714	-0.248660932212698	-0.0611590302349206	-0.103060006553968	-0.119550984512698	0.179174275725397	-0.042040750131746	-0.126666416201587	-0.0751728629968254	0.161477245714286	-0.0342086794825397	-0.0707232976920635	-0.0184310502253968	-0.00622424813174603	-0.2590721269	-0.0308709062396825	0.124148167250794	0.0370812472396825	0.110493238084127	-0.0804533607253968	-0.392547176163492	-0.0586069040285714	0.0224958241349206	-0.121701218919048	0.0142454094968254	0.111298121193651	-0.0120349558142857	-0.151814124715873	-0.0125396926492063	-0.290207058504762	0.0844322404269841	-0.26106504584127	0.0276736572238095	0.106131039707937	0.0103391459730159	-0.0288479710349206	-0.181187328830159	-0.067058164984127	-0.134319190065079	-0.112217967634921
ADAM15	-0.164784584438095	0.767854375555556	0.320622648373016	-0.0328103941365079	0.163658756731746	-0.82291540515873	0.0753768449206349	-0.0499541125968254	0.0210177691365079	-0.232102440085714	0.155150028350794	-0.212085396363492	-0.0519637046698413	0.221764865392063	-0.126518185587302	-0.047949887684127	0.153900418365079	0.49905522621746	-0.160416594473016	-0.070315438984127	0.240115449338095	-0.569786037353968	-0.0895674991412698	-0.0458166096539682	0.409347768807936	-0.243814719130159	0.0140768631619048	-0.0616160472380952	-0.0668457953428571	0.048334938047619	-0.178199236861905	-0.0704380411460317	0.0343518676587302	-0.47726862517619	0.104213885115873	0.156868702696825	0.193851011790476	-0.353828099542857	-0.18636467124127	-0.403566068360317	0.0104045654857143	-0.280530155455556	-0.261882301109524	0.0918869015825397	0.456717469285714	0.040782063115873	-0.285066079503175	0.0367590533571429	0.137561053242857
ADAM17	-0.629636322222222	-0.731829312157143	-0.252117977271429	-0.529542502619048	0.428417692301587	0.426146595555556	0.616778453861905	-0.11603532017619	0.239866740734921	0.95454481474127	-0.20793530887619	-0.627675125503175	-0.600384839047619	-0.435530446311111	-0.584569058544444	-0.385645857322222	-0.197338039231746	-0.289028779952381	-0.496193990961905	-0.734337154047619	-0.455491831519048	-0.228728772179365	-0.379793724409524	-0.126784050579365	-0.777574136850794	-0.433823364260317	-0.220732074129365	-0.128515067187302	0.256406302873016	0.197088446655556	-0.0562710242507937	0.984956544285714	0.0790195036698413	0.0460766762365079	-0.151156873	0.336725472301587	0.761970241957143	0.549455533333333	0.613306747063492	0.397858675471429	0.480706735979365	0.376033260031746	-0.115278566787302	-0.834604890079365	-0.374185396785714	0.00750520486666667	-0.14925486841746	0.0431610463095238	-0.249448592904762
ADAM18	0.422688972896825	0.0785910159539683	-0.0983600027873016	0.603667814536508	-0.540553924206349	-0.2364533539	-0.293954495734921	-0.188090809407937	-0.611698702465079	-0.0716856846063492	-0.108076838292063	0.0974523487444444	0.187088558439683	0.0724407078174603	-0.0648003985746032	-0.0953882165698413	-0.204520265649206	0.0477954246380952	0.159869516560317	-0.151193110265079	0.0316063098698413	-0.112305230079365	0.145632273638889	-0.0801573803746032	0.089568033315873	0.57560267368254	0.47366177331746	0.100757962314286	-0.293392704520635	-0.0726839757365079	-0.150125073450794	-0.313756511595238	-0.365778582525397	-0.0879062415777778	0.0382036564460317	-0.206975088809524	-0.307651934365079	-0.205457810193651	-0.390545623226984	-0.031855245168254	-0.423676745793651	-0.102869865388889	-0.0215128199412698	-0.0615208369761905	0.142549004649206	-0.330876111030159	0.0318394371380952	0.0261044751111111	-0.0693499344365079
ADAM19	-0.160346644853968	-0.0916742769603175	0.0437960601539683	-0.089993611752381	-0.0327251460460317	-0.0562710242507937	-0.0694769601142857	-0.219745140395238	0.0759220536253968	-0.0812458133793651	-0.126392221147619	-0.168074933904762	-0.202514725712698	0.399019282249206	-0.0662442683476191	0.0832730999126984	0.116467655642857	-0.22440914455873	0.0035573800031746	0.0571170739380952	-0.386871334974603	-0.0523798218222222	-0.00983923212539682	-0.0260664256809524	0.0638898040730159	0.24002076605873	-0.0489386955238095	0.0490978945031746	0.282654212833333	-0.194897342806349	0.160354678453968	0.25702658445873	-0.106234290069841	-0.110436187701587	0.0441428527777778	0.144695725055556	-0.0837050739333333	0.146083866768254	-0.00547895474920635	-0.302231815744444	-0.0205434552047619	-0.203185605031746	-0.236277948973016	-0.0837647265984127	-0.221224967887302	0.0444442375984127	0.379454460661905	0.298344232306349	0.0693536686587302
ADAM2	0.325394152061905	-0.14787172534127	-0.218445391380952	0.176055789387302	-1.02733170333333	-0.10755134967619	-0.224971103934921	0.0348599577349206	-0.126088329036508	0.107509560428571	-0.110627407442857	-0.0890643263857143	0.257825225190476	0.00521555457619048	-0.0569463274285714	0.0128614228206349	0.0964599830904762	-0.223357655777778	0.398021324233333	-0.275229331639683	-0.233018868626984	-0.188927473277778	-0.0882918013206349	-0.169526901498413	-0.314400275011111	0.418419195766667	0.110032564561905	0.354275197646032	-0.245313343261905	-0.665634259801587	-0.124825192550794	-0.214049132436508	-0.0323145994222222	-0.0408415303253968	0.0104045654857143	-0.160266138650794	-0.304693058877778	-0.0444636503920635	-0.106538637903175	0.171433174388889	-0.1679250238	0.0868516918079365	0.0455840722619048	0.333085775952381	0.180494391555556	-0.363598841031746	0.0386822683444444	0.179418374871429	-0.136019225466667
ADAM20	0.0562684339857143	-0.0550281879857143	-0.316331537909524	-0.0189290572587302	-0.295588929172222	-0.424949069866667	-0.0642530939587302	0.116213127361905	-0.214996680646032	0.0890909446238095	-0.103209954411111	-0.0943988754142857	-0.088691811815873	-0.0177035562920635	0.145461375938095	0.0783633156714286	0.0413479121253968	0.0478247826920635	0.160175094766667	-0.0828095995031746	-0.161856748788889	0.114598784949206	0.0897514268619048	-0.0461267917412698	-0.0560186118571429	0.0486065373285714	0.58546472721746	0.189110993893651	0.122781025631746	-0.0295538298492063	-0.102339719328571	-0.214905290968254	-0.105142690111111	0.324604902988889	0.175067728015873	-0.0870415625222222	-0.318226261392064	-0.436406345211111	-0.0508470272015873	-0.0979500375746032	-0.251397815866667	0.100440282795238	-0.0332509889873016	-0.156559270663492	-0.0329606202396825	0.00966763255555556	0.000176142236507936	-0.00303147742063492	-0.110660585766667
ADAM21	0.792375463868254	-0.0214100369	0.0390972349285714	0.767039095026984	-0.17903407948254	-0.0579055732460317	-0.101086139884127	-0.175895873487302	-0.287642129574603	-0.0693499344365079	0.0453659095714286	0.516581104947619	0.161421733928571	-0.0349664364777778	0.0559339687063492	-0.0250865124492064	0.0729343858523809	0.0897134477857143	0.776824563333333	-0.0823540326222222	-0.133986049503175	0.101776190992063	0.24263237137619	0.0927669397619048	-0.166475006722222	0.738439566480952	0.443538834309524	0.110073406571429	0.116963922990476	-0.761099439285714	-0.101620999519048	-0.0556199980984127	0.0491106761865079	0.0752185062349206	0.0521388187285714	0.0856507218539683	0.0149592317095238	-0.00427129784285714	-0.114619090725397	-0.187670875609524	-0.168263350971429	0.365095253226984	0.315641339149206	0.200454998707937	0.00539557831428572	-0.178649026428571	0.449655705712698	0.306088625490476	-0.158230253752381
ADAM22	0.0626917532952381	0.0638898040730159	-0.0136819321714286	0.154068952893651	-0.0425672642460318	0.0193554264904762	-0.257478092901587	0.0468753003857143	-0.0894005051412698	-0.00291901118412698	-0.0641286870222222	0.301628648387302	0.188956068128571	-0.085824474315873	-0.0929746393111111	-0.0670305227206349	-0.0647387575793651	0.0393798672047619	0.119602813793651	-0.0937400285269841	-0.037093648231746	0.0246494136396825	0.0862008772603175	-0.088757443568254	0.0744553663888889	0.0328959216253968	0.121263176233333	0.266587469925397	0.0850780825253968	-0.117101759888889	0.0244609738984127	-0.11620991915873	-0.196182732693651	-0.000416439733333331	0.191897957965079	-0.0260664256809524	-0.0683201020666667	-0.0329606202396825	-0.107089035003175	0.0915258111936508	-0.169285985357143	0.0736160037190476	-0.183066784230159	0.0641757263380952	-0.0212370607063492	-0.0729147913031746	0.102786416673016	-0.0495202074396825	-0.0550618421619048
ADAM23	-0.0366698845587302	-0.0937400285269841	0.0272532408523809	-0.00974332461587302	-0.112249262150794	-0.0297339491666667	0.101859444773016	-0.163572528401587	0.0983732343920635	0.151514053853968	0.30537589292381	-0.108834631412698	-0.0821571541111111	-0.165696420971429	0.264590261822222	0.173265320539683	0.71152282047619	0.619636007036508	-0.0552382266809524	-0.47824787984127	0.115395004093651	-0.0770158072952381	0.0841901286904762	-0.0729414696523809	0.164543710346032	0.059440619131746	0.00773026461904762	0.518038203149206	-0.666783811812698	-0.188845116798413	-0.655344912539683	0.105111487063175	-0.33582160154127	0.0693922119206349	-0.151913522069841	-0.427811274312698	-0.0521015937301587	-0.281343262211111	-0.211267996122222	0.0496556563174603	-0.415428319814286	-0.23742872471746	0.305883188647619	-0.331517682836508	-0.242641575738095	0.0827282941857143	-0.209457749588889	0.23456329115873	0.983340521269841
ADAM28	-0.124283604019048	-0.237650425296825	-0.0614644556301587	-0.133820198036508	0.158266350977778	0.2708153065	0.300846385777778	0.337863703306349	0.201208713609524	0.373237915766667	-0.0287397459888889	-0.019658243868254	-0.107885396538095	-0.134616927730159	-0.127820552195238	-0.0301411775396825	-0.168578367420635	0.192341252650794	-0.102274716333333	0.0357750201285714	0.522864009285714	0.0125019323603175	0.142913319630159	0.247088740804762	-0.302837679868254	-0.155063002298413	-0.0910303094634921	-0.198365456130159	0.0403893568047619	0.00922275511904762	-0.0935559615714286	-0.192201579169841	0.219699932644444	-0.051294040684127	-0.0617008210714286	-0.440347481709524	-0.110201325069841	0.0703039106968254	0.055137870715873	-0.0808139081047619	0.0343518676587302	-0.225184387452381	0.098731505347619	-0.0725927548793651	-0.183977859403175	-0.00161758968253968	-0.189025990363492	-0.357328626136508	0.152724285895238
ADAM29	0.394108887222222	-0.119030255503175	-0.27333526521746	-0.045088764831746	-0.2711279755	-0.00334251174920635	-0.148957941642857	-0.0747399346634921	-0.655344912539683	0.0442339630269841	0.0130629910190476	-0.0067189573968254	-0.0153636788666667	-0.156488601912698	0.232191178111111	0.122823290385714	0.0178388682857143	-0.0743166580206349	0.459282881428571	-0.118997642522222	-0.518700118287302	-0.441168028650794	-0.237884969634921	-0.345977237896825	-0.0856978066	0.418897627869841	-0.0526623694063492	0.077947425347619	-0.261388594407936	-0.90313681558254	-0.206546329988889	-0.0627494650746032	0.0491106761865079	0.101253170650794	0.247588264734921	-0.252256612804762	-0.186447979122222	-0.327697546449206	-0.15503278491746	-0.157928229871429	-0.627675125503175	0.345610497990476	0.289502985588889	0.0050033132984127	0.234068181849206	-0.1661264618	0.137524451615873	0.263988801746032	-0.524912060222222
ADAM30	-0.0131618571936508	0.165647251719048	-0.0551566761904762	0.123883330544444	-0.226025229242857	-0.0758781760873016	-0.179198153744444	-0.290763193285714	-0.478717630420635	0.0812715277984127	0.00780019469047619	0.129088075020635	0.0870394982539683	0.117142101773016	0.0705556308857143	0.0639675032539683	-0.0491229268444444	-0.0258101274809524	0.16879968105873	-0.383366627401587	-0.125852967003175	0.203033603706349	0.298532132788889	0.0480582076634921	0.18334274478254	0.1628477876	0.479436774179365	0.0101220526984127	-0.101473168536508	-0.100971163634921	-0.120709436185714	-0.100572217693651	-0.119685299312698	-0.155439567733333	-0.031411946947619	-0.0628900041269841	-0.128144281615873	-0.358760059831746	-0.0469781177174603	-0.0101943886920635	-0.159661230142857	0.128154136614286	0.0516161913031746	0.00250937158730159	0.230741409228571	-0.101714266334921	0.13115258992381	-0.127239117325397	-0.136719283333333
ADAM32	0.124268572098413	0.0900749351968254	-0.33789395212381	0.0351795611746032	-0.155582703442857	-0.127019095873016	-0.266646546174603	-0.104934549457143	-0.189810330114286	0.0762100299412698	-0.176243356343651	-0.0483125977650794	-0.115251728253968	-0.143825177788889	0.0106447923571429	-0.0381141921857143	-0.147576888788889	-0.00253470687936508	0.0773666896190476	-0.382625832190476	-0.151125954052381	-0.201259452249206	0.149983496090476	-0.199387880334921	-0.108225347119048	0.0563091977428571	0.108603333328571	-0.0158128888936508	-0.0488858301587302	-0.0931879064587302	-0.10755134967619	-0.0924174389444444	0.0846163237460317	0.0432998101873016	0.169792792230159	0.0703732891428571	-0.0891394955079365	-0.101559442230159	-0.0226453235412698	0.131982529428571	-0.269111490630159	-0.196851090796825	0.0750818912968254	-0.0841813625333333	-0.049988393	-0.192592505674603	0.0553404186634921	0.229753579150794	-0.144266201068254
ADAM33	0.284536838379365	-0.114230429501587	-0.14625501808254	0.176647605042857	-0.291011522733333	-0.0517176927793651	-0.32193904031746	-0.0890863836873016	-0.403843393233333	-0.121005721873016	0.0288061114809524	0.122265294368254	-0.0183464446777778	0.11754507107619	0.620704287539683	-0.0354682355730159	-0.00210563986984127	0.0477545153603175	0.403205842136508	-0.179075072950794	-0.175850480592063	-0.216238420311111	-0.0847997364952381	-0.163572528401587	-0.168876624333333	0.126051656250794	0.161880871892063	0.0466158526619048	-0.0034282351	-0.32976954688254	-0.113795322719048	0.0737730253031746	-0.0542174035761905	0.104213885115873	0.0876757055952381	-0.0724752683476191	-0.31757486744127	-0.178158134598413	-0.612514511269841	-0.0626343123047619	-0.586924942533333	0.0800154620380952	0.0877240959555556	0.0183215550079365	0.042474338384127	-0.195490920809524	0.28803315752381	0.0823589814984127	-0.214480248820635
ADAM3A	-0.000327546765079362	0.0937531314761905	-0.118253975463492	0.230110446201587	-0.151379351011111	-0.0965932084746032	-0.150967164011111	-0.255375881712698	-0.330322853733333	-0.110699362319048	-0.217125480004762	-0.0682641695603175	-0.10538388142381	0.0276508563968254	0.218362884171429	-0.185598807006349	-0.063210943568254	-0.0955995420539683	0.177204366757143	-0.14259340705873	-0.109196646766667	-0.257172404595238	0.0794989916396825	-0.374883778095238	-0.0893287279507936	0.126676783755556	0.378936332528571	-0.0242826431936508	-0.184390788222222	-0.237096754060317	-0.261936497992063	-0.0613034022730159	0.152762175769841	0.0524342523555556	0.294113521746032	-0.114919066750794	-0.175349219534921	-0.274125723738095	-0.317946480015873	-0.067471087247619	-0.283142744603175	-0.1661264618	0.0356771973206349	0.154239799222222	-0.0216663645460317	-0.270345764301587	0.0922450760031746	0.157334193222222	-0.0133675125603175
ADAM6	0.670282273147619	-0.0115391249142857	0.0135851522412698	0.445081391825397	-0.423367027492064	-0.0839352379904762	-0.240148357920635	-0.37256740968254	-0.467007946587302	-0.0501937025634921	-0.0768158251253968	0.0823138704047619	0.0093341800031746	-0.081882741352381	0.406374742090476	0.025489459547619	-0.129218033711111	0.375099362925397	0.169453803473016	-0.43174451968254	-0.275229331639683	-0.105896934095238	-0.0754733314333333	-0.0197006495761905	-0.14140719817381	-0.00164764725238095	0.0697397513603175	0.408417918690476	-0.238849134879365	-0.237650425296825	-0.150283838022222	-0.114715519220635	0.10467800354127	0.0428315081079365	-0.0250596424126984	-0.361782722671429	-0.262330045431746	-0.264402297963492	-0.286672651622222	-0.127643357360317	-0.998781374	-0.0182854351619048	-0.197203559430159	0.281956911460317	0.379278314761905	-0.0958942296777778	0.360047009125397	0.0421632553	-0.452927783068254
ADAM7	-0.171966429966667	0.418897627869841	0.462561696190476	-0.096409449615873	0.719916774126984	0.0547801401825397	0.114199194957143	0.338697187698413	0.114692686922222	0.108308597050794	0.611559579131746	1.25252398809524	-0.145008922934921	-0.0859346435634921	-0.103965885819048	0.164325529031746	0.89930676462381	-0.034062861452381	0.0284387404619048	0.279255513515873	0.568216856746032	0.0577646357388889	-0.314546570730159	-0.603414848650794	-0.71063600984127	-0.258943275095238	-0.316672414079365	-0.191870007014286	0.0461829752301587	0.122921954328571	-0.344493101111111	-0.459193644893651	0.831845012460318	0.280040331809524	-0.411653050925397	-0.772032414339683	0.708868462698413	0.136324322536508	0.187880814996825	-0.203580593136508	0.0790655952031746	-0.636695943571429	-0.194410975742857	-0.215707082960317	-0.201412761007937	0.280892722111111	-0.382246510528571	-0.0971826019698413	0.316506030528571
ADAM8	-0.351508015639683	-0.328865513734921	0.0277430611396825	-0.392804214047619	0.136324322536508	-0.623220923809524	-0.362236101703175	-0.381113732706349	0.26177468758254	-0.316247845279365	0.0717271912412698	-0.641888316877778	-0.457566579285714	-0.292801160833333	-0.632472390555556	0.0241433885984127	0.0650819417095238	-0.663308977644444	-0.47808670702381	0.118671054295238	-0.431277806295238	0.0315040830507936	-0.574963849285714	0.151970412271429	0.191653403925397	-0.0312462824571429	-0.12954250954127	0.151079012612698	0.572007128914286	-0.821347443730159	0.230402617303175	0.550526450555556	-0.43521015952381	-0.20085650897619	0.0400910320015873	0.276970363555556	-0.792606535607936	0.836142344287302	0.0262972392555556	0.475703387328571	0.260632063698413	-0.522656283174603	-0.459749276911111	0.517719515238095	-0.329665857142857	0.261608734222222	0.483161388638095	0.730871996746032	0.196123353495238
ADAM9	-0.0979942269571429	-0.207704636187302	-0.0910303094634921	-0.100829668447619	-0.133464760242857	-0.327697546449206	-0.0142889391380952	-0.328945649074603	-0.129676912460317	0.128570288957143	-0.0888332700809524	-0.153459039736508	-0.235482756684127	-0.513692662777778	-0.191635840473016	-0.426642512380952	-0.323887091877778	-0.0529191883174603	-0.157748830514286	-0.0274980629952381	-0.310465807974603	-0.379134821507937	-0.366010428201587	-0.181867366019048	0.135377155166667	-0.0916044890968254	-0.0698878550571429	0.0582778251952381	0.109950681438095	0.0776875284825397	-0.100635759166667	0.273601848174603	0.0327601714825397	0.0227838915619048	0.139836726326984	0.126622192360317	0.123566080684921	0.00817617885714286	-0.110699362319048	-0.0807130338412698	-0.0784516965222222	0.0446804703619048	0.187251886573016	-0.0416876327444444	0.0521388187285714	0.0974523487444444	-0.110730812301587	0.342757111892063	-0.00391055308412699
ADAMDEC1	0.140963714838095	0.00358816710634921	-0.0235867944888889	0.0198942858047619	-0.366971869047619	-0.219745140395238	-0.0848226343269841	-0.21050836567619	-0.222488120504762	-0.208470694555556	-0.136922447977778	0.385494827777778	0.22190295168254	-0.102304073571429	0.185157233536508	-0.0767174682531746	-0.0854828923888889	0.0162934756634921	0.127011565477778	-0.341405633274603	-0.123140234739683	-0.213001447301587	-0.188314554474603	-0.0585792004015873	-0.0943123226634921	0.0243920915126984	-0.0133961962920635	-0.0699131143603175	-0.242064022828571	0.143171098661905	-0.0309196300222222	-0.162232012101587	0.121464485761905	0.0238012146825397	-0.00604380969047619	0.150858553857143	-0.0399616158476191	-0.158093695977778	-0.11338186311746	0.125651819075397	-0.0864911048349206	-0.0294742435190476	-0.0191105813238095	-0.137194725652381	0.247675093036508	0.0227838915619048	-0.0744624981238095	-0.308660757388889	-0.0186895071587302
ADAMTS1	0.0327810892857143	0.272785215373016	-0.0587250564380952	0.0314688793380952	-0.0295287594492064	-0.100800465944444	0.0174886082047619	0.115303154269841	-0.0077230228936508	0.0695694570079365	-0.405785985340476	-0.107856106019048	0.268760206249206	-0.260350538238095	-0.0557094183571429	-0.0245876296031746	-0.268165537968254	-0.149893142009524	0.0217202395	-0.195901095865079	-0.367304393709524	0.0470228733126984	0.120009113319048	-0.33939906442381	0.13184317941746	-0.0514033236698413	-0.0797866406984127	0.00361498782698413	-0.0169143832714286	0.0796496852396825	-0.0531624268650794	-0.078999577568254	0.220223849369841	-0.250139629936508	-0.131267203471429	-0.0263680101968254	0.133593571152381	-0.170922446165079	0.0345425912857143	-0.0945227172619048	0.271438131230159	0.221975167979365	0.134069735795238	0.189390348622222	-0.134089465890476	-0.192787455447619	-0.111670656219048	-0.133820198036508	-0.0701379976777778
ADAMTS10	0.263988801746032	0.051281529284127	-0.306047100630159	0.360337741388889	-0.370505468890476	-0.165427239346032	-0.0482589997063492	-0.230281708015873	-0.436406345211111	-0.198657583679365	-0.168915665826984	0.296647870739683	0.441718539920635	-0.00826198593650794	0.691966844471429	-0.139629873796825	-0.102401261531746	-0.144862286473016	0.130154196890476	-0.149681040704762	-0.169991168233333	-0.213304372963492	-0.0809751109365079	-0.0173389103507937	-0.000180746566666667	0.0237052441746032	0.243138209973016	0.0931777401428571	-0.0862039922142857	-0.21342769374127	0.0894832366349206	0.163252397128571	-0.00149000225238095	-0.0879062415777778	0.133883345526984	-0.293007594444444	-0.14043890945873	0.00536292281428571	-0.100635759166667	-0.124283604019048	-0.26226909601746	0.20727198627619	0.162444064433333	0.0710244236190476	0.0864928399269841	-0.0395795902174603	0.0897514268619048	0.137848893511111	-0.642515220349206
ADAMTS12	0.0822499982666667	-0.0387304378730159	-0.319462380798413	0.160989447384127	-0.250985459314286	-0.253108130857143	-0.216648030911111	-0.212722952650794	-0.154078678188889	-0.0507514223373016	-0.221483514384127	-0.087687318768254	0.198886228542857	0.16027016178254	0.0806334866952381	-0.190666588442857	-0.21873388215873	-0.0527808222222222	0.0781980797190476	-0.0676617175031746	0.0293800130888889	-0.129703606496825	0.0476599206952381	-0.0748969839333333	-0.15871300021746	0.00678084430793651	-0.039388357368254	0.00831752569206349	-0.0115717981380952	-0.648426257063492	-0.0268465500206349	-0.135401212860317	0.13372644814127	-0.0787513333111111	0.0134382733698413	0.0103711699095238	-0.113015926936508	-0.154239408468254	-0.345876627890476	0.0843941516857143	-0.216473347419048	0.378936332528571	0.0667247255095238	0.11604453162381	-0.0391675372809524	-0.101889458261905	0.14138091464127	-0.107902919376984	-0.052296518752381
ADAMTS13	0.0804846499761905	-0.0935559615714286	-0.146318911528571	0.0588010343126984	-0.0708678991222222	-0.159661230142857	-0.00164764725238095	-0.1060154064	-0.156603507728571	0.0549216335507937	-0.0975839314873016	-0.0413410083761905	0.0408868640746032	-0.116836122088889	0.341934408809524	-0.0488618176857143	-0.0438606039507937	-0.00408803082857143	0.226594026544444	-0.103325542185714	-0.133729199646032	-0.036874137984127	-0.0204246219666667	0.0521894415539683	0.0326211367936508	-0.0124076436380952	0.136506539952381	0.122866780809524	-0.113868783568254	-0.163603863773016	0.11681970344127	-0.0350136338539683	-0.0349664364777778	0.115638561384127	0.179523887915873	-0.0530641192380952	-0.0527509829285714	0.0232060874571429	-0.219452967593651	0.0861131805619048	-0.192388010401587	-0.087687318768254	-0.0744624981238095	-0.00780619422063492	-0.00388421330793651	-0.249874664136508	0.133778020096825	-0.0751465508111111	-0.0915054602634921
ADAMTS14	0.151880008146032	0.0705893802936508	-0.200002140780952	0.0743140002460317	-0.0935559615714286	0.098970078984127	-0.0601492935079365	0.0592882261968254	-0.250527675430159	0.0640728710380952	-0.181951532365079	-0.153707411103175	0.123468599077778	-0.0936464998984127	0.102159024290476	-0.32937842478254	-0.123825500353968	0.140639448177778	0.132401133384127	-0.213304372963492	-0.164085458139683	-0.116179419595238	-0.1982735466	-0.303825184815873	0.0990469976269841	0.0974162230555556	0.088225562852381	-0.0604487420793651	-0.0941118314492063	0.0378467335095238	-0.0219555134253968	0.0223704871746032	0.0633756995920635	0.14432616204127	0.19277125415873	-0.102426859746032	0.0199283148444444	-0.0704380411460317	-0.0573171471809524	0.265165008746032	-0.0944615784634921	0.0406951481603175	0.132073949468254	-0.108287053765079	-0.0548400684587302	-0.104101472714286	0.00767459674285714	0.0558903272650794	-0.0159660489
ADAMTS15	0.169914407190476	0.52404433431746	-0.140056521566667	0.10002808297619	-0.529859085	-0.16142410924127	-0.288213060626984	-0.0647387575793651	-0.227910835868254	0.103875722460317	-0.0510455381492064	-0.145593301819048	0.347718564974603	-0.224636360860317	0.234385009719048	0.0028021317015873	0.0909592203793651	-0.200517611542857	0.460257600292063	-0.126753599439683	-0.238164663557143	0.122219379461905	0.102285976806349	-0.086587023747619	-0.0249430220126984	0.0827657017952381	0.00545023207777778	-0.0260175440809524	-0.0407511295285714	-0.286739083668254	-0.0273270111793651	-0.167472202369841	-0.082182443015873	-0.0423296099761905	-0.129729804873016	0.0575085158253968	-0.724853300349206	-0.303825184815873	-0.672938914523809	-0.213304372963492	-0.0667047589730159	0.136620888095238	-0.162724925514286	-0.0484398134920635	-0.0569463274285714	-0.0842481272793651	0.194513823290476	0.0622120557714286	-0.245595550620635
ADAMTS16	0.0602893771174603	-0.188133819344444	0.00997832256190476	0.119083734898413	-0.385857383174603	-0.24511533021746	-0.260603579365079	-0.117381584196825	-0.18367146822381	-0.121190631085714	0.0335095376	-0.0257840293825397	0.0573670707603175	-0.173386783480952	0.293137720855556	-0.059456998415873	-0.101239714638095	-0.0955995420539683	0.162667039266667	-0.226621750655556	-0.14543414847619	-0.176024302609524	0.0225266673650794	-0.138709871165079	-0.0607162551904762	-0.0123203984365079	0.143361745636508	0.0506964486142857	-0.224857499793651	-0.505646551925397	-0.352285013161905	0.148148745188889	0.0941142862888889	-0.137457630866667	-0.0474072577285714	-0.265965983001587	-0.379470864630159	-0.0546626837396825	-0.236394380188889	-0.0350735364714286	-0.353307186519048	0.174015223674603	0.188302573084127	-0.0560507884809524	0.173902324333333	-0.319982112619048	-0.045088764831746	0.153015914911111	-0.057977629031746
ADAMTS17	-0.0144190131888889	-0.132556083703175	-0.26270541902381	0.174299685371429	-0.128450595568254	-0.21121960721746	-0.169485217188889	0.164062177611111	-0.179854243534921	0.0417885416714286	-0.070255014452381	0.088384151968254	-0.0649133100825397	-0.222996545428571	-0.0132143884285714	-0.345469994793651	-0.107774392528571	-0.223795113120635	-0.0782841939555556	-0.0332813562968254	-0.308995127969841	-0.232960018714286	-0.0125145361396825	-0.217468584833333	-0.078999577568254	0.0695694570079365	0.39154933947619	0.0754498042888889	0.138489162166667	0.0152561089888889	0.111777328825397	0.145189862174603	0.193235123111111	0.156518854649206	0.391870110131746	0.0177307694126984	-0.284131099050794	-0.0358814789126984	-0.0934246994603175	0.11378354835873	-0.0651463562222222	-0.188585061071429	0.0178388682857143	-0.0803633782190476	-0.0162986689619048	-0.0548400684587302	-0.160210535463492	-0.107902919376984	-0.13076108352381
ADAMTS18	0.123283238936508	0.0684856761857143	0.0282896910634921	0.264418725290476	-0.331517682836508	-0.254443939638095	0.00563525003015873	-0.186268889674603	-0.147576888788889	-0.0561317254809524	-0.115583732665079	0.249756166798413	0.208898492165079	0.178309134496825	0.0425898015333333	-0.223423726015873	-0.110136101607937	-0.0198305578253968	0.457511265936508	-0.151991800669841	-0.116151485366667	-0.0333339152190476	0.0716196827126984	-0.233213176539683	0.0184168558174603	0.608015440634921	0.291903593323809	0.459282881428571	-0.0401285022888889	-0.0821257229206349	0.0388287853253968	0.0344490994063492	-0.0684906565555556	0.116920208722222	0.051812274331746	-0.0759253103206349	-0.0115063110873016	-0.143385531842857	-0.0870146453396825	0.195422784985714	-0.279177996030159	0.0657570716888889	-0.164707017230159	0.135707300155556	0.0347310638746032	-0.100635759166667	-0.0448183985793651	0.0453659095714286	-0.0231877946873016
ADAMTS19	0.574369747222222	0.0962403634761905	-0.109013200725397	0.0772005891603175	-0.319027707674603	-0.0426795886412698	-0.196182732693651	0.0103711699095238	-0.107794269587302	0.0175340086761905	-0.15494997688254	0.359789352830159	0.156093395265079	-0.103603146733333	0.0415298073333333	-0.045442071468254	-0.150083264596825	-0.0117447098888889	0.212832326377778	-0.0182569793396825	-0.0834959135428571	0.0139414648968254	0.0803645986	0.021247180647619	0.190484630738095	0.629574117777778	0.342624740131746	0.229122538698413	-0.341500722126984	0.0149592317095238	-0.0167335008793651	-0.243609855749206	0.171765503428571	-0.0355254860333333	0.162803635573016	0.0349557769507936	-0.210687314203175	-0.047146892947619	-0.0668219499555556	0.0853023643698413	-0.19951519365873	0.0759220536253968	0.0140132985444444	-0.0188501131666667	0.232848284980952	-0.237829983461905	0.0176946812380952	-0.107902919376984	-0.0782841939555556
ADAMTS2	0.337249466626984	-0.0208043371904762	-0.0207170216047619	0.039413849568254	-0.20485843392381	-0.0237490437777778	-0.318147240566667	-0.119771638296825	-0.0927518540793651	0.0466158526619048	-0.0633215679079365	-0.0893793682619048	0.0932173051857143	-0.0263386091619048	0.281781502115873	0.185685385338095	-0.320632815890476	-0.174422154650794	0.0383941222269841	-0.337977177325397	-0.101264825755556	-0.0361112832269841	-0.103119837971429	-0.0904336663269841	-0.157176483160317	0.0656489041380952	0.00200417983650794	-0.00382648873492064	-0.126617829088889	-0.160981442452381	-0.182415737733333	0.00750520486666667	-0.0934246994603175	-0.0442221056095238	0.139893665274603	0.0132140110873016	0.0132775151698413	-0.214005752007937	-0.160946570149206	0.13309634895873	-0.104778631834921	0.065909159415873	0.0227838915619048	-0.0223682808698413	0.187824605460317	-0.192872875909524	0.125118739742857	0.124148167250794	-0.161856748788889
ADAMTS20	0.127813818328571	0.0493127904761905	-0.236038521663492	-0.000864369338095237	-0.1117717401	0.0517183655984127	-0.265902286555556	-0.0774075476968254	-0.0436954762888889	-0.0221424000746032	-0.194848013966667	-0.0673230770809524	0.00420069677777778	-0.0459557992031746	-0.0210938643047619	-0.0158371973333333	-0.225483391595238	0.0240529002047619	0.0562684339857143	-0.547624691634921	-0.0503078015603175	-0.193196374773016	-0.0490012433412698	-0.120415060895238	-0.082266825315873	0.0889957865952381	0.290532498809524	0.013979493931746	0.0362372684650794	-0.294051948071429	-0.062194342184127	0.0201441709396825	-0.247939965788889	0.101182248655556	0.0554348044650794	0.0246778059809524	-0.130329795026984	-0.0422024864142857	-0.140352407444444	0.0891973686031746	-0.0987445407603175	-0.0799573811968254	0.0247121511730159	0.220730504887302	-0.121504165052381	-0.10904714588254	-0.0538104122650794	-0.11812137384127	-0.276162587544444
ADAMTS3	0.0647968185650794	0.137047222152381	-0.248890137074603	-0.0012774118047619	-0.0642203021142857	-0.21574479447619	0.0312541565063492	-0.114391209774603	-0.0996291582015873	0.300942713598413	0.152560216498413	-0.0229504049444444	-0.168074933904762	-0.291961949031746	-0.0154656967634921	0.0491234578698413	-0.182264190404762	-0.0173902800920635	0.273868984550794	-0.558071928253968	-0.315978382731746	-0.440650690249206	0.241146287290476	0.012410852968254	-0.205834912034921	0.0128952640571429	0.0847022441380952	-0.0622257941285714	-0.000681853873015873	-0.0532367661507937	-0.0797626298888889	-0.187996214314286	0.0491106761865079	-0.107089035003175	0.19184246307619	-0.15524965688254	-0.255688941531746	-0.261507863865079	-0.131000449853968	0.0306727011380952	-0.0180353661809524	-0.110238535301587	0.203961956371429	0.294645228492063	-0.127724916063492	-0.113868783568254	0.273342307819048	-0.0228368472539683	-0.272267478274603
ADAMTS4	0.400689386706349	-0.0684151552238095	-0.153672639174603	0.0990911310793651	0.101545842914286	0.192704237011111	-0.0027034081952381	0.309859356988889	-0.181576542501587	0.39154933947619	-0.236676764133333	0.124268572098413	0.0300189652285714	-0.219670209560317	-0.0372707004761905	-0.269993265793651	-0.345058608539683	-0.234475193439683	0.118991954261905	-0.683746532063492	-0.175651414895238	-0.539375365515873	0.636509972011111	0.13285772072381	-0.315603748255556	0.00722046520952381	0.0340572037873016	-0.178856553357143	0.322182328552381	0.138956476552381	0.229753579150794	0.11189361612381	0.177429307263492	0.243138209973016	0.582739419195238	0.316606372149206	0.215618414928571	-0.374759953196825	-0.0514943377603175	-0.123731081255556	-0.365677314285714	-0.319830708947619	-0.344269198052381	-0.21980171597619	-0.144580378139683	-0.58562054547619	-0.195613948646032	-0.348021747857143	-0.585995980265079
ADAMTS5	-0.0120349558142857	-0.0699393614888889	-0.179511790033333	-0.0100487228984127	-0.118391133698413	-0.131950738236508	-0.408972555007937	0.0692871232952381	0.0350165540746032	-0.0203344545761905	-0.233213176539683	-0.180126468226984	0.0521388187285714	0.0578100605936508	-0.102728510888889	-0.0289325964222222	-0.283287146868254	-0.00405904737777778	0.272428377761905	-0.0883182620285714	-0.119059639109524	0.227700194471429	0.108980049193651	-0.0958079876349206	0.154239799222222	0.0978548924603175	0.212699449449206	-0.0910045770587302	-0.129182341973016	0.0298623105888889	-0.579947014550794	-0.0345523314761905	0.418419195766667	0.245984150068254	0.00317514117777778	0.0834635238857143	0.0534613976666667	-0.0330142711539683	-0.194410975742857	0.0916819354571429	-0.0362868879095238	-0.0228682648285714	-0.0811546794349206	-0.216334155587302	0.260780609607937	-0.177766964311111	0.10718033744127	-0.0994480344095238	-0.0966207261047619
ADAMTS6	-0.0756988203666667	0.364306928095238	-0.212246931615873	0.143319227247619	-0.27775462084127	-0.346924681404762	-0.567840431111111	-0.16764763592381	-0.243098424598413	-0.185979396357143	0.224681905779365	0.226305697922222	-0.0802169194492064	-0.117808355274603	0.132578186388889	0.0028021317015873	-0.0611300514603175	0.0309299348761905	0.271332622246032	-0.158202129147619	0.0619717388174603	-0.275071713033333	0.0382651077015873	-0.183714462936508	-0.184142033322222	0.358107703253968	0.087007698115873	0.000790579469841269	-0.230718121603175	-0.489464958515873	-0.158343075060317	-0.0242289432984127	-0.186865376036508	-0.33996504165873	0.0618639003603175	-0.230810979587302	-0.144438728938095	-0.234025432307937	-0.454444561111111	0.0159136346666667	-0.441715183942857	0.137209767434127	0.100888336080952	0.0518398637873016	0.11758811572381	-0.240094015793651	0.111856224903175	0.00215797732857143	-0.115149266020635
ADAMTS7	0.10579271071746	-0.159071194963492	-0.0125145361396825	0.367336552169841	-0.628629390793651	0.000296419585714287	-0.0108736926984127	-0.065834939868254	-0.347915554979365	0.0620876557746032	-0.210221311607937	0.0130629910190476	0.0220217484587302	-0.0931879064587302	0.068221527752381	-0.119521217955556	-0.163876420560317	-0.0546626837396825	0.192077106334921	-0.111032473407937	-0.0911887962	0.0577646357388889	0.181535081642857	-0.0670036133698413	-0.1220968841	0.137986335379365	0.485515568603175	0.150452783209524	-0.128308402634921	-0.53416079772381	0.0362960910888889	-0.0165271135555556	0.00100276806507936	-0.0613804724095238	-0.0573419948063492	-0.0977684814634921	-0.210221311607937	0.00143737650793651	-0.051744451415873	0.073746189915873	-0.241819382161905	0.0516161913031746	0.274622239338095	0.22383374307619	0.189055300349206	-0.308660757388889	0.29181262718254	-0.155047893607936	-0.260211385561905
ADAMTS8	-0.0377855028015873	-0.184746131109524	0.0375122831777778	-0.0406581093777778	-0.140635079836508	-0.207853505822222	-0.186129064801587	-0.00947948465238095	-0.128082463526984	0.0396980110047619	-0.0512377222142857	0.0958675313507936	-0.122304287557143	-0.226900703752381	0.00661688386507936	-0.263031879939683	-0.218150385804762	-0.470219788179365	-0.063210943568254	0.0108370724174603	-0.00379979856984127	0.0577646357388889	0.352791616496825	0.0401364625015873	-0.157287103006349	0.0669530032634921	-0.0227833570365079	0.0192630580238095	-0.241200784503175	-0.402878976507937	-0.276429644387302	0.0976087503285714	-0.0478274826777778	-0.0665446091944444	0.0110580178015873	-0.109276171131746	-0.115051581879365	0.152425906179365	-0.190709711	-0.0724210117650794	-0.168992077944444	0.157548048677778	0.0381339024523809	-0.154317729214286	-0.132763697498413	-0.0645499399365079	-0.0708950116968254	-0.143341747512698	-0.218781933152381
ADAMTS9	0.293555813280952	0.013846351531746	0.0275479678539682	0.31825278248254	-0.396393679179365	-0.401779212088889	-0.158308484930159	-0.136245970498413	-0.373574527952381	-0.142004838687302	-0.25500575152381	0.147195867738095	0.284994027734921	0.110585552292063	-0.00330893326190476	-0.066757012015873	-0.0660306248031746	0.212007560209524	0.21466616794127	-0.0277563252365079	-0.210953329846032	0.223791509226984	-0.086342557684127	-0.176189659095238	0.023924963731746	0.0850263160698413	0.0913558626619048	0.159491949874603	-0.473405160787302	-0.375647299861905	-0.426351552312698	-0.2739208791	-0.110782839901587	-0.0698274662650794	-0.0297061646269841	-0.065173096147619	-0.416702583306349	-0.455491831519048	-0.47605967	0.0213451561666667	-0.528121255190476	-0.0842156424111111	0.0782875905730159	-0.10120954202381	0.0308283141206349	-0.163111897931746	0.0493798568936508	-0.337612739890476	-0.424392091138095
ADAMTSL1	0.193796959636508	0.010245997031746	0.00773026461904762	0.316891542626984	-0.136191313042857	-0.103479948171429	-0.202960006657143	-0.0626665823507936	-0.124154845312698	0.0183817158873016	-0.221224967887302	0.119642983552381	0.199480907298413	-0.0972144353412698	-0.0568868692809524	-0.0693499344365079	-0.11689326791746	0.00429104410793651	0.261927055	-0.0509403366952381	-0.0151681957507937	-0.0877463806031746	0.104965971722222	-0.126666416201587	-0.089016052731746	0.321479975830159	0.29526863644127	0.279355456968254	-0.106844124712698	-0.154272972430159	-0.340904079444444	-0.0319690052603175	0.0673656281380952	0.095761180968254	0.127543231961905	-0.0471783264285714	-0.119152435507936	-0.1264212934	-0.103181296507937	-0.0125396926492063	-0.11447797237619	0.0381692195793651	0.0165810771444444	-0.00503944020952381	0.164543710346032	-0.159031634933333	0.0553077310396825	0.00969989858095238	-0.166475006722222
ADAMTSL2	0.0714765347793651	0.0634553888968254	0.193178014361905	-0.013133469347619	-0.0575528274079365	0.0128614228206349	-0.121443225650794	0.00918686081428571	-0.142561395988889	0.0415599623492064	-0.0402713085968254	-0.130792194398413	0.605063668465079	-0.205361242212698	0.403352241101587	0.147811998822222	0.0333045245793651	-0.0479149577253968	0.428206314011111	-0.104314952031746	0.0035573800031746	-0.141143815507937	0.320376987380952	0.133593571152381	0.0166125049063492	0.264418725290476	0.0308283141206349	0.303398210793651	-0.370878323053968	-0.0485772426174603	-0.490010671269841	0.0616470094031746	-0.150051432674603	0.142868355666667	0.186430649801587	-0.21373594023254	-0.0149035571285714	0.0344196450666667	-0.0121316451492063	-0.131532525631746	-0.0219555134253968	-0.0622859022793651	-0.0442221056095238	-0.062194342184127	-0.119711564568254	-0.177933542368254	-0.123731081255556	-0.168492144104762	-0.0875095668031746
ADAMTSL3	0.0719795147936508	-0.0488858301587302	-0.30317005	0.250479371163492	-0.0595749218380952	-0.0431124364460318	-0.033959964713492	0.0242387598222222	-0.0884812909666667	-0.0879355626095238	-0.267120586385714	0.462561696190476	-0.0169758900761905	-0.397924420396825	-0.0951970239111111	-0.505407883849206	-0.103149836398413	-0.0693264741269841	-0.101598899746032	-0.367756229328571	0.0600290123507937	-0.204755820484127	-0.0389708070253968	0.197378030342857	-0.14140719817381	0.00566786238730159	-0.0143901459206349	-0.0722160360714286	0.0171105091603175	0.0243104475365079	-0.0163781996428571	0.174015223674603	-0.0959585702825397	-0.0456105957873016	-0.0662164198888889	-0.104314952031746	-0.213304372963492	0.0812260503555556	-0.0315465878412698	0.0455509715460318	-0.404837513365079	0.165215151138095	-0.181253617242857	0.0573351520047619	0.329963788966667	-0.29467271737619	-0.0771974041984127	0.288694987393651	-0.272760752407937
ADAMTSL5	0.0849846399952381	-0.0612272527746032	-0.0849828784730159	0.200713506977778	-0.0980865231650794	-0.0749624271269841	-0.0098960433031746	-0.129394385836508	-0.137227718665079	-0.105440506706349	0.0600987524650794	0.308788622128571	0.254848846788889	0.00521555457619048	0.696469163920635	0.0695694570079365	0.0627299174746032	-0.0374889759746032	0.153653356349206	0.0354371453984127	-0.00936898428253968	0.167029731925397	0.255915734211111	0.0459103039301587	0.17578178092381	0.022053645247619	0.000850624434920637	0.132956909515873	-0.308422225268254	-0.138085058639683	-0.4700068975	-0.108537557746032	0.230548596136508	-0.106067544487302	0.10823171022381	-0.432902819068254	-0.329263445730159	-0.263350016403175	-0.258189477039683	-0.123524875511111	-0.114327383671429	-0.0710173443031746	0.182496858063492	0.123847119780952	-0.0574025725111111	-0.0411283826238095	0.019986720847619	0.158454842993651	-0.0932443703634921
ADAR	-0.143417998184127	-0.366010428201587	0.0557133086888889	-0.228257939579365	0.0578100605936508	-0.051661351815873	0.153653356349206	-0.361667860126984	-0.0283698378269841	-0.141080850146032	0.035336649247619	-0.134089465890476	-0.154772752446032	-0.281747686861905	-0.409716014987302	-0.350455969073016	-0.0650369499777778	0.36542087247619	-0.256976944666667	0.037302557031746	-0.483946342449206	-0.462144296984127	-0.36907675	-0.170648465349206	0.465180270979365	-0.167134287007937	-0.144862286473016	0.374195393549206	0.45968583105873	0.243000351809524	0.00286996613174603	0.37911276175873	-0.226209146731746	-0.185136578015873	-0.139892260677778	0.286502270012698	-0.195442995004762	0.252211602734921	0.098970078984127	-0.353209915661905	0.0646748767412698	0.0488171635873016	-0.0408998668571429	0.203234485704762	-0.397150942573016	0.281356358695238	0.506359828638095	0.470540125979365	0.0181191021920635
ADARB1	-0.123421814765079	-0.155734140663492	0.0575481131984127	-0.14551657421746	0.146369687726984	-0.0626343123047619	0.234184271688889	0.179753672844444	0.0515792570031746	0.00447604156031746	0.211886373396825	0.113145831595238	0.14855495438254	0.118627183930159	-0.12140866195873	0.199110197566667	0.143412912661905	0.246476734507937	-0.145082474452381	0.0839181991190476	0.293906942463492	0.239010933857143	0.255815940011111	0.296271145928571	0.0650819417095238	-0.117574448303175	-0.133610774614286	-0.0948023044015873	-0.0306879609634921	0.0795282472380952	-0.152332184271429	-0.365346415331746	0.0259063766730159	-0.100887178499683	-0.173225348593651	-0.406946776825397	0.0267723591904762	-0.0742841006285714	0.0138738996809524	-0.248660932212698	0.0453036158111111	-0.134151871268254	0.125118739742857	0.216365143492063	-0.259500435814286	0.141897389714286	-0.14715109244127	-0.0113781910809524	0.231263077828571
ADARB2	0.123977724115873	-0.235984315904762	-0.2533389051	-0.00977125548571428	-0.841598815131746	-0.414142685846032	-0.689097687169841	0.351188647209524	-0.96162334952381	-0.12140866195873	-0.544130537011111	-0.143000380450794	0.0255429512095238	-0.365778582525397	0.0704029621111111	-0.215080562333333	-0.0381427333015873	0.095117750968254	0.395598659920635	-0.13169826624127	0.208467917057143	-0.352152606415873	0.332539511190476	-0.360339554422222	-0.14140719817381	-0.00908974243015873	-0.0869659576825397	0.110163855807937	-0.483946342449206	-0.160830298880952	-0.138233017786508	0.0251861276873016	0.0326544513412698	-0.202199037598413	-0.18275921752381	-0.42871153727619	-0.0188198530253968	0.0715909018730159	0.0400659713603175	-0.060271292947619	0.0182933024126984	0.192839719101111	-0.0864014407539683	0.168850831811111	-0.0684151552238095	-0.558406109722222	0.299289516214286	0.121044041665079	-0.160459549404762
ADAT1	-0.323537913947619	-0.255688941531746	0.183860173379365	-0.340590760503175	0.31993986262381	0.00259603163492064	0.246133559739683	-0.108103658877778	0.0217633074126984	-0.00757343001904762	0.345981750993651	0.360722924761905	-0.22179631451746	0.127904705422222	-0.231181131152381	-0.0397480184952381	0.62494055752381	0.591528836693651	-0.268842948568254	0.102202231052381	0.177204366757143	0.50176081925873	-0.355224758015873	0.445265282471429	-0.162519951495238	-0.395446062174603	-0.233649789	-0.227496458716667	0.215618414928571	0.15311174608254	-0.39439852144127	0.24025850052381	-0.370627477115873	-0.207768171668254	-0.187130165142857	-0.319462380798413	-0.251397815866667	0.189390348622222	-0.0177627761190476	0.158870753087302	0.0797176769793651	0.202472819326984	0.644499162290476	-0.0723313314	-0.111474027231746	0.462350240528571	-0.159852129614286	0.488282467447619	0.332858772020635
ADC	-0.0227446604238095	0.0658003778365079	0.1119821144	-0.0177627761190476	-0.0232131794936508	-0.278444757131746	-0.0181294059698413	0.197259229852381	-0.0223212368777778	-0.0736236123484127	0.115992690346032	0.0369827523492064	0.413349484920635	0.274981470949206	0.358809133757143	0.273512999249206	0.208776231526984	0.129663579814286	0.201513439869841	0.162003345456349	0.0164770437888889	0.147249839107937	0.199110197566667	0.146542085225397	-0.357441451788889	0.00817617885714286	0.0438504932984127	-0.0642748382634921	-0.0889178637396825	-0.0631820507873016	-0.33939906442381	-0.129319941795238	-0.302471570222222	0.0630979150396825	-0.172289441612698	-0.230763443933333	-0.173271328028571	-0.100087647565079	-0.087839823552381	-0.116713215406349	-0.000934842941269841	0.140714648761905	-0.0770158072952381	0.443876021507937	-0.154239408468254	-0.056644686868254	0.00667424642380952	-0.00482473811428571	0.0444442375984127
ADCK1	-0.0804533607253968	0.556323201750794	0.100149507298413	-0.103449612671429	0.0486065373285714	-0.255947998096825	0.064446506252381	-0.0779816436380952	0.308494578165079	0.329022341338095	-0.175349219534921	0.0503819044809524	-0.168754620039683	-0.201035772661905	-0.204125354547619	0.4536902966	-0.163151019122222	-0.187130165142857	-0.20480185241746	0.0349557769507936	0.294113521746032	0.148797992639683	-0.165003359446032	0.235858034612698	-0.272969518738095	-0.143591387169841	-0.194445731896825	-0.172169450053968	0.444704694952381	0.0382651077015873	-0.0436678926936508	-0.289153503225397	0.080800192415873	-0.540849247063492	-0.152601381020635	-0.444327633080952	-0.163075616349206	0.364433441828571	-0.121526606580952	-0.139789599420635	-3.56060952380934e-05	-0.0525464501873016	-0.214049132436508	0.218362884171429	0.21297432275873	0.1241085575	-0.318510297222222	-0.171469898690476	0.356112267750794
ADCK2	-0.122357904736508	0.51011253727619	1.07487139105873	-0.152226236352381	0.252126728468254	-0.525125464433333	0.13351310151746	0.177374833492063	0.2926461445	-0.0903498805873016	0.596898920104762	0.18237502105873	-0.00798081883333333	0.586182023968254	0.615288952380952	0.444880505290476	0.959442174893651	0.547376586904762	-0.124283604019048	1.03513528065556	0.600941624893651	0.136825924487302	-0.160710726780952	0.575979151904762	0.493575966904762	-0.384502840384127	-0.425903078155556	-0.227496458716667	-0.569411818809524	-0.0227833570365079	-0.433823364260317	-0.681898208888889	-0.0365763768809524	-0.349288273942857	-0.592430426306349	-0.583428587380952	0.021867933747619	-0.641320197004762	0.088065896552381	-0.628629390793651	-0.0222400008365079	-0.197379163522222	-0.243936068930159	0.245357819001587	0.198668190749206	0.80930999968254	-0.341284668073016	0.162999645812698	1.09141136024286
ADCK4	-0.157095520284127	0.111937172301587	0.121668820860317	-0.189025990363492	0.00955041386190476	-0.183601045488889	-0.0330949770301587	-0.0217553661444444	0.0844131960563492	-0.265482477209524	0.0234226852650794	-0.33928277	-0.0137457031793651	-0.194369255225397	-0.169407591909524	-0.246148038261905	0.0674414819920635	-0.247285873587302	-0.224320800026984	0.0974523487444444	0.146191587742857	0.185847944709524	-0.212204468909524	0.127011565477778	-0.0164350685968254	-0.125748839539683	-0.180058739380952	-0.142561395988889	0.141611529738095	-0.0902890135984127	0.114971422257143	0.251281395790476	0.31836122031746	-0.281814187857143	0.26115591031746	0.0409800402555556	-0.0793735610698413	0.433910143995238	0.149516220101587	0.0110431940674603	0.198799699520635	-0.00498550127936508	-0.238438837325397	0.202297007825397	0.490018897619048	0.0757567381095238	0.385800404865079	0.184363127053968	0.0556827296301587
ADCK5	0.184993860219048	-0.0968781178174603	0.197750990112698	-0.0349132871301587	-0.0420986893507937	-0.295916033880952	-0.0229504049444444	0.0833097454555556	-0.0692984955460317	0.100363597098413	0.087556798084127	-0.0334836822460317	-0.149289869396825	0.0352395334539683	0.364204452539683	0.22616682741746	0.109460447473016	-0.0409681203984127	-0.0183464446777778	0.0585028056952381	-0.138054744034921	-0.10774662681746	-0.100572217693651	-0.148719944090476	-0.390823566507937	-0.0475165552936508	-0.139990301477778	-0.0908786127428571	-0.135675243134921	-0.192592505674603	0.0680061749126984	-0.113868783568254	0.344501969147619	-0.289453563480952	-0.154701814468254	-0.218907825209524	-0.36326283105873	0.0436554684666667	-0.699290176690476	-0.131437258526984	0.0458516797650794	-0.122134248996825	-0.234398003355556	0.0963889913126984	-0.0681252497920635	0.0765712702825397	-0.00798081883333333	0.274981470949206	0.00384372696825397
ADCY1	0.0322241807293651	-0.128108410214286	-0.174706540047619	0.162619234715873	-0.543080861480952	-0.00961399308412698	-0.745000651931746	-0.15778233378254	-0.282228585861905	0.153845657034921	-0.128968697342857	0.23546736105873	0.0198942858047619	-0.14315101007619	0.108062564466667	-0.177980806534921	-0.284816168988889	-0.179366023142857	0.566391904126984	-0.481293423492063	-0.384004941634921	-0.148572305293651	-0.0404263216904762	-0.0816344896761905	-0.162975813174603	0.291903593323809	0.457706353079365	-0.0108447161238095	-0.171878124150794	-0.604631110873016	0.0363223838031746	-0.326353960868254	-0.0155440610587302	-0.034062861452381	0.126087224553968	-0.192637760103175	-0.273657795380952	-0.109583402988889	-0.501255089952381	0.0619717388174603	-0.727357098614286	-0.0968074326	-0.00655498641904762	-0.0353805112904762	-0.157520367120635	-0.376926071263492	0.103572502453968	0.0271476360920635	-0.252703554288889
ADCY2	0.0149253331190476	-0.00265210221746032	0.0150214569285714	-0.0132143884285714	0.00973033953492064	-0.032702597815873	0.0539152845126984	-0.32626866531746	-0.0176157632714286	0.121927225298413	-0.251637449987302	0.347352469788889	-0.0804857446460317	-0.281980945336508	-0.222465978642857	0.0028021317015873	0.0650365275920635	0.0539444336380952	0.106214847946032	-0.284601302095238	-0.179729384852381	-0.354258807671429	-0.224599432279365	-0.0541604435079365	-0.283705619650794	-0.0466645329809524	-0.0710721319936508	-0.0840416542730159	0.00210087956666667	0.0705230787015873	-0.00373926142380953	0.178372691357143	-0.101559442230159	0.033160567415873	-0.0098960433031746	0.197259229852381	0.120149941603175	0.159173337290476	0.0517852939650794	0.00612455253968254	0.060961055831746	0.0728183673238095	-0.146736477566667	-0.206439977903175	-0.0114063982603175	-0.0162429577174603	0.129219884706349	-0.0872290399952381	-0.0717367429809524
ADCY3	-0.335020410952381	-0.42561248042381	0.13687086008254	-0.246262307090476	0.114282751614286	-0.438829621436508	0.154286118973016	0.21473013258254	0.209666549995238	-0.392925120193651	0.503275896428571	-0.376926071263492	0.576364859047619	0.5336123	-0.0765828156095238	0.263257241334921	0.294210301031746	0.308892242320635	-0.352519088519048	0.304663518419048	0.166133285031746	-0.429250492784921	0.735451335784127	0.361894548628571	0.0468425641269841	-0.368846917261905	-0.169448553188889	-0.531509576587302	0.173265320539683	0.223414215061905	0.0862919356095238	-0.671571128544444	-0.472067650106349	-0.363815029160317	-0.104645163120635	0.351978735630159	-0.307814962566667	-0.336304664206349	0.205119260071429	-0.377483010874603	0.00346325735079365	0.252211602734921	0.00691824183333333	0.0298875618269841	-0.529196874365079	0.346734858836508	0.0438220057936508	-0.428276461634921	0.457334026725397
ADCY4	-0.127087097844444	-0.165988402957143	-0.158746095885714	-0.0804857446460317	-0.104745486	-0.000864369338095237	0.0712112617365079	-0.4042734971	0.097648709615873	0.393520598650794	-0.16343522954127	-0.249207628642857	-0.249345187230159	0.168975360274603	-0.221332770690476	0.095761180968254	0.0296618854253968	-0.244451799580952	-0.254329215273016	0.0872775046825397	-0.144337594019048	0.283159414888889	-0.321862426857143	0.0132140110873016	-0.119615750253968	0.0110283703333333	-0.137108382773016	0.475448713861905	0.144695725055556	-0.0814331266444445	-0.132795282587302	0.278860255492064	0.0114741291063492	-0.373896556666667	-0.0366698845587302	0.0114741291063492	-0.624717668809524	0.0928536215444444	0.170789393538095	-0.416290024174603	0.042474338384127	0.199424479744444	-0.0207397650809524	0.40270903265873	-0.0847061671206349	0.184671022174603	1.14757404968254	0.905177825	-0.356282562512698
ADCY5	0.0569423078555556	0.0896203238238095	-0.174863039185714	0.331575849611111	-0.418954203042857	-0.362470177814286	-0.611221172566667	-0.0557917823349206	-0.407488176984127	-0.0824288060412698	-0.00998090439206349	0.00994304869523809	0.105072413938095	0.00521555457619048	0.16793087635873	-0.033384470684127	-0.196337181814286	-0.0707458681333333	0.397858675471429	-0.154137332072222	-0.168701571493651	0.130424484939683	0.592308061904762	-0.213764120968254	0.143454216893651	0.0269142493920635	0.0770351033984127	0.265325251795238	-0.0723919279063492	-0.410191595622222	-0.211853485285714	-0.0925127763428571	-0.0413714307142857	-0.260067658169841	-0.0189957105587302	-0.0384059710936508	-0.0562399745396825	-0.249823917007936	-0.49952278007619	-0.043204579115873	-0.141654556434921	-0.0978558486904762	-0.0571449706968254	0.121570696211111	0.262247171285714	-0.0995674269365079	0.291721362803175	0.0948100345301587	-0.390545623226984
ADCY6	0.0947114792238095	-0.0292148010095238	-0.300332123569841	0.165587144520635	-0.288013396628571	-0.100063409095238	-0.166964644001587	-0.263471868679365	-0.17824548198254	-0.0655098305142857	-0.196674824501587	0.00140648786507937	0.108459232301587	-0.178952641028571	-0.031520551147619	-0.217076623253968	-0.269993265793651	0.0769867221238095	0.0229602896079365	-0.306665814047619	-0.178741410169841	-0.0682090265095238	-0.00823308528571429	-0.155356206768254	0.00785828506349206	0.145461375938095	0.267835920663492	0.0466818189952381	0.00675191300793651	-0.134427409049206	-0.262075151357143	-0.0947400908698413	0.0219665932650794	-0.0434375981269841	-0.0924476554079365	0.0452033773	-0.140707748163492	-0.0675195213412698	-0.295379752555556	0.0784694032857143	-0.177540200528571	-0.0258101274809524	-0.0750317276269841	-0.0128447078190476	0.0526914965730159	-0.112814063866667	0.00506187858095238	-0.0228682648285714	-0.123140234739683
ADCY7	-0.130729195	-0.3711249075	0.454625235766667	-0.23481245335873	0.390365951301587	0.181887601079365	0.432329696746032	0.527825720052381	0.343778391666667	0.407260476179365	0.2722779663	-0.108287053765079	-0.261820616687302	-0.152714739152381	-0.178391880750794	0.0199576302746032	0.217563891249206	0.158692981536508	-0.183187054568254	0.149161876722222	0.279540793636508	0.323959837412698	-0.230459685142857	0.431104786930159	-0.414282775052381	-0.226257351863492	-0.271998582387302	-0.246666269896825	0.341362448639683	0.395038349968254	0.111856224903175	0.0146732488253968	-0.132851272315873	0.104350507677778	-0.0456105957873016	0.446972782988889	0.435552112830159	-0.110627407442857	0.161159954712698	-0.308660757388889	0.176863634207936	-0.213707759496825	-0.142608197928571	-0.302231815744444	-0.322436358638095	0.215300451206349	-0.209457749588889	0.278224927155556	0.0840796465031746
ADCY8	0.482225521820635	-0.0665606757619048	-0.253669560163492	0.385011045904762	-0.339675079888889	-0.0981672161063492	-0.47706718894127	-0.153125860347619	-0.618010452909524	-0.127643357360317	0.0828877263507937	0.338450217671429	0.199657006569841	-0.312549666531746	0.318074346587302	0.297445210492064	-0.00789807293015873	-0.0012774118047619	-0.0346853025396825	-0.0828616500555556	0.00189569970634921	-0.148087500950794	-0.0636603495968254	-0.414699448222222	-0.0988459203285714	0.367711294666667	0.15936460761746	0.342194668415873	-0.210848217987302	-0.290835023750794	-0.627675125503175	0.0109706425079365	-0.350100798253968	0.131982529428571	-0.0780797200730159	-0.305547038285714	-0.493950896096825	-0.35138401464127	-0.629103296746032	-0.202913281906349	-0.533538910106349	0.167330354669841	0.215112752355556	0.0281281281238095	0.0159136346666667	-0.179075072950794	0.15895705724127	0.244406710846032	-0.468603297539683
ADCY9	-0.0114063982603175	0.178106471642857	0.0397637618920635	-0.0280477037079365	-0.215610402919048	0.00957655684603175	0.123334116215873	0.223005686995238	0.00239919034603174	0.00670419638412698	0.112027975192063	0.227117284920635	-0.0457870144920635	-0.0635279105539683	0.0569973094920635	-0.112481664761905	0.323611377884127	-0.0634130851666667	-0.0937660834174603	0.127154013122222	-0.438239217407937	0.146497513133333	-0.195283442153968	-0.306047100630159	0.403708123942857	-0.0837878116444444	-0.0403324934809524	-0.0811189570587302	-0.0580383075936508	-0.037093648231746	-0.263815613728571	-0.175695151090476	-0.161980721971429	-0.177837967852381	-0.0174386295936508	0.111734218479365	-0.0196761743015873	0.193796959636508	-0.606035534047619	-0.0112809563	0.120386509720635	-0.243814719130159	-0.130385794279365	0.0688304257746032	0.0373374126507936	0.15231533235873	-0.188845116798413	-0.191767599769841	0.127543231961905
ADCYAP1	0.485515568603175	0.125398396455556	0.0125621773809524	-0.0449948478015873	-0.110303645171429	0.010469150247619	-0.251979842695238	-0.00644123385238095	-0.122943254484127	-0.172994124155556	-0.0773467152222222	0.055855723731746	-0.0577252609666667	-0.0302359879650794	-0.0935253277031746	0.0028021317015873	0.0233188709634921	-0.118750666877778	0.441969679947619	-0.0238577155952381	-0.133395770396825	0.036036852768254	0.28803315752381	-0.118659979901587	-0.104188275904762	-0.0207170216047619	-0.00405904737777778	0.206177483526984	0.00309612762539682	-0.0214475386333333	-0.130531646293651	-0.129394385836508	0.189899085230159	0.175276375784127	0.183565211253968	0.0591898812460318	0.00960733214920635	-0.0250061693333333	-0.057977629031746	-0.0204486980952381	-0.0331554503111111	-0.120585228087302	0.0537420001698413	0.0411981736333333	0.031669551847619	-0.275495047560317	0.103487447247619	0.18713396591746	-0.123524875511111
ADCYAP1R1	0.0382651077015873	0.128200288828571	-0.171026935263492	0.0544931712238095	-0.219143924725397	-0.0796832262333333	-0.145743878126984	0.0407304375825397	-0.271821350793651	0.137047222152381	-0.21158832024127	0.119129512385714	-0.061783982584127	-0.128745516512698	-0.0378195122857143	-0.113213428103175	-0.114715519220635	-0.0483749787142857	-0.0155694383698413	0.0117973549603175	-0.1443024944	-0.149970540195238	0.223005686995238	-0.328414811226984	-0.108386049919048	0.0570421488634921	0.441313732380952	-0.0223446391031746	0.0262639948492063	-0.261327012722222	-0.201586450868254	0.198041118979365	0.0491106761865079	0.261059823984127	0.171354582690476	-0.0640687990031746	0.0284387404619048	-0.194330445674603	-0.114298152357143	-0.0270487425206349	-0.463203765	0.0313537326571429	-0.0982087294587302	0.14834723267619	-0.0503712095	-0.203139892371429	-0.0698274662650794	-0.326889500206349	-0.221536938433333
ADD1	-0.191870007014286	-0.356514578968254	-0.00388421330793651	-0.0743710952507936	0.264760551714286	0.020110696047619	0.0838734985174603	-0.356282562512698	-1.12314333333342e-05	-0.0680398762825397	0.103572502453968	-0.194805302560317	-0.0741595125126984	-0.263530880980952	-0.389256365714286	-0.423190428836508	-0.263471868679365	-0.131136920142857	-0.33600971105873	-0.0101658345111111	0.000737945761904762	-0.619940635833333	-0.394123463349206	0.00552183073174603	0.415054940925397	-0.0534044275619048	0.0571555675714286	0.0158269421888889	0.739194749523809	0.394876446052381	0.220879299333333	0.151764746730159	-0.264985245646032	-0.180820571473016	0.549820494606349	0.195673664763492	0.151555013247619	0.326029462095238	0.120533244398413	0.17287156567619	0.23350930184127	-0.193398642006349	-0.142362731888889	0.305168080339683	-0.230549473020635	0.0553404186634921	0.157334193222222	0.145189862174603	0.055373105768254
ADD2	0.0884420420222222	-0.0516040084174603	-0.0828929431793651	0.0904176761666667	-0.198933113220635	-0.231970592496825	-0.179239261107937	0.0357750201285714	-0.0428711931793651	0.00302472758095238	-0.231129884520635	0.0495455406095238	-0.113312260139683	-0.18920216558254	0.156992201084127	0.0305238392079365	-0.112877893219048	0.105180057131746	0.0533072962190476	-0.112305230079365	-0.0340938254730159	-0.0986825685333333	0.245124290047619	-0.139389238403175	0.186616576530159	0.145868744373016	0.108265990980952	0.0665502666063492	-0.172695821031746	-0.152675011712698	-0.167134287007937	0.0889957865952381	-0.284816168988889	0.0264966691587302	0.081349574552381	-0.119550984512698	-0.117808355274603	-0.147297478952381	-0.254395261412698	0.0338436568587302	-0.222948195080952	-0.0668457953428571	-0.105896934095238	0.0822499982666667	0.234385009719048	-0.0823801873285714	0.0857595079253968	0.103096028755556	-0.034271314884127
ADD3	-0.410042344444444	-0.377073626552381	0.0482536736349206	-0.34822724918254	0.24222004695873	0.348363281150794	0.332032643530159	0.268289652052381	0.227354959266667	-0.14361902934127	0.215441888825397	-0.320923102547619	-0.259951430106349	-0.199294190722222	-0.320923102547619	-0.451262880866667	-0.400868740634921	-0.20707302567619	-0.482363391614286	0.137602500292064	0.350110709655556	-0.27499723424127	0.030419902431746	0.446972782988889	2.29275936507914e-05	-0.311170215092063	-0.296648228288889	-0.232960018714286	0.369021363966667	0.422688972896825	0.236010326519048	0.211958314519048	0.216232235139683	0.0618385137063492	-0.249705165112698	0.25187255092381	0.129219884706349	0.349268940531746	0.26217280197619	0.183243342693651	0.302683211114286	-0.367428897039683	-0.257113423766667	-0.392925120193651	-0.442550441298413	0.165165476769841	-0.197138375138095	-0.350455969073016	0.224745796853968
ADFP	-0.216746858492063	-0.389538651904762	0.198799699520635	-0.211350489603175	0.285167140793651	0.0634553888968254	-0.00251238423333333	-0.356914688360317	0.126892780993651	-0.71063600984127	0.215682380115873	0.185522984355556	-0.23860799608254	0.468359766111111	-0.203035086103175	-0.0365078695285714	0.248352293780952	0.366414457242857	-0.173514736380952	0.0662260345190476	0.0388941380285714	-0.638269474285714	-0.431938420433333	0.370075897619048	-0.075530637931746	-0.212802143911111	-0.283287146868254	-0.546501378888889	0.214100739914286	0.456120053492063	0.433484333477778	-0.677825988095238	-0.714461770342857	-0.538797010536508	-0.174384127925397	0.756080782020635	-0.103265768971429	0.335062515687302	0.11189361612381	-0.617197387512698	0.16879968105873	-0.250985459314286	-0.245595550620635	0.499616878703175	0.48851437115873	0.569436012579365	-0.209457749588889	0.136960744566667	0.652283077407936
ADH1A	0.0760450159634921	0.159491949874603	0.064599490584127	0.40796503465873	-0.104340424388889	0.0176644094238095	-0.519555082325397	-0.237096754060317	-0.341003117634921	0.0374730613571429	-0.175309083793651	0.236740999626984	0.119264666469841	0.00521555457619048	0.0534790877515873	-0.0376954270380952	0.00396247087619047	0.297551572104762	0.316317270277778	-0.0120037847301587	-0.0815435083365079	-0.0788469160269841	0.545914116007936	-0.0562399745396825	0.389383877122222	0.200046303788889	0.43052689632381	0.162481440725397	-0.106154156431746	-0.289371826714286	-0.185937997965079	-0.2711279755	-0.433478512750794	0.0114250295142857	0.00194454426984127	-0.0197006495761905	-0.054613070068254	-0.230281708015873	-0.32907043347619	-0.0466645329809524	-0.292724812428571	-0.0149518836714286	0.0691656745968254	-0.0190237698761905	0.26836602508254	-0.148852447507936	0.032696032384127	-0.0823273662603175	-0.177271904342857
ADH1B	0.142775264079365	-0.0619701014174603	-0.165427239346032	0.0369197837936508	-0.833214449828571	-0.746114415463492	-0.398173740047619	-0.133369251019048	-0.332681573247619	-0.10487695348254	-0.390169735709524	0.328439304153968	0.0506964486142857	-0.186037163033333	0.165767153707937	0.0028021317015873	-0.314726889333333	0.252126728468254	0.0361536240142857	-0.230810979587302	-0.197203559430159	0.156518854649206	0.223414215061905	-0.0825339095206349	0.0219665932650794	0.00820222456190476	0.0808523703539683	0.298532132788889	-0.130231162625397	-0.423018217369841	-0.291767300955556	-0.154910995293651	-0.311794738912698	-0.0023526952031746	-0.0699131143603175	-0.390169735709524	-0.0456680354396825	-0.235219010265079	-0.368767552301587	-0.0586960303396825	-0.543355380185714	0.0946072091746032	0.203234485704762	-0.0937400285269841	-0.0496777546063492	-0.119294458679365	0.133641017111111	-0.0771352151539683	-0.0712868825666667
ADH4	-0.129045210039683	-0.235219010265079	-0.325947644496825	-0.0974107110301587	0.771959120714286	0.744984334960317	1.16876488164127	0.968915276084127	0.455259921085714	1.07487139105873	-0.557697809285714	-0.270211817555556	-0.0873153584777778	-0.683057276746032	-0.394018372788889	-0.594977045603175	-0.528898165131746	-0.425459579550794	-0.243872646133333	-1.01687905084762	0.0468425641269841	0.413986728049206	0.260632063698413	0.416871209709524	-0.0564904171698413	-0.229642275309524	-0.115849608419048	-0.193600958390476	0.682680530079365	0.729284804380952	0.421201651666667	0.399507377498413	0.652283077407936	0.699612293015873	0.476932671190476	-0.159768120552381	0.732327461849206	0.434340377619048	0.558853250131746	0.69048463031746	0.613306747063492	-0.410807076269841	-0.350890305238095	-0.503269051492063	-0.341743438757143	-0.812980326349206	-0.374997443480952	-0.576735579761905	-0.493708084550794
ADH5	-0.124958570690476	-0.0156657723	0.216499563539683	-0.0465256066206349	0.130067916063492	0.164905298073016	-0.0535767437904762	0.250408236938095	0.0880134634301587	-0.106827923053968	0.0275754552698413	-0.118535717590476	-0.0461267917412698	0.0931066858333333	0.134126923538095	-0.0513235347031746	0.0764549957333333	0.0308878928777778	-0.14543414847619	0.0394927773793651	0.111076371869841	-0.0460434153539683	-0.154317729214286	0.109352719504762	-0.310903893103175	-0.0554609736666667	-0.149097939003175	-0.265482477209524	0.140056307920635	0.122002468274603	0.229349701073016	-0.0494099042428571	0.128097010990476	-0.099286528868254	0.36124159915873	0.230600964196825	0.247588264734921	0.130870086449206	0.115898634598413	0.270332540961905	0.0620460555253968	-0.300857944385714	-0.00553858345873016	0.114199194957143	-0.219608558888889	-0.0748108443698413	0.314247382512698	-0.00259379325079365	-0.00382648873492064
ADH6	-0.0677950414650794	0.169746970639683	-0.163151019122222	0.0928142629634921	-0.216564963126984	0.00621516382222222	-0.0385375353968254	-0.210414212493651	-0.132795282587302	-0.0598073132777778	-0.0438273717857143	-0.00604380969047619	0.314184372605556	-0.146151259415873	0.144014096047619	0.217118809825397	-0.189347615407937	0.0309872184126984	0.185465195444444	-0.160416594473016	-0.118535717590476	0.0577646357388889	-0.0728226975126984	-0.265344961298413	-0.044111576531746	0.146812554246032	0.021247180647619	-0.14081707744127	-0.00207460901111111	-0.119355270198413	-0.31549855675873	-0.062450613047619	-0.131230650426984	-0.133122647096825	0.0728183673238095	-0.156488601912698	-0.0907413016015873	0.020320228152381	-0.455491831519048	0.109147084922222	-0.10678643811746	0.0930093507571429	0.111824782142857	-0.0444636503920635	-0.045029035131746	-0.333429604452381	-0.0353805112904762	0.0518398637873016	-0.130231162625397
ADH7	0.226305697922222	-0.0614397778365079	-0.0484729978301587	-0.00522951615873016	-0.180616159031746	-0.462305773122222	-0.438655288809524	-0.00330893326190476	-0.26341600382381	-0.0508072953952381	0.0380216416571429	0.125575601085714	0.153352763268254	0.0468753003857143	0.381112883439683	-0.129574065904762	-0.0833748320952381	0.333751865503175	0.114843227888889	-0.315603748255556	-0.057875099515873	0.15788392534127	0.255609262006349	0.0553077310396825	0.297344285577778	0.413654796719048	0.0958675313507936	0.184126454039683	-0.0577886748857143	-0.276429644387302	-0.213503118884127	-0.165427239346032	-0.140122361201587	0.0985033105492063	0.327604715266667	-0.34822724918254	-0.195749847949206	-0.340797552274603	-0.296885201198413	-0.0460743059603175	-0.25121788911746	-0.00854539973968254	-0.130385794279365	-0.151551001447619	-0.0669115888761905	-0.165089545384127	0.278860255492064	-0.0831898753253968	-0.286253841926984
ADHFE1	-0.147931738263492	0.014339183584127	0.139597580973016	-0.118721736092063	0.27509053991746	0.151927847707937	0.393938574101587	0.392015607931746	0.441969679947619	0.264590261822222	0.0734235259301587	0.200162880715873	-0.168992077944444	-0.342330129365079	-0.305300017801587	0.0416233704666667	0.142830595252381	-0.132483388936508	-0.167472202369841	0.248597611446032	0.130594122303175	0.533055504325397	-0.260803743420635	0.12134579318254	-0.108737140563492	-0.255899619384127	-0.23575559468254	-0.309969708811111	0.198106537144444	0.198346619169841	-0.060232303447619	-0.199109172938095	0.111032291160317	-0.249025143484127	-0.298704929944444	-0.522918629011111	0.328878422988889	0.178779778596825	0.0609267208222222	-0.270408435231746	0.419056328968254	-0.115431566080952	-0.193600958390476	-0.232652223865079	0.135912561074603	0.149427623533333	-0.29513264571746	-0.290436811106349	0.0990469976269841
ADI1	-0.248965051852381	-0.404676069285714	0.0533072962190476	-0.169025342615873	1.16876488164127	1.21440036626984	1.01786351103175	1.09417011988095	0.973045475290476	0.834870147460317	-0.870643096190476	-0.350011760290476	-0.384366286453968	-0.546080676242857	-0.544496807090476	-0.71063600984127	-0.752498092222222	-0.538150463809524	-0.37925702605873	-0.758144338492064	0.247518800134921	0.156409443430159	-0.0391675372809524	0.361632488484127	-0.56281408158254	-0.192388010401587	-0.230656064190476	-0.389947600619048	0.96150766452381	0.72134294894127	0.939237491507937	0.51856750745873	0.617158604425397	1.1365539384127	0.683092668968254	0.744097432142857	0.905177825	0.958002978571429	0.894972041322222	0.58388154915873	0.868952750290476	-0.890311560766667	-0.680514242936508	-0.691962800714286	-0.275071713033333	-0.685035677460317	-0.623220923809524	-0.864607238003175	-0.738651098253968
ADIPOQ	-0.0692422528206349	0.00847432933174603	-0.0149917955666667	-0.034408837631746	-0.0234560003285714	-0.0500178359253968	0.0760450159634921	-0.171675476404762	-0.195971585246032	0.424286723169841	0.00548838514920635	-0.0923323500539683	-0.0421698087809524	-0.0494956878650794	-0.152791293219048	-0.279806536539683	-0.15778233378254	-0.0497471161714286	0.117683487238095	-0.0149787677126984	-0.225234436896825	-0.0224498757365079	-0.121254944022222	-0.135903548169841	0.0450682104698413	-0.0519300737190476	0.142734534012698	0.470863140084127	-0.0257840293825397	0.0699698197142857	0.0236499313730159	0.269357603636508	0.17055610864127	-0.0879062415777778	0.16121287914127	-0.1117717401	0.0643486777190476	0.0638574703396825	0.0627635926936508	-0.0581507358825397	0.00900182009206349	0.39531674455873	0.284349248536508	-0.227806775968254	-0.0610417820206349	-0.0176157632714286	0.013979493931746	0.276017981630159	-0.143519136439683
ADIPOR1	0.983340521269841	-0.467429943571429	-1.39208015714286	-0.00545053678253968	0.217639436492063	0.476431923280952	-0.0297061646269841	-0.47390606531746	-0.0391359210015873	-0.38848363095873	-0.164707017230159	0.0420612449015873	-0.00817504649047619	-0.493950896096825	-0.303593331904762	-0.967110647393651	-0.661103882698413	-0.496959160555556	-0.244222548084127	-0.132763697498413	-0.524654284655556	-0.890311560766667	-0.345337728492064	-0.788829233968254	0.673603074607937	1.10389384534444	0.779796239301587	-0.120100661146032	0.77779017952381	0.274870794687302	1.02332477126984	0.0165152104746032	0.243341969130159	0.571626875396825	1.15770920126984	0.0726266817968254	-0.0274355972761905	0.424060852803175	-0.514936558412698	1.13408774370317	0.25597868068254	-0.160266138650794	-0.606697414365079	1.0312819715619	0.416511578322222	-0.749509757936508	-0.209457749588889	0.163160170301587	-1.11563820865079
ADIPOR2	-0.230169367655556	0.0283815176936508	0.203291592412698	-0.193037542134921	0.055855723731746	-0.396996919579365	-0.192506187653968	-0.290917736004762	0.138754967306349	-0.561489280687302	0.301439605344444	0.409212316453968	-0.106752046860317	0.41631167214127	-0.00953152197619048	0.430159722936508	0.585803003901587	0.405849587261905	-0.0961692682619048	0.437741673360317	0.0188511183746032	0.229349701073016	-0.447186302539683	0.0963889913126984	0.109392625384127	-0.237035185769841	-0.20681264135873	-0.271883969104762	-0.0356474012809524	-0.245645237396825	-0.123457535720635	-0.536950450412698	-0.204440980896825	-1.37644301968254	-0.32193904031746	-0.151913522069841	-0.569786037353968	-0.225868870185714	0.0199283148444444	-0.744072321031746	-0.00660871984761905	-0.0636603495968254	8.6743509523809e-05	0.301908529866667	0.34392144475873	0.823446106480952	0.520993415365079	0.447689938571429	0.423483090503175
ADK	0.0159712870507937	0.0117973549603175	0.0269142493920635	0.23660873191746	0.00850798213809524	-0.292873384452381	-0.00826198593650794	-0.0246771324492063	0.00637886197777778	0.0498309932698413	-0.0469095338206349	-0.159929198153968	0.0603555502888889	0.050172293984127	0.0194484277492063	-0.0225930002857143	0.0561269629365079	0.165822329639683	0.129834958338095	0.0433306663079365	0.0748013001603175	-0.192830525136508	0.176479844580952	0.124995176377778	0.0502084581380952	0.00352357854126984	-0.0320864873047619	-0.0224753053587302	-0.1670107634	0.0971260940063492	-0.00427129784285714	-0.285735600509524	0.0403528229047619	0.0575085158253968	-0.0822385124333333	-0.125694223811111	0.150084734204762	-0.0673230770809524	-0.0770158072952381	0.0627299174746032	-0.0517176927793651	-0.130267459585714	0.319076221336508	-0.0775570447587302	-0.0644074985206349	0.0412287464793651	-0.14081707744127	-0.125090733496825	0.125630512450794
ADM	-0.50176904422381	-0.782809684126984	-0.39439852144127	-0.979764359655556	0.0576824799126984	-2.08204210439206	-0.136693651214286	-1.26379683899524	-0.0860242967428571	0.169120383333333	1.03287264415397	-0.672938914523809	-0.497963140290476	-0.00628902769047619	-1.10964772460317	0.266424933253968	-0.315017382587302	-0.468996406163492	-0.563869169325397	-0.67918797984127	-1.47688660714286	-0.525125464433333	-0.532695186984127	-1.49821524021111	0.350365249074603	-0.108386049919048	-0.394123463349206	1.25252398809524	0.157730006396825	0.279047357285714	-0.940003195263492	0.655169608677778	-0.388094812261905	0.0801773781031746	-0.464172641846032	0.92615574462381	-0.955925605344444	0.191441824206349	-0.0904087297603175	-0.112520853471429	0.00867607813650794	0.654628536206349	0.435321305198413	0.655169608677778	-0.497476867460317	0.258256573169841	1.26841227195714	0.998182242301587	0.0010724732
ADM2	-0.157600086252381	-0.256569805261905	-0.562108351244444	-0.142651449160317	0.174299685371429	-0.216334155587302	-0.0424269232984127	-0.0661364854222222	0.0642149067111111	0.0455222409888889	-0.0263680101968254	0.0617781288301587	-0.153790588785714	0.0270859298746032	-0.141109805471429	-0.0166393116603175	-0.095781222431746	-0.0395543720349206	-0.0748342168539683	-0.00749555419047619	-0.295433619911111	-0.143417998184127	-0.19951519365873	-0.0779431627253968	-0.206635693209524	-0.070315438984127	-0.136922447977778	-0.135021317052381	0.0398362104079365	0.0279257413492063	0.24348103121746	0.2886145991	-0.169197967349206	0.0986454065396825	-0.11850421271746	-0.0505860769063492	0.0316063098698413	0.36047551137619	0.0301986476984127	0.610235489812698	0.246060507674603	-0.179594584947619	-0.0517762939	-0.048834905147619	-0.0854828923888889	0.00454492917460318	-0.0683864476555556	0.129042603896825	0.0313537326571429
ADMR	-0.00320904353015873	-0.0705993256380952	-0.0695914722349206	0.300677335126984	-0.0380602322777778	-0.360024806392063	-0.0237220442809524	0.0913558626619048	0.0159441654492063	-0.121157102053968	-0.256750226130159	0.179937773068254	0.55702514874127	-0.364969852963492	0.439341016868254	0.0573351520047619	-0.111123982904762	-0.276091262295238	0.0563795727634921	-0.0652288948730159	-0.147694128368254	-0.143967393928571	-0.1474312735	-0.253247278146825	-0.269427557804762	0.0246778059809524	0.201129893297619	0.12175020747619	0.107139985144444	0.0235884468396825	0.0142151875809524	0.0312541565063492	0.168200185193651	0.58918432015873	0.0791134915015873	0.100149507298413	0.191702160752381	0.0802518877920635	-0.0326220377714286	0.173265320539683	-0.118935536195238	0.0389196671587302	0.0665502666063492	0.261526677990476	0.102489991877778	-0.127239117325397	0.0408868640746032	0.0805885403825397	-0.355224758015873
ADNP	-0.303825184815873	-0.284201627190476	0.114068302809524	-0.374883778095238	0.281510336290476	0.351188647209524	0.305575031226984	0.27422280874127	0.324983794236508	0.22363570452381	0.243608310369841	-0.166737476240794	-0.28093255967619	-0.123524875511111	-0.387710955211111	-0.385116529603175	-0.224320800026984	0.282964590752381	-0.332681573247619	0.195422784985714	0.296379158253968	0.39318795074127	0.149307648957143	0.282741232547619	-0.0993988855634921	-0.308490440439683	-0.283705619650794	-0.392804214047619	0.187937568609524	0.254505483515873	0.0151724220634921	0.178053540619048	-0.241622167849206	-0.123965656071429	-0.178996396484127	0.19184246307619	0.335881071222222	0.190660402730159	0.192287681280952	-0.0180655120238095	0.319076221336508	-0.193642825587302	0.336208940825397	-0.430942611825397	-0.328494569412698	0.142506504450794	-0.490498583650794	-0.298974831306349	0.266665930944444
ADORA1	0.155317366647619	0.00442062604761905	-0.288392836914286	0.0346102747253968	-0.116280869815873	-0.323537913947619	-0.124788464649206	-0.298474115753968	-0.0836581627190476	0.0070407089015873	-0.143417998184127	0.0188511183746032	0.0330997192253968	-0.106960323633333	0.0896203238238095	-0.0553641007888889	-0.00501880450634921	0.112241569774603	0.0809685509619048	-0.388710276274603	-0.0459285166492064	-0.0882178677428571	-0.0223446391031746	-0.116247020846032	0.0145129286190476	0.128647128960317	0.0569059046492063	0.214510795474603	-0.0216663645460317	-0.123457535720635	-0.0434032426619048	-0.167232012072222	0.0223704871746032	0.013979493931746	-0.0101394392952381	-0.111261288128571	-0.165696420971429	-0.0648869351666667	-0.353209915661905	0.0703440845444444	-0.290763193285714	-0.0448489468904762	0.0552699735714286	0.124907002793651	0.20524807804127	-0.0991457361968254	0.00675191300793651	0.0281991948793651	-0.222393252773016
ADORA2A	-0.203491350449206	0.396973548968254	0.357520851777778	-0.143224910425397	0.165889049801587	0.00411259494761905	0.201344805330159	0.137209767434127	-0.062256532615873	-0.423018217369841	1.19730567603175	0.618752175238095	0.090578038215873	0.308395984277778	1.04892053095238	0.769668676773016	0.48851437115873	0.349986036336508	-0.0627794490539682	0.301730204277778	0.188837972839683	-0.13015756	0.227419625809524	0.427833310449206	-0.0970299268730159	-0.226924348546032	-0.453490421768254	0.637469981984127	0.199041614333333	-0.942300416984127	-0.0948711951253968	-0.574582776877778	-0.00674906991746032	0.285880592312698	-0.508078949285714	-0.634114525873016	-0.725670010952381	0.00618299840952381	0.0507717027904762	0.195014965457143	-0.127951963584127	-0.347239447055556	-0.376707707433333	0.572745221047619	-0.124214292515873	0.305064544833333	0.529135275079365	1.24762667571429	0.683782823571429
ADORA2B	-0.0943123226634921	-0.0817947463079365	0.00841843363650794	-0.0588370014285714	-0.0152561364126984	-0.0250865124492064	0.019986720847619	-0.0584313175031746	0.069605393068254	-0.155283275190476	0.110314961412698	-0.0692422528206349	-0.159616996773016	0.0711778817825397	0.36594007984127	-0.111865481957143	0.128529233507937	-0.178391880750794	0.0123833103603175	0.0858409236063492	-0.190837258614286	-0.287721371255556	-0.0213793156619048	-0.258256594011111	-0.132586048036508	-0.0474072577285714	-0.109810435252381	-0.182292803898413	-0.398792081273016	-0.320632815890476	-0.0154924553079365	-0.24964435135873	-0.0922932713634921	-0.201035772661905	0.039413849568254	0.167854417136508	0.251945161333333	-0.443186309084127	-0.722095774126984	0.0231704620746032	-0.0931234773809524	-0.282442498022222	-0.15467114997619	-0.137194725652381	0.409032092447619	0.0525198888714286	-0.289301330804762	-0.0607751088952381	0.099942714331746
ADORA3	-0.0421698087809524	-0.1248552747	-0.197705424920635	-0.151085989779365	-0.00712182755396825	0.100149507298413	0.0503131283936508	-0.233213176539683	-0.135259920992063	-0.138747733625397	-0.502281376565079	-0.146883909925397	-0.1321207825	0.914119935	-0.158459437674603	0.0919203707809524	0.12042350851746	-0.121772423055556	0.060215219584127	-0.00399225368253968	-0.0344978483619048	0.149245354714286	-0.172413373139683	-0.113280232742857	-0.0721263694761905	-0.140538838280952	0.129882346547619	-0.190531297271429	0.128885075268254	-0.184746131109524	0.0285112008634921	0.0363901197904762	-0.549004668861905	-0.24478254521746	0.144746250828571	0.369289348831746	-0.142895464831746	0.304420827301587	0.0364852279142857	-0.183187054568254	0.0746408826444444	-0.0602046299269841	-0.0536649703746032	0.259842518668254	0.122960165114286	0.0355813614253968	-0.0874217569365079	-0.30825979415873	0.0643150156015873
ADPGK	-0.340904079444444	-0.329665857142857	0.340331430052381	-0.369203617487302	0.226914242460317	0.195618395666667	0.134725369414286	0.0232457198063492	0.21120317581746	-0.0916044890968254	0.228574271079365	-0.331714926309524	-0.482850353312698	0.534712704047619	-0.217076623253968	0.572440754628571	0.487743806111111	0.306282693915873	-0.206149956492063	0.23087336932381	0.17578178092381	0.454875988757143	-0.403843393233333	0.0390258638031746	-0.159261509009524	-0.37925702605873	-0.378902252460317	-0.170648465349206	0.0933385141174603	0.0749237291809524	-0.0936725954079365	0.0461829752301587	-0.421426678174603	-0.319903782055556	-0.295433619911111	0.234385009719048	0.289828988836508	-0.250208570138095	0.137281865544444	-0.90577565015873	0.172813105153968	-0.137262824631746	0.300583363174603	-0.0124330015920635	-0.254604219531746	0.337249466626984	-0.346741923703175	0.420694974444444	0.141422109142857
ADPN	0.101612357277778	0.151616130638095	-0.0969631495603175	0.510989723280952	-0.0969016860603175	-0.139342726103968	-0.502281376565079	0.0527438739634921	-0.504532078122222	-0.201586450868254	-0.0585482098174603	-0.011024915884127	0.382780896477778	-0.159166949455556	-0.0374324191412698	0.0921565121126984	-0.0528108693269841	0.169595292185714	0.161421733928571	-0.261447591080952	-0.238670916806349	-0.0838211172	-0.0494837549150794	-0.205310745334921	0.0463856162952381	0.111691226968254	0.0045833616984127	0.0633052493238095	-0.14361902934127	-0.216564963126984	-0.176189659095238	-0.0574356056253968	0.021654820347619	0.17066648618254	0.155787521852381	-0.0643588175380952	-0.248592819571429	-0.209388040463492	-0.390169735709524	-0.0200089410174603	-0.526661313095238	0.0351795611746032	-0.0107237149047619	0.141273928279365	0.104860884006349	-0.0646676011873016	-0.169925224307936	0.0992723880269841	-0.14625501808254
ADPRH	-0.0249430220126984	-0.171693589492857	-0.567840431111111	-0.0019376422015873	0.0355571003492063	0.0298623105888889	0.0495819004619048	-0.0460743059603175	-0.0615889422968254	0.0277744005539683	-0.366325152063492	-0.0218304341666667	-0.067471087247619	0.0271865373111111	-0.0697337600888889	-0.209457749588889	-0.155734140663492	0.093975636915873	-0.0557917823349206	0.0296916887571429	-0.115051581879365	-0.113595999104762	-0.168648510431746	-0.0813707890126984	-0.186784641566667	0.209325434150794	-0.0977377338603175	-0.052296518752381	0.262846530438095	-0.114715519220635	0.424286723169841	0.309343133809524	0.14509785758254	-0.217076623253968	0.645050944122222	0.242445012798413	0.00627569494761905	0.0770849614111111	0.086964038068254	-0.0370295121253968	0.0252194098857143	-0.0770496294031746	-0.1670107634	0.114971422257143	0.317011180361905	-0.0970704626301587	-0.0058846743	0.113633100284127	-0.247226093095238
ADPRHL1	0.222373818790476	0.0957991462222222	0.00753204745238095	0.113977080560317	-0.129643564703175	-0.0733879856174603	-0.201123409574603	0.0156382687492064	-0.0474870628095238	0.0172952902777778	-0.116455059595238	0.134521780426984	0.199598785392063	-0.142162583515873	0.0667247255095238	-0.0335516035777778	-0.231295261597349	0.0720153063428571	0.143131197744444	-0.0422024864142857	-0.0477195389142857	-0.0879653391285714	0.0773157024507937	-0.180214293352381	-0.0273486746507937	0.0910839494825397	0.138437258979365	0.143171098661905	-0.0863728882444444	-0.0338182531031746	-0.0650369499777778	0.0400359001047619	-0.0921993260063492	0.00506187858095238	-0.0252471227269841	-0.181912519774603	0.00032254622063492	-0.0498677157380952	-0.208520675707937	0.135912561074603	-0.121667559698413	-0.0666523596936508	-0.114298152357143	-0.0207170216047619	0.209394667428571	-0.068783371	-0.0119758593936508	-0.191686339671429	-0.0808532639523809
ADPRHL2	-0.133269124234921	-0.141188039301587	0.14855495438254	-0.211047314912698	-0.0371829248301587	0.220223849369841	0.0491932445365079	-0.126088329036508	0.169350370342857	-0.424607451295238	-0.0034282351	-0.165537060822222	-0.22481522215873	0.406175399550794	-0.0740601440365079	0.144746250828571	0.249465423722222	-0.0955995420539683	-0.190151092852381	0.290607615095238	0.132629765544444	-0.104221802971429	-0.32423643655873	0.0777793195968254	-0.0438836567809524	-0.228566466301587	-0.373680892460317	-0.570156567571429	0.0622120557714286	0.0410121417238095	0.325085799603175	-0.136986610450794	0.229753579150794	-0.412467201696825	-0.449496822839683	-0.201259452249206	0.0603265733206349	0.21363494087619	0.206444541287302	-0.196985960330159	0.28927724787619	0.100888336080952	-0.178121613839683	-0.085824474315873	-0.155214548034921	0.399352781419048	-0.0328103941365079	-0.32224363815873	0.235553958285714
ADRA1A	0.066660968468254	-0.0400741322984127	-0.0980865231650794	0.133280318947619	-0.0663624715984127	-0.0559581794603175	-0.117381584196825	-0.0561614989619048	-0.1715135142	-0.136279492868254	-0.0644074985206349	-0.0555275186190476	0.0800154620380952	-0.0327251460460317	0.0392308253126984	-0.13230387801746	-0.182136445263492	-0.0320536357571429	0.020110696047619	-0.218544066295238	-0.00622424813174603	-0.125981787060317	0.0173351516380952	-0.127987559471429	-0.0390826641984127	0.0412287464793651	0.070763823015873	0.0375122831777778	-0.101054773536508	-0.141080850146032	-0.0847681613555556	-0.0296418151142857	0.00273526385873016	-0.0488618176857143	0.18131339295873	-0.112914590757143	-0.0530957191047619	-0.0438836567809524	-0.215839519047619	-0.0227013930349206	-0.231058994153968	0.000176142236507936	0.0630519829412698	0.0885015537698413	-0.0455445085380952	-0.0700839917238095	0.039960354552381	0.105873972992063	-0.158794527709524
ADRA1B	0.144064392568254	-0.117839310163492	-0.0705353764650794	0.148438055396825	-0.560098268280952	-0.314207594536508	-0.869098661428571	-0.0974572279142857	-0.728212606614286	-0.456370912487302	-0.382120656915873	0.371972567063492	0.121616568174603	0.00521555457619048	0.632804924974603	-0.0117996888825397	-0.0476651843603175	0.0284788903174603	0.450951665330159	-0.244274242861905	-0.163151019122222	-0.127087097844444	-0.112305230079365	-0.4436926991	-0.065834939868254	0.0238973278650794	0.611074115131746	0.0452647372888889	-0.264459574730159	-0.79352518484127	-0.36290819865873	-0.0835488351063492	-0.124646481761905	0.13072661878254	0.0237052441746032	-0.475441626904762	-0.38411972015873	-0.330422751555556	-0.461612181480952	-0.0798100173746032	-1.04675925555556	-0.00291901118412698	-0.0876264047888889	0.315550773990476	-0.0277018703904762	-0.492459881639683	-0.037093648231746	0.0278288760238095	-0.572717753122222
ADRA1D	-0.16142410924127	-0.346183784634921	0.042962991215873	-0.133861294988889	-3.56060952380934e-05	-0.35138401464127	0.065682110131746	-0.130436190719048	-0.0418220018333333	-0.0902489357380952	-0.258871375690476	-0.107920442215873	-0.188491670407937	-0.231353388328571	-0.281343262211111	-0.240388362936508	-0.253488143146032	-0.0624236774428571	-0.105409197395238	0.0778630691777778	-0.602101619126984	-0.095781222431746	-0.358637181460317	-0.245009988804762	0.0258769969333333	-0.182225409088889	-0.155283275190476	0.147195867738095	0.0715909018730159	0.162761986022222	-0.226465699330159	0.313220544761905	0.0757148491587302	-0.0771974041984127	-0.18169243325873	0.122466994901587	-0.121227596187302	0.231263077828571	0.106315946088889	-0.131339596342857	0.0797471869634921	0.48874977915873	0.431446711968254	-0.0904336663269841	-0.189850639520635	0.361125919396825	0.344644610793651	0.210519452804762	0.0279870239809524
ADRA2A	0.0770351033984127	-0.165988402957143	-0.398173740047619	-0.0692422528206349	0.0398073570968254	0.212007560209524	0.178634086026984	0.141656114734921	0.0725038254857143	0.443710992433333	-0.518949310079365	-0.258746216861905	0.102115804015873	-0.0996634836190476	-0.0180938492190476	-0.24493938931746	-0.382120656915873	-0.450710348015873	-0.0979942269571429	-0.500647614703175	-0.17947450941746	0.0297601858825397	-0.0700839917238095	-0.513907767036508	-0.197239787274603	-0.0673909745666667	-0.0799884305650794	-0.142490933828571	0.315641339149206	0.208532669138095	0.235088104733333	0.103227629980952	0.13309634895873	-0.0664404234555556	0.531832617103175	0.0408467720539683	0.29986967447619	0.281781502115873	0.0458516797650794	0.399715140703175	0.0648306420507937	-0.294812543269841	-0.0625810281	0.343658152349206	-0.241746843369841	-0.244341405195238	-0.159892778050794	-0.178690468404762	-0.380245009947619
ADRA2B	-0.051744451415873	-0.233213176539683	-0.112305230079365	-0.0151407084126984	0.0511350087238095	0.100811442168254	-0.0104634065619048	0.105597150550794	0.0233907553603175	0.217639436492063	-0.364310293836508	-0.200101194973016	-0.143715700669048	-0.36326283105873	0.48874977915873	0.052922284115873	-0.313346357201587	0.0689790525873016	-0.0484987632539682	0.0112756965222222	-0.604238911480952	-0.178906642107936	-0.100635759166667	-0.0894005051412698	-0.155479780822222	-0.0522435607952381	-0.0077815199968254	-0.109252292266667	0.0618385137063492	-0.105227866179365	0.258168798957143	0.162667039266667	-0.191825971150794	-0.0246463619396825	-0.14543414847619	0.16805805404127	0.0597750034904762	0.145299332690476	-0.107983641850794	-0.0781089099412698	-0.0367241072031746	0.14260337191746	-0.120203331430159	-0.110910506336508	-0.131369253004762	-0.0430131284396825	0.0556492953190476	-0.0711068616031746	-0.170883519639683
ADRA2C	-0.0395197748460317	-0.443186309084127	-1.09875382206349	-0.124646481761905	0.0210775073174603	0.520993415365079	0.281082623944444	-0.0189290572587302	-0.841598815131746	0.458398942380952	-0.0937952002492063	0.893248232804762	0.806055145819048	-0.375991464730159	0.0123151269587302	-0.509008587353968	-0.64517561105873	-0.525125464433333	-0.243679668866667	-1.28140649126984	-0.80278545074127	-0.685810887988889	-0.182415737733333	-0.47984746558254	0.208467917057143	0.734659057249206	0.979387129761905	0.0319144360626984	1.21440036626984	0.584289895079365	0.648801146587302	0.364808649034921	-0.0757159423349206	0.657210196455556	1.02111152328095	0.324604902988889	0.805063757328571	0.166083371174603	0.322912778606349	0.848985866746032	0.126051656250794	-0.0165894378412698	-0.0447099332222222	0.424867902801587	-0.228121166504762	-0.829280759365079	-0.0792237548650794	-0.627236317084127	-1.12731655621746
ADRB1	0.0589329255142857	-0.0157208351730159	-0.0975589249460317	0.118949280079365	-0.191148254950794	0.0733384450063492	-0.608210997460317	-0.220914950122222	-0.0839352379904762	-0.152127838255556	-0.304783039239683	-0.0872912256507937	0.0449170356539683	-0.13681891012381	-0.0756691659031746	-0.116179419595238	-0.138626190363492	0.133694579855556	-0.00742215962380952	-0.245849514522222	-0.0911307499698413	0.129922730603175	0.199424479744444	-0.151611275073016	0.36047551137619	-0.0362284295888889	0.130557650519048	0.024957311884127	-0.0513235347031746	-0.155173565788889	0.098970078984127	-0.0735184086730159	0.00875970116428572	-0.0571742646555556	-0.0658640946095238	-0.0374324191412698	0.203699831922222	-0.177804653439683	-0.0688389892428571	0.0404626207349206	-0.249148555963492	-0.0141475371253968	-0.130385794279365	0.14505350618254	0.0644850201428571	-0.516816911639683	0.0534613976666667	0.110314961412698	-0.131673190753968
ADRB2	-0.730125843915873	-0.0833444858412698	0.383214781639683	-0.649173044603175	0.295983654679365	0.202662234460317	0.454384297671429	0.368574496526984	0.323484578253968	-0.32569229224127	-0.149352605901587	-0.346078811131746	-0.295618420480952	0.0700019047587302	-0.410042344444444	0.29142177344127	0.484239384828571	-0.518949310079365	-0.378055121838095	0.434340377619048	0.178779778596825	0.313330657365079	-0.745000651931746	-0.619940635833333	0.00157507543809524	-0.724853300349206	-1.30392539784127	-0.985579342380952	0.173902324333333	0.228489935661905	-0.518700118287302	0.0461829752301587	0.199250158904762	-0.0281081509857143	-1.5325364631746	0.00497774831111111	0.150322357668254	0.134019814428571	0.204863850642857	-0.516816911639683	0.318771368861905	0.939237491507937	-0.00388421330793651	-0.338320824680952	-0.159574911928571	0.403352241101587	-0.610115872963492	-0.544130537011111	0.0845778491349206
ADRB3	0.0308283141206349	-0.0951423939047619	-0.301229174130159	0.0755237776238095	-0.146995002533333	-0.228774881522222	-0.0153395080809524	-0.00826198593650794	-0.31549855675873	-0.150928811195238	-0.315681022147619	0.24254041974127	-0.120877431349206	0.0895271444079365	-0.15936964095873	-0.161497353644444	-0.391654865873016	-0.0714024072476191	-0.0677950414650794	-0.246262307090476	-0.519555082325397	-0.233825796426984	-0.166475006722222	-0.441331250877778	0.154854380588889	-0.0154165777936508	0.0445827442904762	-0.12559402514127	-0.462144296984127	-0.0720369503873016	-0.197565498014286	-0.233649789	-0.215424457333333	-0.16740563918254	-0.0298641394714286	-0.0544633158746032	-0.0529446361142857	-0.0554874596952381	-0.474135494968254	0.0219665932650794	-0.173951764960317	-0.0937660834174603	-0.0834959135428571	0.130594122303175	-0.0356935153079365	-0.208229474707143	-0.0882918013206349	-0.0240459232238095	-0.0759575728920635
ADRBK1	0.427476928253968	0.180084170360317	-0.281814187857143	1.15105942214286	-0.386235895730159	-0.303662946769841	-0.232197858260317	0.0847364118253968	-0.174384127925397	-0.00980855357301587	-0.0509117319365079	0.200046303788889	0.143079364020635	0.00521555457619048	0.227117284920635	0.109829641842857	-0.00161758968253968	0.0808523703539683	0.292087321214286	-0.287246860907936	-0.0897648411238095	-0.0489386955238095	0.326902876309524	-0.285735600509524	-0.199956268106349	0.11342702275873	0.0783274382111111	0.139740856873016	-0.348114978195238	-0.196771014388889	-0.141422165142857	0.0283815176936508	0.215441888825397	-0.00836467794444445	0.110620460068254	0.0536208764809524	-0.181457222592063	0.10326525321746	-0.362356820026984	0.195825608992063	-0.681898208888889	0.00278345918015873	0.139035366928571	-0.009235052	0.284740507031746	-0.239928704777778	0.0745243743761905	-0.0430389659777778	-0.101598899746032
ADRBK2	0.0741482880269841	-0.282667646798413	-0.420092430655556	-0.0860472004301587	-0.161856748788889	-0.0303710731031746	0.118991954261905	-0.215784458752381	-0.0742534528492064	0.28803315752381	-0.384502840384127	-0.0326916546333333	-0.138559280190476	-0.0158128888936508	-0.0167073638015873	0.0172952902777778	-0.059185180484127	-0.174653064211111	-0.0962543028238095	-0.20793530887619	-0.326683538249206	-0.639755724020635	0.227195663246032	-0.0394420239920635	-0.0810270260285714	-0.0417411808539683	0.016043713084127	0.0767358020063492	-0.33996504165873	0.0628638279333333	0.105554178692063	0.0650819417095238	0.102877075868254	0.219560921409524	-0.200331065525397	-0.0143901459206349	0.0698907816714286	0.0685677157174603	-0.258061917471429	0.0745663910047619	-0.0797376792428571	-0.138895009738095	-0.0191896346619048	-0.0851030132444444	-0.100121494788889	-0.0247034299063492	0.110778098350794	-0.0796832262333333	-0.394018372788889
ADRM1	-0.110910506336508	0.626424961719048	0.204930450393651	-0.104840987638095	0.34392144475873	0.199110197566667	0.18521581331746	0.083747450631746	0.325824810904762	-0.409127699736508	0.302683211114286	0.0225620057412698	-0.0413168272523809	0.182652979519048	-0.183434753907937	-0.0442729585444444	0.140174631274603	-0.626313363571429	-0.246772991253968	0.451927389814286	0.102957086461905	-0.372689785411111	-0.203083992771429	0.26360203452381	0.647112716296825	-0.123559671620635	-0.239330726306349	-0.521942198253968	0.304782335309524	0.0355021410634921	0.369649860966667	-0.407937257996825	0.315641339149206	-0.284056201380952	-0.0487525381142857	-0.0447398010349206	-0.197138375138095	0.465819937542857	0.056487245515873	0.24367245325873	0.345840039095238	-0.782809684126984	-0.869098661428571	-0.0192729317365079	0.270744762722222	0.297238647773016	-0.256569805261905	-0.215707082960317	0.397378755371429
ADSL	-0.397523331719048	-0.0206879316888889	0.577539320560317	-0.259212503084127	0.120874666520635	0.0435909937190476	0.0601812304396825	0.0741981051063492	0.158266350977778	-0.217902459704762	0.742560594471429	-0.0419138556809524	-0.213304372963492	0.903840113544444	0.841105183412698	1.15770920126984	0.678042834365079	1.21834389555556	-0.0752652099761905	0.477624773122222	0.44550148804127	0.244907552152381	0.176143363550794	0.426370720796825	-0.412467201696825	-0.654767131985714	-0.36102072942381	0.0144458892460317	-0.33600971105873	0.0196245311746032	-0.409550356507937	-0.289675037688889	-0.410320485511111	-0.462478102655556	-0.650442133496825	-0.289371826714286	-0.0019376422015873	-1.07466563460317	0.238648101409524	-0.657462228015873	-0.0618103666047619	0.500659140087302	0.775155237169841	-0.190996426004762	0.0571925583873016	0.314388000174603	-0.182292803898413	0.466465482671429	0.432881240877778
ADSS	-0.496731326757143	-0.606035534047619	0.15863644144127	-0.602101619126984	0.246476734507937	-0.0582096207984127	0.0193554264904762	0.0873567602333333	0.304871063479365	-0.39069134988254	0.300583363174603	-0.405721187915873	-0.401206787126984	0.207410313834921	-0.252651739571429	0.152560216498413	0.172248381380952	-0.361667860126984	-0.444173577034921	0.346877625396825	0.336208940825397	-0.176189659095238	-0.338808526768254	0.245268719725397	0.147524248179365	-0.469358286322222	-0.495974992947619	-0.666783811812698	0.164487474838095	0.387432355171429	0.27655519847619	0.134521780426984	-0.00345928668412698	-0.260431799733333	-0.441715183942857	-0.262006914468254	0.197424417469841	0.129922730603175	0.290434273388889	-0.16879809532381	0.317216096593651	0.0573670707603175	0.60462764047619	-0.291611832292063	0.317544234842857	0.435136836239683	-0.282667646798413	-0.42041973521746	0.331816620555556
ADSSL1	0.27509053991746	0.115548797793651	0.033781954747619	0.138343427203175	-0.0349132871301587	-0.0870678860746032	-0.100394321574603	-0.11508533051746	-0.0960588843142857	-0.129703606496825	-0.0118656647142857	0.135083702330159	0.0693209843793651	-0.153707411103175	0.140115315873016	0.014339183584127	0.0113687802555556	0.0362710669206349	0.19510793657619	-0.0546626837396825	0.0364852279142857	0.0223068903206349	-0.0615583747333333	0.0275754552698413	0.161510610033333	0.11640823332381	0.108847422173016	0.033269854815873	-0.00180418834920635	-0.0570827047285714	-0.038337160584127	-0.107614257439683	-0.0133961962920635	0.0577771468492064	-0.0372996741428571	-0.0159402779444444	-0.000960145120634922	-0.0385024395047619	-0.0800562948825397	-0.0172010870380952	-0.039279135147619	0.00213387804126984	-0.0923594231809524	-0.0351840735190476	0.124421117090476	-0.0498119706269841	0.0496556563174603	0.0355021410634921	-0.00180418834920635
AEBP1	0.322080212920635	0.0451691923968254	-0.034271314884127	0.0630979150396825	-0.0444079731111111	0.0525198888714286	-0.151991800669841	0.213826132042857	0.0932526973476191	-0.0553641007888889	-0.0696189772142857	-0.0738454134539683	0.111076371869841	-0.423018217369841	0.00032254622063492	0.156409443430159	-0.102694192988889	0.177065235812698	-0.0454146693301587	0.0729724339888889	0.0788636729619048	-0.104902860120635	0.274110187369841	0.28803315752381	0.0601351667126984	0.0419163087746032	0.129128439353968	-0.0812170222428572	-0.0215400145333333	0.095761180968254	0.053563644647619	-0.121284003360317	0.393520598650794	0.0411329557353968	0.1283278215	-0.113622950263492	-0.166806613755556	-0.0699131143603175	0.020320228152381	0.247864535296825	-0.0178285117873016	-0.0930652282047619	-0.302231815744444	0.122504926949206	-0.0277563252365079	0.0450682104698413	0.256939808169841	0.0691846692952381	0.0840317801047619
AEBP2	-0.159166949455556	-0.356776993607937	0.102078424088889	-0.0406272777746032	0.151764746730159	0.0581461474730159	0.0640082729253968	0.149900923347619	0.141751821004762	-0.303749184169841	0.166920068349206	0.108671781034921	-0.158887395106349	-0.13015756	0.00100276806507936	0.188045445542857	0.136095869192063	-0.00882214352698413	-0.195666708030159	0.125346222480952	0.192077106334921	-0.204905532171429	-0.195066987144444	0.122544454253968	-0.343462017544444	-0.114027773338095	-0.167747770574603	-0.102599180796825	-0.0475745280269841	0.234854382449206	0.15231533235873	0.265083502804762	0.6274817219	-0.127724916063492	-0.243020199698413	0.0560398407904762	0.109024808857143	0.125630512450794	0.0455222409888889	0.254017809536508	0.17681064011746	0.172750366755556	0.136095869192063	-0.249207628642857	-0.197138375138095	0.200900305607937	-0.136953395433333	-0.251340278353968	0.132578186388889
AES	-0.106904429909524	1.16512949439206	0.51498706241746	-0.0744033663825397	0.236467260615873	0.1283278215	0.192839719101111	0.315347486363492	0.142411190750794	-0.328945649074603	0.446122267277778	0.42232568452381	-0.00844667006507937	0.25227056047619	0.406175399550794	0.377869327777778	0.321385602630159	-0.320079772507937	-0.118562296526984	0.51498706241746	0.306719061280952	0.0190142969238095	0.383814197855556	0.481982368036508	0.0455509715460318	-0.114815299771429	-0.484184292752381	-0.543080861480952	-0.283632937895238	-0.355627089519048	0.19827734365873	-0.81609850968254	0.452869241736508	-0.590032376865079	-0.498227753492063	-0.942300416984127	-0.102728510888889	0.226230984926984	-0.0710173443031746	0.34723741468254	0.17452581878254	-0.545485950249206	-0.612959439126984	0.103317578534921	0.0371866163920635	0.328787252569841	-0.332101829003175	-0.321394723465079	0.823446106480952
AFAP	0.235858034612698	-0.0185542844111111	-0.188361924879365	-0.00352107626349206	-0.214231054868254	-0.0623640667047619	-0.139699028369841	-0.0874557457936508	-0.241939335534921	0.151829733160317	0.0166125049063492	0.419413600449206	0.273342307819048	-0.0607162551904762	0.0670369299539683	-0.0973311983269841	0.0745663910047619	0.0158588054111111	0.121123058301587	-0.232102440085714	-0.315098655193651	0.214510795474603	0.153158117944444	0.169982407371429	0.0472453804460317	-0.0451899143126984	0.0863298750777778	0.262846530438095	0.0350165540746032	-0.107827740234921	-0.103806144434921	-0.164784584438095	-0.0518727158539683	-0.151422091939683	0.0325101157873016	0.0456597271190476	-0.406541684607936	-0.148421876160317	-0.013243808131746	-0.0151962283920635	-0.281747686861905	-0.0610417820206349	-0.0712026278809524	-0.0520487000492064	-0.109196646766667	-0.140313122357143	0.282892613904762	-0.0951631366555556	-0.267056974523809
AFAP1L2	-0.0448183985793651	-0.134089465890476	0.000668313682539684	0.193903211704762	0.0349276586190476	0.0533332227460317	0.0186185526984127	0.106651915860317	-0.0332509889873016	0.0370165574285714	-0.00977125548571428	0.128282534536508	-0.0378799964428571	0.110666908034921	0.299976145993651	-0.276295714730159	0.0716863521936508	-0.0223970890952381	0.271481213253968	0.117244629425397	-0.22851393734127	-0.0313624137142857	-0.0681815876634921	0.0789248474634921	-0.120780225001587	-0.0410285609444444	0.12867858878254	-0.0983857499777778	0.0349847356396825	-0.300247383253968	0.0301276716079365	0.0847364118253968	-0.117907274566667	0.348363281150794	0.327362035990476	0.0120641729857143	-0.076121159784127	-0.0748108443698413	-0.141559377749206	0.345981750993651	-0.177020055411111	0.201162298539683	-0.130385794279365	0.265083502804762	-0.195396227773016	0.0279544936587302	0.0123151269587302	-0.121284003360317	0.0252868298571429
AFAR3	-0.0179196858984127	0.0143908351571429	-0.345253672350794	-0.0451899143126984	0.000850624434920637	-0.0388491390222222	0.0471728591761905	0.0523524442539683	-0.0114735989571429	0.173150992942857	-0.282754367555556	0.390930426692064	-0.0149787677126984	-0.0263956974873016	-0.0356935153079365	-0.0838493958507937	-0.0244526911015873	-0.157600086252381	0.0998785895285714	0.0393798672047619	-0.268711058060317	-0.106722708395238	-0.053748903115873	-0.0581273945238095	-0.0001433910968254	-0.00365702733253966	-0.119649254888889	-0.0439787971428571	-0.0421698087809524	-0.0985363090428572	0.229480141238095	0.0152561089888889	-0.101647002563492	0.375099362925397	0.249153556004762	-0.237829983461905	0.18283136781746	0.056564084515873	-0.0977684814634921	0.141273928279365	0.00918686081428571	-0.388710276274603	-0.130385794279365	0.105111487063175	-0.184620066915873	-0.0266344146857143	0.32184699198254	0.0698174981015873	-0.230459685142857
AFARP1	0.169350370342857	-0.0427943709206349	-0.000934842941269841	0.27671135898254	-0.21956489778254	-0.100255934534921	-0.221023134777778	-0.208299255677778	-0.0938845709047619	-0.026910597415873	-0.0737103286619048	-0.00519544758730159	-0.018584296984127	-0.174773232125397	0.248680072904762	-0.0689460399206349	-0.160872689438095	-0.0149787677126984	-0.00300126558095238	-0.238794307130159	-0.255899619384127	-0.223150287460317	-0.20601627152381	-0.295772857577778	0.0389196671587302	0.151473449803175	0.151079012612698	-0.0818528046222222	-0.010254583452381	-0.243997969731746	-0.0366070203730159	0.166044244153968	-0.0316043065698413	0.085583754884127	-0.00421152855238095	-0.11447797237619	-0.0606318962285714	-0.245849514522222	-0.0902489357380952	0.0300189652285714	-0.159227280095238	-0.0629257149015873	-0.0926652939698413	-0.0209457877666667	0.134820466309524	-0.18966203868254	-0.00792820858412698	-0.0266344146857143	-0.119771638296825
AFF1	-0.197060630944444	-0.224067370177778	0.193964424384127	-0.185639635547619	0.0233188709634921	-0.225763329968254	0.123468599077778	-0.15524965688254	0.172410259455556	0.282227640830159	0.311230868539683	-0.414420054465079	-0.234762441296825	-0.0452712994365079	-0.449341100492063	-0.0660550917825397	0.174448978412698	0.737776448730159	-0.218907825209524	0.0735316406571428	0.0490978945031746	0.195618395666667	-0.342234788611111	0.1981813452	-0.0594923007666667	-0.305953390819048	-0.188049566014286	-0.158093695977778	0.425043151865079	0.292855449023809	-0.479441181507937	0.373810244496825	-0.777574136850794	-0.361667860126984	-0.242226576598413	0.483429881671429	0.217563891249206	-0.0165271135555556	0.109520976103175	-0.466399400766667	0.188472525838095	0.171592139106349	0.238273380160317	-0.287470117309524	-0.431622054666667	0.323119158487302	-0.326766029703175	-0.237650425296825	0.229554863552381
AFF2	0.395598659920635	0.149245354714286	-0.0359953185111111	0.349062577920635	-0.0144497964857143	-0.11600730918254	-0.0783587804714286	-0.237035185769841	-0.070315438984127	-0.0515524795936508	-0.215610402919048	0.0288425499333333	0.248883671531746	0.0267723591904762	0.0666282925793651	-0.0148821712968254	0.0153778459714286	0.00684329465396825	0.158692981536508	-0.0322007850714286	-0.286253841926984	-0.0522695468492064	-0.000505859022222222	-0.198749643912698	0.177429307263492	0.387281088592064	0.427833310449206	0.146995694177778	0.0569423078555556	0.100811442168254	-0.424764251544444	-0.23316832741746	-0.0338492155285714	0.282964590752381	0.205345526361905	-0.159469894657143	0.0835774764730159	0.042692545468254	-0.0106327528	0.244087677936508	-0.00604380969047619	0.0367919585936508	0.0163519124777778	-0.0102799980222222	-0.0844167147666667	-0.120546820646032	-0.194586150687302	0.000146750795238093	-0.168294314019048
AFF3	-0.086715435647619	-0.241686167250794	0.137724059820635	-0.0290825972984127	0.284838058998413	-0.115431566080952	0.021208173052381	0.269719230444444	0.351840874539683	0.0808876838095238	0.0270594714968254	-0.111388993615873	-0.178288099960317	0.249553295761905	-0.202960006657143	0.0444143431920635	-0.0809130654746032	0.0598697553349206	-0.127724916063492	0.112167524993651	0.277343538312698	0.265165008746032	0.247281245480952	0.107509560428571	-0.0786681614603175	-0.140853729695238	-0.0819118854650794	-0.0254766819730159	-0.126288961852381	0.258751726298413	-0.0468595981492064	-0.137565707012698	0.446122267277778	0.36542087247619	0.0295052083968254	0.0720153063428571	0.160989447384127	0.0336628367666667	0.0714765347793651	0.178224242412698	-0.0564904171698413	-0.211641658888889	-0.0154656967634921	-0.0786401488619048	-0.221069320619048	0.0340246998349206	-0.156856971690476	-0.314546570730159	0.233767858546032
AFF4	-0.221747900328571	-0.112386241553968	0.265897892047619	-0.252926400590476	0.077947425347619	0.494598625412698	0.295871504087302	0.29030785912381	0.173207496904762	0.171433174388889	0.422955094539683	-0.136052146728571	-0.337104957646032	0.195776739007937	-0.222465978642857	0.276880751238095	0.0150596776	-0.015862569252381	-0.120303504568254	0.0477954246380952	0.297158561122222	-0.0546626837396825	-0.311170215092063	0.128570288957143	-0.564537411195238	-0.270536329920635	-0.188404875326984	-0.510996997671429	0.371214813465079	0.31993986262381	0.163912949146032	-0.130659418174603	-0.550980154180952	-0.445399821931746	-0.1197390035	0.584784330898413	0.272608469896825	0.115430347326984	0.281510336290476	-0.373466158346032	0.161122870871429	-0.613489006547619	-0.308660757388889	0.0889503012619048	-0.474135494968254	0.218224552185714	-0.409252878196825	-0.359316413531746	0.091966702747619
AFG3L1	-0.0691862376126984	0.0335444121952381	0.108459232301587	-0.0729724000492064	0.0269434660809524	0.0268031508714286	0.0299886174349206	0.123549585874603	0.00444727381428572	-0.0143654776349206	0.0649623704047619	-0.0130582421968254	-0.0646908645126984	0.0366224680349206	0.00847432933174603	0.0633756995920635	0.124060297366667	0.239931978852381	-0.0109943791079365	0.0567365459904762	0.0981167082793651	0.255084585298413	0.0656194917603175	0.212086493019048	-0.130659418174603	-0.0895369154380952	-0.100304302325397	-0.0633510235396825	-0.137227718665079	0.00838413635555556	-0.368846917261905	-0.151877190531746	0.00317514117777778	-0.169756066819048	-0.154043554277778	-0.31549855675873	-0.0259447224142857	-0.189450949280952	-0.0560186118571429	-0.0760176109126984	-0.034062861452381	0.0423271005952381	0.288883546850794	0.14797459007619	0.0115323520746032	0.0630519829412698	-0.1670107634	0.162619234715873	0.066660968468254
AFG3L2	-0.0930055701492064	-0.0987445407603175	0.242445012798413	-0.108470785111111	0.106685108833333	0.134869324963492	0.122960165114286	0.151616130638095	0.293257278104762	-0.508292496047619	0.377869327777778	-0.141620889455556	-0.119587548455556	0.322518171290476	0.155831771863492	0.284270300053968	0.526160737869841	0.200228601653968	-0.250139629936508	0.310726618115873	0.511647420209524	-0.560405194444444	-0.395291487063492	0.151970412271429	-0.0378195122857143	-0.367428897039683	-0.15936964095873	-0.276929086966667	0.00575801907460318	0.210286624260317	0.10673530358254	-0.376707707433333	0.0392308253126984	-0.418487002963492	-0.140573795555556	-0.0768992387603175	0.205394357893651	-0.311170215092063	0.0726729181698413	-0.588106322539683	0.0502084581380952	-0.310138046084127	-0.038337160584127	0.326420561079365	-0.193774988614286	0.33797471031746	-0.0946478523412698	-0.141457655331746	0.345506096495238
AFM	0.278651598993651	0.273868984550794	-0.243743564079365	0.145868744373016	-0.0616160472380952	0.0809272452539683	-0.308490440439683	-0.0963799522253968	-0.342551785147619	0.160989447384127	-0.306587693666667	-0.099856363815873	0.0824323705793651	-0.0820370730936508	0.157046784298413	0.037302557031746	-0.1553963056	-0.0955995420539683	0.902303122169841	-0.192830525136508	-0.0910980702873016	-0.0172010870380952	0.175881613073016	0.0171680005603175	0.18944725347619	0.0256386053793651	-0.0486279217698413	0.222516594155556	0.0939333923428571	-0.273416856939683	-0.0800277852349206	-0.0272992112555556	-0.368309332407937	0.330396030190476	0.0832730999126984	0.139988967998413	-0.15950292012381	-0.123039898471429	-0.690586166111111	0.0279544936587302	-0.427811274312698	-0.0977684814634921	-0.056523902415873	-0.250925410714286	-0.120138347979365	-0.111032473407937	0.0359728239095238	-0.156856971690476	-0.0402985015714286
AFMID	1.5178585268254	-0.375509574977778	0.370075897619048	0.121883120171429	-0.00047320886984127	0.286397453793651	-0.0154432160380952	0.0876757055952381	0.108265990980952	0.302206566492064	0.286687158609524	-0.200602425457143	0.459474632407937	-0.0643065577079365	0.800213932487302	0.0285457250539683	-0.0635279105539683	-0.170883519639683	1.39881767666667	-0.00334251174920635	0.228328150011111	-0.286798632893651	0.795208488888889	0.0200190275142857	0.236997590190476	0.585132360812698	0.184016841368254	-0.227496458716667	0.545914116007936	0.477624773122222	0.46326553404127	-0.011716863831746	0.834870147460317	0.890350447142857	0.709509425873016	1.15417886240794	0.474902792915873	0.185157233536508	-0.00625410330952381	-0.22851393734127	-0.088112015868254	-0.43362145571746	-0.318422523346032	-0.376707707433333	-0.231970592496825	-0.766506804893651	-0.417226131952381	-0.442705875031746	0.0022608979984127
AFP	-0.00340004760476191	0.143646925952381	-0.00399225368253968	0.375214921244444	-0.0164350685968254	0.00592971481746032	-0.103713293968254	-0.0228368472539683	0.0087409597984127	-0.0809993982174603	-0.141559377749206	-0.200754038619048	0.058615304884127	-0.0977377338603175	0.356532512015873	0.0028021317015873	0.0950532062555556	-0.125442551173016	0.631208399523809	-0.0066686966984127	0.0273426724126984	0.154431407469841	0.202719223015873	0.0469221492396825	0.186117281952381	0.0298258356015873	0.316317270277778	0.130870086449206	0.0423271005952381	-0.101154996131746	-0.199085078929365	0.0296618854253968	0.147731973873016	-0.0720634394047619	0.102489991877778	0.161510610033333	0.150507403563492	-0.0133345907539683	-0.132586048036508	0.0906098629047619	-0.294369821739683	0.264664872773016	-0.200382138261905	0.0697008142809524	0.116213127361905	-0.141590366320635	0.0362372684650794	0.195728539987302	-0.117142938480952
AFTIPHILIN	-0.167052870150794	-0.428276461634921	-0.316586165711111	-0.165278126031746	0.546283601857143	0.449220289528571	0.289606977861905	0.223944899069841	0.39318795074127	0.48473795131746	0.0614276362238095	-0.290436811106349	-0.31587640768254	-0.363815029160317	-0.349288273942857	-0.480237290373016	-0.441715183942857	-0.253488143146032	-0.337977177325397	-0.0151407084126984	0.176479844580952	0.00364644267142857	-0.209640559984127	0.129763894728571	-0.0544364603746032	-0.172781215728571	-0.224067370177778	-0.20502839025873	0.544252975734921	0.380207663366667	0.50375916	0.345506096495238	0.234303514901587	0.17544164784127	0.0183215550079365	0.396409984666667	0.443137442880952	0.367194231344444	0.323414712269841	0.373669600253968	0.424286723169841	-0.4042734971	-0.35291661374127	-0.271185345185714	-0.221434695565079	0.0894449407380952	-0.15174839772381	-0.254790874896825	0.0726266817968254
AFTPH	-0.103325542185714	-0.419928341085714	-0.454258248571429	-0.163280072155556	0.277864550857143	0.215249614280952	0.1092696922	-0.406664176428571	-0.0155973444015873	-0.287799793492063	0.203491092888889	-0.194152479496825	-0.108766526590476	-0.360024806392063	-0.312473386992064	-0.416461743801587	-0.28608011224127	-0.0955995420539683	-0.477869087050794	0.0428315081079365	-0.175944020887302	-0.76827526531746	-0.52168248542381	-0.061670827131746	-0.081490465184127	-0.178430552125397	-0.186230819534921	-0.2552118646	0.890350447142857	0.356374965026984	0.449886402957143	0.317635115820635	-0.0691598922095238	-0.212587636934921	0.399507377498413	0.318153736325397	0.135707300155556	0.465180270979365	0.109433993684127	0.474630014174603	0.199657006569841	-0.525125464433333	-0.648426257063492	0.664378662380952	0.150858553857143	0.0652829284809524	0.606294975309524	0.339430999865079	-0.0400189701222222
AGA	-0.291767300955556	-0.345566201725397	0.236929837055556	-0.25636313537619	0.159491949874603	-0.725670010952381	0.286056879722222	0.264418725290476	0.295678024787302	-0.204286467614286	0.17783784734127	-0.383893175825397	-0.349288273942857	-0.198128191153968	-0.0721263694761905	0.246709839861905	0.166519788349206	-0.340061512209524	-0.274873768004762	0.334392657769841	0.357049671952381	-0.258061917471429	-0.278040329909524	0.266934517984127	-0.14140719817381	-0.237210876936508	-0.245849514522222	-0.0279595102126984	-0.92519760425873	0.116213127361905	0.279540793636508	-0.15467114997619	0.351445924933333	0.0123833103603175	-0.364432610014286	0.261526677990476	-0.115407945947619	0.0900749351968254	0.245718530698413	-0.159979156647619	0.300184171504762	0.433110964301587	-0.237677370588889	-0.387379278569841	0.316506030528571	0.246476734507937	-0.463361414936508	0.291903593323809	0.203168303830159
AGBL1	-0.00391055308412699	0.00511377759047619	-0.210221311607937	0.311890318793651	-0.203340917350794	-0.0502758782079365	-0.297425681174603	-0.0652866883222222	-0.0985026834095238	0.0103711699095238	-0.310049716301587	0.0756403143571429	0.0244609738984127	0.134952101309524	0.236929837055556	0.14432616204127	-0.161827396011111	-0.00320904353015873	0.243608310369841	-0.143652884115873	-0.270789407068254	-0.230122074403175	-0.00906202884285714	0.081349574552381	-0.14140719817381	0.0230136474111111	0.232529409603175	0.176382888955556	-0.00382648873492064	-0.392278478436508	-0.326420866996825	-0.0951970239111111	0.0718865113619048	0.0921377341896826	0.0581461474730159	-0.136512917568254	-0.0856705813492064	-0.229238569949206	-0.138529746860317	-0.112645479974603	-0.178121613839683	-0.0883870804761905	0.359789352830159	-0.0174917058269841	0.0391613898253968	-0.0850081707873016	0.213702614122222	-0.0788753593349206	-0.366240311055556
AGBL2	0.408738381190476	-0.0456105957873016	0.0609267208222222	0.559631573655556	-0.43792417415873	-0.330706739725397	-0.101054773536508	0.265811273520635	-0.0667047589730159	-0.0852533092920635	-0.0400962207396825	-0.103242118209524	0.403532650687302	0.0724762833920635	0.111076371869841	-0.113654218687302	-0.0731532458492063	0.295567979688889	0.0761315417587302	-0.119601649354762	-0.392278478436508	-0.033766508515873	0.0371499907650794	-0.0501187784777778	0.00741721289523809	0.0280225050333333	0.239010933857143	0.0775544417507937	-0.181576542501587	-0.323967385322222	-0.154741325971429	-0.133182374907936	-0.0639531080952381	0.24684788424127	0.0253479701142857	-0.173689914773016	-0.0872912256507937	0.0249317304603175	-0.14715109244127	-0.124547650739683	-0.15494997688254	-0.0215400145333333	-0.130385794279365	0.215744714322222	0.00342655194761905	-0.0150302113095238	-0.135768405011111	0.130380545230159	-0.132333555179365
AGBL4	0.203896625515873	0.105945614684127	-0.118688477022222	0.614710959995238	-0.148957941642857	-0.161579207169841	-0.0766465764698413	-0.148303996292064	-0.422293523333333	0.104540907368254	-0.335911461098413	0.278961867622222	0.171493630093651	-0.0190237698761905	0.341656362380952	-0.0907616109301587	-0.161081787673016	0.00189569970634921	0.478937422814286	-0.318510297222222	-0.122667976380952	0.0392308253126984	0.416722033730159	-0.27789437195873	-0.0285413439873016	0.108196971098413	0.219085378820635	0.287559200333333	-0.161325954544444	-0.207809499431746	-0.167962632153968	-0.125515863488889	-0.0931879064587302	-0.0472314681571429	0.272883083709524	-0.307171392750794	0.0340572037873016	-0.0492421084476191	-0.313523725830159	0.241464938906349	-0.359316413531746	0.304663518419048	0.12134579318254	0.11251966634127	0.268680895444444	-0.061670827131746	0.179230949779365	-0.0209765296984127	-0.18169243325873
AGC1	0.45331103941746	0.0968518995031746	-0.232749344265079	0.284740507031746	-0.130686851780952	0.0399237867793651	-0.0645207262015873	-0.0538104122650794	-0.034118603915873	-0.0205434552047619	-0.432286533861905	-0.0592418203730159	0.312785590687302	-0.0132143884285714	-0.0410811106111111	-0.00820145098253968	-0.229296908711111	-0.162941927173016	0.0870798540777778	-0.0576350487777778	-0.0364499828587302	0.0252868298571429	0.00672944834603175	0.060215219584127	-0.103265768971429	0.0406647625968254	0.227272703184127	0.263741251828571	-0.032025862015873	-0.0153864843730159	-0.108076838292063	0.00346325735079365	0.0161036358285714	0.0288753884761905	0.230402617303175	0.0435149375634921	-0.00911966280952381	0.00924981958888889	-0.236611380457143	0.0658003778365079	-0.154370282783016	-0.0218827446269841	-0.0488858301587302	0.0418867725888889	0.123098324604762	-0.163075616349206	0.15375344258254	-0.0677950414650794	-0.134718353339683
AGER	-0.0380602322777778	-0.106752046860317	-0.268654252947619	-0.0505860769063492	-0.11600730918254	-0.198075375804762	-0.0495822270206349	-0.101559442230159	-0.340590760503175	0.082956263268254	0.0246778059809524	-0.117574448303175	-0.0694171047809524	-0.0950856963412698	-0.16146592464127	-0.0233312747349206	-0.160981442452381	-0.269867187820635	0.0241128641365079	-0.0579479191015873	-0.0961965671952381	-0.307549299639683	-0.0200089410174603	0.0128952640571429	-0.346468664365079	-0.0327251460460317	0.00315117788888889	0.189205550109524	0.111265066004762	-0.0343251949571429	0.0524342523555556	0.119034159919048	0.170031915047619	0.00831752569206349	0.104177402419048	-0.380119446265079	-0.221536938433333	0.0443445596873016	-0.296724988120635	0.0618106945698413	-0.124451123126984	0.0147732111984127	-0.11843510328254	-0.0174151811111111	0.104177402419048	0.0661130173539683	0.307793017530952	0.236740999626984	0.0148554602222222
AGGF1	-0.332349146034921	-0.331517682836508	0.163862424066667	-0.438458888498413	0.25394824062381	0.384229926428571	0.0861131805619048	0.409347768807936	0.31784607735873	-0.313915847901587	0.192230523963492	-0.235049115685714	-0.322888409338095	0.349268940531746	-0.182927268904762	0.343353709960317	0.322292141269841	-0.318932403698413	-0.247415863650794	0.411384407857143	0.333085775952381	-0.0109343614412698	-0.246936473295238	0.306282693915873	-0.374505278953968	-0.444003195420635	-0.442705875031746	-0.633495536246032	0.0519390778539683	0.34974028164127	0.212086493019048	-0.0905271393873016	0.169710854988889	-0.134718353339683	-0.221434695565079	0.367493453147619	0.231999405055556	0.0759662748380952	0.262765028861905	-0.28886231518254	0.31899615657619	-0.20942419151746	0.282424081520635	0.192287681280952	-0.136221711177778	0.359920393638095	-0.265902286555556	-0.475198497195238	0.332958008147619
AGL	-0.0869371662634921	-0.0735839749920635	-0.000864369338095237	-0.0705077917920635	-0.021641947015873	0.111427240722222	0.0278026420396825	0.122504926949206	0.0669955709650794	-0.0337081652111111	-0.0117996888825397	-0.115016050663492	-0.176913778396825	-0.179729384852381	-0.0486279217698413	-0.135615310134921	-0.0162429577174603	-0.194540687731746	-0.126251690711111	0.0494779792904762	0.143217936077778	-0.0597526173444444	-0.00366827050952381	-0.159431829003175	-0.251637449987302	-0.0652866883222222	-0.0864386802047619	-0.0715952961380952	-0.126694654190476	0.0827282941857143	0.142640775066667	-0.00650319515555556	0.233637620166667	0.295678024787302	-0.172446908769841	0.0183521088698413	-0.0122429602698413	0.146995694177778	0.0914916997714286	0.105742570906349	0.0708793431111111	0.104627918736508	0.0103711699095238	0.0522463955793651	-0.111032473407937	0.0209532816222222	-0.0656246051523809	-0.212802143911111	0.00110903088412699
AGMAT	-0.139629873796825	-0.0378799964428571	0.0760863615380952	-0.179511790033333	0.0504118246380952	-0.197170871952381	-0.0399380329206349	0.137209767434127	0.185579351939683	0.0367002348253968	0.172563480902381	0.00545023207777778	0.151473449803175	0.209477738766667	0.31144657341746	0.407260476179365	-0.101417997685714	0.196123353495238	0.0320165386492064	0.279796774931746	0.197203697333333	0.230548596136508	0.787239575	0.387752442444444	-0.429335824960317	-0.188795931012698	-0.237999311050794	-0.142934224155556	-0.766506804893651	-0.303749184169841	-0.0317105002460317	-0.439686692539683	0.320279396957143	-0.278969969219048	-0.367304393709524	-0.581811725106349	-0.489802957380952	-0.41191757164127	-0.0037095428	0.0718494780380952	-0.318051899679365	0.245648793146032	0.318892582904762	-0.37621260957619	-0.356914688360317	0.22616682741746	-0.104376106403175	-0.39734322632381	0.286203328201587
AGPAT1	0.0149898963190476	0.123922290796825	0.0371866163920635	-0.0362284295888889	-0.252054770784127	-0.210221311607937	-0.139326296539683	-0.162645635396825	-0.142490933828571	-0.191509809926984	-0.0456105957873016	-0.018584296984127	0.132495645026984	0.0425532528920635	0.147811998822222	-0.0899034587349206	0.0513563458904762	-0.177900107830159	0.0400359001047619	-0.0599932466714286	-0.224174321307937	0.000176142236507936	-0.0686052218222222	-0.00869948882539682	-0.0103991426888889	0.0343518676587302	0.126457118322222	-0.0332813562968254	-0.0613034022730159	-0.169826885147619	-0.100304302325397	-0.0924476554079365	-0.116455059595238	-0.215258627984127	0.0677986768507936	-0.166626307590476	-0.11570996784127	0.180961372436508	-0.303662946769841	0.218297830839683	-0.0485516339126984	-0.122556505393651	-0.152791293219048	0.307846780195238	0.00903301452698413	-0.00145485441587302	0.0804035856095238	0.0557924710809524	-0.000960145120634922
AGPAT2	-0.115181881301587	0.501489084330159	0.269719230444444	-0.141933677203175	0.177735163371429	0.0234226852650794	0.14790241785873	-0.22436082505873	0.106172761633333	0.336115024868254	0.224509909130159	0.0272203956222222	-0.330706739725397	0.112330992169841	-0.298312666650794	0.109392625384127	0.0227274641539683	-0.315978382731746	-0.13401436561746	0.0572276322206349	-0.11498878531746	-0.0688060960857143	-0.379666433042857	-0.106569591590476	-0.230386055079365	-0.144772934798413	-0.258943275095238	-0.326766029703175	-0.0835488351063492	-0.350800644257143	0.179230949779365	0.10579271071746	-0.0871317031142857	-0.443186309084127	-0.169700305109524	0.0894449407380952	0.0795692579634921	0.341803427826984	0.106090565896825	0.20804492121746	0.236088046850794	-0.621005364206349	-0.631576258279365	-0.387710955211111	0.520105000492064	0.204790272139683	-0.0476324630253968	0.0743391197380952	0.118991954261905
AGPAT3	0.692509630476191	0.154809323793651	0.118478587171429	-0.0399380329206349	0.023148560668254	-0.332772333904762	-0.0190549209904762	-0.0519300737190476	-0.526167810687302	-0.0854828923888889	-0.0172010870380952	0.157494603630159	0.285505875861905	-0.0261549470015873	-0.137262824631746	-0.0811546794349206	0.0642847936714286	-0.0490317955523809	-0.0864014407539683	-0.0415165514984127	-0.0956550028047619	-0.129394385836508	-0.194284055004762	-0.035602626431746	0.060215219584127	0.0554348044650794	-0.0519300737190476	-0.147694128368254	0.081158105431746	0.00637886197777778	0.202170804777778	-0.211641658888889	0.174124726222222	-0.203926187238095	-0.0913038306079365	-0.157520367120635	-0.203684998793651	0.135552095768254	-0.237596108250794	0.215559008587302	-0.0411516207507936	-0.229076300442857	-0.286603527126984	0.107338109834921	0.383814197855556	0.101500446492063	-0.104405330480952	-0.0789668800333333	0.0743818939984127
AGPAT4	-0.31143199058254	-0.187204461180952	0.280535052465079	-0.282228585861905	-0.00143134681746032	0.172085473965079	0.346734858836508	0.180545787001587	0.474902792915873	0.151927847707937	-0.102088189487302	-0.24282694242381	-0.293616441095238	-0.349288273942857	-0.320830009344444	0.0244903265873016	0.178590522211111	-0.293954495734921	-0.198707235533333	0.140714648761905	-0.0870146453396825	0.797181631957143	-0.198030137896825	-0.112067492395238	0.204863850642857	-0.289028779952381	-0.233928024719048	-0.213662279611111	0.0175340086761905	0.260632063698413	0.0938972295952381	0.134869324963492	0.16121287914127	-0.281343262211111	-0.185776229477778	0.133469824250794	0.430889952034921	0.220365413550794	0.0764121836269841	-0.310903893103175	0.599575281084127	-0.205310745334921	-0.130385794279365	-0.149352605901587	0.248352293780952	0.546283601857143	-0.292724812428571	0.0757964966190476	0.257182149947619
AGPAT5	-0.113868783568254	-0.233118889206349	0.207534328301587	-0.116836122088889	0.194624062085714	-0.291767300955556	0.060800646531746	0.137209767434127	0.140810673793651	-0.0944615784634921	0.286588678555556	-0.0783019631793651	-0.154078678188889	0.334392657769841	-0.127239117325397	0.178590522211111	0.214100739914286	0.509044198888889	-0.0952273458015873	0.208968058368254	0.345712888095238	-0.126753599439683	0.00373918526031746	-0.247011287614286	-0.54480144452381	-0.179729384852381	-0.214445051328571	-0.133861294988889	-0.299256291222222	0.0508738467333333	-0.124923767736508	-0.250635238587302	-0.102599180796825	-0.226666226873016	-0.223848376893651	-0.218842424819048	0.0208926341793651	-0.155613377436508	0.00514368733809524	-0.174574899174603	-0.0237779162698413	0.236929837055556	0.219634072285714	-0.0717116410253968	-0.0940492390380952	0.239657930849206	-0.152791293219048	0.210648282749206	0.364306928095238
AGPAT6	-0.0842481272793651	-0.245532050026984	0.142411190750794	-0.0759064181888889	-0.112025135114286	0.139935322204762	0.167802266952381	-0.15863352595873	0.017434287847619	0.230473108211111	0.0404238717222222	-0.141762850865079	-0.207704636187302	0.0603885257873016	-0.331517682836508	-0.28886231518254	-0.182927268904762	-0.0955995420539683	-0.151085989779365	0.0012683869984127	-0.0346230025174603	-0.223553002360317	-0.236857807374603	-0.0959222083904762	-0.335202838301587	-0.0382827070857143	-0.132907509393651	-0.0663034794714286	0.0890332707888889	0.163056248603175	0.0883417000095238	0.170945520107937	-0.0827317233634921	0.39079499058254	0.0586816300936508	0.167143742485714	0.188956068128571	0.0874330139444444	0.0566783249793651	0.291024054222222	0.0872392668984127	0.0184480755761905	-0.100829668447619	-0.0425672642460318	-0.0914161946507936	-0.0542951660825397	-0.318422523346032	0.143800257542857	-0.199956268106349
AGPAT7	0.0732217813174603	0.703766500793651	-0.114506997779365	0.107688888293651	0.0900749351968254	0.249756166798413	0.254017809536508	0.236088046850794	0.169070634211111	0.195825608992063	0.122176854628571	0.412436300396825	0.215618414928571	0.340450805119048	0.0515114523333333	0.228709301025397	-0.00542241626666667	-0.0955995420539683	0.12906533945873	0.101612357277778	0.0533675507619048	0.16121287914127	-0.170679960380952	0.194557541020635	0.32518390142381	0.0731759706063492	-0.0809993982174603	-0.0314893603793651	0.120046339534921	-0.0964666960666667	-0.010655946931746	-0.0911307499698413	0.282892613904762	-0.182166887550794	-0.0702826743984127	-0.0706311639761905	0.240752279834921	0.144250289044444	0.103842358285714	0.286125459853968	0.167421729636508	-0.200044106125397	-0.306913688987302	0.237357298039683	-0.21597868931746	0.0798265350698413	-0.225287877868254	-0.198317277293651	0.0377131651571429
AGPS	-0.171226333619048	-0.165988402957143	0.0692529381460317	-0.190709711	0.2288506777	0.0185468855206349	0.0218324823206349	-0.193365117303175	0.19827734365873	-0.460429100052381	0.257272822980952	0.00539557831428572	-0.156119074465079	0.265562337490476	-0.263218436838095	-0.174422154650794	0.161779215609524	0.317635115820635	-0.290835023750794	0.40569613157619	0.250887481157143	-0.322993637601587	-0.336585260309524	0.0921189562666667	0.192565498111905	-0.276785149936508	-0.170388294777778	-0.296329128019048	0.0271865373111111	0.281082623944444	0.104350507677778	-0.140573795555556	-0.311170215092063	-0.271476499022222	-0.159929198153968	0.415573149074603	0.253874301106349	-0.0361418443571429	0.073705362531746	-0.437244150530159	0.010152368852381	-0.271185345185714	-0.192487227787302	-0.129148949204762	0.0792838158571429	0.380667852453968	-0.312312273531746	-0.222154907326984	0.243204794773016
AGR2	-0.0862696197555556	0.0606092034952381	-0.128868305880952	-0.00863499455873016	0.0350537684174603	0.0279544936587302	-0.0370295121253968	0.106962824249206	-0.113999133380952	0.0528473950095238	-0.473659235396825	-0.117617962344444	-0.0376954270380952	0.080558616815873	-0.0114063982603175	-0.0142889391380952	0.0726729181698413	-0.0481654185269841	-0.118721736092063	-0.248782110911111	-0.156677141469841	-0.0960284988190476	-0.0239860184285714	-0.0799884305650794	-0.00436889533492063	-0.0123782811825397	-0.158993221836508	-0.0660550917825397	-0.0700320626269841	-0.585297775925397	0.10918700671746	0.201027325226984	0.0491106761865079	-0.111934910571429	0.0109989785492064	0.0132775151698413	-0.130231162625397	0.0602475874063492	-0.099286528868254	0.291232566555556	-0.0462728478730159	-0.301510543642857	-0.100121494788889	-0.172915226604762	0.127763090104762	-0.0652288948730159	0.104213885115873	0.085583754884127	-0.131000449853968
AGR3	0.265388030750794	-0.0619701014174603	-0.0720086427777778	0.171641620755556	-0.291533083634921	-0.20601627152381	-0.0623117725571429	-0.126826035506349	-0.573821260052381	-0.0643827893126984	-0.166964644001587	0.471118843571429	0.569840836138095	-0.0307506520380952	0.176055789387302	-0.266502317788889	-0.0665285426269841	-0.0121316451492063	1.03751330585238	-0.199012218828571	-0.104157831612698	0.0577646357388889	-0.113144071563492	-0.226306397566667	-0.00312060384603175	0.303190640026984	0.256580278328571	0.157775636344444	-0.382246510528571	-0.0181515291492063	-0.199468623468254	-0.0659509374888889	-0.0925686236984127	0.0361143284904762	-0.089113708615873	0.0194484277492063	-0.264509796380952	-0.222685553646032	-0.276369210888889	-0.0636294570222222	-0.124283604019048	0.0266877405857143	0.208260596480952	0.119865124584127	0.196068665761905	-0.063210943568254	0.268176756338095	-0.155922838026984	-0.211768645215873
AGRN	0.26177468758254	-0.00122008612698413	-0.0844752616777778	0.0206633238587302	-0.263031879939683	-0.549698416460317	-0.132232395606349	-0.323887091877778	-0.0669115888761905	-0.122805407895238	-0.0343541105	0.26030019378254	0.210648282749206	-0.0500712384746032	-0.155848202163492	-0.202644389269841	-0.431277806295238	-0.028996927115873	0.0730084538746032	-0.115016050663492	-0.0289325964222222	-0.284547056525397	-0.11689326791746	-0.173871536331746	0.198668190749206	-0.045029035131746	0.0879722306253968	-0.170849278461905	-0.0589329921587302	-0.463203765	-0.0937400285269841	0.178779778596825	-0.109302764752381	-0.187670875609524	-0.0589329921587302	-0.146510997487302	0.0449867102492063	-0.156521072979365	-0.199557449971429	-0.0813707890126984	-0.454842443650794	0.0242387598222222	-0.219055321934921	0.0947615230666667	-0.038252654131746	-0.42169315425873	0.197136459666667	-0.0828327120190476	-0.0667942614015873
AGRP	-0.0117689533968254	-0.0360221639603175	-0.331153291877778	-0.0827067221174603	-0.214856927049206	-0.107856106019048	-0.22033123678254	-0.103181296507937	-0.146010884365079	0.00905854456507937	-0.12359133681746	-0.100425707244444	-0.0226453235412698	0.225491678630159	0.0525198888714286	0.0751820182079365	-0.143189925355556	0.0639675032539683	-0.00945227817460318	-0.0632915737587302	-0.177271904342857	0.0778999474349206	-0.0445147789650794	-0.0182854351619048	-0.107614257439683	-0.0406581093777778	-0.0149787677126984	-0.0822104169460317	0.0230136474111111	-0.169197967349206	0.0183817158873016	-0.160916872907936	0.184363127053968	0.182889569073016	0.0871628272063492	-0.0394928495174603	-0.0636903447412698	-0.296885201198413	-0.0729724000492064	-0.0694484105126984	-0.136888822026984	-0.160872689438095	0.151927847707937	-0.124958570690476	0.388729153369841	-0.0920934225396825	0.0975263679380952	0.0146732488253968	-0.120934640439683
AGT	0.10467800354127	-0.0279595102126984	-0.0362284295888889	0.149477153004762	-0.132851272315873	-0.107024838011111	-0.244274242861905	-0.00694955636825397	-0.202686292063492	-0.0775217549730159	0.0143672524444444	0.0749637090888889	0.0868516918079365	-0.143480027106349	-0.0166893990984127	0.110200595261905	-0.198409339568254	-0.0955995420539683	-0.037379634	-0.587665385131746	0.0200190275142857	0.0929682890730159	0.059440619131746	-0.285606222136508	0.127543231961905	0.204930450393651	0.0428315081079365	0.0110852607777778	-0.110660585766667	-0.122233215122222	-0.24259156192381	-0.178996396484127	-0.256900605792063	0.14138091464127	-0.130366454352381	-0.193907077655556	-0.103089227426984	0.0408154436857143	-0.311602538520635	-0.0806816626761905	-0.306241052273016	-0.0818233379888889	0.132217442144444	-0.119424943085714	-0.0183600070301587	-0.0971557826777778	-0.0309808425047619	-0.00225231408253968	-0.318147240566667
AGTPBP1	-0.345337728492064	-0.80278545074127	-0.572279917301587	-0.31143199058254	0.922643861190476	1.06144350928571	0.864893249095238	0.693326621455556	0.913066096534921	0.919120413571429	-1.03504166539683	-0.713533973385714	-0.507260535079365	-0.709831077619048	-0.451090185212698	-0.901634226931746	-0.722095774126984	-0.910320931190476	-0.492231995093651	-0.821347443730159	-0.289371826714286	0.0577646357388889	-0.407488176984127	-0.0295538298492063	-0.398659795609524	-0.301229174130159	-0.297997752301587	-0.247939965788889	1.38380675746032	1.50013100295079	1.44446077206349	1.57290297169365	1.07487139105873	1.79699756190476	0.692509630476191	1.61470277015873	1.22290933619048	1.7214950624873	1.04640658243333	1.34742937301587	1.64611340957619	-0.733527795039683	-0.553512981904762	-0.41584644981746	-0.532401258598413	-1.03821463354444	-0.549004668861905	-0.872564308492063	-0.96162334952381
AGTR1	0.0349847356396825	0.0751820182079365	-0.155922838026984	0.252499639793651	-0.0590672216079365	-0.214320481830159	-0.106960323633333	-0.229381956780159	-0.0875095668031746	0.0679233564301587	-0.330422751555556	0.0455840722619048	-0.0558175415587302	-0.00427129784285714	-0.0199711730857143	-0.153903698115873	-0.192243694547619	-0.174073029444444	0.10823171022381	-0.234398003355556	0.0192630580238095	-0.0732047757428571	-0.00495938788412699	0.0475918804206349	0.0652530116285714	0.150697430426984	0.0661526500666667	0.0367590533571429	0.0164453661793651	-0.0899034587349206	-0.148219732003175	0.0577521246285714	-0.108225347119048	0.110863412444444	0.24348103121746	-0.151877190531746	-0.0940744372571429	-0.0631585094174603	-0.0920550830904762	-0.0246771324492063	-0.105440506706349	0.191441824206349	-0.0409960722079365	0.0490269138142857	-0.10851249874127	-0.125694223811111	0.0157894712603175	-0.0757896671111111	-0.0900261325015873
AGTR2	0.0609930214349206	0.305980932546032	-0.321300716163492	0.00253336651428571	-0.0839127233587302	-0.0470352854365079	-0.172169450053968	-0.077613555452381	-0.155356206768254	-0.195197604390476	0.1095644735	0.065682110131746	0.0588338893460317	-0.0531400255650794	-0.080302618552381	-0.0322508056825397	-0.0227446604238095	-0.0955995420539683	0.562343750569841	-0.104283910144444	-0.186085003215873	-0.229866317709524	-0.105202202150794	-0.408303442539683	-0.284745911598413	0.144250289044444	-0.00860479522698413	-0.0576956816714286	0.0849528719904762	-0.0441389951301587	0.17104434604127	0.0251488446936508	0.0653637428730159	0.124907002793651	0.188761338630159	-0.47128213941746	-0.864607238003175	-0.104524052442857	-0.337781202846032	-0.0803633782190476	-0.161150515892064	0.118949280079365	-0.142863883153968	0.362709857887302	-0.0742168440253968	-0.299928795453968	0.376323313253968	0.2294087114	-0.365346415331746
AGTRAP	-0.169868337933333	0.0309872184126984	0.0720870862	-0.282667646798413	0.119865124584127	0.128244374725397	0.270151679242857	-0.532401258598413	0.0796096211793651	0.320063057701587	0.00120719756507936	-0.450169402814286	-0.390169735709524	0.144250289044444	-0.41262531105873	-0.0111810627857143	-0.0656782774603175	-0.55601551968254	-0.135834123173016	0.11189361612381	-0.106389964561905	0.298344232306349	-0.54382215531746	-0.598046863888889	0.402190693015873	-0.0714830091238095	-0.368767552301587	-0.165627866761905	0.136135450069841	-0.187635159304762	0.447870375260317	0.168518296579365	0.103137925352381	-0.400301338861905	0.0403165132904762	0.213311494165079	0.184016841368254	0.626424961719048	0.131245118226984	0.436568742730159	0.491953799550794	-0.750359001269841	-0.506756527830159	-0.238321729925397	0.601531329655556	0.246417962703175	-0.100304302325397	0.469076159285714	0.0714765347793651
AGTRL1	-0.0797866406984127	-0.00897441153333334	-0.14604693031746	0.182056063746032	-0.190666588442857	-0.109651495020635	-0.235159536850794	-0.00660871984761905	-0.138529746860317	0.0662260345190476	-0.156722939503175	-0.234238185052381	0.0267723591904762	-0.0367012520476191	0.0347310638746032	0.0935566298174603	-0.134057630052381	0.192587963025397	0.189899085230159	-0.216930928047619	-0.0495202074396825	-0.128710577050794	-0.00751925379365079	-0.119121139230159	0.0569637960793651	0.147731973873016	0.390930426692064	0.000205957722222222	-0.165174046493651	0.0275115439460317	-0.311602538520635	-0.0801573803746032	-0.30414642815873	0.102285976806349	-0.0902890135984127	-0.284201627190476	-0.0017061357047619	-0.0120037847301587	-0.395725866298413	0.102250239063492	-0.258803413663492	0.0758307764444444	-0.122357904736508	0.0145689103571429	-0.0473776123444444	-0.160210535463492	0.0940628792793651	0.0917172305428571	-0.0326807114507936
AGXT	0.175639449784127	0.0728183673238095	0.00486742435555556	0.0759662748380952	-0.22033123678254	-0.690586166111111	-0.241140000174603	-0.214517316773016	-0.497963140290476	0.0050033132984127	0.174619933265079	0.247864535296825	0.285405807412698	-0.185467734752381	0.592779876309524	-0.182451255777778	0.0558903272650794	0.211486892877778	0.572745221047619	-0.123934703642857	-0.0469781177174603	-0.0107550827730159	0.087556798084127	-0.0411786169730159	-0.0434032426619048	0.203559731342857	0.224888370419048	0.153015914911111	-0.0606646040634921	-0.348114978195238	-0.126728017206349	-0.155809847730159	-0.0505069722698413	-0.0171555993746032	-0.0664404234555556	-0.291611832292063	-0.243679668866667	-0.225132901261905	-0.955925605344444	-0.152226236352381	-0.559404903942857	0.119498962136508	0.220552536211111	0.0899606933492064	-0.0935559615714286	-0.132941437968254	0.268523690912698	0.355709699028571	-0.418348392404762
AGXT2	0.620704287539683	-0.156603507728571	-0.0913652233634921	0.279962875687302	-0.275147864566667	-0.21896348092381	-0.0905926869333333	0.112884214152381	-0.139892260677778	0.0277744005539683	-0.308490440439683	0.0626917532952381	-0.0894005051412698	0.21895408652381	0.232063856063492	-0.035579182968254	-0.0249737879904762	-0.0289325964222222	0.455487020106349	-0.0605998437253968	-0.0795313546222222	-0.0184076065492064	0.415054940925397	0.00770431320634921	0.355292414234921	0.159449909485714	0.0803645986	-0.00532260836349209	-0.143936075838095	-0.291171335844444	-0.0956805822698413	-0.0302066046539683	-0.245785717888889	-0.306149817055556	0.203106490361905	-0.0864386802047619	-0.0130040569603175	-0.205761439247619	-0.250363515642857	0.0447162840444444	-0.150889104644444	0.050172293984127	-0.0523510775269841	-0.0429303458444444	0.171152272688889	-0.0974722773	0.189899085230159	0.018249811215873	-0.196771014388889
AGXT2L1	0.457334026725397	0.429967326936508	-0.251088899968254	0.110073406571429	-0.217994042787302	-0.152332184271429	-0.104586227090476	-0.144120888992063	-0.111732488555556	0.0166759224714286	-0.19774603511746	0.37065734251746	0.095913731268254	-0.0828929431793651	-0.00757343001904762	-0.0346520050761905	-0.396652965319048	-0.165988402957143	0.063607536031746	-0.162189925444444	0.0166759224714286	0.216365143492063	0.0957991462222222	0.00661688386507936	0.290532498809524	0.0465878947222222	0.166804185233333	0.105994203042857	-0.37621260957619	-0.407055923825397	0.0440440226333333	-0.100770382825397	-0.0201050905603175	-0.216930928047619	0.129008891785714	-0.0536051693650794	-0.075375267515873	-0.178690468404762	-0.384635185396825	0.0771585982698413	-0.343885446738095	0.129171946936508	0.113872911857143	-0.0514379928777778	0.0603410618047619	-0.21158832024127	0.115770489471429	-0.00611697841746032	-0.170073078085714
AHCTF1	-0.520837004365079	-0.634114525873016	-0.360682609761905	-0.336585260309524	0.0344196450666667	0.0437718552492063	-0.45674412018254	-0.476262433495238	0.0243104475365079	-0.248412682966667	0.205184080387302	-0.491996811825397	-0.30708768047619	-0.171061590371429	-0.340405706119048	-0.0624236774428571	0.255367496134921	-0.0271099934730159	-0.342977337407937	0.125073097055556	-0.204176127328571	0.00865057148095238	-0.411653050925397	0.00337205571904762	-0.326889500206349	-0.120904569080952	-0.222633522906349	0.268176756338095	0.494598625412698	0.220141782369841	0.280720879122222	0.345712888095238	-0.173780003006349	0.311230868539683	-0.303262035833333	0.466006383896825	0.16027016178254	0.206116863547619	0.0389555637777778	-0.126992606947619	0.242778424633333	0.309217448730159	0.603667814536508	-0.0788469160269841	-0.39919364058254	0.166691405592063	0.812738708228571	0.402354139603175	0.166276780279365
AHCY	-0.106234290069841	0.691283250555556	0.518268283222222	-0.24201005362381	0.490339836865079	-0.215707082960317	0.13456804148254	-0.0346853025396825	0.369797392444444	0.0626308664015873	0.695782726111111	-0.127128419780952	-0.226516647087302	0.374483110212698	0.212699449449206	0.543260957988889	0.715432712592064	0.676809695396825	-0.150810305533333	0.981171551507937	0.689803633280952	0.204991969887302	0.406544400577778	0.415748945766667	-0.172872763453968	-0.387844448055556	-0.333722993968254	-0.354258807671429	-0.107784331057936	-0.0319690052603175	0.0534278705873016	-0.264509796380952	0.35402388632381	-0.280465422253968	-0.363704113809524	-0.479280066071429	0.209604855709524	-0.201920927661905	0.176904364103175	-0.226465699330159	0.0866532381587302	0.0505153734253968	-0.181397601992064	-0.33948839768254	0.754634679444444	0.341803427826984	-0.323187482873016	0.31509677371746	1.14054652830635
AHCYL1	-0.302146104923809	-0.418787361825397	0.114748597031746	-0.21920482168254	0.33126661802381	0.16068597388254	0.240752279834921	-0.245313343261905	0.215112752355556	-0.275229331639683	0.263988801746032	-0.287193156268254	-0.206635693209524	-0.462305773122222	-0.403023296136508	-0.404961620634921	-0.0391990575634921	-0.292801160833333	-0.600818073730159	0.132814796701587	0.217515846439683	-0.229028130668254	-0.468372322746032	0.449220289528571	0.347832666634921	-0.472781114153968	-0.28754990808254	-0.313090656409524	0.784405397857143	0.2886145991	0.341803427826984	0.302206566492064	0.197919048585714	-0.231243885520635	0.250887481157143	0.229275072195238	0.118233551215873	0.374483110212698	0.0887470541206349	0.129008891785714	0.30692785092381	-0.231783110615873	-0.326513091287302	0.158594485503175	0.010152368852381	0.304420827301587	0.22205523121746	0.0105016017492063	0.2288506777
AHDC1	0.119420270984127	0.451253896984127	-0.00731122961587302	0.256671809185714	-0.138173950934921	-0.556398517830159	0.0538351661904762	-0.26126711411746	-0.0153636788666667	0.159449909485714	-0.0374324191412698	-0.103689672092063	0.0241128641365079	-0.29467271737619	-0.00983923212539682	-0.151228794557143	-0.192912703573016	-0.0955995420539683	0.0602893771174603	0.0388287853253968	-0.24505239995873	0.0788636729619048	0.0283815176936508	0.085583754884127	0.0798563130190476	0.0891973686031746	-0.0906554295873016	0.200046303788889	-0.344754557138095	-0.149816237773016	-0.196561613630159	-0.251455888466667	0.222665905246032	-0.407640061733333	0.0197104036555556	-0.0933621427190476	-0.204125354547619	0.104965971722222	-0.546794961666667	-0.0522132177619048	-0.176634233515873	0.0192911111015873	-0.156077914753968	0.271332622246032	-0.158271221407937	0.00870814632063492	-0.0644074985206349	-0.0681584708111111	0.0302669912396825
AHI1	-0.10487695348254	-0.0195459301333333	0.0977346052428571	-0.0831641673920635	-0.205140309311111	0.0392985380904762	0.165476958163492	-0.211682069246032	0.0606092034952381	-0.147721392869841	0.0387570697603175	-0.260937308322222	-0.0338182531031746	-0.00992960425873016	-0.145940629715873	0.4175733714	0.225285009266667	-0.0548104033	-0.10202850362381	0.210217979671429	0.516581104947619	0.309546406163492	-0.29012167762381	0.129128439353968	-0.439891235714286	-0.0814655978936508	-0.16138937102381	0.019234806468254	-0.321481781531746	0.222516594155556	-0.273657795380952	-0.387596613644444	0.095761180968254	0.18396460537619	-0.209126110533333	-0.590032376865079	-0.109370453179365	0.153979690457143	0.0899606933492064	-0.0585792004015873	0.113824753257143	-0.216824549628571	0.250055576992063	0.230038100485714	-0.138797983171429	0.155150028350794	-0.0989345832587302	-0.0164922780587302	0.17214147262381
AHNAK	-0.234286898922222	0.44217225574127	0.289915518328571	-0.195861808930159	0.243809604936508	0.255728144149206	0.409212316453968	0.212629089642857	0.201279611565079	-0.2364533539	0.110585552292063	0.0305531206460317	-0.107057041122222	-0.0740774299857143	-0.110372987603175	0.103365099903175	0.25678758324127	-0.331607448784127	-0.139044550447619	0.172085473965079	-0.000827815660317462	0.0732648316190476	-0.359900799914286	-0.112025135114286	0.220079734730159	-0.215377649849206	-0.20470390874127	-0.463203765	0.139544764688889	0.271236501044444	0.222867233095238	-0.0254504544396825	0.490339836865079	0.13115258992381	-0.101505574036508	0.410217577646032	0.332958008147619	0.229349701073016	0.136563765644444	-0.0859679506507937	0.200649571868254	-0.43710807925873	-0.243743564079365	-0.432902819068254	0.549820494606349	0.170845820528571	-0.364542801766667	-0.418954203042857	0.214430598873016
AHR	-0.0312788519063492	-0.0969276610396825	-0.0206377778666667	-0.0722160360714286	-0.0575785307809524	-0.170263210898413	-0.440650690249206	-0.351262072431746	0.0797176769793651	-0.223901176369841	0.0204376703190476	-0.180126468226984	-0.050334134884127	0.0215596085809524	-0.202419989815873	-0.0906234007238095	0.0846623038365079	-0.215340058206349	-0.0876264047888889	0.14368816945873	-0.0316865500746032	-0.286943485701587	-0.272342238444444	-0.279806536539683	-0.0360843031857143	-0.0665037513571429	-0.116318882738095	-0.192912703573016	-0.133791508515873	-0.013133469347619	0.101083116398413	-0.0796832262333333	-0.189535466057143	-0.041596846184127	-0.20990379678254	0.150322357668254	-0.0818233379888889	-0.00512946825079365	-0.545096199876191	-0.0379116692031746	0.0217967049126984	-0.170603840174603	0.0197826849206349	-0.0361976823603175	0.346877625396825	0.0836092719111111	-0.141974718571429	-0.169700305109524	0.24293121007619
AHRR	0.00454492917460318	0.0617309469555556	-0.0282166662	0.159449909485714	-0.178556984114286	-0.138254120653968	-0.0708090452904762	0.109609124896825	-0.230855354153968	-0.0524103671206349	-0.15069723267619	0.0154093357301587	0.291721362803175	-0.313346357201587	0.21154378804127	-0.0618360790492063	-0.154005306434921	0.086411128784127	0.203491092888889	-0.349457283846032	-0.0187150851873016	-0.107415291380952	0.0125846873428571	-0.0870415625222222	0.152671497971429	0.186321195780952	0.277520875036508	0.351314536655556	-0.158159334939683	-0.157418022150794	-0.0626343123047619	-0.0554874596952381	-0.0174151811111111	0.000790579469841269	0.0333045245793651	0.126622192360317	0.0756403143571429	0.054269768968254	-0.145773794719048	0.183175634292063	-0.0496439451650794	0.0102061201936508	0.0849171234571429	-0.0548933849174603	0.0242053959666667	-0.0434032426619048	0.153068307111111	0.0834635238857143	-0.024433447915873
AHSA1	-0.22436082505873	-0.24404842837619	0.344938928693651	-0.314269904298413	0.330065610822222	0.340450805119048	0.254240461138095	0.148652977090476	0.183007479730159	-0.424249614893651	0.324058447725397	0.16027016178254	0.00592971481746032	0.203764575204762	-0.187075233911111	0.50558615452381	0.298675074980952	-0.0955995420539683	-0.243098424598413	0.377495736560317	0.466683483809524	-0.33975380597619	0.458398942380952	0.567506661004762	0.377869327777778	-0.346078811131746	-0.319555423242857	-0.35291661374127	0.253169723185714	0.29030785912381	0.201162298539683	-0.301158118552381	-0.580283060580952	-0.000505859022222222	-0.223097471592064	0.148991145753968	0.223340621563492	-0.00926274005396825	0.110406745896825	-0.198156393466667	0.104213885115873	-0.486773261049206	-0.493708084550794	-0.151960030169841	-0.310376497195238	0.220431334814286	-0.407937257996825	0.1506485959	0.266323869544444
AHSA2	-0.3630371065	-0.106569591590476	-0.211447591609524	-0.271940501836508	0.184291077150794	0.494106600761905	0.470863140084127	0.755326376111111	0.622943802196825	0.789537712433333	-0.327269619233333	-0.526661313095238	-0.484184292752381	0.0631300074285714	-0.472240219047619	-0.251687378607936	-0.476486735365079	-0.348021747857143	-0.612514511269841	0.0754498042888889	0.190323361519048	-0.20080634631746	-0.065834939868254	-0.104964630047619	0.384392935766667	-0.250527675430159	-0.571913756004762	-0.154772752446032	0.398190870292063	0.717582848095238	0.343500245342857	0.421058484126984	0.666321372703175	0.349268940531746	-0.330422751555556	0.36087212852381	0.357520851777778	0.332639284746032	0.466213886309524	0.440872560277778	0.64400614952381	-0.270408435231746	0.217966341336508	-0.304455825804762	-0.349189711455556	0.159043408404762	-0.333429604452381	-0.142914844493651	0.0979473333428571
AHSG	-0.0145915348238095	-0.142298026485714	-0.201123409574603	-0.0968781178174603	-0.0814655978936508	-0.00358092223809524	-0.0605043550412698	-0.128673984684127	0.00976904248571429	0.039663096752381	-0.197138375138095	0.105072413938095	-0.206684327934921	-0.181912519774603	-0.00186988708095238	-0.121504165052381	0.0153146002809524	0.00650146469047619	-0.0282445764893651	0.0413320552095238	-0.0856978066	-0.0438606039507937	0.11786138187619	-0.176146447825397	0.0784694032857143	-0.0136272033904762	0.0418234071174603	0.694988414233333	0.0475364061539683	-0.0985967958873016	0.00331363743333333	0.0702647614730159	0.0817337450984127	-0.0879062415777778	0.283686899126984	0.142775264079365	0.192021591303175	-0.0524374991952381	0.0937940630666667	0.232678709793651	-0.0172775165222222	0.173036424931746	-0.139600240325397	-0.108613531053968	0.105691554588889	-0.0893287279507936	0.157046784298413	-0.222443836780952	-0.0821257229206349
AICDA	0.207730250742857	-0.142162583515873	-0.184222745877778	-0.000505859022222222	-0.329665857142857	-0.0599932466714286	-0.0941363807539683	-0.0651463562222222	-0.167361691101587	-0.134120325825397	-0.0261549470015873	0.0619035208380952	0.359920393638095	-0.047426281231746	0.306282693915873	0.228189606263492	-0.140506288961905	-0.111388993615873	0.184073485026984	-0.147076386661905	-0.22229777784127	-0.0733655706603175	0.19312306414127	0.0346735557666667	-0.184500887592063	0.523196365	-0.0355254860333333	0.147773032928571	-0.0217200759730159	-0.0531294434134921	-0.0531188612619048	0.110073406571429	0.0491106761865079	0.185685385338095	0.219225421330159	0.114380485550794	0.0120641729857143	0.0352753015412698	-0.0136272033904762	-0.046690530784127	-0.034271314884127	0.295983654679365	0.184363127053968	0.0975621943095238	0.0786284087444444	-0.0280477037079365	0.108644671277778	0.0254006261587302	-0.260742388650794
AIF1	-0.0483125977650794	0.106606575277778	0.147043205926984	-0.1443024944	0.0449574329571429	0.0304549174761905	-0.174340147301587	-0.711958710211111	-0.477468351415873	-0.178775329287302	0.153624520539683	-0.045359728452381	-0.355312413101587	0.266500722507936	-0.116678748573016	0.347592518174603	0.175732310069841	-0.045442071468254	0.00601990796825397	-0.0234560003285714	-0.250014631763492	-0.115672478679365	-0.589591391290476	-0.631576258279365	-0.260490694312698	-0.161113601036508	-0.0376063547793651	0.0717694861412698	-0.0173902800920635	-0.188314554474603	0.189327353401587	0.186670665090476	-0.207245625588889	-0.374288767460317	-0.185221045985714	0.136095869192063	0.00652762107777778	0.0478247826920635	-0.0664150634968254	-0.258746216861905	-0.137152189315873	0.022339795047619	0.355555876544444	0.168363666950794	0.395481802193651	-0.00366827050952381	0.141460277047619	0.413482978069841	0.00293062005079365
AIFL	0.151265574577778	0.103365099903175	-0.134136098546825	-0.0108447161238095	-0.00412254505873016	0.0830643251349206	0.0466488908761905	0.0958675313507936	0.0642847936714286	0.296647870739683	-0.0849828784730159	-0.168448525698413	-0.0425416154857143	0.116213127361905	-0.144438728938095	-0.159929198153968	-0.0862358897015873	-0.0955995420539683	-0.0768158251253968	0.0183215550079365	-0.212547762133333	-0.200462130349206	-0.0189161721642857	0.0032854259952381	-0.3535127399	0.137933443307936	-0.0618360790492063	-0.0975289410761905	0.0343908228222222	0.168921081846032	0.362202002936508	0.213496271342857	0.203627489766667	0.168104144846032	0.371061780793651	-0.208430920060317	-0.237999311050794	0.143800257542857	-0.024379757931746	0.418897627869841	0.0500735463285714	-0.120486175360317	0.150858553857143	0.420503951550794	0.0834205423111111	-0.0856978066	-0.0897263796984127	-0.0880060974015873	-0.433320667063492
AIFM1	-0.173434111128571	-0.340797552274603	0.424060852803175	-0.15158156605873	0.248883671531746	-0.260603579365079	0.0127145220349206	-0.183786311887302	0.103795419480952	-0.705776822274603	0.30077678335873	-0.222393252773016	-0.0188198530253968	0.287119042547619	-0.166863291553968	0.130870086449206	0.277957068349206	0.145461375938095	-0.24505239995873	0.252350480634921	0.254768370907937	-0.495700435926984	-0.0730628002111111	0.462561696190476	0.600941624893651	-0.456370912487302	-0.10563703804127	-0.0795028331666667	0.101292352507937	0.361011443504762	-0.591664725052381	-0.248412682966667	-0.237377581253968	-0.214139330128571	-0.255829360915873	0.195776739007937	0.258996581242857	-0.486990333296825	0.181263768679365	-0.396652965319048	0.0154394378968254	-0.21080643881746	-0.199782867638095	-0.126584819742857	-0.209294562528571	0.293355520249206	-0.209457749588889	0.157979253425397	0.214038436719048
AIG1	-0.0674969408603175	-0.115373669157143	0.155317366647619	-0.0985026834095238	0.144285115506349	0.132259101757143	0.15375344258254	-0.106993929214286	0.0793934163587302	0.0277744005539683	0.0722181676126984	0.00296056441269841	-0.16058885285873	0.0219364780634921	-0.19925755291746	-0.00707004973492064	-0.143904170636508	-0.031411946947619	-0.156829921963492	0.042962991215873	0.0157031753714286	-0.251637449987302	-0.139359155668254	0.104213885115873	-0.221944956328571	-0.105600503901587	-0.0712558416412698	-0.0828327120190476	0.0916099843	-0.0423607975428571	-0.00811396423015873	-0.0455776010380952	0.359920393638095	0.0692529381460317	0.251719447936508	0.16031288411746	-0.195396227773016	0.0912757882873016	0.149161876722222	-0.0627794490539682	0.198918761863492	0.0113969975698413	-0.266779360388889	-0.00355059693015873	-0.179638030874603	0.0592882261968254	-0.0838493958507937	-0.268052268906349	0.0806751863015873
AIM1	-0.113540684311111	-0.412778226963492	-0.36102072942381	-0.128375735049206	0.436568742730159	0.505037165274603	0.588008539893651	0.172085473965079	0.181651435297778	0.455716515595238	-0.29108585097619	-0.0952604612539683	-0.137810847334921	-0.564276763412698	-0.162154118125397	-0.412182595671429	-0.412899748204762	-0.357030005157143	-0.306816794874603	-0.203228506674603	-0.00798081883333333	-0.485300367063492	-0.226162875877778	0.0982336140809524	-0.00617436255396825	-0.166806613755556	-0.115217973496825	-0.262898969265079	0.678570627222222	0.428781484246032	0.143957586771429	0.295567979688889	0.374939760369841	0.390930426692064	0.0213746123428571	0.328339443946032	0.575979151904762	0.327604715266667	0.351582592646032	0.320839213519048	0.468806689042857	-0.354893019228571	-0.565696879444444	-0.330238244360317	-0.354608439603175	-0.20942419151746	-0.209457749588889	0.0668974163984127	-0.272899144763492
AIM1L	0.298972210323809	0.145812745357143	-0.0737594522190476	0.475448713861905	-0.41191757164127	-0.0308604090984127	-0.064433004084127	-0.121866032506349	-0.141323688734921	-0.112845523871429	-0.228172643746032	0.2886145991	0.0386485558460317	-0.129182341973016	0.0219665932650794	-0.251524464801587	-0.171180722579365	0.0448258992888889	0.314814397463492	-0.051744451415873	-0.30414642815873	0.101905989750794	-0.1474312735	-0.151461241868254	0.0806334866952381	0.315444957493651	0.178526998479365	-0.0523510775269841	-0.340797552274603	-0.0722706927460317	-0.323281935968254	-0.100394321574603	-0.0348310112015873	0.311571422234921	0.301359231831746	0.00370206166190476	-0.13496626811746	-0.0810601853492064	-0.433823364260317	-0.0374019176523809	-0.187593511450794	-0.117351371893651	-0.0502617543452381	0.13456804148254	0.0863298750777778	-0.352394720242857	-0.0741037129285714	0.0428005500571429	-0.192428825449206
AIM2	-0.018584296984127	-0.202559795749206	-0.421847310952381	-0.0886537417460317	-0.0168296521698413	0.046251518068254	0.262679547611111	-0.159200347512698	0.0329582331079365	0.149667350563492	-0.514936558412698	0.125958181668254	-0.0855435741349206	-0.300552394465079	-0.0775570447587302	-0.299256291222222	-0.462305773122222	-0.228018600057143	0.00804758311746032	-0.266848733150794	-0.610115872963492	-0.370627477115873	-0.1474312735	-0.267987671296825	-0.359419483363492	-0.00903415516349206	-0.134151871268254	-0.0937952002492063	0.188576802073016	0.286917482963492	-0.160266138650794	0.3795898154	-0.00582263987142857	-0.0271792844174603	-0.106752046860317	0.229349701073016	0.18237502105873	0.36653403297619	0.196457262349206	0.0857217194555556	0.225491678630159	-0.232960018714286	-0.182709325146032	-0.251156253269841	-0.0806539874206349	-0.264343528131746	-0.24246566274127	-0.316672414079365	-0.672258280344444
AIP	-0.0950856963412698	1.10389384534444	0.665141547777778	-0.0532136739873016	0.28803315752381	0.155150028350794	0.152191742946032	0.263094504460317	0.252931676661905	-0.441168028650794	0.748043867195238	0.864893249095238	0.0122478941063492	0.563071808269841	1.2324622934127	0.837486082115873	0.737034054711111	-0.212144129150794	0.548426167460317	0.859831314131746	0.48874977915873	0.130973094507937	0.548051323142857	0.361011443504762	0.213311494165079	-0.339007008042857	-0.353118335884127	-0.336397694550794	-0.00350755498095238	-0.553835859550794	0.105691554588889	-0.711305288519048	0.338697187698413	-0.586924942533333	-0.460843530515873	-0.596100192514286	-0.335202838301587	0.15936460761746	-0.0672959060476191	-0.183258388738095	-0.0248199284888889	-0.214801392706349	-0.552919111873016	0.412102244433333	0.424651079761905	0.676333782412698	-0.110878124634921	0.37165588118254	0.880915999973016
AIPL1	0.408570899655556	0.31577114331746	0.0548555341730159	0.194763932722222	-0.344939646492063	-0.289301330804762	-0.214597381474603	-0.110077511631746	-0.298974831306349	-0.133245667892063	0.123582575495238	0.367619721007936	0.294496627365079	0.187937568609524	0.628538183730159	0.262928754877778	0.0657202506031746	-0.0811844448142857	0.613306747063492	-0.10770713802381	0.00320416254285714	-0.0880869938396825	0.214169626895238	-0.209548913907937	-0.00857303132698413	0.0346449036253968	0.149779434039683	0.284994027734921	-0.320830009344444	-0.233543573246032	-0.526167810687302	0.0230780438634921	-0.165363481646032	-0.0695914722349206	-0.0821571541111111	-0.283705619650794	-0.199956268106349	-0.113280232742857	-0.505874937968254	-0.187909568631746	-0.540849247063492	0.210739644377778	0.328671856190476	0.21343630494127	0.290715260688889	-0.166511684787302	0.156946311249206	0.271438131230159	-0.311170215092063
AIRE	-0.298474115753968	-0.126859632222222	0.0690552016111111	-0.132483388936508	0.166133285031746	0.354128339584127	0.240346198011111	0.350752617542857	0.0448548910539683	0.359338850371429	-0.163842108247619	-0.322616036219048	-0.214363849495238	-0.287313270773016	-0.454842443650794	-0.436924940528571	-0.529542502619048	-0.173151910442857	-0.408082436074603	-0.535051991587302	-0.244721110563492	0.161421733928571	0.0522199219206349	0.119420270984127	-0.0935878585793651	-0.237829983461905	-0.0623640667047619	0.36594007984127	0.206930621492063	0.303685238320635	0.236531941555556	0.256070720244444	0.365668045555556	0.433910143995238	0.383814197855556	0.225413698919048	0.251281395790476	0.207474591293651	0.162226832980952	0.354646806904762	0.0387898713238095	-0.0953231100269841	-0.0529446361142857	-0.593263855225397	-0.299173862465079	-0.0256649827539683	-0.330076008095238	-0.185556038625397	-0.148572305293651
AJAP1	-0.0023526952031746	0.0250430399777778	-0.120546820646032	0.0734992311968254	-0.067471087247619	0.0120957302253968	-0.230763443933333	-0.0434959106650794	-0.0924174389444444	0.094679546647619	-0.0197288807809524	0.107106760031746	0.0016909090031746	-0.0886537417460317	0.227700194471429	-0.0943988754142857	-0.0764608134380952	0.0334722635	0.0980205170857143	-0.0367615283873016	-0.20286554148254	-0.0866076773015873	0.0785548123222222	-0.153204247842857	0.125484873714286	0.11699640514127	0.226914242460317	-0.00326544608412698	-0.0626665823507936	-0.311693637674603	-0.15177865257619	-0.031411946947619	-0.144772934798413	0.0349557769507936	0.0510743045650794	-0.103242118209524	-0.128938397550794	-0.0710721319936508	-0.0836329654746032	0.0917172305428571	-0.198365456130159	0.0294071067904762	0.200162880715873	0.0282896910634921	0.17457463527619	-0.235323862333333	-0.0964990442063492	-0.00519544758730159	-0.169826885147619
AK1	-0.176024302609524	-0.0188198530253968	0.588358679523809	-1.12314333333342e-05	0.25915333428254	0.441718539920635	0.540136658174603	0.501489084330159	0.395481802193651	0.657210196455556	0.000545934376190477	-0.27789437195873	0.120570461465079	-0.219143924725397	-0.211067099677778	0.298532132788889	0.249153556004762	-0.227531657539683	-0.264509796380952	0.294306265942857	0.585803003901587	1.0979237938619	0.0380216416571429	0.455487020106349	0.126309225961905	-0.0943988754142857	-0.27333526521746	-0.100690266022222	-0.173871536331746	0.18955684744127	0.138289389171429	-0.212760498587302	-0.0698878550571429	-0.405219872774603	-0.317946480015873	-0.836123755330159	0.283054847761905	-0.571536656111111	0.249756166798413	-0.377355035912698	0.247518800134921	0.224380376519048	0.260354013415079	-0.59209885218254	-0.497239602571429	0.146772575749206	-0.527803216401587	0.256218837838095	-0.110910506336508
AK2	-0.123524875511111	0.000764952788888889	0.296169868693651	-0.179239261107937	0.366914929314286	0.290607615095238	0.18147720894127	0.26776569562381	0.282322975753968	0.132956909515873	0.164263985677778	-0.235625950007937	-0.238794307130159	0.192948950519048	-0.183306929515873	0.103528788114286	0.187046758707937	0.0215596085809524	-0.208520675707937	0.287241429857143	0.325698640233333	0.13285772072381	-0.162776715469841	0.228262027644444	-0.0303710731031746	-0.257720470303175	-0.327793558111111	-0.242113644628571	-0.0416329887619048	0.170412922233333	0.142411190750794	-0.0453032622015873	0.13521106827619	-0.00388421330793651	-0.263031879939683	0.134725369414286	0.339061025695238	-0.0198305578253968	0.172688599480952	-0.260669102290476	0.101737752693651	-0.33289957394127	-0.0155156632936508	-0.164887052512698	-0.138391555055556	0.199172901380952	-0.319122663353968	-0.034271314884127	0.284065934884127
AK3	-0.454842443650794	-0.304863178815873	0.0381692195793651	-0.316177344225397	0.0580512375238095	-0.138147037198413	0.437941650201587	-0.0158371973333333	0.181887601079365	-0.194943725638095	0.381397914239683	0.161074238011111	-0.242963288939683	-0.32976954688254	0.270332540961905	0.52404433431746	0.701717757460318	0.58388154915873	-0.137457630866667	0.376181784819048	0.458627334298413	0.359684253809524	0.014339183584127	0.346734858836508	-0.324731860865079	-0.45435140484127	-0.355746209831746	-0.411545215530159	-0.100690266022222	0.120386509720635	-0.70375990984127	-0.577947045052381	0.11147289611746	-0.480695695611111	-0.461787464857143	-0.614314971428571	-0.256750226130159	-0.678584428253968	0.0816410224952381	-0.382566299349206	0.134468172768254	0.435136836239683	0.45032407882381	0.596367607646032	-0.0652538641920635	0.341934408809524	0.27655519847619	0.172364227071429	0.653986779180952
AK3L1	0.144904781380952	0.0495455406095238	0.0577521246285714	-0.0138375021301587	-0.0706311639761905	-0.255503216911111	-0.126728017206349	-0.172695821031746	-0.16125433778254	-0.171560012122222	-0.00283954403174603	0.13687086008254	-0.00391055308412699	-0.00507041973333333	0.0148554602222222	0.0397637618920635	0.133778020096825	0.0458516797650794	-0.00468047614285714	-0.267056974523809	-0.106904429909524	-0.188090809407937	-0.0966207261047619	-0.158343075060317	-0.000960145120634922	0.164905298073016	-0.0607162551904762	0.00157507543809524	-0.0943492083888889	-0.105080308187302	-0.0937952002492063	0.0674914066380952	-0.391654865873016	-0.291611832292063	-0.072856765015873	0.151079012612698	0.0292137201936508	-0.145302867352381	-0.305467755480952	-0.0225318358047619	-0.372911878704762	-0.0332509889873016	0.0747662684	-0.205761439247619	0.198853695222222	-0.164833758421429	0.0830334122380952	-0.0325972172809524	-0.141902102357143
AK5	0.0283815176936508	-0.00619736564126984	0.0273426724126984	0.096725624931746	-0.172551339780952	-0.21158832024127	-0.439891235714286	0.0571170739380952	-0.128450595568254	-0.0211260585222222	0.113923726325397	0.118671054295238	0.0242053959666667	0.156733765796825	0.245893303879365	0.0559668545301587	-0.027646354784127	0.323001394509524	-0.0632915737587302	0.0426231753507937	0.0733849800476191	-0.135834123173016	0.39230864121746	0.135801412185714	-0.151041205296825	0.0367919585936508	-0.00585738137460317	-0.00241359942380952	-0.0585792004015873	0.00710207449682539	-0.1344844506	-0.205216395119048	0.244804640825397	0.0579471634793651	-0.0405395746984127	-0.322334080253968	-0.35776018174127	-0.262535730384127	-0.115373669157143	0.00160450103809524	-0.122903155880952	0.144367466920635	0.082956263268254	0.1639567024	-0.124717687726984	-0.0652866883222222	0.0375450063142857	-0.133649459933333	-0.0476651843603175
AK7	-0.0763081233111111	-0.113351992026984	-0.37256740968254	0.271438131230159	-0.145773794719048	0.103487447247619	-0.0905621782111111	-0.0764608134380952	-0.0618360790492063	-0.00906202884285714	-0.41191757164127	0.044109351931746	0.152671497971429	0.00521555457619048	-0.0591523635873016	0.0369197837936508	0.204790272139683	-0.0591267328460317	0.0418867725888889	-0.099286528868254	0.0118649170095238	-0.366428326798413	-0.15467114997619	0.0717694861412698	0.288785174263492	0.216158987233333	0.00451665033174603	0.0323858756555556	-0.418094866995238	-0.295559437863492	-0.258223035525397	0.00194454426984127	0.298344232306349	-0.0604805728460317	-0.0335694126031746	-0.394018372788889	0.0303457088015873	0.010245997031746	0.0398984052888889	0.0260369383936508	-0.0710173443031746	0.0796096211793651	0.00103763398730158	0.0924594579174603	0.0601351667126984	-0.14315101007619	0.0458787806714286	-0.253222770804762	-0.225676205969048
AKAP1	-0.0981177336507937	-0.0713731152222222	-0.240094015793651	-0.157418022150794	0.275646716922222	0.292006406084127	0.26912500372381	0.458398942380952	0.378035042777778	0.37734636531746	-0.123039898471429	-0.285672925861905	-0.0866359332873016	-0.374505278953968	-0.2935515598	-0.170145710698413	-0.442182563888889	-0.416158074506349	-0.262648997169841	-0.0461035097714286	0.183128102901587	0.00680967030634921	0.379454460661905	0.256141768746032	-0.126392221147619	-0.0867571518126984	-0.0580383075936508	-0.112945576219048	0.282424081520635	0.195259714336508	0.427258587034921	-0.0188699240714286	0.124507677034921	0.540136658174603	-0.0266012830253968	0.0174886082047619	0.262928754877778	0.318462721269841	0.197556275174603	0.563071808269841	0.244480563636508	-0.398308544947619	-0.254790874896825	-0.382856246931746	-0.204392330163492	-0.0930652282047619	-0.272969518738095	-0.449205604655556	-0.161579207169841
AKAP10	-0.354146500238095	0.166185149403175	0.177065235812698	-0.486590537460317	-0.302707205247619	-0.304783039239683	-0.536657306349206	-0.340499655074603	-0.55601551968254	0.0905404285825397	0.586182023968254	1.1812377315873	-0.441901165269841	0.244974360577778	-0.023830410784127	0.028909131	0.369649860966667	0.852079523571429	-0.236676764133333	0.162003345456349	0.117402414514286	-0.348114978195238	-0.567016160793651	-0.276859583011111	-0.547311006773016	-0.355010522674603	-0.166213846860317	0.223563012503175	0.17104434604127	0.249076597977778	-0.747779368968254	0.173437474550794	0.194027903112698	-0.0490658529095238	-0.238376626611111	-0.124481904425397	-0.210995996431746	-0.0520255842238095	0.029088549431746	-0.47824787984127	-0.869098661428571	-0.0351022135857143	0.439752883966667	-0.0701657206730159	-0.516816911639683	0.216098892747619	0.784405397857143	0.82550967968254	0.228919452198413
AKAP11	-0.150574013815873	-0.111261288128571	0.181651435297778	-0.148421876160317	0.128723813614286	0.241464938906349	0.403708123942857	0.236808391274603	0.114598784949206	0.279869531130159	0.0801773781031746	0.035336649247619	-0.224636360860317	-0.359685835106349	-0.0865259756349206	-0.0255480425857143	0.181361984931746	0.199957929014286	-0.213843418442857	0.153352763268254	0.399856096693651	0.28744066794127	0.326029462095238	0.330396030190476	-0.266030265666667	-0.203973849630159	-0.252186661725397	-0.218587468625397	0.0314688793380952	0.152616575928571	0.0194484277492063	-0.270655361415873	0.339430999865079	0.206660546571429	-0.271597865457143	-0.287400442220635	0.000822629015873017	-0.0324459787190476	0.0475918804206349	0.0385485537063492	0.039453401	-0.00638279243492064	0.320201637631746	-0.262202143765079	-0.187909568631746	0.156904609731746	-0.254952124536508	-0.241819382161905	0.1283278215
AKAP12	0.162576815196825	0.0164770437888889	-0.127087097844444	-0.0212990397063492	-0.131770463914286	-0.214517316773016	-0.102274716333333	-0.0358323315714286	-0.0589583357222222	-0.191127905944444	-0.185016325047619	-0.000681853873015873	0.0343179228063492	-0.038997253631746	-0.101889458261905	-0.0779131203301587	-0.079592929731746	0.00949615911904762	0.00776468476825397	-0.144969134247619	-0.231531074990476	-0.087687318768254	-0.0660064221253968	-0.207482541265079	0.0534613976666667	-0.0108736926984127	0.0134382733698413	-0.121866032506349	-0.265965983001587	-0.100859819198413	0.0116615472984127	-0.0959960942095238	0.0750436637984127	-0.0252211922904762	0.0175665291365079	0.0461427188063492	-0.189535466057143	0.0274442665111111	-0.0165596262190476	0.102285976806349	-0.0310140676492064	0.0132775151698413	-0.00220194280952381	-0.0768992387603175	-0.107679187730159	-0.18505406341746	-0.100394321574603	-0.0909659974238095	-0.0892338715587302
AKAP13	-0.333162925626984	-0.448958795860317	0.135041841968254	-0.342460589485714	0.0834635238857143	0.000822629015873017	0.212629089642857	0.0552699735714286	0.132956909515873	0.133929275855556	0.0552396017301587	0.0116300598952381	-0.10224344121746	-0.252463892531746	-0.466399400766667	-0.278599961452381	0.295871504087302	0.339295077830159	-0.366656914206349	0.0904573883777778	0.00795466823174603	0.176479844580952	-0.276859583011111	0.138956476552381	0.456717469285714	-0.288082830642857	-0.199694115228571	-0.111536203107937	0.573937514655556	0.342502922671429	-0.156379975840476	0.401385549738095	-0.563199994047619	-0.0968074326	-0.0648003985746032	0.356242166550794	0.122960165114286	-0.0166635694063492	0.0498309932698413	-0.458067654547619	0.108980049193651	-0.0421186224444444	0.0310253287396825	0.00417735804126984	-0.481141626825397	0.346622746520635	-0.0773467152222222	0.525552450766667	0.141936518484127
AKAP14	0.327834733888889	0.218092930719048	-0.126449271734921	0.162276663274603	-0.194027112811111	-0.187376946192063	-0.200331065525397	-0.0648003985746032	-0.353118335884127	0.0568765440349206	-0.27950619991746	-0.0980241763650794	0.1113785891	0.077247963831746	0.235088104733333	-0.128904253747619	-0.0522695468492064	0.0637152868777778	0.0243104475365079	-0.202110032384127	-0.17577706615873	-0.221901606757143	-0.0638041559365079	-0.144862286473016	0.0566783249793651	0.181130401338095	0.284065934884127	0.116963922990476	-0.171924676822222	-0.18636467124127	-0.181358723163492	-0.132586048036508	-0.145385215304762	0.00596319596349206	0.0274812130809524	-0.169991168233333	-0.157176483160317	-0.125477760142857	-0.284945818763492	0.132768572109524	-0.239680953709524	0.284065934884127	-0.0919525138539683	0.0738888939269841	0.0968944661555556	-0.324520062112698	-0.0526301253650794	-0.0820370730936508	-0.175521687974603
AKAP2	0.355555876544444	0.199657006569841	-0.25045920755873	0.482225521820635	-0.693570093650794	-0.541318496984127	-0.540849247063492	-0.114755998338095	-0.614909015503175	-0.210687314203175	-0.278741047785714	-0.0557917823349206	0.0618106945698413	-0.162724925514286	-0.0400189701222222	-0.0480815387476191	-0.354146500238095	0.0669955709650794	0.0575740500285714	-0.213707759496825	-0.446292235250794	-0.271476499022222	0.00181378500952381	-0.289090858846032	0.118478587171429	0.0544931712238095	0.14029571784127	0.226747580628571	-0.392804214047619	-0.727357098614286	-0.585297775925397	-0.134120325825397	0.0491106761865079	0.131392572515873	-0.108415413331746	-0.214139330128571	-0.515669734657143	-0.107856106019048	-0.66377575047619	-0.0485772426174603	-0.663308977644444	-0.153089629384127	0.0641757263380952	-0.0836329654746032	-0.094834669015873	-0.44648202515873	-0.117650265361905	-0.00320904353015873	-0.278444757131746
AKAP3	0.114426238655556	-0.338320824680952	-0.251979842695238	-0.00512946825079365	-0.565696879444444	-0.175521687974603	-0.420092430655556	-0.41191757164127	-0.12068081058254	-0.114506997779365	0.0896644691063492	0.837486082115873	0.440170957301587	0.304548333650794	0.550921393703175	0.237848428534921	-0.0755782274349206	0.214243547360317	0.286056879722222	-0.128375735049206	-0.447732684933333	-0.239441077120635	-0.0708950116968254	-0.291388880603175	0.138389798222222	0.106962824249206	0.215507090384127	0.0306443303634921	0.150428615360317	-0.137841196980952	0.0608339148095238	-0.213001447301587	-0.0604152481587302	0.240189426253968	0.617158604425397	0.12070936931746	-0.17577706615873	-0.413173453090476	-0.284601302095238	-0.112877893219048	-0.763098195793651	0.0754818104412698	0.102744632704762	0.208260596480952	0.0354088479761905	-0.22481522215873	0.353294230812698	0.30359729031746	-0.578334820503175
AKAP4	0.214370081438095	0.0974162230555556	-0.279737484920635	0.0900053951984127	-0.130046493852381	-0.125778481890476	-0.277395299226984	-0.0629257149015873	-0.206935886471429	-0.188314554474603	-0.187909568631746	0.106315946088889	0.0385485537063492	-0.217573656639683	0.0614634759142857	-0.115618606201587	-0.174170115544444	0.0912104966777778	0.109991815093651	-0.168954679334921	-0.0853445146952381	0.0897881055238095	-0.00900301022539682	-0.134254922755556	-0.0158890249047619	0.0806334866952381	0.217437422079365	0.178053540619048	-0.0926652939698413	-0.373896556666667	-0.115217973496825	-0.0661895354142857	-0.139503759031746	-0.160916872907936	-0.0307238111	0.017362982952381	-0.121005721873016	-0.201808647269841	-0.238376626611111	-0.0496439451650794	-0.303825184815873	-0.00731122961587302	0.00853336381269841	0.00396247087619047	-0.00724347214761905	-0.218250887336508	0.117402414514286	-0.0910303094634921	-0.125648838353968
AKAP5	0.0431197118174603	-0.0315465878412698	-0.0989492065214286	0.114748597031746	-0.0789355134285714	-0.516003897630159	-0.197239787274603	-0.255947998096825	0.0100322170428571	0.235694923206349	-0.367756229328571	-0.0732308200047619	-0.0464967324507937	-0.0675761746888889	0.303998172192063	-0.238920152365079	-0.203139892371429	-0.0463475784063492	0.0949376670047619	-0.0464051123809524	-0.0413410083761905	-0.0802169194492064	0.134207900787302	0.0190822122428571	0.245268719725397	0.0438504932984127	0.00897278769523809	-0.00300126558095238	0.0257399892619048	-0.11253577746746	-0.0924174389444444	0.0461829752301587	-0.218907825209524	0.124720379641746	0.189390348622222	-0.0725357406603175	-0.160131245644444	-0.0652288948730159	-0.128082463526984	0.0326544513412698	-0.0297061646269841	0.273261192146032	0.0818426112587302	-0.200602425457143	0.0123833103603175	-0.082552047068254	0.161779215609524	-0.0431438409571429	-0.264343528131746
AKAP6	0.0885015537698413	0.18193223641746	-0.585297775925397	0.338213215979365	-0.171924676822222	-0.151266150280952	-0.391774904233333	-0.221434695565079	-0.0157507833968254	0.0484761971222222	-0.449341100492063	-0.128604078130159	-0.0428711931793651	-0.213157404312698	0.093433568747619	-0.252861701696825	0.070214699068254	0.0651449223142857	0.0369197837936508	-0.358320376984127	0.043537319784127	0.0577646357388889	-0.0217792470111111	-0.173543976590476	-0.0673909745666667	0.0831406808333333	0.218504727312698	0.156409443430159	-0.162055609244444	-0.374045451190476	-0.301592632215873	-0.222254627687302	-0.0165596262190476	0.00160450103809524	0.357946733561905	-0.209597768047619	-0.143000380450794	-0.133861294988889	-0.770134140833333	-0.160830298880952	-0.431478210804762	-0.00807511588730159	-0.122165542231746	0.0178980676079365	-0.0982380426238095	-0.164447390947619	0.113337992471429	-0.234072951925397	-0.0960588843142857
AKAP7	-0.194410975742857	-0.154990588631746	-0.212964928339683	-0.25080779435873	0.017434287847619	0.262846530438095	0.0419842121634921	0.0444442375984127	0.135041841968254	-0.142529337204762	-0.119841722031746	-0.320079772507937	-0.322515966785714	-0.306502432026984	-0.135301677547619	-0.115525993585714	-0.188049566014286	-0.343553674095238	-0.175850480592063	0.0242387598222222	-0.0225620602603175	0.0298258356015873	-0.0699393614888889	-0.419108511944444	-0.47726862517619	0.325929160928571	-0.207979738409524	-0.263218436838095	-0.00300126558095238	0.212758543095238	0.625859272460317	0.246204575592063	0.590662492936508	0.464670259803175	-0.235984315904762	0.306088625490476	-0.586924942533333	0.293825653147619	0.220023760009524	0.607608611936508	0.225347646380952	0.670846832550794	0.581742472115873	-0.177109660984127	0.030237305831746	-0.0760941782206349	0.187313466765079	-0.445399821931746	-0.0187412016587302
AKAP8	-0.29504802321746	-0.113595999104762	0.161159954712698	-0.309884890703175	0.171641620755556	0.00780019469047619	0.258339189923809	0.169170625307937	0.113824753257143	0.137767325184127	0.448395503577778	-0.180126468226984	-0.255688941531746	0.0242053959666667	-0.270345764301587	0.665141547777778	0.309761057622222	-0.129182341973016	-0.311170215092063	0.37734636531746	0.42232568452381	0.268760206249206	-0.238849134879365	0.297849755079365	-0.377073626552381	-0.343553674095238	-0.36867671812381	-0.593672252698413	0.0498942151603175	-0.0156657723	-0.125815772415873	-0.312473386992064	0.283869192407937	-0.145637127311111	-0.500135143280952	-0.102869865388889	-0.204905532171429	0.046221764515873	0.207139639846032	-0.186447979122222	0.20727198627619	0.581008116322222	0.409675999603175	0.0552039040380952	0.170891263955556	0.359789352830159	0.186430649801587	0.223483374844444	0.26217280197619
AKAP8L	-0.0997900621253968	-0.204565774730159	-0.00315314511428572	-0.141109805471429	-0.225918398455556	-0.129079329847619	-0.0629510056253968	-0.259664153039683	-0.265965983001587	-0.482363391614286	0.240752279834921	-0.185809376920635	0.355555876544444	0.138289389171429	-0.137423459207936	0.177949925136508	0.232768311087302	0.451701598028571	-0.272143042565079	0.0415298073333333	0.137524451615873	-0.396996919579365	-0.0779926931809524	0.282227640830159	0.300476731025397	-0.0457582264746032	0.0163240700015873	-0.016409956784127	0.0543025536142857	-0.301592632215873	0.0226553085888889	0.0326211367936508	-0.226162875877778	-0.406541684607936	0.165822329639683	-0.124126212671429	-0.621005364206349	0.201699348333333	-0.638800177936508	-0.035407818584127	-0.0298641394714286	-0.201035772661905	-0.237096754060317	0.456536006036508	-0.103030564290476	0.273342307819048	0.603237024973016	0.483904010119048	0.228047780573016
AKAP9	0.00661688386507936	-0.220545397134921	-0.347503086730159	-0.00442339871904762	0.00655721136825397	0.12130252192381	-0.0188198530253968	-0.0241423450936508	-0.0666787049380952	-0.0368097063428571	-0.29308884941746	-0.0674969408603175	-0.0480263818269841	-0.209819016377778	-0.100006083007937	-0.289371826714286	-0.167783617369841	-0.155140717931746	0.0136646267190476	-0.369680393119048	-0.0975839314873016	-0.0442459086190476	-0.0238577155952381	0.0432998101873016	-0.282966593533333	-0.0217553661444444	0.00306115827142857	-0.0399101942888889	-0.00256403341587302	-0.0393591986079365	0.144250289044444	0.168687121792063	0.255815940011111	0.0177668863650794	0.163343375492063	0.0758307764444444	-0.0636603495968254	0.180849553822222	-0.0157768023174603	0.32960112152381	-0.0428424574825397	-0.0521863178571429	-0.119059639109524	-0.0485516339126984	-0.081399472952381	-0.0476897760492064	-0.10202850362381	-0.25233730121746	-0.131035469152381
AKNA	-0.392925120193651	0.572440754628571	0.134725369414286	-0.210270091393651	0.247012967679365	-0.154701814468254	0.228328150011111	-0.249345187230159	0.462808620185714	-0.163973282320635	0.217515846439683	0.170179937128571	-0.244341405195238	-0.168578367420635	-0.274212002655556	-0.158202129147619	0.255815940011111	-0.455491831519048	-0.345667324709524	0.558853250131746	-0.130531646293651	0.161510610033333	-0.602984291507937	0.267835920663492	0.455898711119048	-0.255688941531746	-0.293690193868254	-0.171141971425397	0.430688274466667	0.0561929664031746	0.342194668415873	0.097648709615873	-0.118599692592063	-0.637134380111111	-0.195843222571429	-0.179854243534921	-0.15069723267619	0.613767530607937	0.123582575495238	0.268446694863492	0.232063856063492	-0.393378508055556	-0.724096003396825	0.128154136614286	-0.0510455381492064	0.511893386142857	0.0747662684	0.404746146455556	0.566797887646032
AKR1A1	-0.0717367429809524	0.31268662531746	0.322080212920635	-0.11393363432381	0.119909753655556	-0.145743878126984	0.0582778251952381	-0.0653657306238095	0.11156985305873	-0.234286898922222	0.171813435739683	-0.167289918653968	-0.19036518964127	0.210576930301587	0.00315117788888889	0.1092696922	0.224309159630159	-0.21896348092381	-0.268576789444444	0.204863850642857	0.320945665739683	-0.14543414847619	-0.0315785506428571	0.129259774501587	0.482225521820635	-0.259264971703175	-0.200948767088889	-0.155214548034921	-0.351843711831746	0.236306938877778	0.163343375492063	-0.228615829433333	0.168410479185714	-0.195283442153968	-0.201166143825397	-0.0378195122857143	0.111076371869841	-0.0708090452904762	0.0871628272063492	-0.292724812428571	0.120570461465079	-0.215562195014286	-0.0984380882873016	-0.0661364854222222	0.536751833412698	0.169553760549206	-0.311960015628571	0.237927086863492	0.215744714322222
AKR1B1	-0.26341600382381	0.864893249095238	0.622500316984127	-0.113595999104762	0.522864009285714	0.20298016595873	0.404358406704762	0.399856096693651	0.148472535477778	-0.69629006484127	1.08674547865079	0.422138637804762	0.637935004730159	0.27202600868254	0.490339836865079	0.226594026544444	0.439341016868254	-0.0955995420539683	-0.202199037598413	0.546635281931746	0.776011402777778	-0.0997900621253968	0.0538351661904762	0.855879141111111	-0.0813707890126984	-0.761099439285714	-0.496959160555556	-0.838665246031746	0.120149941603175	0.105008992701587	0.134468172768254	-0.560405194444444	0.383814197855556	-0.375991464730159	-0.39504823191746	-0.585297775925397	0.246133559739683	0.172027678725397	0.0907267879809524	-0.140673769080952	0.239740162242857	-0.518949310079365	-0.827585548492063	0.0592587916777778	0.0197104036555556	0.0935161363920635	-0.515147229126984	-0.0453312265539683	0.722506745396825
AKR1B10	0.0151724220634921	-0.0334836822460317	0.00380341458730159	0.16754229077619	-0.503767765555556	-0.00155041921746032	-0.546794961666667	-0.190791912695238	-0.426351552312698	0.0663299149539683	-0.0227446604238095	-0.0180044480047619	0.111612621557143	0.0511350087238095	0.421814855768254	-0.231129884520635	-0.243550522366667	0.0527765584984127	-0.0284295319761905	-0.0993457865285714	-0.0799884305650794	0.0329847597714286	-0.161746976753968	-0.169448553188889	0.0366224680349206	0.179230949779365	0.116557924468254	0.241146287290476	-0.397795195463492	-0.105753144039683	-0.327497869642857	-0.109080528868254	-0.281064036947619	-0.0879062415777778	-0.137152189315873	-0.213534005001587	-0.230281708015873	-0.1867031785	-0.496731326757143	-0.0895674991412698	-0.731829312157143	-0.0357192823126984	0.077247963831746	-0.0896643386984127	0.172248381380952	-0.105227866179365	-0.0943123226634921	-0.0292148010095238	-0.257598853642857
AKR1C1	0.291547762301587	0.0154671315095238	-0.256631760650794	0.14500143044127	-0.154317729214286	-0.136543991533333	-0.128144281615873	-0.0747726269603175	-0.0531624268650794	0.0277744005539683	-0.283908213093651	-0.0259447224142857	0.0879352575920635	-0.120325813650794	0.0345803064079365	-0.102544518285714	-0.111569976549206	0.307264336031746	0.0276508563968254	-0.355530233250794	-0.231859112847619	-0.0422356761492063	-0.0333616757174603	-0.332499417249206	-0.11846560467619	0.0954009475793651	0.682369545780159	0.221764865392063	-0.195768234419841	-0.0315465878412698	-0.138709871165079	0.0773666896190476	-0.214597381474603	-0.124498654722222	0.194763932722222	-0.0592130139428571	-0.391530579666667	-0.341187236798413	-0.574155603492064	0.063607536031746	-0.446846817947619	0.177374833492063	0.129462394790476	0.119264666469841	0.281082623944444	-0.148121258031746	-0.110769150063492	0.0246778059809524	-0.114715519220635
AKR1C2	0.115593134022222	0.0639296938936508	0.0739169864333333	0.511893386142857	-0.249098853695238	-0.310994710619048	-0.605664628730159	0.170243621160317	-0.755172853174603	0.0952601802142857	0.436074086614286	-0.142129613074603	0.64129434304127	-0.175216771144444	0.106260923769841	-0.298544237019048	-0.0845045983761905	-0.191273779068254	0.44904408457619	-0.224857499793651	-0.264343528131746	-0.194330445674603	-0.0837050739333333	0.00915051483809524	0.283954214368254	0.0744869438650794	0.317011180361905	0.30526817468254	-0.389538651904762	-0.431938420433333	-0.237596108250794	-0.0271425733396825	-0.280530155455556	0.356661123449206	-0.0680651911222222	-0.306502432026984	-0.337437066265079	-0.0493542718238095	-0.757034818519048	0.00637886197777778	-0.111292943552381	0.0954009475793651	-0.233118889206349	-0.120138347979365	-0.10016042722381	-0.388710276274603	-0.179929186566667	-0.00574234072380952	-0.415722322222222
AKR1C3	-0.159768120552381	1.88029538015873	-0.00451666964603175	-0.137194725652381	0.378661587036508	0.304782335309524	-0.653757136230159	0.58918432015873	0.428206314011111	0.00548838514920635	-0.00692068066825397	1.43678853460317	-0.196300742253968	1.46240189666667	-0.22253456317619	0.579017838206349	0.35839287248254	0.927751651453968	-0.274518263995238	1.2785307518254	0.317544234842857	1.4270344211381	-0.412899748204762	0.689803633280952	-0.885495711626984	-0.143936075838095	-0.264006927485714	-1.02733170333333	0.121212956198413	0.506359828638095	0.0498309932698413	-0.564537411195238	0.434340377619048	-0.167712395011111	-0.338194626380952	-0.364310293836508	0.441313732380952	-0.485300367063492	0.368191282068254	-0.45143482425873	0.699612293015873	0.696469163920635	0.507692865079365	-0.372013641004762	-0.738651098253968	0.0398362104079365	-0.520837004365079	-0.492957422365079	0.102744632704762
AKR1C4	0.198106537144444	0.130467748187302	-0.00677368300952381	0.123283238936508	-0.180318273793651	0.058868042384127	-0.532401258598413	-0.0996885453206349	-0.348436960971429	-0.206107531253968	-0.0347744431746032	0.0306443303634921	-0.0244526911015873	-0.170281239361111	0.461651986030159	0.0374046643238095	-0.052322872352381	0.0336307764365079	0.302332894707937	-0.224174321307937	-0.208299255677778	0.0811912540666667	-0.085824474315873	-0.0817666879269841	-0.234865844739683	0.218580375936508	0.226230984926984	-0.104994202187302	-0.0708090452904762	-0.32215119125873	-0.0611018818952381	-0.0324459787190476	-0.00199260931111111	-0.117180721031746	0.00150264829047619	-0.39314728637619	-0.424607451295238	-0.216605376498413	-0.472449982936508	0.126409354761905	-0.485300367063492	0.148606734166667	0.335664001319048	0.0160142649365079	-0.0274023145968254	-0.0516810295285714	0.248747085455556	0.180961372436508	-0.181457222592063
[truncated: 18,117 more rows]
[truncated: 14 more columns]
