# Supplementary material for: Identification of anoikis-related genes classification patterns and immune infiltration characterization in ischemic stroke based on machine learning
Source: Front Aging Neurosci. 2023 Mar 23;15:1142163. doi: 10.3389/fnagi.2023.1142163 (PMC10076550; doi:10.3389/fnagi.2023.1142163)
Supplement: Supplementary file 4 [file Data_Sheet_4.ZIP]

Archive with 26 entries (23 files):
- Fig 10/Fig 10/
- Fig 10/Fig 10/AKT1.png
- Fig 10/Fig 10/akt1-tf.png
- Fig 10/Fig 10/BRSM1.png
- Fig 10/Fig 10/brsm1-tf.png
- Fig 10/Fig 10/Fig 10.tif
- Fig 10/Fig 10/miRNA/
- Fig 10/Fig 10/miRNA/AKT1-miRNA.png
- Fig 10/Fig 10/miRNA/BRMS1-miRNA.png
- Fig 10/Fig 10/miRNA/PTRH2-miRNA.34.png
- Fig 10/Fig 10/miRNA/TFDP1-miRNA.png
- Fig 10/Fig 10/miRNA/TLE1-miRNA.png
- Fig 10/Fig 10/miRNA/╨▐╕─═╝8.tif
- Fig 10/Fig 10/PTHR2.png
- Fig 10/Fig 10/ptrh2-tf.png
- Fig 10/Fig 10/TF/
- Fig 10/Fig 10/TF/AKT1-TF.png
- Fig 10/Fig 10/TF/BRMS1-TF.png
- Fig 10/Fig 10/TF/PTRH2-TF.png
- Fig 10/Fig 10/TF/TFDP1-TF.png
- Fig 10/Fig 10/TF/TLE1-TF.png
- Fig 10/Fig 10/TFDP1.png
- Fig 10/Fig 10/tfdp1-tf.png
- Fig 10/Fig 10/TLE1.png
- Fig 10/Fig 10/tle1-tf.png
- Fig 10/interGenes.txt
