# Supplementary material for: Identification of anoikis-related genes classification patterns and immune infiltration characterization in ischemic stroke based on machine learning
Source: Front Aging Neurosci. 2023 Mar 23;15:1142163. doi: 10.3389/fnagi.2023.1142163 (PMC10076550; doi:10.3389/fnagi.2023.1142163)
Supplement: Supplementary file 5 [file Data_Sheet_5.ZIP]

Archive with 10 entries (9 files):
- Fig 11/Fig 11.tif
- Fig 11/Fig 11/
- Fig 11/Fig 11/dgidb_export_2022-11-24.tsv
- Fig 11/Fig 11/diff.txt
- Fig 11/Fig 11/geoFRG21.preCyto.pl
- Fig 11/Fig 11/net.network.txt
- Fig 11/Fig 11/net.node.txt
- Fig 11/Fig 11-2.tif
- Fig 11/╨▐╕─═╝9.tif
- Fig 11/╨▐╕─═╝9-2.tif
