# Supplementary material for: Identification of anoikis-related genes classification patterns and immune infiltration characterization in ischemic stroke based on machine learning
Source: Front Aging Neurosci. 2023 Mar 23;15:1142163. doi: 10.3389/fnagi.2023.1142163 (PMC10076550; doi:10.3389/fnagi.2023.1142163)
Supplement: Supplementary file 5 [file Data_Sheet_5.ZIP › Fig 11/Fig 11/dgidb_export_2022-11-24.tsv]

search_term	match_term	match_type	gene	drug	interaction_types	sources	pmids
AKT1	AKT1	Definite	AKT1	UPROSERTIB	inhibitor	JAX-CKB|ChemblInteractions	24735930|24978597|23795919|26429956
AKT1	AKT1	Definite	AKT1	GSK-690693	inhibitor	ChemblInteractions
AKT1	AKT1	Definite	AKT1	MK-2206	inhibitor|allosteric modulator|inhibitory allosteric modulator	TALC|ClearityFoundationBiomarkers|MyCancerGenome|TdgClinicalTrial|ClearityFoundationClinicalTrial|JAX-CKB|ChemblInteractions|CancerCommons|MyCancerGenomeClinicalTrial	24265152|25551293
AKT1	AKT1	Definite	AKT1	XL-418	inhibitor	TdgClinicalTrial|ChemblInteractions
AKT1	AKT1	Definite	AKT1	AZD-5363	inhibitor	ChemblInteractions
AKT1	AKT1	Definite	AKT1	IPATASERTIB	inhibitor	DTC|MyCancerGenome|TdgClinicalTrial|ClearityFoundationClinicalTrial|JAX-CKB|ChemblInteractions|MyCancerGenomeClinicalTrial|TTD	22934575|27872130
AKT1	AKT1	Definite	AKT1	CENISERTIB	inhibitor	TALC|MyCancerGenome
AKT1	AKT1	Definite	AKT1	CAPIVASERTIB	inhibitor	MyCancerGenome|ClearityFoundationClinicalTrial|JAX-CKB|CIViC|TTD|OncoKB	26351323|26931343|28376212|28489509
AKT1	AKT1	Definite	AKT1	BAY-1125976	inhibitor	ChemblInteractions
AKT1	AKT1	Definite	AKT1	AFURESERTIB	inhibitor	ChemblInteractions|TTD
AKT1	AKT1	Definite	AKT1	OMIPALISIB	inhibitor	MyCancerGenomeClinicalTrial
AKT1	AKT1	Definite	AKT1	PERIFOSINE	inhibitor	TALC|TdgClinicalTrial|JAX-CKB|MyCancerGenomeClinicalTrial	18201764|25519148
AKT1	AKT1	Definite	AKT1	MIRANSERTIB	allosteric modulator|inhibitor	ChemblInteractions
AKT1	AKT1	Definite	AKT1	A-443654	inhibitor	DTC	19465931
AKT1	AKT1	Definite	AKT1	MSC-2363318A	inhibitor	ChemblInteractions|TTD
AKT1	AKT1	Definite	AKT1	LY-2780301	inhibitor	ChemblInteractions
AKT1	AKT1	Definite	AKT1	MK-2201	inhibitor	ChemblInteractions
AKT1	AKT1	Definite	AKT1	SR-13668	inhibitor	ChemblInteractions
AKT1	AKT1	Definite	AKT1	NELFINAVIR	inhibitor	TALC
AKT1	AKT1	Definite	AKT1	EVEROLIMUS	inhibitor	JAX-CKB|MyCancerGenomeClinicalTrial
AKT1	AKT1	Definite	AKT1	TRICIRIBINE PHOSPHATE	inhibitor	ChemblInteractions
AKT1	AKT1	Definite	AKT1	RESVERATROL	inhibitor	DTC	17513867|24968355
AKT1	AKT1	Definite	AKT1	DABRAFENIB		CIViC	24265155
AKT1	AKT1	Definite	AKT1	WITHAFERIN A		DTC	20726569
AKT1	AKT1	Definite	AKT1	GEDATOLISIB		DTC	20166697
AKT1	AKT1	Definite	AKT1	GIGANTOL		DTC	24844664
AKT1	AKT1	Definite	AKT1	CHEMBL225519		DTC
AKT1	AKT1	Definite	AKT1	CYC-116		DTC
AKT1	AKT1	Definite	AKT1	TRIFLUOPERAZINE		DTC	26372073
AKT1	AKT1	Definite	AKT1	GSK-269962A		DTC
AKT1	AKT1	Definite	AKT1	SOTRASTAURIN		DTC
AKT1	AKT1	Definite	AKT1	ONC-201		JAX-CKB	23390247
AKT1	AKT1	Definite	AKT1	APITOLISIB		JAX-CKB
AKT1	AKT1	Definite	AKT1	GAMBOGIC AMIDE		DTC	17911251
AKT1	AKT1	Definite	AKT1	RISPERIDONE		PharmGKB	18855532
AKT1	AKT1	Definite	AKT1	FASUDIL		DTC
AKT1	AKT1	Definite	AKT1	CETUXIMAB		JAX-CKB	25714871
AKT1	AKT1	Definite	AKT1	CISPLATIN		JAX-CKB|PharmGKB	22901187|25519148
AKT1	AKT1	Definite	AKT1	CHEMBL480356		DTC	19110422
AKT1	AKT1	Definite	AKT1	PACLITAXEL		JAX-CKB
AKT1	AKT1	Definite	AKT1	ENZASTAURIN		TTD
AKT1	AKT1	Definite	AKT1	CANERTINIB		TTD
AKT1	AKT1	Definite	AKT1	WORTMANNIN		NCI	10187855
AKT1	AKT1	Definite	AKT1	LY-294002		DTC	16767085
AKT1	AKT1	Definite	AKT1	EUPALININ A		DTC	17980607
AKT1	AKT1	Definite	AKT1	LAUROGUADINE		DTC
AKT1	AKT1	Definite	AKT1	CMX-2043		TTD
AKT1	AKT1	Definite	AKT1	BMS-754807		TTD
AKT1	AKT1	Definite	AKT1	ALPELISIB		JAX-CKB	27604488
AKT1	AKT1	Definite	AKT1	BARDOXOLONE METHYL		DTC	25675144
AKT1	AKT1	Definite	AKT1	5-METHOXYCANTHINONE		DTC
AKT1	AKT1	Definite	AKT1	PICTILISIB		JAX-CKB	27604488
AKT1	AKT1	Definite	AKT1	SORAFENIB		JAX-CKB
AKT1	AKT1	Definite	AKT1	CHEMBL257158		DTC	20822912
AKT1	AKT1	Definite	AKT1	CHEMBL258844		DTC	17603540
AKT1	AKT1	Definite	AKT1	ARCHEXIN		TdgClinicalTrial|JAX-CKB|TTD
AKT1	AKT1	Definite	AKT1	LOVASTATIN		DTC	17472962
AKT1	AKT1	Definite	AKT1	TRICIRIBINE		ClearityFoundationBiomarkers|TdgClinicalTrial|ClearityFoundationClinicalTrial|JAX-CKB	20644979
AKT1	AKT1	Definite	AKT1	CANTHIN-6-ONE		DTC
AKT1	AKT1	Definite	AKT1	DOXORUBICIN		JAX-CKB	18708578
AKT1	AKT1	Definite	AKT1	SIROLIMUS		JAX-CKB	18708578
AKT1	AKT1	Definite	AKT1	NINTEDANIB		DTC	18559524
AKT1	AKT1	Definite	AKT1	VEMURAFENIB		JAX-CKB|CIViC	24265152
AKT1	AKT1	Definite	AKT1	CI-1040		TTD
AKT1	AKT1	Definite	AKT1	CEP-11981		DTC	22148921
AKT1	AKT1	Definite	AKT1	CARBOPLATIN		PharmGKB	22901187
AKT1	AKT1	Definite	AKT1	IRINOTECAN		JAX-CKB	25714871
AKT1	AKT1	Definite	AKT1	GEMCITABINE		JAX-CKB
AKT1	AKT1	Definite	AKT1	TEMSIROLIMUS		JAX-CKB	27016228
AKT1	AKT1	Definite	AKT1	TOPOTECAN		DTC	21440338
AKT1	AKT1	Definite	AKT1	ANDROGRAPHOLIDE		DTC	22026410
AKT1	AKT1	Definite	AKT1	CHEMBL1086397		DTC	20855208
NOTCH1	NOTCH1	Definite	NOTCH1	RG-4733	inhibitor	MyCancerGenome|JAX-CKB|CancerCommons	27154916
NOTCH1	NOTCH1	Definite	NOTCH1	NIROGACESTAT	inhibitor	MyCancerGenome|JAX-CKB|CIViC	26202948|26407235|25564152|23868008
NOTCH1	NOTCH1	Definite	NOTCH1	RIBOCICLIB		JAX-CKB	28151717
NOTCH1	NOTCH1	Definite	NOTCH1	MERCAPTOPURINE		JAX-CKB	28151717
NOTCH1	NOTCH1	Definite	NOTCH1	CRENIGACESTAT		JAX-CKB|TTD
NOTCH1	NOTCH1	Definite	NOTCH1	METHOTREXATE		JAX-CKB	28151717
NOTCH1	NOTCH1	Definite	NOTCH1	HYDROCORTISONE		NCI	11948681
NOTCH1	NOTCH1	Definite	NOTCH1	ASPARAGINASE		JAX-CKB	28151717
NOTCH1	NOTCH1	Definite	NOTCH1	PACLITAXEL		JAX-CKB	25104330
NOTCH1	NOTCH1	Definite	NOTCH1	BRONTICTUZUMAB		JAX-CKB|TTD	23774673
NOTCH1	NOTCH1	Definite	NOTCH1	DOCETAXEL		JAX-CKB	26202948
NOTCH1	NOTCH1	Definite	NOTCH1	PREDNISOLONE		JAX-CKB	28151717
NOTCH1	NOTCH1	Definite	NOTCH1	EVEROLIMUS		JAX-CKB	28151717
NOTCH1	NOTCH1	Definite	NOTCH1	WNT-974		JAX-CKB	24277854
NOTCH1	NOTCH1	Definite	NOTCH1	TEMOZOLOMIDE		JAX-CKB	27154916
NOTCH1	NOTCH1	Definite	NOTCH1	DEXAMETHASONE		JAX-CKB	28151717
NOTCH1	NOTCH1	Definite	NOTCH1	BORTEZOMIB		JAX-CKB	28151717
STK11	STK11	Definite	STK11	TOZASERTIB	inhibitor	DTC	19035792
STK11	STK11	Definite	STK11	AZD-8055		JAX-CKB	25436981
STK11	STK11	Definite	STK11	PICTILISIB		JAX-CKB	24322983
STK11	STK11	Definite	STK11	NIVOLUMAB		CIViC	29773717
STK11	STK11	Definite	STK11	DOCETAXEL		CIViC	22425996
STK11	STK11	Definite	STK11	AMPKINONE		DTC	20873794
STK11	STK11	Definite	STK11	ADAVOSERTIB		JAX-CKB	28652249
STK11	STK11	Definite	STK11	PD-0325901		JAX-CKB	27821489
STK11	STK11	Definite	STK11	ATEZOLIZUMAB		CIViC	29773717
STK11	STK11	Definite	STK11	GEDATOLISIB		JAX-CKB	21325073
STK11	STK11	Definite	STK11	VOXTALISIB		JAX-CKB	24634413
STK11	STK11	Definite	STK11	SELUMETINIB		JAX-CKB|CIViC	27821489|22425996
STK11	STK11	Definite	STK11	CHEMBL589258		JAX-CKB	20371716
STK11	STK11	Definite	STK11	PEMBROLIZUMAB		CIViC	29773717
STK11	STK11	Definite	STK11	PILARALISIB		JAX-CKB	25637314
STK11	STK11	Definite	STK11	EVEROLIMUS		JAX-CKB|DoCM	21189378|27615706
STK11	STK11	Definite	STK11	TRAMETINIB		JAX-CKB	27821489
STK11	STK11	Definite	STK11	CI-1040		JAX-CKB	27821489
STK11	STK11	Definite	STK11	METFORMIN		JAX-CKB	17062558|18006825
STK11	STK11	Definite	STK11	CISPLATIN		JAX-CKB	28652249
STK11	STK11	Definite	STK11	SAPANISERTIB		JAX-CKB	26574479
STK11	STK11	Definite	STK11	PHENFORMIN		JAX-CKB	26574479
STK11	STK11	Definite	STK11	SIROLIMUS		JAX-CKB	20142330
