# Supplementary material for: Identification of anoikis-related genes classification patterns and immune infiltration characterization in ischemic stroke based on machine learning
Source: Front Aging Neurosci. 2023 Mar 23;15:1142163. doi: 10.3389/fnagi.2023.1142163 (PMC10076550; doi:10.3389/fnagi.2023.1142163)
Supplement: Supplementary file 5 [file Data_Sheet_5.ZIP › Fig 11/Fig 11/net.network.txt]

Node1	Node2	Interaction
AKT1	UPROSERTIB	inhibitor
AKT1	GSK-690693	inhibitor
AKT1	MK-2206	inhibitor|allosteric modulator|inhibitory allosteric modulator
AKT1	XL-418	inhibitor
AKT1	AZD-5363	inhibitor
AKT1	IPATASERTIB	inhibitor
AKT1	CENISERTIB	inhibitor
AKT1	CAPIVASERTIB	inhibitor
AKT1	BAY-1125976	inhibitor
AKT1	AFURESERTIB	inhibitor
AKT1	OMIPALISIB	inhibitor
AKT1	PERIFOSINE	inhibitor
AKT1	MIRANSERTIB	allosteric modulator|inhibitor
AKT1	A-443654	inhibitor
AKT1	MSC-2363318A	inhibitor
AKT1	LY-2780301	inhibitor
AKT1	MK-2201	inhibitor
AKT1	SR-13668	inhibitor
AKT1	NELFINAVIR	inhibitor
AKT1	EVEROLIMUS	inhibitor
AKT1	TRICIRIBINE PHOSPHATE	inhibitor
AKT1	RESVERATROL	inhibitor
AKT1	DABRAFENIB
AKT1	WITHAFERIN A
AKT1	GEDATOLISIB
AKT1	GIGANTOL
AKT1	CHEMBL225519
AKT1	CYC-116
AKT1	TRIFLUOPERAZINE
AKT1	GSK-269962A
NOTCH1	RG-4733	inhibitor
NOTCH1	NIROGACESTAT	inhibitor
NOTCH1	RIBOCICLIB
NOTCH1	MERCAPTOPURINE
NOTCH1	CRENIGACESTAT
NOTCH1	METHOTREXATE
NOTCH1	HYDROCORTISONE
NOTCH1	ASPARAGINASE
NOTCH1	PACLITAXEL
NOTCH1	BRONTICTUZUMAB
NOTCH1	DOCETAXEL
NOTCH1	PREDNISOLONE
NOTCH1	EVEROLIMUS
NOTCH1	WNT-974
NOTCH1	TEMOZOLOMIDE
NOTCH1	DEXAMETHASONE
NOTCH1	BORTEZOMIB
STK11	TOZASERTIB	inhibitor
STK11	AZD-8055
STK11	PICTILISIB
STK11	NIVOLUMAB
STK11	DOCETAXEL
STK11	AMPKINONE
STK11	ADAVOSERTIB
STK11	PD-0325901
STK11	ATEZOLIZUMAB
STK11	GEDATOLISIB
STK11	VOXTALISIB
STK11	SELUMETINIB
STK11	CHEMBL589258
STK11	PEMBROLIZUMAB
STK11	PILARALISIB
STK11	EVEROLIMUS
STK11	TRAMETINIB
STK11	CI-1040
STK11	METFORMIN
STK11	CISPLATIN
STK11	SAPANISERTIB
STK11	PHENFORMIN
STK11	SIROLIMUS
