# Supplementary material for: Identification of anoikis-related genes classification patterns and immune infiltration characterization in ischemic stroke based on machine learning
Source: Front Aging Neurosci. 2023 Mar 23;15:1142163. doi: 10.3389/fnagi.2023.1142163 (PMC10076550; doi:10.3389/fnagi.2023.1142163)
Supplement: Supplementary file 5 [file Data_Sheet_5.ZIP › Fig 11/Fig 11/net.node.txt]

Node	Type
AKT1	Down
UPROSERTIB	Drug
GSK-690693	Drug
MK-2206	Drug
XL-418	Drug
AZD-5363	Drug
IPATASERTIB	Drug
CENISERTIB	Drug
CAPIVASERTIB	Drug
BAY-1125976	Drug
AFURESERTIB	Drug
OMIPALISIB	Drug
PERIFOSINE	Drug
MIRANSERTIB	Drug
A-443654	Drug
MSC-2363318A	Drug
LY-2780301	Drug
MK-2201	Drug
SR-13668	Drug
NELFINAVIR	Drug
EVEROLIMUS	Drug
TRICIRIBINE PHOSPHATE	Drug
RESVERATROL	Drug
DABRAFENIB	Drug
WITHAFERIN A	Drug
GEDATOLISIB	Drug
GIGANTOL	Drug
CHEMBL225519	Drug
CYC-116	Drug
TRIFLUOPERAZINE	Drug
GSK-269962A	Drug
NOTCH1	Down
RG-4733	Drug
NIROGACESTAT	Drug
RIBOCICLIB	Drug
MERCAPTOPURINE	Drug
CRENIGACESTAT	Drug
METHOTREXATE	Drug
HYDROCORTISONE	Drug
ASPARAGINASE	Drug
PACLITAXEL	Drug
BRONTICTUZUMAB	Drug
DOCETAXEL	Drug
PREDNISOLONE	Drug
WNT-974	Drug
TEMOZOLOMIDE	Drug
DEXAMETHASONE	Drug
BORTEZOMIB	Drug
STK11	Down
TOZASERTIB	Drug
AZD-8055	Drug
PICTILISIB	Drug
NIVOLUMAB	Drug
AMPKINONE	Drug
ADAVOSERTIB	Drug
PD-0325901	Drug
ATEZOLIZUMAB	Drug
VOXTALISIB	Drug
SELUMETINIB	Drug
CHEMBL589258	Drug
PEMBROLIZUMAB	Drug
PILARALISIB	Drug
TRAMETINIB	Drug
CI-1040	Drug
METFORMIN	Drug
CISPLATIN	Drug
SAPANISERTIB	Drug
PHENFORMIN	Drug
SIROLIMUS	Drug
