# Supplementary material for: Identification of anoikis-related genes classification patterns and immune infiltration characterization in ischemic stroke based on machine learning
Source: Front Aging Neurosci. 2023 Mar 23;15:1142163. doi: 10.3389/fnagi.2023.1142163 (PMC10076550; doi:10.3389/fnagi.2023.1142163)
Supplement: Supplementary file 6 [file Data_Sheet_6.ZIP]

Archive with 41 entries (38 files):
- Fig 1/Fig 1.pdf
- Fig 1/Fig 1.tif
- Fig 2/crgGeneExp.txt
- Fig 2/diffGeneExp.txt
- Fig 2/geoCRG07.diff.R
- Fig 2/geoCRG10.cor.R
- Fig 2/m6A10.RCircos.R
- Fig 2/Rcircos.geneLabel.txt
- Fig 2/refer.txt
- Fig 2/═╝2/
- Fig 2/═╝2/07.diff-boxplot.pdf
- Fig 2/═╝2/07.diff-heatmap.pdf
- Fig 2/═╝2/09.Rcircos-╗∙╥≥╚╛╔1⁄2╠σ╚a═╝.pdf
- Fig 2/═╝2/10.circos.pdf
- Fig 2/═╝2/10.corrplot.pdf
- Fig 3/CIBERSORT-Results.txt
- Fig 3/cluster.txt
- Fig 3/diffGeneExp.txt
- Fig 3/geoCRG12.barplot.R
- Fig 3/geoCRG13.immuneCor.R
- Fig 3/geoCRG14.cluster.R
- Fig 3/geoCRG16.PCA.R
- Fig 3/geoFRG17.vioplot.R
- Fig 3/immuneDiff.txt
- Fig 3/═╝3/
- Fig 3/═╝3/12.barplot.pdf
- Fig 3/═╝3/12.immune.diff.pdf
- Fig 3/═╝3/13.cor.pdf
- Fig 3/═╝3/13.heatmap.pdf
- Fig 3/═╝3/26.vioplot.pdf
- Fig 4/cluster.txt
- Fig 4/diffGeneExp.txt
- Fig 4/geoCRG14.cluster.R
- Fig 4/geoCRG16.PCA.R
- Fig 4/═╝4/
- Fig 4/═╝4/16.PCA.pdf
- Fig 4/═╝4/consensus002.png
- Fig 4/═╝4/consensus010.png
- Fig 4/═╝4/consensus011.png
- Fig 4/═╝4/icl004.png
- Fig 4/═╝4/╜╪═╝.PDF.png
