# Supplementary material for: Identification of anoikis-related genes classification patterns and immune infiltration characterization in ischemic stroke based on machine learning
Source: Front Aging Neurosci. 2023 Mar 23;15:1142163. doi: 10.3389/fnagi.2023.1142163 (PMC10076550; doi:10.3389/fnagi.2023.1142163)
Supplement: Supplementary file 6 [file Data_Sheet_6.ZIP › Fig 2/crgGeneExp.txt]

ID	GSM1406033_Control	GSM1406034_Control	GSM1406035_Control	GSM1406036_Control	GSM1406037_Control	GSM1406038_Control	GSM1406039_Control	GSM1406040_Control	GSM1406041_Control	GSM1406042_Control	GSM1406043_Control	GSM1406044_Control	GSM1406045_Control	GSM1406046_Control	GSM1406047_Control	GSM1406048_Control	GSM1406049_Control	GSM1406050_Control	GSM1406051_Control	GSM1406052_Control	GSM1406053_Control	GSM1406054_Control	GSM1406055_Control	GSM1406056_Treat	GSM1406057_Treat	GSM1406058_Treat	GSM1406059_Treat	GSM1406060_Treat	GSM1406061_Treat	GSM1406062_Treat	GSM1406063_Treat	GSM1406064_Treat	GSM1406065_Treat	GSM1406066_Treat	GSM1406067_Treat	GSM1406068_Treat	GSM1406069_Treat	GSM1406070_Treat	GSM1406071_Treat	GSM1406072_Treat	GSM1406073_Treat	GSM1406074_Treat	GSM1406075_Treat	GSM1406076_Treat	GSM1406077_Treat	GSM1406078_Treat	GSM1406079_Treat	GSM1406080_Treat	GSM1406081_Treat
AKT1	2.8187714627	2.6779243319	2.7791139659	2.9986458751	2.1371781617	2.835586	2.4814219336	2.3965442583	2.6754409511	2.4102818418	2.7607074477	2.4624647587	2.285469564	2.386485809	2.4694754408	2.7890945027	2.9861075923	2.6664578985	2.9271023582	2.591998862	2.4428159469	2.9692681729	2.5353352779	2.0496107902	1.2943671299	1.926760502	1.7080038541	2.424651216	1.5034473053	2.1711948333	2.3095664475	2.2151879074	1.3770659552	2.0803261062	1.3130051787	1.9282800235	1.5758659358	1.9829180493	1.5481252714	2.190836496	2.5320868674	2.4881582645	2.1703734647	2.4970070111	2.231303366	2.4080171033	2.0280439494	1.6087333228	1.6152122492
BCL2	-1.0397194922	-0.7017991278	-0.5562408933	-0.6480595779	-0.6523932359	-0.7336124	-0.8542759575	-0.5111330776	-0.6163310081	-0.9229816744	-0.7516054418	-0.9459800557	-0.356582585	-0.4997894661	-1.0486864741	-0.7213501782	-1.0321020734	-0.6793512489	-0.5714515136	-0.8048633646	-0.7557505872	-1.1621617884	-0.7381769512	-0.7890027633	-0.7005734811	-0.872627799	-1.0540209766	-0.8547739474	-0.5052494019	-0.7929936255	-1.1293709871	-0.8601002825	-0.500423124	-0.7225201467	-0.9955529803	-0.6752781713	-1.0156100922	-0.8363992663	-0.7253357073	-0.8148700904	-0.340323356	-1.1597414198	-0.9418162216	-0.8893003409	-0.8193021275	-1.0080388534	-0.9657390678	-1.1009931977	-0.9187605953
BMF	0.3063935257	0.2628564269	0.3844147748	0.307946857	-0.5659200849	0.2429555	-0.0350969364	0.1263452526	0.3063935257	0.0501089591	0.0543325553	0.1255404211	0.38482189	-0.5175337753	0.3622237634	0.3930908427	0.251496853	0.0203502188	1.1468987993	-0.0270813758	0.1257016489	0.2857378919	0.0164602299	-0.2022656595	-0.1973185021	-0.0934644337	-0.16949685	-0.382648711	-0.7525032893	-0.6125521642	0.0725018027	-0.0783303068	-0.1085616549	0.423554886	-0.14528723	-0.2937581912	-0.2750949126	-0.9127528891	-0.4397855031	-0.0310486883	0.3124494362	0.0390280349	-0.0546315505	0.1690586696	-0.0753562475	-0.1248551205	-0.5393990349	-0.3347082744	-0.2347536083
BRMS1	2.0387651486	1.8381077364	1.9853053564	1.5512272237	1.7191176938	1.587443	1.6063610465	1.7555475214	1.7298717607	1.8713386645	1.6304663988	1.6630573315	1.967961015	1.5176621555	1.8689638399	1.4569778306	1.7418410698	1.690142354	1.8721820688	1.506587944	1.8119333493	1.8012848081	1.4390700787	1.1988868252	1.2233892959	1.7634480604	1.0745843947	1.2156685022	0.743290234	1.1439570154	1.4631490211	1.0839411998	1.246867635	1.3768019945	1.2828565955	1.5617360755	0.83335138	0.9647261073	1.107002331	1.2646220761	1.0406045909	1.1315839832	1.4472599686	1.951014	0.9686260124	1.9754265422	0.8014760552	1.1038843441	1.2714070645
CAV1	-3.8300058047	-4.491712	-3.9949881959	-2.9995246036	-3.6399764726	-3.854498	-4.1108888696	-3.7128129803	-3.4792925014	-3.9171897047	-3.8096248288	-3.6582678828	-3.149250111	-3.6213014022	-4.8717852011	-3.4846721631	-4.3048786322	-3.3147743365	-4.6845590571	-3.3783587288	-3.8596595413	-3.8747282381	-3.7613078056	-3.1052001185	-3.6335237192	-3.318812803	-3.1178933201	-4.2184853473	-2.701912633	-3.8940064544	-2.6627991805	-3.2430453904	-4.8503068593	-3.8180556549	-4.473122825	-4.2043039666	-2.4333490571	-2.7765208973	-2.7454349628	-1.9064389029	-3.0543648001	-3.9343196909	-3.4215546859	-2.9351274085	-3.7309398326	-3.6503805327	-3.5091813074	-3.8094304112	-4.1163739475
CEACAM5	-5.1021191078	-4.1224258953	-3.7444858976	-4.4356630435	-4.3188855689	-4.148211	-4.0291043007	-4.766833266	-4.1892619284	-3.7043981014	-3.6684316413	-4.0705057567	-4.147188844	-4.7302864845	-4.202315743	-4.2913273305	-3.9668254748	-4.4972758515	-4.4725840652	-4.7066169873	-4.0785541848	-4.2380715779	-4.1220008309	-5.0133358113	-4.3962773349	-4.2931242509	-4.280221309	-3.8053567312	-4.5151721343	-4.2711354359	-4.4729223229	-4.0805605299	-4.4402771797	-4.2027587174	-4.5899645113	-4.5034477	-4.8348588685	-4.3488205641	-4.5597335133	-4.8967069018	-4.4656048498	-4.8516929233	-4.3369173912	-3.8405040055	-4.9832814914	-4.1505418052	-4.5408174183	-4.1503406884	-4.2355900236
CEACAM6	-2.9575759628	-1.3123329959	-2.1204544876	-4.4582641377	-0.262604233	-1.165777	-0.0487033793	-3.0217496443	-4.0065480016	-3.4060165809	-3.1254525251	-1.5409431519	-3.016400003	-0.668493394	0.5934169	-4.0351119909	-3.6939986631	-2.1797027396	-0.5241479649	-1.2402757658	-3.2804618879	-1.445941079	-5.0651625878	-1.4346962376	0.320261422	-1.4195785892	-2.8985948732	-1.3767998234	-2.0022197802	-2.042259554	-3.2186378504	-1.1016590359	1.0982805506	-0.9063179914	-0.3211931959	1.4359139383	-1.7462317718	-1.3936686202	1.4631490211	-3.5559878797	-2.1233393919	-0.0952096051	-1.6457746728	-0.976384569	-1.1841718485	-2.5223734701	-1.1760229504	-0.6764458891	-2.4161506154
IKBKG	0.1323650887	0.0633534403	0.0574418273	0.0387887293	-0.7168732598	0.3746983	0.3331271003	-0.271593901	0.1284192649	-0.7404981285	0.29412671	-0.0245379885	0.114283123	-0.0773472884	0.4637947147	0.1327389881	0.3622237634	0.2977457925	0.2357158577	0.0959657093	0.1385021795	0.6781869667	0.6922529687	0.5438065669	-0.1111856658	0.3482486884	0.9779385711	0.3919817834	-0.0329746393	0.2029708682	0.5401570162	0.3175689295	0.5930278761	0.6281208926	0.2801390241	0.5551005091	0.3170499496	-0.1698686427	-0.0300190294	-0.2933347789	0.3999032611	0.6136707425	0.9004390046	0.4445780875	0.0469650424	0.5110181054	0.3919817834	0.206811434	0.2324476849
ITGA5	3.6885020975	3.8881737065	4.0209708243	3.6860815172	3.4658469149	3.879678	3.5426600969	3.6555004294	3.6710935245	3.7026577917	3.6186059947	3.8189343121	3.904427418	3.3566814	3.7659040308	3.8360754466	3.6244848525	3.7760793034	3.9977262746	3.7136265706	4.0412594565	3.8095923007	3.9750885688	3.9097044203	3.9903130173	4.1976413773	4.1578711685	3.9606439647	3.3998059493	3.7773545036	3.9606439647	3.7531085127	3.5868679348	3.8595683062	4.1259106936	3.7592112356	3.6555004294	3.6719437917	3.3834227681	3.804495825	3.6771451418	3.8616637138	4.1807556612	3.8616637138	3.6500770842	3.9044274185	3.8003357083	3.779639192	3.9679580458
MAP3K7	1.206980387	1.1025866878	1.1211161101	1.0302417956	1.1969310165	0.6261812	0.8851148074	0.8104749352	0.8130921335	1.0740660284	0.7785682001	1.1601485886	0.707426755	0.9858308802	0.8084831535	0.883188527	1.1535852191	0.8698007632	0.8036009064	0.9100130883	0.8120751177	0.948197837	0.6029337426	0.7152218961	0.295742723	0.2340234307	0.6414516539	0.9939833403	1.2620791301	0.5739659488	0.4012706878	0.8900969527	0.0445355642	0.4095537174	0.7187168329	-0.2045874892	1.195884951	1.1880796822	0.9887342869	1.1173261453	1.0724351286	0.8589208296	0.6715837069	0.5825864586	0.6365295243	0.2340234307	0.9234752452	1.1900347306	0.5343776274
MCL1	2.6924487394	2.7521333009	2.5570082964	2.7718092879	2.1614216119	2.810725	2.8236820494	2.5098529855	2.4089091157	2.7050743942	2.6622124851	2.7424626424	2.571649167	2.2868414909	2.4463543428	2.5915450677	2.515887738	2.8070527831	2.5189639099	2.5098529855	2.7804754719	2.6518254037	2.5228047086	2.4295886341	2.0294898075	2.4069745181	2.074335743	2.4452837996	2.2540588243	2.3343801769	2.7179326783	2.4320556356	2.1896549574	2.5362294349	1.9921060211	2.1050346226	2.2540588243	2.0961302291	1.9532125189	2.2922778241	2.4790021173	2.3891840307	2.3086702063	2.6664578985	1.8189014553	2.2623346297	2.4877547204	2.7506912164	2.3427312955
NOTCH1	0.582176212	-0.0596948825	-0.0173836833	0.1088352965	-0.4967782493	0.3326657	0.6405361462	0.0869434719	-0.1896240899	0.0511001569	0.2733005763	0.3981763566	0.190895443	0.0198698799	-0.0248952378	0.1930877118	0.2174916093	0.1822745947	-0.0013934028	-0.0742272582	-0.1296929274	0.5776486459	-0.139610598	-0.372178173	-0.8547739474	-0.3318851804	-0.3979113792	-0.5209776975	-0.495606375	-0.7235386499	-0.1527528781	-0.1153574727	-0.3772021541	-0.0733409556	-0.6251590571	-0.782046989	-0.3797409355	-0.9657390678	-0.5734984313	-0.2698533028	-0.139610598	-0.5158832808	-0.0855626972	0.2495787141	-0.8448464791	-0.5171638432	-0.3349464612	0.0117532124	-0.3534992084
NTRK2	-5.0895458152	-5.2697428025	-5.2292564443	-5.1833953191	-5.1675222823	-4.982589	-5.2309315815	-5.1781929891	-5.0812712971	-5.4859932391	-5.0961296004	-5.2001072518	-4.894129982	-5.3038817974	-5.238689288	-4.9734101664	-5.0965400888	-5.1391250924	-4.9486585025	-5.0342162725	-5.0847514076	-4.9393911517	-4.9438112324	-5.3294268551	-5.3156751177	-5.0812712971	-5.4013860417	-5.4508527989	-5.3513381504	-5.2896971995	-5.4004736812	-5.2172196739	-5.304772192	-5.043026538	-5.1508952919	-5.3643478333	-5.4623198206	-5.1882950308	-5.3759586938	-5.361730015	-5.1004243017	-5.29684975	-5.1506737875	-5.1675222823	-5.2945906975	-5.4658487319	-5.1535876196	-5.2038711715	-5.184370067
PDK4	-0.0725859378	-0.6976011392	-0.905457377	-0.9511027453	-0.7487179925	-0.445256	-0.270412813	-0.8711544582	-0.7835860424	-0.4393829686	-0.4635468101	-0.1716135742	-1.24747177	-0.485428607	-0.2454148205	-0.5356680623	-0.7009896579	-0.7973088697	-0.6303319562	-0.6260118673	-0.8582239816	-0.3072646866	-0.8597984404	-0.5287129338	-0.9093844374	-1.2224553367	-1.30092684	-0.4050974918	-0.36990224	-0.8099749669	-0.1498783874	-0.1737230392	-0.7304979553	-0.139610598	-0.2139715208	-0.477126646	0.3207464368	-0.6498804886	0.0449841654	-0.5020533451	-1.1841718485	-0.7832229676	-0.0843582198	-1.0471133654	-0.7135791678	-1.3884831831	-0.1999470387	-0.3851179659	-0.7449290247
PIK3CA	-0.53204001	-0.5654620327	-0.6287420816	-0.8238302957	-0.7478222531	-0.6154753	-0.2029518417	-0.7150098052	-0.9219044067	-0.6463810938	-0.5245738456	-0.4026966517	-0.950775882	-0.6122932881	-1.1892137394	-0.7573491102	-0.9607819608	-0.573116376	-0.7511289533	-0.747430649	-0.6341776027	-0.5542985648	-0.7196469988	-0.4393829686	-1.0920344152	-0.8870404063	-0.7437420241	-0.5253798794	-0.339036405	-0.4514560326	-0.4241687502	-0.5999295301	-0.865046592	-1.0062137064	-0.2269657012	-0.9129498002	-0.2092157578	-0.506128842	-0.1514399198	-0.2950774193	-0.2839617973	-0.473395128	-0.2497920826	-0.8128712532	-0.7055970965	-0.4452560354	-0.3642144804	0.1675748707	-0.3547309566
PIK3R3	-2.7286644174	-2.4506882632	-2.8054973561	-3.1044075752	-3.0110377732	-2.398468	-3.4559974475	-2.732127706	-2.5677156831	-2.0732655593	-2.4454835958	-2.4231552165	-3.16004091	-1.9964675664	-2.1551196706	-2.0520942572	-2.2528984812	-2.6452620052	-2.4845068108	-2.1067570008	-2.4933617004	-2.1379895491	-2.7332459505	-2.8494604431	-3.2905980402	-1.8169729898	-3.2649952101	-2.2301871375	-2.3450819569	-3.0154897237	-2.8524469336	-3.0779791989	-2.9050284823	-2.9693659185	-2.766399664	-2.1272592818	-2.535683718	-2.4969151268	-2.4961896119	-2.9654340387	-3.2321372961	-3.0450868034	-2.8251103287	-2.5478138717	-1.7511361544	-2.1622065091	-2.8280626877	-2.7740953152	-2.0484057986
PTRH2	1.4604404966	1.750590129	1.5800806867	1.9861407409	2.2699155181	1.171564	1.5484876038	1.6762399214	1.6597457335	1.6795470249	1.3577028448	1.6293317458	1.857943282	1.3324992682	1.6142731583	1.4754327141	1.5842332167	1.6637226557	2.0831771527	1.5086848746	2.1446930218	1.5132344194	1.489616732	1.9679610148	2.322977161	1.8491593326	1.7867440477	2.2022337832	1.7403015058	2.2918546364	2.0946391915	2.0807361714	2.7482913421	1.5866825505	2.5113538811	1.9917140662	2.1459217437	2.2641352757	2.0302402719	1.7109878511	1.26048741	1.2187122146	1.9565274108	2.2232816834	1.7871171568	2.4432471764	2.2996604855	2.2641352757	1.8518279521
SIK1	-1.7024816746	-1.7464969939	-1.438442494	-1.7716355792	-1.7795458442	-1.489091	-2.0708009376	-1.8786940647	-1.9050654122	-1.5095534438	-1.1427007415	-1.6262345965	-1.320860769	-1.5991542659	-1.7763694188	-2.0446521311	-1.895019159	-1.6953754705	-1.2369315946	-1.578774818	-1.762886663	-2.1864553639	-2.1996344436	-1.8339207574	-2.1133785695	-1.4920043136	-1.8264405266	-1.6469971831	-1.5695084863	-2.3262900872	-1.9832210057	-1.6953754705	-1.8361426706	-1.6682014013	-2.4657051042	-2.7158365609	-1.8679731376	-2.0681238984	-2.0301578445	-2.0084886953	-1.4513220025	-1.8718332781	-1.8424545713	-1.9494940848	-2.0432835773	-2.1649551459	-2.3384720889	-2.2349587942	-1.2478269722
SNAI2	-5.0246436689	-5.3175564372	-5.7791727899	-5.5037084112	-5.5573362772	-5.445485	-5.3236478533	-5.361162962	-5.6053865738	-5.520357346	-5.6234150589	-5.818834221	-5.486715188	-5.7822205525	-5.6612037627	-5.6331970652	-5.4397811119	-5.4186496108	-5.6423344366	-5.6394874538	-5.6919048243	-5.9023839674	-4.2165220489	-4.9387614937	-5.075135453	-5.913103913	-5.3053684286	-5.3580636932	-5.407208602	-4.498608711	-5.3228435969	-5.4483404257	-4.4402771797	-5.8033400815	-5.5010671014	-5.1237370585	-5.5290759955	-5.2882251979	-5.4735268143	-4.797933216	-5.1772632065	-5.517988471	-5.7350759601	-5.4636881268	-5.4585495589	-5.5933219294	-5.6501318659	-5.3227483822	-5.6190312409
STK11	0.4611691298	0.4637947147	0.5257022266	0.3318721357	0.1315277747	0.3073479	0.2602276109	0.3516514693	0.4449951581	0.2376833552	0.7810022818	0.2309643805	0.910013088	0.4298781389	0.8282745311	0.4026822746	0.1684306589	0.3852652534	0.7853819776	0.2869159106	0.3639889442	0.3445103988	0.3883888279	0.4744769463	0.2260199544	-0.0300190294	0.2276315569	-0.053079768	0.0654435244	0.4352915941	0.492080956	0.001010065	0.6163780245	0.7015365182	-0.140419737	0.6080266595	-0.2777830732	-0.2808339809	-0.4232173919	-0.2003401048	-0.2292103694	0.1092224208	0.1306080257	0.7115341553	0.1420397863	0.320261422	0.56784941	0.0558524023	-0.1686028496
TFDP1	0.1740641634	-0.0303826161	-0.312177843	-0.1785604195	-0.4976975519	-0.3689564	0.5870655488	-0.4219919134	0.2238559209	-0.2132899847	0.377559947	-0.1248551205	0.796561211	0.188560912	0.824448587	-0.0401575141	-0.2419368309	0.6599450598	0.2360844322	-0.3264406194	-0.498558332	0.0190922745	-0.3842125408	1.5755720118	1.2034626222	0.3345881098	0.1959201049	0.3916043448	1.6823768833	1.2748284107	1.2276260809	0.8204633128	1.2007881177	1.2386458396	0.1323650887	0.9356805768	0.6370248727	0.2687898172	0.0367119378	0.5870655488	0.3602271817	0.7132200378	0.3895029339	1.7845240264	0.2146762073	0.2656194052	1.9021727984	1.3312462555	0.0095488277
TLE1	-2.8561865549	-2.2583358358	-2.0582536748	-2.1706017022	-2.3993251423	-2.393892	-2.5467458957	-2.5187875182	-1.978544455	-2.3521943206	-2.2088908352	-2.3057636543	-2.612421041	-1.9589215188	-2.4408496585	-2.3975825495	-2.098525968	-2.1237420333	-1.9041885693	-1.9665923754	-2.0610010566	-2.7276031799	-2.3447349246	-2.9826483263	-2.825415167	-2.2413519739	-2.4752175761	-2.7346989303	-1.9269030432	-3.1627921239	-3.0100217482	-2.5138143204	-3.2384877543	-2.961299769	-3.3185253291	-2.4036169985	-2.6648396248	-2.336471254	-2.7903340047	-2.7820909872	-3.1657171792	-2.4300707604	-2.2473570491	-2.980014579	-2.9839351148	-2.509670777	-2.8102221467	-3.0342434168	-2.5257413019
[truncated: 43 more columns]
