# Supplementary material for: Identification of anoikis-related genes classification patterns and immune infiltration characterization in ischemic stroke based on machine learning
Source: Front Aging Neurosci. 2023 Mar 23;15:1142163. doi: 10.3389/fnagi.2023.1142163 (PMC10076550; doi:10.3389/fnagi.2023.1142163)
Supplement: Supplementary file 6 [file Data_Sheet_6.ZIP › Fig 2/geoCRG10.cor.R]

#install.packages("corrplot")
#install.packages("circlize")


#ÒýÓÃ°ü
library(corrplot)
library(circlize)

inputFile="diffGeneExp.txt"    #ÊäÈëÎÄ¼þ
setwd("C:\\Users\\dell\\Desktop\\scdw\\10.cor")     #ÉèÖÃ¹¤×÷Ä¿Â¼

#¶ÁÈ¡ÊäÈëÎÄ¼þ
data=read.table(inputFile, header=T, sep="\t", check.names=F, row.names=1)

#È¥³ý¶ÔÕÕ×éÑùÆ·
group=gsub("(.*)\\_(.*)", "\\2", colnames(data))
data=data[,group=="Treat",drop=F]
rt=t(data)

#¼ÆËã»ùÒò¼äÏà¹ØÏµÊý
cor1=cor(rt)

#ÉèÖÃÍ¼ÐÎÑÕÉ«
col = c(rgb(1,0,0,seq(1,0,length=32)),rgb(0,1,0,seq(0,1,length=32)))
cor1[cor1==1]=0
c1 = ifelse(c(cor1)>=0,rgb(1,0,0,abs(cor1)),rgb(0,1,0,abs(cor1)))
col1 = matrix(c1,nc=ncol(rt))

#»æÖÆÈ¦Í¼
pdf(file="circos.pdf", width=7, height=7)
par(mar=c(2,2,2,4))
circos.par(gap.degree=c(3,rep(2, nrow(cor1)-1)), start.degree = 180)
chordDiagram(cor1, grid.col=rainbow(ncol(rt)), col=col1, transparency = 0.5, symmetric = T)
par(xpd=T)
#»æÖÆÍ¼Àý
colorlegend(col, vertical = T,labels=c(1,0,-1),xlim=c(1.1,1.3),ylim=c(-0.4,0.4))
dev.off()
circos.clear()

#»æÖÆÏà¹ØÐÔÍ¼ÐÎ
pdf(file="corrplot.pdf", width=7, height=7)
corrplot(cor1,
         method = "pie",
         order = "hclust",
         type = "upper",
         col=colorRampPalette(c("green", "white", "red"))(50)
         )
dev.off()


######´ðÒÉÎ¢ÐÅ: 18520221056
