# Supplementary material for: Identification of anoikis-related genes classification patterns and immune infiltration characterization in ischemic stroke based on machine learning
Source: Front Aging Neurosci. 2023 Mar 23;15:1142163. doi: 10.3389/fnagi.2023.1142163 (PMC10076550; doi:10.3389/fnagi.2023.1142163)
Supplement: Supplementary file 6 [file Data_Sheet_6.ZIP › Fig 2/m6A10.RCircos.R]

#install.packages("RCircos")


library("RCircos")       #ÒýÓÃ°ü
setwd("C:\\Users\\dell\\Desktop\\10.Rcircos")      #ÉèÖÃ¹¤×÷Ä¿Â¼

#³õÊ¼»¯È¦Í¼
cytoBandIdeogram=read.table("refer.txt", header=T, sep="\t", check.names=F)
chr.exclude <- NULL
cyto.info <- cytoBandIdeogram
tracks.inside <- 4
tracks.outside <- 0
RCircos.Set.Core.Components(cyto.info, chr.exclude, tracks.inside, tracks.outside)

#ÉèÖÃÈ¦Í¼²ÎÊý
rcircos.params <- RCircos.Get.Plot.Parameters()
rcircos.params$text.size=0.8
rcircos.params$point.size=5
RCircos.Reset.Plot.Parameters(rcircos.params)

#Êä³öÎÄ¼þ
pdf(file="RCircos.pdf", width=9, height=9)
RCircos.Set.Plot.Area()
RCircos.Chromosome.Ideogram.Plot()

#¶ÁÈ¡»ùÒò×¢ÊÍÎÄ¼þ£¬±ê×¢»ùÒòµÄÃû³Æ
RCircos.Gene.Label.Data=read.table("Rcircos.geneLabel.txt", header=T, sep="\t", check.names=F)
name.col <- 4
side <- "in"
track.num <- 1
RCircos.Gene.Connector.Plot(RCircos.Gene.Label.Data, track.num, side)
track.num <- 2
RCircos.Gene.Name.Plot(RCircos.Gene.Label.Data, name.col, track.num, side)
dev.off()
