# Supplementary material for: Identification of anoikis-related genes classification patterns and immune infiltration characterization in ischemic stroke based on machine learning
Source: Front Aging Neurosci. 2023 Mar 23;15:1142163. doi: 10.3389/fnagi.2023.1142163 (PMC10076550; doi:10.3389/fnagi.2023.1142163)
Supplement: Supplementary file 6 [file Data_Sheet_6.ZIP › Fig 2/Rcircos.geneLabel.txt]

Chromosome	chromStart	chromEnd	Gene
chr1	150574551	150579738	MCL1
chr1	46040140	46133036	PIK3R3
chr3	179148114	179240093	PIK3CA
chr6	90513573	90587045	MAP3K7
chr7	116524785	116561184	CAV1
chr7	95583499	95596491	PDK4
chrX	154541199	154565046	IKBKG
chr8	48917690	48921740	SNAI2
chr9	136494444	136545862	NOTCH1
chr9	84668551	85027070	NTRK2
chr9	81583683	81689305	TLE1
chr12	54395261	54419460	ITGA5
chr13	113584721	113641470	TFDP1
chr14	104769349	104795751	AKT1
chr14	35826318	35932325	BRMS1L
chr15	40087890	40108892	BMF
chr17	59674636	59707626	PTRH2
chr18	63123346	63320128	BCL2
chr19	41708585	41729798	CEACAM5
chr19	41750977	41772208	CEACAM6
chr19	1177558	1228435	STK11
chr21	43414515	43427128	SIK1
