# Supplementary material for: Identification of anoikis-related genes classification patterns and immune infiltration characterization in ischemic stroke based on machine learning
Source: Front Aging Neurosci. 2023 Mar 23;15:1142163. doi: 10.3389/fnagi.2023.1142163 (PMC10076550; doi:10.3389/fnagi.2023.1142163)
Supplement: Supplementary file 6 [file Data_Sheet_6.ZIP › Fig 3/cluster.txt]

ID	AKT1	BCL2	BMF	BRMS1	CAV1	CEACAM5	CEACAM6	IKBKG	ITGA5	MAP3K7	MCL1	NOTCH1	NTRK2	PDK4	PIK3CA	PIK3R3	PTRH2	SIK1	SNAI2	STK11	TFDP1	TLE1	Cluster
GSM1406056_Treat	2.0496108	-0.7890028	-0.2022657	1.1988868	-3.1052001	-5.0133358	-1.4346962	0.5438066	3.9097044	0.7152219	2.4295886	-0.3721782	-5.3294269	-0.5287129	-0.439383	-2.8494604	1.967961	-1.8339208	-4.9387615	0.4744769	1.575572	-2.9826483	A
GSM1406057_Treat	1.2943671	-0.7005735	-0.1973185	1.2233893	-3.6335237	-4.3962773	0.3202614	-0.1111857	3.990313	0.2957427	2.0294898	-0.8547739	-5.3156751	-0.9093844	-1.0920344	-3.290598	2.3229772	-2.1133786	-5.0751355	0.22602	1.2034626	-2.8254152	B
GSM1406058_Treat	1.9267605	-0.8726278	-0.09346443	1.76344806	-3.3188128	-4.29312425	-1.41957859	0.34824869	4.19764138	0.23402343	2.40697452	-0.33188518	-5.0812713	-1.22245534	-0.88704041	-1.81697299	1.84915933	-1.49200431	-5.91310391	-0.03001903	0.33458811	-2.24135197	A
GSM1406059_Treat	1.7080039	-1.054021	-0.1694969	1.0745844	-3.1178933	-4.2802213	-2.8985949	0.9779386	4.1578712	0.6414517	2.0743357	-0.3979114	-5.401386	-1.3009268	-0.743742	-3.2649952	1.786744	-1.8264405	-5.3053684	0.2276316	0.1959201	-2.4752176	A
GSM1406060_Treat	2.42465122	-0.85477395	-0.38264871	1.2156685	-4.21848535	-3.80535673	-1.37679982	0.39198178	3.96064396	0.99398334	2.4452838	-0.5209777	-5.4508528	-0.40509749	-0.52537988	-2.23018714	2.20223378	-1.64699718	-5.35806369	-0.05307977	0.39160434	-2.73469893	A
GSM1406061_Treat	1.50344731	-0.5052494	-0.75250329	0.74329023	-2.70191263	-4.51517213	-2.00221978	-0.03297464	3.39980595	1.26207913	2.25405882	-0.49560637	-5.35133815	-0.36990224	-0.3390364	-2.34508196	1.74030151	-1.56950849	-5.4072086	0.06544352	1.68237688	-1.92690304	A
GSM1406062_Treat	2.17119483	-0.79299363	-0.61255216	1.14395702	-3.89400645	-4.27113544	-2.04225955	0.20297087	3.7773545	0.57396595	2.33438018	-0.72353865	-5.2896972	-0.80997497	-0.45145603	-3.01548972	2.29185464	-2.32629009	-4.49860871	0.43529159	1.27482841	-3.16279212	A
GSM1406063_Treat	2.3095664	-1.129371	0.0725018	1.463149	-2.6627992	-4.4729223	-3.2186379	0.540157	3.960644	0.4012707	2.7179327	-0.1527529	-5.4004737	-0.1498784	-0.4241688	-2.8524469	2.0946392	-1.983221	-5.3228436	0.492081	1.2276261	-3.0100217	A
GSM1406064_Treat	2.215187907	-0.860100283	-0.078330307	1.0839412	-3.24304539	-4.08056053	-1.101659036	0.317568929	3.753108513	0.890096953	2.432055636	-0.115357473	-5.217219674	-0.173723039	-0.59992953	-3.077979199	2.080736171	-1.69537547	-5.448340426	0.001010065	0.820463313	-2.51381432	A
GSM1406065_Treat	1.37706596	-0.50042312	-0.10856165	1.24686764	-4.85030686	-4.44027718	1.09828055	0.59302788	3.58686793	0.04453556	2.18965496	-0.37720215	-5.30477219	-0.73049796	-0.86504659	-2.90502848	2.74829134	-1.83614267	-4.44027718	0.61637802	1.20078812	-3.23848775	B
GSM1406066_Treat	2.08032611	-0.72252015	0.42355489	1.37680199	-3.81805565	-4.20275872	-0.90631799	0.62812089	3.85956831	0.40955372	2.53622943	-0.07334096	-5.04302654	-0.1396106	-1.00621371	-2.96936592	1.58668255	-1.6682014	-5.80334008	0.70153652	1.23864584	-2.96129977	B
GSM1406067_Treat	1.3130052	-0.995553	-0.1452872	1.2828566	-4.4731228	-4.5899645	-0.3211932	0.280139	4.1259107	0.7187168	1.992106	-0.6251591	-5.1508953	-0.2139715	-0.2269657	-2.7663997	2.5113539	-2.4657051	-5.5010671	-0.1404197	0.1323651	-3.3185253	B
GSM1406068_Treat	1.92828	-0.6752782	-0.2937582	1.5617361	-4.204304	-4.5034477	1.4359139	0.5551005	3.7592112	-0.2045875	2.1050346	-0.782047	-5.3643478	-0.4771266	-0.9129498	-2.1272593	1.9917141	-2.7158366	-5.1237371	0.6080267	0.9356806	-2.403617	B
GSM1406069_Treat	1.5758659	-1.0156101	-0.2750949	0.8333514	-2.4333491	-4.8348589	-1.7462318	0.3170499	3.6555004	1.195885	2.2540588	-0.3797409	-5.4623198	0.3207464	-0.2092158	-2.5356837	2.1459217	-1.8679731	-5.529076	-0.2777831	0.6370249	-2.6648396	A
GSM1406070_Treat	1.98291805	-0.83639927	-0.91275289	0.96472611	-2.7765209	-4.34882056	-1.39366862	-0.16986864	3.67194379	1.18807968	2.09613023	-0.96573907	-5.18829503	-0.64988049	-0.50612884	-2.49691513	2.26413528	-2.0681239	-5.2882252	-0.28083398	0.26878982	-2.33647125	A
GSM1406071_Treat	1.54812527	-0.72533571	-0.4397855	1.10700233	-2.74543496	-4.55973351	1.46314902	-0.03001903	3.38342277	0.98873429	1.95321252	-0.57349843	-5.37595869	0.04498417	-0.15143992	-2.49618961	2.03024027	-2.03015784	-5.47352681	-0.42321739	0.03671194	-2.790334	B
GSM1406072_Treat	2.1908365	-0.81487009	-0.03104869	1.26462208	-1.9064389	-4.8967069	-3.55598788	-0.29333478	3.80449583	1.11732615	2.29227782	-0.2698533	-5.36173002	-0.50205335	-0.29507742	-2.96543404	1.71098785	-2.0084887	-4.79793322	-0.2003401	0.58706555	-2.78209099	A
GSM1406073_Treat	2.53208687	-0.34032336	0.31244944	1.04060459	-3.0543648	-4.46560485	-2.12333939	0.39990326	3.67714514	1.07243513	2.47900212	-0.1396106	-5.1004243	-1.18417185	-0.2839618	-3.2321373	1.26048741	-1.451322	-5.17726321	-0.22921037	0.36022718	-3.16571718	A
GSM1406074_Treat	2.48815826	-1.15974142	0.03902803	1.13158398	-3.93431969	-4.85169292	-0.09520961	0.61367074	3.86166371	0.85892083	2.38918403	-0.51588328	-5.29684975	-0.78322297	-0.47339513	-3.0450868	1.21871221	-1.87183328	-5.51798847	0.10922242	0.71322004	-2.43007076	B
GSM1406075_Treat	2.17037346	-0.94181622	-0.05463155	1.44725997	-3.42155469	-4.33691739	-1.64577467	0.900439	4.18075566	0.67158371	2.30867021	-0.0855627	-5.15067379	-0.08435822	-0.24979208	-2.82511033	1.95652741	-1.84245457	-5.73507596	0.13060803	0.38950293	-2.24735705	A
GSM1406076_Treat	2.497007	-0.8893003	0.1690587	1.951014	-2.9351274	-3.840504	-0.9763846	0.4445781	3.8616637	0.5825865	2.6664579	0.2495787	-5.1675223	-1.0471134	-0.8128713	-2.5478139	2.2232817	-1.9494941	-5.4636881	0.7115342	1.784524	-2.9800146	B
GSM1406077_Treat	2.23130337	-0.81930213	-0.07535625	0.96862601	-3.73093983	-4.98328149	-1.18417185	0.04696504	3.65007708	0.63652952	1.81890146	-0.84484648	-5.2945907	-0.71357917	-0.7055971	-1.75113615	1.78711716	-2.04328358	-5.45854956	0.14203979	0.21467621	-2.98393511	A
GSM1406078_Treat	2.4080171	-1.00803885	-0.12485512	1.97542654	-3.65038053	-4.15054181	-2.52237347	0.51101811	3.90442742	0.23402343	2.26233463	-0.51716384	-5.46584873	-1.38848318	-0.44525604	-2.16220651	2.44324718	-2.16495515	-5.59332193	0.32026142	0.26561941	-2.50967078	A
GSM1406079_Treat	2.02804395	-0.96573907	-0.53939903	0.80147606	-3.50918131	-4.54081742	-1.17602295	0.39198178	3.80033571	0.92347525	2.48775472	-0.33494646	-5.15358762	-0.19994704	-0.36421448	-2.82806269	2.29966049	-2.33847209	-5.65013187	0.56784941	1.9021728	-2.81022215	B
GSM1406080_Treat	1.60873332	-1.1009932	-0.33470827	1.10388434	-3.80943041	-4.15034069	-0.67644589	0.20681143	3.77963919	1.19003473	2.75069122	0.01175321	-5.20387117	-0.38511797	0.16757487	-2.77409532	2.26413528	-2.23495879	-5.32274838	0.0558524	1.33124626	-3.03424342	B
GSM1406081_Treat	1.615212249	-0.918760595	-0.234753608	1.271407064	-4.116373947	-4.235590024	-2.416150615	0.232447685	3.967958046	0.534377627	2.342731296	-0.353499208	-5.184370067	-0.744929025	-0.354730957	-2.048405799	1.851827952	-1.247826972	-5.619031241	-0.16860285	0.009548828	-2.525741302	A
GSM1406082_Treat	1.846971959	-1.130499344	0.346396062	1.795260964	-4.314317313	-4.296045376	0.277006039	0.895994295	4.258842823	-0.208404128	2.12593409	-0.280833981	-4.865189415	-0.387036151	-0.774804316	-2.68860155	2.163346126	-2.637272697	-4.958929856	0.230613512	0.417195482	-2.827624173	B
GSM1406083_Treat	2.2423386	-0.9951819	-0.1602197	1.3082727	-4.1732523	-4.7506026	1.0221804	0.5190394	3.7592112	0.6005635	2.0482117	-0.4951868	-5.1023078	-0.2016344	-0.2929069	-1.6091481	1.785855	-1.9487946	-5.1576274	0.2948917	0.8267963	-2.7396218	B
GSM1406084_Treat	2.2982983	-1.17186031	-0.02183762	1.17300113	-1.82182001	-4.64384159	-1.60725545	1.0704563	4.03015038	0.72941872	2.67429517	0.09769726	-5.42983718	-0.05841882	-0.12362849	-2.07273461	1.88936105	-1.58368355	-5.31949894	0.10508206	0.91053363	-2.49212824	A
GSM1406085_Treat	2.04744891	-0.91561858	-0.43560954	1.10933616	-3.62537613	-4.60783535	-2.50130027	0.55639505	3.88543708	1.17083982	2.41076452	0.07787655	-5.10783652	0.49253989	-0.13252632	-2.83144138	1.84021267	-1.50595098	-5.28141551	-0.14548688	0.48374252	-2.54317694	A
GSM1406086_Treat	2.21916662	-0.964780637	-0.582748312	1.53224071	-3.802512175	-4.384629921	-1.093310864	-0.340323356	4.240706167	0.408754588	2.614230007	-0.002981001	-5.337055614	-1.310444046	-0.172797404	-2.436409742	2.333592352	-1.956629025	-5.619031241	0.178142063	-0.518999578	-2.399325142	A
GSM1406087_Treat	1.265866	-0.8061485	-0.6711089	0.5203762	-2.321406	-4.819969	1.158971	-0.02183762	3.407714	1.418018	1.870175	-0.5598735	-5.339189	-0.510735	-0.1047925	-2.694033	2.491682	-2.06136	-5.107503	-0.4766594	0.2070459	-2.573076	B
GSM1406088_Treat	1.67108792	-0.79681797	-1.22801185	0.82959449	-3.74347166	-4.4657582	-1.52882062	-0.01203255	3.96347369	1.26491147	2.29693592	-0.55737132	-5.18595896	-0.18677117	-0.25977665	-2.71243335	1.69966855	-1.85148183	-5.54144609	-0.25455829	0.18261276	-2.7355868	A
GSM1406089_Treat	2.20223378	-0.32803511	-0.47103952	0.66906713	-2.29105281	-4.67540585	-2.74022431	0.22763156	3.71362657	0.9268679	2.59477191	0.05290537	-5.44919963	-0.78824563	-0.41057795	-2.74253707	1.80530522	-1.83153829	-5.56165908	0.49920519	2.31322489	-2.76190457	A
GSM1406090_Treat	2.458226402	-0.706064326	-0.304391243	1.35053598	-2.657351473	-4.678705091	-3.63034103	0.274286592	4.074307074	0.957430534	2.447595575	0.037530108	-5.366154583	-0.50123986	-0.253665287	-2.936137249	1.151098716	-1.688560295	-4.738490233	0.108023371	0.491105149	-2.808745713	A
GSM1406091_Treat	2.01920234	-0.77904834	-0.69906372	1.11650892	-4.19335153	-4.35051831	-1.75815493	0.65370702	3.80033571	0.56638184	2.53824806	-0.15143992	-4.85081533	-1.27909169	-0.60105474	-2.49022212	2.03233173	-2.1534105	-5.61995941	0.13706297	1.1648924	-3.17355068	A
GSM1406092_Treat	2.43087401	-0.45797885	0.03504899	1.19194074	-2.66406251	-4.75988359	-2.00809644	0.5031925	3.72410549	0.92208034	2.56651996	-0.13837459	-5.34361198	-0.28974427	-0.16213384	-2.61365985	1.50370712	-1.5220401	-5.60095519	-0.19687301	0.3668358	-2.94355047	A
GSM1406093_Treat	2.13044799	-1.26782394	-0.66829947	1.39268237	-3.91666128	-4.57337559	-0.27310434	0.77718972	4.01079366	1.13527521	2.42958863	-0.29456807	-5.26501199	-0.41010849	0.06633034	-2.74923481	1.56248124	-1.69983574	-5.02676837	-0.16773497	0.86702472	-2.9470083	B
GSM1406094_Treat	2.48473972	-1.37355057	-0.16232207	1.5358131	-3.51719817	-4.21663095	-1.69129011	0.95529731	4.07963853	0.77718972	2.56463711	0.43947801	-4.99038678	0.10593271	-0.25317507	-2.73063824	2.11118843	-1.79925597	-4.88144532	-0.01599321	0.21672525	-2.58922343	A
GSM1406095_Treat	2.469475	-0.6916125	-0.2403945	1.960198	-2.624985	-4.353022	-0.4353909	1.23922	4.348504	0.2899308	2.565656	0.3493563	-5.43995	-0.4895699	-0.5616231	-2.943266	1.725943	-1.500288	-5.209735	0.7152219	2.058619	-2.790738	B
GSM1406096_Treat	2.4828356	-0.7120792	0.2086499	1.3703039	-4.4016276	-4.0733293	-1.110114	0.7929001	4.1039899	0.4988015	2.8057568	0.1338222	-5.0120798	0.212908	0.1355495	-3.7599444	2.2182813	-2.1608582	-5.507443	0.6904689	1.5509427	-3.0039407	B
GSM1406097_Treat	2.28505881	-1.20087503	-0.60215258	0.82444859	-2.23871134	-4.52992756	-0.59464116	0.19308771	4.18486087	0.51578789	2.54435391	-0.39279263	-5.39162283	-0.14715548	-0.19059237	-2.74585513	1.47344575	-2.01185304	-5.46231982	0.08212369	0.28348095	-2.93314331	B
GSM1406098_Treat	1.96721635	-1.24917667	-0.36501676	1.9140714	-3.55598788	-4.91049061	-2.74610594	0.70518664	4.11791191	0.0954953	2.29143145	-0.09363218	-4.95125438	-0.37166672	-0.42510192	-2.33909978	2.90943622	-1.61674325	-5.61930256	-0.07144899	-0.13756123	-2.45044514	A
GSM1406099_Treat	2.08278646	-1.44725204	-0.20478883	1.24447676	-3.85208197	-4.65955763	-1.31078693	0.81047494	3.73444339	0.65214339	2.32433934	0.28656269	-5.29258293	-0.01157422	-0.33112116	-3.21547489	2.15755184	-1.64405273	-5.97163083	0.09029984	0.73820775	-2.65160118	A
GSM1406100_Treat	2.142219	-0.65733	0.4438513	1.4093272	-3.2410882	-4.2940229	0.4141045	0.5693549	3.9067501	0.9147747	2.3875485	0.513218	-5.3109648	-0.5461352	-1.0965674	-2.834139	2.563518	-1.7691979	-5.6115976	0.9838247	1.766757	-4.1318478	B
GSM1406101_Treat	1.3155702	-0.7790483	-0.3419939	1.48588	-4.2296869	-4.8282862	-0.892341	0.4303937	3.8164973	0.556395	2.0891326	-0.640663	-5.2449133	-0.6388966	-0.3252956	-3.0151747	1.8756338	-2.0891266	-5.1529297	0.1234459	0.9411904	-3.0658875	B
GSM1406102_Treat	1.92121701	-0.56739245	-0.16732869	0.56063865	-2.8210385	-4.95076432	-2.57115323	0.108441	3.43184312	1.28627592	2.11332532	-0.59226447	-5.24456838	-0.92796988	-0.24541482	-3.00647645	2.24955416	-1.92930992	-4.89864571	-0.49597552	0.12926492	-2.68345487	A
GSM1406103_Treat	1.77408864	-1.13167727	-0.34795594	1.01365427	-3.89160528	-4.31599263	-0.88117379	0.34274349	3.62448485	1.13682631	2.26991552	-0.39547607	-5.27272143	-1.54094315	-0.21397152	-2.65814401	1.6650283	-1.81067089	-5.34517458	-0.34559194	0.28252884	-2.81311474	B
GSM1406104_Treat	1.87170479	-0.58467617	-0.56739245	0.29509834	-2.51900958	-4.85385569	-0.82245566	0.28784287	4.02097082	1.23864584	2.34650269	-0.70684345	-5.45920192	0.05864713	-0.25317507	-2.73360954	2.61374143	-2.03310503	-4.95588822	-0.42691373	1.02538501	-2.79558045	B
GSM1406105_Treat	0.92369749	-0.77307307	-0.3902161	0.81757126	-2.95388435	-4.82017561	0.03575986	-0.16516395	3.88199784	0.69319739	2.12742577	-0.78649656	-5.26340241	-0.67322247	-0.07700081	-2.59340289	2.38648581	-2.51199095	-5.50370841	-0.11164943	0.5948083	-2.95147341	B
GSM1406106_Treat	2.003819509	-0.744571236	0.016003981	1.366607343	-4.396022786	-4.75493067	-1.224691335	0.725271018	3.947847204	0.529003419	2.945446273	0.000538327	-4.779176517	-1.663334806	-0.229675709	-2.581137465	1.796725136	-1.642173347	-5.884242659	0.100182213	0.392459247	-1.336244076	A
GSM1406107_Treat	2.22840092	-1.303191808	0.286070761	1.675940849	-4.375018966	-4.331979709	0.001922932	0.98062671	4.252739158	0.06414975	2.458226402	-0.297751105	-4.884312968	0.351651469	-0.579925722	-3.192340017	2.675440951	-2.455956815	-5.001960328	0.493007103	0.572290459	-3.854048296	B
GSM1406108_Treat	1.911331	-1.015114	-0.4507691	1.316504	-4.259629	-4.671893	0.4272993	0.469609	3.674119	0.8147699	2.001773	-0.4834664	-5.459202	-2.438308	-0.2827481	-1.908947	2.079916	-2.113549	-5.730857	0.1675749	0.6334328	-3.023775	B
GSM1406109_Treat	2.17391337	-1.24782697	0.11600547	1.39072296	-3.58422441	-4.7862147	-1.04290483	0.6300677	3.90970442	0.72691785	2.51081898	0.20962997	-5.16200803	0.59171907	-0.04168638	-2.41407528	2.26571389	-2.14211243	-4.98342534	-0.00337654	-0.0100175	-2.61566113	A
GSM1406110_Treat	1.878015	-0.9976677	0.0837705	0.4604513	-3.166762	-4.626311	-4.053785	-0.1396106	3.836075	1.364081	2.134565	-0.2581907	-5.392511	0.6648894	-0.4959755	-2.56014	2.638649	-1.727146	-5.681775	-0.272411	0.0474091	-2.839255	A
GSM1406111_Treat	1.2346203	-0.82688639	-0.10501405	1.9889568	-3.59890633	-4.01361143	-1.03797962	0.43856814	4.19037689	-0.39193698	2.22084309	-0.48310291	-5.0323381	-1.01936223	-0.50246551	-2.94561935	2.13921826	-1.90202644	-5.51549479	0.34007117	0.22091527	-3.44611247	B
GSM1406112_Treat	1.952848	-0.7756405	-0.2143678	0.834799	-3.144222	-4.586929	0.1684307	0.4704086	3.80707	1.025862	2.241885	-0.2593646	-5.211231	-0.5074942	-0.41518	-2.561189	1.949305	-1.798413	-5.404271	-0.196873	0.09376465	-2.943266	B
GSM1406113_Treat	2.18133005	-0.90377029	-0.54528433	1.19713389	-2.78417647	-4.57555582	-1.51612657	0.14476431	3.91701145	1.13185339	2.44418076	-0.29256393	-5.23829489	-0.02216202	-0.34559194	-2.51664832	1.69237073	-1.79970112	-5.42280378	-0.16773497	0.01340077	-2.78607176	A
GSM1406114_Treat	1.99553841	-0.75861639	-0.77523079	1.13869406	-4.01385223	-4.90568989	-3.13394276	-0.02311795	3.53641056	1.06228232	2.77421114	-0.13212435	-5.2536251	0.54143744	-0.42156013	-2.3967053	2.80320775	-1.94380641	-5.09654009	-0.24235215	0.96970549	-1.63563428	A
GSM1406115_Treat	2.23256677	-0.60358239	0.04837796	1.38407879	-3.59625923	-4.10142684	-2.73840873	0.46019719	4.2152286	0.44304777	2.54636566	-0.0363755	-5.20615364	-0.13212435	-0.24701764	-3.10282475	1.4186631	-1.62396021	-5.3826916	0.09683592	0.71153416	-2.68606668	A
GSM1406116_Treat	1.30085623	-0.51366385	-0.47689305	0.57896735	-3.67292015	-4.75951157	-1.95662902	0.21749161	3.5905365	0.9600079	2.47393147	-0.65494337	-5.41128579	0.01623973	-0.1793274	-3.25831165	2.19260199	-2.26661385	-4.671893	0.01541588	0.94471829	-3.04271246	A
GSM1406117_Treat	2.0869514	-0.91830665	0.35949371	1.71333359	-3.89841098	-4.29585557	-2.20180806	0.96472611	4.18890204	0.14363737	2.41076452	0.13756219	-5.2857492	0.37872483	-0.44639288	-2.86889163	1.96568601	-1.89376587	-5.2234425	0.16843066	0.4167782	-3.06552773	A
GSM1406118_Treat	1.80808795	-1.26744935	-0.21480174	1.16705013	-3.55737772	-4.22224222	-1.45719393	0.83675166	3.99389956	0.56320109	2.75819806	0.05203348	-5.03675111	0.40268227	0.28050704	-3.10394025	2.15290184	-2.28766935	-5.50184882	0.8298465	2.57850832	-3.87231556	B
GSM1406119_Treat	2.21429456	-0.93319363	0.43308467	1.27622552	-5.0792774	-3.97627289	-1.75439841	0.32791101	4.04684712	0.85318863	2.69920768	-0.15027423	-5.28012502	0.57493461	0.25249621	-3.25782877	2.28236395	-2.33925311	-4.70454036	0.47869142	1.19733676	-3.4898437	A
GSM1406120_Treat	2.35963826	-0.88583004	0.42709967	1.65156953	-3.58951459	-4.65450097	-1.95712788	0.39087083	4.2010614	0.55130437	2.63179733	0.31493825	-4.93939115	0.5642532	-1.13014502	-3.05190539	1.67790762	-2.1706017	-5.4928766	0.22728415	0.07968428	-2.58155134	A
GSM1406121_Treat	2.5684664	-1.01118957	-0.08257757	2.0656504	-3.38109499	-4.2252249	-2.47074895	1.10756006	4.14671677	-0.3489176	2.28331959	0.18552389	-5.17631923	-0.09984547	-1.10023719	-2.38834767	2.0265864	-1.69983574	-4.99970055	0.30901803	0.24251116	-2.84678216	A
GSM1406122_Treat	1.901420813	-0.937515147	-0.144603118	1.000258702	-3.465426872	-4.66949924	-1.454490445	0.223855921	3.572145036	0.781426899	2.398415514	-0.137561225	-5.126056727	0.002470686	-0.59663419	-3.474722153	2.144693022	-2.038924534	-5.017034335	0.255882776	0.887164137	-2.79115086	A
GSM1406123_Treat	1.944007285	-0.600298661	0.219825596	1.04404426	-2.915357673	-4.37372569	-0.097729083	0.285737892	3.404941631	0.998158945	2.409799166	-0.570974637	-5.059663197	-0.009145775	-0.743325007	-3.007157298	2.236782573	-2.000937867	-5.372293551	0.396417578	1.506861203	-3.434299843	B
GSM1406124_Treat	1.34929382	-0.73776398	-0.56786938	0.76220993	-4.7341657	-4.20593083	-1.6623882	-0.37893965	3.35074868	0.99460549	2.06731105	-0.82459757	-5.16418845	-0.02311795	-0.08674321	-2.95628994	2.62252687	-1.86124355	-5.27182846	-0.16902984	1.23414065	-2.97235564	A
