# Supplementary material for: Identification of anoikis-related genes classification patterns and immune infiltration characterization in ischemic stroke based on machine learning
Source: Front Aging Neurosci. 2023 Mar 23;15:1142163. doi: 10.3389/fnagi.2023.1142163 (PMC10076550; doi:10.3389/fnagi.2023.1142163)
Supplement: Supplementary file 6 [file Data_Sheet_6.ZIP › Fig 3/geoFRG17.vioplot.R]

#install.packages("vioplot")


library(vioplot)       #ÒýÓÃ°ü 
inputFile="CIBERSORT-Results.txt"     #ÃâÒßÏ¸°û½þÈóµÄ½á¹ûÎÄ¼þ
setwd("C:\\Users\\dell\\Desktop\\17.vioplot")     #ÉèÖÃ¹¤×÷Ä¿Â¼

#¶ÁÈ¡ÃâÒßÏ¸°û½þÈóÎÄ¼þ
rt=read.table(inputFile, header=T, sep="\t", check.names=F, row.names=1)

#¶ÔÑùÆ·½øÐÐ·Ö×é
con=grepl("_Control", rownames(rt), ignore.case=T)
treat=grepl("_Treat", rownames(rt), ignore.case=T)
conData=rt[con,]           #»ñÈ¡¶ÔÕÕ×éµÄÊý¾Ý
treatData=rt[treat,]       #»ñÈ¡ÊµÑé×éµÄÊý¾Ý
conNum=nrow(conData)          #¶ÔÕÕ×éÑùÆ·ÊýÄ¿
treatNum=nrow(treatData)      #ÊµÑé×éÑùÆ·ÊýÄ¿
rt=rbind(conData,treatData)

#»æÖÆÐ¡ÌáÇÙÍ¼
outTab=data.frame()
pdf(file="vioplot.pdf", width=13, height=8)
par(las=1,mar=c(10,6,3,3))
x=c(1:ncol(rt))
y=c(1:ncol(rt))
plot(x, y,
     xlim=c(0,63), ylim=c(min(rt), max(rt)+0.05),
     xlab="", ylab="Fraction", main="", 
     pch=21,
     col="white",
     xaxt="n")

#¶ÔÃ¿¸öÃâÒßÏ¸°û½øÐÐÑ­»·£¬»æÖÆÐ¡ÌáÇÙÍ¼£¬¶ÔÕÕ×éÓÃÀ¶É«±íÊ¾£¬ÊµÑé×éÓÃºìÉ«±íÊ¾
for(i in 1:ncol(rt)){
	  if(sd(rt[1:conNum,i])==0){
	    rt[1,i]=0.00001
	  }
	  if(sd(rt[(conNum+1):(conNum+treatNum),i])==0){
	    rt[(conNum+1),i]=0.00001
	  }
	  #ÌáÈ¡¶ÔÕÕ×éºÍÊµÑé×éÑùÆ·µÄÊý¾Ý
	  conData=rt[1:conNum,i]
	  treatData=rt[(conNum+1):(conNum+treatNum),i]
	  #»æÖÆÐ¡ÌáÇÙÍ¼
	  vioplot(conData,at=3*(i-1),lty=1,add = T,col = 'blue')
	  vioplot(treatData,at=3*(i-1)+1,lty=1,add = T,col = 'red')
	  #Í³¼Æ¼ìÑé
	  wilcoxTest=wilcox.test(conData,treatData)
	  p=wilcoxTest$p.value
	  if(p<0.05){
	      cellPvalue=cbind(Cell=colnames(rt)[i],pvalue=p)
		  outTab=rbind(outTab,cellPvalue)
	  }
	  mx=max(c(conData,treatData))
	  lines(c(x=3*(i-1)+0.2,x=3*(i-1)+0.8),c(mx,mx))
	  #ÔÚÐ¡ÌáÇÙÍ¼µÄÉÏ·½¼ÓÉÏ²îÒìµÄpvalue
	  text(x=3*(i-1)+0.5, y=mx+0.02, labels=ifelse(p<0.001, paste0("p<0.001"), paste0("p=",sprintf("%.03f",p))), cex = 0.8)
}

#»æÖÆÍ¼Àý
legend("topright", 
       c("Control", "Treat"),
       lwd=3,bty="n",cex=1,
       col=c("blue","red"))
#ÔÚXÖá¼ÓÉÏÃâÒßÏ¸°ûµÄÃû³Æ
text(seq(1,64,3),-0.04,xpd = NA,labels=colnames(rt),cex = 1,srt = 45,pos=2)
dev.off()

#Êä³öÃâÒßÏ¸°ûºÍpÖµ±í¸ñÎÄ¼þ
write.table(outTab,file="immuneDiff.txt",sep="\t",row.names=F,quote=F)
