# Supplementary material for: Identification of anoikis-related genes classification patterns and immune infiltration characterization in ischemic stroke based on machine learning
Source: Front Aging Neurosci. 2023 Mar 23;15:1142163. doi: 10.3389/fnagi.2023.1142163 (PMC10076550; doi:10.3389/fnagi.2023.1142163)
Supplement: Supplementary file 6 [file Data_Sheet_6.ZIP › Fig 3/immuneDiff.txt]

Cell	pvalue
B cells naive	0.0116350018909932
T cells CD8	0.0149089914725289
T cells CD4 naive	9.49837983715074e-06
T cells CD4 memory activated	0.00824247288488445
T cells follicular helper	0.00922190171020137
Monocytes	0.0434039750793156
Macrophages M0	0.0200786404788554
Dendritic cells resting	0.000623763612925634
Mast cells resting	0.033451566733722
Neutrophils	0.000770081713538896
