# Supplementary material for: Identification of anoikis-related genes classification patterns and immune infiltration characterization in ischemic stroke based on machine learning
Source: Front Aging Neurosci. 2023 Mar 23;15:1142163. doi: 10.3389/fnagi.2023.1142163 (PMC10076550; doi:10.3389/fnagi.2023.1142163)
Supplement: Supplementary file 7 [file Data_Sheet_7.ZIP]

Archive with 24 entries (21 files):
- Fig 7/Diagnostic16.ROC.R
- Fig 7/Diagnostic17.ROC.R
- Fig 7/diffGeneExp.txt
- Fig 7/interGenes.txt
- Fig 7/test.normalize.txt
- Fig 7/═╝7/
- Fig 7/═╝7/╤╡┴╖╫Θ-ROC/
- Fig 7/═╝7/╤╡┴╖╫Θ-ROC/ROC.AKT1.pdf
- Fig 7/═╝7/╤╡┴╖╫Θ-ROC/ROC.BRMS1.pdf
- Fig 7/═╝7/╤╡┴╖╫Θ-ROC/ROC.MAP3K7.pdf
- Fig 7/═╝7/╤╡┴╖╫Θ-ROC/ROC.NOTCH1.pdf
- Fig 7/═╝7/╤╡┴╖╫Θ-ROC/ROC.PTRH2.pdf
- Fig 7/═╝7/╤╡┴╖╫Θ-ROC/ROC.STK11.pdf
- Fig 7/═╝7/╤╡┴╖╫Θ-ROC/ROC.TFDP1.pdf
- Fig 7/═╝7/╤╡┴╖╫Θ-ROC/ROC.TLE1.pdf
- Fig 7/═╝7/╤Θ╓ñ╫Θ-ROC/
- Fig 7/═╝7/╤Θ╓ñ╫Θ-ROC/ROC.AKT1.pdf
- Fig 7/═╝7/╤Θ╓ñ╫Θ-ROC/ROC.BRMS1.pdf
- Fig 7/═╝7/╤Θ╓ñ╫Θ-ROC/ROC.MAP3K7.pdf
- Fig 7/═╝7/╤Θ╓ñ╫Θ-ROC/ROC.NOTCH1.pdf
- Fig 7/═╝7/╤Θ╓ñ╫Θ-ROC/ROC.PTRH2.pdf
- Fig 7/═╝7/╤Θ╓ñ╫Θ-ROC/ROC.STK11.pdf
- Fig 7/═╝7/╤Θ╓ñ╫Θ-ROC/ROC.TFDP1.pdf
- Fig 7/═╝7/╤Θ╓ñ╫Θ-ROC/ROC.TLE1.pdf
