# Supplementary material for: Identification of anoikis-related genes classification patterns and immune infiltration characterization in ischemic stroke based on machine learning
Source: Front Aging Neurosci. 2023 Mar 23;15:1142163. doi: 10.3389/fnagi.2023.1142163 (PMC10076550; doi:10.3389/fnagi.2023.1142163)
Supplement: Supplementary file 8 [file Data_Sheet_8.ZIP]

Archive with 14 entries (13 files):
- Fig 8/52.Nomo/
- Fig 8/52.Nomo/5╕÷.xlsx
- Fig 8/52.Nomo/Calibration.pdf
- Fig 8/52.Nomo/clinical_impact.pdf
- Fig 8/52.Nomo/DCA.pdf
- Fig 8/52.Nomo/m6A14.Nomo.R
- Fig 8/52.Nomo/Nom.pdf
- Fig 8/52.Nomo/rfGeneExp.txt
- Fig 8/Calibration.pdf
- Fig 8/clinical_impact.pdf
- Fig 8/DCA.pdf
- Fig 8/Fig 8.tif
- Fig 8/Nom.pdf
- Fig 8/▓╣│Σ┴╨╧▀═╝╕▒▒╛.tif
