# Supplementary material for: Identification of anoikis-related genes classification patterns and immune infiltration characterization in ischemic stroke based on machine learning
Source: Front Aging Neurosci. 2023 Mar 23;15:1142163. doi: 10.3389/fnagi.2023.1142163 (PMC10076550; doi:10.3389/fnagi.2023.1142163)
Supplement: Supplementary file 8 [file Data_Sheet_8.ZIP › Fig 8/52.Nomo/m6A14.Nomo.R]

#install.packages("rms")
#install.packages("rmda")


#ÒýÓÃ°ü
library(rms)
library(rmda)

inputFile="rfGeneExp.txt"       #ÊäÈëÎÄ¼þ
setwd("C:\\Users\\dell\\Desktop\\14.Nomo")      #ÉèÖÃ¹¤×÷Ä¿Â¼

#¶ÁÈ¡ÊäÈëÎÄ¼þ
data=read.table(inputFile, header=T, sep="\t", check.names=F, row.names=1)
data=t(data)
group=gsub("(.*)\\_(.*)", "\\2", row.names(data))
rt=cbind(as.data.frame(data), Type=group)
paste(colnames(data), collapse="+")

#Êý¾Ý´ò°ü
ddist=datadist(rt)
options(datadist="ddist")

#¹¹½¨Ä£ÐÍ£¬»æÖÆÁÐÏßÍ¼
lrmModel=lrm(Type~ AKT1+TLE1+BRMS1+PTRH2+TFDP1, data=rt, x=T, y=T)
nomo=nomogram(lrmModel, fun=plogis,
	fun.at=c(0.0001,0.1,0.5,0.9,0.99),
	lp=F, funlabel="Risk of Disease")
#Êä³öÁÐÏßÍ¼
pdf("Nom.pdf", width=8, height=6)
plot(nomo)
dev.off()

#»æÖÆÐ£×¼ÇúÏß
cali=calibrate(lrmModel, method="boot", B=1000)
pdf("Calibration.pdf", width=6, height=6)
plot(cali,
	xlab="Predicted probability",
	ylab="Actual probability", sub=F)
dev.off()

#»æÖÆ¾ö²ßÇúÏß
rt$Type=ifelse(rt$Type=="con", 0, 1)
dc=decision_curve(Type ~ AKT1+TLE1+BRMS1+PTRH2+TFDP1, data=rt, 
	family = binomial(link ='logit'),
	thresholds= seq(0,1,by = 0.01),
	confidence.intervals = 0.95)
#Êä³öDCAÍ¼ÐÎ
pdf(file="DCA.pdf", width=6, height=8)
plot_decision_curve(dc,
	curve.names="Anoikis genes",
	xlab="Threshold probability",
	cost.benefit.axis=T,
	col="red",
	confidence.intervals=FALSE,
	standardize=FALSE)
dev.off()

#»æÖÆÁÙ´²Ó°ÏìÇúÏß
pdf(file="clinical_impact.pdf", width=6, height=6)
plot_clinical_impact(dc,
	confidence.intervals=T,
	col = c("red", "blue"))
dev.off()
