# Supplementary material for: Identification of anoikis-related genes classification patterns and immune infiltration characterization in ischemic stroke based on machine learning
Source: Front Aging Neurosci. 2023 Mar 23;15:1142163. doi: 10.3389/fnagi.2023.1142163 (PMC10076550; doi:10.3389/fnagi.2023.1142163)
Supplement: Supplementary file 9 [file Data_Sheet_9.ZIP]

Archive with 4 entries (4 files):
- 05.sva/Diagnostic05.sva.R
- 05.sva/GSE16561.txt
- 05.sva/GSE58294.txt
- 05.sva/merge.txt
