# Supplementary material for: Identification of anoikis-related genes classification patterns and immune infiltration characterization in ischemic stroke based on machine learning
Source: Front Aging Neurosci. 2023 Mar 23;15:1142163. doi: 10.3389/fnagi.2023.1142163 (PMC10076550; doi:10.3389/fnagi.2023.1142163)
Supplement: Supplementary file 9 [file Data_Sheet_9.ZIP › 05.sva/Diagnostic05.sva.R]

#if (!requireNamespace("BiocManager", quietly = TRUE))
#    install.packages("BiocManager")
#BiocManager::install("limma")

#if (!requireNamespace("BiocManager", quietly = TRUE))
#    install.packages("BiocManager")
#BiocManager::install("sva")


#ÒýÓÃ°ü
library(limma)
library(sva)
outFile="merge.txt"       #Êä³öÎÄ¼þ
setwd("C:\\Users\\dell\\Desktop\\05.sva")      #ÉèÖÃ¹¤×÷Ä¿Â¼

#»ñÈ¡Ä¿Â¼ÏÂËùÓÐ".txt"½áÎ²µÄÎÄ¼þ
files=dir()
files=grep("txt$", files, value=T)
geneList=list()

#¶ÁÈ¡ËùÓÐtxtÎÄ¼þÖÐµÄ»ùÒòÐÅÏ¢£¬±£´æµ½geneList
for(file in files){
	if(file==outFile){next}
    rt=read.table(file, header=T, sep="\t", check.names=F)      #¶ÁÈ¡ÊäÈëÎÄ¼þ
    geneNames=as.vector(rt[,1])      #ÌáÈ¡»ùÒòÃû³Æ
    uniqGene=unique(geneNames)       #»ùÒòÈ¡unique
    header=unlist(strsplit(file, "\\.|\\-"))
    geneList[[header[1]]]=uniqGene
}

#»ñÈ¡½»¼¯»ùÒò
interGenes=Reduce(intersect, geneList)

#Êý¾ÝºÏ²¢
allTab=data.frame()
batchType=c()
for(i in 1:length(files)){
    inputFile=files[i]
    header=unlist(strsplit(inputFile, "\\.|\\-"))
    #¶ÁÈ¡ÊäÈëÎÄ¼þ£¬²¢¶ÔÊäÈëÎÄ¼þ½øÐÐÕûÀí
    rt=read.table(inputFile, header=T, sep="\t", check.names=F)
    rt=as.matrix(rt)
    rownames(rt)=rt[,1]
    exp=rt[,2:ncol(rt)]
    dimnames=list(rownames(exp),colnames(exp))
    data=matrix(as.numeric(as.matrix(exp)),nrow=nrow(exp),dimnames=dimnames)
    rt=avereps(data)

    #¶ÔÊýÖµ´óµÄÊý¾ÝÈ¡log2
    qx=as.numeric(quantile(rt, c(0, 0.25, 0.5, 0.75, 0.99, 1.0), na.rm=T))
    LogC=( (qx[5]>100) || ( (qx[6]-qx[1])>50 && qx[2]>0) )
    if(LogC){
    	rt[rt<0]=0
        rt=log2(rt+1)}
    rt=normalizeBetweenArrays(rt)
    
    #Êý¾ÝºÏ²¢
    if(i==1){
    	allTab=rt[interGenes,]
    }else{
    	allTab=cbind(allTab, rt[interGenes,])
    }
    batchType=c(batchType, rep(i,ncol(rt)))
}

#¶ÔÊý¾Ý½øÐÐ½ÃÕý£¬Êä³ö½ÃÕýºóµÄ½á¹û
outTab=ComBat(allTab, batchType, par.prior=TRUE)
outTab=rbind(geneNames=colnames(outTab), outTab)
write.table(outTab, file="merge.txt", sep="\t", quote=F, col.names=F)
