# Supplementary material for: Identification of anoikis-related genes classification patterns and immune infiltration characterization in ischemic stroke based on machine learning
Source: Front Aging Neurosci. 2023 Mar 23;15:1142163. doi: 10.3389/fnagi.2023.1142163 (PMC10076550; doi:10.3389/fnagi.2023.1142163)
Supplement: Supplementary file 9 [file Data_Sheet_9.ZIP › 05.sva/GSE16561.txt]

geneNames	GSM416528	GSM416529	GSM416530	GSM416531	GSM416532	GSM416533	GSM416534	GSM416535	GSM416536	GSM416537	GSM416538	GSM416539	GSM416540	GSM416541	GSM416542	GSM416543	GSM416544	GSM416545	GSM416546	GSM416547	GSM416548	GSM416549	GSM416550	GSM416551	GSM416552	GSM416553	GSM416554	GSM416555	GSM416556	GSM416557	GSM416558	GSM416559	GSM416560	GSM416561	GSM416562	GSM416563	GSM416564	GSM416565	GSM416566	GSM416567	GSM416568	GSM416569	GSM416570	GSM416571	GSM416572	GSM416573	GSM416574	GSM416575	GSM416576
A1BG	0.056958675	0.62381935	0.4754572	0.57813406	-0.1618638	-0.35065365	-0.24645805	0.027900696	-0.1559844	-0.089206696	0.2629304	-0.053236008	-0.14203358	-0.24851608	-0.15835953	0.047079563	-0.78209877	0.25595045	0	0.077270985	0.31024742	-0.6939688	0.5594969	0.04707575	-0.7715168	0.044528008	0.3166895	0.3814249	0.24291801	0.005180359	0.43518925	-0.43768597	0.3729477	0.15300703	-0.24029255	0.3480959	0.4389782	-0.2011776	-0.014613628	0.7454624	0.056809425	-0.18207216	0.6307912	-0.36472416	-0.24619722	-0.37204933	-0.001288891	-0.8335042	-0.06488752
A2BP1	0.09846270075	0.660536165	0.502382635	0.32141435	-0.2533720725	-0.4485430725	-0.295969485	-0.06605315375	-0.04628801375	0.068593025	0.3041776425	-0.2060096265	-0.370489955	-0.363763095	-0.520793085	0.10567533925	-0.78589581	0.1659034525	0.0898593675	0.13461852325	0.1579078435	-0.8458595225	0.242165565	0.0550177105	-0.7867608075	0.140315294	-0.037792801	0.3768893525	0.2292745125	-0.078113795	0.3048783575	-0.3696773075	0.0436544425	0.20877933325	-0.50543605	0.2641676625	0.36528539875	-0.2115314	-0.095520735	0.5596518525	0.101274728	-0.2565248	0.449979545	-0.70914805	-0.25950241	-0.57826078	-0.1576468925	-0.762840635	-0.004694582
A2M	0.09536314	0.5737791	0.64885044	0.2938242	-0.38171673	-0.32460546	-0.22806644	-0.025628567	0.11193848	0	0.28296566	-0.07070637	-0.13094234	-0.19204855	-0.40660954	0.13724852	-0.74091387	0.12789917	0.09280491	0.06787777	0.10224056	-1.0195503	0.16243267	-0.07892132	-0.6351361	0.18535328	-0.3019085	0.5652871	-0.11589956	0.07650471	0.27323294	-0.4420724	0.16519165	0.17094755	-0.06057787	0.20140219	0.26826048	0.025568485	-0.1183238	0.6395173	-0.009577274	-0.1590352	0.29555416	-0.42979145	-0.22787619	0.012897968	0.014184952	-0.51730394	0.28078556
A2ML1	0	0.7627077	0.7516551	0.55439806	-0.30898714	-0.42647314	-0.3303585	0.07753372	-0.17735147	0.08044815	0.24036837	-0.1429658	-0.2601776	-0.16165686	-0.5768237	0.080019474	-0.92662	0.23423052	-0.016820908	0.1359787	0.33321428	-0.90174055	0.17166281	0.12619686	-0.6568208	0.44846725	-0.07097578	0.34800673	0.3060732	0.14264107	0.3284421	-0.2755041	0.02767086	0.02631998	-0.39866734	0.39989328	0.62779474	-0.14123917	-0.02793312	0.75132513	0.16222095	-0.1493969	0.67443657	-0.5957947	-0.3038497	-0.57591677	-0.20634413	-0.94195604	0.100223064
A3GALT2	0.1061637425	0.61132335	0.674651135	0.35894775	-0.257286545	-0.40134215	-0.2229430655	-0.0202696325	-0.0066368575	0.027009485	0.319702865	-0.28223038	-0.365713595	-0.366206405	-0.68074702	0.077409267	-0.801608075	0.086315155	0.060676099	0.2293756	0.22599244	-0.879719975	0.27400494	0.17568493	-0.6225152	0.17534971	-0.0217180255	0.38454222	0.285879135	-0.0367672445	0.197130915	-0.276091815	0.18799162	0.17950964	-0.28143859	0.328675985	0.392883785	-0.210521935	-0.112658735	0.5838356	0.176774505	-0.187592985	0.7335577	-0.6744437	-0.418922665	-0.70873832	-0.27139902	-0.7593851	0.064277885
A4GALT	-0.023009777	0.6095462	0.819407	0.52921677	-0.41130543	-0.5342603	-0.33426952	-0.007627487	0.016801834	0	0.43762207	-0.22128582	-0.24256468	-0.32349157	-0.671998	0.070073605	-0.68949175	0.17353821	0.029242039	0.13614559	0.15177345	-0.85280275	0.31111908	0.292665	-0.8104892	0.22915888	-0.17549849	0.3097644	0.36214304	-0.082145214	0.23957443	-0.30954647	0.10064554	0.26473045	-0.2964177	0.31322956	0.4903016	-0.16329241	-0.17069387	0.7370291	0.17931986	-0.25818586	0.60673237	-0.5118127	-0.23890877	-0.61192083	-0.24974918	-0.5926204	0.001475811
A4GNT	0.16579437	0.39946365	0.47718048	0.2991004	-0.11936283	-0.071917534	-0.21494341	0.080712795	0.2163248	0.002403259	0.2938733	-0.10604143	-0.28816414	-0.032548904	-0.45742512	0.020392418	-0.760828	0.033452034	0.12992144	0.047976494	0.14099693	-0.60793304	0.21675348	0.13508654	-0.6057415	-0.042799473	0.16426086	0.13906431	0.023848534	-0.10405588	0.18448019	-0.33234262	0.22348404	0.16478157	-0.45105934	0.3199768	0.34231567	-0.26594734	0	0.39211416	-0.044081688	-0.048645496	0.4885111	-0.4771948	-0.08753729	-0.52675724	-0.09104681	-0.7663002	0.09056234
AAA1	0.1025686272	0.64400301	0.700048834	0.36323185	-0.291493892	-0.420906352	-0.306028748	-0.0055266374	0.0009578688	0.0836093902	0.308020784	-0.174967862	-0.29811487	-0.324105646	-0.636538894	0.105512238	-0.748041826	0.1299938208	0.0669150354	0.0557771692	0.174906636	-0.807875916	0.254516984	0.0778269768	-0.667407892	0.162227346	-0.090210534	0.403698538	0.1754192348	-0.0016161928	0.224591353	-0.298238088	0.0909273134	0.223141194	-0.402893924	0.307284066	0.326501938	-0.15904541	-0.1171799646	0.653625388	0.178206825	-0.1924356452	0.548446462	-0.692522048	-0.2546190252	-0.610270972	-0.189730834	-0.724178214	-0.0077271462
AAAS	0.05834198	0.37116194	0.40852118	0.223176	0.079687595	-0.091536045	-0.020613194	-0.2208705	-0.008063316	-0.07648659	0.44045496	-0.007245541	0.20483541	-0.118171215	-0.14010382	0.26116323	0.0668931	-0.16494179	-0.31052065	-0.08844662	-0.010890961	-0.68244696	0.12417793	-0.15353489	-0.4019227	0.10220909	-0.15387583	0.19854069	-0.027074337	-0.06841421	0.2740445	-0.2949729	0.26995802	0.15663815	-0.2516513	0.063230515	0.12582064	-0.023743153	0.05300665	0.4755273	0.21064615	-0.115876675	0.5058384	-0.17064524	0.14600039	0.049935818	0.060961246	0.25037527	0.18850088
AACS	-0.002086639	0.6799736	0.42709637	0.24841404	-0.104940414	-0.3849697	-0.015727043	-0.14124393	-0.12435913	-0.23931408	0.1259985	-0.4355259	-0.55521345	-0.25060844	-0.8917303	-0.3020296	-0.49397564	0.16299057	0.0988121	0.26114273	0.15792656	-0.20040512	0.1852827	0.22830486	-0.49933434	0.14686298	0.3140869	0.18184853	0.13484764	0	-0.00347805	-0.2771635	0.24154186	0.055542946	-0.57039165	0.22715855	0.17997932	-0.2591486	-0.2715559	0.6687279	0.16926003	-0.028819084	0.70545864	-0.2745285	-0.29397774	-0.24545956	-0.34126186	-0.120479584	-0.16710377
AADAC	0.03079176	0.6822243	0.71047306	0.41134453	-0.19502974	-0.3753829	-0.35536528	-0.16459227	0.007731915	0.009400368	0.22896624	-0.08406448	-0.37229347	-0.36794138	-0.5809965	-0.036468506	-0.9295788	0.074076176	-0.020802975	0	0.08938646	-0.8332429	0.1547699	-0.0631609	-0.6503153	0.12331152	-0.22574091	0.31013107	0.13531065	-0.19701815	0.2709365	-0.18289614	0.16797781	0.09309244	-0.4800582	0.4653983	0.2680602	-0.07070398	0.056138515	0.6479397	0.20175838	-0.31211615	0.5773215	-0.7844486	-0.20933723	-0.5260844	-0.25172663	-0.8117652	0.085706234
AADACL1	-0.028647423	0.1876812	0.35658646	0.07077694	-0.04164982	0.44163036	0.17265224	0.5099144	0.4452896	0.24792004	0.31584644	0.90215015	0.3146286	-0.03899002	0.056336403	0.100333214	0.40795898	0.12667656	-0.13329601	-0.032197952	0.48149204	-0.56079674	0	-0.35960388	-0.4489212	-0.090304375	0.22871017	-0.09577751	0.23503113	0.36047268	0.012225151	0.14682674	0.2157526	-0.061344147	0.5364113	0.28207684	0.111623764	-0.0602808	1.1690674	-0.054160118	-0.3931589	-0.1547432	0.14253712	-0.1394453	-0.37795258	-0.66788864	-0.33951283	-0.03865719	-0.23156643
AADACL2	-0.11659765	0.73873234	0.700974	0.2797079	-0.3833313	-0.3523655	-0.19584227	-0.062057972	-0.004261971	-0.034636974	0.3061247	-0.28307867	-0.19302893	-0.28704023	-0.6535249	0.16165304	-0.6544447	0.2905059	0.20041609	0.07892513	0.2057643	-0.72381115	0.19235706	0.19696474	-0.77574587	0.23399162	-0.16404438	0.52396584	0.1491518	0.10539484	0.3064108	-0.26856613	0.06989813	0.051951885	-0.5764384	0.32167578	0.50223684	-0.03787899	-0.097141266	0.5611372	0.2180295	-0.18906116	0.6148572	-0.7603655	-0.48997927	-0.6316109	-0.09191799	-0.7894769	0.14190817
AADAT	0.110190073333333	0.573666413333333	0.549888126666667	0.46105799	-0.309226036666667	-0.443416443333333	-0.26165168	-0.066637038	-0.0967531196666667	-0.042779923	0.27644221	-0.224500337666667	-0.230282624666667	-0.435688816666667	-0.444095933333333	0.162409306666667	-0.775795313333333	0.251588186666667	0.0698534653333333	0.153509616666667	0.150124548333333	-0.76176675	0.237067538666667	0.0812110906666667	-0.56489388	0.0613614713333333	-0.051159382	0.405184426666667	0.057419139	-0.031524658	0.262484393333333	-0.474995296666667	0.262283166666667	0.238931023333333	-0.353060246666667	0.325874166666667	0.394857716666667	-0.259239516666667	-0.14454206	0.596490716666667	0.139726163333333	-0.23029359	0.524189	-0.738524133333333	-0.351123333333333	-0.658862266666667	-0.307357153333333	-0.74604019	-0.0446647013333333
AAK1	0.15536308	0.42869473	0.6055703	0.3377552	-0.2830658	-0.5651927	-0.22546005	-0.006200314	-0.24157715	-0.02519846	0.14737129	-0.36220217	-0.34928656	-0.31674337	-0.64753485	0.017756939	-0.916492	0.35252523	0.23669958	-0.037528515	0.107263565	-0.48357773	0.4330616	0.108602524	-0.61975574	0.22238636	0	0.3200512	0.10814524	0.029142857	0.3819828	-0.3167634	0.12275982	0.30183077	-0.5566683	0.221416	0.21295881	-0.11891842	0.023597717	0.53739166	0.22084236	-0.20455694	0.51717615	-0.40562105	-0.40068913	-0.67998886	-0.29182625	-0.84504604	-0.07264328
AAMP	-0.0648489	-0.060926437	0.32261467	-0.11290932	-0.10119152	-0.15099907	0.12284374	0.1040287	0.27031326	0.0913887	0.26483727	-0.16281891	0.057474136	0.44394493	-0.09125805	0.2822399	-0.19254684	-0.24204922	-0.072467804	-0.027918816	0.26193905	-0.28837585	0.097644806	-0.21726513	0.010860443	0.0584774	-0.1272726	0.116004944	-0.18748188	-0.08740902	0.041656494	-0.39200687	0.2674656	0.08082008	-0.24736023	0.03862381	-0.086483	-0.14274597	0.17497921	0.30318928	0.021513939	0.058800697	0.21029854	0.10823536	0	-0.027324677	0.3086214	0.14573765	-0.19659615
AANAT	-0.034590244	0.4909153	0.8550024	0.2774043	-0.3368249	-0.40501308	-0.39709044	-0.02608347	-0.12494326	0.041121483	0.40998745	-0.31129932	-0.47441053	-0.29158926	-0.57670736	0.24116993	-0.8079839	0.06857014	-0.016956806	0.15101814	0.21427727	-0.78763056	0.23875761	0.011566162	-0.74883986	0.055683136	-0.120094776	0.33356094	0.21351719	0.06799507	0.3415494	-0.36579275	0.063715935	0.23008919	-0.42898417	0.53546476	0.4774208	-0.07258034	0.019515038	0.58412313	0.25063658	-0.2445283	0.5547104	-0.54568577	-0.2814994	-0.5567045	-0.15298033	-0.8069949	0
AARS	0.79515076	-0.40048218	0.40966225	0.31711102	0.13783264	0.4976616	-0.58490276	-0.9512253	-0.3701973	-0.05086708	0.3039713	0.13900948	-0.15964317	-0.9303055	0.14115524	-0.8532152	-0.420434	-0.21952534	0.04293251	0.29590988	-0.51772594	0.72306347	0.1441164	0.42129898	0.42399788	0.083872795	-0.5496731	-0.6245289	-0.44667435	-0.31865883	-0.6097145	0.35046482	-0.7122927	0.10522175	0	-0.44184303	-0.4628849	0.2194643	-0.5427208	-0.27731323	-0.2187748	0.412385	0.3866415	-0.029446602	-0.5398798	-0.16113281	0.10562515	-0.10500336	-0.23986053
AARSD1	-0.04242611	-0.3703766	-0.020251274	0.085217476	-0.19770145	-0.14788055	-0.3172245	-0.3389902	0.09393501	-0.078798294	0.043618202	-0.38866806	-0.19624805	-0.4167862	0	-0.25911713	-0.45957756	0.04117489	-0.08529663	0.16107178	-0.03636837	-0.027397156	-0.12893486	0.12489891	0.081560135	-0.065704346	-0.62052536	-0.12191868	0.066277504	0.028302193	-0.12122345	0.16524506	-0.35728455	0.0425148	-0.23518944	-0.10700035	-0.2691393	0.013194084	0.07232952	0.15609455	-0.030014038	0.10612011	-0.001756668	0.11384964	-0.09524727	0.003483772	0.03193474	-0.21924019	-0.11989689
AARSL	0.30499744	-0.015339375	0.060422897	0.06918335	0.024165154	-0.26397038	-0.16839314	-0.23865414	0.043735504	-0.20684719	-0.08223343	-0.29574966	0.07972431	-0.21118355	-0.07416344	-0.15134144	-0.07822609	-0.03494835	0.15352726	-0.005038261	-0.21036339	-0.10946369	-0.17701435	0.06167507	0.00494957	-0.10861778	-0.41153717	-0.18867493	-0.00493145	0.07551956	0.003911018	-0.10441589	-0.049236298	0.01981163	-0.04528618	-0.18906212	-0.32499933	-0.11194992	-0.0698185	0.11738777	0.007205963	0.1409626	0.1800828	0.064471245	-0.106352806	0.401968	0.23911572	-0.05378723	0.53137875
AASDH	0	-0.3580413	-0.15507174	0.027353287	-0.10479069	0.30870628	-0.10461807	-0.5012913	-0.106007576	0.014023781	-0.14675999	0.16081905	0.07458019	-0.6515236	0.043456078	-0.29553604	0.2402544	0.098584175	0.3618145	-0.21142292	-0.4953022	0.005469322	-0.22215748	-0.25060177	0.051297188	-0.13617897	-0.6018362	0.12467575	0.15427685	-0.037646294	-0.007143974	0.53408813	-0.1435442	-0.04011154	0.10715675	-0.12764454	-0.40629387	0.39519596	-0.095832825	-0.31465197	-0.16009235	0.14992619	-0.078009605	0.23726559	-0.022421837	0.21837044	0.41857433	-0.027931213	0.10797596
AASDHPPT	-0.21334457	-0.53576565	-0.66072464	-0.70543766	0.029047966	0.85813046	0.508728	0.045246124	0.37758827	0.20672226	-0.521595	0.35515594	0.16009521	-0.11580372	0.6905937	0.047288895	0.61614704	-0.19702053	-0.16898823	-0.75979996	-0.46364975	-0.22639084	-0.91879463	-0.82839775	-0.13967991	-0.5375633	-1.0642891	0.20111847	0.19162655	0.19593811	-0.6480408	0.078204155	0	-0.25879478	0.3137951	-0.03831005	-0.23671436	0.44085026	0.2096262	-0.66233635	-0.009661675	0.18471336	-0.441864	0.42832184	0.5192871	0.37088394	0.72871685	0.8209915	0.035380363
AASS	0.08143759	0.56776047	0.6148133	0.24894524	-0.31553268	-0.28993416	-0.35506344	-0.1991005	-0.15579796	0	0.22992039	-0.36652803	-0.47155333	-0.47581482	-0.6477008	-0.052648067	-0.93976545	0.20666742	0.21312952	0.12725973	0.15216064	-0.96462774	0.14763927	0.11883068	-0.76969147	0.12445974	0.22124767	0.24777079	0.027606487	0.024066448	0.30367517	-0.21166706	0.003560543	0.21622324	-0.6883974	0.2359724	0.28479242	-0.03441429	-0.073400974	0.50044966	0.124595165	-0.22268629	0.5090375	-0.78290033	-0.34975386	-0.6278229	-0.2375493	-0.7585578	-0.026600838
AATF	0.6799793	-0.18631363	0.18313122	-0.047240257	0.46351242	-0.09904575	0.074985504	-0.25811386	-0.1181736	-0.20526314	0.16742516	0.021452904	-0.28783798	0.2582903	-0.5028057	0	-0.02967453	-0.39296246	-0.45479774	0.55888176	0.01227665	0.34648037	0.7052946	0.30316162	0.48468113	0.28135967	1.0549889	-0.065885544	-0.43319225	-0.643239	0.41298676	0.14418316	-0.18099403	0.39978886	-0.09417629	-0.10861397	0.14268684	0.03455448	-0.13071537	-0.13733959	0.021626472	-0.08781624	0.17508125	-0.06399155	-0.27954578	-0.20575714	-0.5417166	-0.12316799	-0.5506258
AATK	0.0580456255	0.5177524	0.42644406	0.40255642	-0.193295718	-0.410481685	-0.37418318	0.080650806	-0.0838403705	-0.0129704475	0.18253994	-0.047818422	-0.200961825	-0.02387142	-0.57917952	-0.038322687	-0.6946268	0.04817748	0.1063036925	0.106526133	0.18583488	-0.618272065	0.309609175	0.1133732775	-0.694570075	0.286587	0.430008902	0.1979050615	0.185284615	-0.079480655	0.300508735	-0.262174365	0.202476025	0.1259713175	-0.5701909	0.22801757	0.64640975	-0.198284865	-0.04742098	0.5306983	0.02851963	-0.324828385	0.46009302	-0.689465045	-0.291135075	-0.654307135	-0.24963832	-0.64635492	-0.154769422
ABAT	0.00272146866666666	0.49813334	0.453953423333333	0.328194456666667	0.337941486666667	0.0204313633333334	0.100158058333333	0.183898299333333	-0.0944320363333333	0.097002505	0.452253023333333	0.324716406666667	0.0946653666666667	0.2636485	-0.0635390466666667	0.213676134333333	0.0828323466666667	-0.028502622	-0.0910251943333333	0.0780638066666667	-0.08246851	-0.852299053333333	0.136439006666667	-0.0849870066666667	-0.72510085	0.007368565	-0.0603289633333333	0.250574428	0.0914117506666667	-0.124249774333333	0.210106691666667	-0.0878001846666667	0.164302666666667	0.125396412333333	-0.323209286666667	0.253221826666667	0.43840758	-0.0928762733333333	-0.212339719333333	0.28199466	-0.0827978463333333	-0.246779282	0.36604198	-0.29960458	0.0686532666666667	-0.29764079	-0.0542224266666667	-0.27117618	0.177639166666667
ABC1	-0.01940918	0.08723831	0.38327074	0.50628376	-0.2543478	-0.2744093	-0.10980415	-0.23398495	0.1732769	-0.109936714	0.20212555	-0.24790764	-0.1085186	-0.5127077	-0.4920988	-0.062045097	-0.5356388	0.20866871	0.07852268	0.1113472	0.07930851	0.22880173	0.25945663	0.3215227	0.14655304	0.18142986	0.15159225	0.10685158	-0.061647415	0.20811081	-0.039535522	-0.082616806	-0.045719147	-0.057353973	-0.042907715	0.08605766	-0.084376335	-0.017689705	0	0.29435635	-0.20196486	-0.06879711	0.23928976	-0.4499483	-0.3534031	-0.59059525	0.31138706	-0.2334652	-0.24196339
ABCA1	-0.49255466	0.50306606	0.4091406	0.6619787	-0.29847717	0	-0.571867	1.194953	0.02617073	-0.012556076	0.42838573	2.0380583	0.08203411	0.9395056	0.59638214	-0.45189857	0.16071987	0.94971466	0.51081276	-0.74085236	-1.1494122	1.2375708	1.0408621	1.0016756	-0.4528494	1.3563929	1.0543222	0.35084057	0.6200361	0.83908176	0.7129135	1.0466719	0.08861351	-0.117676735	0.13477421	1.2223167	1.2372704	0.36694527	-0.72848606	-1.2763605	-0.76228714	-1.1491346	-1.0070267	0.20218849	-0.47678375	-0.025007248	-0.33280754	-0.70499134	-0.067379
ABCA10	0.07895708	0.50172424	0.5484953	0.37832403	-0.17838955	0.032954216	-0.18820524	-0.05339384	0.14450407	0.24311304	0.17139626	-0.13385534	-0.09905577	-0.29369116	-0.014630318	0.0480175	0.08429623	-0.040109634	0	-0.23909092	0.18628597	-1.0846968	0.24551678	0.027592659	-0.6801691	0.09221077	-0.23657513	0.51980305	0.19957495	-0.038444996	0.025570393	-0.15393257	0.13569355	0.05003643	-0.5294175	0.27564287	0.18205309	-0.022027016	-0.27122355	0.50032616	0.09859705	-0.21619034	0.48734856	-0.48389912	-0.15691423	-0.16436768	0.019713402	0.0513649	-0.02664423
ABCA11	-0.032627583	0.48450756	0.5350733	0.16916561	-0.27810717	-0.12914896	-0.40026522	-0.029641628	-0.19100189	0.16425419	0.13295603	-0.548707	-0.14060497	-0.5608959	-0.5964689	0.121723175	-0.80395937	0.05570364	0.15885687	0.18374014	0.09186077	-0.740623	0.14901829	-0.018528461	-0.46888494	0.1065712	0.011786938	0.17473269	0	-0.08221245	0.21381569	-0.26661062	-0.016596317	0.088247776	-0.26104784	0.28693867	0.38671732	-0.08636093	-0.18129206	0.40039206	0.17667294	-0.13745165	0.35908318	-0.52734756	-0.3852496	-0.37553072	-0.14762783	-0.39356756	0.08728218
ABCA12	0.01867223	0.45488477	0.5819006	0.394937515	-0.308081625	-0.29146767	-0.101045372	0.0506196025	-0.077106715	0.26123357	0.274088145	-0.089184045	-0.07970929	-0.1042249225	-0.403451685	0.1601133325	-0.588562255	0.202891585	0.0940437305	0.034342765	0.164349555	-0.660753	0.22906351	0.0568068015	-0.57189704	0.187455175	0.0592296125	0.222843165	0.180311445	-0.0046982765	0.303574085	-0.28744507	0.035861015	0.249167925	-0.233711	0.258600235	0.271968845	-0.0672812465	-0.088768722	0.54255605	0.0377674095	-0.21197271	0.46903133	-0.5787747	-0.2925439	-0.33521223	-0.075870276	-0.460698125	-0.0164392
ABCA13	0.080007076	0.43539286	0.35725164	0.53280115	-0.055692673	-0.4245286	-0.045846462	0.22117186	-0.23623419	0.014500141	-0.023400307	-0.31285048	0.17055368	-0.19297886	-0.35803604	0.13186026	-0.94267845	0.119430065	0.035765648	-0.067233086	0.88727236	-0.88616276	0.05412817	0.16085196	-0.73484325	0.14426088	1.0718408	0.32619476	0.22242546	1.3104634	1.0944257	-0.5026479	-0.04735756	0.1415906	0.31598902	0.3823743	0.48603392	-0.15902805	1.2905974	0.39429283	0.008620739	-0.32790422	0.53108597	-0.44877863	-0.23644161	-0.6383071	-0.21157455	-0.69086885	0.4823146
ABCA2	0.15242195	0.400682685	0.40511012	0.14313007	-0.273081305	-0.279803995	-0.18091178	0.29013635	-0.020246028	0.08822751	0.233083485	-0.364452585	-0.31407619	0.21915078	-0.48851705	0.5860486	-0.36960364	0.0991146575	-0.04200244	0.173256635	0.14407158	-0.482822885	0.25180888	-0.011206627	-0.565679775	-0.0748524685	0.305915355	0.190240865	0.005056145	0.0140542995	0.28699588	-0.193963765	0.126615765	0.142854451	-0.47542739	0.21821022	0.348617555	-0.03755713	-0.172651531	0.41245342	0.25067234	-0.265010595	0.56777741	-0.526019575	-0.148801565	-0.2274997225	-0.109262465	-0.42537022	0.249759435
ABCA3	0.14471388	0.22479725	0.52045965	0.3459239	-0.07600355	-0.09817648	-0.275949	0	-0.20913124	-0.16678905	0.2785387	-0.36461687	-0.042148113	-0.36521864	-0.12822866	0.05933571	-0.34473753	0.09907246	0.011146069	-0.05218029	0.038526535	-0.8476834	0.11903	-0.096185684	-0.65750027	0.07519722	-0.21797991	0.003098011	0.034068584	-0.025445938	0.2203803	0.2654233	0.022286892	0.2109394	-0.5542817	0.09905338	0.4658308	-0.0754056	-0.2239728	0.34083652	0.035284996	-0.23835182	0.36770868	-0.38154364	0.046928883	-0.19325018	-0.016302586	-0.18375063	0.32690954
ABCA4	0.096419334	0.7522707	0.6151805	0.41098213	-0.24565601	-0.4079008	-0.27125454	-0.17892265	-0.003628731	0.21621704	0.47237682	-0.07964039	-0.17830086	-0.17239285	-0.69019413	0.22972584	-0.5857496	0.15402126	0.021542072	0.16355228	0.17716217	-0.7709875	0.18456745	0.06501675	-0.701416	0.24752998	0.09702301	0.46901798	0.28590488	-0.2069521	0.3889017	-0.31027985	0.14440536	0.41061878	-0.45960522	0.34614468	0.36020947	-0.08384228	-0.13013172	0.6277652	0.053869724	-0.24524403	0.63857555	-0.67599773	-0.3825884	-0.588254	-0.03897381	-0.79104805	-0.04994297
ABCA5	-0.094696364	0.480708923333333	0.45817137	0.227886043333333	-0.163334528666667	-0.25055059	-0.38068501	-0.20164601	-0.03564342	0.00795094133333334	0.084730465	-0.194925625	-0.122753143333333	-0.372879506666667	-0.454139543333333	0.11583821	-0.508603092	0.10079193	0.093990643	0.0345451036666667	0.05259943	-0.35761992	0.22928492	0.0390319826666667	-0.244532582	0.104808335333333	-0.044626714	0.26031065	0.12213596	0.0209857626666667	0.239796003333333	-0.0943810166666667	0.00457938533333333	0.130340732333333	-0.390706063333333	0.137904328333333	0.225260256666667	-0.170548436666667	-0.18942388	0.4523379	0.120150408	-0.11582629	0.405778083333333	-0.334890363333333	-0.110975426666667	-0.10166312	0.00397777533333333	-0.46879928	0.0854751266666667
ABCA6	-0.01551199	0.61167717	0.6205466	0.36003065	-0.27759862	-0.639363285	-0.355539795	0.068182944	-0.02475357	0.2125341885	0.190630915	-0.23187733	-0.32376742	-0.20876383	-0.58836675	-0.06652522	-0.84445405	0.234158995	0.175652505	0.20131254	0.1723938	-0.84109092	0.308838845	-0.162720205	-0.65659715	0.200330735	0.245304345	0.274254075	0.060986758	0.090139628	0.241654155	-0.2219800885	0.1124177	0.280551195	-0.35592031	0.43725705	0.31462216	-0.147474765	0.023544788	0.760117285	0.124943257	-0.17490745	0.5366037	-0.6992297	-0.2223010075	-0.514482025	-0.252930165	-0.63863016	-0.062217
ABCA7	0.06525739	0.333555223333333	0.629929863333333	0.507896416666667	-0.118592743333333	-0.618981043333333	-0.293373583333333	-0.5308083	-0.259709686666667	0.0700022366666667	0.273245493333333	-0.175719896666667	-0.542037646666667	0.00643284833333331	-0.557499423333333	0.137148223333333	-0.67067909	0.012460073	0.10432164	0.174308616666667	0.15383593	-0.591371366666667	0.544467286666667	0.548494662666667	-0.458806043333333	0.41965882	0.398214506666667	0.35540199	0.0508329066666667	0.0254629453333333	0.43030595	0.0575153	0.351771033333333	0.11875661	-0.10236898	0.12169282	0.400842833333333	-0.245975336666667	-0.178805513333333	0.26185608	0.106513496666667	-0.417465373333333	0.449332236666667	-0.732974666666667	-0.288838543333333	-0.378131079	-0.104080996	-0.518012366666667	0.139177799666667
ABCA8	0.010152817	0.5694599	0.67921305	0.5486131	-0.4782529	-0.46700478	-0.33917046	-0.007618904	-0.23113728	0.17853689	0.23141146	-0.27894115	-0.359859	-0.34437275	-0.7633748	0.13685608	-0.8742304	0.09404421	0.051464558	0.02822876	0.09200001	-1.0626702	0.22976637	0.23316002	-0.74568844	0.029072285	-0.13845778	0.3882084	0	0.23160553	0.3438835	-0.42628288	0.22695017	0.21586466	-0.53916407	0.46416998	0.48168087	-0.21232748	-0.05417776	0.65863657	0.1751051	-0.04689789	0.5438838	-0.6919637	-0.19131756	-0.5538845	-0.16446352	-0.76693964	-0.016269684
ABCA9	0.10345006	0.35916805	0.4765582	0.295188905	-0.02003145	-0.30661154	-0.17272496	0.064659357	0.07578898	0.0526292325	0.151546475	-0.27988744	-0.31378436	-0.244280575	-0.41375064	0.1048715125	-0.514410015	0.0658617	0.043734312	-0.029927017	0.065746309	-0.8554535	0.15762329	-0.047087195	-0.680759415	0.059226275	0.062534331	0.29280638	0.13792133	-0.01022172	0.112380983	-0.34661818	-0.038184642	0.09913373	-0.565272325	0.275589465	0.232066395	-0.11543584	-0.12937784	0.448440785	0.0787560925	-0.2409358	0.39549733	-0.326157575	-0.146558285	-0.39389205	-0.124620675	-0.458189485	-0.09618187
ABCB1	-0.14280939	-0.0073452	0.032949924	0.024823666	-0.28363752	0.15526152	-0.285192	0.03989458	0.22895193	-0.15215778	-0.31255293	-0.7140436	-0.07674742	-0.28569937	-0.5803523	0.13513517	0.09211302	0.15397787	0.1277833	0.12148142	-0.28946543	0.07144308	-0.15079403	-0.019499302	0.08097124	-0.51608276	0.17101908	-0.114765644	0.2909913	0.22637224	-0.02897501	0.17037249	-0.0881505	0.1623807	-0.3744979	0.09521055	-0.1985302	-0.30875444	-0.15965605	0.07213402	-0.007782459	-0.025114536	0.31095886	-0.063691616	0.24132013	0.35326147	-0.008739948	0.26227427	-0.3017974
ABCB10	-0.47887707	0.12367535	-0.3444271	-0.2764988	-0.63821316	0.25056267	0.3304739	0.11660004	0.03138256	0.005601883	-0.3465805	0.097595215	0	-0.1644392	0.5247679	0.15946293	0.38296604	0.62118816	0.51306534	0.3531885	0.43179893	0.29667187	-0.61241627	-0.26580238	0.08580589	-0.26378155	-0.099822044	0.17103958	0.5003643	0.3978243	-0.745615	-0.25449848	-0.047555923	-0.5307083	0.7576952	0.031866074	-0.07358837	-0.013559341	0.9209423	-0.111058235	-0.17419434	0.15825081	-0.06502056	-0.10669422	-0.10426998	-0.3671322	0.10952568	0.37717724	0.043117523
ABCB11	0.13257551	0.658412	0.6187482	0.4289856	-0.43071365	-0.40207434	-0.5578284	-0.23973799	-0.07393837	0.2593994	0.40980148	-0.16784668	-0.1941204	-0.36475945	-0.7075796	0	-0.7757039	0.23305082	0.109963894	0.17324162	0.36504745	-0.856153	0.25808477	0.2160964	-0.72801065	0.18159485	-0.11639023	0.4133463	0.15652561	0.040264606	0.22612953	-0.16605186	0.19476366	0.3520565	-0.4331479	0.34199572	0.47201633	-0.005748749	-0.009048939	0.74873686	0.25364876	-0.09396124	0.7488284	-0.87951374	-0.30902576	-0.70247316	-0.32797575	-0.63080883	-0.038238525
ABCB4	0.079269886	0.51796913	0.5565553	0.31893635	-0.36971235	-0.42084455	-0.35723162	-0.28557396	0.030718327	0.0966692	0.144238	-0.2996359	-0.31796026	-0.4026823	-0.6248293	0.2221117	-0.8960557	0.047246456	0.08658981	0.45375252	-0.11969137	-0.5771985	0.18315649	0.049408436	-0.1267457	0.11153412	-0.19934177	0.19490719	-0.0995965	0.08402681	-0.07312822	-0.4984889	0.08697224	-0.006592274	-0.6230717	0.21879911	0.15260458	-0.14555454	-0.25468254	0.4071927	0	-0.06934261	0.4262905	-0.14532232	-0.32931185	-0.45139074	-0.078356266	-0.031157017	-0.024005413
ABCB5	0.030153751	0.6240063	0.72807217	0.33306646	-0.25466108	-0.46220684	-0.40982866	-0.1272645	-0.07993698	0.04632759	0.35312128	-0.16856384	-0.047129154	-0.20460892	-0.5043316	0.00904417	-0.71099806	0.18066454	-0.013528347	0.007030487	0.32437468	-0.7128091	0.26510668	-0.041846275	-0.5506716	0.11116743	0.015122891	0.47369528	0.21584511	0.10111618	0.13067484	-0.3100896	-0.19760323	0.104579926	-0.5326085	0.19001055	0.2135067	-0.27513933	-0.15614653	0.4978385	0.13999176	-0.2004714	0.58320284	-0.8033123	-0.33802938	-0.49109983	-0.22368193	-0.63056374	0.09711027
ABCB6	0.1840496	0.6642513	0.43487024	0.3726573	-0.21136475	-0.33944702	-0.313488	0	0.03327465	-0.10334444	0.35980606	-0.1819992	-0.275692	-0.13324356	-0.18915749	0.105976105	-0.46170807	0.0270257	-0.04883051	0.07588196	0.18902111	-0.6536045	0.24407673	0.36063957	-0.46992874	0.001002312	0.16837502	0.15388584	0.089037895	-0.004304886	0.32489872	-0.1761713	-0.003500938	0.07328129	-0.28381252	0.21357727	0.19819593	-0.23120785	0.10497379	0.45920086	0.06117201	-0.28640032	0.29075718	-0.59363174	-0.39353943	-0.53060055	-0.14329338	-0.31517887	0.033644676
ABCB7	0.043304443	-0.42323923	-0.026427269	0.25306225	-0.1312027	0.4822464	-0.16709137	0.036527634	-0.29701233	0.10404873	-7.15256e-05	-0.048419	0.25925636	0.001531601	0.24030018	0.004434586	0.31733608	0.12387943	0.35795307	0.015503883	0.06008625	-0.20318317	-0.16709709	0.23265171	0.29100132	-0.14791584	-0.8119869	-0.27730942	0.1138258	0.24488354	-0.28217506	0.50669575	-0.3257637	-0.39058495	0.49285412	0.02265358	-0.22736263	-0.06409645	0.361928	-0.6195154	-0.32326698	0.059695244	-0.09146023	0.12813282	0.14395714	0.07255459	0.052894592	-0.29240704	-0.026916504
ABCB8	0.011286736	0.6427016	0.43702698	0.28866005	-0.2777667	-0.099671364	-0.19595814	-0.031678677	0.000941753	0.17738104	0.2934327	-0.25592184	-0.155869	0.09075546	-0.57425165	0.1745863	-0.4959221	0.05488777	0.2001071	0	0.16030979	-0.5608349	0.3132844	-0.11357021	-0.53214025	0.14483881	-0.022180557	0.26335573	0.1383996	-0.023608685	0.4648962	-0.29630232	0.16232347	0.022142887	-0.31048203	0.27270508	0.371068	-0.2015152	-0.007226944	0.57158375	0.17466927	-0.30869484	0.3350892	-0.3842249	-0.22501993	-0.16609383	0.022619724	-0.38408184	-0.1165061
ABCB9	-0.0131190613333333	0.53289923	0.473858196666667	0.314633213333333	-0.319525716666667	-0.494873523333333	-0.448603783333333	-0.292899764666667	0.0283888173333333	0.0457917833333333	0.12075742	-0.114639443333333	-0.153641695333333	-0.433346746666667	0.169852583333333	-0.17551962	-0.683021376666667	0.01598851	0.131392956666667	0.0778544746666667	0.154600459666667	-0.0659559566666667	0.0864669466666667	0.075382868	-0.294777393333333	0.210316816666667	-0.183107376666667	0.260576566666667	0.123337428333333	0.129048188333333	0.00523933	-0.310771466666667	-0.031067848	0.03161621	-0.427346066666667	0.256508196666667	0.481985413333333	-0.176637808	-0.24736039	0.510595796666667	0.139418918333333	-0.282343704666667	0.43271335	-0.56722069	-0.327296733333333	-0.383085563333333	-0.0644024216666667	-0.56262605	-0.08090067
ABCC1	0.100892067	0.565540555	0.423496245	0.284498935	-0.171517135	-0.41244459	-0.27990222	-0.065134285	-0.220175502	-0.0495235915	0.23093748	-0.003009795	-0.36951518	-0.21883011	-0.47898172	0.002373455	-0.8157425	0.0830059055	-0.0006287095	0.079899788	0.19402075	-0.486643795	0.05074954	0.064491747	-0.51225616	0.137992145	0.039355995	0.25760484	-0.01539278	-0.0560021415	0.147725345	-0.31488943	0.0482108605	0.19820595	-0.238222837	0.210125215	0.442680835	-0.28045964	-0.21563578	0.5329368	0.104578257	-0.094250918	0.5758219	-0.4655788	-0.31803918	-0.34073257	-0.30680657	-0.71763565	-0.0045108795
ABCC10	0.06759834	0.2764988	0.27103186	0.25477362	-0.087249756	-0.19224262	-0.23063374	-0.17196131	0.20089817	0.0854249	0.22427797	-0.23050404	-0.36537552	-0.12932205	-0.4689541	0.28248024	-0.5863199	-0.0364933	-0.106070995	0.16820145	0.19420719	-0.3488121	0.19098473	0.033005238	-0.12523842	0.02536869	0.10223293	0	0.067144394	-0.15620327	0.120116234	-0.29475403	0.057578087	0.07992029	-0.29980373	0.11123848	0.20885038	-0.16539001	-0.058363914	0.35122013	0.26861763	-0.31830835	0.30368328	-0.47217464	-0.020133018	-0.23394012	-0.18787956	-0.12077904	0.010481834
ABCC11	0.240469933333333	0.591067163333333	0.679395683333333	0.342980863333333	-0.301590763333333	-0.30985578	-0.246817746666667	-0.109741051666667	-0.157965976666667	0.08956337	0.26985534	-0.192272501	-0.201003709	-0.32407745	-0.50372871	0.0750220623333333	-0.90741747	0.0625453	0.0836181643333333	0.0738348966666667	0.17259582	-0.836577266666667	0.24725564	0.0248820003333333	-0.71150525	0.127382916666667	-0.0646440183333333	0.34769964	0.06959486	0.169605731333333	0.234432856666667	-0.282273133333333	0.109432697666667	0.241085848666667	-0.4246769	0.309885823333333	0.468805633333333	-0.110213278666667	-0.0203463223333333	0.666828	0.176925023333333	-0.23699331	0.51935544	-0.787573333333333	-0.311519463333333	-0.56957245	-0.134142716666667	-0.66768281	-0.011775016
ABCC12	-0.07299852	0.44092178	0.49691582	0.2586007	-0.37342596	-0.10993433	-0.23646688	-0.06124115	0.2384448	0.16297674	0.14399385	-0.25226164	-0.14779615	-0.30013084	-0.15753984	0.102170944	-0.584476	0.24494219	0.09806585	-0.019565105	0.12178993	-0.7581687	0.1704483	-0.16797781	-0.65331125	0.05622816	0.05184126	0.23592997	0.12812853	-0.032455444	0.17001915	-0.1541524	0.14983559	0.07408619	-0.29687548	0.36552525	0.24449444	-0.07391214	0.13365698	0.23056746	0.11067104	-0.15575027	0.3879733	-0.4888549	-0.34986496	-0.30108118	-0.15233374	-0.5428424	-0.19239044
ABCC13	0.147325515	0.840919	0.420620675	0.328532215	-0.363604785	-0.44986868	0.010660175	-0.26241231	0.01625848	0.091585875	0.397597315	-0.184972048	-0.338457105	-0.210114005	-0.47507526	0.133431678	-0.423790455	0.13170266	0.056321621	0.327763085	0.26741695	-0.7752204	0.1065196985	0.347296235	-0.57814216	0.0369660875	0.63433125	0.036564825	0.05220127	-0.0495893955	0.138724805	-0.53835916	0.1356630325	0.08524513	-0.48029089	0.241274595	0.35166645	-0.147587775	0.0888943675	0.7187941	0.0584518915	-0.25034308	0.60487437	-0.571250215	-0.09032917	-0.50174044	-0.222550155	-0.77011015	0.293526645
ABCC2	0.006549358	0.38735914	0.45737076	0.34876347	-0.25088072	-0.6862526	-0.38231993	-0.028594017	-0.17474174	-0.040400982	0.20568466	-0.15045643	-0.3003807	-0.37076902	-0.53853226	-0.15165281	-0.7118006	0.037201405	0.2514658	0.07996893	0.15659046	-0.4453392	0.3183241	0.02980709	-0.34388542	0.11317158	-0.04366207	0.36813545	0.23935413	0	0.1611805	-0.28217316	0.20968914	0.19202185	-0.38634777	0.3622961	0.37420368	-0.08660412	-0.31467104	0.36737394	0.010299683	-0.3530569	0.34534788	-0.7572422	-0.44217014	-0.6410074	0.10413456	-0.7583213	-0.07125616
ABCC3	0.27373028	0.5045452	1.5790224	0.3152542	0.35298634	0.18767643	0.29554462	0.07988262	-0.4229393	-0.027842522	1.5061893	0.3726101	-0.34466457	-0.24936962	-1.3013744	-0.11039257	-1.4664106	-0.14451885	-0.3161211	0.42691612	0.6731844	0.02754116	0.44094372	0.64673996	-0.35198307	0.92400074	0.70295334	-0.075689316	-0.20410442	-0.12602901	-0.21033478	0.10275364	0.57712364	0.46793747	0.4860239	0.24075985	0.6931925	-0.098176	0.40671062	0.7284422	-0.368618	-0.8662605	0.4210701	-1.1303997	-0.5334215	-0.87544155	-0.30008984	-1.0504198	-0.59508896
ABCC4	-0.07725382	0.47583723	0.5708275	0.41267872	0.27467537	0.54447365	0.17791557	-0.05378151	0.11917591	0.16131401	0.8776407	0.15477276	-0.009770393	-0.217659	0.12562466	0.56862354	-0.5535908	0.07875872	-0.25455856	0.062346935	0.043382645	-1.1173868	-0.077280045	-0.09327173	-0.7013998	-0.23046207	-0.2799859	0.18174648	0.45872784	-0.14950466	-0.095276356	-0.158494	-0.034101486	0.14921188	-0.18271065	0.22130394	0.25578594	-0.23255444	0.728858	0.3005991	-0.14758682	-0.20602798	0.16519213	-0.46213627	0.22258091	0.15299416	0.34775066	-0.1102581	0.06713009
ABCC5	-0.21530374	0.30435753	0.111210031666667	0.203935463333333	0.160514516666667	-0.303537373333333	-0.247017066666667	0.024851322	-0.107277396666667	0.241150696666667	0.03080559	0.0846044233333333	0.0394538233333333	-0.064561525	0.192181276666667	-0.31523196	-0.0061952233333333	-0.0722064986666667	0.420653816666667	0.0585862813333333	-0.163800083333333	-0.498849076666667	0.587721363333333	0.308271573333333	-0.397123815666667	-0.05499252	0.661890493333333	0.328038063333333	-0.0880446413333333	-0.122602461333333	0.563295366666667	0.55937673	0.341738226666667	-0.217954	-0.246141593333333	0.33746099	0.731036023333333	-0.0451958976666667	-0.09175857	-0.33191394	-0.0878539066666667	-0.179822126666667	0.0808307283333333	-0.47429117	-0.324218904666667	-0.260101160666667	-0.29114771	-0.229166676666667	0.118142766666667
ABCC6	0.1855141636	0.614811508	0.55147486	0.460375116	-0.213511848	-0.418843748	-0.246609784	-0.077855874	0.0214407924	0.0361346244	0.312940688	-0.098921108	-0.1992227578	-0.236027146	-0.48647289	0.141226576	-0.799078738	0.164985752	0.0493001946	0.128392317	0.1822915064	-0.874134252	0.244368172	-0.0046636576	-0.72818986	0.1650542254	0.116695498	0.323110582	0.1094042778	-0.000649071600000001	0.35219183	-0.26872311	0.125390818	0.21667137	-0.52481681	0.340731048	0.410203082	-0.219825075	0.0093686106	0.567586988	0.120240593	-0.21902113	0.572213648	-0.686303052	-0.188915536	-0.584024242	-0.201528548	-0.498972416	-0.0432182314
ABCC8	0.17500591	0.61490154	0.69542027	0.5849304	-0.2055893	-0.4116249	-0.12879181	-0.002835274	0.045422077	0.1259594	0.36041832	-0.09347963	-0.17113495	-0.23018885	-0.5840163	0.123040676	-0.82019854	0.15105867	0.108279705	-0.003604889	0.15957594	-0.919188	0.20925617	0.06670666	-0.66940355	0.18381166	-0.020783424	0.52501917	0.19001102	-0.005090237	0.50207376	-0.17615128	0.19352627	0.23188925	-0.39143085	0.25323772	0.4723773	-0.24533606	-0.1311388	0.5726185	0.26126814	-0.097632885	0.48356438	-0.69936657	-0.32694578	-0.646317	-0.22476435	-0.64340067	-0.085140705
ABCC9	0.20725417	0.53957415	0.7000079	0.37409472	-0.177456139	-0.34294224	-0.191866875	-0.066860915	-0.040578127	0.10590029	0.318361275	-0.132463695	-0.278392075	-0.39903259	-0.67826675	0.212550165	-0.660861725	0.15899229	0.0965952895	0.086209535	0.334397315	-0.8793497	0.319473265	0.05509305	-0.61353135	0.10068846	0.082186224	0.408916235	0.04095483	-0.031557083	0.20949745	-0.30635667	-0.01193738	0.264861345	-0.40642905	0.246605875	0.43397069	-0.19727135	-0.0481581685	0.598846665	0.225389958	-0.24151826	0.60766602	-0.69526268	-0.169792655	-0.30131125	-0.20403671	-0.564853665	-0.0440616615
ABCD1	0.22036743	0.58335304	0.6311588	0.26785135	0.15701294	-0.5907383	-0.17558861	-0.047574043	0.15014267	-0.16461039	0.55324936	-0.20222282	-0.46002817	0.5761795	-0.6302595	0.4254694	-0.39834976	0.05952549	-0.27584362	0.21684742	0.47365856	0.34644127	0.35494995	0.000208855	0.16726589	0.43911743	0.9514284	0.1639986	0.033973694	-0.19951344	0.25337124	-0.10454464	-0.050511837	0.23780632	-0.4877243	0.21467352	0.22126627	-0.1655407	0.05490303	0.65127563	0.18203688	-0.24773502	0.48253107	-0.30125904	-0.4899521	-0.19279766	-0.46373796	-0.5463562	-0.2663741
ABCD2	0.10761404	0.5501828	0.55992794	0.41955233	-0.14414644	-0.18702507	-0.3146386	-0.1627059	0	0.21943474	0.30492592	-0.28345966	-0.16008902	0.1050148	0.001069069	0.21962309	-0.6522484	0.10910559	0.033228874	0.1881218	0.25120735	-0.98864746	-0.001605988	-0.025269508	-0.7028818	0.18512964	-0.035928726	0.29483843	0.22146177	-0.11720562	0.1738596	-0.1071682	-0.005426884	0.33840466	-0.41169453	0.2572074	0.37006235	-0.3369317	-0.10340786	0.47716427	0.13503313	-0.2603922	0.7222228	-0.100707054	-0.1437068	0.079857826	0.11650801	-0.24771404	0.19869709
ABCD4	0.14204097	0.58841562	0.66910697	0.437364105	-0.315052275	-0.56983448	-0.32343054	-0.0978717805	0.120511535	0.041920183	0.23516965	-0.22686553	-0.332744595	-0.26637888	-0.661116125	0.07528114	-0.67211795	0.232211825	0.100170609	0.119078395	0.17746639	-0.595718145	0.246216295	0.21576023	-0.64926171	0.13761401	-0.07890439	0.40613318	0.2513597	0.04478526	0.320278885	-0.252631425	0.289438965	0.28675151	-0.44403171	0.451173305	0.37626815	-0.13388133	-0.065919638	0.64780712	0.34347582	-0.1403839575	0.610030165	-0.55550264	-0.26566243	-0.537868265	-0.21457314	-0.70303415	0.010780335
ABCE1	-0.146523955	-0.455779075	-0.31659269	-0.26856708	0.0861749635	0.495224955	0.089550972	-0.373795985	0.08496809	0.168427465	-0.339539525	-0.167612075	0.1550168975	-0.28329849	0.17660046	0.0671691925	0.384977825	0.0541915895	0.078994274	-0.0167059915	-0.37090349	0.40772343	-0.355349065	-0.345829485	0.42172099	-0.156229015	-0.896840565	-0.103154183	0.050441265	0.010363579	-0.315479755	0.286169525	-0.39372206	-0.047390938	0.227493285	-0.146375175	-0.29369736	-0.009449005	-0.0745997445	-0.415786265	-0.017375947	0.207484245	-0.24771118	0.44797134	0.218343255	0.343289375	0.418256765	0.326254365	-0.292399885
ABCF1	0.63094997	-0.1598119715	0.182347772	0.09152842	0.26346826	0.097230435	-0.360064505	-0.59551477	-0.13925743	-0.23669529	0.0428648015	-0.128826619	-0.315834525	-0.52849864	-0.42864131	-0.469464785	-0.4628067	-0.145884035	-0.1710233735	0.38042164	-0.14751768	0.465067865	0.3974719	0.23918009	0.304443365	0.107458115	-0.20889044	-0.1660647395	-0.29268074	-0.24142361	-0.18727541	0.2494230215	-0.3704853	0.15686226	-0.05161142	-0.1977005	-0.16918993	0.130123138	-0.060450555	0.1338911	-0.067586897	0.203755855	0.287985325	-0.02733326	-0.327366355	-0.25387478	-0.035886289	-0.22014284	-0.56031561
ABCF2	0.14788262	0.305027963333333	0.25730737	0.15414063	-0.34982888	-0.412620543333333	-0.0969692833333333	-0.318728763333333	-0.173042931666667	-0.074704329	0.231113753333333	-0.3012441	-0.374791776666667	-0.353664716666667	-0.303770223333333	-0.0564862893333333	-0.577809483333333	0.0416973446666667	0.0813492183333333	0.162757081	0.178254286666667	-0.0467963266666667	0.154124736666667	-0.007288139	0.01737706	0.0218459766666667	-0.162177241	0.177499293666667	0.002849579	-0.149999616666667	0.112314382333333	-0.0885717083333333	-0.083295821	-0.02976195	-0.312015061333333	0.06333176	-0.00494527333333335	-0.141127108	-0.082678795	0.454555826666667	0.29743306	-0.0366767233333333	0.442274096666667	-0.2247227	-0.26687113	-0.258603892	-0.051268736	-0.446771146666667	-0.115398244333333
ABCF3	0.24389935	0.55386925	0.20012999	0.1687851	-0.34680462	-0.46230364	-0.09921551	-0.3291011	0.15667439	-0.21375847	0.030498505	-0.28571987	-0.35351562	-0.005639076	-0.49317074	0.03523159	-0.69034195	0.16645241	-0.0808053	-0.007545471	0.24474144	-0.08087158	0.22023869	-0.053445816	-0.12665653	0.00590086	0.23825073	-0.010281086	-0.028473854	-0.21952438	0.058336258	-0.069031715	0.1526289	0.17384815	-0.09358215	-0.05403471	0.27232075	-0.23406506	0.1283989	0.4232769	0.118040085	-0.23536205	0.3490348	-0.3926611	-0.2460804	-0.43776226	-0.14426422	-0.5975075	-0.18856621
ABCG1	0.0243665366666667	0.510352446666667	0.408795911666667	0.173059146666667	0.0305825055	-0.226382175	-0.113959635	0.252349138333333	0.0365514765	0.146111011166667	0.390800473333333	0.258687331333333	0.043898825	0.2514742975	-0.145112921666667	0.193069537166667	-0.242128771666667	0.121035497666667	-0.0431512175	-0.117258389166667	-0.0854058276666667	-0.496736361666667	0.368209835	0.00993386916666666	-0.59756684	0.006043593	0.285098480666667	0.317699354166667	0.1379981035	-0.0790135856666667	0.448705753333333	-0.237351655	0.117427427833333	0.294666685	-0.467929443333333	0.320215386666667	0.40321238	0.0246984128333333	-0.241553703666667	0.262059766	0.104537648166667	-0.348944355	0.223736207833333	-0.199434285	-0.0751510465	-0.094468835	0.00653035933333334	-0.64326931	0.127246785
ABCG2	0.1517725	0.6651535	0.68760014	0.48370218	-0.27523613	-0.38735294	-0.27595282	-0.15712023	-0.009034157	0.16801453	0.12051201	-0.0677557	-0.29019833	-0.49581957	-0.5112009	0.11125374	-0.720139	0.079937935	0.06118679	0.0385108	0.20661211	-0.9241514	0.08756733	0.096095085	-0.61825895	0.06043005	0.03467846	0.33190727	0.119078636	0	0.23938847	-0.18337345	0.17924929	0.364717	-0.33559608	0.40913343	0.15819168	-0.18612146	-0.23644304	0.6957216	0.17568684	-0.23196745	0.7057214	-0.6533451	-0.2686515	-0.4349432	-0.05325079	-0.6629224	-0.016544342
ABCG4	0.07866001	0.43272734	0.4729786	0.18797779	-0.23170805	-0.4525342	-0.55634737	-0.06643534	-0.20770502	-0.03589058	0.24859667	-0.17901754	-0.2956872	-0.2791934	-0.5810828	0.1534729	-0.7297249	0.028108597	0.1625948	0.111457825	0.06287527	-0.86965704	0.18072224	0.106051445	-0.795413	0.10280371	0.07770157	0.411036	0.20504427	0	0.28392458	-0.2595973	0.01995039	0.19138384	-0.49026632	0.26485443	0.42834187	-0.32185555	-0.24380255	0.5906863	0.17704344	-0.2317934	0.4917369	-0.5911679	-0.3623724	-0.6996317	-0.34276724	-0.7400651	0.038930416
ABCG5	-0.18352318	0.5340252	0.51185465	0.20135832	-0.21508932	-0.24711943	-0.017897606	-0.05562067	0.06868076	0.075621605	0.124545574	0.026106834	-0.32074165	-0.22774792	-0.39086628	-0.008779526	-0.5319319	0.21755123	0	-0.006999493	0.116372585	-0.7531347	0.2770772	0.056887627	-0.7909603	0.19575691	0.055996895	0.3277974	0.06936121	-0.02562666	0.1113739	-0.2589035	0.059341908	0.03195715	-0.6267247	0.24002838	0.23939753	-0.21909428	0.057961464	0.53611994	0.2198019	-0.2527089	0.45125246	-0.616941	-0.20458221	-0.46282768	-0.06861687	-0.68215847	-0.3684473
ABCG8	-0.00023222	0.63133526	0.5715575	0.45268965	-0.19776726	-0.5284934	-0.44417048	-0.11898184	-0.040954113	0.12758207	0.22899294	-0.4190569	-0.3061118	-0.13076687	-0.47731876	0.034201145	-0.814868	0.091281414	0.17126703	0.09457207	0.13895941	-0.960289	0.23898602	0.1265564	-0.5780153	0.25876856	0.07048464	0.26364183	0.094875336	-0.02680254	0.3050809	-0.24131584	0.17187119	0.2415204	-0.31505013	0.30610752	0.49369907	-0.2252264	-0.09480667	0.4747076	0.21077251	-0.39387846	0.70527124	-0.5484686	-0.25094414	-0.42678404	-0.14152288	-0.8908148	0
ABHD1	0.15808296	0.5835514	0.3966074	0.2398653	-0.30856943	-0.58344173	-0.3873725	-0.12714577	-0.045320988	0.16861105	0	-0.15247202	-0.14029408	-0.48715925	-0.4898553	0.051525593	-0.7243228	0.1595025	-0.03374815	0.022287369	0.14495277	-0.6335921	0.1829915	0.003000736	-0.4427781	0.05052185	-0.02546215	0.11800146	0.067489624	-0.06241703	0.14133787	-0.37156963	-0.03185177	0.2170043	-0.5495343	0.14169407	0.32116652	-0.33349133	0.050838947	0.55261135	0.12129307	-0.167974	0.48585892	-0.76920986	-0.32482433	-0.6703124	0.003669262	-0.61577463	0.15675354
ABHD10	-0.48248386	-0.11489296	-0.27062035	0.011444092	-0.08760643	-0.06653118	0.034576416	-0.1388359	0.6302023	0	-0.35350037	-0.5044899	-0.08905411	-0.3063135	0.2831297	-0.3551159	-0.27626038	0.44872856	-0.14754486	-0.17363167	0.10889721	-0.3206358	-0.075938225	0.06733513	-0.24315834	-0.26641655	-0.5281992	-0.021583557	0.5195322	0.3402462	-0.2870016	-0.14210892	0.005405426	-0.0070467	0.27949333	0.3623991	-0.3292961	-0.22080612	0.22157383	-0.18344116	0.038064957	0.1763525	-0.2419262	0.07487202	0.02527237	0.24130821	0.012224197	-0.026445389	0.114910126
ABHD11	0.0234821633333333	0.419204553333333	0.52871896	0.30546109	-0.394132933333333	-0.510599613333333	-0.305937923333333	-0.265650746666667	-0.257735885	-0.009010792	0.0146439866666667	-0.03871552	-0.398180006666667	-0.365962026666667	-0.496472676666667	-0.008942448	-0.733024433333333	-0.0202725723333333	0.142523446666667	-0.04674355	0.204436465333333	-0.562348683333333	0.1419754	0.032851855	-0.362500186666667	0.08606291	0.0354159683333333	0.335445403333333	0.0389536233333333	0.00814120066666667	0.240864276666667	-0.31959009	0.0706596363333333	0.126916090666667	-0.121730648333333	0.198717437	0.235141911666667	-0.250605903333333	-0.113221803333333	0.5914135	0.225704353333333	-0.0860996233333333	0.514258703333333	-0.676085953333333	-0.236604695333333	-0.403466536666667	-0.178411163333333	-0.74627718	-0.143365062333333
ABHD12	0.150121214	0.16396737	0.360324625	0.176764725	-0.19234991	-0.41654062	-0.086502075	-0.312304735	0.04091978	-0.13399553	0.0715444065	-0.15388012	-0.129446981	0.09837866	-0.3330698	0.151889328	-0.4117508	-0.1505761125	-0.22619796	0.098323345	0.39889193	-0.125011446	0.077753065	0.0816826825	-0.0439395895	0.0474085795	-0.037209513	0.1150603305	0.022200585	-0.061037064	0.26950455	-0.11506033	-0.0203299515	0.2544055	0.089465141	0.279064655	0.077967882	-0.089167117	0.144480703	0.562045825	0.408123495	0.0673446665	0.423415415	-0.184085845	-0.261601925	-0.36144495	-0.17179823	-0.48015141	-0.119748115
ABHD13	-0.08662701	0.2284255	0.11759949	0.11296177	0.11307192	0.47403193	0.47835112	0.98581743	0.45164347	0.36838865	0.1035161	0.5916667	0.69278574	1.0601048	1.2401681	0.7596364	1.13306	-0.18372059	-0.233572	-0.35116482	-0.19544601	-1.1019464	0	-0.32299995	-0.913867	-0.20501137	-0.551733	0.21872711	-0.13628769	-0.17032766	-0.15101957	-0.63943624	0.11275339	-0.15998745	-0.36722612	0.21335936	0.21436882	-0.30440092	-0.1805582	0.27755308	0.041528225	-0.4242301	0.2728467	0.12517595	0.35140562	-0.017905712	0.2474494	0.28449583	0.5864148
ABHD14A	0.40053272	-0.06705475	-0.24021196	-0.20787144	-0.54202366	-0.39782047	0	-0.7649336	0.19063854	-0.16709805	-0.08717537	-0.7274313	-0.06498432	-0.34963417	-0.012480736	0.049866676	0.20505142	-0.39491177	-0.32250595	0.14563084	-0.04821968	0.10126877	-0.33130264	-0.103580475	0.47630215	-0.3236122	-0.6471205	0.04167366	-0.22583485	-0.12237549	-0.34162045	-0.37925243	-0.44863224	-0.3089552	-0.51754475	-0.12665272	-0.4496088	0.24977589	-0.2602892	0.037474632	0.52730274	0.09242058	0.18499374	0.14598179	0.18819618	0.37755394	0.37752342	0.3630619	-0.03863144
ABHD14B	0.065615654	0.2870369	0.2342267	0.07418156	-0.23955631	-0.709425	-0.40140915	-0.6385622	0.14173794	-0.37489223	-0.13110971	-0.600585	-0.5336447	-0.32382107	-0.6075487	-0.059182167	-0.61149216	-0.015576363	-0.28665352	0.059415817	0.40827274	0.009768486	0.16952801	0	0.81993294	-0.082826614	-0.06626606	0.06052494	-0.16374683	-0.17005348	-0.01901722	-0.120830536	-0.17095757	-0.041051865	-0.38343048	0.04350376	-0.017418861	-0.03773403	0.06090641	0.3330269	0.45953083	0.26354408	0.4684763	-0.30024433	-0.45934296	-0.10721207	0.21025658	0.010014534	-0.56881
ABHD2	-0.0325455673333333	0.457468353333333	0.46746604	0.168902399666667	0.143298306666667	-0.467047216666667	-0.038008055	0.102425418666667	-0.235513686666667	0.065419672	0.290827273333333	0.143861136666667	-0.295603273333333	0.0843993766666667	-0.538931996666667	-0.00311930933333333	-0.48579645	0.0595215173333333	-0.0261357633333333	0.150857131333333	0.08429289	-0.44388914	0.556223396666667	0.185843783333333	-0.582965846666667	0.365641275333333	0.611092572333333	0.19121774	-0.00529178	-0.142507551666667	0.3829565	-0.333965303333333	0.379787446666667	0.37748829	-0.14271577	0.294190086666667	0.520112356666667	-0.162498793333333	-0.217223643333333	0.40647141	0.105559824666667	-0.327822050666667	0.300135453333333	-0.67533939	-0.112291970333333	-0.506454303333333	-0.403318086666667	-0.506126563333333	-0.119960785
ABHD3	-0.14634132	-0.4263401	-0.4449253	0.1190052	-0.19935226	-0.00797081	0.11580849	0.89434433	-0.66213703	0.02431488	-0.5699568	0.93124104	0.2709999	0	0.5987587	-0.4260006	0.53719807	0.7915087	0.7037115	-0.21802998	-0.7986593	0.39366817	-0.59090805	0.30874157	0.006735802	0.6589451	-0.017119408	0.39822197	0.81057644	-0.16039658	-0.58770466	0.05085945	0.6045418	-0.11443615	1.0672646	-0.37039375	0.03548813	0.46574783	-0.4495697	-0.9371567	-0.44725132	0.32499313	-1.022707	-0.045036316	-0.026717186	-0.66413784	0.18248367	0.5432768	-0.11041927
ABHD4	0.21944523	0.5414467	0.44450378	0	0.27471924	-0.43363953	0.14775467	0.19778347	0.21394634	0.23249626	0.2840519	-0.291399	-0.32170296	0.8380699	-0.34998322	0.4000826	-0.17570496	-0.11953592	-0.031341553	-0.003892899	0.45597744	-0.39941978	0.44520378	0.08795166	-0.44711018	0.22884464	0.7218838	0.51725674	-0.08518791	-0.09772396	0.510314	-0.14503765	0.41574574	0.18544865	-0.4230461	0.24145699	0.22044754	-0.119338036	0.06884289	0.4210105	0.1433754	-0.18596077	0.32293844	-0.37302017	-0.12104893	-0.3559637	-0.5090661	-0.20429802	-0.034640312
ABHD5	0.47843552	0.09106636	-0.18509197	-0.19914627	0.61765003	0.22035027	0.49890995	1.2303009	-0.5281553	0.3060465	0.2545004	0.8563471	0.57653046	1.1283588	0.29097557	0.13261032	1.2550468	-0.029253006	0.06526852	-0.4320011	-0.14719868	-0.2387743	0.7628889	-0.3997774	-0.53292084	0.10666466	1.5929651	0.4454441	0	-0.20621967	0.88119316	0.41567612	0.6331644	0.42418385	-0.14534569	0.4327526	0.9778795	0.57787323	0.08921051	-1.4567356	-0.6205349	-0.759552	-0.94649315	-0.25146008	0.22317791	-0.75087833	-0.9443369	0.29231358	-0.26334667
ABHD6	-0.18605518	0.4168663	0.4549322	0.14305592	-0.106022835	-0.26630592	-0.13420582	-0.19665527	0.03275013	0.11128044	0.21894264	-0.24575806	-0.35815716	-0.20307255	-0.6492491	-0.15073872	-0.7567053	0.19498444	0.061686516	0.20385456	0.059422493	-0.252532	0.2530403	0.29020882	-0.06857681	-0.13824368	0.4256153	0.111335754	-0.09496021	-0.12658978	0.025476456	-0.5081339	0.074920654	-0.073794365	-0.19887638	0.3082466	0.13076591	-0.02656746	0.1365118	0.5022354	0.008841515	-0.18261337	0.2912116	-0.22359562	-0.3027563	-0.28434467	-0.1441679	-0.28230572	-0.001826286
ABHD7	-0.11547279	0.35066557	0.34571886	0.32958937	0.020772457	-0.3660574	-0.058650494	0	0.081594944	-0.11677122	0.08766031	-0.16046	-0.1924777	0.032661915	-0.26660013	0.007460117	-0.35071993	0.281487	0.041316986	-0.19199705	0.2499032	-0.48249102	0.34031248	0.05009842	-0.7767925	0.06547356	0.15049982	0.06146097	0.1384244	-0.10584974	0.15782547	-0.45287228	-0.06292105	0.24079847	-0.3424306	0.18890381	0.1590519	0.03268385	-0.024048328	0.3762269	-0.06553841	-0.38346004	0.33354664	-0.40561438	0.088608265	-0.060822964	-0.09887838	-0.34766626	0.10653067
ABHD8	0.372015	-0.17245293	0.39801884	0.3547163	-0.20877743	-0.013037682	-0.31817532	0.06886101	-0.23515797	-0.16845322	0.24923134	0.0647316	0.40689754	-0.359066	0.2823677	-0.5429373	0.007855415	-0.06586933	-0.045612335	-0.18799686	-0.05095005	-0.63412666	0.03660488	0.24748135	-0.24457741	-0.08623886	-0.28774452	-0.28606796	-0.10807705	0.27844238	0.09095001	0.36239815	-0.1822176	-0.23255348	0.24927521	0.08075619	-0.37697983	-0.24066639	0.32481766	-0.14325523	0	0.1938572	0.20497704	0.15177536	0.07864189	-0.09557152	-0.11509895	-0.007962227	-0.067399025
ABHD9	0.1516552	0.3298478	0.62827253	0.3768077	-0.080863476	-0.28570938	-0.14568186	-0.026773453	-0.13519049	0.019412518	0.34266138	-0.1808691	-0.23316908	-0.15891933	-0.39544964	0.12513304	-0.5677309	0.17895555	0.122437954	0.24032927	0.07770729	-0.7899265	0.21674824	0.036672592	-0.631011	0.15555191	-0.059911728	0.43554974	0.13624334	0	0.17533636	-0.23767948	0.31275272	0.29042482	-0.3368578	0.21058321	0.36332655	-0.27885056	-0.14358664	0.46884918	0.118653774	-0.29519796	0.4766469	-0.64923096	-0.15326309	-0.48077917	-0.36204243	-0.7379818	-0.016504765
ABI1	0.1447804	0.25866175	-0.025334135	0.08908463	0.09469437	0.156944753	-0.017338755	0.13940048	0.196527481	0.194999215	0.04508853	0.139307737	-0.02735614	0.21606183	-0.126008735	0.053636552	0.09432983	-0.026273725	0.003510237	-0.052016972	-0.070142265	-0.228788855	0.132738345	-0.1159369925	-0.288200862	0.211224565	0.1861653305	0.2438068325	0.064953565	-0.074300291	0.119052885	-0.04561615	0.17794037	0.203324793	-0.159957645	0.1677927975	0.417871715	-0.0680873395	0.02221155	-0.03502202	-0.017972947	-0.0365507605	0.0881579	-0.231846565	0.00229501000000001	-0.17099357	0.01086879	-0.03353882	0.09619236
ABI2	0.131492293333333	0.40241845	0.41523139	0.144014356666667	-0.197389920666667	-0.35824458	-0.140621186	0.0585703866666667	0.0329888666666667	0.0461896266666667	0.271401883333333	-0.247130076666667	-0.122960566666667	-0.190667945333333	-0.203557806666667	0.068316141	-0.439724446666667	0.0553943316666667	-0.0640781706666667	0.02747027	0.152012348666667	-0.439594432666667	0.0638472266666667	-0.02179273	-0.336185303333333	0.016752085	-0.1884168	0.217303755	0.0612910576666667	0.0488007866666667	0.07521677	-0.26344935	0.0371578523333333	0.128617606666667	-0.2505037	0.20464643	0.153770922333333	-0.160360016666667	-0.0309553166666667	0.37015899	0.076387883	-0.259210586666667	0.33177344	-0.385408876666667	-0.204038773333333	-0.23560222	0.016730945	-0.2872227	0.200980982666667
ABI3	0.7660532	-0.26504517	0.07937336	0.13193035	0.045580864	0.3821144	0.28884125	-0.21949863	0.33725834	0.06604576	0.2903757	0.04184532	0.5159731	0.63505745	0.077524185	0.08655453	0.9481735	-0.30714798	-0.47227097	-0.5546608	0	0.24739552	-0.7422981	-0.18177986	-0.343297	-0.7866974	0.043546677	-0.28466225	-0.09326649	-0.28816795	0.06650257	0.21642685	-0.20203686	0.15731621	0.24356365	-0.33413887	-0.6686926	-0.038142204	-0.16938305	0.4844904	0.4370346	0.12902737	-0.010825157	0.3582554	0.20345688	0.13234997	0.23687553	0.23252583	-0.43860912
ABI3BP	-0.024923801	0.35021734	0.45996523	0.3114605	-0.07972622	-0.36079073	0	0.027209759	0.098929405	0.07270098	0.17170715	-0.17282486	-0.26580572	-0.28394556	-0.47890902	0.051004887	-0.8985834	0.26998425	-0.1344533	0.12709332	0.19783449	-0.98756933	0.16800547	0.08621597	-0.6320243	0.18527508	0.2321186	0.35239315	0.20278645	-0.026218891	0.13486385	-0.20468426	0.15862846	0.24325705	-0.2684374	0.1930809	0.3988166	-0.26276255	-0.3008499	0.65558624	0.026482582	-0.25924063	0.5815973	-0.7214961	-0.15205193	-0.35719633	-0.1228137	-0.5159311	-0.096208096
ABL1	0.0569130583333333	0.370596724333333	0.446283656666667	0.23861917	-0.109095416666667	-0.215736708333333	-0.239765166666667	-0.188970882	-0.074793815	0.0498437866666667	0.286989366666667	-0.02938429	-0.347701866666667	-0.39256938	-0.506210486666667	-0.144234661666667	-0.588986883333333	-0.00835990799999999	-0.0346576383333333	0.111603897666667	-0.0249886516666667	-0.456434726666667	0.108063856666667	-0.0760410633333333	-0.278577333333333	0.0870347023333333	0.0167349193333333	0.223258654666667	-0.0438675883333333	-0.0663456923333333	0.122233868333333	-0.0716158566666667	0.0278291696666667	0.14818128	-0.140630245	0.147134463333333	0.253218332666667	-0.00762176666666667	-0.198162553333333	0.37706708	0.121920111333333	-0.0652031933333333	0.395031296666667	-0.449456693333333	-0.30765168	-0.30801821	-0.026530266	-0.426390966666667	-0.2463533
ABL2	0.187408765	0.61824656	0.683314003333333	0.527987956666667	-0.3191185	-0.37477334	-0.33954954	-0.152868589	-0.0413174643333333	0.146320026666667	0.263236523333333	-0.113396644333333	-0.324048356666667	-0.22708988	-0.53310935	0.0601191533333333	-0.771426036666667	0.181622503333333	0.0325614606666667	0.0656123136666667	0.3072834	-0.695272766666667	0.242807546666667	0.0391678803333333	-0.667951113333333	0.177893956666667	-0.08493423	0.381597993333333	0.146568936666667	-0.028760752	0.308264573333333	-0.179480713333333	0.0893623016666667	0.272173403333333	-0.343037283333333	0.22488165	0.34551572	-0.0336562766666667	0.00856367733333333	0.6947627	0.15584024	-0.222974615333333	0.630229313333333	-0.637635066666667	-0.210044383333333	-0.472980023333333	-0.17966175	-0.618925566666667	-0.0524659166666667
ABLIM1	-0.01705205325	-0.0374673675	-0.0226056585	0.077876329	-0.3218883345	-0.2687195565	-0.3400272125	-0.783315175	-0.13759315	-0.02351474825	-0.212139485	-0.74585964	-0.5005205875	-0.735128755	-0.4114494275	-0.06911301625	-0.5518231375	0.2410809975	0.3320589035	0.50430012125	-0.431094885	0.22823215	0.42143892675	0.1731606725	0.437053575	0.204718591	-0.5497942025	0.081442595	0.17863345	-0.339274409	-0.410468335	0.0135171425	-0.441662905	0.0780884025	-0.7449927375	-0.0800662025	-0.21005237	-0.2778494375	-0.67866110625	0.12224042875	0.155792474	0.257775905	0.197837711	-0.06812656125	-0.26209032	-0.1808090175	0.197811245	-0.22140049875	-0.02349412425
ABLIM2	-0.07403612	0.38993025	0.33000612	0.18145037	-0.5163574	-0.30938435	-0.1758461	0.015323162	0.051301003	0.0797286	0.12338209	-0.40807104	-0.25414467	-0.27418995	-0.6702981	0.06061983	-0.7900448	0.035616398	0.17460299	0.003023148	0.067717075	-0.46840763	0.2762046	-0.038003445	-0.4098959	0	-0.21981907	0.36648273	0.009991646	-0.097800255	0.13189173	-0.31644106	0.16454554	0.24235916	-0.5382414	0.3213153	0.31499147	-0.18063784	-0.024171352	0.56774473	0.21597958	-0.21122837	0.32027292	-0.29899216	-0.32988167	-0.40052986	-0.2371087	-0.44048786	0.096404076
ABLIM3	-0.03273058	0.5149641	0.5835972	0.010979652	0.005507469	0.13870811	0.0908556	0	0.07227421	0.19511414	0.66163635	-0.06736851	-0.40216303	-0.10292339	-0.45827198	0.40613937	-1.1367579	0.30853367	-0.19616365	0.38856697	0.9362898	-0.92812157	0.55592346	-0.079292774	-1.1682119	0.32060337	0.19384575	0.1519041	0.22700882	-0.19674397	0.21504498	-0.33363152	0.34398746	0.3492689	-0.06620312	0.18708563	0.6983862	-0.36196136	0.9969301	0.22487593	-0.25308228	-0.73643255	0.3479476	-0.7993431	-0.34757948	-0.60648155	-0.11933613	-0.9712577	-0.29536963
ABO	0.12987709	0.7217331	0.56375456	0.4871788	-0.33199215	-0.11101866	-0.28693676	0.036531925	-0.08046579	0.17039537	0.3474865	-0.09659243	-0.2259183	-0.35814667	-0.49169254	0.3151083	-0.84796	0.121584415	0.044839382	0.12615919	0.16274118	-0.87793493	0.15026379	0.094325066	-0.75562286	-0.054955006	0.07039356	0.4298792	0.16182041	0.01379633	0.24338484	-0.3166523	-0.014225483	0.27809143	-0.5219979	0.2914443	0.32249212	-0.31135368	0	0.44622087	0.32702112	-0.15750647	0.45087862	-0.69645023	-0.2506709	-0.47851276	-0.24789	-0.7797513	-0.06607008
ABP1	0.2907133	0.5796442	0.87582684	0.11793518	-0.16586208	0.15879536	-0.15922832	-0.14222288	0	0.022681713	0.55010796	-0.34713745	-0.2884388	-0.3406272	-0.52177	0.19134378	-0.47401714	0.08928537	0.07402468	0.108959675	0.08433914	-0.8795943	0.24428129	-0.1488843	-0.8845539	-0.17931032	-0.05811119	0.50428295	0.01324892	-0.043642044	0.16186094	0.17173672	-0.13238096	0.035751343	-0.6098108	0.09918785	0.34193277	0.250762	-0.28544235	0.4697814	-0.10615158	-0.15542746	0.33541012	-0.5956068	-0.12003851	-0.46761608	-0.2223978	-0.53043365	-0.28519773
ABR	0.298050082	0.268142073333333	0.374851866666667	0.315390426666667	-0.110907556666667	-0.186355113333333	-0.200359663333333	0.0120544433333333	-0.313378336666667	-0.160490671	0.282061266666667	-0.0727731366666667	-0.282107675	-0.395228862666667	-0.272785026666667	-0.432034982	-0.489337753333333	0.136304853333333	-0.0625287676666667	-0.00959651	-0.04519828	-0.215219496666667	0.289272466666667	0.271143915	-0.31072744	0.314481106666667	0.399801259	0.13384215	-0.0622083316666667	-0.0439319626666667	0.31261381	0.0935138166666667	0.166852793333333	0.161071621333333	-0.0325201333333333	0.0493744206666667	0.17501672	-0.05445814	-0.221477669	0.127767093333333	-0.01225948	-0.0851151166666667	0.207392373333333	-0.479433686666667	-0.178576632	-0.43283224	-0.346068066666667	-0.512766846666667	-0.119728406666667
ABRA	0.22839212	0.5988779	0.6158657	0.47089434	-0.3072281	-0.5171747	-0.20260572	-0.09576464	-0.07018089	0	0.39085245	-0.17280245	-0.25494862	-0.241539	-0.608891	0.07486391	-0.771554	0.24228144	0.1583538	0.035548687	0.11233139	-0.7522993	0.32165718	0.14019156	-0.6464524	0.16816092	-0.045552254	0.4083948	0.22350359	-0.04358244	0.2742076	-0.2372737	0.10191393	0.29274178	-0.36142015	0.37776184	0.49743366	-0.22799301	-0.020831585	0.7062044	0.19515514	-0.05670166	0.7012911	-0.599113	-0.31130648	-0.44203377	-0.14308214	-0.65819263	-0.055995464
ABT1	0.06931734	0.2279501	0.27110815	-0.06848621	-0.24025679	0.124462605	-0.049102306	-0.046200275	0.17411661	-0.03516531	-0.108811855	-0.3162694	-0.21069288	-0.46622515	-0.076323986	-0.025211334	-0.14446688	-0.031189442	0.018859386	0.17185259	0.06564188	-0.12807512	0.047864914	-0.021487236	0.06046629	0.054340363	-0.27528048	0.14179564	0.036350727	-0.03369856	0	-0.01531744	-0.126719	0.052606106	-0.07831526	0.1367855	0.09015417	-0.05813837	0.02111578	0.11439037	0.12014294	-0.13195467	0.2225337	-0.17807722	0.14179659	-0.11456919	0.122404575	-0.1041255	-0.08341932
ABTB1	0.2072486865	0.668893795	0.486940375	0.59782028	0.237619875	-0.77479075	0.21746254	1.03113605	-0.3853364	-0.24386597	0.2478132235	0.071805	-0.34736918	0.78473281	0.091421135	0.268589975	0.35388279	0.0435986525	0.12128162	0.459601875	-0.20117475	-0.12720345	0.82329275	0.48437262	-0.396407125	0.6621933	1.530069335	0.252788545	-0.2436285	-0.072035305	0.469426635	0.1216836	0.296808715	-0.201888085	-0.57671787	0.252863885	0.8932047	0.164749145	-0.606901185	-0.49803925	-0.231193065	-0.42298127	0.059869765	-0.47960568	-0.129362585	-0.79276277	-0.96657895	-0.312685503	-0.1081996
ABTB2	0.1709156	0.59149694	0.47989655	0.27404213	-0.10136986	-0.5068927	-0.26316023	-0.22214079	-0.044149876	-0.14455843	0.40053797	-0.081182	-0.3603425	0.094233036	-0.5223751	0.30002832	-0.6045599	0.15191698	0.12957144	0.23914099	0.18587112	-0.67325926	0	-0.005915642	-0.5557275	0.18721724	-0.115581036	0.45977116	0.22555542	-0.124984264	0.27203178	-0.12786674	0.3113079	0.13469219	-0.41925526	0.4484768	0.40492487	-0.113220215	-0.17010927	0.74401236	0.27766752	0.008789063	0.5181041	-0.42095327	-0.1581049	-0.14101267	-0.17291641	-0.57639647	-0.05406189
ACAA1	-0.02531147	-0.07564831	-0.055696487	0.39103794	-0.2955389	-0.21898174	-0.43497276	0.018134117	-0.24180984	-0.46605206	-0.19084644	0.27339268	-0.44198704	-0.41957378	-0.34049034	-0.51062775	-0.43631172	0.15590954	0.25882244	0.43323898	0.5404768	0.42590523	0.9154854	1.1837072	0.09369278	0.7812681	0.9004278	0.046354294	0.06544685	0.113064766	0.3604536	-0.06729126	0.3551941	-0.33667278	0.3369856	-0.11308479	0.31649208	-0.01710701	0.06919861	0.037413597	0.039744377	0.31181526	0.0891161	-0.48214054	-0.545372	-0.5115328	-0.4207077	-0.5788307	-0.32991028
ACAA2	0.09697628	-0.008542061	-0.24111414	-0.15789604	0.105511665	0.39100266	0.10511494	-0.09509277	0.20574284	-0.0519495	-0.221344	0.539711	0.30377102	0.31925964	0.33550358	0.120835304	0.66199017	-0.18300056	-0.19298363	-0.24716854	0.19611073	-0.1293993	-0.424407	-0.07923603	0.2853136	-0.3672762	-0.60539055	-0.02745533	-0.016566277	0.23116398	-0.19656658	0.16431046	0.21432304	-0.21026516	0.47211933	0	-0.15542698	0.6626024	0.27425766	0.03639126	-0.08109474	0.53411674	0.19322205	0.5565691	0.1452694	0.11025429	0.22082996	0.14910603	-0.14817047
ACACA	0.35066064	0.222843803333333	0.472403523333333	0.296151956666667	-0.16265885	0.00391435666666667	-0.200996713666667	-0.153311091666667	-0.0407622646666667	-0.015408675	0.23796654	-0.136020818	-0.179793676666667	-0.464367383333333	-0.33063825	-0.20083205	-0.531647833333333	-0.04601113	0.0929827676666667	0.140604656666667	0.0525445913333333	-0.352816423333333	0.140900613333333	0.077892302	-0.145636872666667	0.110689800666667	-0.299384593333333	0.111786523333333	0.00679811	-0.043976464	0.137202107666667	0.18346294	0.017487842	0.121570902666667	-0.165410832	0.102023916	0.1365722	-0.058877629	-0.153408684666667	0.39482848	0.00955009466666667	-0.123234432666667	0.471618333333333	-0.196741899333333	-0.165707428333333	-0.205630301666667	-0.0543429066666667	-0.259066265	0.0201482763333333
ACACB	-0.39241314	-0.22970629	0.21414089	0	0.08539581	0.09285641	-0.23881435	-0.6525612	-0.5070057	-0.21614838	0.1560955	-0.6361561	-0.095389366	-0.66171265	-0.22533607	-0.6312618	-0.120495796	-0.08754063	0.30439568	0.24813557	-0.48333645	-0.04450035	0.59016705	0.30214405	-0.012571335	-0.01520443	-0.20763397	-0.2853279	-0.05158806	0.022299767	-0.15885639	0.22126293	-0.40747643	-0.2464447	-0.3866377	0.1644907	0.055156708	-0.10412216	-0.46376324	-0.040751934	0.06485462	0.11325359	0.10551262	0.18290329	-0.06573963	0.24832916	0.10251427	-0.109075546	0.36299038
ACAD10	0	0.058268547	0.21667147	0.041520596	0.1861	0.14068413	0.5184021	-0.4579997	0.014403343	-0.17391682	-0.029298782	0.0008955	0.18731785	-0.18180752	-0.10412502	0.035809517	0.34366035	0.002793312	-0.11760712	-0.16040134	-0.028723717	-0.28910065	0.060902596	-0.06406784	-0.18798447	0.02803421	-0.17058754	0.16153908	-0.2670288	-0.06724548	0.2844982	0.23106194	-0.062158585	0.14226723	-0.0875721	-0.15024328	-0.35177565	0.026875496	-0.3768263	-0.008906841	0.2430687	0.18501663	0.067875385	0.100678444	0.12205315	0.12230492	-0.07746124	0.33737564	0.34399986
ACAD11	-0.18188858	-0.4405923	-0.3229866	0.049295425	-0.3252964	0.07040882	-0.31348038	-0.5043144	-0.15740871	0.07219601	-0.41456127	-0.72996044	-0.004408836	-0.740098	0.16843605	-0.50583076	0.22211933	0.034061432	0.27506542	-0.02572918	-0.26870155	0.18679142	-0.11657238	0.10906696	0.017523766	-0.4787655	-0.620492	-0.4485054	0.06448269	0.028349876	-0.39446163	0.3020792	-0.47678566	-0.39281654	-0.012210846	-0.11382389	-0.24619102	-0.007385254	-0.31324387	-0.34861088	-0.1558361	0.11132431	-0.1668415	0.15579605	0.12745667	0.6569195	0.56051445	0.16653824	0.37132645
ACAD8	0.000718117	-0.15242863	-0.21052837	-0.10232639	-0.019480705	-0.32256317	0.015565872	-0.22786331	-0.24752426	-0.26229382	-0.3626175	-0.15829086	-0.34867	-0.33469296	-0.23524189	-0.2243967	0.001851082	0.14278603	0.3456421	0.059233665	0	0.505826	0.2887373	0.26999474	0.095682144	0.089567184	0.28366947	-0.25934792	0.10727978	0.14903545	0.5008545	-0.33962917	-0.1301899	-0.06552124	0.005434036	-0.20844555	-0.14697742	-0.20248604	-0.013308525	-0.16251945	0.28497124	0.06398201	-0.30238724	-0.19603252	-0.20265579	-0.082551956	-0.15663528	-0.059624672	-0.48789215
ACAD9	0.23467636	-0.30179882	0.11648369	-0.1379757	-0.21796131	-0.15791225	-0.32791138	-0.1387415	-0.121673584	-0.36937428	-0.020763397	-0.11474991	-0.0944376	0.0982151	-0.23428154	-0.5763006	-0.3376541	0.03779316	-0.019087791	0.11574268	0.04673195	-0.40836143	0.059827805	0.11102486	-0.054691315	0.50071716	0.03597355	0.05216503	-0.13520527	-0.015651703	-0.24923038	0.14085865	-0.046977043	0.17568016	0.024345398	-0.101405144	-0.17156887	0.084599495	0.05368328	0.06415367	0	0.20657635	0.0660553	-0.1474905	-0.049996376	0.06091118	-0.16550255	-0.14111805	-0.48700523
ACADL	0.1554327	0.5323987	0.7574129	0.36935616	-0.2565341	-0.3580227	-0.16098022	0.036864758	-0.15612221	0.18769693	0.1757164	-0.22734118	-0.20254183	-0.23389149	-0.62564135	0.017303467	-0.80704355	0.06605291	0.15469503	0.22081709	0.113743305	-0.8996415	0.14052343	-0.002897263	-0.8724766	0.10902691	-0.29664183	0.41431427	0.07873058	-0.11894655	0.28558016	-0.13482714	0.022860527	0.34350157	-0.5578971	0.22900057	0.43598127	-0.11179638	0.00438118	0.7482414	0.22267342	-0.23956442	0.5130515	-0.68603516	-0.2817874	-0.6929059	-0.28082323	-0.73934793	-0.0447855
ACADM	-0.42839527	-0.6826048	-0.8540745	-0.34234905	-0.460104	0.5063	0.12305927	0	0.59402084	-0.07728577	-0.8868513	0.3373518	0.3901987	-0.000852585	0.6195898	-0.022751808	0.38542747	0.27566814	0.1967802	-0.20387745	-0.11838722	0.39023685	-0.6694002	-0.29135704	0.3843851	-0.1547041	-0.8687601	-0.09285259	0.31121254	0.48243523	-0.7197294	0.3997488	-0.21083355	-0.6905947	0.67223835	0.030020714	-0.55974483	-0.006512642	0.49281788	-0.71764183	-0.54841805	0.36242294	-0.5904751	0.35193825	0.041693687	0.32460785	0.4021473	0.70615005	-0.508008
ACADS	0.07023096	0.50966835	0.12566042	-0.09125042	-0.13923025	-0.39493227	-0.30519724	-0.20658255	-0.019138813	0	-0.029787064	-0.18887949	-0.22137499	0.067451954	-0.37317896	0.32094336	-0.23711729	-0.07198191	-0.13978863	0.6629691	0.6952777	-0.25673056	0.14493227	0.12023783	-0.094661236	0.039402008	-0.17867136	0.24924994	-0.010153294	-0.07656145	-0.003688812	-0.329391	0.024459362	0.12988806	-0.34809542	0.022461414	0.093355656	0.07077932	0.1304555	0.5267439	0.27424383	0.06854582	0.32602072	-0.21979856	-0.13862276	-0.35488176	-0.049818516	-0.5494914	-0.2130642
ACADSB	0.11529064	0.5917239	0.61462545	0.3368144	-0.20853281	-0.21971607	-0.32060528	-0.17438126	-0.22134304	0.13350534	0.24250746	-0.136302	-0.2780161	-0.2445631	-0.67514133	0.024725914	-0.5508499	0.015834808	0.16670609	0.13751698	0.11998987	-0.5772104	0.29657698	0.00298214	-0.49115562	-0.058456898	-0.17352867	0.3100419	0.20755768	0.059461117	0.20012426	-0.09665012	0.08959818	0.1536603	-0.33426428	0.3079152	0.3446126	-0.032845974	-0.15388823	0.6764469	0.16765738	-0.00212574	0.59086275	-0.5516114	-0.1117959	-0.6500993	-0.033189297	-0.47021437	-0.086276054
ACADVL	0.174834254333333	0.285115728333333	0.353622761333333	0.0193955086666667	-0.00793679333333334	-0.38118601	-0.0344347933333333	-0.257709343333333	-0.0936765686666667	-0.29558977	0.202253023333333	-0.0457148533333333	-0.157936256	-0.072385945	-0.288865246666667	-0.2481993	-0.0367884633333333	-0.0476899133333333	-0.262600266666667	0.404797386666667	0.476064056666667	0.23057398	0.14323314	0.25903892	0.0388193133333333	0.304763796666667	0.376988892	-0.18764829	-0.110339483333333	-0.037947654	0.220842043333333	-0.0491337773333333	0.248452976666667	0.11624829	0.235262871333333	0.043522041	-0.0742839133333333	0.00182755733333332	0.12179963	0.273656529666667	0.0247619933333333	-0.0492650666666667	0.50614246	-0.243706376666667	-0.236418089	-0.415504456666667	-0.351428826666667	-0.45106124	-0.192008491666667
ACAT1	0.09813595	-0.5596123	-0.48231125	-0.0717659	-0.2603979	0.02030754	-0.10996246	-0.35033035	-0.049417496	-0.15357304	-0.5329895	-0.12262821	0.15245342	-0.30318928	0.48229027	-0.57848454	0.09734535	-0.17426205	0.12243557	-0.28753662	-0.33352757	0.66059494	-0.297657	0.20709324	0.67697525	-0.060281754	-0.7249327	-0.14213371	-0.20186996	-0.121338844	-0.0630579	0.24749565	-0.13047695	-0.2885313	0.33131313	0.022847176	-0.3100338	0.085333824	-0.21045303	-0.08488846	-0.04114628	0.56222725	0	0.57599163	-0.001726151	0.019752502	0.28216934	0.27576447	-0.59139156
ACAT2	0.14108849	0.6399522	0.49010706	0.5352893	-0.22264004	-0.13052845	-0.22190714	-0.043264866	-0.009614468	0.17751455	0.23773575	-0.15649796	-0.006276608	-0.0912776	-0.27646637	0.15549421	-0.27558756	0.12124205	0.18926954	0.056601524	0.17521286	-0.8386564	0.23111677	0.008013248	-0.6413598	0.36871052	-0.15921545	0.33055878	0.30384016	-0.07689476	0.34926987	-0.112235546	0.2309227	0.22052479	-0.3387246	0.3101678	0.40393448	-0.2551031	0.000331402	0.63411665	0.12244415	-0.16289186	0.5646925	-0.4995947	-0.23644018	-0.24837494	0	-0.46249962	0.11697912
ACBD3	-0.2289648	-0.71212006	-0.57633305	-0.41682148	0.08963776	0.35578918	0.3839674	0.37160873	0.11443901	0.12279415	-0.25513077	0.41127777	0.06985378	0.12904358	0.60873604	0.08985138	0.4225912	-0.07265568	0.15845013	-0.37668324	-0.11895561	0.12124252	-0.31789017	-0.30994415	0.27239895	-0.07481575	-0.15202904	-0.059233665	0.13402653	0.29432583	-0.25894737	0.25642014	0.054764748	-0.13834572	0.39566422	0.22247028	0.17995071	0.15404034	0.49690056	-0.57291794	-0.3158989	0.066078186	-0.67418385	0.3994627	-0.111572266	0.037675858	0.0827055	0.425107	-0.25100517
ACBD4	0	0.59436655	0.51220083	0.3154421	-0.08355951	-0.15376997	-0.02239561	0.08190584	-0.020928383	0.1507554	0.2780094	-0.10362387	-0.06189394	0.02080679	-0.4877429	0.2601514	-0.49154615	0.06847811	0.07436657	0.21207047	0.21588755	-0.74716425	0.09292507	0.07474327	-0.7492099	0.11325884	0.43065786	0.20374346	0.0632391	-0.071753025	0.2528062	-0.32717848	-0.13813686	0.1338234	-0.41708708	0.22164631	0.16098547	-0.16562414	-0.1707735	0.6600876	0.18493271	-0.13238621	0.5162244	-0.16746664	-0.033848286	-0.19004965	-0.1254344	-0.51907396	0.07005739
ACBD5	-0.0253760023333333	0.58280866	0.489479693333333	0.31685241	-0.07449738	-0.2572457	-0.0529901196666667	-0.032516161	-0.0216800366666667	0.0484848013333333	0.193595406666667	-0.00428136333333333	-0.078157585	-0.313564623333333	-0.47232659	0.0769705766666667	-0.780734236666667	0.0873573616666667	-0.023899712	-0.00328270666666666	0.127866903333333	-0.597729686666667	0.147618135333333	-0.0559741643333333	-0.620237343333333	0.071314335	-0.016443411	0.302678903333333	-0.021383922	-0.00404644000000001	0.237046081666667	-0.320967356666667	0.0823852223333333	0.129600523333333	-0.314620495333333	0.300270236666667	0.28303019	-0.22402795	-0.083379905	0.57250341	0.109276770666667	-0.278121946666667	0.47058296	-0.40670093	-0.140320778666667	-0.481022826666667	-0.132145565333333	-0.542175613333333	0.16467285
ACBD6	0	-0.15636444	0.21052217	0.039503098	-0.2593031	-0.5598011	-0.3838663	-0.16847706	-0.109954834	-0.2078867	-0.15373278	0.18978024	0.055069923	-0.48783112	-0.4250145	-0.4809699	-0.2410593	0.15568829	-0.12680054	0.005875588	0.128541	-0.1994152	-0.16662502	-0.18366814	0.3184986	0.07861996	-0.22387123	0.010415077	-0.08571625	-0.16827393	0.00638485	-0.07582474	-0.09237766	-0.10781002	-0.18407059	0.026159286	0.07005501	0.10366058	0.008025169	0.16409063	0.1429348	0.08169556	0.13136196	-0.35808182	-0.24447632	-0.13472271	-0.07071972	-0.33678436	-0.17917061
ACBD7	0.089343785	0.634506475	0.6417091	0.50777244	-0.0804264535	-0.366421225	-0.33417129	-0.015961887	-0.0545127375	0.0857257835	0.246985195	-0.26617694	-0.45642066	-0.258978365	-0.417714835	0.005426645	-0.836266025	0.130037545	0.219293115	0.00722909	0.245359185	-0.777873285	0.195243838	0.041806458	-0.71041535	0.11966801	-0.0639979835	0.51850082	0.196219205	-0.015423535	0.219099285	-0.0902116295	0.134610891	0.291770935	-0.27233958	0.350225445	0.292945145	-0.19512916	-0.060843706	0.522147415	0.120640278	-0.20099354	0.59297632	-0.61588265	-0.384155035	-0.465503685	-0.168554785	-0.68753935	-0.031232595
ACCN1	-0.080721855	0.50958014	0.7040267	0.29632235	-0.1606288	-0.2919917	-0.45994186	-0.047045708	0.087472916	0	0.3869257	-0.17465639	-0.2479167	-0.23930597	-0.45366	0.17169142	-0.7160039	0.02268982	0.09965134	0.09294844	0.2647543	-0.9633446	0.099989414	0.029325962	-0.7126851	0.03779745	-0.09096575	0.48393393	0.119036674	-0.010305405	0.3012538	-0.29548168	0.14299726	0.17766857	-0.47291088	0.3170166	0.3594694	-0.3636675	-0.14810896	0.61335516	0.04147911	-0.34926748	0.37803173	-0.50006723	-0.20439911	-0.4418106	-0.27279472	-0.617229	0.1344924
ACCN2	0.09440899	0.62229109	0.60510085	0.412967445	-0.294876815	-0.51191091	-0.25768304	-0.12398672	-0.082657815	0.0532851205	0.17316103	-0.0904185785	-0.31896091	-0.23477173	-0.4910035	0.056138039	-0.619940285	0.147188425	0.0483825215	0.168401245	0.282763005	-0.786163815	0.234027625	0.0517048825	-0.53171157	0.0497717875	-0.0553729515	0.341579195	0.18555188	-0.014307735	0.411980865	-0.23045373	0.13226652	0.26585435	-0.479128595	0.27051545	0.4220693	-0.186468125	-0.170672424	0.46810174	0.165778635	-0.1877408	0.60646463	-0.53498602	-0.156307695	-0.5480075	-0.1696524615	-0.576436525	-0.011526346
ACCN3	0.121586085	0.47786784	0.542771565	0.267735955	-0.384361505	-0.476280925	-0.175517799	-0.082746745	0.028516055	0.1445755975	0.27826238	-0.170139075	-0.218045475	-0.1886487	-0.18983722	0.23773479	-0.493078725	0.219880345	0.0859291545	0.156496285	0.37704325	-0.75856113	0.200625657	0.017162323	-0.6925695	-0.06961012	0.057887795	0.241448875	0.30567884	0.1068603975	0.178886175	-0.24236679	0.104944467	0.0896065265	-0.318367955	0.20976662	0.320067645	-0.106443882	0.1284804365	0.590809115	0.20976424	-0.179946185	0.48514795	-0.48830986	-0.172352075	-0.48196744	-0.168387175	-0.458178525	-0.037668465
ACCN4	0.0564821553333333	0.659910203333333	0.58234722	0.379496733333333	-0.194476443333333	-0.413961413333333	-0.231100076666667	-0.0942174583333333	-0.0253524766666667	0.0851508783333333	0.328539853333333	-0.20871035	-0.331547263333333	-0.34209553	-0.531980026666667	0.178400198	-0.765810013333333	0.126748242666667	0.138035136666667	0.11816438	0.157984574666667	-0.72809474	0.312596956666667	-0.048238596	-0.65170988	0.150413513333333	0.115115640666667	0.280382953333333	0.247677166666667	-0.113614083	0.4023784	-0.31583484	0.04285113	0.22045342	-0.486643483333333	0.34308513	0.356712976666667	-0.16990185	0.0206686653333333	0.616216496666667	0.253991126666667	-0.209005513333333	0.501087186666667	-0.64051818	-0.172047136666667	-0.542335663333333	-0.248954771333333	-0.70572568	-0.0969414706666667
ACCN5	0.28193235	0.74416924	0.8858657	0.40679073	-0.25955343	-0.3935356	-0.14821911	-0.21615028	-0.079389095	-0.02965498	0.5749316	-0.06381321	-0.20098495	-0.22515249	-0.44419718	0.063197136	-0.6056318	0.26351547	0.11446571	0.13840103	0.14025068	-0.74532175	0.19134998	0	-0.6305294	0.24975109	-0.006530762	0.42296267	0.23502684	0.0778203	0.30132008	-0.15943384	0.29159164	0.16396618	-0.6088114	0.4836712	0.5579448	-0.1305542	-0.000161648	0.76935625	0.19896603	-0.22090006	0.5187521	-0.6501651	-0.2806883	-0.58335257	-0.19718742	-0.56327057	0.00720644
ACD	0.18649292	0.29288006	0.003440857	0.050930023	-0.13748264	-0.47738838	0.10656834	-0.49246597	0.23800659	-0.30588818	-0.09897804	-0.28215122	-0.5446434	0.44442368	-0.43405056	0.1794672	0.074334145	-0.24325848	-0.3272295	0.30126095	0.29278755	0.44300556	-0.09424114	-0.025286674	0.58161545	0.13507938	0.39582062	0.17756367	-0.11837673	-0.30860043	0.04407215	-0.35961342	0.15437698	0.03693962	-0.4146309	-0.005157471	-0.003030777	-0.009721756	-0.24894714	0.17748928	0.44722366	-0.15564728	0.40690136	-0.4382496	-0.11729717	-0.14061832	-0.12876701	0.45360947	-0.40653896
ACE	0.154811698	0.543751403333333	0.661235646666667	0.396749816666667	-0.207610768333333	-0.51802905	-0.30984862	-0.197146733333333	0.015827497	0.1226271	0.195300104666667	-0.170686403333333	-0.292298	-0.282797653333333	-0.475887926666667	0.18840917	-0.725572733333333	0.131783643333333	0.039130528	0.101710956	0.17851591	-0.762092586666667	0.21976312	0.012705486	-0.686238933333333	0.0911634756666667	-0.014468353	0.34450579	0.198965546666667	0.063382306	0.24274317	-0.296013993333333	0.125410236666667	0.223144213333333	-0.440197306666667	0.260552563333333	0.432457763333333	-0.22146336	-0.0652068466666667	0.6195887	0.193494162	-0.168085733333333	0.593905453333333	-0.766351853333333	-0.290991463333333	-0.597567886666667	-0.210253877	-0.65359608	-0.013941606
ACE2	0.021103859	0.7497778	0.545444	0.19959164	-0.34427404	-0.50209713	-0.4432006	-0.24442434	0.117908	0.1549654	0.20642996	-0.284544	-0.28315544	-0.14072704	-0.63779306	0.13987112	-0.59894705	0.23979425	0.17842865	0.042049408	-0.019964218	-0.77725124	0.27486658	0.13202	-0.61749697	0.11713648	0.29871893	0.2795105	0.09940243	0.004505158	0.10729694	-0.47354937	0.13192463	0.2009778	-0.37966633	0.26511717	0.25822496	-0.19634056	0	0.55318785	0.2429843	-0.2006278	0.5003376	-0.7766137	-0.48105145	-0.5786419	-0.25311613	-0.7546406	-0.13587189
ACF	0.015641053	0.596505173333333	0.670465323333333	0.505876853333333	-0.237837793333333	-0.504400253333333	-0.229699133333333	-0.0896992666666667	-0.112949212	0.0598974233333333	0.226497966666667	-0.228985943333333	-0.36867984	-0.273344678333333	-0.695417086666667	0.142923833333333	-0.892427293333333	0.227831683333333	0.0917517356666667	0.1568621	0.274652006666667	-0.808587553333333	0.275173026666667	0.0451498033333333	-0.67007701	0.26435153	0.0389432916666667	0.3868324	0.116970063333333	-0.0170990593333333	0.290175433333333	-0.414646933333333	0.13985491	0.168365317666667	-0.32133659	0.37684822	0.334665613333333	-0.216234365	-0.0285000786666667	0.657847876666667	0.162851173333333	-0.168467523333333	0.62930728	-0.63802957	-0.335639956666667	-0.641430066666667	-0.256359736666667	-0.734491513333333	-0.000639440333333338
ACHE	0.126139881	0.684616075	0.628258705	0.394939895	-0.320398805	-0.52320765	-0.160782575	-0.073916675	-0.039507866	0.144766805	0.20183587	-0.240776065	-0.35756564	-0.2754457	-0.584728	0.064234255	-0.9037833	0.153736117	0.0382187365	0.104110479	0.198796995	-0.918268215	0.244325395	0.053488493	-0.536228415	0.1628835215	-0.029853821	0.34152055	0.235463145	-0.049623965	0.28477788	-0.1828444	0.143004177	0.29072117	-0.47911858	0.41202068	0.47009515	-0.11939597	-0.1743171225	0.89518045	0.247786285	-0.1159007575	0.586015215	-0.710082785	-0.268689635	-0.529431345	-0.326163055	-0.71366597	0.0324788095
ACIN1	0.06399727	-0.015989304	-0.45782566	-0.04827118	0.4169073	-0.32136154	0.002699852	-0.15942669	0.017935753	-0.3402729	-0.15569496	0.19240475	-0.13583565	0.3712616	-0.12666321	-0.007575989	-0.12770557	-0.01564598	-0.10994339	0.2545061	-0.017695427	0.42397213	0.069797516	0.45555305	0.17663002	-0.040384293	0.63136005	-0.28195	-0.002986908	-0.122187614	0.19396877	-0.19740772	-0.0756464	0.03429985	-0.10842514	-0.1839714	-0.096634865	-0.25053024	0.008968353	0.08324528	0.2310648	0.25580692	-0.021367073	-0.004375458	-0.23949242	-0.011651039	0.1081686	-0.056900978	0.20930576
ACLY	0.60395336	-0.23802757	0.23649597	-0.081178665	0.501853	0.45154953	-0.14432907	0	-0.1484394	-0.024724007	0.061192513	0.57688236	-0.11277866	-0.21787643	-0.18831635	-0.60888004	-0.20476913	0.020853043	0.012625694	0.23073483	-0.07752609	0.37558937	0.39996624	0.23919868	0.37918758	0.49225998	0.4946518	-0.2893877	-0.19979954	-0.1810255	-0.12300587	0.15468788	-0.19754982	0.4501419	0.30498886	0.1430378	0.037475586	0.12795448	0.1782999	-0.37733555	-0.46075535	0.032034874	0.22809982	-0.18839645	-0.26401234	-0.2837515	-0.25025368	-0.44404697	-0.520277
ACMSD	-0.28851652	0.2589612	0.1983943	0.20470142	-0.35661125	-0.31538868	-0.022586823	0.08657551	0.12820911	-0.010001183	0.120103836	-0.37893105	-0.22149754	-0.17490864	-0.1084795	0.37130737	-0.26896	0.3232479	0.19487762	0.17134953	0.10851097	-0.7855587	0.34943295	0.110364914	-0.6342945	0.089574814	0.13107777	0.18671703	0.13857365	0.05563736	-0.034727097	-0.39711475	-0.018078804	0.008440971	-0.50210476	0.22562122	0.3171463	-0.20218754	0.002376556	0.24565458	0.002661705	-0.43031216	0.18933582	-0.3664322	0.060848236	-0.33007908	-0.18846226	-0.5953493	0
ACN9	-0.33742237	-0.3824215	-0.86678696	-0.322093	-0.54508495	0.32721996	0.20113754	0.87036705	0.14655972	0.19978523	-0.57569027	0.4968233	0.15276146	0.10112095	0.8074074	0.3337965	0.7683315	0.28377056	0.375597	0.08779144	-0.3352213	-0.16676712	-0.20870781	-0.45493317	0.2652483	-0.24557495	0.57033443	0.017784119	0.18564129	0.27390575	-0.5876303	0.20724297	-0.11307812	-0.6173954	0.52352715	0.2451067	0.30280685	0.042038918	0.39642048	-0.7593117	-0.36893177	0	-0.7161684	-0.08969593	0.21976376	0.08508968	0.19045639	0.39754105	-0.026072502
ACO1	0.8080797	0.0707798	0.52043915	0.05652809	0.21326256	0.21858025	-0.21478748	-0.10677147	0.13308144	-0.034277916	0.34049416	0.34933567	-0.18735027	-0.4058771	-0.43182373	-0.41308117	-0.21600342	0	-0.3652706	0.24560738	0.12635994	0.09031296	0.062278748	0.020766258	0.3631506	-0.008989334	-0.040787697	0.19748211	-0.029928207	-0.14824009	-0.067708015	0.32204056	0.059609413	0.22191525	0.11934185	0.124752045	-0.099785805	-0.09575367	0.14498329	0.003705978	-0.049557686	0.09066963	0.09788895	-0.114165306	-0.25683117	-0.31105328	-0.27463055	-0.09755516	-0.62102985
ACO2	0.5105705	0.12978172	0.43163872	-0.06208992	0.5486469	0.20171833	0.20013618	-0.42951775	0.049369812	-0.17763424	0.76171494	0.42819595	0.08396435	0.30701637	-0.21977043	0.15479565	0.07049942	-0.26190948	-0.4633522	0.1339941	0.0721035	-0.3002329	-0.0764761	-0.2802248	-0.13687992	-0.14603901	-0.10414696	-0.009702683	-0.044330597	-0.25650692	0.3248415	0.09163189	-0.004977226	0.46834373	-0.009788513	-0.19248772	0	0.059796333	-0.020468712	0.5774317	0.09673214	0.00592804	0.65321255	0.25719643	-0.14001846	0.17160702	-0.14021778	-0.28217793	-0.23909664
ACOT1	0.11608076	0.46785617	0.46243191	0.37716389	-0.25336957	-0.267988205	-0.252712495	-0.07284665	0.0271792425	0.159075975	0.234097005	-0.226926565	-0.351599455	-0.353317265	-0.32363987	0.11083293	-0.666663425	0.07703471	0.016279936	0.0672659875	0.209945435	-0.637583255	0.165628195	0.01327586	-0.55489087	-0.017213106	-0.04012108	0.23528862	0.078610658	-0.0476117115	0.06295848	-0.29316377	-0.015093325	0.072398185	-0.303980115	0.19204116	0.18929434	-0.1664259435	-0.25950241	0.49895357	0.30321479	-0.140966415	0.48685957	-0.406749005	-0.2142322085	-0.239067077	-0.0362708575	-0.691281065	0.019685268
ACOT11	0.1491482275	0.601953975	0.7093494	0.392983915	-0.2868011	-0.39548135	-0.3930862	-0.32303238	-0.16166091	0.056043865	0.18183446	-0.280734775	-0.375174765	-0.24571252	-0.56135965	-0.110512257	-0.9041464	0.113192795	0.2162509	0.130660055	0.282678365	-0.872401	0.103429079	0.0401747225	-0.561658615	0.06015849	-0.122797728	0.32836652	0.11432576	0.1577944825	0.201462505	-0.218498945	0.09861183	0.174144505	-0.455163	0.34399748	0.454262015	-0.18278575	0.02258873	0.6169672	0.13631463	-0.15078783	0.56617308	-0.59298922	-0.3876853	-0.4844618	-0.368788475	-0.891167875	0.0490202905
ACOT12	0.115656376	0.73575497	0.7484083	0.24432707	-0.24561739	-0.5704498	-0.20600891	-0.122303486	-0.1929617	0.17819309	0.2524085	-0.201087	-0.08551407	-0.20611	-0.3547759	0.12101078	-0.6302657	0.2383585	0.13614988	0.104959965	0.33328962	-0.80857706	0.16395092	0	-0.4974537	0.1516738	-0.1129694	0.32467318	0.026648045	0.060794353	0.12641191	-0.2693634	-0.07943106	0.10644722	-0.43611288	0.23900938	0.31257153	-0.2170639	-0.124509335	0.6819444	0.24759197	-0.20323372	0.69724274	-0.6333022	-0.04896736	-0.5271549	-0.16361618	-0.4624138	0.016270638
ACOT2	-0.08509922	0.47101212	0.43111897	0.16964531	0.17993021	0.4935193	-0.067774296	0.08180952	0.049623013	0.28343487	0.2356286	0.18002558	0.8048816	-0.009772778	0.6664834	0.6135936	0.7873368	0.038196564	-0.06243086	-0.06994963	-0.019686699	-1.0360012	0.08178806	-0.18096161	-0.84417486	-0.101933	-0.30917263	0.2601819	-0.11518335	-0.35125065	0.06902075	-0.37156963	0	0.20962143	-0.6066437	0.2385354	0.20017815	-0.31596136	-0.3831854	0.48175812	-0.07890129	-0.18324041	0.46540642	0.17478037	0.39211893	0.42396784	0.024054527	-0.01818037	0.4805236
ACOT4	0.36022997	0.4131012	0.18692064	0.15811205	-0.33104324	-0.13375902	-0.6581812	-0.27483416	-0.010380745	0.007355213	-0.0750308	-0.2675438	-0.39802122	-0.36441994	-0.21956205	-0.008590698	0.34720373	-0.002502441	0	0.026598454	-0.11956072	0.042740345	-0.024468422	-0.02270937	0.16602087	-0.1940651	-0.15439129	0.20147514	0.07057905	-0.11013794	0.17791748	-0.18797445	-0.18845987	0.16248178	-0.46603537	-0.13461447	0.04311037	-0.09086561	-0.42938423	0.36903286	0.733376	0.15551329	0.3600154	-0.15549612	0.45068216	0.31299162	0.33546877	0.18069887	-0.048524857
ACOT6	0.1831193	0.5101819	0.7887802	0.2876706	-0.39428377	-0.3937769	-0.24234915	-0.031264305	-0.031030178	0.04962635	0.57739353	-0.12854147	-0.42515802	-0.2966814	-0.55771065	0.24284792	-0.87955093	0.09074783	-0.074113846	0.259377	0.1334796	-0.8032813	0.23765945	0.12157917	-0.5885062	0.22050667	-0.023768902	0.36276817	0.005185127	0.10472822	0.31092167	-0.4448943	0.16107368	0.31823158	-0.5065546	0.2054267	0.36025143	-0.27408457	0	0.66606474	0.18934822	-0.11811018	0.6430259	-0.4403081	-0.28937864	-0.5848875	-0.19997835	-0.93609667	-0.12136984
ACOT7	0.240393640333333	0.440379148333333	0.637385768333333	0.320762312333333	-0.111108779833333	-0.265108183333333	-0.365974988333333	-0.197992406166667	-0.1307091745	0.141368389333333	0.445999305	-0.231000739166667	-0.262165387833333	-0.37192933	-0.412866508333333	0.00775758416666667	-0.605458415	0.0974257018333333	-0.0879232895	0.0753320855	0.0702110923333333	-0.56402484	0.24601126	0.0468853313333333	-0.483156363333333	0.0552538226666667	-0.00345897650000001	0.177091758833333	0.138688087333333	0.0829578253333333	0.216129063333333	-0.17758131	0.104647398333333	0.220132271666667	-0.22713677	0.175533694166667	0.2508772185	-0.0247532516666667	-0.038017591	0.489522058	0.104896942166667	-0.0966689608333333	0.366712731666667	-0.645271453333333	-0.1941572025	-0.415544028333333	-0.118503652333333	-0.60666561	-0.091507752
ACOT8	-0.14375162	0.17930126	0.10272503	0.11397171	-0.67310476	-0.16583824	-0.16026974	-0.03216076	-0.17914295	0.099868774	0.07534361	-0.04394436	0.080221176	-0.014715195	-0.0832386	-0.13182259	-0.39844227	-0.08960104	-0.06277275	-0.055856705	0.27240086	-0.43270683	0.039502144	0.038747787	-0.37242413	0.022294044	-0.052067757	0.2591238	0.034163475	0.047115326	0.05179882	-0.13645077	0.1724863	0	-0.021697998	0.16002369	-0.022741318	-0.054875374	0.29036808	0.24913502	0.28574944	-0.100278854	0.29901505	-0.05936241	0.1508007	0.3034687	-0.13622475	-0.20181942	0.18903828
ACOT9	0.14344025	-0.13613558	0.16878366	0.22262573	-0.091146468	0.34830427	0.003965855	0.351259235	-0.16451454	-0.0949683125	0.017790794	0.25249958	0.142487525	-0.08485079	0.085442065	-0.160642625	0.18535614	0.228929995	0.184717661	-0.0055317875	0.14450169	0.44558429	0.0514006605	0.373975755	-0.099028585	0.4492135	0.112164025	0.0056781765	0.1642441695	0.1585874565	0.144084449	0.315017225	0.254054545	0.165441992	0.52885295	-0.16755152	-0.06860447	-0.035591602	-0.00410748	0.278071405	-0.15544462	-0.054998395	-0.077502725	-0.32004547	-0.220796585	-0.209998605	-0.30898333	-0.299580095	-0.011523725
ACOX1	0.180591106666667	0.50991536	0.313418866666667	0.473391366666667	0.157950881333333	-0.15085713	0.09172694	0.596021633333333	-0.205821034666667	0.0371179586666667	0.188829261333333	0.09074767	-0.238465784666667	0.317480251333333	-0.0806309333333334	0.340773106666667	-0.26931731	0.148560523333333	0.193359383333333	0.0536193853333333	-0.146577358333333	-0.637825163333333	0.538889573333333	0.3251837	-0.36575254	0.511606533333333	0.780484046666667	0.5560336	0.0431367543333333	0.06807836	0.504398026666667	0.13200426	0.380324046666667	0.208839573333333	-0.12649965	0.260266776666667	0.50965166	0.095797857	-0.203575296666667	-0.0379293766666667	-0.16945108	-0.320245746666667	0.09613848	-0.65363773	-0.3479174	-0.50334676	-0.452050996666667	-0.647154166666667	-0.113611222
ACOX2	0.014031887	0.32317448	0.5745535	0.21201706	-0.15374184	-0.46592808	-0.4459157	0.109172344	-0.19584036	-0.31225014	0.060658455	0.13532448	-0.06891298	-0.68463373	-0.5490527	-0.1739068	-0.5706024	-0.021716595	0.16788769	0.041965008	0	-0.65770626	0.12397814	-0.005589962	-0.37274265	0.27245617	-0.32118797	0.23596811	0.09403944	0.2998476	0.4527974	0.21159363	0.23647499	0.12801313	0.26407623	0.19146395	0.30246592	-0.05428505	-0.1822524	0.42540216	-0.02125597	-0.086214066	0.39141893	-0.8299637	-0.37887335	-0.7293806	-0.3347926	-0.9145007	-0.2721448
ACOX3	0.2469883	0.15707731	0.19109249	-2.47955e-05	0.21053505	-0.20898628	-0.079668045	-0.25691795	0.05376053	0.10803127	0.32307148	-0.025204659	0.14030361	-0.25841522	-0.025596619	-0.1641798	-0.25563908	-0.1196537	-0.19766998	0	0.019987106	0.11485672	0.00819397	-0.072156906	0.01712513	-0.19498825	0.10957146	-0.19203758	-0.23918247	-0.005748749	0.18410969	-0.008858681	-0.22393131	0.06178379	-0.07038975	0.026940346	-0.23011065	-0.20897484	-0.1051712	0.24637222	0.10740566	0.16285324	0.19270611	0.043049812	-0.134408	-0.110274315	-0.23495388	-0.3301592	-0.10974312
ACOXL	0.16824055	0.43833208	0.70550346	0.3996482	-0.17694283	-0.6654296	-0.31151056	-0.12540102	-0.106971264	0.26837635	0.27467632	-0.14196777	-0.4306674	-0.46455956	-0.55746746	0.015647888	-0.8131037	0.23877668	0.18632889	0.09067631	0.21918774	-0.5330076	0.28610516	0.23561192	-0.45589542	0.04202032	0.12164211	0.19589233	-0.021382332	-0.07556629	0.43851662	-0.17778397	0.13027954	0.4029746	-0.31596708	0.28231668	0.49895573	-0.21413755	-0.14194584	0.5107317	0.23058414	-0.17480946	0.50147915	-0.7119274	-0.1427474	-0.45560122	-0.13979769	-0.59419394	-0.08325958
ACP1	-0.38421344	0.49506998	0.14730692	-0.10017538	-0.221363068	-0.18115568	0.017191885	-0.7267461	-0.32593345	-0.017058849	-0.147152425	-0.443601125	-0.165528301	-0.76520395	-0.101773263	-0.433556075	-0.110958095	0.4793067	0.270366675	0.590706825	0.67312575	0.432531835	-0.29651451	0.32138014	0.4169054	-0.13962555	0.68534086	-0.22705937	0.37228632	-0.15899706	-0.39866399	-0.354089735	-0.354654785	-0.298130035	0.254421705	-0.48010254	-0.458496565	-0.0993957535	0.526298525	0.58536004	0.285089495	0.33819675	-0.155656345	0.00183153	-0.028523445	-0.032048225	-0.030319695	-0.240965365	-0.27031994
ACP2	-0.04289484	0.26048946	0.32741356	0.17668581	0.055455685	-0.064558506	0.13884974	0.057929516	0.43176985	-0.019952297	0.30027723	0.0729661	-0.34978437	-0.09003878	-0.2944913	-0.093536854	-0.46054983	0.021174908	0.0455966	-0.063940525	0.1716733	0.06964064	0.10130358	0.08350325	-0.08780527	0.011232853	-0.21178961	0.2869668	0.03894949	-0.012669086	0.3033862	-0.06914568	0.019403934	0.036635876	-0.011117458	0.028065205	0.005447865	0.035068035	0.07585287	0.5430579	0.17934656	-0.016759396	0.29760265	-0.26705885	-0.21381044	-0.38962984	-0.25143576	-0.13079214	-0.2127099
ACP5	0.32404232	0.841712	0.23232365	0.28453445	-0.36816216	-0.37102413	-0.51677895	-0.25730705	-0.10127449	0.3987322	-0.045529366	-0.3497858	-0.16669464	-0.6074066	-0.6062021	-0.5321083	-0.43315125	0.38045788	-0.14187717	0.7295046	0.7449732	-0.13216305	0.19641495	0.5134907	-0.022335052	0.42388535	1.2734308	0.12522984	-0.197649	-0.14820385	0.2009573	-0.35975647	-0.33253193	-0.33214092	0.532382	-0.051272392	-0.2823782	0.17864227	0.45112514	0.40760708	0.0654335	-0.16409874	0.03792858	0.12007809	0.062252045	-0.82437134	0.041241646	-0.091771126	-0.21085644
ACP6	-0.13189459	0.49279928	0.4833336	0.38145685	-0.5058117	-0.3196659	-0.18996334	-0.1687727	-0.21083069	0.031449318	0.24368954	-0.10352516	-0.37078857	-0.35656548	-0.3820896	0.007408619	-0.40834522	-0.0391078	0.17715836	0.34707642	0.10356188	-0.5413599	0.49664974	0.24308205	-0.17371559	0.15948868	0.4439249	0.25035477	-0.04903412	-0.1072464	0.428154	-0.18958378	0.2062149	0.030555248	-0.50215626	0.3491068	0.383543	-0.15521526	0	0.42365026	0.006400585	0.045066833	0.4548998	-0.48469257	-0.20712662	-0.68010426	-0.19230461	-0.53697586	-0.20892477
ACPL2	-0.20307493	0.10787535	0.050061703	0.21326733	-0.26307583	-0.31376743	-0.3577137	0.09612179	-0.33584404	-0.021944046	-0.26696587	0.41972542	0	0.0039711	-0.25504684	-0.15950966	0.096196175	-0.10450268	-0.29863405	0.17520332	-0.072613716	0.25387	-0.13502026	0.06470299	-0.33075428	0.073135376	1.5888729	0.10523701	-0.165205	-0.008778572	0.3471775	-0.04859543	0.46637344	-0.15605831	-0.19465446	-0.1592288	0.36885834	0.02067089	-0.25923634	0.03306675	0.25375843	0.23582077	-0.003436565	-0.3211317	0.07761097	-0.10884476	0.090693474	0.13084126	-0.2283268
ACPP	0.004183769	0.34510803	0.14605427	0.17073727	0.52476597	-0.149477	0.12310791	0.064414024	-0.422369	0.25876522	0.20464325	0.7523012	-0.24188995	0.6145344	0.03384781	0.22297764	0.016103745	0.12229824	-0.08849239	-0.073699	-0.1288557	-0.48771572	0.6051054	0.15060425	-0.33744144	0.44100857	0.38606358	0.059636116	0.05071926	-0.10122776	0.3192501	0.14878273	0.22185516	0.20613194	0.531065	0.30138874	0.32416344	-0.04009056	-0.006111145	0	-0.11947155	0.10285282	-0.048040867	-0.056422234	0.001711845	-0.33472824	-0.5096588	0.48161697	-0.08063507
ACPT	0.106521603	0.67292094	0.57987166	0.264423605	-0.1284506315	-0.60594392	-0.147493369	-0.177007435	0.022168635	0.03177619	0.409055245	-0.330349445	-0.519780635	-0.230268235	-0.8960154	0.156497	-1.00873185	0.007380486	0.0108070375	0.3997457115	0.248708485	-0.82697035	0.391537185	0.039678574	-0.8579264	0.0258476735	0.431655175	0.0844721785	-0.117378235	-0.217652072	0.24950719	-0.628946535	0.014540434	0.289016255	-0.722596875	0.288610225	0.35655403	-0.24493217	-0.12756085	0.69730496	0.0591092125	-0.4504838	0.42246294	-0.8015566	-0.290377855	-0.574959755	-0.28245258	-0.728160145	0.070842505
ACR	0.045373917	0.5207162	0.45444393	0.3867569	-0.16141033	-0.5779495	-0.16998816	0.08193922	0.005271435	0.1727705	0.31395817	-0.15895176	-0.20367336	-0.11315632	-0.4012003	0.12589169	-0.63561726	0.012912273	0.001760483	-0.019459724	0.2907977	-0.93471193	0.2323184	-0.074380875	-0.6389885	0.17096901	0.21990204	0.062420845	0.03675127	-0.13384485	0.10051298	-0.35333824	0.07356882	0.37365437	-0.3411789	0.26455927	0.43129396	-0.20829487	-0.045613766	0.53368425	0.0813427	-0.39993382	0.50652504	-0.68025064	-0.1649437	-0.3131199	-0.1485486	-0.455204	0.187953
ACRBP	-0.13115025	0.4158287	1.0496082	-0.45626545	0.3561535	-0.019601822	0.562233	-0.13333225	-0.32008648	0.4784422	1.4704571	-0.3296566	-0.46329308	0.41444206	-1.0675173	0.6199913	-0.9756775	0.16518974	-0.49972725	1.1826735	2.2779007	-1.0594883	0.7938528	-0.023241997	-1.1414528	0.8087015	0.9560938	-0.29287434	0.27684975	-1.0325584	0.8685627	-0.33433437	0.4322796	0.7799721	-0.39461803	0.17099667	0.6559458	0.15135098	1.6931934	0.06614208	-0.3678522	-0.76484966	0.47573948	-0.7981739	0	-0.009986877	-0.14866638	-0.41217136	-0.4674673
ACRC	-0.06256008	0.29335546	0.039525032	0.34992313	0.20204353	0.056466103	-0.064432144	0.4118328	0.07334614	0.04536724	0.23441505	-0.06912899	-0.015695572	0.026610374	0.15967464	0.20923519	-0.070391655	-0.056793213	-0.07592964	-0.18681717	0	-0.7583332	0.033397675	-0.057234764	-0.70133495	-0.12317371	0.03304386	-0.059498787	0.10280323	0.000900269	0.06488609	0.018316269	0.11529064	0.012867928	-0.17550087	0.16210842	0.111413956	-0.12685776	-0.053824425	0.13079262	-0.24153948	-0.67970085	0.11328554	0.031495094	0.10540676	0.25537872	0.09761429	-0.051970482	0.532176
ACRV1	0.1848738225	0.54862284	0.50525283	0.42912531	-0.24425554	-0.44655061	-0.195792915	-0.060017586	-0.0561137195	0.1051433065	0.36767053	0.027798415	-0.28244829	-0.304725405	-0.54355168	0.119443178	-0.83300638	0.041927815	0.07323289	0.04308772	0.25154781	-0.81914543	0.23254395	0.176546095	-0.790744305	0.11722684	-0.056263686	0.24382615	0.030928135	0.0423309805	0.24345279	-0.28558826	-0.0079855935	0.177220825	-0.527151345	0.343952895	0.29948354	-0.175106525	-0.1491513235	0.740597975	0.192695855	-0.229298355	0.56139565	-0.65909481	-0.370077135	-0.53716303	-0.232661487	-0.804949035	-0.087814568
ACSBG1	0.01042366	0.4876361	0.5448537	0.27953386	-0.21863747	-0.20202255	-0.13544846	-0.13725948	-0.2865343	0.22068024	0.570673	-0.2551794	-0.38063812	0	-0.50037193	0.022164345	-0.70402527	0.27169132	0.18256855	0.45759106	1.2657051	-0.7606468	0.48921776	0.11544418	-0.70248985	0.25687313	0.22400093	0.15671825	0.24771023	-0.18409824	0.2790699	-0.296813	0.442832	0.26199436	-0.2910204	0.30118847	0.28710556	-0.01865673	1.3145237	0.2071228	-0.10430479	-0.32194757	0.4527712	-0.6755829	-0.34518814	-0.47112274	-0.11419773	-0.38785553	0.08072758
ACSBG2	0.23688316	0.65673065	0.69983196	0.4759965	-0.3075986	-0.3015232	-0.22920132	0.06731701	-0.10960293	0.11696863	0.20653868	-0.15686321	-0.23711634	-0.29346943	-0.36957407	0.17844486	-0.83213234	0.14724684	0.23755503	0.09847689	0.24021053	-0.8183265	0.22955322	0	-0.67448044	0.15663052	-0.03682995	0.3581934	0.27861214	0.001737595	0.218719	-0.23924017	0.11251593	0.042450428	-0.3624282	0.44583178	0.38109016	-0.24160099	-0.11732149	0.5426674	0.096681595	-0.24559164	0.4969535	-0.74582577	-0.22192383	-0.37238836	-9.87053e-05	-0.7819185	-0.19224596
ACSL1	0	-0.23451138	-0.09036827	0.518651	1.1690502	1.1868029	0.6978264	2.5225496	-0.24517536	0.69346714	0.68722534	1.8080797	1.1630135	1.3513231	1.137166	0.647522	1.3942757	-0.5347147	-0.4879303	-0.89867115	-1.9491768	-1.5506487	-0.26718807	-0.30245018	-1.8659172	-1.0312948	0.21782494	0.37250137	0.2501955	0.30700588	0.5648842	0.79972553	0.7002487	0.11171532	0.8860216	0.5545769	1.3161898	0.7325039	-0.5067949	-1.6065636	-1.0689096	-0.33295155	-1.0745916	0.1415968	0.3832903	0.2626152	-0.8338938	0.36527538	0.8321047
ACSL3	-0.0650901816666667	0.379770756666667	0.29344447	0.191033683333333	-0.246844768	-0.159189228	-0.0623335853333333	0.35463953	-0.176209927666667	0.0690766966666667	-0.00915447866666667	0.285258296666667	-0.337326843333333	-0.241372426666667	-0.454703803333333	-0.00592931066666667	-0.141699635	0.29608043	0.236781282333333	0.124830402	-0.0674610126666667	0.06667725	0.279361246666667	0.179693696666667	-0.13410871	0.226122856666667	1.05445972	0.221762813333333	0.158031623333333	-0.0308575623333333	0.175284227666667	-0.139054773333333	0.241648196666667	0.110271293333333	0.0648627313333334	0.23506959	0.27050956	-0.03867324	-0.137637617	0.25651995	-0.004527885	-0.131362277666667	0.126474383333333	-0.471214301666667	-0.294705863333333	-0.571047943333333	-0.207489965333333	-0.296659466666667	-0.294213455333333
ACSL4	0.03946908	0.262935954	-0.0748174986666666	0.036964415	-0.0179907426666667	0.13767592	0.320958605333333	0.513218728	0.202403706666667	0.245541253333333	0.0155336053333333	0.406105506666667	0.0653573666666667	0.194973478666667	0.0733666366666667	0.14888398	0.302122578333333	0.0400392216666667	-0.176126796	-0.02309958	-0.0427705433333333	-0.1771671	0.062406382	-0.16090091	-0.19338417	-0.0192009623333333	0.515926206666667	0.38078293	0.150626658	-0.00157562866666666	-0.06121063	0.00333897200000001	0.452476351333333	0.08673207	0.328642373333333	0.36801068	0.658996123333333	0.154953963333333	0.0644659993333333	0.179267883333333	-0.182174522666667	-0.152226927666667	-0.05454	0.00212844	0.0566520686666667	-0.119196731333333	-0.099772613	0.0444293	-0.140188373333333
ACSL5	0.1470964448	0.147285176	0.369954966	0.123728946	-0.0952128424	-0.147112082	-0.253281692	-0.300812427	-0.0795183194	-0.0429883926	0.061846728	-0.0798178672	-0.066699124	-0.2366603894	-0.357798858	-0.1190175052	-0.4668100328	0.0525203706	-0.0297246918	0.00503702	-0.1805074724	-0.2446558	0.0796566	-0.006479168	-0.3174848528	0.015864086	-0.235177232	0.107876876	0.072752857	-0.0049921034	0.1038978582	-0.118538192	0.00506906560000001	0.1221615772	-0.1751786238	0.141001034	0.009271144	0.00384884	-0.2057162296	0.274697689	0.092121504	-0.054509068	0.303311822	-0.255238152	-0.155765244	-0.155625152	-0.00986165880000001	-0.314225584	-0.0985342028
ACSL6	0.0773143753333333	0.61857208	0.643635266666667	0.355626896666667	-0.18956709	-0.446789906666667	-0.287481466666667	-0.0427584633333333	-0.070585249	0.0591561016666667	0.24582656	-0.29165093	-0.217061203333333	-0.385771116666667	-0.617266013333333	0.14626964	-0.8680725	0.129631363333333	0.119293689333333	0.20990499	0.28438171	-0.756911116666667	0.14151541	0.0636092816666667	-0.561346856666667	0.093580245	-0.08362039	0.23649486	0.178474266666667	-0.0403037073333333	0.24741618	-0.282389636666667	0.187697568	0.287640733333333	-0.569647943333333	0.223876793333333	0.315238953333333	-0.231767176666667	-0.005516529	0.726602566666667	0.121859708	-0.323309263333333	0.57654795	-0.564088503333333	-0.304942293333333	-0.541693833333333	-0.219822723333333	-0.766995576666667	0.0262902566666667
ACSM1	0.14791584	0.49696064	0.66901064	0.44780922	-0.26381063	-0.50985	-0.54266787	-0.19215775	-0.11464262	0.05614996	0.25286722	-0.25057888	-0.4547143	-0.30654383	-0.64845324	0.06913233	-0.8893223	0.05114031	-0.003617764	0.06336641	0.18197155	-0.8073735	0.35134363	0.12693596	-0.6739845	0.07272196	-0.19918537	0.34248686	0.10631418	0.04890299	0.26973152	-0.32640123	0.07911348	0.050872326	-0.617465	0.39893103	0.3582859	-0.14589214	0	0.6033082	0.014538288	-0.30828714	0.65764284	-0.7704611	-0.5408087	-0.4833107	-0.29953432	-0.8643856	-0.095991135
ACSM2	0.086189745	0.61816096	0.564238535	0.364275935	-0.347866295	-0.32515216	-0.239536765	-0.03540802	-0.06569767	0.14457607	0.232851505	-0.21976781	-0.29513383	-0.22083378	-0.51426863	0.181670425	-0.7341311	0.150233265	-0.00167036	-0.0343482505	0.21937131	-0.89192176	0.18888354	0.106877092	-0.73638535	0.08833909	-0.1637692475	0.28439498	0.215388295	0.04832268	0.233214135	-0.29993867	0.22721386	0.155782222	-0.553068635	0.388139725	0.33184696	-0.154590365	-0.0467283725	0.595403435	0.18704581	-0.21234894	0.54442453	-0.53713465	-0.30939793	-0.51246716	-0.24574709	-0.7773118	-0.08419013
ACSM3	-0.0527235666666667	0.552220983333333	0.438643293333333	0.210237343333333	-0.144122603333333	-0.329392596666667	-0.156028431	-0.199957213333333	-0.017810822	-0.011065007	0.19508918	-0.4392546	-0.267838793333333	-0.1902105	-0.419246833333333	-0.0224595073333333	-0.590731933333333	0.113630613333333	0.0968430826666666	0.145127136666667	0.115557665666667	-0.659901463333333	0.27786525	0.0829381946666667	-0.207205138666667	0.10011371	-0.0600358636666667	0.32122263	0.152108352666667	0.0876584043333333	0.172037123333333	-0.161357403333333	-0.092110476	0.160290558	-0.435665293333333	0.2022206	0.27576717	-0.175417106666667	0.0439890226666667	0.515082043333333	0.196699773333333	-0.139008203333333	0.408915363333333	-0.286168411666667	-0.122370243333333	-0.3024745	0.00145419433333333	-0.529464243333333	-0.0562265713333333
ACSS1	0.087016106	-0.35813236	-0.08226013	-0.13118267	0.046500206	-0.36969757	-0.4381733	-0.7033844	0.007908821	-0.24873543	-0.3116026	-0.7738676	-0.27859116	-0.04206848	-0.6147461	-0.20794296	-0.6607418	0.107331276	-0.3334589	0.2534876	0.093527794	0.3981762	0.029452324	0.3222103	0.41886616	-0.02617836	-0.1879673	-0.37567234	-0.21133614	-0.054906845	-0.05268669	-0.07441521	-0.41019154	0.14129257	-0.21572971	0.009162903	-0.5139761	-0.0629015	0	0.16316128	0.105918884	0.1931305	0.051042557	0.08716583	-0.29039192	0.20780945	-0.10526943	-0.11378384	-0.17586613
ACSS2	0.27705013625	0.13250947	0.55914556	0.39461839	0.0238610525	-0.10054504825	-0.04828917725	0.0207773425	-0.10750687275	-0.1834520095	0.307263735	0.178217175	-0.20286691375	-0.12604069225	-0.42211485	-0.3639972175	-0.38659263325	0.08668410625	0.0587310775	0.22729420875	0.205361725	-0.34413098375	0.54716348	0.41475331875	-0.3602148265	0.147099495	0.38714540575	0.01051879	0.00964796575	0.02977740675	0.2670235625	0.1651426475	0.073444368	0.14923942075	-0.019300335	0.15071165625	0.245991825	-0.123952745	0.206506491	0.09732938	-0.14729178	-0.06851244	0.2427945115	-0.4483619925	-0.3079791075	-0.39067233	-0.373999715	-0.53898609	-0.140995621
ACTA1	0.08128595	0.44555044	0.6841173	0.349432	-0.38389587	-0.47076035	-0.22612143	-0.20770693	-0.08266258	0.05147028	0.08676052	-0.21612644	-0.24256659	-0.357347	-0.48612165	0	-0.72840166	0.30319548	0.049996376	0.032647133	0.23677683	-0.80463505	0.23125553	0.14458036	-0.6672673	0.22552395	-0.20978928	0.44196224	0.1969037	0.033449173	0.21103048	-0.34220934	0.12793398	0.21392632	-0.32340145	0.43493223	0.32306194	-0.05573225	-0.15526915	0.64566374	0.26681232	-0.2815199	0.5517993	-0.7576499	-0.34041882	-0.42252445	-0.19179583	-0.72371006	-0.12243605
ACTA2	0.5701895	0.07481861	0.69922256	0.71293163	0.1351986	-0.7933912	0.013072968	0.5843849	-0.662982	0.48174095	0.48105907	0.18454647	0.6587305	-0.14251709	0.119594574	-1.3323021	-0.16052246	-0.2577715	-0.15263557	0.21899796	-0.005579948	0.18683815	-0.21406746	0.8256979	0.40987682	0.7023506	0.6399479	-0.30125046	-0.32032967	-0.023262024	0.48573685	0	0.044003487	1.0247183	0.2224245	0.4043846	-0.86308956	0.28037262	0.04059601	0.2992468	-0.23043346	-0.05933571	-0.092635155	-0.20833302	0.28251553	-0.474885	-0.9676361	-0.3461151	-1.119669
ACTB	0.65900325	0.52169848	0.63701867	0.227161885	0.33673382	-0.093547825	0.137622354	0.225459575	-0.198325155	-0.0091924665	0.492421165	0.163068295	-0.32185793	0.2074523	-0.44324017	0.4522252	-0.45943785	-0.0680108095	-0.29689455	0.427995205	0.331460955	-0.470167635	0.648369315	0.298838615	-0.240374095	0.41042138	0.365805145	0.092826365	-0.374111175	-0.40300846	0.561684605	-0.2877121	-0.060198785	0.312653065	-0.248377805	-0.00992488999999999	0.280106545	-0.1252832415	-0.054507735	0.43949032	0.1155958165	-0.06016779	0.361043455	-0.275662415	-0.11539793	-0.36396789	-0.55470896	-0.845459935	-0.89499855
ACTBL1	0.20370007	0.74487257	0.64373636	0.42099857	-0.22735596	-0.4504733	-0.16146469	-0.08812904	-0.13781261	0.26994705	0.45208645	0	-0.30859423	-0.21265936	-0.5245185	0.12390995	-0.6931906	0.30413866	0.07437992	0.16428661	0.4468465	-0.7316537	0.37224674	0.17921495	-0.7227583	0.14482498	-0.1346507	0.32197094	0.1462779	-0.057411194	0.29223967	-0.16062784	0.13477278	0.26417685	-0.613616	0.1961751	0.5168514	-0.1877222	0.049393654	0.7577696	-0.025717735	-0.19487524	0.607913	-0.80972195	-0.30884695	-0.4064355	-0.052655697	-0.7091222	0.003367901
ACTC	0.04947138	0.65818214	0.48231363	0.3372426	-0.27623606	-0.35842085	-0.29350042	-0.3170991	0.082737446	0.046456337	0.25159025	-0.26740456	-0.35216618	-0.3151865	-0.6791129	0.1922555	-0.6830187	0.0688715	0.053557873	-0.16978645	0.12956762	-0.90437174	0.09759569	0.15969658	-0.77122927	0.027489662	0	0.4168973	0.060001373	-0.11927414	0.20729208	-0.45394993	0.1273427	0.26782036	-0.5002246	0.31160212	0.33931398	-0.07854891	0.00376606	0.5760784	0.16432238	-0.21637344	0.61819077	-0.54253244	-0.14150572	-0.43585634	-0.27360153	-0.8390465	-0.034194946
ACTG1	0.70205116	0.36412334	0.334589	0.22007275	-0.024485588	-0.31076336	0.21501255	-0.20473576	-0.30524158	-0.29255962	0.07351589	-0.07106018	-0.31386852	-0.12515831	-0.30060863	-0.40054798	-0.45575237	-0.12677383	-0.22628593	0.2404747	0.34960842	-0.3223114	0.4925995	0.2991457	-0.09946442	0.42813492	0.4213295	0.13321018	-0.36858463	-0.029273033	0.34607506	-0.09672928	0.047514915	0.084965706	-0.31731796	-0.4459591	-0.22704315	0	-0.015274048	0.23583221	0.584321	0.39121437	0.35525417	-0.23742867	0.026963234	-0.25337887	-0.4171915	-0.2901678	-0.71733093
ACTG2	0.16328287	0.8047786	0.70414543	0.47264814	-0.27150154	-0.40961504	-0.5219917	-0.09166813	-0.15679407	0.1212821	0.54915285	-0.24160051	-0.18456697	-0.5026727	-0.49426556	0.21119785	-0.75168896	0.24026155	0.06706524	0.14666176	0.070075035	-0.8721571	0.26961565	0.1840229	-0.5970373	0.27682972	-0.09505272	0.3132577	0.12918901	-0.02701521	0.33503914	-0.18009996	0.0967865	0.17474079	-0.2916627	0.29904222	0.3222437	-0.20649624	-0.13073349	0.58868885	0.17506695	-0.2708335	0.64137983	-0.6820326	-0.3671708	-0.49888802	-0.5467491	-0.68933964	-0.21251583
ACTL6A	0.209810735	-0.38323927	-0.39083719	-0.36754799	-0.122717378	0.177472115	0.144415855	-0.61106205	0.048133373	-0.068740845	-0.339066025	-0.19794083	0.261679172	-0.2036538125	0.34874724	-0.21822119	0.38433791	-0.25873184	0.06224966	0.040401935	-0.39206219	0.613079525	-0.2958889	-0.0200095175	0.830569765	-0.1845789	-0.7028117	0.02204037	-0.15352726	-0.050317289	-0.117189406	0.37537765	-0.18247557	-0.06918001	0.388475895	-0.1381378175	-0.46875191	0.254804135	-0.12651396	-0.092905995	-0.00450897	0.558311	-0.29290867	0.534975525	0.140011309	0.0740799895	0.40471029	0.611722935	-0.40766049
ACTL6B	0.020424843	0.6807203	0.6948137	0.38205385	0	-0.44495773	-0.06295347	-0.032945156	-0.25557518	0.2976141	0.40295696	-0.04421234	-0.21478271	-0.24970627	-0.61843777	0.106349945	-0.7883277	0.286942	-0.04020548	0.18481159	0.2593336	-0.9272976	0.1765337	0.11816311	-0.72484684	-0.008927822	0.016758919	0.28435278	0.09561443	0.06395483	0.28396416	-0.20811272	0.08902216	0.20701218	-0.4758129	0.42293835	0.36728048	-0.29341984	-0.07741785	0.60665894	0.1554985	-0.12693787	0.5227914	-0.6556783	-0.30291796	-0.5422826	-0.21705484	-0.58245564	-0.120028496
ACTL7A	0.25182962	0.7605133	0.67760897	0.4039464	-0.27927303	-0.53069687	-0.28946924	-0.037358284	-0.009101391	-0.17496729	0.35508776	-0.15199041	-0.331172	-0.3643322	-0.61500263	0.16990662	-0.74908066	0.10494375	0.07248402	0.14274359	0.19093084	-0.93651867	0.33049393	0.111028194	-0.58300924	0.11915016	0	0.42231464	0.14295244	-0.16271496	0.39581394	-0.25265932	-0.021730423	0.19569969	-0.68063354	0.17651176	0.46831226	0.008786678	-0.07465744	0.71776485	0.22399426	-0.19148016	0.6932411	-0.7351084	-0.3016677	-0.6431446	-0.25676775	-0.8712816	-0.10841322
ACTL7B	0.16357565	0.6623049	0.45993662	0.42052794	-0.29426956	-0.4156232	-0.23820734	-0.055037975	0.03169918	0.14880657	0.2343216	-0.29906034	-0.40997028	-0.41345263	-0.5253053	0.01112175	-0.83185816	-0.050456524	-0.014111996	0.19616222	0.28695917	-0.7125735	0.24703932	-0.03066969	-0.4973607	0.27371693	0.02659607	0.5554471	0.18281746	0	0.33778715	-0.23917675	0.14720249	0.11506891	-0.3680358	0.2768755	0.3416438	-0.056421757	-0.073774815	0.59281635	0.17804909	-0.17224169	0.5033364	-0.62996626	-0.2512498	-0.42632055	-0.16614199	-0.8106303	-0.027935505
ACTL8	-0.11515427	0.44581413	0.5903721	0.115345955	-0.238513	-0.3228979	-0.11406088	0.11587715	-0.01182127	0.054793358	0.26517963	-0.19623852	-0.5191083	-0.45616055	-0.3371992	0.33335543	-0.70038414	0.12333584	0.016664505	0.32918644	0.12320185	-0.8040781	0.24447823	0	-0.806499	0.23847055	0.23289394	0.22887516	0.009694099	-0.20142794	0.1051712	-0.45457697	0.093119144	0.07338381	-0.032456398	0.35686302	0.2750697	-0.28578138	-0.05904913	0.5367727	0.0283432	-0.08775091	0.40473843	-0.72167397	-0.3109269	-0.3826537	-0.2520132	-0.58970785	0.05908394
ACTN1	0.557333	0.27036858	1.6097822	1.1864958	1.3661261	0.56308174	-0.68078613	1.0355244	-1.213211	0.29187584	1.1290321	1.2200041	-0.115899086	0.033867836	-0.029371262	-0.5604944	-0.49760056	0.6027708	0.40098667	0.9274931	-0.4345188	-0.8923969	1.2795353	1.425169	-0.6704607	1.0389881	1.0777788	-0.17607689	0.007711411	-0.13352966	1.2265253	0.8265085	0.06789589	0.95210266	0.28358078	0	0.7965574	0.107320786	-0.22488213	-1.0574808	-0.81120014	-0.2729702	0.2666664	-0.69036007	-0.64721775	-0.93392944	-1.0662565	-0.88319206	-0.8195133
ACTN2	-0.16358566	0.10194826	0.255383	0.34591484	0.099295616	0.07235527	-0.1750927	0.6549711	0.21070004	0.25611973	0.56237507	-0.07989979	0.41488647	0.0558424	0.174263	0.40193272	-0.1023922	-0.09484911	0.1159811	-0.019937992	-0.10850239	-0.7643223	0.07131958	-0.1505146	-0.57531834	-0.128088	-0.21392441	0.03896761	0.119627	-0.06180191	0.25335407	-0.14723206	-0.07806492	-0.03394842	-0.2082138	0.14033175	0.24796295	0	-0.085404396	0.18211746	0.07459545	-0.1978035	0.32300186	-0.08408165	0.067783356	0.27806854	0.12181091	-0.30195904	0.7289753
ACTN3	0.086560726	0.59334517	0.7477431	0.4062481	-0.30854368	-0.7343068	-0.13211012	-0.014009476	-0.059366226	-0.039699078	0.44496298	-0.23767185	-0.62377787	-0.39633846	-0.8499675	-0.000709057	-0.7087555	0.16147614	0.097054005	0.11536312	0.23883057	-0.7774949	0.41506433	0.0597682	-0.5707612	0.0841074	0.16674376	0.43391418	0.16103268	-0.034027576	0.27132654	-0.24511147	0.14764738	0.18502808	-0.46696472	0.3955636	0.3631935	-0.15777683	0.24463844	0.5971222	0.15594864	-0.19264507	0.5854063	-0.7037816	-0.35043812	-0.4417491	-0.40875626	-0.7278228	0.004214764
ACTN4	0.67115974	0.5955	0.16538906	-0.15355587	0.41504097	-0.3183298	0.23301983	0.014258385	0.21437168	-0.16394138	0.40526104	0.13236237	-0.5444031	1.2125721	-0.8099098	0.32568073	-0.21974754	-0.60702896	-0.56945133	0.06296158	0.2994547	0.455369	0.5725765	0.2381792	0.61042213	0.35968018	1.5162239	0.2649765	-0.32743263	-0.46637058	0.4093275	-0.25430393	0.2131958	0.33026505	-0.2942152	-0.15564823	0.33535004	0.30436707	-0.40170002	0.17200756	0.28651905	-0.34807873	0.48278046	-0.26705647	-0.33348942	-0.36835194	-0.50679207	0.114967346	-0.5431776
ACTR10	0.2593708	-0.26000404	-0.2534237	-0.07515144	0.20462513	-0.09646225	0.20583916	-0.056993484	-0.10169697	-0.09081745	-0.050266266	-0.05887127	-0.06529808	0.13356686	0.07747555	-0.043450356	0.4295225	-0.11196995	0.03528881	0.33067322	0	0.525918	-0.14509678	0.089476585	0.5668268	0.15716553	0.54059124	0.07917023	-0.25256824	-0.4532442	0.1979456	-0.09634495	0.07981014	0.06360626	0.14184761	-0.31268406	0.014533997	0.34424114	0.007480621	-0.22908497	0.118878365	0.06548309	-0.21968365	0.12305832	0.0409317	-0.2655182	-0.26036263	0.18510532	-0.72153187
ACTR1A	0.52093697	-0.10964966	0.81280804	0.41884136	-0.02703762	0.05688858	-0.3661728	0.16562653	-0.6013231	-0.42277718	0.18274689	0.20427704	-0.06635666	-0.6355734	0.025062561	-1.2190676	-0.022457123	0.105626106	0.1748209	0.61758804	-0.48288918	0.25976562	0.4921236	0.4258585	0.041090965	0.5103369	0.46625137	-0.009302139	-0.46826267	0.081726074	0.17930794	0.5938854	-0.15266132	0.08221531	0.19345284	0	0.32762432	-0.08461571	-0.08097839	-0.34632778	-0.20972347	-0.08262253	0.19023705	-0.40823746	-0.410676	-0.51607895	-0.6086025	-0.3103361	-0.6192856
ACTR1B	0.07468414	-0.3157301	-0.18964577	-0.4089737	-0.53049946	-0.58956814	-0.07355213	-0.6652193	0.019338608	0.14924812	-0.20508385	-0.18511963	-0.002256393	0.040704727	-0.00160408	-0.29694176	0.055793762	-0.40172482	-0.16314602	0.21463013	0.30259228	0.24508667	-0.039248466	0.004227638	0.5209923	-0.18743801	-0.00169754	-0.3404398	-0.19204807	-0.16762447	-0.1984663	-0.35609436	-0.23293877	-0.2351141	-0.033117294	-0.3100338	-0.44099426	-0.024124146	0.2929392	-0.034143448	0.32081604	0.3528347	0.122787476	0.1912384	-0.2202177	0.06478596	0.35482407	0.40649128	-0.24652386
ACTR2	0.1602087	0.08746433	0.19577503	0.058734894	0.44963074	0.39466286	0.24118137	0.5287256	-0.22092915	0.061597824	0.14509487	0.4972515	0.15888596	0.19081211	-0.044692993	-0.24345303	-0.11511326	0.03538513	0.02728939	0	0.023277283	0.25386906	0.27670193	0.2957344	-0.040258408	0.70007896	1.0826492	-0.19515896	-0.15640354	-0.17700672	0.61278534	0.23763752	-0.047929764	0.28325272	0.19493675	-0.36580467	0.769907	-0.026075363	-0.21575832	-0.27387905	-0.32817078	-0.03875923	-0.11234379	0.05927372	-0.024618149	-0.20415878	-0.5977068	-0.31953144	-0.7547455
ACTR3	0	-0.6669359	-1.1756878	-0.42115307	1.1999054	1.3281603	1.2045784	1.55931	0.67910004	0.9149971	0.46605873	1.3117876	1.0742092	1.5026798	1.1976414	1.0122252	1.2194681	-0.8030739	-0.63476276	-1.5030193	-1.4923306	-1.5428123	-1.421896	-1.5007219	-1.5199337	-1.4060459	-0.9386864	0.14804173	0.03389454	0.295887	0.37898922	0.39229012	0.23675251	-0.048402786	0.22780609	0.2688179	0.21061325	0.39694118	0.20407009	-1.1800823	-0.5969324	-0.3251295	-1.0154333	1.1489716	1.1190376	0.9184437	0.6265316	0.9543438	0.8035021
ACTR3B	0.0857939733333333	0.532389953333333	0.480781393333333	0.270653406666667	-0.192947067333333	-0.255140146666667	-0.175046284	-0.112760863666667	-0.0885114693333333	0.065638224	0.227088136666667	-0.31473843	-0.25817347	-0.31817866	-0.450558346666667	0.099084535	-0.55568361	0.103928408333333	0.08381605	0.191129996666667	0.267835453333333	-0.574237673333333	0.295675433333333	-0.0569286333333333	-0.647107443333333	0.112391313333333	-0.0321524933333333	0.266162396666667	0.0789372136666667	-0.0659777333333333	0.240252813333333	-0.333178046666667	0.0578527446666667	0.208363216666667	-0.49050999	0.233124573333333	0.325532753333333	-0.121125698666667	-0.0463657376666667	0.578746326666667	0.0747733086666667	-0.104808172333333	0.49816338	-0.637246613333333	-0.23884599	-0.33578825	-0.120438894	-0.670646816666667	0.0242098176666667
ACTR5	0.18079662	-0.36156845	-0.30447817	-0.096648216	-0.12277222	0.048742294	-0.11632347	-0.20932388	0.22166252	-0.055179596	-0.30324936	-0.4928217	0.04014206	-0.36485863	0.21446228	-0.43497086	0.10887241	0.054413795	0	-0.07961464	-0.107512474	0.28506184	-0.11388302	-0.035686493	-0.012059212	-0.23841286	-0.5458517	0.022583961	0.05466175	0.036854744	-0.21875477	-0.13144493	-0.18850231	-0.09992504	0.003207207	-0.17961502	-0.29952335	-0.02690506	-0.11186314	-0.16040707	0.055998802	0.3141632	-0.03369236	0.1490326	0.03730774	0.26105595	0.58075714	0.23285007	0.35064125
ACTR6	-0.7575617	-0.6037779	-0.9420662	-0.33544445	-0.94886494	0.3971777	0.09661293	0.1580553	0.3699932	0	-0.98565483	-0.13437271	0.21899033	-0.10860443	0.7338495	0.011617661	0.82957935	0.27799988	0.39457798	-0.2964449	-0.23596478	0.36419964	-0.55396366	-0.25431728	0.28161335	-0.29358864	-0.9536791	-0.118439674	0.39000893	0.47855663	-0.8740511	0.25479794	-0.09011173	-0.53537273	0.70691776	-0.029864311	-0.23985672	0.10119724	0.3314314	-0.91495323	-0.2778225	0.26588535	-0.94710636	0.11687088	0.37618637	0.23845863	0.4602661	0.63543224	-0.106066704
ACTR8	-0.13142157	0.44378376	0.5097709	0.18630695	0.001271248	-0.40602684	-0.37767982	-0.1733489	-0.2503214	-0.103869915	0.23054743	-0.14744377	-0.37710285	-0.4349785	-0.5479202	-0.07903576	-0.4034443	0.26721478	0.3959341	-0.12960005	0.26732922	-0.17742348	0.17302227	0.000163078	-0.14216614	0.013759136	0.20425606	0.17596054	0.07795048	0.08374691	0.21233845	-0.32269382	-0.11724758	0.15913582	-0.13227177	0.14564085	0.21188879	-0.039256096	0.0977335	0.29100323	0.028503418	0.03081417	0.47414017	-0.5882673	-0.29075336	-0.18906307	-0.16805744	-0.49498463	-0.16930056
ACTRT1	0.103857994	0.9235554	0.87767315	0.30124378	0.29875374	-0.5231018	0	-0.22495937	-0.2359953	-0.30401325	0.5672121	-0.35006237	-0.41102886	-0.11942577	-0.8399639	0.14531994	-1.1088076	0.61060715	0.054579735	1.10431	0.465662	-1.0027685	1.0655622	0.24193859	-1.2241321	0.2452879	0.9235697	-0.031923294	-0.09143257	-0.19977379	0.50358105	-0.5702152	0.04965782	0.80662537	-0.8898277	0.4410982	0.53921604	-0.30428696	-0.030721664	0.7444334	-0.24053049	-0.5339551	0.7243309	-0.72221756	-0.5492821	-0.6461935	-0.6749954	-1.0492086	-0.2656908
ACVR1	-0.1406765	-0.20659351	-0.008303642	-0.2541256	0.28837872	0.40523052	0.40488338	0.09824371	0.19223976	0.14243317	0	0.57825375	-0.09667683	0.02363491	0.33507824	0.3560896	0.10012627	0.32027054	0.30021477	-0.032090187	0.8598194	-0.18228245	-0.27832127	-0.42976475	0.34966373	-0.08752251	-0.63553905	-0.04241848	0.32512093	0.119493484	-0.46633053	0.19099236	0.3144102	-0.038437843	0.58497334	-0.01853466	-0.088959694	0.24758625	1.058856	-0.6378584	-0.29432392	0.18788242	-0.28588486	0.12840366	0.005103111	-0.10560799	0.08871746	0.3016758	-0.15303326
ACVR1B	0.1850497725	0.47763358925	0.6189036425	0.42025602	-0.2953317125	-0.4483547225	-0.31926417	0.0988217605	-0.28199207725	-0.00539147825	0.2135174275	0.061325434	-0.2332773225	-0.27749228375	-0.437385085	-0.11510372	-0.794939995	0.10464644325	0.18435263875	0.1422446985	0.1944477555	-0.4629317445	0.31699335	0.2431490425	-0.552492619	0.15850699	0.44856430125	0.18091405	-0.016834143	0.02913761125	0.33117294	-0.1045512	0.16817927375	0.0556662075	-0.179626695	0.1177870025	0.382338405	-0.0188434125	-0.1539694075	0.4378668	-0.01323139675	-0.163583755	0.294866205	-0.535184155	-0.3110525575	-0.463644145	-0.18634831725	-0.5155980575	-0.023287415
ACVR1C	0.27478456	0.65104246	0.63241625	0.34397364	-0.09649801	-0.2545452	-0.12721586	0	0.1585536	0.17443085	0.42610407	-0.2666502	-0.19276428	-0.27116013	-0.0874238	0.336555	-0.45421267	0.2009387	-0.032117367	0.03490305	0.06364012	-0.86362934	0.11281443	0.05528593	-0.56717825	0.007746697	-0.10980368	0.23130274	0.30510426	0.13482761	0.15367365	-0.24882364	-0.002316952	-0.031234741	-0.33370876	0.39984322	0.3702979	-0.23615837	-0.14822626	0.6295209	0.18447971	-0.15666914	0.800972	-0.5379243	-0.099133015	-0.34303236	0.21885109	-0.3187213	0.3261094
ACVR2A	-0.31084156	0.20349407	-0.03421879	0.13146782	0.017665863	0.090213776	-0.048812866	0.033341408	0.09826088	0.022546768	0	-0.40844917	0.14198303	-0.33040905	-0.11728859	0.10995388	-0.43225098	0.028660774	0.024749756	-0.082613945	-0.010725021	-0.6478834	0.2548542	-0.010147095	-0.37007713	0.004894257	0.17104912	-0.07349014	0.17664719	-0.03359127	0.031469345	-0.065849304	0.16078186	0.145504	-0.43428707	0.044199944	-0.059537888	-0.15543556	-0.033382416	0.22899628	-0.11017704	-0.103497505	0.22439098	-0.21124363	-0.003592491	0.34996033	0.101486206	-0.38481998	0.61386013
ACVR2B	0.10024834	0.52804947	0.5840273	0.26088524	-0.29705524	-0.062775135	-0.16073322	-0.12718391	0.14796448	0.21163082	0.39946222	-0.34258366	-0.3719597	-0.34160423	-0.6661167	0.19235945	-0.8376713	0.12286949	0.1251669	0.020360947	0.23894596	-0.6856642	0.1394	-0.09783602	-0.45275688	0.26431274	-0.025556564	0.24810553	-0.02171421	-0.12566328	0.103898525	-0.31912947	-0.06222868	0.093767166	-0.60617256	0.15303373	0.29294062	-0.21674299	-0.002862454	0.6129303	0.18454218	-0.30924416	0.58919144	-0.6086731	-0.10314703	-0.49328804	0.059029102	-0.67173386	0.18968248
ACVRL1	0.21909142	0.7453933	0.6014843	0.7677374	-0.28628778	-0.19674587	-0.4486661	-0.027069092	0.057682037	0	0.37181854	-0.28950787	-0.19500542	-0.22405052	-0.71570396	0.12529612	-0.7627082	0.041965008	0.041787148	0.060269356	0.20771408	-0.93714666	0.23974848	0.20381594	-0.38609982	0.19081497	-0.07579851	0.43056488	0.08193016	0.16164017	0.2895503	-0.20091963	0.1812973	0.415699	-0.18503952	0.38230467	0.47326517	-0.06929731	-0.054268837	0.6835623	0.15940762	-0.16027546	0.48949528	-0.72205734	-0.28425884	-0.6935458	-0.011242867	-0.73997307	-0.18372536
ACY1	0.22011375	0.27159643	0.2941394	0.051661015	-0.30796146	-0.09543133	-0.26945496	-0.44115782	0.06029606	-0.39678478	0.20711994	-0.195364	-0.2716179	-0.38702393	-0.56650543	-0.042312622	-0.20286846	-0.044350624	-0.079987526	0.16823196	0.42556953	0.11012268	0.08510399	-0.0477705	0.106570244	0.20943737	-0.18875408	0.3107605	-0.084929466	-0.141963	0.02127266	-0.05357361	-0.016518593	0.105921745	-0.3528881	0.14768696	-0.08618927	-0.046310425	0.15904331	0.51209164	0.41845036	0.14514923	0.20546103	-0.22441387	-0.23375702	-0.26843548	-0.38145638	-0.33988285	-0.2718687
ACY1L2	-0.107076645	0.15309	0.20944738	0.103673935	-0.19153786	-0.00448513	0.05317688	0.28517818	0.004627228	0.44874954	-0.013141155	0.030212402	0.122834206	0.06377411	0.37037945	0.514905	0.15810108	-0.03817129	-0.056364536	-0.3545394	-0.23821497	-0.5090246	-0.21870327	-0.28021288	-0.61100006	-0.19021702	-0.419024	0.06731987	0.17425728	0.09854317	0	0.090540886	0.1900053	-0.067484856	-0.17686367	0.14215946	-0.095318794	-0.02090168	-0.15620613	0.096271515	0.00729847	-0.1363182	0.06834507	0.26916695	-0.088871956	0.13031292	0.33442402	0.5200167	0.2955141
ACY3	0.068072796	0.59576416	0.7498727	0.5469136	-0.18620253	-0.25182772	-0.19057131	0.06740999	-0.073721886	0.16609955	0.32542515	-0.08741808	-0.27564955	-0.19131136	-0.34719658	-0.042639256	-0.7572584	0.20981026	0.10861397	-0.10061836	0.23106813	-0.5641699	0.15414047	-0.090510845	-0.6081853	0.12084198	-0.27210522	0.39252853	0.14136791	-0.05102682	0.23281288	-0.2601533	0.07369375	0.1201911	-0.3432274	0.2547965	0.32384253	-0.025737286	0	0.5026164	0.21563148	-0.17045546	0.5958705	-0.622643	-0.24054861	-0.39805937	-0.2037859	-0.52984	0.07993364
ACYP1	0.039213656	0.156166226666667	0.12357601	0.12672742	-0.28572321	-0.267085393333333	-0.144684633333333	-0.16320069	-0.0479823756666667	0.105525811666667	-0.123695691	-0.34145371	-0.17787679	-0.422011686666667	-0.182515773333333	0.159728843333333	-0.532939588	0.078785738	0.0785679806666667	-0.0784624413333333	0.0240020753333333	-0.32770984	-0.0433472013333333	0.048659324	-0.214265353333333	0.02907038	-0.247935463333333	0.00883849666666666	0.064629714	0.0382307366666667	-0.00644477333333334	-0.3739783	-0.192441143333333	-0.0965447436666667	-0.15990544	-0.00166766	-0.115643346666667	-0.0572311093333333	0.0121658643333333	0.19775915	0.0838011113333333	-0.0691261266666667	0.20600431	-0.205618536666667	-0.0102512033333333	-0.0337786733333333	0.149645011666667	-0.128870336666667	0.28515896
ACYP2	-0.11956501	0.08716726	0.005241871	0.121151924	-0.54701614	-0.26143074	-0.12793064	-0.20766163	0.11841488	0.035312653	-0.079823494	-0.43188667	-0.36209106	-0.27620602	0.013699532	-0.2694273	-0.17107105	-0.02982521	0.2580843	0	0.43704987	-0.002220154	-0.30829716	0.124373436	0.6978617	-0.106515884	-0.33036613	0.034433365	-0.020401955	0.1182642	-0.13859177	-0.3031826	-0.10631657	-0.09249592	-0.17759037	-0.15254593	-0.3024459	-0.01722908	0.20247269	0.22264671	0.2366066	0.18797588	0.001878262	-0.16490269	-0.15434837	-0.091721535	0.028502464	-0.014601707	-0.25265503
AD031	0.12258148	0.6780262	0.53566504	0.3601904	-0.06579304	-0.15004635	-0.059892178	-0.010323525	0.04621601	0.026094437	0.41676188	-0.3953972	-0.11657524	-0.117641926	-0.2513566	0.05721903	-0.49609232	-0.030522346	0.16828918	0.000556469	0.08956385	-0.73743486	0.20091486	-0.033932686	-0.2926221	0.04329872	0.024119377	0.2920432	0.065838814	0.1476531	0.29171562	-0.35884714	0.09569597	0.11576033	-0.3310914	0.29190016	0.40538836	-0.00246954	-0.10707617	0.55447626	0.09422827	-0.24468279	0.6254411	-0.59468937	-0.09231663	-0.5184617	-0.10127306	-0.6009836	-0.05845356
ADA	0.42939758	0.04294586	-0.2724924	-2.38419e-05	-0.38888168	-0.2394762	-0.030269623	-1.4539967	0.15151119	-0.6079006	-0.51265144	-0.9546709	-0.127594	-0.40235806	-0.23831272	-0.99566555	-0.37589455	0.14244938	-0.15671921	0.3984728	0.076621056	1.4745111	0.23975658	0.7204704	0.29897594	-0.26087666	-0.023688316	-0.10054302	-0.045934677	-0.047327995	-0.16812992	-0.11153984	-0.2993431	0.043146133	-0.22055054	-0.43725777	-0.74060535	0.12327957	-0.43772125	0.9448662	0.88650227	0.658144	0.38524628	0.12225342	-0.2378931	-0.111979485	0	-0.17044544	-0.47319794
ADAL	-0.008432865	0.6721325	0.47170877	0.20525026	-0.30222797	-0.28579903	0.094070435	-0.09722185	-0.28528404	0.11967564	0.16692019	-0.014336586	-0.23681116	-0.117568016	-0.21363735	0.30011845	-0.5393524	0.25546026	0.15077353	0.18705702	0.1648612	-0.6404352	0.12486887	-0.13724232	-0.33519077	-0.010874271	-0.04440403	0.115941525	0.17268467	0.091441154	-0.10815954	-0.16605473	-0.05937195	0.15718985	-0.23789501	0.14858627	0.41349268	-0.30204964	0	0.5449314	0.10353756	-0.21165991	0.5599313	-0.25167847	0.18842506	-0.44312954	-0.12664652	-0.51756954	0.22791958
ADAM10	-0.21857166	0.2799182	0.248312	0.11011076	0.48361683	0.7704077	0.09578037	0.7362642	-0.15779734	0.20567703	0.34739304	1.1390247	0.84636307	-0.008468628	0.57992744	0.31703377	0.7723923	-0.33302498	-0.11861372	-0.37263393	-0.22280407	-1.1337276	-0.2522869	-0.50664806	-1.0176883	-0.18542147	-0.72632504	0.28408432	0.005784035	-0.06631374	0.252882	-0.12369919	0.12763691	0.13766766	0.19618988	0.28900528	0.19133377	-0.047589302	-0.3559146	0.09010506	-0.09655428	-0.43524456	0.04060316	0.23203564	0.34646797	-0.25979424	0.05000019	0.23957443	0.11587238
ADAM11	0.18033075	0.75894785	0.6285987	0.4302206	-0.22162056	-0.3767476	-0.16181135	-0.1646781	-0.17228556	0.09377146	0.3214612	-0.11788273	-0.18181801	-0.0447073	-0.5112667	0.15505886	-0.78725386	0.22317982	0.21111012	0.24911499	0.413661	-0.8050971	0.2909112	-0.013532639	-0.6828575	0.05613756	0.19985914	0.21709394	0	0.16581488	0.36634636	-0.32386923	0.09855461	0.32005692	-0.44103956	0.32893944	0.37295294	-0.17647648	-0.068155766	0.59455824	0.20378208	-0.11527109	0.626699	-0.6939583	-0.3356123	-0.7120104	-0.38776827	-0.34709263	0.049073696
ADAM12	0.0742055596666667	0.595963793333333	0.54022948	0.379460493333333	-0.250082174666667	-0.556336083333333	-0.218503786666667	-0.0160799033333333	-0.107630252	0.0612521176666667	0.309672196666667	-0.137435913333333	-0.31374327	-0.210897287666667	-0.651806523333333	0.157330512333333	-0.8509326	0.139982383333333	0.14160379	0.10287682	0.146457515666667	-0.825322466666667	0.163973016666667	-0.01378568	-0.63585362	0.0972367903333333	0.03298791	0.3042744	-0.0183693566666667	-0.031834442	0.260317326666667	-0.380843473333333	-0.00758647633333333	0.151896316666667	-0.401379426666667	0.318076766666667	0.311908243333333	-0.289220016666667	-0.033566952	0.454747043333333	0.0703493753333333	-0.195399123333333	0.462045516666667	-0.64352274	-0.292183876666667	-0.559413913333333	-0.228714463333333	-0.621602546666667	-0.0399648333333333
ADAM15	0.36290216	-0.09261021	0.518639406666667	0.24094995	-0.238591353333333	-0.219450793333333	-0.310024103666667	-0.096749625	-0.00400717933333332	-0.270045283333333	0.305427713333333	0.04544004	0.0238186533333333	-0.482882836666667	-0.585667606666667	-0.46644656	-0.47263415	-0.096517562	-0.106535273333333	0.150694371666667	0.514818353333333	-0.39183124	-0.108996546666667	0.0911437686666667	-0.0544832546666667	-0.0988631253333333	-0.44540597	-0.20113357	-0.208807150666667	0.43378591	0.180159093333333	0.287877886666667	-0.0875261626666667	0.212843736666667	0.61381005	0.094066935	-0.265831946666667	-0.0143863386666667	0.400725193333333	0.0893263766666667	0.519028506666667	0.221600051666667	0.396072073333333	-0.0536335303333333	-0.619517646666667	-0.21760829	-0.165590765333333	-0.377171666666667	-0.208491811666667
ADAM17	-0.5856552	-0.4459219	0	0.14949322	0.1620655	0.015082359	-0.21638393	1.9314537	0.013191223	0.079301834	0.068201065	0.3758974	1.0300169	0.82830334	0.8594475	0.44808292	0.58289814	0.32989788	0.005536079	-1.0490608	-0.31929684	-0.51748276	0.079852104	0.09484005	-0.74002266	0.4668331	0.78679943	-0.5937729	0.15918446	0.19249535	-0.26221275	0.28808784	0.24883556	-0.10496998	0.13103104	0.019263268	0.47653866	-0.08721542	-0.2810421	-0.88339806	-0.5996952	-0.29201698	-0.53055286	0.3084755	0.30046368	0.68836784	-0.21545124	0.12650108	1.4920912
ADAM18	0.14985323	0.77013063	0.7469158	0.3738494	-0.3963318	-0.3624668	-0.29121685	-0.3212638	-0.27633047	0	0.26483583	-0.28881598	-0.4088521	-0.3725872	-0.70033455	0.0670867	-0.9386759	0.05479765	0.068500996	0.05431223	0.25122118	-0.92548275	0.24028444	0.08486128	-0.5878539	0.20869017	-0.28812218	0.48530722	0.31893826	0.018651009	0.28770065	-0.45576477	0.26014805	0.20322657	-0.34003735	0.35704374	0.3119731	-0.1965909	-0.06412935	0.71595764	0.17992449	-0.20128155	0.7020745	-0.8562546	-0.34224796	-0.6291833	-0.26518154	-0.9298234	-0.06907272
ADAM19	0.134411493666667	0.6525604	0.429841356666667	0.342849093333333	0.211288931	-0.45587348	0.00486914333333333	0.299479958	-0.0973741176666667	-0.0107649166666667	0.268751463333333	0.02245013	-0.2652421	-0.00327618833333334	-0.381381503333333	-0.288718228333333	-0.550551096666667	-0.01637761	-0.0833255426666667	0.037953059	-0.0747256266666666	-0.375986103333333	0.4617567	0.284951845666667	-0.252452833333333	0.353541843333333	0.64824645	0.465073266666667	-0.105023860666667	0.0169747656666667	0.605372586666667	-0.235603966666667	0.31259632	0.0457787466666667	-0.372942923333333	0.178599196666667	0.43810733	0.0679521566666667	-0.492353136666667	0.102208606666667	0.0662926	-0.0846106233333333	0.281111883333333	-0.479818023333333	-0.22055594	-0.45416212	-0.286706286666667	-0.231967753333333	-0.0765137683333333
ADAM2	-0.13767147	0.7167015	0.5949836	0.4910016	-0.3676963	-0.6666479	-0.27206707	-0.22366953	-0.04833603	0.025858402	0.24595451	-0.2559414	-0.40727282	-0.24018002	-0.5155983	0.2197547	-0.77663755	0.17185974	0.10851812	0.30562258	0.27355385	-0.9449568	0.24447298	0.18632317	-0.65801954	0.17511606	0.3556409	0.26795912	0.18161058	-0.2829771	0.24645472	-0.35231352	0.084059715	0.462049	-0.49854374	0.31366348	0.3685317	-0.24413776	-0.01397419	0.6816497	0.013337135	-0.2740097	0.57128763	-1.0448227	-0.25962305	-0.5901308	-0.093533516	-0.6450906	0.049374104
ADAM20	0.057840824	0.5459399	0.7831335	0.41826105	-0.03639126	-0.31784678	-0.25450468	-0.22442436	-0.09645462	0.23655081	0.3438816	-0.20069075	-0.4152093	-0.5503402	-0.4519639	0.002988815	-0.8450899	0.17868328	0.060705185	-0.010822773	0.14303732	-0.51029396	0.21924686	0.06676626	-0.634676	0.062163353	-0.26086044	0.3602872	0.21860456	-0.049809933	0.2584057	-0.37462378	0	0.36269474	-0.65120983	0.3974557	0.34546185	-0.33505535	-0.0408144	0.5484104	0.095095634	-0.32400513	0.41741705	-0.7538109	-0.43413305	-0.44770098	-0.018294334	-0.7244458	0.036135674
ADAM21	-0.013580322	0.83648443	0.7356262	0.37926626	-0.042938232	-0.70691586	-0.2539034	-0.08448076	0	0.09574556	0.27389908	-0.04323435	-0.18046999	-0.20261574	-0.5245142	-0.09860802	-0.77689123	0.3235221	0.27056122	0.21377325	0.17111921	-0.8236289	0.52840424	0.293056	-0.67594194	0.19933128	0.36711788	0.4442706	0.15835333	-0.014736652	0.31987	-0.3705163	0.17549562	0.24964857	-0.42345142	0.40227604	0.5575199	-0.22079086	0.026502132	0.8613663	0.11881447	-0.08877134	0.7413144	-0.6768751	-0.22202778	-0.48768616	-0.2563119	-0.7728448	-0.06748533
ADAM22	0.140914916666667	0.531274	0.60152849	0.45175186	-0.08236488	-0.40072108	-0.137277126666667	-0.13678996	-0.157748221666667	0.0521270433333333	0.353837173333333	-0.150975386666667	-0.253805793333333	-0.228862923333333	-0.516208333333333	0.161962193333333	-0.777740803333333	0.164822576666667	-0.0351877213333333	0.134840486666667	0.152049701333333	-0.712338766666667	0.2833066	0.035091559	-0.566546756666667	0.0785684583333333	0.055941584	0.40790542	0.131951013333333	0.0258332893333333	0.28275474	-0.323462013333333	0.0712763473333333	0.228611153333333	-0.38135115	0.35008192	0.359651093333333	-0.051853338	-0.0705717413333333	0.55428267	0.171903293333333	-0.136328381	0.560186543333333	-0.500573943333333	-0.152629535	-0.608785956666667	-0.0845193883333333	-0.598686536666667	-0.0162200933333333
ADAM23	0.19458055	0.554317	0.5119014	0.5583296	-0.6139188	-0.4522047	-0.55704784	0.0556674	-0.2535615	0.09216738	0.06709099	-0.45424986	-0.24041557	-0.4274702	-0.6028886	0.13285494	-0.93494225	-0.051241398	0.26299	-0.2172761	-0.11083555	-0.23107815	0	0.2282176	0.94655704	-0.03946352	-0.21533012	0.3244481	0.14954185	0.07751703	-0.060007572	-0.33249474	0.019275188	0.05306244	-0.47720242	0.3080287	0.2452941	-0.19426107	-0.12363005	0.43247795	0.06459093	-0.10040617	0.43112326	-0.61034966	-0.19723272	-0.16760635	-0.24799299	-0.17671585	0.08402634
ADAM28	-0.128519851666667	0.131742319	0.336806933333333	0.0404888773333333	-0.136137802666667	-0.270018098333333	-0.247156617666667	-0.203294118666667	0.111988228	0.0191715556666667	0.183074001666667	-0.468230413333333	-0.284854726666667	-0.118893463333333	-0.262354213333333	0.0208481166666667	-0.404439298333333	-0.03905328	0.13723262	0.0462056766666667	-0.0139155393333333	-0.549428953333333	0.0233887066666667	-0.211105505	-0.01474603	0.35959419	0.02952862	0.20221599	0.149417243333333	-0.0688557606666667	-0.0349834766666667	-0.307816186666667	0.0503921516666667	0.118283271666667	-0.480633886666667	0.168473243333333	0.1319294	-0.01298046	-0.2335666	0.205440999	-0.0738515866666667	-0.174116134333333	0.178684396333333	-0.0634679766666667	0.102112772	0.180026053333333	0.22742605	0.0473124166666667	0.313277713333333
ADAM29	0.03582716	0.7170725	0.42232418	0.3608842	-0.37713766	-0.76349163	-0.32886648	-0.09067297	0	0.10946512	0.38180637	-0.32110214	-0.33643723	-0.4616437	-0.5621586	-0.055492878	-1.0303106	0.31138325	0.25152922	0.09976053	0.30761576	-0.81356096	0.30290985	0.25131798	-0.91790915	0.22366524	0.40751314	0.14255333	0.13959551	-0.18905354	0.2780323	-0.6131611	0.13140011	0.10680866	-0.6344733	0.38192797	0.29073095	-0.32227516	-0.16418743	0.7054992	0.040898323	-0.30305433	0.3734684	-0.74047136	-0.17365694	-0.53332615	-0.18549013	-0.9494376	0.005896092
ADAM30	0.20590591	0.61701155	0.7491517	0.31362438	-0.2677784	-0.38660622	-0.2692027	-0.12317085	-0.106404305	-0.041427612	0.2112627	-0.18082523	-0.29737186	-0.48730612	-0.44698858	0.08675909	-0.7685113	0.19363451	0.111738205	0.09812641	0.3052807	-0.75128317	0.29866123	-0.008262157	-0.65857553	0.12731361	-0.3054042	0.35172892	0.08322716	0	0.36480856	-0.33132696	-0.018754005	0.26792192	-0.2925458	0.30406666	0.4466157	-0.17236805	-0.11584854	0.47195625	0.22344065	-0.16925526	0.5432873	-0.71294165	-0.23587132	-0.5575733	-0.3358574	-0.8672457	0.030845642
ADAM32	0.019872904	0.551990035	0.59396505	0.29090905	-0.223075865	-0.38038826	-0.259012225	-0.116365192	0.0166528225	0.077749727	0.34107542	-0.059250355	-0.269623755	-0.292840245	-0.4097786	0.1908824425	-0.85512377	-0.0103492735	0.124479295	0.0375726215	0.128748895	-0.835654015	0.255485055	0.223950385	-0.665719735	0.090770245	0.0270593165	0.3226726	0.093130587	-0.040590763	0.25074792	-0.29649186	0.0755505565	0.164434195	-0.36853838	0.24377227	0.284079075	-0.358158825	-0.113537312	0.59520935	0.185943845	-0.335150235	0.48069286	-0.6562834	-0.27449489	-0.6134131	-0.20784044	-0.705194	0.027555942
ADAM33	-0.0155863765	0.596824875	0.624161235	0.340572355	-0.18079686	-0.52713777	-0.263840915	0.022070408	-0.06242013	0.1111519315	0.29526019	-0.188662055	-0.41460704	-0.352625135	-0.79455805	0.039038896	-1.01059485	0.168140413	0.13110542	0.1077833175	0.19505978	-0.837818145	0.39374423	0.118166208	-0.71729851	0.164163115	0.356531385	0.226171015	0.09391785	-0.060750723	0.219227785	-0.486624725	0.0729777815	0.27013302	-0.6317215	0.30452847	0.38401246	-0.273656845	-0.059862375	0.667901765	0.0457549095	-0.23246027	0.571479075	-0.751439335	-0.216137175	-0.644111165	-0.19616079	-0.83371068	-0.107901098
ADAM3A	0.032889366	0.5971589	0.71222734	0.28151274	-0.3270669	-0.48035288	-0.36099386	-0.08959389	0.062333107	0.08274698	0.4074893	-0.22334576	-0.32884312	-0.42179298	-0.6665902	0.034828663	-0.86415195	0.006014824	0.102733135	0.18632555	0.15169382	-0.88995314	0.27703238	0.1688366	-0.49216175	0.21223831	-0.120686054	0.49664545	0.3091135	-0.044237614	0.30921888	-0.2980094	0.060194016	0.35601044	-0.50093365	0.32050037	0.41114044	-0.18781614	-0.19427013	0.490129	0.18767452	-0.21475077	0.5932846	-0.6526141	-0.25114346	-0.53472614	-0.31106234	-0.7973943	-0.10007
ADAM6	0	0.49522877	0.5672803	0.5118427	-0.36373138	-0.4807434	-0.29133368	-0.1351037	0.029213428	0.077539444	0.21712732	-0.40348005	-0.3821931	-0.4142871	-0.65004396	-0.018704414	-1.2090807	0.111507416	-0.046800137	0.26603794	0.42298794	-0.74413013	0.44678688	0.094301224	-0.8658829	0.19127417	0.21498775	0.1956768	0.096428394	-0.1421938	0.15401411	-0.39156914	0.12310219	0.24000692	-0.4110422	0.37863398	0.151083	-0.14211178	0.054359436	0.7989888	0.12551737	-0.11313057	0.6630497	-0.8135648	-0.24235964	-0.59947824	-0.40218973	-0.8621011	-0.05269766
ADAM7	-0.5162492	-0.12972736	-0.19937038	0.049692154	-0.12888145	-0.10004616	-0.40503502	-0.4885807	0.70291424	0.20890427	-0.340168	-0.86652184	0.9226866	-0.019780159	0.018773079	-0.12255001	-0.28669548	-0.46009493	-0.043961525	-0.07007694	-0.041963577	0.2784176	-0.25209713	0.003004074	0.31717682	-0.4073515	-0.6190367	-0.13352871	-0.20259762	0.41393852	-0.08489132	0.029747963	-0.24300575	0.009080887	-0.18527317	0.2693491	-0.15578747	0.8252983	0.15076351	0.06748295	0.3322544	0.3514948	0.26554012	0.712821	-0.12160492	-0.14395618	0.22831917	-0.13846493	0.049939156
ADAM8	0.21056557	0.44995785	0.2362194	0.40025234	0.67237186	-0.7307682	0.09677696	1.0131454	-0.33146954	-0.074632645	0.26608562	0.26575756	-0.7203131	1.4047165	-0.32267475	0.5797825	0.13727474	-0.34382343	-0.30444336	0.47023106	-0.24902344	0.24333477	0.56375504	0.7876339	0.088430405	0.4962511	1.5150537	0.041797638	-0.2052412	0.10921669	0.4700594	0.18821621	0.3357849	0.0313797	0.004313469	0.121515274	0.73954296	0.37026405	-0.6299467	-0.38194656	-0.1800623	-0.10013676	-0.3228159	-0.1081543	-0.5270605	-0.6634588	-0.41052055	0.16812229	-0.30026436
ADAM9	0.17716026	0.31712198	0.38708925	0.34866714	-0.052918434	-0.17327404	-0.25299168	0.33380795	-0.005096436	0.066189766	0.32474613	0	-0.065182686	-0.18937111	-0.51987743	0.02103901	-0.6679449	0.14901447	0.18776417	0.06814766	0.20082283	-0.18249702	0.12402153	0.33072853	-0.47439957	0.001144409	0.40075493	0.13025188	-0.023497581	-0.10603142	0.63286114	0.13996887	0.041974068	0.107850075	-0.04911709	0.14474678	0.33327293	-0.12549973	0.11347389	0.2842121	-0.03886795	-0.19581032	0.25595617	-0.63361645	-0.38828945	-0.37767696	-0.366148	-0.64826775	0.065387726
ADAMDEC1	0.029269218	0.5235219	0.48640633	0.23111773	-0.3657384	-0.06845617	-0.19204998	-0.1772232	0.040967464	0.066740036	0.23313522	0.03389263	-0.23033857	-0.33792257	-0.5227041	0.18547773	-0.68008184	0.104261875	0.0699749	0	0.31635523	-0.46173334	0.15772629	-0.15816307	-0.5030613	0.08217049	-0.23984337	0.3598094	0.29389095	-0.015370369	0.20312595	0.004018307	0.25925827	0.40092564	-0.1357131	0.40431404	0.27194977	-0.14034748	0.27002192	0.6045861	0.13562393	-0.14501095	0.46523762	-0.78785944	-0.33299494	-0.471303	-0.2807045	-0.7306142	-0.18472576
ADAMTS1	0.17456627	0.41149998	0.3654685	0.3080883	-0.19376707	-0.17050791	-0.21353388	-0.10483408	0.11247301	-0.1108551	0.096315384	-0.1513052	-0.051560402	-0.34756804	-0.30605602	0.00617981	0.16463757	0.24321938	0.15711832	0.20711803	0.045559406	-0.835721	0.122758865	-0.013509274	-0.5885377	0.021864414	-0.004027367	0.2787962	0.25584507	0.05808544	0.15247107	0	0.12387037	0.061994553	-0.33853817	0.43675327	0.11535931	-0.22914314	-0.21167564	0.527658	0.2697239	-0.17208242	0.47689724	-0.4730463	-0.25448036	-0.32109833	-0.0192914	-0.4472561	0.022908688
ADAMTS10	0.09451246	0.52281094	0.66194105	0.36966515	-0.2547207	-0.4670558	-0.067619324	0.13075781	-0.026202202	0	0.3214388	-0.35009098	-0.30643845	-0.19241047	-0.51005983	-0.014918804	-0.8514323	0.23623896	0.17355871	0.13839483	0.2196331	-0.6535921	0.27566385	0.15476799	-1.0349588	0.042738438	0.37768745	0.2547016	0.046296597	0.009048939	0.17790079	-0.3876195	0.16984606	0.28045273	-0.5699253	0.39540195	0.33287096	-0.07629633	0.068080425	0.66116333	0.16514301	-0.31944466	0.63921595	-0.78987074	-0.29977274	-0.42762566	-0.29501915	-0.846828	-0.17572117
ADAMTS12	-0.007264137	0.50514364	0.4463482	0.31227732	-0.18833733	-0.66228247	-0.18746996	-0.15295172	0.049390793	0.000660419	0.24827337	-0.11674118	-0.28687906	-0.33515882	-0.6803384	0.1573224	-0.82109356	0.33148718	0.12025452	0.16386223	0.13809681	-0.75135326	0.30519772	0	-0.56295395	0.2757473	0.029583931	0.33700228	0.11609125	-0.068293095	0.23469019	-0.2782178	0.06873751	0.13383818	-0.6582737	0.32220507	0.3882618	-0.32096863	-0.13627815	0.5686979	0.106873035	-0.32571697	0.5635619	-0.7279954	-0.3504567	-0.58443403	-0.28190327	-0.67393684	-0.053108692
ADAMTS13	0.115313848	0.479876346666667	0.610447243333333	0.386204236666667	-0.277556573333333	-0.43545548	-0.037860551	-0.0666421263333333	-0.0500934903333333	0.11715142	0.346630253333333	-0.172908306666667	-0.241103171666667	-0.173005738333333	-0.608564846666667	0.158626236666667	-0.800882333333333	0.0647732433333333	0.0333595266666667	0.090970674	0.165249506666667	-0.87684043	0.299998286666667	0.0176720616666667	-0.613480723333333	0.090943495	0.0470135966666667	0.368678723333333	0.09425004	-0.0174455633333333	0.257733346666667	-0.343744763333333	0.106344696666667	0.269474986666667	-0.390137193333333	0.36405897	0.379805093333333	-0.207587716666667	-0.074173929	0.56775649	0.0647481273333333	-0.232501186666667	0.50090376	-0.5507582	-0.29603386	-0.35581525	-0.208847523333333	-0.676314196666667	0.013214429
ADAMTS14	0.15487099	0.579708815	0.58082055	0.242198225	-0.261400945	-0.234208585	-0.18247104	-0.0161559585	0.003481625	0.132994415	0.354275705	-0.21305728	-0.176119565	-0.264424565	-0.460519785	0.29994154	-0.692373515	0.147205115	0.156075	0.019029615	0.12461591	-0.753759145	0.225285055	0.1028172975	-0.496969465	0.243573665	0.03454113	0.32246852	0.2038455	0.036268474	0.30691361	-0.31263542	0.124982595	0.246357205	-0.43950343	0.40337038	0.29916501	-0.170387985	-0.222243315	0.6109667	0.17567706	-0.264044765	0.51200939	-0.58721137	-0.079520703	-0.442824615	-0.0717685215	-0.74975325	0.0192260745
ADAMTS15	0.0780673	0.57060623	0.50913334	0.27995872	-0.21579695	-0.507514	-0.18797731	-0.18234968	-0.080703735	0.024972916	0.09841013	-0.07237768	-0.6588316	-0.44292355	-0.8199415	-0.14004135	-0.64750576	0.19818687	-0.020114422	0.06355953	0.122975826	-0.72900915	0.33663225	0.10638142	-0.73713446	0.1391902	0.39624882	0.31264448	0.085995674	0.11193085	0.4234147	-0.41659307	0.20012045	0.38278055	-0.35785484	0.45573616	0.3618493	-0.1355753	-0.043970585	0.6192565	0.38382292	-0.22896624	0.52922773	-0.85236454	-0.29704952	-0.62521553	-0.17780972	-0.7351222	0.046630383
ADAMTS16	0.054477215	0.48004913	0.61394787	0.34413385	-0.35455942	-0.6057763	-0.4085827	0.10784006	0.022399426	-0.029315472	0.19687986	-0.32937288	-0.44472694	-0.24961424	-0.62097406	0.064305305	-0.9038086	0.21835327	0.18839121	0.05822277	0.2700591	-0.91876316	0.1838336	0.16586113	-0.57119703	0.2992277	0.18917799	0.35020065	0.20785475	0.047810078	0.2789693	-0.12529516	0.13760328	0.21883631	-0.576612	0.41063404	0.3306861	-0.13454771	-0.03791046	0.55206966	-0.018059254	-0.116456985	0.5407429	-0.79685545	-0.34675503	-0.6102948	-0.21625185	-0.70005274	-0.107961655
ADAMTS17	0.040173054	0.5614648	0.71645975	0.3594637	-0.013345242	-0.26273394	-0.04326439	0.10259199	0.091953754	0.13993502	0.46528578	-0.11057186	-0.39533758	-0.23153687	-0.5024991	0.1772337	-0.64482737	-0.003046036	0.09310436	0.04057312	0.15616655	-0.68242407	0.06574869	0	-0.6524391	0.044786453	-0.09601593	0.3507676	0.028037548	-0.21529675	0.33429623	-0.28279066	0.19574213	0.07946205	-0.41491795	0.23236322	0.27168274	-0.14120531	-0.071074486	0.47005177	0.028389454	-0.29756308	0.57035685	-0.6277447	-0.32753086	-0.54986763	0.02539444	-0.6968746	0.004010677
ADAMTS18	0.1066656135	0.782439465	0.68146825	0.532856235	-0.2151572725	-0.3707335	-0.12213731	-0.005749465	-0.07193184	0.117958547	0.27372885	-0.19167948	-0.205332757	-0.32684946	-0.4954412	0.23877168	-0.862085105	0.16068196	-0.021671772	0.175463435	0.190274952	-0.750084885	0.18407035	0.096223355	-0.513478995	0.19097805	0.021831274	0.24023509	0.201509235	-0.091490505	0.278746125	-0.21112585	0.13249016	0.086941243	-0.49698782	0.312813045	0.42312837	-0.26473808	0.085205075	0.594662435	0.174494266	-0.099665165	0.607280725	-0.77186825	-0.35118818	-0.34181452	-0.26370716	-0.666908275	-0.057536125
ADAMTS19	0.2102294	0.7907605	0.6995659	0.4357643	-0.42355633	-0.2630515	-0.17758799	-0.2516241	0.07654333	0.029257298	0.33737612	-0.094650745	-0.35274458	-0.24228907	-0.47192335	0.15809393	-0.80691004	0.16602182	0.09025335	0.08374405	0.30677748	-0.8688817	0.23126936	0	-0.5981517	0.11849594	-0.06390524	0.39673376	0.35705996	0.051414013	0.40996218	-0.23844767	0.20574713	0.35281992	-0.3318038	0.5086913	0.45343256	-0.10901976	-0.029181957	0.76768064	0.1888628	-0.20838785	0.5137501	-0.765244	-0.20829439	-0.57042074	-0.113808155	-0.62476015	-0.001773357
ADAMTS2	-0.00596285	0.55872155	0.50514268	0.30122018	-0.287249325	-0.433568235	-0.312902925	-0.029119255	-0.088678837	0.0237202645	0.324791675	-0.114127635	-0.18198228	-0.3792274	-0.56693601	0.191434385	-0.706922065	0.160766365	0.095863345	0.081423045	0.27775145	-0.83584785	0.29460883	0.14577508	-0.6789119	0.33278418	0.0041611195	0.374705075	0.0757520195	-0.02882433	0.30751419	-0.242705345	0.391835215	0.302800655	-0.325439925	0.39695716	0.36604762	-0.07444215	-0.0566067695	0.685490845	0.119249344	-0.14274407	0.48493933	-0.69776655	-0.191757915	-0.64176155	-0.217911725	-0.603823425	0.0072124
ADAMTS20	0.038065195	0.574969285	0.68094205	0.316488745	-0.140242575	-0.5110898	-0.221726655	-0.01795435	-0.192500832	0.10943818	0.275809045	-0.10461831	-0.29916477	-0.237897155	-0.5487702	0.1603632	-0.698335635	0.0705614085	0.0970423235	0.22636437	0.0594744685	-0.75859735	0.17523551	-0.002223015	-0.756068	0.12438488	-0.10510278	0.32696438	0.08257556	0.080922364	0.19388628	-0.315969465	0.223508835	0.216817615	-0.27227044	0.418228865	0.25406385	-0.29290247	-0.1048903485	0.597103835	0.164168835	-0.283423185	0.44248438	-0.60966468	-0.124376535	-0.61296177	-0.187454465	-0.523762225	-0.0305659775
ADAMTS3	-0.047059536	0.5119524	0.57796717	0.24026251	-0.17799997	-0.3430214	-0.23621368	-0.19986343	0	-0.008737087	0.35380554	-0.25225925	-0.37825775	-0.41230917	-0.5398817	0.119748116	-0.54471207	0.049468994	0.19731903	0.27492762	0.052626133	-0.76419544	0.38438225	0.05304241	-0.75353	0.06705332	0.21245718	0.23851967	0.04484701	-0.025659561	0.39630127	-0.29110813	-0.016924858	0.258276	-0.5254073	0.36804056	0.517272	-0.20483303	0.021036625	0.5560732	0.20904636	-0.29019403	0.44208813	-0.5408244	-0.33088207	-0.29799128	-0.214427	-0.6142292	0.21875286
ADAMTS4	-0.1387415	0.50554705	0.5373869	0.07047415	0.27726412	-0.07515192	0.09608984	0.06332922	0.080489635	0.18808746	0.63387823	0.33823347	0.054122448	-0.5005727	-0.45266867	-0.014319897	-0.90931654	-0.1336832	-0.19209433	-0.074585915	0.031276226	-1.1024165	0.014758587	-0.2007041	-0.97482395	0.18805361	-0.5197234	0.44885874	-2.71797e-05	-0.09723711	0.40194082	-0.4649806	0	0.14941645	-0.71813345	0.26740885	0.4761386	0.02762556	-0.37287617	0.7085471	0.084909916	-0.23666	0.52856874	-0.17337847	0.012455463	-0.35780954	0.1931529	-0.69825315	0.3373971
ADAMTS5	0.1882782	0.5798564	0.64854956	0.20361996	-0.28916454	-0.24432755	-0.5200834	-0.06627798	0.28788757	0.18977165	0.24070883	-0.045449734	-0.14263391	-0.22887802	-0.5920191	0.16200304	-0.588408	0.10826826	0.029094696	-0.07050085	0.32474566	-0.8230624	0.28549194	0.001268387	-0.62000465	-0.06626415	-0.30770826	0.3119135	0.025257587	-0.04301262	0.2443533	-0.14227581	0.24320078	0.15761137	-0.44619942	0.242867	0.27480316	-0.15777779	0.0784893	0.47330666	0.08370352	-0.25141954	0.43074274	-0.617558	-0.2778449	-0.6857662	-0.06305599	-0.34319067	-0.02915287
ADAMTS6	-0.028625965	0.69507074	0.57977533	0.305233	-0.35848618	-0.6001606	-0.2968688	-0.057486534	-0.15153265	-0.17551851	0.28050375	-0.30620718	-0.30853844	-0.39414215	-0.7310686	0.10828447	-0.9461489	0.19848442	0.13853931	0.12781096	0.23656368	-0.8705311	0.28797197	0.07011747	-0.6385684	0.018205166	0.3039384	0.29275417	0.3495221	0.0839324	0.39663744	-0.30040312	0.115784645	0.19308329	-0.5931845	0.34024143	0.3462143	-0.2661152	-0.0668149	0.34846878	0.30785322	-0.27023506	0.55435133	-0.7441931	-0.39781475	-0.75599194	-0.25040102	-0.74505806	-0.16326237
ADAMTS7	0.009010792	0.6036086	0.75077057	0.40002537	-0.2883711	-0.61759996	-0.124661446	-0.051220894	-0.024853706	0.012550354	0.18770742	-0.20908308	-0.35247278	-0.19699526	-0.45299911	0.14934492	-0.83814716	0.15301037	0.24135113	0.22823143	0.278728	-0.9120593	0.39652967	-0.02914524	-0.7462206	0.0749588	-0.00444746	0.5230818	0.096259594	0.18769932	0.2716117	-0.21829939	0.17980433	0.163939	-0.29613686	0.39509726	0.37213898	-0.31096983	-0.066419125	0.5840812	0.002358913	-0.13539886	0.6418114	-0.8832078	-0.17036963	-0.37224483	-0.17851877	-0.8077526	0.018107891
ADAMTS8	-0.00606823	0.55955076	0.4735446	0.32058096	-0.36519098	-0.5616174	-0.3689475	0.047341824	-0.05793476	0.008441925	0.24647856	-0.21852589	-0.28839445	0.00035286	-0.58919764	0.029533386	-0.7775941	0.2093339	0.10398197	-0.008741379	0.04740715	-0.6996374	0.16069031	-0.020438194	-0.72093105	0.08441162	0.113186836	0.3018813	0.15139008	0.06956625	0.5225601	-0.18885136	0.08435106	0.042975426	-0.32604504	0.3200717	0.49536753	-0.31422234	0.046251297	0.43056202	-0.014394283	-0.090302944	0.38259363	-0.64116573	-0.3255725	-0.5624943	-0.13192034	-0.6470237	0.00262022
ADAMTS9	0.11004782	0.5724287	0.5827794	0.404706	-0.49721003	-0.54893017	-0.44334126	-0.28059578	-0.100777626	0.006470203	0.2128954	-0.18250847	-0.46474457	-0.56704235	-0.7416973	0.1124897	-0.98730946	0.06725025	0.12606049	0.024976254	0.18808651	-0.81131935	0.25171757	-0.18814898	-0.84789896	0.21351147	-0.14812708	0.21905279	0.074606895	0.006510735	0.14149857	-0.5191269	0	0.14051867	-0.5775919	0.32476854	0.33548927	-0.16897869	-0.07496929	0.67074585	0.14254618	-0.100223064	0.6257038	-0.8013587	-0.4236498	-0.54115534	-0.23024035	-0.81940746	-0.12450886
ADAMTSL1	0.03322339	0.6824569575	0.6830480125	0.4581466825	-0.271942615	-0.428759575	-0.402379035	-0.0645658975	0.00607550175	0.1068712475	0.3182781925	-0.1687604175	-0.2910037075	-0.3135209075	-0.5126749325	0.08460605	-0.71961606	0.1458388575	0.09233868225	0.09259808	0.2641731525	-0.808174975	0.2554445275	0.0750751505	-0.6823709075	0.09595608725	-0.09067213625	0.3592444675	0.1015989775	-0.0071492195	0.3317602875	-0.334369415	0.1999247075	0.22521531375	-0.4641815475	0.356969835	0.4326794125	-0.2327083325	-0.13733434625	0.630577325	0.14035165475	-0.118621706	0.6253900525	-0.6367073075	-0.25641727175	-0.5747089375	-0.1762044425	-0.6432989725	-0.00118172175
ADAMTSL2	0.105549335	0.66129684	0.5342169	0.468513	-0.43976164	-0.3379693	-0.47383928	0.009818077	-0.12644005	0.13235188	0.35082817	-0.29352236	-0.20845175	-0.1612463	-0.39267063	-0.022812843	-0.553988	0.082333565	0.053701878	0.053856373	0.061507702	-0.82323647	0.10938263	-0.038969994	-0.6085348	0.09205389	-0.23988485	0.28494072	0	-0.08714199	0.22198915	-0.25366688	0.053922653	0.21492386	-0.5067735	0.22563791	0.46553135	-0.19293499	-0.1818285	0.56127405	0.17160511	0.07494831	0.42610073	-0.52801704	-0.1585331	-0.5074425	-0.114878654	-0.662333	0.003894329
ADAMTSL3	0	0.50379753	0.48517466	0.2284007	-0.16086245	-0.2521701	-0.17721605	0.1462779	-0.090238094	0.022769451	0.17838717	-0.21437407	-0.35454988	-0.103978634	-0.42359495	0.1301074	-0.929791	0.21351862	-0.034196854	0.13104105	0.37603664	-0.9040451	0.15540981	0.27539825	-0.75395584	0.009872913	0.09322739	0.38623333	0.31765556	-0.15982294	0.1281414	-0.18054199	0.19631863	0.12202549	-0.3225913	0.20512962	0.33553362	-0.1676774	-0.117088795	0.5616727	0.099460125	-0.3180046	0.6018672	-0.5324297	-0.20872068	-0.40685225	-0.101878166	-0.5974612	-0.08156252
ADAMTSL5	0.20125914	0.52119684	0.503849	0.39148808	-0.40458488	-0.41645193	-0.46387434	-0.1302886	0.1198535	-0.008070946	0.30800247	-0.45941067	-0.42083883	-0.41342306	-0.6335478	-0.014074326	-0.71936464	0.07610655	0.18523836	0.16866016	0.12248564	-0.65662336	0.23258162	0.16970253	-0.61549664	0.14409733	0.10904169	0.31953812	0.12634516	-0.12971783	0.23410654	-0.19534254	-0.077895164	0.20138979	-0.4772954	0.4931655	0.36589098	-0.34140825	-0.1895566	0.5707946	0.09040117	-0.1909852	0.5814409	-0.59250355	-0.23517942	-0.37049246	-0.22472191	-0.65678644	-0.096036434
ADAR	0.412902993333333	0.0958066	0.194102128333333	0.49747514	0.51010609	0.0938928956666667	-0.158699194666667	0.599649753333333	-0.178084215	-0.06331682	0.08410025	0.286299553333333	-0.342816673333333	0.21363926	-0.173074406666667	-0.379136561666667	-0.323053203333333	0.151429496666667	0.055886427	0.215402596666667	-0.358992576666667	0.279183533333333	0.58574692	0.489246692	-0.41596635	0.237636723333333	0.67815192	0.10563437	0.108150004333333	-0.01722193	0.528787293333333	0.03300285	0.247128963333333	0.780352266666667	0.209494113333333	0.182700158333333	0.149152596666667	-0.11822367	-0.395388766666667	0.149240493333333	-0.226965426666667	-0.072739442	-0.02358659	-0.271389483333333	-0.21612994	-0.06802209	-0.392395498	-0.492537188333333	-0.123781042666667
ADARB1	0.1351367235	0.2433917575	0.2267204435	0.1992009895	-0.20679176	-0.17065215	-0.29281545	-0.3789584625	-0.0090190175	-0.003594279	0.03399300825	-0.43701374	-0.169929743	-0.26892948	-0.344988694	-0.197635175	-0.37613046675	0.03169083575	0.151908282	0.22371017925	-0.14101219025	-0.0476456935	0.0820811985	0.0609750745	0.16410053	0.1297689675	-0.3518905625	-0.0966458375	0.0298969745	-0.0816855435	-0.06641698	-0.1747951475	-0.1375300885	0.02540218925	-0.31305122625	0.09131825	-0.0971717825	0.094247938	-0.28325498	0.2076619825	0.00602364500000001	-0.07083380425	0.152185083	-0.087798234	-0.22565424625	0.0690624725	0.0441689485	-0.29754579	-0.0108954925
ADARB2	0	0.4852147	0.34774733	0.37929153	-0.5038147	-0.43353033	-0.28226566	-0.01358223	-0.005125523	-0.07570839	0.018589497	-0.45505857	-0.21220207	-0.1174078	-0.29573536	0.041213512	-0.45211697	0.22843933	0.025106907	0.19471312	0.11346054	-1.0752945	0.40114737	0.14343786	-0.6778455	0.7232609	0.25383663	0.33942556	0.27128124	0.16418266	0.29819155	-0.5216007	-0.15529013	0.20535898	-0.547842	0.19580317	0.27072668	-0.23125696	0.18924141	0.595047	-0.0722208	-0.29269505	0.4311123	-0.9538636	-0.4298706	-0.8108616	0.24117851	-1.1688919	-0.108142376
ADAT1	-0.010635376	-0.38573837	-0.02283001	0	0.09441185	-0.049429893	-0.42828274	0.26324272	-0.28006268	-0.07956028	0.011462212	-0.36884403	-0.37622833	0.078611374	-0.4012127	0.21060467	-0.28444386	0.23348618	0.547596	0.046403885	0.070640564	0.5474386	0.06610966	0.51216793	0.34274578	0.1722908	1.0546532	-0.41685772	0.066782	0.23444271	0.15067291	0.21492481	-0.2599783	0.15568161	-0.0659399	-0.09602928	-0.04077053	-0.043305397	-0.047657013	-0.3182106	-0.09449291	0.060774803	-0.23315811	0.17027187	-0.16858864	0.08704662	-0.21019363	-0.3758564	-0.019615173
ADC	-0.17364216	0.506413	0.5466471	0.23784494	-0.25717878	-0.35284233	-0.4017496	-0.14755583	-0.23107958	0.08895397	0.03600216	-0.30619907	-0.3274269	-0.29154968	-0.49610138	-0.006489754	-0.5011997	0.20046568	0.031712055	0.39979935	0.018843174	-0.68546295	0.22447062	0.06547403	-0.3347273	-0.058031082	-0.24165964	0.2994318	0.20128727	-0.12503147	0.26033783	-0.27420425	-0.009909153	0.23424482	-0.34324932	0.16184187	0.17398643	-0.22276449	-0.33384418	0.45671415	0.17310238	-0.015616894	0.41935873	-0.4593153	-0.36377335	-0.38324165	0.06547642	-0.48092937	-0.07050276
ADCK1	-0.10321522	0.16805553	0.06714773	0.08108902	0.48802996	-0.23360395	-0.20475054	-0.2957816	0.014143467	-0.31272793	0.06619024	-0.47256136	-0.32037973	0.4525447	-0.5312495	-0.03258276	-0.49837446	0.08911562	-0.062912464	0.22504568	0.29422235	-0.09923506	-0.15708494	-0.04132414	0.37698126	-0.09285736	0.05069971	0.066170216	0.2888112	-0.28007174	0.0749383	-0.18950033	-0.21674395	0.03679514	-0.4154191	0.05443716	0	-0.32695436	0.020930767	0.3352933	0.39968538	-0.02808714	0.25034904	-0.29449606	-0.3521695	-0.23762369	-0.18782091	0.25001478	0.25239325
ADCK2	0.4403	-0.36605072	-0.4072485	0	-0.5534849	-0.3103323	-0.4476347	-0.7202101	-0.05103016	-0.18340778	-0.590127	-0.6254263	-0.17441082	-0.7565756	-0.19428444	-0.8234196	-0.5545845	-0.010921478	-0.08999348	0.24161148	0.28583336	0.8651552	-0.19100666	0.17319012	0.99694633	0.1181488	-0.32027626	-0.36443043	-0.35830402	0.034029007	-0.33916473	0.4005518	-0.49043655	-0.3790331	0.3198433	-0.39334297	-0.4704504	0.18446732	-0.29897118	0.21169662	0.37774086	0.6596565	0.13846397	0.08056831	-0.47922134	-0.1060133	0.040338516	0.21924114	-0.08316231
ADCK4	0.08374119	0.22173405	0.10176563	0.12743902	-0.008213997	-0.37791634	-0.039388657	0.2850294	0.19516563	-0.13525105	0.3893261	-0.087841034	-0.2624693	0.6007967	-0.05923748	0.103624344	0.00060463	0.12041569	-0.0849123	0.21494961	0.5571394	-0.25546074	0.4678278	0.18962002	-0.298172	0.19652176	0.60657024	0.108771324	-0.1439848	-0.1261673	0.34078598	-0.0286026	0.053869247	0.08604717	-0.1052866	0.18685532	0.3455391	0.087742805	0.17586803	0.11167574	0.19694519	-0.00440979	0.05301571	-0.3835554	-0.31047535	-0.40569687	-0.14244938	-0.21057892	-0.24379444
ADCK5	-0.20578194	0.41962242	0.20707989	0.20378876	-0.2945671	-0.45429897	-0.091555595	-0.13446712	0.21895504	-0.13978624	0.0629859	-0.2980709	-0.43775272	-0.1496191	-0.8291769	-0.022725105	-0.3746624	0.04073143	-0.08158207	0.15309429	0.11368942	-0.252553	0.21311283	0.2613535	-0.45417118	0.015144348	0.27901363	0.10480785	0.011851311	-0.11273861	-0.043513775	-0.40104198	0.002879143	0.116410255	-0.17748928	0.026217937	0.17405319	-0.30045605	-0.040885925	0.6260967	0.06180525	0.08194637	0.3930025	-0.49924564	-0.37281322	-0.39090157	-0.049674034	-0.570735	0.043768883
ADCY1	-0.010891914	0.67231846	0.7409754	0.29533577	-0.31872797	-0.6470256	-0.12465906	-0.33561373	-0.036094666	0.030227661	0.31749058	-0.2783885	-0.38870382	-0.29967213	-0.75106573	0.14081717	-1.0721946	0.058590412	0.07801056	0.07269049	0.014384747	-0.95145845	0.28379107	0.085421085	-0.7422595	0.060056686	0.026537895	0.42824507	0.22222948	0.09291315	0.24711609	-0.4057474	0.14646006	0.20893145	-0.38620567	0.2753892	0.26508522	-0.2098403	0	0.5271406	0.03277397	-0.24846888	0.5645318	-0.85803795	-0.17917204	-0.83555174	-0.24470806	-0.7698598	0.08565807
ADCY2	-0.11212158	0.42214108	0.38491297	0.21284771	-0.17531776	-0.18500233	-0.16466999	0.15351677	-0.0941844	0.07250738	0.23020077	0.11450291	-0.06847668	0.013801575	-0.2702694	0.09959984	-0.33223438	0.16452837	-0.007258415	-0.059188843	0.15992308	-0.5958109	0.29743767	0.009972572	-0.59055233	0.089607716	0.16174603	0.08985567	0.07689667	-0.0974884	0.32700348	-0.17171097	0.24385548	0.22068119	-0.14691544	0.2632408	0.3971119	-0.12896347	0.113619804	0.50805855	0.13159418	-0.11186886	0.42605925	-0.3832407	-0.2002306	-0.25787544	-0.36396217	-0.47101307	0.060435295
ADCY3	0.12414932	-0.34205532	0.12914371	-0.3344612	0.030054092	0.0630703	-0.07098389	-0.71229744	-0.36754608	-0.1926918	0.13245296	0.40314388	-0.40889454	-0.46840763	0.055534363	-0.42058086	-0.48920822	0.2579794	0.086307526	0.11541462	-0.5578604	0.39595795	0.2476492	-0.297225	0.5096512	0.12045574	-0.52792645	-0.3672266	-0.1547184	-0.17224693	-0.64306164	0.15149498	0.12879372	-0.28941345	1.1479044	-0.23361588	-0.04918003	0.22411633	-0.5902586	-0.34169197	-0.29230595	0.003568649	-0.06030464	-0.15013695	-0.44099617	-0.06673241	0.086569786	0.06498146	-0.39441967
ADCY4	0.010886192	0.50970364	0.21555758	0.5402584	-0.003360748	-0.37024212	-0.27804756	0.3465309	-0.018415451	-0.19923496	0.2065897	-0.11582947	-0.59468937	-0.08778	-0.009634972	-0.48806047	-0.38345337	0.23179054	0.06898594	0.36407375	0.09759331	0.07104492	1.20366	0.94876194	-0.8053789	0.4241295	0.9820461	0.13632202	0.08714199	0.08984852	0.63062286	0.2787819	0.419446	0.30360985	-0.010885239	0.509882	0.3727932	-0.073797226	0.13806438	0.19773388	0	-0.2395153	0.3030386	-0.60109997	-0.17162037	-0.22513008	-0.43598175	-0.17902184	0.34112453
ADCY5	0.18183184	0.5260043	0.57271624	0.4512453	-0.24344683	-0.5647764	-0.33215952	-0.11641407	-0.053956985	-0.11876583	0.22278738	-0.16163063	-0.24397421	-0.40452003	-0.7504344	0.05787611	-0.7501788	0.057771206	0.045248985	0.16742039	0.3260188	-0.7481222	0.3965206	0.12614202	-0.82602453	0.11694622	0.034535885	0.36067677	0.1375432	-0.030011177	0.37399244	-0.2644229	0.23192644	0.15471458	-0.37196684	0.32192707	0.5358348	-0.26194572	-0.042101383	0.54905415	0.18563843	-0.24859238	0.6299982	-0.8115034	-0.40447426	-0.7757015	-0.17039156	-0.8356719	-0.07737064
ADCY6	0.099732398	0.60827589	0.671488765	0.34063244	-0.170596125	-0.413776635	-0.36107731	-0.118072749	-0.01173711	0.024238825	0.1478562335	-0.0833716395	-0.30661273	-0.26175666	-0.65496205	0.15266156	-0.786211725	0.1064562775	0.0330421925	0.0879468895	0.20110774	-0.76297832	0.2234633	0.0530238135	-0.64590455	0.121832847	0.06492138	0.25736308	0.060875415	-0.02741313	0.19812703	-0.370901345	0.1195301975	0.212180615	-0.47143626	0.35426378	0.327351325	-0.196996925	0.0339226725	0.577403065	0.113446715	-0.31630492	0.56613755	-0.749514115	-0.25388837	-0.54773855	-0.317499635	-0.695310355	-0.064542769
ADCY7	-0.22549629	-0.04618454	-0.10450363	-0.021446228	0.30889702	0.35407352	-0.043210983	-0.022676468	-0.115011215	0.11123085	0.19865799	0.57403755	0.38753128	-0.30078316	-0.030942917	-0.29817772	-0.039608	-0.027310371	-0.004071236	-0.17554379	-0.23722267	0.1456747	0	0.26439285	-0.20773697	-0.03391838	-0.012022972	0.059340477	-0.073236465	-0.014984131	0.12630749	-0.09381962	0.1562519	0.28970146	0.6364088	-0.16605377	-0.14172459	-0.001052856	-0.09854698	0.18674374	-0.23196697	0.34477043	-0.037142754	0.26420498	0.000759125	0.38056374	0.4429283	0.30780125	0.36450005
ADCY8	0.02615118	0.6991019	0.6226735	0.48576832	-0.3451333	-0.5095	-0.5417857	-0.025717735	-0.26499224	0.12631607	0.16459036	-0.3589735	-0.5114112	-0.4809742	-0.80020857	-0.12183905	-0.98970366	0.21490002	0.20406485	0.11448145	0.17842865	-0.8240304	0.31628323	0.23657846	-0.87705564	0.022782803	0.1872778	0.12988186	0.14772367	-0.10943031	0.3927741	-0.39460278	0.09943342	0.15855217	-0.4199853	0.31534338	0.367486	-0.2802539	0	0.7361975	0.08638954	-0.29285812	0.646852	-0.7753382	-0.25249147	-0.7156081	-0.24206448	-0.9331875	-0.11326647
ADCY9	0.3571005	0.3398633	0.44461536	0.21662617	-0.23118448	-0.32528162	-0.36220312	-0.18909073	-0.13425207	-0.05855751	0.2242446	-0.013275147	-0.21285868	0.08734417	-0.7918954	0.085654736	-0.18198586	-0.05746746	0	0.1372695	0.19199085	-0.015072823	0.023569584	-0.056013584	-0.081697464	0.17789984	-0.07228327	0.21819925	0.06578493	-0.05145979	0.071183205	-0.19787121	0.12358618	0.35452986	-0.1360836	0.25480652	0.12112999	0.05139351	0.021585941	0.47399664	0.22910738	-0.08814192	0.40389442	-0.7059307	-0.16181517	-0.1256876	0.09658909	-0.42535114	-0.009428501
ADCYAP1	0.02227211	0.46710825	0.4977255	0.42627048	-0.174232	-0.30898046	-0.2763996	-0.1476326	0.08934164	0.15045166	0.34913826	-0.07018709	-0.18542385	-0.22225332	-0.46160698	0.07745218	-0.58063984	0.041894436	0.113108635	0.121732235	0.18848896	-0.8925748	0.2837448	0.19137192	-0.64627934	0.18613338	-0.09663057	0.25372744	0.0695467	-0.08125591	0.30528927	-0.19532967	0.03149128	0.19677019	-0.27024746	0.42796707	0.39382505	-0.08748722	0.11452532	0.7375803	0.2030139	-0.11389446	0.37359858	-0.608171	-0.16110325	-0.60616255	-0.12903404	-0.6418834	-0.15147114
ADCYAP1R1	0.019753456	0.5525775	0.73481655	0.2837448	-0.15082645	-0.4939046	-0.32553196	0.18529797	0	0.19759989	0.3418479	-0.18178749	-0.16850662	-0.3643751	-0.5239811	0.071006775	-0.9558401	0.1421361	0.016645432	0.18315458	0.12841034	-0.8436098	0.16151476	-0.17723894	-0.7229481	-0.03480673	-0.08226395	0.3120861	0.013021946	0.06917763	0.19007206	-0.3219385	0.074026585	0.119785786	-0.45546484	0.32634306	0.3070693	-0.2312131	-0.095009804	0.532815	0.20434952	-0.2465539	0.4976678	-0.7080307	-0.238832	-0.5303645	-0.08924723	-0.76362944	0.072068214
ADD1	0.3685336115	0.407286885	0.558466435	0.31749058	0.8804817	0.35324097	0.0841159845	0.1132545505	-0.20426178	-0.0605978975	0.599401475	0.11113119	-0.029520035	0.3732557285	-0.1223597505	0.220941545	0.0766263	-0.00728226000000001	-0.003786805	0.283334255	-0.08955145	-0.3314557	0.315034375	0.1599903065	-0.299308775	0.08280373	0.74309731	-0.3042345025	-0.293743135	-0.28271341	0.21729803	0.08004189	-0.07986021	0.36135721	-0.314904215	0.222978595	0.1433429735	-0.162671565	0.077486993	0.009777545	-0.2140944	-0.128159045	0.31708097	0.096957685	-0.1521325155	-0.2019939445	-0.387651915	-0.430869585	-0.06627655
ADD2	0.207654796666667	0.608469963333333	0.593798483333333	0.35402584	-0.3193113	-0.42762168	-0.302401543333333	0.0372069683333333	-0.219223816666667	0.0684304233333333	0.292075633333333	-0.22663355	-0.29020262	-0.329912983333333	-0.63161086	0.122298559333333	-0.825852716666667	0.078877289	0.0114299456666667	0.145016670333333	0.30779091	-0.726297373333333	0.273348013333333	0.131930986666667	-0.53357109	0.18671163	0.00571203266666667	0.40329981	0.10659774	-0.101017473333333	0.23019759	-0.32859977	0.178840796666667	0.22791513	-0.508577036666667	0.356377766666667	0.385574343333333	-0.185182096666667	-0.0526258143333333	0.5727784	0.0973730083333333	-0.189266998666667	0.523410156666667	-0.69332201	-0.339963433333333	-0.55764278	-0.0926938043333333	-0.522351266666667	-0.0117972696666667
ADD3	0.0946272625	-0.2388292575	-0.15710711175	-0.00249862625	0.358763335	0.3976086425	0.102840779	0.2109247495	0.10943913925	0.088060858	-0.08453119	0.212849985	-0.0578026775	0.423226125	0.1725099075	0.228930713	0.226834185	-0.178797243	-0.102001548	-0.310150016	-0.4283568875	0.0138936075	0.012833236	-0.20348645	0.150373925	0.267637489	0.121870275	0.02903378	0.00869523999999999	-0.0384095935	0.23902405	0.364525555	-0.000509500249999999	0.0120285755	0.014042612	-0.0665522775	0.2144132875	0.01741445	-0.1851011575	-0.505643	-0.239490625	-0.0798593775	-0.247295265	0.0644382275	0.19643115925	0.2359623925	0.14749145	0.10318469475	-0.126067401
ADFP	0.04259205	-0.011891365	-0.12914371	-0.34598255	0.0922966	0.4508562	0.36288452	-0.716918	-0.5842838	-0.310277	0.031835556	1.068552	-0.28015423	0.3924322	-0.14207649	-0.8060732	-0.057156563	-0.06488037	-0.09130669	0.45158195	0.55631256	0.6514263	0	0.15411472	0.7042208	0.15437698	0.9669876	-0.08532429	-0.19354725	0.41727448	-0.3563938	0.36981964	0.120396614	-0.37682247	0.91645145	-0.11646366	-0.25239086	0.95288754	0.32297993	-0.04901409	-0.2531557	0.08359051	0.00348568	0.12592697	-0.1137352	-0.3572321	-0.38793945	-0.11085987	-0.7286396
ADH1A	0.34770346	0.6354375	0.7313566	0.40646505	-0.27135134	-0.50873566	-0.3151722	-0.27716112	-0.33005667	0.059663296	0.23957443	-0.14550161	-0.24252415	-0.3915639	-0.6722765	0.05445671	-0.8696561	0.11358452	0.12148237	0.08366299	0.3304286	-0.7993245	0.24092054	0.013175964	-0.6911483	0.14586687	-0.1188488	0.37533474	0.16781282	-0.07504892	0.33084488	-0.2967162	0.030376911	0.19462061	-0.3742118	0.3981676	0.41442728	-0.14170742	-0.16167402	0.5646701	0.22033739	-0.06411648	0.6533346	-0.6007371	-0.15381432	-0.73601437	-0.29910612	-0.8040223	0.001288891
ADH1B	0.108858585	0.50642014	0.5757346	0.46635818	-0.28989697	-0.56994677	-0.37743235	-0.17050362	-0.23733282	0.051203728	0.17416	-0.423141	-0.23483276	-0.39498997	-0.69064236	0.042514324	-0.99354315	0.17598772	0.19690561	0.030600548	0.12889147	-0.7704425	0.29993582	0.016339302	-0.5898452	0.08201504	-0.10226965	0.45062685	0.03575945	0.005477905	0.23252773	-0.16235256	-0.000416279	0.18072319	-0.27353907	0.3111081	0.2919469	-0.35133743	-0.084186554	0.605587	0.089699745	-0.24321651	0.48246336	-0.95141506	-0.5831194	-0.6808195	-0.22780514	-0.79886055	-0.0956521
ADH4	0.057542324	-0.05585766	0.27232885	0.047828674	0.81573296	0.9073944	0.34754372	0.65153885	0.5208559	0.59428215	0.529932	-0.2555895	0.96576977	0.60087776	0.74077797	1.0181379	0.87027454	-0.22307348	-0.19862938	-0.4822712	-0.2680273	-1.3827252	-0.24210548	-0.47555256	-0.89602375	-0.32917166	-0.62000465	-0.20231152	-0.14045334	-0.23349428	0.09090614	0	-0.05487728	0.019099712	-0.51656723	0.06588268	0.09819651	-0.33632183	-0.04747486	0.19284391	-0.07093096	-0.3288293	0.26363897	0.81450176	0.8088217	1.6909924	0.9198828	0.46895027	1.7896051
ADH5	-0.13518763	0.40340662	0.18240166	-0.047081947	-0.010502815	-0.101317406	0.09560394	-0.07862854	0.045191765	-0.002453327	0.44653225	0.17294502	0.10042381	-0.029168129	-0.13394451	0.30525017	-0.32963085	-0.11589575	0.07855415	0.16300297	-0.071620464	-0.71555233	0.41175747	0.06717253	-0.47392845	0	-0.03435421	0.1551199	-0.011130333	0.12223625	0.13356113	-0.1876154	0.12344265	0.14298487	-0.25593472	0.10032272	0.21762705	0.08283043	-0.07529068	0.20394659	0.122339725	0.104818344	0.37067795	-0.11999321	-0.009507179	-0.43420506	0.12833881	-0.20159435	-0.09700823
ADH6	0.06575489	0.6089015	0.5258732	0.13097477	-0.1792984	-0.40243578	-0.3897252	-0.09044695	-0.11382675	-0.02592802	0.28812218	-0.25302315	-0.270741	-0.17618656	-0.73172903	0.17333746	-0.7095218	0.17504549	0.14480066	0.06644344	0.13327456	-0.9269805	0.19175863	0.100174904	-0.6519561	0.19366837	0.21050549	0.16353989	0.10705757	-0.14908457	0.29948568	-0.36337042	0.1924839	0.07459116	-0.47703314	0.2512045	0.31140423	-0.31991673	-0.055028915	0.3683076	0.22530794	-0.2417674	0.52491665	-0.70660686	-0.16481924	-0.41432667	-0.28064632	-0.65183544	-0.060277462
ADH7	0.2782235	0.7149663	0.5853715	0.41617203	-0.2309866	-0.5017004	-0.33335495	-0.18046951	-0.120038986	0.10815954	0.4268813	-0.39267588	-0.34292936	-0.47271633	-0.65601015	0.055083275	-0.8449359	0.117991924	0	-0.006922245	0.11487961	-0.81277084	0.38749027	0.012758255	-0.7616496	0.1761651	-0.21416664	0.24457169	0.003373146	0.03413868	0.48936272	-0.36873913	0.23968315	0.18960476	-0.457613	0.4448042	0.28503847	-0.22153234	-0.021492958	0.6452532	0.09019041	-0.16420174	0.43744135	-0.67826366	-0.4519863	-0.69817114	-0.12655067	-0.75843763	-0.053117752
ADHFE1	0.01944542	-0.1229240875	-0.027499915	-0.10255599	0.0668249125	0.017243385	-0.220276835	-0.210229405	0.033812045	-0.11020851	-0.163636205	-0.55176615	0.22197485	0.05406952	-0.24901772	-0.23300886	0.460520745	0.0455021865	-0.04317045	-0.0883331295	0.24736405	-0.025701525	-0.1238591655	-0.139225246	-0.1643796	-0.397363185	-0.398278715	0.0442338	0.161881925	-0.145623205	0.36248064	-0.21355104	-0.27457118	-0.266234875	0.0595550545	0.063328267	-0.162713054	0.2079196	0.34806156	0.136307	0.1428768615	0.00669718	0.214501855	0.11223173	-0.024552822	0.32591009	0.287855635	0.454897885	0.18357754
ADI1	-0.36964512	0.028785229	-0.014515877	-0.19211912	1.1885147	0.8974409	1.083209	0.93975925	0.48628998	1.0675993	0.766592	1.0533781	1.3277922	1.6009989	1.4055271	0.77380085	1.3694143	-0.7213054	-0.51901054	-0.79328537	-0.16472912	-1.2091026	-0.5858712	-0.84727097	-1.1650658	-0.7095218	-0.66360664	-0.004898071	0.037355423	-0.17806053	0.07019329	-0.029288292	0.1235342	-0.066905975	0	-0.06540775	0.21888542	0.1571455	0.329813	-0.13167048	-0.27133274	-0.07536411	0.09593868	1.3656979	1.5393476	1.4454613	1.0727358	1.0917196	1.1699543
ADIPOQ	0.12322569	0.4104309	0.6136379	0.53814983	-0.20215845	-0.18551874	-0.1377902	0.3250985	0.075493336	0	0.3364172	-0.22041893	-0.13072538	-0.12654352	-0.2446475	0.04274845	-0.4764619	0.34291887	0.24792051	-0.08314133	0.11946869	-0.59884596	0.22890711	0.26215792	-0.66486025	0.12545395	-0.11007643	0.12201691	0.18443155	-0.06263018	0.28546476	-0.3500266	0.23655462	0.06805229	-0.44994497	0.19351578	0.27909708	-0.10655546	-0.20261192	0.36490583	0.13912773	-0.13737822	0.3939576	-0.46000814	-0.21478844	-0.21619081	-0.25359535	-0.70982504	0.39414167
ADIPOR1	0.5986147	1.3890362	0.8693428	0.16139317	0.9351826	0.14291668	1.207861	-0.021134377	0.12992764	0.4463215	1.5032511	-0.056772232	-0.21959114	0.5775595	-0.75727654	1.7621822	0.12631512	0.010921478	-0.453063	1.1617231	0.46540356	-1.2991953	0	0.17360592	-1.7868872	-0.04283905	1.5567102	-0.37451077	0.39722538	-1.0801268	0.31728745	-0.97660446	0.013772965	0.4362831	-1.3316231	0.009419441	0.6827297	-0.38264275	0.074334145	1.0830822	-0.33528042	-1.3061724	0.4371004	0.02459526	0.3706627	-0.40106583	-0.51946545	-0.51513577	-0.38705063
ADIPOR2	0.16110134	-0.07480812	0.03302574	-0.05620861	-0.21085835	-0.4849186	-0.27114487	-0.5791826	-0.16308689	-0.71902275	-0.20163345	-0.24958038	-0.56069565	-0.38822365	-0.33372784	-0.99019814	-0.51688385	0.08125591	0.08246136	0.2803917	0.38772964	0.8739071	0.60313606	0.46285248	0.47171116	0.41758633	0.9117317	-0.09963131	-0.16594219	-0.061213493	0	0.17647266	-0.070007324	-0.08253384	0.15235043	-0.20105743	0.03326416	0.14343166	0.30241108	-0.089354515	0.15253639	0.08931923	0.044753075	-0.2758522	-0.42201424	-0.56775475	-0.336195	-0.08067322	-0.5872116
ADK	0.126031556666667	0.501149646666667	0.45853202	0.283676303333333	-0.315313496666667	-0.141767025666667	-0.165120445666667	-0.292437553333333	-0.000615756333333328	0.0856162693333333	0.160467786666667	-0.231228508666667	-0.0312450743333333	-0.261568225333333	-0.484063626666667	0.141293207333333	-0.620462883333333	0.0347011886666667	0.273751896666667	0.04223315	0.11653948	-0.38921945	0.0899532666666667	-0.00673850333333334	-0.085926374	0.162356853333333	-0.210312366666667	0.363739653333333	0.088888327	0.0549192416666667	0.138251463333333	-0.196750008	0.0288737633333333	0.139176528333333	-0.43956439	0.291331133333333	0.249296506666667	-0.114583494333333	-0.198404634666667	0.50925796	0.141304969	-0.10070038	0.596452713333333	-0.386188666666667	-0.371404333333333	-0.367484406666667	-0.14456002	-0.41531578	0.00994809366666666
ADM	0.31587029	0.26879978	-0.35065556	1.0877943	0.006253243	0.14978313	-0.7016983	1.2226086	-0.29323864	0.0986042	-0.4201355	1.2899208	-0.8232794	0.08243847	-0.4989004	-0.002243042	-0.47724152	0.5548258	0.3729782	0.63040733	-0.5169697	0.23638344	1.3077497	1.0328245	-0.46081543	0.016462326	0.54787636	0.2646885	0.22059155	0.44673443	0.44134712	0.3921137	0.26751614	0.3072033	1.1983509	0.43732166	0.2526493	0.39008522	0	-0.6791115	-0.6483183	-0.363513	-0.98526573	-0.27206802	-1.2715912	-0.5212946	-1.501792	-0.59470177	0.09837055
ADM2	-0.047938347	0.3702817	0.2159338	0.13932514	-0.1365633	-0.247468	0.11351776	0.36824703	-0.13945103	0.10821056	0.114557266	-0.17105007	-0.16568756	0.44512272	-0.3159771	0.83316517	0.10503006	0	0.048661232	0.06334114	0.096972466	-0.52754974	0.16261101	0.14886189	-0.374403	0.24691772	0.0727911	-0.09870052	0.001693726	-0.005062103	-0.033611298	-0.4175415	0.14727497	-0.121990204	-0.24632835	0.061406136	0.28100014	-0.20596027	0.115992546	0.11060858	-0.09522104	-0.46337414	0.15922976	-0.03754425	-0.33127975	-0.4189644	-0.17870903	-0.26238346	0.006621361
ADMR	-0.1002202	0.5238962	0.64373636	0.38556623	-0.05660391	-0.2528658	-0.14712334	-0.008525848	0.07319164	0.4699521	0.29118443	-0.026489258	0.02113247	-0.105324745	-0.4253931	0.22115803	-0.7248659	0.14612913	0.12021971	0.25102472	0.22839499	-0.778193	0.24587536	0.11724472	-0.80450916	0.13577318	0.18448067	0.21077824	-0.05376053	0.061980247	0.12949944	-0.2891488	0.03687668	0.16498184	-0.4070773	0.32594347	0.37969732	-0.15582037	-0.2475276	0.4862399	0.083120346	-0.18013906	0.6203141	-0.49090338	-0.40367556	-0.39176035	-0.04243803	-0.38994598	-0.10795307
ADNP	0.02575207	-0.234057425	-0.1300950025	-0.196686268	0.05098581	0.1104641	-0.14583111	0.1526083935	-0.188308715	-0.01955843	0.0251193045	0.103392115	0.23307514	0.08078193	0.02850771	0.079625128	0.265939235	-0.00756025000000002	0.286917215	-0.37241936	-0.247514248	-0.04635811	-0.39495419	-0.14830065	0.236110211	-0.184601305	-0.302847385	-0.0471229565	0.15489912	0.083853245	-0.03484726	0.052623275	0.0159525875	-0.0336146335	0.098640917	-0.115860943	0.036225315	0.15069294	-0.16598177	-0.2685132	-0.127049924	-0.012573719	-0.29038429	0.121299745	0.19945908	0.186941625	0.15472889	0.2760667835	0.145537845
ADORA1	0.10427952	0.598300935	0.55829025	0.429912565	-0.198096755	-0.405282975	-0.20433426	-0.182130815	-0.01152086	0.061081172	0.230027915	-0.219945665	-0.322009085	-0.25931001	-0.68351053	0.147009135	-0.8687165	0.094165089	0.114000319	0.169533015	0.289716245	-0.747676135	0.224511865	0.0859796985	-0.72341322	0.119617463	-0.0238769055	0.292099955	0.108879328	-0.148929835	0.289661405	-0.41803313	0.1503612975	0.226753475	-0.58370043	0.25777388	0.241615535	-0.250090125	-0.03835869	0.6129112	0.136208055	-0.310759545	0.480058435	-0.61549377	-0.386580945	-0.51049353	-0.34299707	-0.59139135	-0.00924015
ADORA2A	0.027342796	-0.047801018	-0.45215702	0.61713314	0.068881035	-0.7760153	-0.24811077	-0.6150055	-0.029659271	0.21242714	-0.47767258	-0.6908741	-0.66158867	-0.19149399	-0.27218723	0.23829556	-0.7348099	-0.15897274	-0.22422504	0.53998375	0.056578636	0.31947994	0.6131153	1.2341356	0.728549	0.11101818	0.67208195	-0.0649147	-0.36965466	-0.14057732	0.7392063	-0.40345287	-0.3050785	-0.3499174	-0.6011858	-0.17922688	-0.50975513	-0.038578033	-0.56834984	-0.013216972	0.32254028	0.25998306	0.1580162	-0.050610542	-0.16689396	0.015027046	0	-0.5588722	-0.43328094
ADORA2B	0.001406193	0.42018032	0.28848982	0.06399584	-0.45465088	-0.5231395	-0.17608738	-0.25696468	-0.08771753	-0.07474232	0.26565552	0.062161446	0.106266975	-0.5554595	-0.8406172	0.11385155	-0.68972397	-0.09798765	-0.013672829	0	0.45525837	-0.34371567	-0.11579847	0.02756834	-0.16067314	0.18566751	-0.196805	0.17234659	-0.02795887	0.13132763	0.09393692	-0.2699604	0.22840786	0.006624222	0.050172806	0.056940556	0.069694996	0.24419308	0.2717085	0.29595137	0.07468033	-0.117889404	0.34678125	-0.44147682	-0.19286823	-0.3164482	-0.17283916	-0.24770546	-0.1354785
ADORA3	0.0452222825	0.178098678	0.607102155	0.0513525015	-0.02647996	-0.449490785	-0.13278197	-0.003974915	-0.437756065	-0.107318166	0.32739043	0.433556557	-0.30783486	0.32569218	-0.30256892	-0.0915691855	-0.29836368	0.0839099865	0.04740858	0.250295637	0.23951435	-0.41244507	0.146985065	-0.15760231	-0.27060604	0.01711297	2.24522545	0.16729689	0.081349375	0.413207055	0.181012154	-0.13324404	0.30235624	-0.055290937	0.11432409	0.19656276	0.67037393	0.156430245	0.072868825	0.421798945	0.03591156	-0.2629070305	0.1406514625	-0.4216558925	-0.0785989765	-0.264125345	-0.2969532	-0.6543963	-0.121906995
ADPGK	-0.00773716	-0.35789585	-0.32016468	0.08353138	-0.07285881	-0.17784882	-0.24721241	0	-0.32081604	-0.16174126	-0.15916538	0.17967892	0.16178322	-0.40472984	-0.08709431	-1.1558046	-0.048614502	0.029388428	0.25905418	0.08818245	-0.13022518	0.37899876	-0.19946766	0.42680073	-0.04433918	-0.001408577	0.044478416	0.03715515	0.32899666	0.015668869	-0.030508041	0.1286974	0.00165081	-0.020498276	0.37642765	0.020380974	-0.07318783	0.02492714	0.12369251	-0.35772896	-0.18111515	0.24297523	-0.2801962	0.041689873	0.01585865	-0.10367489	-0.10287571	0.068909645	-0.084207535
ADPN	0.12390995	0.58847713	0.5080519	0.35190725	-0.30030298	-0.46888542	-0.30881357	-0.08585358	-0.011833191	0.14839458	0.3334961	-0.18194342	-0.37469292	-0.37576818	-0.700017	0.07765722	-0.9860759	0.144176	0.07542372	0.17891598	0.22962666	-0.6998081	0.051952362	0.12932539	-0.66712236	0.0941062	0	0.5536132	0.059387684	0.05461359	0.24136353	-0.3549757	-0.012757778	0.19250059	-0.34579372	0.3122096	0.39186478	-0.20912123	-0.19743204	0.58143854	0.21640539	-0.2002306	0.6802187	-0.5909138	-0.2826352	-0.72731876	-0.07859182	-0.87778664	-0.17800331
ADPRH	-0.030611992	0.63944435	0.32078552	0.25137997	0.17442322	-0.39857626	0.35133648	0.4206457	0.056462288	-0.08777809	0.71712303	0.19610882	-0.18835449	-0.10976696	-0.19657135	0.0631032	-0.43229675	0.0722518	-0.023208618	0.16346645	0.36471558	-0.7456217	0.21435213	0.13874292	-0.73843956	0.11935854	0.3195362	0.16551542	-0.016546726	-0.04810047	0.23163271	-0.05388546	0.050778866	0.2686844	-0.4596796	0.37690353	0.34689856	-0.070430756	-0.06569672	0.45332384	-0.000930786	-0.46644163	0.44112492	-0.32446957	-0.14311504	-0.26530838	-0.1621418	-0.557683	0
ADPRHL1	0.0763961473333333	0.576128956666667	0.611575916666667	0.396990773333333	-0.25485865	-0.322396602	-0.223854860333333	-0.000485261000000003	-0.0876925803333333	0.0556937856666667	0.216995083333333	-0.271599136666667	-0.19481389	-0.24502786	-0.601180396666667	0.193528016666667	-0.728313446666667	0.07914559	0.006248474	0.0825064986666667	0.292088986666667	-0.7063109	0.209832193333333	-0.0559843373333333	-0.60117705	0.0645585056666667	0.07293876	0.401102536666667	0.0493233996666667	0.0190361343333333	0.263879933333333	-0.348982803333333	0.027829648	0.256260873333333	-0.44120344	0.32062435	0.44577361	-0.158546131333333	-0.024242561	0.643450883333333	0.18858131	-0.118796828333333	0.538086413333333	-0.629069493333333	-0.234094303333333	-0.57372315	-0.109037875	-0.531424523333333	-0.00193627766666667
ADPRHL2	0.06584644	-0.052459717	-0.30688763	-0.36395454	-0.10974407	-0.22947407	0.22096443	-0.15474892	0.11905098	-0.22705173	-0.39898968	-0.28505325	-0.1354847	0.12706852	0.058324814	-0.1132555	0.20019627	0.17892838	-0.031888008	0.03668785	0.017629623	0.46790695	0.19367218	-0.17235756	0.17308903	0.18202305	0.07130051	0.37023926	-0.04766941	-0.084246635	0.13175297	-0.09074497	0.09434509	0.055319786	0.067388535	-0.13680267	-0.12030697	-0.012750626	-0.108291626	0.17948627	0.019580841	0.017035484	0.004339218	-0.48939037	0.043061256	-0.26607132	-0.2225542	-0.007633209	-0.43593788
ADRA1A	0.0688373576	0.538881968	0.568109804	0.334453678	-0.2673903464	-0.418752764	-0.24028521	-0.0622296322	-0.023755454	0.0205247884	0.347666362	-0.22154789	-0.241375638	-0.2395849232	-0.606128136	0.0754778866	-0.831952772	0.123841476	0.118326188	0.1487644206	0.1325692178	-0.708489796	0.245482732	0.1335957514	-0.676468468	0.177285099	0.0701478	0.288266182	0.1061664586	0.058031653	0.271824172	-0.285746002	0.1686532966	0.1953886068	-0.405204868	0.32705278	0.353212834	-0.266117762	-0.033173943	0.55723905	0.1060946478	-0.201013662	0.549136158	-0.54386654	-0.220246506	-0.503887368	-0.1707376454	-0.689330958	-0.1197894096
ADRA1B	0.05023718	0.522943	0.7920666	0.3395996	-0.3792734	-0.7179084	-0.41380692	-0.108903885	-0.10947704	0.1256237	0.25549984	-0.50161695	-0.44732046	-0.46408272	-0.73464394	0.021980762	-1.240736	0.121684074	0.0244627	0.2900176	0.14747047	-1.023932	0.19038868	0.0858016	-0.96129227	0.046245575	0.19264936	0.28896523	0.22075224	-0.12588501	0.17011738	-0.40694046	0.33229017	0.24644423	-0.56784725	0.37977695	0.34695196	-0.33316803	-0.08719015	0.60641336	0.042382717	-0.1807394	0.55703783	-0.863009	-0.3822627	-0.9062543	-0.20288849	-0.9789295	-0.4737773
ADRA1D	0.11130333	0.055277824	0.16579485	0.39852047	-0.09873867	-0.03284645	-0.34145737	0.42892647	0.01099968	0.00163269	0.020590782	-0.00025177	-0.2924242	0.16563892	-0.15647984	-0.022687912	-0.28443813	0.41310215	0.3699522	0.0332489	-0.022478104	0.4183817	0.43391418	0.20786285	-0.38493443	0.5617933	0.59523296	0.22857666	0.18565845	-0.08879566	0.060824394	0.15112686	0.104665756	0.47045708	0	0.103857994	0.28719616	-0.035921097	-0.2317009	0.098596096	-0.20119286	-0.08555508	0.17867279	-0.4056368	-0.39975834	-0.23535156	-0.2255106	-0.52065563	-0.08298874
ADRA2A	-0.03921032	0.37720013	0.36486292	0.12747622	0.26643705	0.037053585	0.10179567	0.053413868	0.049007893	0.008452892	0.5839286	-0.08797598	0.17609358	0.2763238	-0.2824273	0.4500556	-0.3224759	-0.110063076	0.04138565	0.3142333	-0.10975838	-0.8735471	0.06606865	-0.04630661	-0.8205652	0.01622963	-0.013385296	-0.12900066	0.10269213	-0.19391441	0.10049534	-0.612607	-0.09848261	0.3214469	-0.5082183	0.15647697	0.32773972	-0.18068743	-0.040147305	0.5651636	0	-0.36540413	0.32713556	-0.3137288	0.03348875	-0.017303944	0.000259876	-0.24047804	0.42717695
ADRA2B	-0.004637241	0.40971756	0.49381208	0.17752409	-0.11010265	-0.39012766	0.13097382	0.12994194	-0.15503502	0.0365448	0.076625824	0.062298775	-0.13607693	-0.004499435	-0.5171957	0.023514748	-0.5891228	0.20118093	0.002002716	0.016645908	0.04876232	-0.6601982	0.25571442	0.020228863	-0.6859522	-0.09273815	0.19457245	0.21421766	0	-0.059597015	0.13299608	-0.25247478	0.033868313	0.10205555	-0.27934074	0.13930082	0.22176838	-0.22133064	-0.033194542	0.40312767	-0.06856632	-0.21058512	0.4235177	-0.28802967	-0.077923775	-0.37166214	-0.02873516	-0.37233067	0.14018154
ADRA2C	0.22137642	0.8350382	1.0586672	0.32989025	1.4852343	0.6527691	0.68305683	0.56003284	-0.07627773	0.5490017	1.2921381	0.35373497	1.1148186	0.027489662	0.28371906	1.3179731	-0.16560078	0.1125412	0.053311348	0.38183022	-0.08577824	-1.3994331	0.15407944	-0.5423174	-1.8022709	-0.48241615	-0.08417797	-0.46704197	-0.27702904	-0.3680706	0.38332272	-0.8198023	-0.016057968	0.74037457	-1.0342531	0.49760723	0.5730343	-0.16043568	0	0.42737007	-0.31098557	-0.9304781	0.20115376	-0.35733223	0.42969418	0.1475153	-0.1399126	-1.046979	0.45459175
ADRB1	0.32306337	0.43989515	0.60740566	0.3252411	-0.22508621	-0.42949438	-0.057976246	-0.09942818	-0.020083427	0.015478134	0.17867899	-0.16108274	0.037142754	-0.35218954	-0.47415018	0.12651205	-0.8433304	0.114118576	0	0.18096113	0.20749044	-1.042985	0.2544942	0.13654661	-0.6535883	-0.04832697	-0.1202364	0.32777262	0.17871189	0.050843716	0.11505175	-0.38953924	0.13685942	0.18558645	-0.44387388	0.34614754	0.27799034	-0.35320997	-0.11610222	0.5506654	0.12232113	-0.20058775	0.54071	-0.68651915	-0.10442543	-0.77430725	-0.28785467	-0.5918622	-0.13310051
ADRB2	0.09563637	-0.77659035	-1.4898643	-0.67717075	0.030838966	0.07201195	-0.48754025	0	0.09594822	0.034197807	-1.5687923	-0.12206936	-0.031024933	-0.023177147	0.055007935	-0.6369333	0.26572514	0.7798233	0.07985401	-0.22694874	0.011459351	0.47218227	-0.5649214	-0.433753	-0.20662117	-0.12501621	-0.2575922	-0.93090725	0.7066984	0.40071106	-0.14191818	0.14046097	-0.13527489	-0.51724625	0.26342583	0.08627796	-0.6485748	0.20165443	0.2917719	-1.0156403	0.07362461	0.28385735	-0.67142105	0.1404438	0.022837639	0.41553688	0.26053333	0.274724	-0.31177902
ADRB3	0.1885972	0.47506142	0.5471792	0.15388298	-0.4910283	-0.3620224	-0.3227892	-0.24267673	-0.1712966	-0.050863266	0.21279335	-0.17405653	-0.24128675	-0.2507577	-0.740849	0.112980366	-0.7830391	0.06066847	0.027139187	0.17269468	0.14087439	-0.8471041	0.1460743	0.05212021	-0.59582615	0.23885489	0.014439583	0.29936838	0.21397543	0.07746124	0.16261053	-0.34414768	0.13227701	0.24842787	-0.49843502	0.30160713	0.2986393	-0.17283773	0	0.52600527	0.063111305	-0.31688023	0.5127125	-0.6478133	-0.33807087	-0.37929153	-0.13054848	-0.78919363	-0.13193417
ADRBK1	-0.04142666	0.5894728	0.57375956	0.39512348	-0.42718935	-0.45729733	-0.28485394	-0.011023998	0.108947754	0.0474267	0.30928087	-0.07614708	-0.33283424	-0.07322502	-0.6877365	0.23917723	-1.0549464	0.12535906	0.16000795	0.09007549	0.34079933	-0.8704076	0.26625824	0.039005756	-0.6253762	0.17244196	-0.053202152	0.35613585	0.29251814	0.18769217	0.4147601	-0.097335815	-0.04749441	0.2752123	-0.22256517	0.31608772	0.2365079	-0.15812159	-0.1148572	0.7174945	0.22991657	-0.3073697	0.84559774	-0.79720163	-0.3763876	-0.5946107	-0.048632145	-0.69194365	-0.021428585
ADRBK2	0.03902006	0.42999125	0.52052164	0.3601737	-0.42256117	-0.19646788	-0.050946236	0.012883186	0.028220177	0.17428923	-0.00272274	-0.14026022	-0.124867916	-0.12093449	-0.63353205	0.15013027	-0.67017126	0.027968407	0.06995058	0.037178993	0.08281946	-0.61654425	0.28733015	0.014917851	-0.82830095	0.11590624	-0.18507195	0.2183981	0.08022022	0	0.1012125	-0.03417158	-0.02324915	0.1771164	-0.2827816	0.070016384	0.4357791	-0.23228073	0.093164444	0.5633397	-0.1252346	-0.37627602	0.29028368	-0.6616521	-0.19773245	-0.13492727	-0.28424358	-0.5779209	0.20539236
ADRM1	0.576212875	0.227178095	-0.033711435	-0.32570076	0.250400067	-0.2373366315	0.2812628785	-0.43161297	0.192410485	-0.1360530875	0.19578076	-0.166782858	-0.343783855	0.66069889	-0.259209164	0.279616355	0.3160886785	-0.60108757	-0.69762085	0.0833587635	0.331867695	0.30603981	-0.0669245705	-0.074975492	0.4353652	0.0298194885	0.68304825	0.066677095	-0.44345712	-0.361277105	0.124212265	-0.29446745	0.14483547	0.13697958	-0.200100905	-0.37336922	-0.186205865	0.080513478	-0.122778415	0.248343465	0.43426467	0.0912685375	0.247691155	0.19932223	0.01957035	-0.00415420499999999	-0.049426077	0.27777528	-0.41415501
ADSL	-0.22394657	-0.69561195	-0.2847805	0.31677055	-0.42024612	-0.25789452	-0.43522167	-0.29637623	-0.31266022	-0.26049805	-0.66640186	-0.3474207	-0.19710541	-1.2069931	0.12475586	-0.8668995	-0.63869286	0.42122173	0.6454134	-0.042225838	0.20329952	0.33592892	0.03368759	0.4864378	0.48250294	0.21434975	-0.8802576	-0.127244	0.1616354	0.43467522	-0.46300316	0.08262634	-0.42698383	-0.52843285	0.23276615	0	-0.5498886	0.000359535	0.33978653	-0.4789343	0.11928558	0.43044472	-0.08395004	-0.13813686	-0.13184452	-0.24511814	-0.05774498	-0.034680367	-0.19384098
ADSS	0.18393993	-0.49023724	-0.51702785	-0.4359398	0.017209053	0.34010983	0.15520954	0.08897686	-0.027626991	-0.11903572	-0.3858881	-0.32712936	0.028829575	-0.030176163	0.22287464	-0.07034397	0.26235008	0.15596199	0.51724815	-0.16344166	0.3650322	0.513813	-0.104849815	-0.28722954	0.34051514	0.11573315	0.13110828	-0.10495663	0	0.3881998	-0.12860489	0.027479172	-0.10304165	-0.1763916	0.46201992	0.23163414	0.07362366	-0.024180412	0.8202963	-0.67335224	-0.4781084	0.031218529	-0.61647606	0.07197571	-0.2222681	-0.31722164	-0.0460968	0.24241543	-0.3914919
ADSSL1	0.192788603333333	0.591518726666667	0.594145133333333	0.330719626666667	-0.179023586666667	-0.34667619	-0.199383576666667	-0.129556336666667	-0.0347317066666667	0.0857014653333333	0.206175483333333	-0.141661484666667	-0.196246622	-0.23404964	-0.487614483333333	0.0801739666666667	-0.594897596666667	0.124776998	0.0210649173333333	0.0727378526666667	0.240294136666667	-0.673344616666667	0.251962503333333	0.0903903633333333	-0.468411926666667	0.08242035	-0.0601293233333333	0.354515073333333	0.162598135	0.00445731533333333	0.348632016666667	-0.241111436666667	0.14667352	0.25984208	-0.33571211	0.25702206	0.32227326	-0.286537483333333	-0.016495387	0.664794446666667	0.198556103333333	-0.09427754	0.551933296666667	-0.484695756666667	-0.244345504666667	-0.486797966666667	-0.2149361	-0.60885621	-0.114729406666667
AEBP1	0.13193226	0.5397296	0.6067138	0.21659613	-0.19797134	-0.14368534	-0.10695505	-0.14128923	0.26526785	0.07649422	0.31863976	-0.22235107	-0.32279968	-0.26394892	-0.33307123	0.28368425	-0.54410315	0.06103611	-0.147645	0.16785955	0.14744139	-0.37358332	0.37512398	0.11062813	-0.20863676	-0.057558537	-0.004024983	0.41161776	0.006344795	-0.018898487	0.16025162	-0.15839815	0	0.32193947	-0.53608465	0.322824	0.30286407	-0.22114038	-0.17905521	0.6804147	0.16191483	-0.15358257	0.50424385	-0.5042901	-0.12369728	-0.53567886	0.08611822	-0.18859339	-0.056943417
AEBP2	-0.16178703	0.25323153	0.1337533	0.18752718	-0.22219276	0.08101654	0	0.3164816	0.49647808	-0.022090912	-0.07519674	-0.07354832	-0.08076191	-0.0373106	-0.28308296	0.28957748	-0.039661407	0.21776009	0.15839577	-0.107504845	-0.03426838	0.111278534	0.094491005	-0.104166985	-0.06759167	0.067507744	-0.10696125	0.283103	0.006393433	0.18151093	-0.231421	0.054522514	-0.008764267	0.078009605	-0.11800957	0.11021042	0.19244099	-0.026641846	-0.17508507	0.10571957	-0.21424818	-0.025798798	0.38262415	-0.07668781	-0.118658066	-0.2385416	0.010203362	-0.07231808	-0.2863903
AES	0.123497006666667	0.251251540333333	-0.49973028	-0.343204333333333	-0.39047145	-0.53984578	0.05434179	-0.853367963333333	0.322341916666667	-0.346520263333333	-0.46631669	-1.0542353	-0.27977197	0.154068946666667	-0.47677566	0.386775975	-0.0444046666666667	-0.366797285666667	-0.457725055	0.156787554666667	0.19191408	0.364396723333333	-0.17541583	-0.170995874666667	0.830910393333333	-0.214912736666667	-0.04710563	-0.243608	-0.470339933333333	-0.3336064	-0.582709793333333	-0.40179523	-0.526375606666667	-0.35804638	-0.5143636	-0.41399559	-0.586037966666667	-0.171764056666667	-0.534441786666667	0.259374619	0.798666326666667	0.390150066666667	0.317065876666667	0.0559895866666667	-0.0491145466666667	8.94866666666383e-05	0.199471633333333	-0.0711456853333333	-0.31614748
AFAP	0.1243577	0.424161113333333	0.57912255	0.450188943333333	-0.14134105	-0.392308393333333	-0.255948226666667	-0.179670338666667	-0.0609955766666667	-0.0387684493333333	0.26115227	-0.082969984	-0.45875868	-0.330646193333333	-0.394403298333333	0.0821956	-0.86336741	0.0832970953333333	0.035395464	0.0607722566666667	0.0729138066666667	-0.79163487	0.390191873333333	0.00431505933333332	-0.75055631	0.0195376093333333	0.124468482333333	0.224329945	0.0397788683333333	-0.185626665333333	0.110866226666667	-0.13368321	0.259050683333333	0.354675126666667	-0.365107856666667	0.251293033333333	0.35861524	-0.093228501	-0.133713084	0.648643333333333	0.120731034666667	-0.256979946666667	0.439397166666667	-0.70497641	-0.225526492666667	-0.524519133333333	-0.195012253333333	-0.7443142	0.0842256533333333
AFAP1L2	0.010112286	0.43126202	0.60652256	0.19445944	-0.14135027	-0.5138097	-0.13140011	0.03222847	-0.10504389	0.2508111	0.42676783	-0.115157604	-0.25966167	-0.26961374	-0.5500622	0.38527966	-0.7858949	0.23269415	0	0.25350142	-0.031180382	-0.44299984	0.2281313	-0.004222393	-0.39427757	0.18888664	-0.014775276	0.5196085	0.13614511	0.208704	0.19905806	-0.16055107	-0.1154995	0.26041746	-0.50454044	0.20036077	0.4318142	0.021780968	-0.06602669	0.41705227	0.026902676	-0.12472582	0.578619	-0.32574177	-0.12290001	-0.3185892	-0.027730942	-0.503108	0.000983238
AFAR3	0.09459925	0.49202776	0.26290083	0.26090384	-0.2171421	-0.38467264	0.09575701	-0.022166252	-0.09420061	0.26963568	0.3824334	-0.31080914	0.006615162	-0.13486767	-0.50692415	0.19661713	-0.4756179	-0.19937086	0	0.15767002	-0.014688492	-0.6212106	0.41705704	0.11100817	-0.7280798	0.20383549	0.17967463	0.2805667	0.36905146	-0.010956764	0.14533567	-0.18157244	0.19768953	0.23763275	-0.44232655	0.42154408	0.14712477	-0.043274403	0.056685448	0.46483088	0.14291239	-0.3384595	0.37334442	-0.4034171	-0.20482302	-0.27013254	-0.07896376	-0.4563403	0.10201836
AFARP1	0.119379998	0.6111574	0.618358365	0.215628145	-0.187246795	-0.48419451	-0.197299715	0.134364365	-0.047951697	0.10141349	0.234642265	-0.223075865	-0.2480948	-0.40204477	-0.49887228	0.119306565	-0.7680223	0.0819571035	0.020838975	0.0823469155	0.246587515	-0.83320045	0.213142635	0.050368785	-0.64257455	0.100046155	-0.083851576	0.342422245	0.142938855	0.03248191	0.246917485	-0.394293315	0.052628517	0.21508646	-0.33745575	0.31129765	0.32625055	-0.125763895	-0.0464799415	0.61908412	0.104290723	-0.125796325	0.61139417	-0.708299165	-0.254021645	-0.587565415	-0.27919221	-0.60554719	-0.03385949
AFF1	0.05531025	-0.22882557	0.082678795	0.10373974	0.45709515	0.17488384	-0.46841812	0.58597183	-0.6344757	-0.1911974	-0.07372284	0.6405325	0.05701351	-0.21486759	-0.1465416	-0.5653963	-0.014895439	0.21726418	0.21846771	-0.15630722	-0.41254616	0.35446548	-0.16824055	-0.09211826	0.16076946	0.35929203	-0.11436367	0.17211533	0.11575508	-0.13043976	0.09286022	0.17393017	0.1579094	0.72444534	0.7296047	-0.009703636	0.10747814	0.103450775	-0.27344322	0	-0.058670998	0.076104164	0.05985546	-0.35163116	-0.33619213	-0.12541962	-0.24342728	-0.001565933	0.19989967
AFF2	0.20258284	0.70588017	0.73033476	0.39842653	-0.11669397	-0.13596773	-0.44207335	-0.2422967	-0.04940939	0.21077394	0.3606906	-0.25533772	-0.11055136	-0.15095472	-0.39036894	0.28004408	-0.51513577	0.14503765	0.09216881	0.08941078	0.09788704	-0.77143097	0.015977383	0.06879711	-0.6838927	0.30030155	-0.08412552	0.33547354	0.07507467	0	0.34188604	-0.37106466	-0.04643345	0.14451075	-0.4398718	0.37271547	0.5008583	-0.3325162	0.038639545	0.70610476	0.21533203	-0.15479136	0.63603926	-0.43974304	-0.26611042	-0.46411943	-0.29908037	-0.57212543	-0.053565502
AFF3	0.04035044	0.176799775	0.36076951	0.280290365	-0.28710293	0.11730742	-0.2074689875	-0.155382155	0.317240475	0.2619838725	0.259111165	-0.057440045	-0.01610613	-0.162128208	-0.22813439	0.225363015	-0.62912606	-0.02544761	0.072116612	0.041581154	-0.074346545	-0.417852645	0.07038045	-0.163614039	0.16915178	0.274002555	-0.367552048	0.24598646	-0.09873557	-0.01023984	-0.127638815	-0.18267059	0.0047314165	-0.02951002	-0.6133294	0.488043785	0.21867037	0.17332554	-0.195359945	0.317581425	-0.077664135	0.00472425999999998	0.402002575	0.125474925	-0.265691995	-0.314071416	0.149504425	0.3203051	0.030484915
AFF4	-0.3708105	-0.154006	0.08207941	-0.31759262	0.36431885	0.22537899	0.00951004	-0.14888573	-0.43980312	-0.24977016	0.11243057	0.81034946	0.13712597	-0.05335903	0.20687485	-0.4130993	-0.07753372	-0.43976307	-0.15377045	0.14901352	-0.48310328	0.15278816	-0.28773022	-0.21338367	-0.18592072	0.26483154	-0.027340889	0.003911018	-0.26272583	-0.32276058	0.035277367	-0.043572426	0.09151173	0.13667965	0.25770855	0.017861366	0.16292477	0	-0.37247372	-0.063723564	0.047520638	0.16119003	-0.07278633	-0.2257452	0.39476585	0.16938877	0.17194271	-0.000431061	0.10066223
AFG3L1	0.00253140925	0.323723795	0.31413245	0.2389049525	-0.2957766025	-0.271223545	-0.4165713875	-0.16821658525	-0.023591161	-0.05249715	0.0638600575	-0.3664830925	-0.2182707825	-0.3609997075	-0.4587014925	0.0258998875	-0.58293068625	0.14799022625	0.251370549	0.18287861	0.175318003	-0.304359075	0.0562175525	0.1728191375	-0.2625250825	0.137011884	-0.1494914275	0.1703089475	0.051194907	0.05185854475	0.1330702275	-0.131848931	0.0218570225	0.0382043125	-0.2790927875	0.0793993475	0.17389428575	-0.1704027675	-0.1311392775	0.36499297225	0.155500055	-0.0192732805	0.3194099625	-0.344091064	-0.1461211445	-0.29981494075	-0.0105473975	-0.420311685	-0.0249942545
AFG3L2	0.0698967	-0.3394537	0.15496922	-0.06292343	-0.17179585	0.04018879	-0.04915428	-0.39141655	-0.001296043	-0.23208714	0.08298111	-0.19252491	0.039481163	-0.4489069	-0.22576904	-0.75544834	-0.36206913	-0.12480831	0.057606697	0.29942703	-0.028718948	0.38053894	0.13968372	-0.018978119	0.36318016	0.19822979	-0.3199253	-0.13435555	-0.32766342	-0.054613113	-0.054050446	0.017024994	-0.29201317	-0.051190376	0.08917141	-0.06996155	-0.20132256	0.17691898	0.09631634	0.29905987	0.060214043	0.13548851	0.23861408	-0.1640234	-0.041715622	-0.12647343	0.012275696	0.22067451	-0.53217125
AFM	0.20941687	0.5247493	0.43037462	0.43294764	-0.07200909	-0.5004015	-0.23634768	-0.060620308	-0.27844954	0.23948097	0.2930231	0.015582085	-0.31848955	-0.3106451	-0.826283	0.11802149	-0.9401622	0.057814598	0.045634747	-0.10996723	0.06090212	-0.76102877	0.242908	-0.030656815	-0.5442524	0.1445303	-0.16321278	0.6677432	0.36474085	-0.009857655	0.3729043	-0.17730522	0.2993965	0.17462492	-0.19913578	0.31403685	0.25786972	-0.26232576	0.09752321	0.6662712	0.2700796	-0.2874441	0.55586004	-0.5367956	-0.097705364	-0.6372266	-0.2021761	-0.8044772	0.092270374
AFMID	0.23873186	0.7734599	0.6356845	0	0.6362796	0.48135805	0.40916204	-0.046583652	0.7043891	0.7851796	0.80414534	1.5711083	0.4553752	0.06742334	-0.38283968	-0.16589022	-0.6829543	-0.2456212	-0.16410112	-0.2887206	-0.09211588	-1.3260226	-0.297616	-0.31672955	-0.45817804	0.06026411	-0.31819773	0.81106424	-0.22996664	-0.00976038	0.6821933	-0.76115847	0.12504911	-0.03616476	0.13950491	0.57004595	0.45609713	-0.12754011	-0.2116723	1.758183	-0.23737097	0.27170992	0.5422311	-0.40634012	0.12050009	-0.37947035	-0.045699596	-0.15223455	0.21995974
AFP	0.20734262	0.5285721	0.69007206	0.39022732	-0.1339221	-0.38667345	-0.32410717	-0.009887695	0.058585644	0.005085468	0.30446196	0.051551342	-0.030853748	-0.21177197	-0.541554	0.16138124	-0.8707013	0.26476574	-0.050234795	0.13761187	0.23560238	-0.79256296	0.24315548	0.19739676	-0.640295	0.24929714	0.055334568	0.30357313	0.087911606	-0.041127205	0.45858574	-0.43905306	0.1334486	0.24740744	-0.4205289	0.34161854	0.434031	-0.055679798	-0.010826588	0.48594093	0.21241379	-0.12820148	0.6441479	-0.44469547	-0.1650753	-0.49012375	-0.14319181	-0.40920544	-0.07627821
AFTIPHILIN	0.0589251515	0.080310108	-0.00278044000000001	0.031589035	0.63305999	0.32878591	0.47646905	0.511548063	0.12230301	0.150600905	0.251957415	0.4839773	0.40025424	0.45912265	0.2847009	0.418760315	0.468843965	-0.216361047	-0.200233456	-0.136207105	-0.075181005	-0.2075796	0.077100275	-0.107233515	-0.24443674	-0.15340877	-0.036596775	0.15161467	-0.03068781	-0.0927910825	-0.009021759	-0.101927759	0.28890276	0.16957903	0.00213814	0.22498083	0.13799572	0.049246315	-0.036777495	0.083970785	-0.2949183	-0.324071405	0.104815723	0.460695255	0.3260526685	0.16010666	0.09803009	0.38295509	0.490930058
AFTPH	0.038677216	0.06569576	0.0866003	-0.033058167	1.079278	0.2892151	0.38633156	0.4403448	-0.072255135	-0.08412552	0.47034073	0.34069347	-0.048707962	0.6586695	-0.14701366	0.57825947	0.00280571	-0.34617138	-0.49513626	0.643857	0.25635433	-0.29602814	0.69798374	0.32817745	-0.5439205	0.20665455	0.6061039	0.21065712	-0.16966438	-0.3323431	0.63228893	-0.046587944	0.4508829	0.5623436	-0.2994461	0.37589455	0.35228348	-0.070129395	0.121827126	0.27000904	-0.28576756	-0.3972845	0.10939884	0.115680695	0.03788376	-0.15398026	-0.4383707	-0.46617222	-0.266634
AGA	0	-0.07502842	-0.049085617	0.2783785	-0.81388855	-0.11048889	0.16045666	-0.17031384	0.22558212	0.06013298	-0.26543808	0.23328018	-0.28857136	-0.09205818	0.13806438	-0.058196068	0.22150612	0.3725586	-0.08446598	-0.30438995	0.36438656	0.2116375	-0.3593588	0.27820778	0.10678005	-0.076480865	-0.6363478	0.16596985	0.3774109	0.3869114	-0.4621954	0.23980236	-0.111144066	-0.50948906	0.010687828	0.001002312	-0.24653149	0.32502747	0.6249008	-0.24367571	-0.20032501	0.12964344	-0.07853317	-0.06108284	-0.57249165	0.1557703	0.1434288	0.22647953	-0.18049335
AGBL1	0	0.5221758	0.6574259	0.41272736	-0.18116188	-0.55631065	-0.39527178	-0.11845398	0.008947372	0.105015755	0.2775755	-0.23924446	-0.2667222	-0.39063072	-0.546885	-0.002340317	-0.78661346	0.064255714	0.30641603	0.08456755	0.19300175	-0.73006773	0.3476739	0.015486717	-0.8113036	0.091430664	-0.14310455	0.45465136	0.23940897	-0.052767277	0.13640165	-0.2336359	0.036064625	0.22087479	-0.52772	0.36589527	0.3884802	-0.09348583	-0.0822978	0.4851985	0.13674212	-0.26933432	0.62408733	-0.6965332	-0.21496725	-0.6308198	-0.17814827	-0.61261606	-0.006828308
AGBL2	0.099451065	0.52692413	0.660192	0.36069918	-0.32503748	-0.5248661	-0.2944541	-0.15086555	-0.068761826	0.19018745	0.2565794	-0.26559067	-0.26809263	-0.17119741	-0.5550442	-0.015262604	-0.7639618	0.10922909	0	0.22339296	0.17006826	-0.59160185	0.095692635	0.14973974	-0.65414524	0.12555695	-0.24058294	0.41990995	0.075926304	0.021776676	0.28562117	-0.26729202	0.18585205	0.37735224	-0.4322114	0.45307827	0.26129818	-0.2568679	-0.085932255	0.71165323	0.10191584	-0.067774296	0.69115496	-0.8198061	-0.38947535	-0.48768568	0.14482927	-0.56693506	-0.07965565
AGBL4	0.0757246	0.5863428	0.6513643	0.46195078	-0.31113577	-0.46351337	-0.30292654	-0.14469576	-0.088543415	0.021757603	0.39590168	-0.36033297	-0.16348791	-0.24446154	-0.66444063	0.27789116	-0.9065237	0.28897762	0.14991951	0.1616888	0.33059597	-0.6946683	0.32854366	0.054659367	-0.69438696	0.20339966	0	0.56723785	0.06947708	-0.0983181	0.16178703	-0.26818895	0.076217175	0.4610815	-0.29769278	0.34610558	0.49176073	-0.1124115	-0.008658409	0.63528633	0.19400549	-0.21502924	0.70451975	-0.64998484	-0.29711008	-0.46244335	-0.23864746	-0.84042025	0.047288418
AGC1	0.02297282	0.538512945	0.654943225	0.45046878	-0.207851411	-0.30068922	-0.25949955	-0.0325222	-0.015455245	0.0700817125	0.372707375	-0.085407495	-0.20305252	-0.188153745	-0.6211159	0.1435232175	-0.763218175	0.10898423	0.050502304	0.122020723	0.23964882	-0.81128477	0.312689065	0.022195339	-0.6565199	0.132761955	-0.09215021	0.458408835	0.13223696	-0.09200001	0.220615625	-0.27157783	0.081387758	0.17583561	-0.3752172	0.38264513	0.413915155	-0.22222066	-0.0545852195	0.7259202	0.189215185	-0.28112626	0.61436985	-0.630115025	-0.135042905	-0.44795943	-0.168808223	-0.504866125	-0.029278517
AGER	-0.16379261	0.447316165	0.506469965	0.418298975	-0.051284315	-0.3227005	-0.108229875	0.071705101	0.075037955	0.057810305	0.305370095	-0.41469455	-0.35942293	-0.149096725	-0.655945525	0.140707968	-0.730984915	0.131765602	0.003370285	0.084609508	0.22935176	-0.292828322	0.40642357	0.23040104	-0.42572785	0.247350215	0.515154135	0.1507968925	0.072440146	-0.204921485	0.298373705	-0.25170326	0.304229975	0.139486075	-0.53539323	0.264003275	0.27500939	-0.38129735	-0.144081592	0.429997445	0.053349018	-0.300633905	0.362587925	-0.6152377	-0.31946254	-0.42960238	-0.20534158	-0.80360557	0.0321028235
AGGF1	-0.19072247	-0.4572878	-0.43482494	-0.41311646	-0.12237358	0.27797318	0.07231808	-0.11491966	0.07448578	-0.027312279	-0.03917694	0.43099308	0.07824898	-0.11165619	0.17341137	-0.2644987	0.26591778	-0.023388863	0.24654007	0.20926285	0.042611122	0.417099	-0.07988739	-0.35751343	0.34276867	0.16340637	-0.08108997	0.08728027	-0.103440285	-0.06594849	-0.32115364	0.020417213	-0.08134937	-0.24410439	0.27454662	-0.2251215	0	0.22483253	0.030961037	-0.3362217	-0.18274784	0.038264275	-0.39632607	0.08287811	0.24159622	-0.19667435	0.31189346	0.26582527	-0.29784393
AGL	-0.0850479595	0.382504933	0.349892925	0.2290438015	-0.287273648333333	-0.165104076666667	-0.00778055083333333	-0.0418117841666667	0.121951975	0.218405168333333	0.0355049783333333	-0.110082787333333	-0.205893276666667	-0.000853933333333334	-0.1872619	0.171428759333333	-0.306765868333333	0.180938398333333	0.0883451308333333	0.128043174166667	0.0711180383333333	-0.469211656666667	0.1649938455	-0.072629136	-0.460752721666667	0.041134914	-0.00233411666666666	0.241331738333333	0.144230445	0.0471202516666667	0.120419979833333	-0.162224371666667	0.118661800833333	0.0661417668333333	-0.224920588333333	0.345002971666667	0.1970787825	-0.133806309666667	0.0805972361666667	0.316995478333333	0.0805898505	-0.125754996666667	0.324579956666667	-0.456128276666667	-0.0676639078333333	-0.303376593333333	-0.011807045	-0.254778541666667	-0.0392669833333333
AGMAT	-0.23742008	0.03724289	-0.03193426	0.12685156	-0.6934252	-0.5153284	-0.19289207	-0.4683919	0.19721985	-0.13260412	-0.27017975	-0.6234822	-0.5088806	-0.5322609	-0.37774658	0.14832973	-0.88395023	0.25458813	0.27366924	-0.28821707	-0.29090643	0.16912556	0.13023949	-0.25969505	0.26905918	0.037449837	-0.4940858	0.16427612	-0.07872963	0.07052231	-0.34555197	-0.2871561	-0.2234497	-0.27851295	-0.8168726	-0.08912754	0.010406971	-0.3591013	-0.61017513	0.16094398	0.10750675	-0.053523064	0.07209492	-0.2900915	-0.31885433	-0.41591358	0	0.014814377	0.000824928
AGPAT1	0.0877048176666667	0.5328366	0.605113033333333	0.271980126666667	-0.234011488333333	-0.44021368	-0.252699853333333	-0.116377508666667	-0.104046664666667	-0.0861339603333334	0.28480339	-0.260227526666667	-0.288892743333333	0.05950228	-0.659514266666667	0.258617556666667	-0.614097913333333	0.0404496183333333	-0.01220449	0.28496313	0.173589226666667	-0.548900296666667	0.270080566666667	0.102689423333333	-0.465972584666667	0.202433904666667	0.227616155666667	0.289414403333333	-0.00279378666666666	-0.109219076333333	0.266573586666667	-0.291708786666667	0.05263551	0.183614253333333	-0.359408386666667	0.22343127	0.25185299	-0.250755313333333	-0.11910995	0.508172026666667	0.202363332333333	-0.0906933133333333	0.391061626666667	-0.728693326666667	-0.327126026666667	-0.524065813333333	-0.24746879	-0.66214609	-0.168739316666667
AGPAT2	-0.0681117366666667	0.164134023333333	-0.0777139646666667	-0.122523624	-0.252400088666667	-0.537533446666667	0.0294704433333333	0.0563904466666667	-0.0839742016666667	-0.248187703333333	0.0393950133333333	-0.0387045566666667	-0.114548048	0.4058129	-0.157035823333333	0.250008266666667	0.0834306083333333	-0.446484886666667	-0.4775219	-0.304721513333333	0.596386602666667	0.119767190666667	0.181362153333333	0.113636653333333	-0.104680696666667	-0.0886856733333333	1.04090151666667	0.0947545366666667	-0.355882	0.147253674666667	0.4636542	-0.284846306666667	0.377160386666667	-0.182817775333333	0.181514742333333	-0.20755355	-0.0304978666666667	-0.0718056366666667	0.174338343333333	0.234209063333333	0.374521258	0.165690103333333	0.160861652	-0.03119723	-0.149069149333333	-0.07884884	-0.29101848	-0.157430653333333	0.26239712
AGPAT3	0.1319477575	0.551118375	0.423410175	0.11981225	-0.086738825	-0.273842575	0.059036255	-0.22125745	0.07777047	-0.07697725	0.149392603	-0.25421334	-0.348051305	-0.021160125	-0.621747975	0.256040815	-0.59935498	-0.042920825	-0.130449535	0.158843275	0.428204535	-0.169769765	0.130122425	0.015440941	-0.2392344425	0.022367476	0.30051327	0.1535727985	-0.0325648785	-0.075790405	0.21902728	-0.380455495	0.1304214	0.267960545	-0.22082424	0.0898628235	0.075219395	-0.230644695	-0.0692222115	0.807418345	0.218168735	-0.00802731499999999	0.384032725	-0.3518254765	-0.390610695	-0.38473248	-0.166872265	-0.88939212	-0.0797951225
AGPAT4	0.21881962	-0.19413471	-0.023978233	0.01680851	-0.16033745	0.12191582	-0.063259125	0.08919716	0.06907654	-0.13475132	0.013432503	0.00370121	0.3787098	0.1414299	-0.21829414	-0.30053806	0.83035755	-0.01883316	0	-0.005264282	0.316741	0.63332844	-0.120942116	0.114681244	0.21767616	-0.22979736	-0.24766636	-0.22745323	0.06978226	-0.000616074	-0.24755573	0.24373627	0.095685005	0.01585102	0.4571762	0.022927284	-0.11789513	0.7402067	0.78683376	-0.2878213	-0.016937256	0.17929459	-0.12694168	-0.40894318	-0.000466347	0.25981808	0.04458046	0.5000715	0.08424759
AGPAT5	-0.35154152	0.06251383	0.01068306	0.14111805	-0.3997488	-0.2148695	-0.27216148	-0.2577238	-0.094903946	-0.09496212	-0.04295969	-0.29799652	-0.17533684	-0.33635902	-0.36213684	-0.0785656	-0.5579395	0.25065517	0.20722485	0.04685116	0.08843708	0.199996	0.07579994	0.20810413	0.3885622	0.056339264	-0.6152978	0.22588158	0.12571907	-0.13866043	-0.15577984	-0.35155487	-0.058900833	0.08907795	-0.17229843	-0.053707123	0.020960808	-0.18801689	-0.049282074	0.23830795	-0.068356514	0.09474754	0.21877146	-0.001160622	-0.3710327	-0.24417305	0	-0.074679375	-0.086649895
AGPAT6	-0.1544075	0.43644333	0.22803736	0.2351036	-0.077940464	-0.03227663	-0.068918705	0.1405263	-0.08099651	0.28012514	0.2779622	0.061282635	0.017117023	-0.096205235	-0.2589364	0.325397	-0.2657218	0.13396835	0.014980316	0.06759834	0.09125376	-0.6811309	-0.15675974	0.15903091	-0.7064719	0.18009615	0.13178492	0.14665794	0.04622698	0.11964941	0.33122873	-0.1697383	0.04797983	0.12240076	-0.45856237	0.13400078	0.12040281	-0.057617664	-0.11611414	0.3239889	-0.08263111	0.009743214	0.3133502	-0.61001253	-0.037148	-0.039619923	-0.24513197	-0.386209	0.15244341
AGPAT7	0.2963543	0.56379986	0.36280584	0.2740345	-0.039708138	-0.38313675	-0.17168522	-0.115543365	0.16189957	-0.06144333	0.17370224	-0.1872139	0.08949852	-0.006271362	-0.16202354	0.31953812	-0.060842514	-0.013504505	-0.15231466	0.2364273	-0.06540489	-0.24086952	-0.018250942	-0.06130314	-0.3565855	-0.05124569	-0.1483841	0.20154381	-0.027294159	-0.23308086	0.18090296	-0.3439684	0.07123661	0.10030651	-0.34667015	0.21917439	0.07856417	-0.17602253	0.002149582	0.56263065	0.4825573	-0.21194315	0.5341754	-0.19933891	0.0760231	0.09976196	0.1113863	-0.008061409	0.11996555
AGPS	0.21108723	-0.16877556	0.1264553	-0.08726883	-0.14968681	0.15330791	-0.052124977	-0.15784073	-0.23697376	-0.12723637	0.054727554	0.5179615	0.110411644	-0.23177433	-0.22345448	-0.52583027	-0.47339058	-0.084807396	-0.042333603	0.001661301	0.2157793	0.44496346	-0.14694786	-0.08005619	0.18906593	0.094594955	-0.20091248	0.018096924	-0.19377327	0.09715462	0.16606045	0.12748337	-0.06594086	0.06902313	0.46615124	-0.10308075	-0.1332264	0.12267017	0.4469614	0.07019234	0	-0.059562683	0.049266815	0.043865204	-0.15316677	-0.31291866	-0.26828575	0.040955544	-0.47862148
AGR2	0.09182119	0.479887	0.15646982	0.23531866	-0.24158907	-0.6384282	-0.046479225	0.19164515	0	-0.011827469	0.24640846	-0.11407328	-0.2991228	-0.13057661	-0.5088215	0.3255129	-0.60922575	-0.11647558	0.0154109	-0.024429798	0.2425189	-0.70090723	0.28402805	0.12016249	-0.65259933	0.04959488	0.32039595	0.18018532	0.13446617	-0.2290783	0.23031712	-0.36891222	0.2486186	0.057083607	-0.4378972	0.05715227	0.3026595	-0.2959304	-0.019786835	0.31821012	0.17017603	-0.22152281	0.4326501	-0.3256278	-0.14489937	-0.41176653	-0.027179241	-0.63214064	0.011701584
AGR3	0.0925374	0.6766691	0.6668725	0.40376568	-0.44588232	-0.304276	-0.3242979	-0.09307575	-0.08799744	0.07371426	0.15254068	-0.10902929	-0.38352346	-0.38602352	-0.64435387	0.038195133	-0.7308965	0.13929081	0.20004463	0.16646957	0.28375053	-0.69742584	0.38186216	-0.02989769	-0.71487474	0.21267033	0.001512051	0.24425936	0.14602089	0.11958647	0.20245934	-0.34769392	0.06387138	0.18848753	-0.31824017	0.4125409	0.38402128	-0.41537523	-0.028642178	0.66150045	0.089699745	-0.18161392	0.5693512	-0.7517171	-0.3243065	-0.44561958	-0.22307014	-0.91310024	-0.0638814
AGRN	0.21504831	0.4243288	0.5806422	0.08315468	-0.23209429	-0.58825636	-0.24723864	0.1539073	-0.09990263	-0.06465912	0.18602943	-0.245996	-0.15234232	-0.33685827	-0.5955477	0.019937515	-0.95126486	0.13770103	-0.06781292	0.15235138	0.13894701	-0.98016167	0.33777094	0.012957573	-0.58448744	0.22219181	0	0.21687889	0.004024506	0.056060314	0.20336199	-0.38617468	0.22255564	0.18125772	-0.4969511	0.45470905	0.6242981	-0.092017174	0.04720974	0.660429	0.13234186	-0.19064283	0.46610022	-0.73574924	-0.4898672	-0.5169716	-0.36200333	-0.5672002	-0.10947466
AGRP	0.0203919425	0.431941025	0.48421121	0.215073585	-0.1540064815	-0.43984295	-0.14294529	-0.17606592	0.0857141	0.1546704795	0.29510855	-0.16253686	-0.25033188	-0.43769765	-0.479120975	0.03277349	-0.74469686	0.010206938	0.167568205	0.005510807	0.432469605	-0.7395215	0.28033447	0.0779263975	-0.643682225	0.060421705	0.129933118	0.172385935	0.0231170655	0.0130636695	0.2200172	-0.328789	-0.170234442	0.1062808025	-0.102999451	0.303339955	0.339619635	-0.202799315	0.193910362	0.473703865	0.10879898	-0.33175588	0.298063995	-0.705349925	-0.25984096	-0.587079535	-0.206760885	-0.665715695	-0.0077102185
AGT	0.17166853	0.63781595	0.5458026	0.31436396	-0.27526522	-0.40462255	-0.350492	-0.19255066	-0.19912672	0.13121414	0.09737396	-0.27918768	-0.27997923	-0.15351677	-0.66348505	0.021076202	-0.8779125	0.068986416	0.15614748	0.009468555	0.15435028	-0.7456546	0.19513083	0.06733465	-0.7808852	0.05488491	-0.14659834	0.28756	0.24285364	0.11567402	0.21428823	-0.17802429	-0.24744701	0.10549784	-0.34841967	0.3101015	0.2821598	-0.11697245	-0.1951456	0.5835681	0.11427736	-0.15490723	0.55757713	-0.6330147	-0.25929928	-0.60159206	-0.12947798	-0.71482706	-0.073289394
AGTPBP1	-0.21221542	-0.2177496	-0.16011715	-0.023599625	1.7026682	1.9825029	1.7613974	2.6856995	0.9211788	1.6532745	0.7760124	2.050745	1.8789349	2.7362595	1.679038	2.0849638	2.5997686	-0.55813265	-0.39809656	-0.3480687	-0.56324863	-1.7296519	-0.4738269	-0.8682685	-1.484313	-0.77439594	-0.6682167	0.03150177	0.22697258	0.04077053	0.04330635	0.5325041	0.5147152	0.10492611	0.35970402	0.93313503	1.056097	0.1395073	0.5059166	-0.36791182	-0.67118216	-0.46933842	-0.18341684	1.0695906	1.3135958	1.1732845	0.61477566	1.038703	1.3669872
AGTR1	0.135314704	0.610601905	0.56491661	0.33382535	-0.16168976	-0.37762237	-0.28994322	0.005803345	-0.0992264755	0.114793063	0.37937188	-0.24956512	-0.273142335	-0.257665395	-0.50113297	0.073794125	-0.707917225	0.227626805	0.055835485	0.126284838	0.0733907205	-0.7766955	0.230135915	0.017267465	-0.611805205	0.0272896285	-0.0371620655	0.36435819	0.1719234	0.0036711675	0.30678988	-0.235688445	0.09574628	0.31466532	-0.528788335	0.257054805	0.403784515	-0.146352053	-0.020787477	0.52968311	0.178545	-0.23780775	0.60268164	-0.53116298	-0.32992673	-0.49377109	-0.29432106	-0.5963912	0.0216157445
AGTR2	-0.11306667	0.6075783	0.49273586	0.24570942	-0.08250189	-0.33334684	0.018574238	-0.013589382	0.004906654	0.122496605	0.35207415	-0.49683475	-0.77211857	-0.2953477	-0.67611694	0.021460056	-0.76983595	0.18900013	-0.00439167	0.33262777	0.10741854	-0.9070511	0.45895433	0.22353745	-0.81088877	0.13152122	0.44003057	0.09325361	0.026389122	-0.004964352	0.30173254	-0.5436783	0.0743556	0.27873755	-0.6116071	0.30524874	0.46835852	-0.27226973	0.13085508	0.55266047	0.28399944	-0.32686138	0.44592285	-0.572371	-0.21215391	-0.55189943	-0.18762922	-0.67514753	-0.17178583
AGTRAP	0.356205935	0.367463585	-0.297638415	0.09171915	-0.0164361	-0.451366425	0.383888245	0.1372714035	0.028353215	-0.218052385	0.266268255	0.14230061	0.0091266625	0.9758711	-0.099283218	0.506807325	0.60626795	-0.572761525	-0.35323286	-0.094773292	0.70297955	0.211496832	0.1345620175	0.488073825	-0.24758434	0.284834865	1.3482366	0.207613945	-0.346484185	0.19027758	0.55367183	-0.38932085	0.54734897	-0.196305277	0.33633423	-0.194313525	-0.18434429	0.3318243	0.25018167	0.076013086	0.154022217	-0.05750656	-0.127661705	-0.139873028	-0.0492258075	0.12780857	-0.60729645	-0.22415781	0.24198532
AGTRL1	0.13000584	0.60933495	0.71630144	0.30491447	-0.31398153	-0.24794912	-0.3873253	-0.10553217	-0.23177767	0.110099316	0.15094423	-0.34316492	-0.19695044	-0.21042728	-0.70271444	0.16847706	-0.84982824	0.16596937	0.000582218	0.10564995	0.13087368	-0.8091903	0.2782116	0.124203205	-0.53085756	0.16112089	0	0.29372215	0.17512798	-0.10538626	0.28348923	-0.2593603	0.22374582	0.1570468	-0.49164534	0.2626791	0.42353725	-0.064870834	-0.05432701	0.3369584	0.1272111	-0.23235655	0.5739236	-0.6863065	-0.2613659	-0.59664726	-0.12912178	-0.6582227	0.020555973
AGXT	0.06618309	0.6370964	0.6537647	0.40128946	-0.23357058	-0.5357785	-0.27322912	-0.17156458	-0.05995798	0.04157114	0.17809582	-0.34920073	-0.37187672	-0.38781357	-0.9785919	-0.04826784	-0.9989481	0.18924952	0.2077136	0.14957285	0.08892679	-0.78416157	0.38193178	0.34567976	-0.84392357	0.23502922	0.3149252	0.3288312	0.23225069	0	0.47853565	-0.35603952	0.17155313	0.34142447	-0.49506617	0.5018406	0.3429103	-0.19107151	-0.01037693	0.62218046	0.17707062	-0.120961666	0.5129442	-0.70888567	-0.556942	-0.59992504	-0.28328133	-0.87535334	-0.010602951
AGXT2	0.32022142	0.6156287	0.57540274	0.29986572	-0.3007102	-0.5095725	-0.24891186	-0.062802315	-0.19151306	-0.1527524	0.35963678	-0.20022345	-0.20645666	-0.37280655	-0.6293297	0.12955427	-0.7596426	0.15211964	0.048231125	0.06741285	0.26853275	-0.7458749	0.3343315	0.080183506	-0.70414734	0.15939045	0.009549141	0.33294773	0.20943117	-0.14275455	0.49269533	-0.24418259	0.111717224	0.21650648	-0.44571304	0.4446311	0.53086424	-0.26379824	-0.10216093	0.78212404	0.005211353	-0.19598436	0.61238	-0.7427006	-0.3325057	-0.47752762	-0.021849632	-0.6597247	0
AGXT2L1	0.27331161	0.5442891	0.626441	0.3768673	-0.44300127	-0.5638213	-0.116668224	-0.123309135	-0.03961277	-0.08750677	0.31892586	-0.17330265	-0.25891447	-0.35289478	-0.6975703	0.15164614	-0.8983178	0.19422626	0.1460166	0.061252594	0.20530462	-0.84942627	0.28982925	0.06463766	-0.6854868	0	0.015201092	0.4665246	0.07998705	0.006201744	0.22578621	-0.276474	0.123809814	0.16233206	-0.34990072	0.2322073	0.3167367	-0.05154133	0.01211977	0.7272496	0.33705616	-0.2915988	0.5353422	-0.70756483	-0.29152393	-0.4911952	-0.23566437	-0.6294966	-0.002432823
AHCTF1	-0.14751005	0.234439375	-0.000292777500000001	0.45245791	0.55638217	0.057296755	0.161705494	0.51196098	-0.142675875	0.227301599	-0.17009735	0.60846423	-0.016880512	0.112419128	-0.297714235	-0.01781273	0.097491735	0.2909727	0.51661445	0.041501046	-0.3608284	0.0174851415	0.9113779	0.40352726	0.01422453	0.67448855	0.8099742	0.109714985	0.076515674	-0.097112177	0.059289455	0.29703379	0.307699195	0.078176499	-0.065247535	0.53403045	1.0375633	0.235836985	-0.234742165	-0.71022582	-0.50814676	-0.346954815	-0.22572566	-0.32697916	-0.1316375745	-0.70609998	-0.52361631	-0.370094298	-0.22501087
AHCY	-0.018532753	-0.37351036	-0.2379551	-0.15471458	-0.2727108	-0.3199463	-0.10721207	-0.27105713	0.2280798	-0.13388252	-0.26391888	-0.505393	0.04502487	-0.36997032	0	-0.16287231	-0.26692295	0.15235615	-0.034280777	-0.2285204	0.89943504	0.38779163	-0.16326141	0.3012581	1.0317335	-0.08222675	-0.14393139	0.07482147	-0.077983856	0.49376678	-0.07820225	0.2143755	-0.17265129	-0.38169193	0.49608994	-0.30466366	-0.60519505	-0.25427437	0.56730366	0.2611723	0.47470665	0.3925209	-0.0530138	0.39423943	-0.33085346	-0.104026794	-0.15280056	0.34699345	0.018422127
AHCYL1	0.31376266	-0.494915	-0.13699722	-0.10599613	0.940712	0.16669464	0.24340057	0.40524006	0.0950079	-0.09826946	0.38327885	0.17012882	-0.07056999	0.47693253	-0.19319057	0.18847561	0.23781967	-0.045470238	-0.1737957	0.18906689	0.17434883	0.31881428	0.35253048	0.075494766	0.1600132	0	0.5876112	-0.28603935	-0.03294754	-0.1934681	0.2227335	0.34685898	-0.016810417	0.46633053	0.13700771	-0.09142399	0.19175816	0.043632507	0.44616985	-0.26476383	-0.28460407	-0.0119133	-0.004293442	0.18246555	-0.013701439	0.07874012	-0.30445862	0.07767773	-0.25438404
AHDC1	0.14411163	0.57507944	0.33818626	0.4237337	-0.4251175	-0.4254403	-0.32216835	-0.25838947	0.114356995	-0.22306776	0.25262976	-0.20546532	-0.3482089	-0.07046318	-0.76951647	0.048906803	-0.7853689	0.13446236	-0.014745712	0.25856113	0.013442993	-0.5137749	0.16595411	0.021940231	-0.37789726	0.020537853	-0.019999504	0.11233711	0.12059975	0.001229286	0.35024834	-0.2621708	0.035054207	0.04700136	-0.47041225	0.27881575	0.33960485	-0.1331377	-0.17248821	0.592504	0.34662867	-0.13117886	0.60418177	-0.63835526	-0.49371052	-0.2579813	-0.31600237	-0.46563816	0.09076691
AHI1	-0.24557066	0.34551477	0.15026712	0.32056904	-0.41257906	0.06122589	-0.3676176	-0.4054184	0.023392677	0.15537453	-0.018297672	-0.63226795	-0.28415155	0.004130364	-0.19050694	0.042574883	-0.20012283	-0.030322075	0.22517872	0.23180485	0.038893223	-0.005963326	0.13580847	0.057376385	0.027112007	-0.24400043	-0.5325885	0.15701485	0.0863018	0	0.0403018	-0.42925215	0.13708782	-0.12992382	-0.55028343	0.24987888	-0.070581436	-0.1897955	-0.07865715	0.26460934	0.12000561	-0.030385017	0.29685307	-0.6980705	-0.13550663	-0.04468155	-0.28131962	-0.27218246	-0.12950087
AHNAK	0.228014313333333	-0.01796627	0.03943427	-0.272383060333333	-0.0115693366666667	0.139243446666667	0.08621597	-0.0585381176666667	0.364467936666667	0.125908214666667	0.136570296666667	0.506563816666667	0.22765223	0.161532076666667	-0.0882991166666667	0.01564185	0.00529829666666666	-0.2491347	-0.0894514733333334	-0.375280855	0.640825923333333	0.03191249	-0.227446551333333	-0.28500541	0.130764326666667	-0.0180994743333333	-0.496151606666667	-0.179792403333333	-0.33953285	-0.0869124733333333	-0.205756188666667	-0.202212336666667	0.0407590886666667	-0.040660224	0.158180553666667	0.00595633233333333	-0.254754065333333	0.3460509	0.695226353333333	-0.0979671466666667	0.34250514	0.190132142333333	0.0366751366666667	0.0681543376666667	0.0836960436666667	0.348611191	0.0850397666666667	0.0473521633333333	-0.212798596666667
AHR	0.07108021	0.37942505	0.27144623	0.048728466	-0.29293013	-0.2979188	-0.055845737	-0.105220795	-0.15373707	0.025486946	-0.019163132	0.0330863	-0.26409864	-0.203547	-0.7692747	0.062298775	-0.4428153	0.00225687	0.09415674	0.07211447	0.38943815	-0.22860193	0.088150024	-0.039860725	0.18883371	0.03289318	-0.38832283	0.21430731	-0.1590538	0.01501894	0.009889603	-0.084787846	0.1106019	0.19841051	0.051617146	0.23325825	0.2480197	0.035929203	0.19055796	0.44291162	0.061797142	-0.14266777	0.3208418	-0.5280204	-0.30262613	-0.6993389	-0.38388348	-0.22402143	-0.19991016
AHRR	0.1873188	0.6284504	0.67633104	0.489542	-0.30920458	-0.43108797	-0.22211981	-0.08438206	-0.037540913	0.053007126	0.26157665	0	-0.11868572	-0.13741446	-0.5536146	0.22889948	-0.61644316	0.12910414	0.12955189	0.05896187	0.18416357	-0.66098976	0.31230927	0.11867142	-0.5154381	0.24134922	-0.073922634	0.4021039	0.17937708	0.018161774	0.30410767	-0.22211838	0.16507578	0.08644962	-0.28231525	0.34619665	0.38264942	-0.2605219	-0.2011013	0.4959936	0.1707077	-0.14892864	0.56280184	-0.6766753	-0.28192234	-0.45596027	-0.024653435	-0.7373314	-0.054240704
AHSA1	0.33608437	-0.30213737	-0.20587826	-0.15253735	0.15502357	0.17007446	0.057866096	-0.30834007	-0.46259212	0.05210781	-0.04160881	0.030075073	0.06557083	-0.20785046	-0.14474201	-0.115496635	-0.22189999	-0.30375004	-0.33710766	-0.007129669	-0.22165298	0.15652943	-0.28660202	0.16400337	0.23512459	-0.14941216	-0.1455574	-0.13622665	-0.22738457	-0.09567642	0.15494251	0.093696594	-0.15759945	0.052179337	-0.18161488	-0.1826601	-0.37524223	0.04909706	-0.26692295	-0.07060051	-0.081012726	0.24764442	-0.18800735	0.18085861	0.18803692	0.10047531	0.008396149	0.008791924	-0.43452263
AHSA2	0.34113884	-0.11014652	-0.626812	0.108127594	0.40743256	0.8905134	0.24504852	0.70077705	0.53261566	0.25145817	-0.21366024	0.4172964	0.26271725	0.38847733	0.55405045	0.51346684	0.92829514	-0.083911896	0.2063551	-0.1790533	-0.27856255	0	-0.17748165	-0.019996643	-0.16793919	-0.30619335	-0.63966084	-0.43105602	0.28669834	0.41012192	-0.22766495	-0.09030628	0.28765583	-0.19553947	0.21778393	0.13610363	-0.17535877	0.032725334	0.028110504	-0.40040064	0.053463936	-0.26987743	-0.10663986	-0.018964767	0.39409637	0.44499302	0.6726961	0.69589424	1.084424
AHSG	0.1432066	0.47773457	0.5448346	0.6518278	-0.12736702	-0.38473988	-0.15840054	0.018194199	0.014661789	0	0.40190887	0.019769669	0.02139759	-0.24758863	-0.18318653	0.27029705	-0.5424156	0.21799088	-0.001770973	0.018779278	0.23007822	-0.73560905	0.31484127	-0.0803051	-0.6024895	0.16596603	0.20745468	0.1913786	0.26693344	-0.15091276	0.25284052	-0.2405634	-0.14174366	0.071084976	-0.2876482	0.14313698	0.09501028	-0.23138618	-0.19244242	0.4697008	0.018641472	-0.26473236	0.26470232	-0.5686736	-0.17397404	-0.44318438	-0.22421837	-0.40630054	0.002604961
AICDA	-0.028950691	0.75247717	0.45330048	0.39875126	-0.19815731	-0.3429184	-0.21341848	0.061857224	0	0.15616274	0.3672347	-0.009161472	-0.18313932	-0.16026497	-0.39494705	0.054447174	-0.58332396	0.28308773	0.18625641	0.15393353	0.21535969	-0.62494326	0.286139	0.08428097	-0.7464905	0.2046256	-0.042168617	0.33043718	0.25123644	-0.003714085	0.2677312	-0.102320194	0.33131886	0.31780052	-0.39330912	0.3207636	0.46550798	-0.1472826	0.05975437	0.63695765	0.01882124	-0.2541752	0.4429512	-0.7708764	-0.22356653	-0.48086023	-0.17802715	-0.6853523	-0.11819124
AIF1	-0.0914940826666667	0.113289516666667	0.449636926666667	0.35735989	-0.194326563333333	-0.451829123333333	0.0428938866666667	0.164498486666667	-0.16503493	-0.199520426666667	0.0145629233333333	0.00816313533333333	-0.188204446666667	-0.145471413666667	-0.471381026666667	-0.213683756666667	-0.74497875	0.136396885666667	0.302697181666667	0.194334506666667	0.439420375666667	-0.556490583333333	0.30527401	0.418527286666667	-0.456446336666667	0.219456673333333	0.219878673333333	0.150470096666667	-0.11518272	-0.021548113	0.435509203333333	-0.133961834333333	0.01629734	-0.119699956666667	0.193327106666667	0.0380986533333333	0.174746036666667	-0.28173733	0.276958473333333	0.409651753333333	0.194268385	0.015333017	0.155633767	-0.301965556666667	-0.142771406666667	-0.553317693333333	-0.8634205	-0.86673197	-0.156739083333333
AIFL	-0.1709652	0.6035929	0.40377808	0.19548464	-0.14185143	-0.022241116	0.2732196	0.21350145	0.099123	0.14694738	0.4525013	-0.2896347	-0.3689003	-0.007232189	-0.4129014	0.4790206	-0.3629756	0.04193449	0.16696358	0.3786559	0.21802998	-0.7308755	0.14491081	0.009480476	-0.8547621	0.09786415	0.46476603	0.2156725	-0.01569891	-0.042964935	0.31628704	-0.15970278	-0.00453043	-0.11593056	-0.43588448	0.31206274	0.4176159	-0.1456933	-0.12299347	0.61064816	0.1924715	-0.22525835	0.42947245	-0.41520262	-0.09555483	-0.27120352	-0.038258553	-0.26226187	0.21364737
AIFM1	0.53739834	-0.47147083	0.29889393	0.21870708	-0.06332588	0.2959652	-0.52524185	-0.25584126	-0.18597698	-0.08543396	-0.094735146	0.111224174	0.118463516	-0.6016054	0.006046295	-0.45427608	-0.45960617	-0.024642944	-0.049869537	0.003634453	-0.054980278	0.2999506	0	0.16925621	0.13015747	0.08493042	-0.5009117	-0.09398365	-0.22981739	-0.20741653	-0.24716091	0.42334843	-0.26161003	0.017091751	0.119314194	-0.14016819	-0.1485548	0.21445084	-0.075060844	0.064517975	-0.19497299	0.32021523	0.139431	0.07492542	-0.35441303	-0.32976627	-0.26201916	-0.16220284	-0.7226515
AIG1	-0.061276436	0.27655935	0.38454866	0.21446323	-0.07492733	-0.33121777	-0.16904163	-0.07578468	0.23377705	0.09210873	0.38363934	0.050171852	-0.34280586	-0.090488434	-0.060212135	0.03893757	0.001158714	0.12981224	-0.111950874	0.0935688	-0.00725174	-0.3176155	0.15006351	-0.11898708	-0.22095966	0.20727634	-0.21743298	0.024412155	-0.04419613	0.21103764	0.0992651	-0.19691086	0.04557991	0.09015846	-0.067913055	0.09016037	0.22036934	-0.28593063	-0.10933685	0.36903763	0.044504166	0.025668144	0.2613516	-0.09200096	-0.0447731	-0.067697525	-0.20950794	-0.22480297	0
AIM1	0.09054375	0.097055435	0.27378178	-0.042891502	0.8097601	0.40725422	-0.006159782	0.38882446	0.2481432	0.28013706	0.25385857	0.35869217	0.64160156	0.3780508	0.33946037	0.3567295	0.5530386	-0.16590214	-0.4099989	-0.21539116	-0.28785324	-0.84804344	0	0.10929966	-0.7539835	-0.030130386	0.20680141	-0.21469784	-0.11191273	-0.40835953	0.3232231	-0.1376009	-0.1101675	0.3499031	-0.14985752	-0.050899506	0.23117638	-0.004631043	-0.2036171	0.23961163	-0.28011036	-0.347188	0.19202137	0.32370472	0.4076624	0.6404247	0.034165382	0.005117416	0.45031643
AIM1L	0.1446271	0.6806736	0.6327381	0.251338	-0.42321634	-0.36216116	-0.39360714	-0.12304735	-0.050043106	0.22789001	0.41109276	-0.123241425	-0.30241394	-0.27576733	-0.721117	0.062799454	-0.79651403	0.04395199	0.04964304	0.17477417	0.219563	-0.9384041	0.1579547	0.09455347	-0.70129395	0.06508064	-0.23270321	0.3088107	0.033938408	0.12969446	0.47405052	-0.3738985	0.055372715	0.21120358	-0.5645442	0.40395164	0.35631275	-0.027513027	-0.067260265	0.67286825	0.21331501	-0.18280172	0.67102766	-0.80777884	-0.19821072	-0.44787502	-0.21950722	-0.66090393	-0.10174751
AIM2	-0.17491293	0.48525667	0.22518063	0.20019865	0.05227089	0.16400814	-0.29801464	0.6006441	-0.029227257	0.034846783	0.12971354	0.1702156	0.005964279	0.457448	0.037032127	0.15838337	0.059765816	-0.04651165	-0.035063267	-0.11015749	0.10153055	-0.88579845	-0.045250416	-0.16608572	-1.0711918	-0.104364395	0.06317997	0.19876099	0.03254223	-0.14744806	0.047730923	-0.43086147	0.11087513	0.14627647	-0.6809635	0.36746025	0.15937138	-0.21695042	-0.39546394	0.46376753	-0.033856392	-0.37791634	0.2847376	-0.44551754	-0.12962055	0.11388302	-0.24547338	-0.34798145	0.08275509
AIP	0.2241993	-0.29224873	-0.27179527	-0.13314533	-0.18084526	-0.62648773	-0.050868988	-0.74439144	0.21277046	-0.34310913	-0.41535473	-0.6418295	-0.42397118	0.014256477	-0.4722414	-0.09175205	-0.56002903	-0.028384209	-0.39778042	0.37162876	0.47412014	0.7383871	0.12377739	0.3680172	0.8703251	0.2556734	0.34914398	0	-0.22632408	-0.07151604	-0.20924377	-0.47292328	-0.15879726	-0.2263012	-0.31107235	-0.4631176	-0.5149784	-0.06917572	-0.07507229	0.2932787	0.7486553	0.48885918	0.35794926	0.12966442	-0.020425797	-0.07018757	0.14211178	0.15198421	-0.45540047
AIPL1	0.088986635	0.53313446	0.617666	0.460891015	-0.412309645	-0.47843075	-0.4922936	-0.0152096775	-0.1366972945	0.00658369	0.160586595	-0.3427546	-0.3454051	-0.30310011	-0.75346615	-0.0990707875	-0.992092365	0.238135578	0.281206135	0.221642015	0.34570003	-0.813816785	0.314809795	0.258158685	-0.77636575	0.209692005	0.24952054	0.416299105	0.0857658385	-0.051520109	0.32568335	-0.3166883	0.008289337	0.329359295	-0.65290045	0.237443205	0.417876	-0.19591379	0.0128080845	0.7116518	0.287163255	-0.073771	0.57881285	-0.77782105	-0.3695333	-0.58297849	-0.211378575	-0.77896665	-0.11755252
AIRE	0.02982831	-0.07663917	0.40242743	0.494944095	0.081357	0.19502402	0.103209255	0.297642225	0.239838125	0.31603313	0.46041846	0.164208889	0.10486005	0.114992145	-0.02874804	0.398178335	-0.392132284	0.059706452	0.047824383	-0.62053324	-0.204568387	-0.61849164	-0.1729877	-0.0516893875	-0.668649205	-0.25181198	-0.47479248	0.014626503	0.29340839	0.05593252	0.15289044	-0.277940275	0.0422337055	-0.0429282185	-0.35291147	0.104982855	0.220055817	-0.2134006045	-0.102239135	-0.256955145	0.03393316	-0.05974412	0.182652948	-0.05040932	0.203067305	0.07825613	0.2403206835	-0.3161244375	0.294442655
AJAP1	0.170499006	0.59186205	0.654636216666667	0.301480293333333	-0.235312463333333	-0.519124666666667	-0.29240545	-0.0639684966666667	-0.123258746666667	0.0732204126666667	0.27339093	-0.213582036666667	-0.29816103	-0.265676813333333	-0.49106438	0.16204294	-0.805975756666667	0.14096276	0.194865703333333	0.114641033333333	0.27068186	-0.86703904	0.138054210666667	0.065276782	-0.685202923333333	0.091829141	0.133375804333333	0.29904302	0.116730371	-0.0953663193333333	0.189106466666667	-0.417597453333333	0.10346651	0.202379226666667	-0.520440896666667	0.19949627	0.26492167	-0.155079045333333	0.051719983	0.48766135	0.150192578666667	-0.216093858333333	0.511240636666667	-0.545510443333333	-0.159401416666667	-0.59359964	-0.160025438	-0.603472863333333	0.03969272
AK1	0.1708479	0.30976105	-0.10811615	0.19102383	-0.32004738	0.001890183	-0.012256622	-0.22244549	-0.07273197	-0.2210064	-0.1942091	-0.9294834	0.15281582	-0.6872616	0.14592934	-0.42040443	0.1089201	0.24467659	0.23217297	-0.6199837	-0.51623344	-0.034077644	-0.4491539	0.24556065	-0.63491917	-0.7021055	-0.38361168	-0.11053276	0.38691807	0.43472862	-0.16778183	0.23962021	-0.21065903	-0.15376568	-0.40197182	-0.09190178	-0.049408913	-0.04405117	-0.40200138	0.05766487	0.12048149	0.44089127	0.44350147	0.088858604	0.31881142	0.55301285	0.4180336	0.38629818	0.794508
AK2	0.0745480866666667	-0.126280623333333	-0.224763871	-0.0160937286666667	-0.216646516333333	-0.0200945566666667	-0.00796222666666667	-0.07561048	0.0502732586666667	0.050317764	-0.106743493666667	0.005810732	0.237537693333333	-0.217580796666667	-0.00582599966666665	-0.21696186	-0.227770172	-0.146117213333333	0.0721041366666667	-0.0170869836666667	0.03982067	0.107855483333333	-0.157743293333333	0.0451666516666667	0.265472096666667	-0.0616760263333333	-0.25590833	0.0929409653333333	-0.146106401666667	0.0772539776666667	0.003271738	0.194416686666667	-0.0533787413333333	-0.122430167	0.205941201	0.03661728	-0.199171705	-0.113727251666667	-0.0580867116666667	0.20719671	0.133673348666667	0.1979386	0.072566667	0.231226283333333	0.125376382333333	-0.0104773833333333	0.147057852	0.202411966666667	0.06889629
AK3	-0.14574718	-0.4694748	-0.2758503	-0.21369076	-0.26693058	-0.10314846	-0.5851126	-0.6170559	0.03427601	-0.27180672	-0.41644573	-0.66436577	-0.37885952	-0.80056	-0.2065115	-0.43160915	-0.14449215	0.37435818	0.3829193	0.5696478	0.11609459	0.38813782	0.38589287	0.18016052	0.7059574	0.29195786	0.016125679	-0.13843727	0.124004364	0.26669598	-0.38953876	0	-0.2878046	-0.2484808	0.061044693	0.019555092	-0.23124886	0.21786594	0.11147976	-0.59893894	-0.1513462	-0.08977413	-0.19128323	-0.27088737	-0.28184223	0.39021587	-0.13688374	0.005886078	-0.17165375
AK3L1	0.093961715	0.61808515	0.40640305	0.30601454	-0.26147628	-0.38999462	-0.24730539	0.01533413	-0.296743392	-0.14162159	0.170696735	0.03461957	-0.1678469185	-0.32831955	-0.66038035	0.0757546425	-0.9132583	0.101894619	0.124352695	-0.0586452485	0.28594279	-0.8126068	0.271767855	0.046343565	-0.66334939	0.0504851355	0.0237274185	0.38328647	0.157815455	0.056251765	0.290661575	-0.057894705	0.06875348	0.2151865915	-0.34083605	0.239280225	0.275921585	-0.2069602	0.0425689215	0.60700463	0.164311885	-0.070693493	0.4252317	-0.550444115	-0.3518219	-0.51200199	-0.25422597	-0.68031788	-0.14998269
AK5	-0.00150124233333334	0.535064853333333	0.495877596666667	0.30246099	-0.231833456666667	-0.272974016666667	-0.279403053333333	-0.215445203333333	0.131266115666667	0.0857974666666667	0.203402516666667	-0.371076583333333	-0.43438069	-0.41307068	-0.52520131	0.096257687	-0.72943386	0.202213128	0.128469308	0.191980361333333	0.0559822666666667	-0.701008	0.24378236	-0.013462543	-0.555744966666667	0.154628912666667	-0.0182507833333333	0.373854956666667	0.101383526666667	-0.105112394	0.295889058666667	-0.296813170666667	-0.02370707	0.173964983333333	-0.476002376666667	0.29046615	0.343280953333333	-0.124432246666667	-0.170140752666667	0.523360886666667	0.129106046666667	-0.100340686666667	0.527151586666667	-0.671397046666667	-0.32776912	-0.6988465	-0.073447546	-0.647187386666667	-0.0297207836666667
AK7	0.2717824	0.6421151	0.50797176	0.3301263	-0.4657216	-0.5118189	-0.35935926	-0.034014225	0.17567348	0.013288498	0.20939684	-0.4261136	-0.16674614	-0.18682814	-0.2960906	0.116229534	-0.6560297	0.16794872	0.08295536	0.15103674	0.20518637	-0.7941189	0.24913645	-0.10593033	-0.72530127	0.031220436	-0.009104729	0.2779379	0.07691717	-0.14712286	0.26502895	-0.5528016	0.10688496	0.050797462	-0.3844037	0.33616495	0.37128973	-0.13261032	-0.018514156	0.3464532	0.04671669	-0.35240984	0.6097398	-0.6462736	-0.07547569	-0.47752094	-0.18680525	-0.55830336	-0.020749092
AKAP1	0.005800724	0.33183527	0.41177702	0.17259026	0.2107215	0.012537479	0.3538642	-0.053376675	0.04322672	0.4096465	0.21569586	-0.110784054	0.1242919	0.3563714	0.038885593	0.72645617	0.1014905	-0.20926619	-0.100272655	-0.2976532	-0.046632767	-0.7406144	-0.089929104	-0.32367992	-0.67859983	-0.04973221	-0.45579672	0.14633226	0.062219143	-0.08601999	0.035368443	-0.100594044	-0.010511875	-0.057231426	-0.2580266	-0.016664505	0	-0.10816717	-0.17396307	0.28381538	0.08238506	-0.28603792	0.12596846	0.113494396	0.12751913	0.12606287	0.36797857	0.35922098	0.3186059
AKAP10	-0.35500813	-0.31827116	0.13764858	0.43334198	0.027173042	0.10251999	-0.61101913	0.14547539	0.09275341	0.020395279	-0.06599712	-0.23042488	-0.35290146	-0.24726582	-0.31771088	-0.5829992	-1.1436014	0.10056019	0.37574482	0.04797268	-0.54282	0.14768219	0.89123917	0.86760044	0.16002464	0.11404419	0.14531422	0.1686287	-0.18552017	-0.619215	0.09426117	-0.6340647	0.14488411	-0.24859715	0.027672768	0.2065897	-0.10258961	-0.3458786	-0.67261505	-0.38501215	0.22377396	0.052188873	-0.47028732	-0.75715256	-0.3768053	-0.7416458	-0.37462425	-0.902133	0.036830902
AKAP11	-0.09692939	0.00165669866666666	-0.062685641	0.00897693333333331	-0.14481417	-0.0503619566666667	-0.141953153333333	-0.276414713333333	0.213245386666667	0.167273044666667	-0.119250456666667	-0.34600115	-0.194221335	-0.228460471666667	-0.278798423333333	0.125289283333333	-0.390763133333333	0.119516846666667	0.27462371	-0.123788038666667	-0.0199453033333333	-0.00176175333333333	-0.0637704566666667	-0.0963881786666667	-0.0797444973333333	-0.132625103333333	-0.455255818333333	0.128636041	0.26858537	0.0742688183333333	-0.00475216000000002	0.104706606666667	-0.190089862333333	-0.148761906666667	-0.253271738	0.156206133	0.0192179666666667	-0.008660795	0.0626565603333333	0.128635571333333	0.0485102333333333	0.0588596666666667	0.14684168	-0.122424926666667	0.0676035916666667	0.341169676666667	0.112664543333333	-0.1388866	0.196968719666667
AKAP12	0.127803325	0.48233207	0.5180564	0.158903914	-0.380085466666667	-0.386467133333333	-0.149766286	-0.11908357	0.010528247	0.0361305886666667	0.25148439	-0.0824708966666667	-0.338379856666667	-0.168631553333333	-0.399352544333333	0.168485004666667	-0.575807083333333	0.130734125	0.08094581	0.0427980433333333	0.0743025136666667	-0.828919866666667	0.134495258666667	0.00744549433333333	-0.61080312	0.187303543333333	0.191253026666667	0.248193105333333	0.135577043333333	-0.0769208263333333	0.202233156666667	-0.318749583333333	0.161646846666667	0.22741779	-0.49770562	0.234686533333333	0.293714366666667	-0.155632971333333	-0.0190053006666667	0.616367506666667	0.144165358	-0.220228513333333	0.414268976666667	-0.631846733333333	-0.330005006666667	-0.488630126666667	-0.153823373333333	-0.55311553	-0.168564003333333
AKAP13	0.40553332	-0.192517757	0.0517730705	0.174635416	0.674322605	0.267045013	-0.29585695	0.657203665	-0.447964185	-0.000743389999999997	0.1797070515	0.408968925	-0.065556055	-0.214930055	-0.2740163675	-0.5550680165	-0.210256575	0.0959344	0.10007382	0.09917402	-0.49412725	0.39588595	0.155287265	0.557330605	-0.043791295	0.291286	1.1431141	-0.196049215	0.09038592	-0.18746996	0.36273147	0.438552855	0.107581135	0.326867585	0.227055075	-0.21701813	0.48093653	0.29634428	-0.335327625	-0.33755684	-0.316494465	0.00178814	-0.234992505	-0.2132754325	-0.169988635	0.033617973	-0.075623035	-0.0942688	0.06963444
AKAP14	0.129787603333333	0.62585798	0.67888308	0.383173786666667	-0.318808713333333	-0.450629236666667	-0.31214587	-0.150328476333333	-0.123465378333333	0.0562143323333333	0.25798718	-0.263122553333333	-0.316838896666667	-0.31276464	-0.648803233333333	0.191303095333333	-0.836688356666667	0.27649911	0.0214149156666667	0.140185356666667	0.225072703333333	-0.9208223	0.176605543333333	0.0133895876666667	-0.689547866666667	0.0520213436666667	-0.138987382666667	0.36616643	0.15699927	0.103420256666667	0.321763673333333	-0.299589156666667	0.135728043333333	0.164299328333333	-0.51995469	0.355971816666667	0.3649977	-0.139476456666667	-0.096959116	0.682436633333333	0.24754858	-0.219893296666667	0.564157	-0.688708933333333	-0.313155176666667	-0.573246313333333	-0.177814958666667	-0.810239313333333	0.0146759346666667
AKAP2	0.16583824	0.55053425	0.6123233	0.43455172	-0.4508419	-0.6947489	-0.52210283	-0.15163994	0	0.12605667	0.12752771	-0.29375315	-0.5250025	-0.29798222	-0.8164997	0.052415848	-1.0456672	0.016771793	0.11895132	0.038090706	0.08780718	-0.99514246	0.11690378	0.06667566	-0.75702906	0.056544304	0.007990837	0.32332134	0.01327467	-0.19207144	0.29521656	-0.311491	0.08623791	0.23366785	-0.5310297	0.30986786	0.22934532	-0.19142866	-0.22632551	0.6917143	0.23902798	-0.29115343	0.6727681	-0.90578747	-0.4859376	-0.74444246	-0.21467829	-0.93208504	-0.18728638
AKAP3	0.17910767	0.5855212	0.64970684	0.32910585	0	-0.41625786	-0.098997116	-0.22273731	-0.066248894	0.18632221	0.6767769	-0.002334595	-0.3290348	-0.5331445	-0.6487303	-0.002741337	-1.0879579	0.16582108	0.13963318	0.21870232	0.19068861	-0.85983944	0.44090176	0.29067993	-0.96892834	-0.004866123	0.49724483	0.1295433	0.13044453	-0.22551346	0.2479372	-0.60378027	0.13890934	0.38704205	-0.5760422	0.25545883	0.5026846	-0.19895267	0.02692604	0.58939695	-0.19231987	-0.2919178	0.43747282	-0.8642731	-0.3058052	-0.6908021	-0.44523907	-0.6397915	-0.10306978
AKAP4	0.084012192	0.569206543333333	0.650589933333333	0.413546086666667	-0.260228313333333	-0.548331263333333	-0.26500988	-0.093189875	-0.119695025666667	-0.045701663	0.211961746666667	-0.110877037666667	-0.292249676666667	-0.369822503333333	-0.6222264	0.0514497766666667	-0.87641779	0.118838625666667	0.0871998476666667	0.0991086966666667	0.16258208	-0.854771286666666	0.290649253333333	0.007401466	-0.64795398	0.13343064	0.210494196666667	0.25013812	0.123877684666667	0.0292348853333333	0.207331501666667	-0.319289533333333	0.157288393333333	0.162625789	-0.49104898	0.22894653	0.33908685	-0.243026574666667	-0.0510943723333333	0.639888606666667	0.189513207666667	-0.30634006	0.52304045	-0.629392316666667	-0.27368514	-0.61954625	-0.176383337666667	-0.717523576666667	-0.165602523333333
AKAP5	0.24387121	0.5416422	0.513402	0.30165195	-0.15136671	-0.39645767	-0.24640512	0	-0.17354059	0.122345924	0.3524599	-0.18869686	-0.3188591	-0.25957394	-0.5374975	0.12120056	-0.57239103	0.27061272	0.12797213	-0.05330181	0.17589378	-0.72657204	0.31772757	0.038939476	-0.749074	0.27524233	0.06979561	0.35714865	0.12793875	-0.052058697	0.38281727	-0.24193907	0.16214657	0.2801156	-0.2484088	0.19172955	0.24862003	-0.07697058	-0.049633503	0.5366049	0.11207962	-0.20159817	0.53864	-0.5643058	-0.475101	-0.57112885	-0.31160975	-0.40552425	0.15664053
AKAP6	0.049000263	0.5709629	0.6511717	0.40315628	-0.31155014	-0.548347	-0.38212729	-0.23195982	-0.036849022	0.0534029	0.44459105	-0.29026985	-0.307868	-0.319417	-0.86047316	-0.059310436	-0.94157743	0.11831522	0.000758648	0.10754013	0.08464575	-0.8122544	0.28863335	-0.08931494	-0.619154	0.002971649	0.030345917	0.27696323	0.20919847	-0.09474516	0.3539076	-0.35953474	0.20636177	0.22352695	-0.36060667	0.39319754	0.47897673	-0.2799039	0.06140089	0.5727968	0.23105097	-0.4791155	0.6321502	-0.6709223	-0.29072666	-0.6776676	-0.28838015	-0.46649122	0.008794785
AKAP7	-0.2799110425	0.6837619575	0.0301046525	-0.0435925775	-0.180363055	0.0442363025	0.649217	0.2740708675	0.4576221675	0.343279713	-0.062403438	0.32051824425	-0.5709624325	0.30303467	0.0873957850000001	0.830662145	0.05962562	0.56468523075	0.4994725	-0.0288144345	0.1877501025	-0.7171856125	0.333393095	-0.3183437645	-0.503083935	0.37372470125	0.24750387	0.46038246	0.7681545075	0.4971435	-0.269846565	-0.4280542225	0.37414075	0.019949434	-0.3424152125	0.51574599675	0.484210125	0.0151104835	0.14276266175	0.00383209749999999	0.00648939550000001	-0.27072203	-0.0679308125	-0.36460255925	0.0925825875	-0.2799693375	-0.0865293745	-0.089929095	-0.12491154625
AKAP8	-0.19284153	-0.29889965	-0.29756165	-0.38145065	-0.124816895	-0.30111027	-0.2726841	-0.3201809	0.16250038	-0.034924507	-0.46784592	-0.21328735	-0.34864044	-0.1471281	0.060214043	-0.09647179	0.017118454	0.4848175	0.34960556	0.12984753	0.26842117	0.41662598	0.33295822	0.21883965	0.22596931	0.014417648	0.10620403	-0.34793758	0.26070118	0.123950005	-0.1020031	-0.018300056	-0.027076721	-0.10303879	0.045646667	0.26597214	-0.06842995	-0.2104311	0.3295231	-0.25071526	0.046455383	0.03489971	-0.18174267	-0.042518616	-0.16319656	0.10825634	0.030997276	-0.14063263	0.07297611
AKAP8L	0.28039455	0.42350197	0.520772	0.29035282	-0.11968231	-0.5143099	-0.13893604	-0.007261276	-0.17807865	-0.22234154	0.3388729	-0.23014545	-0.5928421	0.10207176	-0.80424786	0.06410313	-0.57284355	-0.01426506	-0.083955765	0.41093636	0.07997894	0.26275444	0.6953392	0.5063286	0.15892506	0.42640495	1.3693142	0.05519867	0	-0.15024853	0.4478569	0.14941788	-0.030351639	0.026666641	-0.11376667	-0.04846096	0.1566906	-0.3085432	-0.26566792	0.27900887	-0.03597641	-0.12757301	0.16308308	-0.71279716	-0.2760687	-0.44624996	-0.31481934	-0.7599077	-0.50323105
AKAP9	-0.111254214	0.4653828	0.506435635	0.264935965	-0.179974315	-0.328127385	-0.0056288245	0.13768792	0.138737677	0.062994005	0.33760452	-0.053132772	-0.25028181	0.059134003	-0.398109665	0.36580253	-0.602921965	0.089251994	0.0029637815	0.063474178	0.10052109	-0.66942882	0.13286567	-0.1051847935	-0.652605065	0.179010155	0.0591898	0.30250144	0.0869376675	-0.0580260765	0.12337017	-0.19796443	0.010059355	0.121493337	-0.46945286	0.139562607	0.3444469	-0.12479234	0.002110955	0.498609305	-0.054258584	-0.33970237	0.438415285	-0.39092398	-0.05731535	-0.38449669	-0.144209625	-0.56680155	-0.042259455
AKNA	0.40379143	-0.122528076	-0.15028286	0.08273697	0.46563053	-0.20734406	0.24386501	0.04738903	-0.10557461	-0.3711729	0	-0.27024555	-0.3130226	0.948678	-0.11674118	0.3030386	0.07365036	-0.20380116	-0.5568037	0.17123508	0.12796783	0.60227394	0.2663908	0.40757847	0.6239271	0.2737589	0.9432907	-0.031238556	-0.36877537	-0.3032627	0.27914143	-0.016086578	-0.080491066	0.2222929	-0.34654045	-0.5100298	-0.32522583	0.005843163	-0.30629063	-0.47060585	0.4085226	0.001221657	0.005871773	0.073327065	-0.29300022	0.05923271	-0.30717278	0.4789219	-0.14234638
AKR1A1	0.430912816666667	-0.13009898	0.048977065	0.10758829	-0.429307936666667	0.0832085616666667	0.00885279833333334	-0.237888654666667	0.0733580596666667	-0.0703075753333333	-0.004087128	-0.161336263333333	-0.0785495433333333	-0.265366554666667	-0.19610469	-0.27211888	-0.181642213333333	-0.0290945386666667	0.0164813996666667	0.0508510276666667	0.620946566666667	0.0272232633333333	-0.146601043333333	0.231540203333333	0.13257885	0.00122738	-0.547362642	-0.0683279066666667	-0.0285449033333333	0.210003536666667	0.0472009966666667	0.12118165	-0.173927943333333	-0.111600716666667	0.30778249	-0.0110607156666667	-0.49754954	0.0707928326666667	0.551131103333333	0.357787776666667	0.285928883333333	0.222555786666667	0.225002600333333	-0.139818673	-0.287028312666667	-0.24860573	-0.178205968333333	-0.145170373333333	-0.210753916666667
AKR1B1	0.038734436	-0.8048639	-0.5184374	-0.554059	-0.039564133	-0.1292038	-0.01700306	-0.6038809	0.25631905	-0.20053864	-0.31519032	-0.62818336	0.0977869	0.03890419	-0.18905735	-0.03383732	0.09073067	-0.3397007	-0.66295815	0.13236713	0.18125343	-0.19468689	-0.4317217	0.03759861	0.75913525	-0.24748993	-0.47989464	-0.21034145	-0.39289188	-0.5387268	0.12343788	0.033350945	-0.1646595	0.26624966	-0.59214306	-0.47675133	-0.8345356	-0.000815392	-0.09632683	-0.17070961	0.56692696	0.45887184	0.22573853	0.43366146	0.023151398	0.34275055	0.29867458	-0.05855751	-0.71522236
AKR1B10	0.11795521	0.6251154	0.59896946	0.44111633	-0.45398998	-0.39061022	-0.39581585	-0.13067007	-0.21648836	0	0.08845806	-0.2934065	-0.36412334	-0.35866785	-0.74945164	0.011879444	-1.0737758	0.10026932	0.12541962	0.03393221	0.26918173	-0.7552209	0.14020777	0.048643112	-0.7448354	0.16996336	-0.055458546	0.3451252	0.17849493	0.06585407	0.47024822	-0.20861721	0.065714836	0.17560434	-0.6637044	0.3031578	0.4258175	-0.29458475	-0.16184711	0.5084753	0.11096573	-0.12190771	0.566926	-0.8430476	-0.17225218	-0.7470536	-0.2668581	-0.84248686	0.020629406
AKR1C1	0.011890411	0.57850885	0.817966	0.43261862	-0.3344159	-0.3196578	-0.28284788	0.025489807	-0.17071247	-0.019768715	0.3553009	-0.17795515	-0.45125532	-0.47305346	-0.778193	0.14182615	-0.9478674	0.22028208	0.15427208	0.16612768	0.3388915	-0.79886246	0.123999596	0.08382797	-0.6380906	0.33262157	0.009522915	0.42236853	0.16285992	-0.011052132	0.38912296	-0.29744625	0.12497473	0.29307318	-0.5356722	0.36922264	0.37916422	-0.06945753	-0.15740919	0.6700425	0.14361334	-0.2940445	0.5552945	-0.6552172	-0.28101254	-0.51342106	-0.18549442	-0.54231215	0
AKR1C2	0.26855516	0.5647235	0.69025993	0.46952343	-0.44970798	-0.57342196	-0.34761524	-0.060412884	-0.21588469	0.25698328	0.1764059	-0.35938978	-0.42502832	-0.24458647	-0.8538308	0.09972429	-0.7154484	0.1762991	-0.08008909	0.009068966	0.08279419	-0.96032906	0.037525177	0.064947605	-0.8423786	0.36384058	0.014026165	0.5445566	0.38409424	0	0.34344864	-0.3372116	-0.042286873	0.09043074	-0.39672613	0.53785706	0.26600075	-0.54656935	-0.16899538	0.5902171	0.17198038	-0.055832863	0.6803479	-0.7266593	-0.38070154	-0.7729006	0.031939983	-0.993309	0.04012251
AKR1C3	-0.70781136	0.16690254	-0.0894928	-0.70688915	-0.038355827	0.5238657	-0.1112566	-0.60745525	0.30572224	-0.051034927	-0.22529984	-0.4046135	0.39575863	-0.59983253	0.3718691	-0.54602623	1.0234957	0.5815954	0.43917847	-0.28345013	-0.853446	-0.39673424	-0.44059563	-0.37666798	-0.1529131	-1.2013311	1.0375938	-0.47062397	0.28647137	0.86377335	-1.1520023	0.7071762	-0.6081171	0.6050415	0.34598446	0.4148569	-1.2616339	-0.29181767	-0.952816	0.1036005	1.3683548	-0.1288414	0.17178822	0.24685192	0.1437912	-0.79594994	0.51475716	0.43545914	-0.010145187
AKR1C4	-0.07207394	0.6429448	0.654304	0.18361473	-0.24220514	-0.52397203	-0.22087574	-0.06489992	-0.026527405	-0.015155315	0.23923016	-0.42574358	-0.46954584	-0.38108253	-0.73971796	0.18587208	-0.9690676	0.20468426	0.28631306	0.10664177	0.14766455	-0.67708254	0.3702922	0.18755245	-0.6942749	0.094956875	0.2503066	0.34886408	0.2973132	0	0.3211956	-0.430305	0.08753061	0.21664	-0.5295434	0.40757418	0.4177146	-0.064581394	-0.002591133	0.63254786	0.2055397	-0.13076878	0.54307365	-0.6780224	-0.11808443	-0.74065256	-0.2042017	-0.80810404	-0.18278742
AKR1CL1	-0.03035307	0.5105386	0.6487789	0.46161413	-0.28360176	-0.59491205	-0.40158272	-0.104991436	0.033983707	-0.021645546	0.3599758	-0.2025733	-0.26226997	-0.4920268	-0.7902899	0.09564161	-0.94191456	0.27324104	0.17377329	0.18794346	0.114439964	-0.65651083	0.28290224	0.060836315	-0.7039027	0.17908812	0.26426268	0.33321142	0.16074371	-0.007314682	0.28293657	-0.34574032	0.32120752	0.18100834	-0.5236249	0.31415224	0.3364663	-0.34755945	-0.0181036	0.5392871	0.31676912	-0.26310873	0.58306265	-0.74563503	-0.3385558	-0.68043566	-0.19251108	-0.87584066	0.019471169
AKR1CL2	0.08370018	0.56797886	0.5647764	0.32875013	-0.46696186	-0.5240011	-0.27088213	-0.1404562	-0.16843939	0.07773495	0.23794794	-0.24836063	-0.247159	-0.43287086	-0.6564498	0.042693138	-0.89734983	0.017194748	0	0.088871	0.15257406	-1.0404158	0.36517906	-0.043425083	-0.8490505	0.067004204	0.2233696	0.18837118	0.096280575	-0.09654331	0.085538864	-0.21702147	0.095804214	0.11550617	-0.4062991	0.2509055	0.34334993	-0.23440981	-0.12693214	0.4325161	0.34641647	-0.32096243	0.514585	-0.7638674	-0.47794724	-0.77177095	-0.19721079	-0.88643885	-0.00217247
AKR1D1	0.17332172	-0.20745754	0.4764471	0.7595167	0.20859909	0.2667017	0.06424904	0.75774765	0.13275528	0.3287468	0.30752468	-0.09758854	0.4213686	0.24566555	-0.032654762	0.41610527	-0.30012798	0.39147568	0.41575718	-0.87697697	-0.39777184	-0.55027103	0.20074749	0.3543892	-0.67102623	-0.03666687	-0.1375866	-0.38924885	0.20649052	0.07083416	0.1100893	-0.13767624	-0.18567562	-0.19977093	-0.40444756	-0.1925888	0.074884415	-0.2131033	-0.42399502	-0.6313915	-0.03360176	-0.002394676	0.13140488	0.03352642	0.39406872	0.20563889	0.22944641	-0.33417225	0.4686756
AKR7A2	-0.42298412	-0.79220104	0.25269413	-0.07875347	-0.004917145	0.022285461	-0.25774384	-0.4766922	-0.15266705	0.06697941	0.14008522	0.0497818	0.23327255	-0.5047445	0	-0.49186516	-0.1287899	-0.10639572	0.022453308	-0.5192156	-0.020290375	-0.08353233	-0.17830372	0.22064114	0.28861237	-0.45324516	-0.3853941	-0.47942162	-0.36309338	0.10480785	0.06861591	0.5846491	-0.5274277	-0.03519249	0.022058487	-0.31968498	-0.59080887	0.14290428	0.23776245	-0.36188126	-0.000646591	0.3746977	0.12616825	0.26319313	0.12079334	0.07825756	-0.02259159	-0.002456665	-0.4697132
AKR7A3	0.30004025	-0.12895775	0	-0.092282295	-0.14916515	0.098314285	0.30325413	-0.47759247	0.4117155	-0.109205246	0.1625061	-0.11205006	0.042762756	0.0863266	-0.15821743	0.2065134	0.18992615	-0.24630165	-0.35800362	-0.3019123	0.216259	-0.34462738	-0.30351925	-0.23437786	0.25342178	-0.367301	-0.35735416	0.10568905	-0.18020439	-0.057121277	-0.016614914	-0.13890457	-0.026388168	0.00069046	-0.051099777	-0.12677574	-0.21565342	0.25313663	0.28773975	0.064510345	0.35684204	0.25809097	0.3178568	0.24783802	0.18608856	0.051556587	0.12566566	0.5624838	-0.22504711
AKT1	0.127714793333333	0.191416896666667	0.395703318	0.287134806666667	0.131173133333333	-0.394450823333333	-0.0852805766666667	-0.162771383333333	-0.252021313333333	-0.181880476666667	0.358446126666667	-0.238724866666667	-0.126023768	0.207888916666667	-0.244945368666667	-0.238544464666667	-0.33674145	0.000280376666666656	-0.212126090333333	0.265743893333333	-0.05929645	-0.243794441333333	0.530949433333333	0.332524933333333	-0.28712241	0.290074035666667	0.598829586666667	0.102926093333333	-0.27016068	-0.185128212666667	0.33788983	-0.34421094	0.0623957336666667	0.128225168	-0.243150711666667	0.09815995	0.134222824333333	-0.261976878	-0.154765447333333	-0.000790120000000005	0.332873342	0.00674613333333334	0.291150091666667	-0.147087095	-0.0138282766666667	-0.18532944	-0.249464193333333	-0.35942459	-0.17333157
AKT1S1	0.039271355	0.7625761	0.5024991	0.39730263	-0.26236773	-0.3194809	-0.10100174	-0.12969065	-0.14620495	-0.061606407	0.47841978	-0.011750221	-0.30223513	-0.18066835	-0.4568448	0.3322029	-0.8486481	0.045009613	0.005446434	0.26315594	0.346498	-0.9041877	0.11536884	0.07559967	-0.7083111	0.10773373	0.38303566	0.22657537	0.054364204	-0.2333641	0.34758282	-0.16790676	0.037354946	0.07959461	-0.5392971	0.2133441	0.23029852	-0.36502743	0	0.668694	0.11767769	-0.47419167	0.5057926	-0.5045018	-0.23957539	-0.4603567	-0.32849646	-0.93852997	0.20040321
AKT2	-0.09622288	0.6296816	0.66895294	0.2108345	-0.38196373	-0.5438404	-0.11167431	-0.2114482	-0.18386841	-0.05115986	0.24529791	-0.21195507	-0.46795416	0.2967329	-0.5645981	0.5229454	-0.67484	0.17015791	-0.098585606	0.002027988	0.262743	-0.08706665	0.3814416	0.22715473	-0.19865036	0.36995268	0.46821594	0.33147144	0.03229189	-0.094587326	0.39406776	-0.1776247	0.18569326	0.05612135	-0.5675039	0.24562263	0.34336948	-0.16007423	0	0.7551751	0.15703964	0.021790504	0.59666777	-0.45524788	-0.076854706	-0.576426	-0.27821112	-0.9189954	-0.11275196
AKT3	0.045175553	0.58525721	0.455789396666667	0.29546452	-0.32456128	-0.232180278666667	-0.161356446666667	0.0152249333333333	0.0490406353333333	-0.0487146356666667	0.145901043333333	-0.215974493333333	-0.144092718666667	-0.12608385	-0.49811602	0.269281866666667	-0.473593233333333	0.0973944653333333	0.0522422786666667	-0.065101784	0.144924640333333	-0.697442536666667	0.180270195	0.0100207326666667	-0.337096053333333	0.094762962	-0.02923202	0.205832482	0.155525368666667	0.09764719	0.259467756666667	-0.25954612	0.1205829	0.156409263333333	-0.450786116666667	0.33366855	0.273005326666667	-0.187989073333333	-0.117356615	0.457003276666667	0.23619445	-0.208925406666667	0.481153173333333	-0.500156086666667	-0.187292418	-0.16079473	-0.145060220333333	-0.55778298	0.13009898
AKTIP	-0.4787922	-0.457098	-0.9626589	-0.22276688	-0.61521816	-0.34063435	-0.12546062	0.3840599	-0.2670889	-0.11804962	-0.83091354	-0.25882912	-0.40632915	0.2383976	0.48740292	-0.32508564	0.52756405	0	0.7165394	0.4124937	-0.5282335	0.4961176	0.81029415	0.1319828	0.5500183	-0.10277462	0.98386	0.6136141	-0.05673313	0.15290737	0.110476494	-0.23398018	0.045069695	-0.3777523	0.07183838	-0.007035255	0.027576447	-0.003659248	-0.3296013	-1.0012941	-0.19444084	0.16377258	-0.64008904	-0.12031078	-0.005951881	0.21615887	-0.046804428	0.25495052	-0.22750473
ALAD	0.0345602033333333	0.312374586666667	0.51143694	0.209968883333333	-0.0768998433333333	-0.207976183333333	-0.003285089	-0.120627881333333	-0.161325136666667	0.0322841033333333	0.366334123333333	-0.106911496666667	-0.266138553333333	-0.29260747	-0.432550426666667	0.02174886	-0.501896863333333	-0.0296635683333333	-0.102039334	0.170984909	0.176320555333333	-0.628923893333333	0.16630602	0.0350699426666667	-0.550557612	-0.014771778	0.153885682666667	0.205604233333333	-0.0240244866666667	-0.01589044	0.268956503333333	-0.31446997	0.003413518	0.198594093333333	-0.310589315333333	0.15730747	0.213216143333333	-0.060241702	0.0302824976666667	0.44811933	0.0188085253333333	-0.03744634	0.454186126666667	-0.32608651	-0.173392133333333	-0.3711063	-0.213649275666667	-0.454219508	-0.035590013
ALAS1	0.0484139133333333	0.450696316666667	0.47894637	0.328989823333333	-0.064599355	-0.38333193	-0.22218116	-0.103910606666667	-0.0857234006666667	0.0732574466666667	0.268198173333333	-0.096931775	-0.101590476666667	-0.09600846	-0.427405193333333	0.177107173333333	-0.716474376666667	0.106277466666667	0.061080297	0.115624266666667	0.14432001	-0.67407305	0.235859713333333	0.060926436	-0.663888936666667	0.132912316666667	0.0500787113333333	0.221465593333333	0.110466481333333	-0.0685195926666667	0.280316673333333	-0.42128658	0.122623922	0.201330343333333	-0.36637814	0.195742764666667	0.30852445	-0.116530896333333	-0.102041246666667	0.52046569	0.075638134	-0.23413833	0.56189266	-0.571135353333333	-0.233410515	-0.429853436666667	-0.173510391333333	-0.560126456666667	-0.153901578
ALAS2	0.548885026666667	1.65102293333333	1.69638346666667	0.477357853333333	0.385738693333333	-1.37169362	0.595600431333333	-0.809157036666667	-0.0274871146666667	0.311954494333333	1.716993	-1.36754703333333	-0.511454583333333	-0.73911763	-1.7513081	0.473662056666667	-0.870884883333333	0.950660043333333	0.6170346	1.35613726666667	1.09408823333333	-1.84532736666667	0.509266533333333	0.589887936666667	-1.67327436666667	0.188406308333333	1.75746981	-0.01130231	0.951202723333333	-0.82984702	0.469484006666667	-0.982778866666667	-0.60013802	0.50614612	-1.8860763	0.493094126666667	0.294665016666667	-0.198687871666667	0.5686458	1.92044353333333	-0.41892116	-1.05792365333333	1.3181162	-1.12169205333333	-0.572432192	-1.41784283333333	-1.1648429	-2.0784308	-0.97906812
ALB	-0.029955387	0.6843643	0.78160477	0.28146124	-0.54023695	-0.3739357	-0.45507336	-0.24524307	-0.21580315	0.09040403	0.18427086	-0.3120885	-0.3033843	-0.19281054	-0.6653309	0.17045689	-0.8317075	0.09853363	0.05785227	0.14067173	0.25960636	-0.7378297	0.15791082	0.038053513	-0.8231611	0	-0.23087168	0.31204033	0.19176054	-0.00121212	0.16318512	-0.10085392	0.066354275	0.21840906	-0.4047742	0.14723158	0.2841816	-0.18791819	-0.13123178	0.5327978	0.27669668	-0.1960783	0.50920963	-0.842679	-0.47153616	-0.5145316	-0.18535328	-0.7850108	-0.2962289
ALCAM	-0.10134983	0.06688309	0.084531784	-0.22904778	0.4306841	0.2823496	0.3763094	0.38366508	0.5288105	0.46675777	0.053621292	0.8115854	-0.0921669	1.0910234	0.52083397	0.42242432	0.42486954	0.12468243	0.20098591	-0.118187904	-0.04630661	-0.50650597	0.26230335	-0.3077345	0.2235117	0	0.19818115	-0.026525497	0.4160738	0.009625435	-0.34161472	0.36292934	0.4381914	0.11560249	0.12094021	0.13098717	-0.006399155	-0.021533966	0.25706673	-0.10397816	-0.63783455	-0.11349583	-0.11065531	-0.16214466	-0.027778625	0.456666	-0.28009415	0.31981087	0.060178757
ALDH16A1	0.2946663	0.19747591	0.30572128	0.08208847	-0.019072533	-0.3792057	-0.24490261	-0.2715845	0.043400764	-0.097332954	0.054742336	-0.23332405	-0.2428751	-0.028359413	-0.4447689	0.2870474	-0.3123026	-0.1094017	-0.13071156	0.36106586	0.38697052	0.08026409	-0.01919651	-0.06909561	0.3096962	0.2200346	-0.028266907	0.12654686	-0.06267357	-0.18239784	0.064593315	-0.27618122	-0.21309471	0.09056568	-0.33597374	-0.074141026	-0.023504734	0.045977592	-0.06427288	0.36508465	0.053243637	0.22020817	0.2948737	-0.37582493	-0.2789936	-0.2159996	0	-0.18772984	-0.3310671
ALDH18A1	-0.114654064	0.006029129	0.19537544	0.22439623	-0.24890137	-0.3468256	-0.40958118	-0.4108801	-0.0083704	-0.15428972	-0.058462143	-0.4546709	-0.41136074	-0.49488354	-0.20980167	-0.08276558	-0.518322	0.08681679	0.18161583	0.16022778	-0.11423731	0.28645515	0.148386	0.20187187	0.062155724	0.117403984	-0.23130608	0.017365456	-0.09993458	-0.121762276	-0.088223934	-0.11521816	-0.08187771	0.19530678	-0.4215536	0.2112379	0.07199383	0	-0.3861599	0.112855434	0.011466026	0.2201128	0.18555689	-0.32964325	-0.37008095	-0.19257927	-0.03693962	-0.15251732	-0.11841583
ALDH1A1	0.12727165	-0.07371521	0	-0.018675804	1.1388235	1.4923029	0.8386812	0.20993614	0.7522898	0.78873825	0.5744877	1.5767088	1.4351969	1.5776129	0.7559538	1.4699211	1.3727102	-0.12811089	-0.23630238	-0.30583668	1.0771723	-0.84430027	-0.7994585	-0.4094677	-0.3088169	-0.3846035	-1.1869917	0.68706226	0.2232256	0.24974632	0.45889187	1.0230255	0.40436554	0.81777	0.8203516	0.8195839	-0.31252956	0.02415657	2.2708912	-0.11647987	-0.03447342	0.13823605	-0.0676651	1.3343334	-0.41397953	-0.1676445	-0.34999466	0.35844898	-0.32385635
ALDH1A2	0.0181741715	0.436336035	0.4827206	0.323046685	-0.239739895	-0.37642646	-0.25962138	-0.0653986925	-0.02478838	0.016886235	0.245108605	-0.093759773	-0.1316766725	-0.45705056	-0.37806654	0.0707402245	-0.502414945	0.198179485	0.08675647	-0.015604734	0.09583187	-0.761838195	0.18651319	0.015010595	-0.68491245	0.28379369	0.088172197	0.3074317	0.1153192525	0.0011532305	0.13811493	-0.260369295	0.081412555	0.208204985	-0.431364775	0.35058546	0.436618565	-0.15323925	-0.18336773	0.61380578	0.106194735	-0.43754482	0.50661397	-0.70671177	-0.35756851	-0.541227585	-0.31116295	-0.64776565	0.050118208
ALDH1A3	0.055719852	0.6871033	0.544785	0.24227715	-0.15609932	-0.34026814	0.028353214	0.12014389	0	-0.08582592	0.3642559	-0.17155647	-0.41889	-0.23209286	-0.34002352	0.2020855	-0.5996051	0.21198368	-0.10160065	0.16670275	0.29258108	-0.7128329	0.41917706	0.037120342	-0.6678114	0.066203594	0.16910982	0.4248104	0.10085392	-0.051555157	0.19300985	-0.11667681	-0.007596016	0.18616867	-0.3928833	0.3137045	0.48505783	-0.119867325	0.006146908	0.6741042	0.1295762	-0.13484144	0.48729515	-0.6537714	-0.035939217	-0.24960089	-0.14010191	-0.6447377	-0.05723524
ALDH1B1	0.061182022	0.27862215	0.20212364	0.17884588	-0.1702199	-0.17587423	0.09419775	0.04062605	0.13132238	0	0.2833705	-0.1522975	0.005658627	-0.087299824	-0.20088911	-0.016590118	-0.5401063	0.08923817	0.016042233	0.019963741	-0.06547928	-0.79893064	0.051056385	-0.09163618	-0.5515809	0.084617615	-0.1613512	0.12122774	0.02908659	-0.049111843	0.1656704	-0.24078798	0.1774869	0.029342651	-0.4718585	0.16295433	0.070828915	-0.10090971	-0.25165606	0.411417	0.19875622	-0.13643742	0.24117231	-0.29362154	-0.06821394	-0.093381405	0.122724056	-0.19206953	0.17601919
ALDH1L1	0.0788703	0.69504213	0.7383027	0.4626236	-0.38814402	-0.2885337	-0.24710703	0.08616638	-0.09494448	0.20614433	0.33342457	-0.09427643	-0.26646233	-0.24253178	-0.6257076	0.14910364	-0.86547947	0.002248287	0.21911478	0.12227583	0.2601633	-0.8124509	0.2478323	0.18143702	-0.68358946	0.15301228	-0.053846836	0.2422986	0.100670815	0.019985199	0.378592	-0.3494563	0.2643795	0.22430134	-0.47021055	0.41477633	0.44331932	-0.22716141	-0.024027824	0.7728734	0.33116817	-0.3399353	0.43663502	-0.8205185	-0.31446886	-0.5184231	-0.15930176	-0.66648006	-0.040501118
ALDH1L2	-0.039814472	0.54411316	0.50354147	0.18197203	0.016862392	-0.3446188	0.32025194	0.21518612	0	0.04760599	0.24304676	-0.023496628	-0.15080452	-0.22459412	-0.39993477	0.19378662	-0.66247606	0.10050821	0.20366526	0.12069082	0.16227245	-0.808023	0.18770933	0.053987026	-0.78448343	-0.05415821	0.28318453	0.26490355	0.27685308	-0.07950735	0.32099152	-0.38871336	0.033596992	0.28874636	-0.31093884	0.2424345	0.35193062	-0.26500416	-0.028494358	0.49485874	0.2114768	-0.25755787	0.69042015	-0.45841122	-0.13450289	-0.098050594	-0.08031082	-0.35489702	0.17889261
ALDH2	0.658412	-0.33277225	0.13109875	-0.14204884	0.69282246	0.19196987	1.1934738	1.1779289	0.141963	-0.01554966	0.38302612	1.326376	0.47076607	0.30256844	-0.39337254	-0.12562847	0.1349287	-0.44017124	-0.21806717	-0.04025936	1.3101292	-0.23633862	0.012908936	0.26446915	0.19104862	0.55519104	-0.38345718	0.16087532	-0.3355646	0.119776726	1.3139315	0.44715977	0.7781658	0.094400406	1.0552855	-0.054106712	-0.2294836	0.18837357	1.4951105	-0.058009148	-0.006890297	0.56499577	-0.22293949	-0.13131618	-0.15480423	-0.48288918	-0.7932339	-0.41735744	-1.0526152
ALDH3A1	-0.024935722	0.51555634	0.52920246	0.3565488	-0.37554884	-0.4194107	-0.102247715	0	-0.034884453	0.19946146	0.25330305	-0.28437996	-0.13113594	-0.4201703	-0.63147783	-0.06353474	-0.8468275	0.2289424	0.07961273	0.07911348	0.212636	-0.84990406	0.34726095	0.13426113	-0.774765	0.104733944	-0.13024235	0.18047285	0.15009403	-0.047201157	0.12095976	-0.3217001	0.20307064	0.18742228	-0.3030815	0.34831	0.4626217	-0.27746487	-0.14467144	0.5483813	0.09813595	-0.2938981	0.45963907	-0.8135104	-0.23944473	-0.38035107	-0.19740582	-0.7511196	0.044743538
ALDH3A2	0.119626283	0.257662535	0.301086425	0.02217388	-0.43169689	-0.347976685	-0.28111577	0.03420401	-0.0722215185	0.022311926	-0.027925491	-0.32362771	-0.1537299175	-0.52343847	-0.481966025	-0.123612165	-0.542108525	0.126583337	0.188280577	0.0986840735	0.1545786865	-0.190717695	-0.0422680375	0.042801615	-0.1224203125	-0.020275593	-0.39979553	0.05639839	0.091163635	0.04438877	-0.08470297	-0.113848685	-0.02337551	-0.044886586	-0.233605385	0.182771448	-0.09769678	-0.07772684	0.182199957	0.204139234	-0.172326085	0.170517925	0.225812435	-0.35967684	-0.27148247	-0.328999985	0.0360105035	-0.439589515	-0.13673258
ALDH3B1	0.58624935	0.519165985	0.55120827	0.21981883	-0.06090165	-0.30755878	0.0876863	-0.18567872	-0.017643215	-0.061891792	0.310240265	-0.00297236499999999	-0.405117985	0.3939449765	-0.8690696	-0.080258605	-0.48698187	-0.20637346	-0.133751153	0.152533768	0.87783645	-0.1708889	0.414109465	0.25839925	-0.015475525	0.354822875	0.995970225	0.271498915	-0.2190389655	-0.2952118	0.424518115	-0.249469285	0.20596194	0.098605395	-0.209568265	0.0192492	0.13530588	-0.09825635	0.1695415995	0.51579594	0.0948479165	-0.166340353	0.3789618	-0.352534765	-0.11778426	-0.530817985	-0.51771855	-0.415951965	-0.19915104
ALDH3B2	0.00467904333333333	0.513542343333333	0.603786463333333	0.448960626666667	-0.29242865	-0.468385853333333	-0.239152750666667	-0.0327746073333333	-0.0726407386666667	-0.0224676116666667	0.207657493333333	-0.243611333333333	-0.32089186	-0.34799989	-0.691361433333333	0.0829370816666667	-0.8344013	0.153798896666667	0.125209491666667	0.0806813233333333	0.225741066666667	-0.827640686666667	0.29270744	0.0713356366666667	-0.681200973333333	0.157829439	0.112063564333333	0.35508966	0.178408463333333	-0.0160112373333333	0.269777136666667	-0.349427383333333	0.0980741186666667	0.21402327	-0.43929403	0.38013473	0.381144366666667	-0.25649579	0.00501712333333333	0.6419681	0.0943172783333333	-0.172064777	0.583918553333333	-0.762843133333333	-0.269016263333333	-0.57532183	-0.271942616666667	-0.733369026666667	-0.0381387073333333
ALDH4A1	0.160263698333333	0.566188016666667	0.583093	0.199065844333333	-0.212904296333333	-0.226993563333333	-0.279002506666667	0.0580197983333333	-0.0563977566666667	-0.0550905866666667	0.296167856666667	0.0982362433333333	0.0774911233333333	-0.34795364	-0.44210116	-0.037814457	-0.639720916666667	0.071041109	0.103381475666667	0.116471448	0.202334721333333	-0.795417633333333	0.154630021666667	0.0536624593333333	-0.634747036666667	0.0910174056666667	-0.08273999	0.177895705333333	0.103399275333333	0.0461308176666667	0.343085606666667	-0.07973671	0.10633437	0.20791308	-0.242465337333333	0.358108996666667	0.28377708	-0.121757507	0.0738638233333333	0.54470142	0.039616902	-0.147903916666667	0.551459783333333	-0.527448966666667	-0.213159396666667	-0.430904226666667	-0.154757338	-0.641356303333333	-0.0594309183333333
ALDH5A1	0.35435772	0.69333935	1.3248405	0.7523241	-0.067765236	-0.068696976	0	-0.4231062	-0.47086048	0.24273968	1.3934793	-0.61572075	-0.3908596	-0.48665428	-0.351758	0.46793938	-0.62314034	0.32724762	-0.19537354	1.2767086	-0.010857582	-0.14350796	0.16173744	0.8729286	-0.000369072	-0.017240524	1.4192648	0.003020287	0.32562542	-0.44569016	-0.1315155	-0.02471447	-0.23273659	0.12691975	-0.62477875	0.06405258	0.6657028	-0.04539299	-0.016588211	0.90762997	-0.11669636	-0.05641651	0.83744335	-0.079912186	-0.11366844	-0.3154688	-0.14288235	-0.32910538	-0.30479527
ALDH6A1	0.027040005	0.23846626	0.40837717	0.04141617	0.30958366	0.12393379	0.21542358	0.15976143	0.29790497	0.23848724	0.29044437	-0.07664204	-0.02535057	0.53515816	-0.2675419	0.4570732	-0.3041668	-0.18647432	-0.12985992	-0.1979003	-0.2298913	-0.5985937	-0.10958576	-0.21530962	-0.58248806	-0.18711567	-0.36074877	0.18698502	0.086621284	-0.014050484	0.14818048	0.00216198	-0.041798115	0.07887459	-0.4719944	0.05483198	0.1584096	-0.20374966	-0.09726524	0.31762123	-0.12629223	0	0.2567129	0.41510963	0.14946938	-0.11665058	0.19932652	-0.3179283	0.0799799
ALDH7A1	0.17778492	0.56145096	0.66042185	0.5277543	-0.20278835	-0.5175972	-0.25497627	-0.19881678	0.07033968	0.012010098	0.28649426	-0.081707954	-0.33287048	-0.44923782	-0.45587397	-0.002299786	-0.81454134	0.28345728	-0.047869682	0.12365389	0.11229038	-0.4322505	0.472198	0.047094822	-0.66770697	0.20024681	-0.14489508	0.207973	0.22284174	-0.013021469	0.1908102	-0.12831068	0.04307413	0.16824389	-0.41045427	0.43750954	0.28371382	-0.060504436	-0.19056702	0.5689721	0.12842369	-0.26244068	0.61022377	-0.48886156	-0.15538168	-0.52989817	-0.05538559	-0.77878666	0
ALDH8A1	-0.136558533	0.486240135	0.493652105	0.46438001	-0.131089687	-0.2258641725	-0.354071141	0.504788865	-0.0159425735	0.113835815	0.201072455	-0.3561213	0.191856625	0.0307219	-0.19580483	0.278306245	-0.48722433	0.0904998775	0.172116758	-0.0449116245	0.0175971975	-0.70768094	0.0570876615	-0.00233101999999999	-0.73588205	-0.06049609	-0.0166196815	0.0802431115	0.090078832	-0.095997335	0.089793207	-0.29199552	0.036891937	-0.000999924999999999	-0.51650165	0.106002567	0.28687119	-0.24564648	-0.114034889	0.412812945	0.03238797	-0.137946128	0.44973708	-0.29606414	0.051965475	0.0665226	-0.12187338	-0.414121875	0.481238365
ALDH9A1	0.44150925	-0.29485416	0.16461849	0.13685417	0.5474396	0.18180084	-0.1851387	-0.039420128	-0.48262024	0.11173153	0.099220276	0.62971497	0.18651104	0.053996086	-0.09644508	-0.5285244	-0.09980488	-0.13244629	-0.03969288	-0.26950932	-0.4291134	-0.12507534	0.4644661	0.3655796	0.3193884	0.25770378	0.44480038	-0.2132988	-0.50961876	-0.19562435	0.16932106	0.32484627	0.01766777	-0.027934074	0.06786728	-0.004288673	0.57610416	0.21714687	-0.18506432	-0.7050524	-0.40075016	0.23664665	-0.12158394	0.14676952	-0.029334068	-0.31942463	-0.24536037	0.041273117	-0.7519617
ALDOA	0.32865846075	0.4879273075	0.48618625	0.077874421	-0.1144226805	-0.347766875	-0.0121575585	-0.08743441175	-0.08875763	-0.1991951475	0.2764064075	0.028744815	-0.34174192	0.1160085175	-0.71999218	-0.00641942000000001	-0.40896344	-0.3402970965	-0.473021025	0.13980996575	0.6164117925	-0.259947775	0.4541752275	0.24192464	-0.1041754475	0.356441855	0.93936898	0.207783935	-0.424294235	-0.2952631755	0.5395193125	-0.3838739425	0.22777176	0.1255255925	-0.438384055	-0.0350108125	0.2712769475	0.0078053475	-0.0392357125	0.5377949525	0.3410084225	0.05504143375	0.3672089675	-0.3225672275	-0.2521691325	-0.4736965775	-0.5572252235	-0.761609325	-0.351771236
ALDOB	-0.14122105	0.6652918	0.4912758	-0.015171051	0.18748856	-0.37265205	0.56875515	0.009846687	0.63014317	-0.005331039	0.07050228	-0.8800936	-0.029675484	0.729517	-0.522933	0.8979502	0.22458172	-0.29202938	-0.3227358	0.30149078	0.045820236	-0.14051151	-0.09534454	-0.13616753	-0.58777523	-0.103214264	0.43808365	0.20649052	-0.07276535	-0.4184389	0.2080555	-0.5342951	0.25954533	-0.06050682	-0.7589855	-0.007773399	0.1448822	-0.1712513	-0.2552929	0.63811684	0.46958637	-0.38668537	0.6533718	0.31018257	0.5289459	1.1117592	0.37778568	-0.665987	0.9511671
ALDOC	0.44966793	-0.2851715	0.54203224	0.11634064	-0.4490528	-0.13801193	-0.45543003	-1.0438175	-0.35955715	-0.11947441	0.08739281	0.11706638	-0.2656374	-0.97583675	-0.16849613	-0.9438524	-0.29924393	0.17957687	0	0.6562414	-0.37743092	-0.10549736	0.8326187	0.37865067	0.29180813	0.1418171	0.4269085	0.03549385	-0.25982952	-0.5020094	-0.12624836	0.33417225	-0.5951805	-0.017971039	-0.54203796	0.12975883	-0.15716743	0.22248745	-0.55086327	-0.12932777	-0.23018551	0.34019852	0.347723	-0.3215599	-0.23755836	-0.7286024	-0.31779003	-0.37720203	-0.6586666
ALF	0.150104045	0.589025965	0.61463213	0.36209155	-0.379023795	-0.46268678	-0.40873646	-0.095981599	-0.06321168	0.06452918	0.29237175	-0.149847985	-0.439362045	-0.1660091875	-0.60753608	0.0410118105	-0.84149315	0.11766696	0.153287175	0.12414503	0.11495352	-0.879595025	0.29895592	0.034797192	-0.76939463	0.19129348	-0.1452806	0.343079575	0.22111249	0.04215336	0.190529585	-0.228895905	0.076794148	0.21851778	-0.497802725	0.327544685	0.31830835	-0.29695559	-0.038669348	0.647757285	0.21293569	-0.155603887	0.49507403	-0.763106835	-0.252373465	-0.5214932	-0.3117609	-0.6809206	0.0282175525
ALG1	0.027285099	0.28994083	0.5002909	0.20264864	-0.3068781	-0.31827784	-0.20888186	-0.39565563	-0.014959335	0.010762692	0.22715282	-0.23222208	-0.1383791	-0.36779118	-0.56738186	0.17331123	-0.3244362	-0.122826576	-0.11694908	0.17723656	0.21193075	0.016797066	-0.015559673	0.020754814	0.075164795	0.1274476	-0.11993313	0.2632494	0.039596558	-0.120532036	0.29613972	-0.36331367	0.066259384	0.115793705	-0.32785797	0.11468649	0.19453764	0.07656574	-0.11819124	0.42554808	0.21444607	-0.20754242	0.32311153	-0.40851593	-0.17215157	-0.39875126	0.09254646	-0.42150688	-0.36476374
ALG10	0.21019459	0.32252502	0.74744797	0.24652576	-0.12869215	-0.5037136	-0.2980795	-0.13419485	-0.05568266	0.07198477	0.2310586	-0.30356646	-0.3793788	-0.40522814	-0.6970773	0.124028206	-0.90264225	0.17229652	0.07971668	0.06612015	0.2749648	-0.51751566	0.14579439	0	-0.66696405	0.079399586	-0.050976753	0.33949518	0.31983328	-0.07972193	0.049757957	-0.2922082	-0.09708357	0.16435766	-0.3330145	0.1830368	0.46441317	-0.101977825	0.10239458	0.5498066	0.07814646	-0.24588346	0.48105812	-0.6417675	-0.35984802	-0.6824393	-0.23823404	-0.41148996	0.042776585
ALG11	0.5330262	0.17796516	0.0760479	-0.25086546	0.022449017	-0.19152689	0.04794836	0.33608007	1.8165641	-0.020496368	0.11219692	-0.5664849	0.9474063	0.75353384	0.61642504	1.4395452	-0.8689828	0.046061516	0	-0.7001476	-0.46064758	0.2737527	-0.3547907	-0.45933676	-1.2114949	-0.47326994	-0.13454676	-0.27925634	0.37577105	-0.47736025	-0.47709703	1.225532	0.24769258	-0.24656391	-0.1531415	0.3432517	-0.2238431	-0.7757902	-0.74994516	0.010897636	-0.49000645	0.4682412	-0.010968208	1.4427848	0.9345908	1.7475457	1.3031621	0.25670958	0.8676286
ALG12	-0.004995823	0.7138777	0.6917968	0.43148804	-0.026744366	-0.44998598	-0.18087864	-0.19873095	0.2387948	0	0.23878193	-0.1658206	-0.33634186	-0.2502942	-0.5704274	0.042575836	-0.920249	0.21137524	0.061264515	0.31968832	0.06504917	-0.49108553	0.48279142	0.11270332	-0.47771788	0.17629242	0.3933282	0.24049187	0.24257612	-0.03544426	0.31335783	-0.45084047	-0.06832075	0.2504058	-0.37565756	0.4374652	0.35397148	-0.29853392	0.034198284	0.7693372	0.17085552	-0.106375694	0.5358205	-0.6107421	-0.17519999	-0.3532834	-0.28190708	-0.47557592	-0.12170315
ALG13	-0.32992077	0	0.087846756	-0.20574522	0.1929512	1.0420637	1.0193491	0.96184254	0.82365894	0.6714392	0.36121082	0.8969879	1.3003931	0.81122494	1.269145	1.0474939	1.3657141	-0.2617426	-0.4206848	-0.49614906	-0.11057854	-1.4003873	-0.37805653	-0.7873659	-1.0601649	-0.38263035	-0.6687517	0.24972916	0.14395332	0.0907259	-0.27990723	-0.000267982	0.14066315	-0.16269064	0.06390095	0.3019085	0.029233932	-0.10576439	0.35768414	-0.040450096	-0.18292809	-0.1241703	0.040248394	0.8268862	0.81189346	0.77717495	0.7009134	0.85011005	0.7233515
ALG14	0	0.3782425	0.53133535	0.19187212	-0.21959066	-0.47488737	-0.30276394	-0.21184254	-0.26638174	-0.122878075	0.051780224	-0.025148392	-0.2247634	-0.32350683	-0.32474327	0.1424923	-0.62583447	0.11109209	0.1486063	0.09674835	0.18168974	-0.38540077	-0.15574598	0.005436897	-0.2777233	-0.01875019	-0.1767621	0.18793726	0.011860371	0.06412649	0.18198633	-0.273695	-0.042522907	0.05764532	-0.10303593	0.18515825	0.21234608	-0.26443005	0.004546642	0.4865384	0.18534279	-0.10039663	0.26520538	-0.49618816	-0.16604042	-0.38547277	-0.08398819	-0.47369766	-0.023513317
ALG2	0.13838434	0.6278701	0.64740133	0.34029436	-0.2737131	-0.31276846	-0.28678608	-0.13516521	-0.115857124	0.004450798	0.49310064	-0.097007275	-0.22290611	-0.22966623	-0.481925	-0.06484842	-0.5922656	0.13403988	0.13564539	0.11960173	0.20487213	-0.7943826	0.3892603	0.011739254	-0.60412645	0.19260454	-0.18452883	0.5268755	-0.00958395	0.065454006	0.25175858	-0.1426568	0.10207987	0.20955801	-0.36932087	0.55082893	0.4960947	0.007157803	-0.03172493	0.718873	0.40547323	-0.15718317	0.6100402	-0.5494461	-0.024227142	-0.6954546	-0.118065834	-0.37385845	-0.23092175
ALG3	0.16351128	-0.13074493	0.08090782	-0.03545475	-0.18087864	0.061347008	-0.038027763	-0.26536083	-0.010644913	-0.119078636	0.030043602	-0.005787849	0.3875351	-0.53600883	0.13237572	-0.21166039	0.09613705	-0.32396984	-0.40464973	-0.13879585	-0.083008766	0.056822777	-0.13241482	-0.00510788	0.082811356	-0.12632942	-0.6245241	-0.04566574	-0.18587112	-0.060578346	0.041522026	0.08776474	-0.36677265	-0.00798893	0.03136635	-0.20561314	-0.37705326	-0.040620804	-0.030088425	-0.09610748	-0.091371536	0.110300064	0.07902908	0.16984081	-0.052544594	0.016080856	0.18314648	0.3416853	0.113202095
ALG5	-0.002845764	-0.7108612	-0.48304844	-0.21713161	-0.18680096	0.5747919	0.34165573	0.19429684	0.32613468	0.27792835	-0.4682207	0.3336277	0.77564716	0.3501444	1.0259151	0.395566	0.9616375	0.14498615	0.36430645	-0.7170763	0.10581589	-0.06699562	-0.92888355	-0.78664875	0.11237717	-0.92014503	-1.1463118	-0.25811672	0.13675499	0.5644026	-0.47740746	0.5839205	-0.35600758	-0.5054722	0.5620661	0	-0.30097008	0.23068523	0.5113888	-0.74064064	-0.052807808	0.034477234	-0.380517	0.5058613	0.2058754	0.74575233	0.49268436	0.6813984	0.06273365
ALG6	0.00242424	-0.1536293	-0.29412365	-0.19713593	-0.20893383	0.13069725	-0.020453453	-0.1946249	-0.086951256	0.06622982	-0.29188633	-0.031261444	-0.048674583	0.17110062	0.15090752	-0.11033821	0.54120636	0.19774532	0.28016472	0.2683344	-0.04242325	0.5359125	-0.19799614	0.08726692	0.4223671	-0.06406021	0.35054874	-0.11772823	0.09520531	0.33098125	-0.15209675	0.26381397	-0.11723328	-0.23467731	0.3298397	-0.08996391	-0.014580727	0.11554241	0.30164528	-0.3905964	-0.11203194	0.09249306	-0.27762127	-0.012382507	-0.023413658	0.08418083	-0.03493309	0.37215424	-0.08457756
ALG8	0.262996203333333	0.047918645	0.291593877333333	0.276097932	-0.04420964	-0.0215530333333333	-0.200963653333333	-0.278450006666667	-0.0940472253333333	-0.0421330143333333	0.146138984666667	-0.13206943	-0.122947849	-0.329300555333333	-0.256990589	-0.13460795	-0.395426906666667	-0.06752062	0.0969896333333333	0.13758532	0.0180290543333333	-0.00104378666666668	-0.07809766	0.0394811633333333	0.13938221	-0.0177996953333333	-0.41926272	0.0410030733333333	-0.0899211566666667	-0.131516296666667	0.0169162733333333	0.146132786666667	-0.25331672	0.0765298233333333	-0.117650826666667	-0.0331378	-0.0794239033333333	0.087860584	-0.037532966	0.121340122	0.0653681766666667	0.10903629	0.251243113333333	-0.186323794666667	-0.132201196333333	-0.0660473466666667	0.0720481883333333	-0.183603762333333	-0.132263182333333
ALG9	-0.04740715	-0.12183046	-0.25262356	-0.16219187	0.13728046	-0.092596054	0.026191711	-0.21660042	-0.14779663	-0.07822895	-0.036997795	-0.01897335	-0.096167564	-0.33533287	0.06744194	-0.28839016	0	-0.06793213	0.094890594	0.011205673	-0.124305725	0.27119064	-0.001026154	-0.09136677	0.13016415	-0.23434639	-0.034570694	-0.13155174	-0.027750015	-0.24153805	-0.031550407	-0.059622765	-0.068263054	0.14814949	-0.13254356	-0.086681366	-0.12173176	0.02616024	-0.065880775	-0.06884909	0.0830183	0.14980221	0.20367527	0.25376225	0.22401714	0.31494045	0.3801899	0.36109638	0.16135788
ALK	-0.053616524	0.5654297	0.5265031	0.41049576	-0.3241973	-0.40879822	-0.3164177	0.10031319	-0.03185892	-0.034102917	0.21913624	-0.06257439	-0.3846445	-0.23172092	-0.62591076	0.12954187	-0.8886647	0.24906445	0.056922913	0.10562801	0.14460325	-0.7568407	0.47682142	0.070118904	-0.6955576	0.11545229	0.36344337	0.21425915	0.13439941	-0.047359943	0.32197905	-0.25734425	0.11770296	0.31101656	-0.3342719	0.23375416	0.46347284	-0.073073864	0.11869526	0.6911373	0.18646383	-0.26547337	0.6072979	-0.6795664	-0.30696917	-0.5230632	-0.2039752	-0.75565815	-0.12082195
ALKBH	0.15339088	-0.052027225	-0.09843731	0.032596588	-0.22459888	-0.2625475	-0.18257809	-0.22206402	-0.088858604	-0.27172947	-0.15231037	-0.26533794	-0.20218563	-0.36331177	-0.44422054	-0.26185513	0.028233528	0.17910004	0.33491802	0.3901167	0.27269077	0.27655602	0.0768528	-0.106043816	0.42072296	-0.066903114	0.03579235	0.039767265	0.10090923	0.13872719	0.042915344	0.001831055	0	0.13899612	0.08938503	-0.028939247	-0.050556183	-0.285923	0.17634678	-0.008206368	0.0630064	0.15841866	0.18802643	-0.106993675	-0.4535246	-0.09772587	-0.064414024	-0.2800455	-0.32913876
ALKBH1	0.0706734665	0.13522291	0.28256297	0.05972648	-0.3009646	-0.322604185	-0.139004707	-0.119022371	-0.105443475	0.0839679235	0.1082573	-0.183446882	-0.20258069	-0.18000841	-0.32490658	0.031923055	-0.3868103	0.087138178	0.14389396	0.1100378035	0.130107165	-0.217628005	0.2103405	-0.0024893285	-0.01386618	0.073761463	-0.0495676995	0.213684795	0.113387825	0.148764851	0.026968	-0.099994425	-0.07015276	0.18041134	-0.120245935	0.27743578	0.108155014	-0.066222192	0.071258785	0.35648227	-0.010720968	-0.123121025	0.250130906	-0.33579301	-0.1132895925	-0.20580411	-0.0435938835	-0.40835524	-0.03496456
ALKBH2	0.002408028	-0.034636974	-0.039042473	0	-0.6142578	-0.30609894	-0.4302969	-0.56820583	0.10592842	-0.002331734	-0.14536	-0.4808359	-0.35399818	-0.47787952	-0.30718327	-0.27049923	-0.507946	0.14803028	0.025632858	0.31194496	0.004611015	-0.12612915	0.25780773	0.12919903	0.37072468	-0.04823208	-0.28289318	0.10177994	-0.1049366	-0.05600071	-0.07321644	-0.14165878	-0.09425926	-0.029362679	-0.20680046	0.17815876	0.06373882	-0.26120758	-0.08715725	0.2011199	0.577652	0.2683277	0.26042938	-0.051686287	-0.22646236	-0.096040726	0.01344204	-0.17239952	-0.01081562
ALKBH3	0.08762169	-0.17779636	-0.19366932	-0.16828537	-0.4366665	-0.20748806	-0.40280056	-0.5431757	0.08868027	-0.20708084	-0.42802906	-0.6455574	-0.37962532	-0.6258955	-0.22708797	-0.38961792	-0.23355865	0.021962166	0.3290367	-0.08672333	0.47466183	0.36354542	-0.21574402	0.15162277	0.5543022	-0.057811737	-0.35239697	-0.042891502	-0.13215256	-0.045235634	-0.15194511	0.10121441	-0.3285904	0.07589245	0.15802956	-0.1366787	-0.29274178	-0.055851936	0.25500393	0	0.2922058	0.039245605	0.07619667	-0.19718456	-0.19998264	0.07740879	0.09873295	-0.002682686	-0.14388847
ALKBH4	-0.06558609	0.20781612	0.28657007	-0.036706924	-0.36211872	-0.5029297	-0.2642641	-0.2284913	-0.02590084	0.21894836	0.053576946	-0.36173725	0.003593445	-0.64290094	-0.51432705	-0.24661684	-0.71148396	-0.043702126	-0.009391785	-0.09058237	0.09941721	-0.33042622	0.115348816	0.06138897	-0.34295464	0.21265793	-0.33079433	0.054081917	0.23567486	0.181283	0.16537857	-0.11820698	-0.035665512	0.0340147	-0.12111759	0.16766834	0.20215034	0.2043953	0.14356041	0.16845655	0.16690159	0.047080994	0.30221033	-0.43085766	-0.380764	-0.113069534	-0.22568989	-0.5201931	-0.031006813
ALKBH5	0.5489149	-0.30619717	0.44442272	-0.2774315	0.27544785	0.1481123	-0.3261137	-0.4664917	-0.39266682	-0.111483574	0.39436626	-0.13417625	-0.006734848	-0.64953995	0.030241013	-0.8468771	-0.19662666	-0.4495163	-0.41558075	0.27230263	-0.34514904	0.16386509	-0.026758194	-0.014286995	0.46434402	0.11435604	0.015354157	-0.34037113	-0.4065647	-0.09738922	-0.033097267	0.067830086	-0.23217106	-0.24440289	-0.07642174	-0.4671688	-0.24487591	0.15136051	-0.33881855	-0.33745766	0.10322285	0.34206867	0.17564678	0.04977417	-0.051439285	0.12633419	-0.13504219	0.10318661	-0.67784595
ALKBH6	-0.128232	-0.12625217	0.063923836	0.20952034	-0.17269325	-0.18033409	-0.4704857	-0.2557478	-0.20069313	-0.10092831	-0.079239845	0.04175949	0.049476624	-0.37583637	0.14854145	-0.24655533	0.02949524	-0.072607994	-0.13845825	0.16854954	-0.011528969	0.20353031	0.3085146	0.021665573	-0.038793564	0.10232258	0.10649872	-0.11658573	-0.0274086	0.27194405	-0.023322105	-0.16695976	-0.107712746	0.004610062	-0.087203026	-0.07226372	0.17137146	0.040016174	0.050634384	0.08348942	-0.12215996	0.12661839	0.17827988	-0.059739113	-0.08596325	-0.008577347	0	0.0628891	0.17886543
ALKBH7	-0.2702303	0.016165733	-0.050276756	-0.2513075	-0.5335264	-0.6250801	-0.32235622	-0.53187084	0.16412735	-0.22940636	-0.3064413	-0.24169731	-0.47861004	-0.52657986	-0.38802242	-0.09281731	-0.36483955	0.17450142	-0.11748886	0	0.85601807	-0.013063431	0.32671165	0.2681427	0.6036339	-0.09611988	-0.19094467	0.011785507	0.123226166	0.24340725	-0.015053749	-0.27305412	-0.19146061	-0.30899715	-0.08053589	0.090372086	-0.13875484	-0.13769817	0.3654499	0.12568378	0.41793537	0.29167366	-0.1892252	-0.21359062	-0.47895336	-0.19416142	0.17002201	-0.01229763	0.031489372
ALKBH8	-0.0540514	-0.1519928	0.13167095	-0.030507088	0.046103477	0.22358322	0	-0.5134039	0.21485806	0.039004326	-0.09024048	-0.47962856	-0.03039074	-0.2864294	-0.4636507	0.07214069	-0.3517866	-0.010357857	0.021015167	-0.24469852	-0.11600113	0.54572105	0.11588001	0.108407974	0.39472008	-0.053367615	-0.29169178	-0.06758118	-0.047966003	-0.2251749	-0.010408402	0.2617197	-0.2539959	-0.10860062	-0.23543358	-0.41201258	-0.046686172	-0.010451317	-0.45139313	0.000426769	0.09346008	0.25697327	0.3892889	0.19963932	-0.03481102	0.47711945	0.26212788	-0.44033527	-0.061208725
ALLC	0.0118069653333333	0.60172287	0.63234519	0.350649196666667	-0.370224	-0.474339326666667	-0.384598893333333	-0.0813989643333333	-0.0349480306666667	0.147845903333333	0.274545673333333	-0.202114903333333	-0.31561311	-0.246940614	-0.65912692	0.0272223156666667	-0.854464833333333	0.176218346666667	0.0705335933333333	0.0727942766666667	0.173125743333333	-0.790511133333333	0.38035186	0.0726127613333333	-0.62030887	0.1455698	0.0658388126666667	0.390863896666667	0.159360091333333	0.0313415523333333	0.317477546666667	-0.213379702	0.14147949	0.311582086666667	-0.458721003333333	0.353509583333333	0.427960393333333	-0.104641280666667	0.054518699	0.661212123333333	0.20511198	-0.19680818	0.589974556666667	-0.78699049	-0.303437713333333	-0.548032766666667	-0.210440793333333	-0.734975816666667	-0.0228037833333333
ALMS1	0.028933525	0.19533014	0.6131573	0.25797653	-0.21638489	-0.30869007	-0.3035822	-0.28610802	-0.14729309	0.0989809	0.25146675	-0.3759861	-0.6795654	-0.21806431	-0.7563019	-0.14180946	-0.9196224	0.2906189	0.19510555	0.21285915	-0.19696283	-0.16884422	0.3475561	0.2278738	-0.179883	0.07296848	0.08246231	0.028374672	0.047293663	0	-0.025829315	-0.091944695	-0.18639755	0.22458172	-0.7097912	0.10128403	0.11056328	-0.2308197	-0.21399498	0.26010656	0.061626434	-0.17156506	0.48672485	-0.3941183	-0.46951485	-0.17039776	-0.24472237	-0.7933283	-0.15005302
ALOX12	0.21009064	0.4283619	1.1011715	0.16453314	0.1884613	0	0.069475174	-0.2645092	-0.4435506	0.2377634	1.0925646	-0.60910463	-0.6980839	0.15964127	-0.98986006	0.5796766	-0.9259443	0.11920929	-0.25281286	1.5576782	1.485158	-0.848403	0.8820934	-0.08823633	-0.99981546	0.83357143	0.59538555	0.031645775	0.13612556	-0.39881945	0.6425047	-0.20147228	0.28635502	0.44868279	-0.55381966	0.06420994	0.7860899	-0.026615143	0.9474449	0.33513403	-0.18417835	-0.7681732	0.3234067	-1.2358208	-0.40778065	-0.60856724	-0.4087391	-1.0938377	-0.57662916
ALOX12B	0	0.62581635	0.6833081	0.4954176	-0.1996274	-0.35390282	-0.2945633	0.21747875	0.031112194	-0.04626131	0.27000856	-0.17727184	-0.20261288	-0.4614215	-0.5375624	0.114925385	-0.7461853	0.12926388	0.11690235	0.09703684	0.15795088	-0.72529745	0.32604694	-0.055096626	-0.68915653	0.233109	0.050290108	0.3794961	0.1465931	-0.12883091	0.21221638	-0.31937695	0.14514399	0.27093697	-0.4302826	0.2748294	0.44452715	-0.15368891	-0.03232622	0.6192398	0.24570179	-0.19721556	0.5361018	-0.621192	-0.30040598	-0.48153734	-0.23376894	-0.39970112	-0.136065
ALOX12P2	0.015973091	0.5189791	0.53182554	0.33391237	-0.38446474	-0.35551453	-0.2346611	-0.090231895	0.014585495	0.07817507	0.23692322	-0.35893106	-0.31066704	-0.37139416	-0.73883057	0.08934641	-0.8232522	0.1261673	0.13258028	0.045664787	0.24515915	-0.83110857	0.16493273	0.087922096	-0.8518734	0.006273747	-0.098780155	0.42802095	0	0.08071232	0.3082075	-0.26389265	0.006118298	0.20930386	-0.47264385	0.18351793	0.43897915	-0.42235518	-0.10690832	0.506238	0.27994442	-0.36663294	0.53895617	-0.9317436	-0.2651906	-0.6006956	-0.15471601	-0.8315377	-0.12190199
ALOX15	-0.012307645	0.401081565	0.42812419	0.1611883625	0.1135962	-0.34254384	0.0357720845	-0.07494116	-0.153925895	0.155560255	0.271478655	-0.2421956	-0.53399538	0.303423635	-0.64757823	0.265188695	-0.765093075	0.21485042	-0.043719767	0.3772940665	0.02112174	-0.83384632	0.13342881	0.062588693	-0.4173727	-0.067963362	-0.10247492605	0.224741705	0.024018288	0.1532931335	0.16826701	-0.41048455	0.000232696500000001	0.12023258	-0.49162793	0.240316865	0.238148925	-0.16577172	-0.237118245	0.58315252	0.1143386345	-0.34096909	0.44081521	-0.26746774	0.029866455	-0.46450638	-0.0494880675	-0.64968299	-0.176851506
ALOX15B	0.0565827683333333	0.643459953333333	0.584476956666667	0.42105293	-0.325327233333333	-0.433063676666667	-0.272433916666667	0.028595445	-0.07321596	-0.0574310616666667	0.24254942	-0.063549361	-0.305994826666667	-0.323685326666667	-0.53477478	0.0482611643333333	-0.70884737	0.074793817	0.00193993333333334	0.124076845666667	0.39260912	-0.75897805	0.286652563333333	0.10017506	-0.76657104	0.18663947	0.463692826666667	0.247624562	0.0759558686666667	-0.00390402533333333	0.307538346666667	-0.33215713	0.181209883333333	0.215725583333333	-0.372460366666667	0.285828426666667	0.272149406666667	-0.247947853333333	0.130007745	0.573362993333333	0.067774296	-0.31846031	0.480014163333333	-0.79668013	-0.297775901333333	-0.46689526	-0.218807696666667	-0.811495783333333	-0.121042249333333
ALOX5	0.21020889	0.60877705	0.69336486	0.599248175	0.1216414	-0.297546385	-0.212212085	0.77303432	-0.563415535	-0.0859537125	0.43533254	0.51514936	-0.12166572	-0.311863895	-0.4185316505	-0.37881447	-0.633107425	0.246952772	0.363930233	0.280088665	-0.05792141	-0.5389359	0.59039234	0.5583140925	-0.62497782	0.513839485	0.73533132	0.169291494	-0.0374281405	0.051118851	0.5597465	0.07553124	0.39050269	0.1828274725	0.02526927	0.21230721	0.58863115	0.06447029	-0.0012283325	-0.02039695	-0.2487726225	-0.059338093	0.25169946	-0.615857835	-0.55302406	-0.755234235	-0.73859785	-0.64512348	-0.15035725
ALOX5AP	0.45702076	0.41446304	0.3218565	0.74633694	0.7407999	-0.4869442	0.26765537	0.83620834	-0.4505024	0.3818817	-0.017951965	0.58882713	0.32477665	0.38698006	0.21343994	-0.89735794	-0.04646492	0.11013508	0.4999361	0.04399872	-0.6106577	-0.11076164	1.259841	0.6842184	-0.54426575	0.5689192	0.8804941	0.78227806	-0.029074669	-0.04148197	1.1037827	0	0.3891821	-0.2494402	-0.14025593	-0.020093918	1.0253506	0.4060049	-0.6634779	-0.34125233	0.14249992	0.030155182	-0.34337616	-0.6386776	0.18814468	-0.5861969	-1.0985909	-0.23934555	-0.17886257
ALOXE3	0.2433548	0.699553	0.7310581	0.5593257	-0.23209238	-0.5499706	-0.35549974	-0.1018877	-0.10282469	0.10928106	0.3118801	-0.20896578	-0.42043304	-0.38130665	-0.77775955	-0.07362032	-1.0174689	0.12441349	0.15923691	0.02615118	0.23276186	-0.7980995	0.26016712	0.07496691	-0.88167953	0.25679302	0.21338463	0.3001485	0.24492645	-0.017706871	0.36826706	-0.19450045	0.13823366	0.27355433	-0.46995926	0.2856326	0.32228327	-0.32574844	-0.08203268	0.75227785	0.227777	-0.21638393	0.62844133	-0.9266443	-0.28702927	-0.6504607	-0.3444972	-1.0384202	0
ALPI	-0.108192444	0.5144625	0.56878567	0.34055138	-0.12930489	-0.3279214	-0.24480486	0.12556696	0.04319334	0.044218063	0.28297377	-0.09940481	-0.30070782	-0.023064613	-0.3321991	0.13194418	-0.8546109	0.036231518	0.16699886	0.11014223	0.23906088	-0.7428713	0.16616058	-0.004136562	-0.640008	0	-0.119628906	0.320148	0.013523102	-0.07388449	0.13915253	-0.2411933	0.12548971	0.24116516	-0.5046406	0.1748972	0.31534958	-0.30704546	-0.10061598	0.59573364	0.1239481	-0.29846048	0.6349993	-0.5668688	-0.10361767	-0.49284077	-0.09260607	-0.68344927	0.37633133
ALPK1	0.30977535	0.03921318	-0.18342972	0.64807034	0.67022705	0	-0.18400192	1.1058035	-0.5364952	0.36655903	-0.13740158	0.7076435	-1.023366	0.35784435	-0.38553238	-0.34876347	-0.3782444	0.6345568	0.6981497	0.7546902	-0.27296543	0.72940063	0.7164602	0.9183197	-0.5979862	0.12077713	1.4355497	-0.14184475	0.52766705	0.14520836	0.5566492	0.20933628	0.6303282	0.58402157	1.0971661	0.21606255	0.2577734	0.22837067	-0.13178921	-0.16303444	-0.46955395	-0.072553635	-0.48032856	-0.4608326	-0.43922615	-0.8560343	-1.0249968	-0.49890423	0.47683907
ALPK3	0.06353426	0.49002075	0.5597954	0.581553	-0.29923248	-0.4104147	-0.43737173	-0.10696125	-0.09826565	0.093690395	0.40817928	-0.027000904	-0.17855644	-0.31337357	-0.41490316	0.10630846	-0.6377373	0.13770962	0.12397623	0.119262695	0.34011984	-0.9866667	0.33664083	-0.04438877	-0.8946128	0.2367382	-0.089110374	0.2939844	0.25856256	-0.30699682	0.34611225	-0.25937653	0.2632327	0.3805442	-0.3286295	0.26530743	0.3356428	-0.210423	0	0.6185465	0.22363281	-0.19430447	0.6504998	-1.0563512	-0.11283302	-0.5351949	-0.104616165	-0.63915443	0.021297455
ALPL	0.5475292	1.3052711	1.436636	1.6061344	0.8255949	-0.14039421	-0.60577106	1.7380209	-0.9555874	-0.19748688	0.90359783	1.9709044	-1.3873606	-0.8700018	-0.6343355	-0.7779417	-0.7042818	-0.36573696	-0.43036842	1.0469894	-1.3258352	-0.62438583	1.4891443	1.5928631	-0.52233315	1.136425	0.8053131	0.091833115	-0.8398571	0.3909912	0.47388744	0.84840393	1.3294716	0.5223446	0.8615694	0.72743416	1.9021845	1.0998201	-1.0423641	-0.9109411	-0.009948731	0	0.209589	-0.5247774	-0.70935917	-1.30655	-1.8161211	-0.13411045	0.14219666
ALPP	0.2702446	-0.53024197	-0.38055038	0.73065376	0.79608536	1.0177746	0.7792616	2.142065	0.9390335	0.7964401	0.67420864	0.28896618	1.6496086	1.6032028	1.4306307	1.427515	0.9942055	-0.104123116	-0.12886333	-1.4731436	-0.39012337	-0.45207405	-0.28919125	0.000157356	-0.39426136	-0.6796837	-0.19313717	-0.46646023	0.35897446	0.39914417	-0.002806664	0.53470135	0.1029129	-0.23949432	0	-0.1935749	-0.008284569	0.15540218	-0.11417866	-1.3811426	0.08846283	-0.16046047	-0.3737316	1.2008495	1.2805395	1.5637836	0.9788923	0.9949827	1.9946127
ALPPL2	0.08928776	0.40883112	0.6118946	0.19317102	-0.30800724	-0.13749409	-0.03375244	0	-0.14539862	0.20776749	0.3538437	0.062242508	0.10200691	-0.21648979	-0.03403282	0.18092632	-0.1626625	0.027800083	-0.08383942	0.017118454	-0.006252289	-0.55141735	0.001577854	-0.003967285	-0.32996464	-0.14746046	-0.086764336	0.21332645	0.003117561	0.22816753	0.2196207	-0.09560871	-0.05441475	0.36426735	0.19073486	0.2438364	0.12989283	-0.009718895	0.13824844	0.4441347	0.049042225	-0.11426258	0.49058008	-0.21226692	-0.060959816	-0.10573387	-0.110007286	-0.1198082	0.07114029
ALS2	0.037082672	0.044833183	-0.037635803	0.107886314	0.017487526	0.16764164	-0.106803894	-0.34991455	-0.10693073	-0.05690384	-0.04287052	0.055278778	-0.0639267	0.02691555	0.073280334	-0.36397743	0.05704117	0.14958382	0.39083195	-0.25703907	0.1337843	0.11461353	0.10054684	0.15939236	-0.21135902	0.084409714	-0.13595009	-0.2946415	0	0.17074871	-0.48558807	0.1137352	-0.15028954	-0.40481472	0.0904026	0.004980087	-0.2388792	0.19655418	0.36167717	-0.49960756	-0.31167316	0.25198555	-0.049131393	-0.041891098	-0.08311844	0.25623512	-0.01988697	-0.15268707	0.38107586
ALS2CL	0.107352575333333	0.551471556666667	0.62427885	0.27337138	-0.249700703333333	-0.374324323333333	-0.157035512666667	-0.079453787	0.0195355413333333	-0.0412028626666667	0.284216726666667	-0.136994043333333	-0.2900726	-0.180777071666667	-0.676599186666667	0.0753641143333333	-0.712114016666667	0.19904471	0.094458739	-0.01395909	0.14330403	-0.785427256666667	0.31075875	-0.038739045	-0.577877366666667	0.176867007333333	-0.0678943003333333	0.371999586666667	0.0813872033333333	0.0340150193333333	0.318318523333333	-0.323507786666667	0.0440794613333333	0.195001283333333	-0.429030413333333	0.27900855	0.38368479	-0.16044378	-0.127089503333333	0.599066733333333	0.139801661333333	-0.176998141	0.510139786666667	-0.705611066666667	-0.229720273333333	-0.47030688	-0.232734996666667	-0.610999266666667	0.028784593
ALS2CR11	0.230865	0.65326834	0.5893898	0.35075712	-0.2745018	-0.3914528	-0.31026125	-0.12736177	-0.19622183	0.08253336	0.29872704	-0.25756884	-0.33248186	-0.3642769	-0.56314707	0.12749481	-0.8265438	0.055164814	0.013241768	0.0700202	0.33041096	-0.960577	0.12911987	0.19233418	-0.6847758	0.13461113	-0.1901393	0.45665503	0.26808453	-0.06381798	0.34006977	-0.28990126	0.008163452	0.12748337	-0.5142646	0.37446642	0.5176468	-0.20985079	-0.04740572	0.67372036	0.20316172	-0.23666859	0.5976043	-0.8169317	-0.304986	-0.65560627	-0.16095304	-0.7197547	-0.04015255
ALS2CR12	0.09567547	0.5571346	0.577991	0.5524707	-0.11879492	-0.25855017	-0.12053633	0.027668953	-0.030914307	-0.08112621	0.32797003	-0.15044117	-0.38560438	-0.02423191	-0.38118315	0.2855587	-0.5226202	0.18128109	0.003386498	0.13691282	0.21384716	-0.62657595	0.17860556	0.07178259	-0.5088582	0.13038683	0.16085672	0.28726864	0.44467163	0	0.35320997	-0.17173862	0.18353271	0.25357294	-0.7073412	0.3538375	0.46647978	-0.26962852	-0.083823204	0.4688635	-0.048422813	-0.109549046	0.5264931	-0.6156864	-0.14587498	-0.2108655	-0.24101925	-0.46555614	0.14798021
ALS2CR13	-0.09185505	-0.60137177	-0.45530987	0.6584072	0.006627083	0.47426796	0.35163975	-0.037604332	0.83346176	0.15628624	-0.4247942	-0.75492	-0.7662506	0.51932335	0.5189791	0.42365932	0.13167286	0.3037634	0.42798424	0.27047825	-0.047805786	0.6216202	0.6555128	0.5057306	0.39318848	0.62140083	0.10131931	0.21227932	0.17261505	-0.06849098	-1.426774	0.6287031	-0.48431492	-0.24110031	-0.14337826	0.33198833	-0.17363167	-0.4311533	0.24197292	-0.3233614	-0.64085674	0.17405128	-0.39440727	0.048903465	-0.13769913	-0.6529703	-0.14011478	0	-0.67289543
ALS2CR15	0.12950754	0.5383668	0.5896163	0.2581377	-0.27517176	-0.38522005	-0.40848446	-0.05676794	0.13430262	0.037071705	0.21624088	-0.18684292	-0.4846568	-0.31786203	-0.680387	0.11387062	-0.69805145	0.42111588	0.18442154	0.16770315	0.1478653	-0.41803885	0.21259022	-0.009752274	-0.5244503	0.20069933	0.05350113	0.36766624	0.32343864	0.29976368	0.1880107	-0.23573399	-0.03935957	0.23972654	-0.3966999	0.2908907	0.48368216	-0.09065151	-0.011357784	0.6573458	0.19010687	-0.003286362	0.6850333	-0.54618454	-0.37382317	-0.4899354	-0.17553711	-0.28958368	-0.1154542
ALS2CR16	0.05588913	0.39100313	0.5596924	0.18846035	-0.45164156	-0.15255022	-0.31616545	-0.3425784	-0.09311056	0.0385952	0.14239836	-0.3359146	-0.10586357	-0.29693985	-0.37710476	-0.08197117	-0.5916319	0.11804676	0.09965563	0.16785479	0	-0.49614048	0.24334002	-0.04421711	-0.533813	0.009152889	-0.37597036	0.1564374	0.21037865	-0.17777061	0.10756159	-0.34533834	0.14318705	0.14846277	-0.27653313	0.24916553	-0.010241985	-0.09628868	-0.02440834	0.6073828	0.16000986	0.049007416	0.41546583	-0.43591404	-0.19409275	-0.37242174	-0.14207935	-0.46507645	-0.021771431
ALS2CR19	0.1745429	0.58822966	0.66151667	0.3581519	-0.27636814	-0.52869034	-0.24699926	-0.045954704	-0.097570896	0.023939133	0.19727707	-0.15071726	-0.21502686	-0.14925718	-0.65169716	0.24701214	-0.91023207	0.1352253	0.062594414	0	0.32466173	-0.9026289	0.17876625	0.19054937	-0.60318947	0.09572363	-0.062886715	0.44170046	0.2238841	0.03457737	0.36755896	-0.31726313	0.16829538	0.36896563	-0.18639565	0.4572649	0.34969044	-0.027197361	-0.14259529	0.50326204	0.2275157	-0.16980457	0.5705147	-0.74529886	-0.37320662	-0.79082775	-0.30114746	-0.8438773	0.10785198
ALS2CR2	1.1612053	1.8598833	1.6307211	0.98146915	0.86826706	0.11300278	0.9021263	-0.35385704	-0.5551777	0	1.3103218	-1.4567223	-0.40747643	-0.89826393	-1.007761	0.9394684	-0.7845192	0.80887794	0.13218307	1.8616934	0.6913357	-1.3887777	0.88307285	1.0171652	-1.8107204	0.19172001	2.2442732	-0.5872278	0.41186047	-0.62589073	-0.37016392	-0.5088959	-0.62687206	0.719512	-1.9506826	0.12221432	1.0819159	-0.3603487	0.5169115	1.6396112	-0.21387768	-0.72689724	1.1489649	-0.64025974	-0.02552414	-1.1291428	-0.8711891	-1.6697626	-0.9788866
ALS2CR4	0.030106068	0.3951683	0.5993829	0.061754227	-0.4302659	-0.50431013	-0.13964653	-0.30926085	-0.19517374	-0.07060623	0.014140129	-0.2759738	-0.46161556	-0.60432386	-0.17239761	-0.2803073	-0.3293724	0.08791113	-0.03226757	0.070718765	0.05064869	-0.097130775	-0.003962994	0.004757404	-0.20994377	0.08425617	-0.1738801	0.3275404	-0.15364599	-0.1192956	0.095338345	-0.20727634	0.005791187	0.044098854	-0.03925419	0.03447199	0.035017014	-0.11181831	-0.09669447	0.26723766	0.15493965	0.04846382	0.0729022	-0.4265051	-0.21589041	-0.35935307	0.009287834	-0.3111601	-0.092238426
ALS2CR7	0.093770504	0.62929726	0.6427655	0.5105691	-0.2071619	-0.3751688	-0.28375053	-0.1140275	-0.21105194	0.12105465	0.12635231	-0.19920397	-0.33214712	-0.27821684	-0.42944288	0.3131051	-0.6345358	0.2449789	0.06900406	0.01306057	0.2641678	-0.94832945	0.20227242	-0.048649788	-0.68873405	0.028628826	0.08135128	0.32408094	0.1416955	0.13406038	0.12189722	-0.38606453	0.06871891	0.02203703	-0.67563534	0.36816216	0.28213644	-0.19587469	-0.040807724	0.66752243	0.09862137	-0.40137672	0.6295929	-0.58313704	-0.297534	-0.56680584	-0.11086702	-0.7139969	0
ALS2CR8	0.08512783	0.29174662	0.49484205	0.39212465	-0.30211496	-0.39622116	-0.4307952	-0.09883499	-0.022379398	-0.05481434	0.33667135	-0.1367917	-0.30189753	-0.38952494	-0.5768118	0.19277096	-0.5110836	0.1197896	0.19231176	-0.029538631	0.072824	-0.33988	0.108623505	0.07106733	-0.13112068	0.13082457	-0.27500677	0.45135355	0.054615974	-0.015445232	0.25611782	-0.10682297	-0.024818897	-0.00762558	-0.30028343	0.19815159	0.43840647	-0.12163305	-0.08943176	0.59205914	0.35664415	-0.13563585	0.4599023	-0.42160845	-0.13326311	-0.44505072	-0.039713383	-0.13985252	0.04072857
ALX3	0	0.5301218	0.7648387	0.31684875	-0.4419284	-0.27913237	-0.38488293	0.08553696	-0.16434288	0.077368736	0.21976805	-0.25232124	-0.4400983	-0.28895473	-0.451324	0.07299757	-0.77928305	0.14682674	0.04994583	-0.001459122	0.2080617	-0.76833105	0.27061462	0.1222868	-0.60360336	0.13749361	-0.015155315	0.42516327	0.12549877	-0.106227875	0.24853659	-0.3682952	0.14443684	0.047471523	-0.46074152	0.4031601	0.31930208	-0.22109652	-0.1419797	0.5297699	0.04818964	-0.2931242	0.4774723	-0.63766336	-0.24379444	-0.522532	-0.3308134	-0.6741195	0.022542477
ALX4	0.121827126	0.56307316	0.5045819	0.28708887	-0.22059202	-0.4328766	-0.19626379	-0.11390209	-0.042201996	0.07857275	0.28160048	-0.32276583	-0.41710472	-0.3468156	-0.4942255	0.114843845	-0.7335081	0.3243084	0.010359764	0.19074583	0.08817148	-0.73921156	0.28163767	-0.05380392	-0.9611292	0.22188616	0.01833105	0.26768875	0.08800459	0.075063705	0.3753953	-0.41945982	0.071908474	0.24983549	-0.45004225	0.3489542	0.3577037	-0.31422043	-0.10681534	0.5661092	0.106945515	-0.38874388	0.48530388	-0.6871114	-0.18016005	-0.5645528	-0.10809517	-0.831388	0
AMAC1	0.16161585	0.46091223	0.69335175	0.21489763	-0.15153027	-0.3014531	0.04002762	0.099431515	0.023029327	-0.01639986	0.1432066	0.017576218	-0.10860348	-0.25420523	-0.48338938	0.066883564	-0.7059698	0.10780716	-0.13944769	-0.007779598	0.20966816	-0.7545037	0.054195404	0.03834629	-0.52071	-0.026639938	0.12498665	0.29055977	-0.013516426	0.039227486	0.43788052	-0.35506248	0.32400608	0.04383087	-0.43177462	0.23227358	0.43127584	-0.1400361	-0.11027098	0.49892473	0.073753834	-0.17436647	0.5752082	-0.8006129	-0.29297876	-0.37706184	-0.11620855	-0.6556697	0.10389757
AMAC1L2	0.058817387	0.28174686	0.47059727	0.19880676	-0.59190893	-0.65005636	-0.3394785	-0.274724	-0.20802736	0	0.20986938	-0.29750252	-0.21367073	-0.36743307	-0.71422577	0.11285591	-0.75575256	0.06820154	0.14248657	-0.012811661	0.09882164	-0.66818905	0.07359123	-0.0422554	-0.39691353	0.07377815	-0.26445723	0.39889622	0.12984705	0.012210369	0.110598564	-0.32213116	0.109134674	0.2174735	-0.50841045	0.21934271	0.34425402	-0.32614756	-0.2015624	0.5265503	0.20796156	-0.32222462	0.600194	-0.70466137	-0.19051695	-0.45694494	-0.14072132	-1.0288877	0.013473988
AMACR	-0.0222110745	0.28457284	0.343181845	0.103934765	0.141356465	-0.34560466	-0.28465295	-0.2217443	-0.048897505	-0.0364124775	-0.0971825115	-0.20128727	-0.2200846715	-0.15841627	-0.34155417	0.063919068	-0.42474365	0.0260827545	0.11003852	0.047446488	0.14060354	-0.468074325	0.209723475	0.01087141	-0.202778815	0.406592845	0.194745065	0.348242285	-0.028813362	-0.067187785	0.177296635	-0.22464752	0.21186304	0.167738915	-0.48231602	0.22819304	0.3843236	-0.221821785	-0.113040925	0.22862768	0.0491042155	-0.175615305	0.191483975	-0.341608525	-0.103948115	-0.276502605	-0.177954435	-0.383096215	-0.0529453735
AMBN	0.087383032	0.58135318	0.7095103	0.4665351	-0.20680785	-0.39933324	-0.22618746	-0.04309392	0.006283755	0.137896775	0.3705926	-0.215233325	-0.34773302	-0.197620155	-0.542736295	0.213695525	-0.790326835	0.188234095	0.0131313815	0.039345025	0.17276096	-0.838338615	0.26697135	-0.01984477	-0.711186875	0.120456695	-0.09566903	0.36839985	0.0985381615	-0.00533652	0.290252915	-0.2073314195	0.053233385	0.17395687	-0.49531674	0.191381455	0.4359169	-0.11866689	-0.229974515	0.44672346	0.040657044	-0.180181265	0.553109165	-0.72661235	-0.10230446	-0.51840377	-0.147058485	-0.81116582	0.0944597725
AMBP	-0.003427982	0.5124521	0.5399265	0.30012226	-0.23312569	-0.28085136	-0.1769352	0.0047369	0	0.11710596	0.24780798	-0.2631669	-0.29869366	-0.23051548	-0.3655815	0.09698725	-0.71345997	0.05439949	0.18044949	0.11621952	0.024020672	-0.64724064	0.07967329	-0.022186756	-0.66931486	0.24269295	0.007622719	0.16831255	0.16398525	-0.007686615	0.18403482	-0.33218002	0.13728523	0.21759892	-0.44792747	0.32155466	0.23295116	-0.13449764	-0.08582115	0.69301414	0.04818058	-0.22035265	0.34434748	-0.59310055	-0.35217047	-0.45746326	-0.39326954	-0.5822506	0.23142529
AMD1	-0.236801625	0.05342245	-0.4900279	-0.145204545	0.1403002705	-0.078084946	0.35425091	0.50152874	-0.31198311	0.010343075	-0.493931775	0.102413177	-0.09536219	0.0908513075	0.12523936	-0.235632895	0.150277135	0.2062888125	0.658235075	-0.293632033	-0.1063065535	0.00743151	0.57304573	-0.2105236075	0.03579521	0.60767316	0.480408203	0.45094395	0.075496675	0.39668989	0.113249302	0.0869469625	0.44537115	0.166210651	0.1013126355	0.062746995	0.48543596	-0.1987195	-0.168213835	-0.765123835	-0.1749539385	-0.198038572	-0.758056175	-0.1142878555	0.25877715	-0.1053629	-0.538983825	-0.083923815	-0.0285434725
AMDHD1	-0.035294056	0.37528038	0.49472523	0.31251287	-0.44215822	-0.34357452	-0.15226746	-0.14294577	-0.17071342	-0.12009525	0.31002283	-0.4115634	0	-0.3021984	-0.40659428	-0.19899511	0.26399803	0.3319025	0.18977642	0.14322472	-0.065924644	-0.4719925	0.09460163	-0.060581684	-0.21127224	0.18833876	0.039952278	0.20582104	0.1546011	-0.0959301	0.14892387	-0.14432049	0.084866524	0.16690445	-0.07004738	-0.013548374	0.22841644	-0.016819954	-0.06605911	0.4610238	0.18836308	-0.24520206	0.39015675	-0.31670666	-0.46964788	-0.041978836	0.10024834	-0.2255745	-0.34493923
AMDHD2	-0.21375465	0.425622	0.18287992	0.03975773	-0.1513567	-0.4269209	0.005904198	-0.18572617	0.12347603	0	0.13860321	-0.40532303	-0.31232643	0.47980022	-0.27057552	-0.025481224	-0.043776512	0.07108688	-0.17102242	0.15184593	0.73827076	0.68836784	0.4641161	0.05799961	0.36383438	0.36670685	1.5039034	0.249856	-0.14736843	-0.22064304	0.21804333	-0.32182312	-0.054941177	-0.12585068	-0.2261324	0.11965561	0.4742899	-0.19736671	-0.27233505	0.31296587	0.59340954	0.12414265	0.30866098	-0.18368149	-0.2617054	-0.50529957	-0.36984062	-0.34946346	-0.094493866
AMELX	0.18165207	0.708025	0.7637167	0.46665096	-0.32250118	-0.4632368	-0.28863525	-0.18566704	0	0.12337875	0.26204824	-0.24606323	-0.40323448	-0.34124184	-0.6040244	0.07062054	-0.86569786	0.24374485	0.11434412	0.14522028	0.16708517	-0.89756584	0.22562361	-0.005746365	-0.79955196	0.13195133	-0.1550417	0.43873453	0.1556983	0.074906826	0.3596034	-0.16194105	0.108701706	0.30170298	-0.2738471	0.43673468	0.477026	0.0181818	-0.083508015	0.62451744	0.22415829	-0.075415134	0.62271166	-0.71635914	-0.16342497	-0.6963415	-0.09868479	-0.75332975	-0.023861408
AMELY	-0.08403683	0.48256636	0.6249862	0.3824787	-0.29560614	-0.6420274	-0.21713495	-0.06521416	-0.100085735	-0.09699154	0.2497592	-0.2285304	-0.5124755	-0.3792653	-0.55712366	0.14892721	-0.97549534	0.044656754	0.13013458	0.19782734	0.23373985	-0.8527622	0.214221	0.18673658	-0.8348203	0.12226343	0.055349827	0.42801523	0.16761255	0	0.21971512	-0.29094505	0.12195778	0.3063531	-0.36007452	0.2936616	0.4804349	-0.24840927	-0.2532754	0.6010971	0.15623713	-0.18807507	0.55845785	-1.0549827	-0.23627186	-0.6715832	-0.31330633	-0.8095813	0.002252579
AMFR	0.25415373	0.910587335	0.793283475	0.09736967	-0.292120455	-1.0542488	-0.20037651	-0.0579471575	-0.4573764785	-0.01273036	0.542052745	-0.77172134	-0.55854225	-0.339701655	-0.57069207	0.333864685	-0.765954975	0.361702435	-0.02845526	-0.6428132065	0.51335144	0.415611265	0.16563368	-0.18023586	0.39914322	-0.04022741	0.235459325	0.084332465	0.138601301	0.041522027	-0.5560927165	-0.169187545	0.0846080775	0.301808835	-0.0783782	-0.6036973215	0.225629335	-0.360472205	0.16639422	-0.209347965	-0.494031431	0.010711193	0.207503565	-0.054760457	-0.60334871	-0.2136907615	-0.460979465	-0.355050574	-0.528515815
AMH	0.22363806	0.51220894	0.5857625	0.28280544	-0.20859241	-0.41530657	-0.39323807	-0.17220688	0	0.0245862	0.28970814	-0.11243057	-0.42847204	-0.33172703	-0.6741109	0.070402145	-1.0643511	0.05975151	0.09758806	0.018689632	0.23974991	-0.80623436	0.1983366	0.03090334	-0.7312269	0.14467907	0.02567482	0.3002119	0.008653641	-0.1519599	0.24589872	-0.34101772	0.06568813	0.16835833	-0.4668255	0.3077159	0.27183533	-0.24226141	-0.002434254	0.6008439	0.17104912	-0.21690702	0.5706434	-0.76341534	-0.2872038	-0.68918276	-0.13336563	-0.51122093	-0.12075186
AMHR2	0.09628534	0.6160426	0.68810415	0.3339944	-0.27813768	-0.6181488	-0.46814632	-0.13341093	-0.086001396	-0.020488739	0.133111	-0.07487583	-0.3092308	-0.38745546	-0.7279177	0.011254311	-0.90544224	0.08829403	0.27029228	0.02525711	0.14873219	-0.953917	0.25204515	0.035801888	-0.69489527	0.045938015	-0.09687328	0.16463852	-0.056423664	0.046474457	0.30580235	-0.25389433	0.041583538	0.15433073	-0.42296553	0.32068825	0.24873972	-0.25292873	0	0.53867245	0.05331564	-0.28137445	0.5133114	-0.96193504	-0.17596388	-0.68993855	-0.29827642	-0.73366404	-0.03470707
AMICA1	0.32574463	0.12426853	0.14228058	1.0318785	0.15919113	-0.547246	-0.21281624	0.584589	-0.3746996	-0.038863182	0.03278637	0.09511852	-0.743598	0.28973103	-0.08135414	-0.4435339	-0.08548164	0.3078165	0.4247675	0.31656456	-0.06309223	-0.04685402	0.90924263	1.2101965	-0.30700588	0.3799715	0.7942934	0.332839	0.15406704	0.31770325	0.69666004	0.48248863	0.2865572	-0.035040855	0.2975378	0.25112534	-0.14967346	-0.21009445	-0.12208462	-0.22563648	-0.20626068	0.14609051	0	-0.37683582	-0.37281036	-0.61166286	-0.7235775	-0.57181835	-0.015077591
AMID	0.16212511	0.48612738	0.7054324	0.40779114	-0.47242355	-0.4511552	-0.42252302	-0.102365494	-0.07237768	0.025005817	0.17452765	-0.24619913	-0.37257004	-0.37026834	-0.56568193	0.06402302	-0.63674784	0.14711142	0.07153511	0.15532064	0.25090504	-0.6040187	0.34520674	0.21095848	-0.43281126	0.22646809	0	0.28654242	0.12752199	-0.014599323	0.3022914	-0.26253462	0.061410904	0.21261787	-0.23716784	0.23095083	0.37753248	-0.037152767	-0.13364697	0.5381541	0.19650793	-0.21591663	0.524457	-0.6188884	-0.34792376	-0.45097637	-0.16943932	-0.67872	-0.09368038
AMIGO1	0.12102699	0.5975976	0.5536971	0.33835125	-0.17702484	-0.3797636	-0.14490128	-0.012658119	-0.04523897	0.05038023	0	-0.2996707	-0.16184998	-0.16806793	-0.21560764	0.029907703	-0.3134575	0.11701965	0.000750065	0.093708515	0.20529413	-0.77695847	0.19699049	0.14326334	-0.5715394	0.048336983	-0.029155731	0.49461937	0.093058586	-0.10269451	0.17821884	-0.25398064	0.12505579	0.24863625	-0.6498604	0.28324556	0.62131596	0.002817154	-0.19725561	0.32777166	0.16081381	-0.06921911	0.38659096	-0.3495531	-0.08653164	-0.48866987	-0.107530594	-0.3736763	0.024031162
AMIGO2	0.014477253	0.57408094	0.40470695	0.17715931	-0.24321842	-0.41069984	-0.1374712	0.00723362	-0.085402966	0.14963245	0.403512	-0.1517067	-0.22578526	0.13217449	-0.56282234	0.24339199	-0.67950153	0.16798544	0.062211514	0.1288228	0.02123499	-0.804616	0.12272787	0.096824646	-0.8235502	-0.10030365	0.18453884	0.1544385	0.03785801	-0.06725788	0.27626896	-0.47674084	0.15649033	0.19935703	-0.4529953	0.016055584	0.59973526	-0.3675394	-0.053372383	0.5438447	-0.17045784	-0.19615316	0.39524984	-0.74103594	-0.07706261	-0.52567387	-0.10143566	-0.66630554	0
AMIGO3	0.16835451	0.45586777	0.5602026	0.17204332	-0.22238159	-0.3645091	-0.22742653	-0.059420586	0.18757486	0.021992207	0.119179726	-0.015374184	-0.2045083	-0.17597342	-0.4064932	0.2906742	-0.8180666	0.054599762	0.11810589	-0.035042286	0.11451578	-0.7522006	0.17230225	-0.12739468	-0.57274723	0.08185816	0.003188133	0.3538308	-0.05308056	-0.034733772	0.14373922	-0.23975897	0.25745964	0.15406895	-0.30503702	0.30931854	0.37874365	-0.11778355	0.080131054	0.48325062	0.16350126	-0.35026932	0.5784087	-0.5369849	-0.15842962	-0.4437847	-0.09771395	-0.7597747	-0.038223743
AMMECR1	0.29254484	0.275297006666667	0.324064098666667	0.267348446666667	-0.235822366	-0.125861963333333	-0.0549399056666667	-0.200796923333333	0.124173641666667	0.205976486	0.0401101093333333	-0.20963287	-0.122684636666667	0.0383534433333333	-0.237537223333333	0.235497795666667	-0.372018653333333	0.08155187	-0.0271342586666667	-0.109302046666667	-0.0844483376666667	-0.13827038	0.0573975233333333	-0.177669842	0.0288565953333333	0.04635127	-0.37307788	0.194995723333333	0.0308688486666667	-0.019220989	-0.156539282	0.167420699333333	-0.0476845113333333	-0.00103505300000001	-0.38934135	0.0905145	0.117077193333333	0.00418567733333333	-0.203875856666667	0.121354264666667	-0.0526167533333333	-0.0651990566666667	0.287382123333333	-0.205736793333333	0.0596954043333333	0.11053657	0.235441209333333	-0.25161171	0.273593586666667
AMN	0.13600206	0.58648014	0.7221818	0.45262527	-0.2547636	-0.32934332	-0.34521914	-0.11844587	0	0.13729477	0.24437141	-0.18338633	-0.28346443	-0.25157213	-0.46652317	0.19812822	-0.7659178	0.200212	-0.06253815	0.049026966	0.23392248	-0.86113834	0.16361427	-0.011944771	-0.5121894	0.1624341	-0.09201908	0.39579296	0.25782824	-0.09473133	0.3904543	-0.06406355	0.14840174	0.074730396	-0.30917168	0.37267876	0.47383165	-0.24623013	-0.15483093	0.6025338	0.1477418	-0.18109131	0.49216747	-0.63097906	-0.20137835	-0.4958086	-0.18142939	-0.6466861	0.042722702
AMOT	0.007630348	0.5130987	0.44332647	0.36184692	-0.12398434	-0.2609253	-0.3503313	-0.15578842	0	0.124400616	0.2526374	-0.23433971	-0.26875496	-0.48734426	-0.6235876	-0.079606056	-0.68830013	0.14609957	0.1633892	0.17065716	0.11134386	-0.44990158	0.44905758	0.17841244	-0.33907318	0.1572876	0.03976822	0.11687136	-0.017468452	0.021978378	0.16325903	-0.23590374	0.04737568	0.2975607	-0.3211975	0.2588482	0.2828722	-0.12325668	-0.20855236	0.6001916	0.09037638	-0.0695982	0.48676348	-0.7180853	-0.27776003	0.01925087	-0.28068495	-0.7053919	0.003193855
AMOTL2	0.11469841	0.4036045	0.4964428	0.34284735	0.048392296	-0.34880257	-0.16502666	0.083779335	-0.26977777	-0.098351	0.17770147	0	-0.37184954	-0.007964134	-0.49286747	-0.011156082	-0.71544933	0.005019188	-0.028591156	0.0147686	0.09490347	-0.74711895	0.28248453	0.13698101	-0.76412916	0.17968464	0.091962814	0.06333208	0.11897135	-0.064275265	0.17587519	-0.51741695	0.05452919	0.17715311	-0.31632328	0.10908651	0.36051416	-0.39977407	-0.20464706	0.45498657	0.13877392	-0.31052446	0.43410444	-0.58737993	-0.33932352	-0.6224985	-0.22784233	-0.7636523	-0.04260683
AMPD1	0.22529125	0.74058914	0.6160097	0.44825506	-0.19932842	-0.49365377	-0.45479774	-0.23423672	-0.08829832	0.09596825	0.32796097	-0.2130003	-0.22384596	-0.080370426	-0.6154547	0.18431759	-0.8524561	0.17615652	0.16337872	0.12782097	0.049640656	-0.7288289	0.36911964	0.046679497	-0.44847727	0.12954092	-0.005210877	0.38267517	-0.007677078	0	0.3238392	-0.32161427	0.037771225	0.35121965	-0.42969465	0.33477688	0.43005514	-0.1321969	-0.07129717	0.624527	0.15345716	-0.34861326	0.5394139	-0.67241955	-0.20339298	-0.5755377	-0.060616016	-0.765543	0.01938963
AMPD2	0.109501043333333	0.621606353333333	0.624320833333333	0.33914693	-0.277210393333333	-0.338809806666667	-0.150493624	-0.0972433093333333	-0.0160493856666667	-0.0438714026666667	0.354653043333333	-0.23882214	-0.258338926666667	-0.14841318	-0.449078886666667	0.23252249	-0.715353646666667	0.191342671666667	0.107992013333333	-0.00661150666666667	0.200022856666667	-0.72935074	0.190280753333333	0.102972667666667	-0.675217626666667	0.199570656666667	0.118010837666667	0.264983496666667	0.0621689166666667	-0.0722130153333333	0.29265372	-0.260693706666667	0.04495589	0.12261518	-0.496523393333333	0.401409466666667	0.263349054666667	-0.0547780983333333	-0.0687454533333333	0.566430253333333	0.112262091	-0.224643073333333	0.546815866666667	-0.550125913333333	-0.0889685966666667	-0.46592665	-0.0422549246666667	-0.56711959	0.003289382
AMPD3	0.05050969125	0.54745352	0.551340815	0.387907035	-0.2491518275	-0.3745697685	-0.17947567025	0.004433274	0.00617873525	0.159875273	0.2887148835	-0.1090821025	-0.128665685	-0.2213110925	-0.39601719	0.1214747495	-0.7129109975	0.08348929875	0.09157812675	0.08899486	0.1917766325	-0.774012325	0.18193220975	0.1144285235	-0.553015355	0.1741412885	-0.06181454625	0.3190056075	0.0579644435	0.1219025825	0.2636377825	-0.2921849475	0.145290374	0.26229632075	-0.31932736	0.272107365	0.286521795	-0.263399125	-0.04436743175	0.5093760475	0.0590854885	-0.13151121075	0.506038075	-0.5262082875	-0.261966226	-0.4691239625	-0.0907545085	-0.5441679925	-0.07164323425
AMPH	-0.0875625625	0.48710798	0.44114971	0.1898222	-0.19989824	-0.530857085	-0.229940175	0.360998625	-0.0790033345	0.0821909885	0.22642994	0.201652527	-0.46910572	-0.324428795	-0.375857125	-0.039258956	-0.608471395	0.04732275	0.069645643	0.0179293155	0.094494345	-0.6790967	0.19064164	0.062415837	-0.841768275	0.310125825	0.353978635	0.092117547	-0.069466353	0.0570254325	0.371213915	-0.29367447	0.31315708	0.167475935	-0.54459285	0.4142747	0.36740351	-0.092838288	0.038580895	0.376963855	0.067282915	-0.336276535	0.31513095	-0.6132648	-0.24720788	-0.62085652	-0.270828965	-0.69205381	0.002258775
AMT	-0.08130264	0.05593729	0.43304634	0.14301872	-0.00631237	0.14558125	-0.46330547	-0.4575138	-0.10232067	-0.3066864	0.049583435	-0.29782677	-0.117860794	-0.713068	-0.1699028	-0.39573908	-0.4882183	-0.12936783	-0.16084766	0.24540997	-0.24422455	-0.059710503	0.35933208	0.2699356	-0.34465218	0.07657242	-0.19028187	-0.16264915	-0.111870766	-0.2721529	0.01974678	0	-0.07253933	0.03964615	-0.4535923	0.059856415	0.116431236	-0.13267517	-0.17878342	0.11938906	-0.15402794	0.13999844	0.18935251	-0.51411724	-0.16186619	0.15771103	0.24148941	-0.3264017	0.22122574
AMY1A	0.220506024666667	0.268150493333333	0.325098823333333	0.207374256666667	0.83816593	0.720049523333333	0.650337366666667	0.806038846666667	0.406700122	0.63682446	1.02601987666667	0.657416673333333	1.07537139	0.928571063333333	0.83154756	1.01696634	0.613653333333333	-0.200921845333333	-0.161452452	-0.26926089	-0.16504256	-0.9441978	-0.126018046666667	-0.2392718	-0.716100373333333	-0.220902613333333	-0.361118633333333	0.255537194666667	-0.04199807	-0.007287663	0.295433208	0.01907826	0.194586755	0.248149076666667	-0.04444758	0.259795666666667	0.389277623333333	0.0968184466666667	0.0595456773333333	0.161221656666667	0.0866975766666667	-0.0604337066666667	0.32521503	0.546063733333333	0.876377113333333	0.558155386666667	0.336686612666667	0.252200433333333	0.926750012666667
AMY1B	-0.08476639	0.012453556	0.11174297	0.03421688	0.2538371	0.13876772	-0.048058033	0.21903372	0.09317827	0.041069984	0.01117754	0.15801096	0.3360257	-0.376935	0.48195505	-0.14795923	0.31176805	-0.08999014	-0.21759176	-0.24929762	-0.3283782	-1.072237	-0.33170986	-0.35783005	-0.937027	-0.3704133	-0.5493374	0.29571104	0.121742725	-0.08269358	0.04273653	-0.100036144	0.13359404	0.05556631	0.039883137	0	0.07980251	-0.20712805	-0.3199401	0.12302637	-0.05095911	0.11603689	0.004576206	0.000937939	0.28710413	-0.029645443	0.2607627	0.09901667	0.44868135
AMY2A	-0.011321068	0.5978198	0.71117306	0.4219494	-0.27387094	-0.4734397	-0.3285327	0.09113598	-0.1899066	0.061363697	0.32937384	-0.046533585	-0.18447495	-0.14846516	-0.48447275	-0.25505257	-0.72096586	0.103173256	0.20599985	0.10238838	-0.07308769	-0.73955584	0.4547968	0.07196474	-0.64351416	0.345994	0.06348038	0.44341564	0.16941309	0.13235569	0.44442654	-0.18049145	0.26088762	0.31473446	-0.3058009	0.44446373	0.5012121	-0.07468796	-0.055357933	0.7749829	0.10541296	-0.18556738	0.5532212	-0.5284319	-0.19531822	-0.63193464	-0.15874386	-0.6880655	-0.17808819
AMY2B	-0.52309513	-0.4836197	-0.40216494	-0.31300735	0.83903694	1.0417557	0.72801495	1.1958237	0.7881174	0.6522398	0.31242752	0.7250242	1.3900595	0.8402357	1.6853523	0.8963537	1.4641533	-0.4499588	-0.5045557	-1.0442991	-1.1486263	-1.4640722	-0.8509598	-0.9239602	-1.4487457	-1.1162095	-1.3063493	-0.14709663	0.36693954	0.103048325	-0.024009705	0.59783554	0.15748596	-0.011761665	0.13566971	0.20143127	0.028821945	-0.019221306	0.019648552	-0.6771951	-0.4661064	0	-0.46425724	1.0891705	0.917593	1.440772	1.0458813	1.1265936	1.5773726
AMZ1	-0.014258385	0.610332	0.63015556	0.2558899	-0.42659473	-0.43033218	-0.25035524	-0.05741453	0.022646904	0.15089655	0.20065117	-0.24338102	-0.44379997	-0.3674693	-0.6407461	0.029694557	-0.7490883	0.001650333	0.07274103	0.08335352	0.033494473	-0.79852676	0.24072742	0.033979893	-0.6759238	0.12016201	0.057418823	0.31886864	0.16047001	-0.08137941	0.13146925	-0.337214	0.12763023	0.1319313	-0.27609968	0.3066187	0.3076663	-0.03907442	-0.0677371	0.6639161	0.09808636	-0.27217245	0.39490652	-0.7964339	-0.1828394	-0.60918665	-0.36751556	-0.69358826	0.07955456
AMZ2	-0.34589815	-0.091778285	-0.20123887	-0.04625225	0.064547061	-0.092000487	-0.035823345	-0.05079555	-0.12609434	-0.080899002	-0.37205218	-0.042573455	0.05433321	-0.031286715	0.18083095	-0.00362062500000002	0.20234204	-0.011652231	-0.106089592	-0.129307269	-0.22768164	-0.24899245	0.3718783875	-0.032002215	-0.309711925	-0.11233163	-0.031518465	-0.0504214775	-0.0541086195	-0.047255518	0.192017785	-0.09708452	-0.006855726	-0.012907743	-0.016398915	0.0051817895	-0.040732625	-0.23803615	-0.123425008	-0.04514289	0.118124484	-0.027737145	-0.10640287	0.0814361585	0.09365606	0.35408306	-0.0297532085	-0.0661139495	0.126488685
ANAPC1	0.15418434	-0.48522997	-0.081521034	0.031516075	-0.09847164	0.61680317	-0.4652195	-0.7169428	-0.050172806	-0.16593742	-0.3055048	-0.42755032	-0.09209728	-0.74356556	-0.33861828	-0.45369625	-0.3872013	0	0.16127491	0.29030704	-0.47385788	0.5268812	0.11182499	0.25726795	0.3923893	-0.008373261	-0.5944691	-0.20502281	-0.11299515	-0.25214577	-0.3570118	0.37345886	-0.35469055	0.11264229	-0.053578377	-0.13633537	-0.4266262	-0.03904438	-0.3878355	-0.012164116	0.06782246	0.29515457	0.30077362	0.019183159	-0.098734856	0.13361931	0.006993294	0.002376556	-0.4528818
ANAPC10	-0.3227396	-0.000876904	-0.3771386	-0.08173561	-0.42284012	0.024599075	0	-0.33795643	-0.11243248	0.18187523	-0.3706689	-0.13604546	-0.17224503	-0.2745781	0.1927166	-0.001311302	0.29850864	0.014533997	0.33522987	0.07690716	0.08927536	0.3806486	-0.4412403	-0.03172779	0.5041437	-0.1745081	-0.56169415	-0.002013207	0.028108597	0.18172836	-0.35791874	-0.30288792	-0.118608475	-0.16933441	0.3967991	0.013210297	-0.3176298	-0.099910736	0.21897411	-0.17022848	0.40326977	0.24742794	-0.025823116	-0.07035351	0.0004282	0.16525841	0.17271328	0.33145618	-0.5079775
ANAPC11	-0.0413182566666667	0.0632335266666667	0.0797538756666667	0.20940701	-0.327119993333333	-0.34478442	-0.358733656666667	-0.132186094666667	-0.0233632726666667	0.121998308666667	-0.111825626666667	-0.132291951	-0.04384264	-0.249321143333333	-0.183834394	-0.193906466666667	-0.6295166	0.0283371586666667	0.20467917	0.060051918	0.305336306666667	-0.224820463333333	0.141771794333333	0.244183543333333	-0.231607754333333	0.016193231	-0.0627477983333333	0.00131400333333334	-0.0200438483333333	0.185393336666667	0.152537506666667	-0.0411930066666667	-0.0936220483333333	-0.064458528	0.0561585433333333	0.172343573666667	-0.0173486083333333	-0.141894503333333	0.26773468	0.094305506	0.176911672	-0.00952069066666667	0.123727317666667	-0.325579005	-0.107456525666667	-0.122412043333333	-0.172063511666667	-0.308830103333333	-0.00980154766666667
ANAPC13	0.25854206	-0.63193893	-0.40684032	-0.103346825	0.13088322	0.09284878	-0.037802696	-0.27925587	-0.784441	0	-0.46324062	0.31294155	-0.15190792	-0.12785244	0.283082	-0.6580734	0.406538	-0.18622398	0.29559898	-0.47996044	-0.38297844	0.2199564	-0.009944916	0.09915829	0.2090702	0.3808651	0.19012451	0.30357075	-0.23165035	0.060533524	-0.012800217	0.057154655	-0.20176125	-0.024148941	0.10085392	-0.1466837	0.05517769	0.2863121	-0.2897644	-0.908968	-0.26084328	0.105418205	-0.31363392	-0.11757469	-0.054717064	0.29633713	-0.0687418	0.072538376	-0.40056992
ANAPC2	0.1472728235	0.489187	0.5340879	0.309151885	-0.27127814	-0.442555665	-0.40297842	-0.263846875	0.0360925185	0.0527737135	0.2924621125	-0.289987805	-0.37381482	-0.1788811675	-0.7701931	0.0801024465	-0.68019843	0.104994775	0.0983881945	0.16306758	0.339012625	-0.586458205	0.28298593	-0.049027205	-0.42562128	0.1283080635	0.0120937825	0.26526928	0.0417490005	-0.001288891	0.18158126	-0.351019145	0.0329501635	0.21597624	-0.55543757	0.238908527	0.33675861	-0.2305490975	-0.002264975	0.48386885	0.289048195	-0.078522442	0.4794197	-0.742122185	-0.252961155	-0.6799798	-0.164696215	-0.6691618	-0.032912255
ANAPC4	0.011739731	-0.32322407	-0.5294609	0.26494408	-0.5704117	-0.20569134	-0.5337801	-0.40996456	-0.09619331	-0.30940247	-0.7000351	-0.3578863	-0.27560616	-0.7200413	-0.27105904	-0.7503128	-0.5081091	0.4867382	0.4049797	0.1308794	0.012040138	0.81158257	0.3640051	0.5538502	0.1313448	0.3497448	0.0173769	-0.37813282	0.2558527	-0.12555122	-0.26672268	0.16338348	0	-0.07739067	0.3144102	0.07389259	-0.33428764	0.17452717	0.024232864	-0.29121208	-0.11748314	0.28444958	-0.27442932	-0.16433811	-0.20149231	-0.123641014	0.060712814	-0.23927212	-0.12673378
ANAPC5	0.3700199	-0.40794373	-0.25160408	-0.25693512	0.034565926	0.011492729	0.037316322	-0.51523304	0.05213356	-0.35625458	-0.222579	-0.4546404	-0.12610245	-0.17326164	-0.0893898	-0.27114868	-0.053938866	-0.07367611	-0.21676064	0.21050358	0.14393616	0.5456238	0.10083771	0.087530136	0.5160446	-0.04985428	0.02398777	-0.35047245	-0.13233376	-0.15628433	-0.32683372	0.15339851	-0.13614559	-0.157794	0.17656994	-0.23157024	-0.44557953	0.0643549	0.09059429	-0.116127014	0.093421936	0.29642868	-0.00329113	0.26448536	0	0.18670177	-0.031298637	0.2670374	-0.464077
ANAPC7	0.150846	0.40415955	0.32869005	0	-0.2324338	-0.3559785	-0.26173925	-0.18140268	-0.17052698	-0.060312748	0.20800161	0.033754826	-0.21236181	-0.3333087	-0.46418524	-0.086247444	-0.34147024	-0.015004158	-0.031300545	0.3202281	-0.02111578	0.11683321	0.09669638	0.090819836	0.039153576	0.24388647	0.12074995	0.26057673	-0.059216022	-0.071563244	0.18126154	-0.22804308	0.09300852	0.22993326	-0.3086791	0.025928974	0.11677551	-0.18826342	-0.26491022	0.384089	0.1508174	-0.18053198	0.31830168	-0.3791871	-0.17911196	-0.4633441	-0.13634634	-0.65556383	-0.07942438
ANG	0.25540924	-0.31913662	0.31690502	-0.13930035	-0.7459278	-0.24951172	0.69446373	0.4507265	-0.019956589	0.07268238	0.1108942	0.812829	0.6142931	-0.56102467	-0.5865116	-0.8119688	0.02080822	-0.12627411	-0.1515379	0.10233688	1.6804352	0.40095997	0.016366005	0.016000748	0.15073395	0.6158581	-0.6615515	0.007447243	-0.40153122	0.12277317	0.032502174	0.42935467	0.62698364	0	0.5652065	0.08271694	-0.02810669	0.1995802	1.6719542	-0.39346886	0.21852303	-0.29183292	0.6449852	-0.3977232	-0.4415369	-0.6855707	-0.7826166	-0.5796852	-0.42114258
ANGEL1	0.27415085	0.044261456	0.12484789	0.10166454	0.2989254	-0.15998936	-0.05517769	-0.24604893	0.1454382	-0.11598492	0.13084888	-0.44568825	-0.2725382	-0.50644016	-0.23515034	0.14050007	-0.17826557	0.19715405	-0.09613991	0.38779545	0.25372982	0.16878033	0.21174431	0.15168858	0.20008945	-0.06964493	-0.14264202	-0.010093689	0.117500305	0.052845955	0.07163334	-0.2336359	-0.2513647	0.19826603	-0.20202732	-0.15503931	-0.1505456	-0.15388966	-0.04706669	0.30434036	0.087506294	-0.06700897	0.15938807	-0.332057	-0.19507504	-0.098594666	-0.04494667	-0.11036301	-0.03826523
ANGEL2	-0.31567383	-0.7392206	-0.8084955	0.035633087	-0.321043	0.19363308	-0.36488342	-0.39624596	-0.08110905	-0.015019417	-0.7358475	-0.26780224	-0.13203049	-0.44730663	0.22586155	-0.6983948	0.27725983	0.30142784	0.5721073	-0.13866425	-0.33948898	0.82736015	-0.09244251	0.17386532	0.38342667	-0.08954811	-0.4040823	-0.5578079	0	0.17658424	-0.5624733	0.25295353	-0.3304987	-0.2569332	0.44419003	-0.161273	-0.35368633	-0.027320862	0.027884483	-0.89678955	-0.19836044	0.33536053	-0.54061604	0.12778187	0.09537029	0.3282814	0.17082214	0.31661415	0.09290981
ANGPT1	-0.26576948	0.35115337	0.32751226	0.092660904	-0.58636665	-0.75741196	0.31874275	-0.16904926	0.12080765	0.08358383	0.17943764	-0.46877766	-0.19964314	0.28338146	-0.72374535	-0.28147888	-0.15938568	0.2463541	0.024080276	0.18608761	0.27422237	-0.3964224	0.34061337	-0.041218758	-0.9785032	0.035453796	0.70723057	0.2653265	0.38321304	-0.36626053	-0.06815815	0.020228386	0.2786379	0.010237694	-0.6442261	0.44670296	0.29961395	-0.43354988	0.23968792	0.32884693	0.017121315	-0.36262608	0.18067741	-0.5147114	-0.5128193	-0.6764097	-0.5311413	-0.76189137	-0.26620388
ANGPT2	0.24918747	0.51148033	0.6308441	0.48220348	-0.20497036	-0.6955199	-0.36846638	-0.06280279	-0.07133341	-0.02162695	0.26742744	-0.16302681	-0.122962	-0.23406029	-0.5275059	0.104085445	-0.66420364	0.20037127	-0.007991314	0.073153496	0.25396252	-0.6751981	0.4236555	0.18451643	-0.648129	0.20368767	0.009087563	0.50841427	0.15053797	0.13342237	0.2990532	-0.14061451	0.050064564	0.1526289	-0.2663021	0.2517686	0.47730255	-0.16572666	-0.1071949	0.6831393	0.31535912	-0.20502567	0.5887399	-0.6139045	-0.24795866	-0.5718584	-0.11881256	-0.73834324	0
ANGPT4	0.109503746	0.45137024	0.4967518	0.41403198	-0.39669323	-0.5316186	-0.43191957	-0.18278551	-0.09622431	-0.04301977	0.19484663	-0.12986803	-0.29354858	-0.33377504	-0.42275	0.05410242	-0.73491335	0.16515684	0.04028845	0.029071331	0.23366785	-0.9092212	0.4822235	0.12411451	-0.7889681	0.21594763	-0.23066187	0.43712616	0.113827705	-0.18766594	0.33532	-0.33103228	0.1534853	0.23886919	-0.4401474	0.11774731	0.6297636	-0.17099905	-0.005791187	0.6159067	0.23912477	-0.34556866	0.666811	-0.70877075	-0.34845448	-0.51354456	-0.21084881	-0.7885623	0.0414958
ANGPTL1	0	0.7190919	0.5849662	0.48027802	-0.343987	-0.5759649	-0.38300896	0.0131073	-0.065947056	-0.1238904	0.39999294	-0.21494246	-0.06071043	-0.0804224	-0.59245205	-0.035974503	-0.92532825	0.31720495	0.03666544	0.10051203	0.161448	-0.7880349	0.21735	0.22132635	-0.63745403	0.22876167	0.000623703	0.38125467	0.2204752	0.024055481	0.40943336	-0.33295918	0.17891073	0.34975863	-0.43149662	0.40600586	0.31521368	-0.27918434	-0.083453655	0.5628152	0.2437396	-0.15830326	0.5816655	-0.63709116	-0.24013758	-0.63159513	-0.434453	-0.47714663	-0.07088661
ANGPTL2	0.04674959	0.43067265	0.44013596	0.15062857	-0.14597464	-0.46658087	-0.14768648	0	0.13764477	0.02367735	0.43600225	-0.07902908	-0.23353863	-0.2829938	-0.5477977	0.21520948	-0.85788965	0.018181324	-0.04494238	0.10216141	0.16473532	-0.7904682	0.2986269	0.007487297	-0.7081499	-0.019260883	0.14568853	0.25392723	0.11548185	0.07510662	0.29595852	-0.35765314	0.16393375	0.15357542	-0.45169497	0.35149956	0.16693068	-0.18780994	0.09572315	0.51598835	0.14465523	-0.1527543	0.45263958	-0.30433512	-0.2439723	-0.60356283	-0.1004796	-0.6361213	-0.034401417
ANGPTL3	0.14976501	0.6315708	0.6357317	0.20551062	-0.06609154	-0.40565777	-0.40475988	0.000319004	-0.031805992	-0.010852337	0.21781301	-0.27965117	0.03599167	-0.49323034	-0.6526332	0.328166	-0.7446966	0.36881733	0.22963476	0.24235582	0.26231527	-0.94482994	0.16698217	-0.032295704	-0.5298834	0.13670254	-0.009221554	0.54430676	0.25662327	-0.02846384	0.4107108	-0.22652483	0.22402811	0.21852541	-0.4033079	0.30402088	0.36304379	0.02621603	0	0.61609983	0.15650654	-0.13301992	0.5435567	-0.8440652	-0.26532125	-0.45314503	-0.23284006	-0.6927104	-0.035373688
ANGPTL4	0.00152222366666666	0.52978738	0.40696017	0.32290999	-0.175324282	-0.31011915	0.0302030236666667	0.0449177426666667	-0.160416126666667	0.08351024	0.233947753333333	0.241153556666667	-0.155687330666667	-0.170594533333333	-0.391089916666667	0.244589966666667	-0.630778323333333	0.121811706666667	0.0875655816666667	0.00444173933333333	0.1637729	-0.660216633333333	0.141684691333333	-0.014481703	-0.65866025	0.136896766666667	0.196771624666667	0.287286596666667	0.106202442666667	-0.014949163	0.24946181	-0.410089016666667	0.237664225333333	0.155638216666667	-0.379855156666667	0.210644723333333	0.24694999	-0.183476291333333	-0.0461236643333333	0.57276281	0.061844032	-0.216529685	0.382536256666667	-0.476642136666667	-0.0865982366666667	-0.36276706	-0.21156756	-0.469518656666667	-0.0772442823333333
ANGPTL5	0.0746398	0.6858244	0.66750574	0.55514336	-0.5795126	-0.35245895	-0.29633188	-0.17089987	-0.037695408	0.00245285	0.13657331	-0.39964247	-0.27128792	-0.36026716	-0.8214345	0.12089872	-0.94575214	0.078523636	-0.0189538	0.19085169	0.05286503	-0.8546629	0.03083992	0.007513523	-0.6937356	0.22010517	-0.23270655	0.36626863	0.3446927	0.24203587	0.26942778	-0.25656223	0.1831913	0.15387249	-0.4335451	0.50693893	0.47994232	-0.09354687	0	0.58387566	0.19866085	-0.30540657	0.5122876	-0.7901206	-0.2881403	-0.6608372	-0.25711966	-0.79553795	-0.08182478
ANGPTL6	0.045979023	0.54779625	0.47728205	0.2866373	-0.30933857	-0.44839048	-0.3605647	-0.094583035	0.032096863	0.0629549	0.1944294	-0.21647358	-0.42959547	-0.26723146	-0.6497264	0.16716385	-0.67901325	0.08847141	0.010788918	0.1952405	0.24453878	-0.80911875	0.01888609	-0.08969545	-0.49916553	0.124959946	0.062464714	0.2748804	0.14482689	0.096404076	0.13078356	-0.31841993	-0.08707857	0.12686682	-0.56778955	0.17872286	0.1817255	-0.21342945	-0.16680193	0.5265136	0.11432505	-0.17290163	0.5469947	-0.7618356	-0.18719387	-0.62521553	-0.3156004	-0.6949277	-0.16187668
ANGPTL7	0.13784695	0.6321659	0.75806427	0.4303131	-0.32890558	-0.18502617	-0.14205599	0.055538177	-0.019590855	0.13442326	0.23186827	-0.27448893	-0.2882185	-0.30291462	-0.53688383	0.08039808	-0.8520131	0.2542143	0.1497531	0.041378498	0.099627495	-0.74220324	0.3114028	0.13900232	-0.6753154	0.066996574	-0.31363058	0.3751316	0.3090682	0	0.3196478	-0.17203856	0.116802216	0.32383728	-0.46368122	0.20123243	0.32799864	-0.25590706	-0.16690397	0.7623668	0.06197548	-0.24544287	0.57858086	-0.8262634	-0.16462564	-0.2301526	-0.069990635	-0.70520544	-0.07941198
ANK1	0.056748389	0.65647435	0.445677765	0.37464547	-0.046337365	-0.41468096	-0.3030157	-0.17576575	0.106004715	0.0843369975	0.520641085	-0.2816081	-0.36570525	-0.37767434	-0.627586125	0.26899147	-0.8309052	0.141353847	0.05912995	0.40507245	0.282345055	-0.98254967	0.247102255	0.141274455	-0.528863425	0.14008403	0.4553654305	0.108177423	0.1461792015	-0.136712315	0.2059662325	-0.23734951	0.135434153	0.14589572	-0.508024215	0.320245265	0.289007665	-0.227169748	0.097761867	0.5579381	0.0739817625	-0.42434025	0.4992032	-0.72338915	-0.388102535	-0.56092738	-0.24394727	-0.71254109	-0.09674263
ANK2	0.052826167	0.529983285	0.550397635	0.34937	-0.23954368	-0.41366863	-0.328902	-0.03515315	-0.004859447	0.0210044385	0.381382225	-0.182365895	-0.157177685	-0.26199317	-0.634397275	0.18732476	-0.72376752	0.082400322	0.18397975	0.136561633	0.20747447	-0.809092775	0.346749075	0.062237503	-0.5167315	0.114383935	0.073263643	0.463825	0.1796813	-0.033614397	0.30014849	-0.213363645	0.144325732	0.30914283	-0.418328525	0.36846733	0.40539503	-0.21789241	0.023055553	0.654186485	0.206785675	-0.26871562	0.59954475	-0.72242095	-0.160381795	-0.50530411	-0.155549528	-0.668245785	-0.0679638385
ANK3	0.0358206433333333	0.43307209	0.488869506666667	0.175370373333333	0.00329478633333333	-0.07591009	-0.156508286666667	-0.14085563	0.188849293333333	0.105729262	0.278169473333333	-0.245803834	-0.197327133333333	-0.154898483333333	-0.277024115333333	0.0481747	-0.532027551333333	0.126167615	-0.008261523	0.00701650133333334	0.0238862043333333	-0.721355283333333	0.217614174333333	-0.0714686716666667	-0.592138916666667	0.0338252366666667	0.00617742533333333	0.18730815	0.059642792	-0.201158046666667	0.036470732	-0.304559546666667	0.0559806823333333	0.195775190666667	-0.58765713	0.201594986666667	0.293210503333333	-0.1003836	-0.0589976313333333	0.49105135	-0.0113938656666667	-0.24863736	0.502043556666667	-0.37794716	0.01065016	-0.170782086666667	-0.00485658999999999	-0.475334963333333	0.192080973333333
ANKAR	0.11646843	0.19444323	0.30366325	0.06316471	-0.6005516	-0.000447273	-0.32602406	-0.000382423	0.009543419	0.14411831	-0.08617592	-0.4935875	-0.04834366	-0.16247845	-0.23499584	0.21473217	-0.001927376	0.26005554	0.2871685	-0.105511665	-0.15408182	-0.141119	-0.05906105	-0.22328663	0.04025078	-0.07371378	-0.34160185	0.068297386	0.01289463	-0.20195389	0.06736469	0.059659004	-0.3406644	-0.10514259	-0.35080624	0.095855236	0.14558649	0	-0.062155724	0.2526784	-0.04169655	-0.12542057	0.14465046	-0.25919914	-0.193614	0.051953316	0.13094902	-0.25361443	0.20065784
ANKDD1A	-0.59422493	-0.33181	-0.3893032	0.4728365	-0.7195864	0.3685913	-0.55588627	0.17557049	0.53249454	-0.46948814	-0.4538889	0	0.44969845	0.2707491	0.47342587	-0.010315895	-0.46135807	-0.37922764	0.44886112	0.46134567	-0.8356867	-0.914484	-0.66426086	0.50628185	0.27444267	-0.47834682	-0.2760086	-0.12400627	-0.59193325	0.08402729	-0.4220276	-0.66948795	-0.19112587	-0.5644531	0.8918276	-0.5467529	0.4795971	-0.46273804	-0.5704775	-0.021452904	-0.67873764	0.693758	0.15619469	0.17258263	0.25783443	0.5885496	-0.87489796	0.1626072	0.35479164
ANKFN1	-0.19946384	0.64287233	0.57327366	0.37162876	-0.27408218	-0.2815237	0.05613327	-0.13160706	0.12777424	0.17188168	0.20725203	-0.1904006	-0.18366098	-0.4705367	-0.64763594	0.047768593	-0.74428034	0.047462463	0.04002428	0.032539368	0.11597347	-0.6679244	0.25713682	0.039133072	-0.5359068	0.25073862	-0.030775547	0.09773111	-0.03954649	-0.21294212	0.30706406	-0.36950016	0.09870243	0.02985096	-0.33444023	0.20654202	0.18074512	-0.18517208	0.09780979	0.59366226	0	-0.40241098	0.48443604	-0.6236448	-0.26462173	-0.5772662	-0.20405817	-0.51841307	-0.034365654
ANKFY1	0.389064636666667	0.0421907116666667	0.221484021333333	0.22530937	0.05642398	0.0171543733333333	-0.420581176666667	0.0889302866666667	-0.245887914666667	-0.047984599	0.0612204856666667	-0.279935993333333	-0.214025496666667	-0.251639212666667	-0.371252856666667	-0.148702458333333	-0.458366243333333	0.287416616666667	0.35191965	0.364977996666667	-0.05377642	0.696410963333333	0.28762738	0.424863973333333	-0.153254986666667	0.425257046666667	0.21708123	-0.0607501666666667	0.12976567	-0.0454583173333333	0.151709236666667	0.118775526666667	-0.072803181	0.450411633333333	0.04843887	0.009978612	-0.107854525	-0.121499856333333	-0.124439556666667	0.174681029	-0.2487731	-0.0708460796666667	0.149514674666667	-0.40017955	-0.29712454	-0.0668425566666667	-0.28238646	-0.339718026666667	0.01884063
ANKH	-0.17270851	0.6606488	0.59784794	0.3475318	-0.1424036	-0.6623483	0.23366976	-0.019765377	0.023078442	-0.007954598	0.4474125	-0.2263298	-0.37628698	-0.052811146	-0.67786884	0.34661722	-0.5008645	0.20060205	0.005710602	0.04326105	0.1440978	-0.94814634	0.08685446	-0.048050404	-0.64847326	0.063256264	0.27145147	0.31307364	0.14156103	-0.09403992	0.21299458	-0.5124202	0.05483246	0	-0.5776768	0.3129406	0.3699355	0.005752087	-0.2588849	0.43386745	-0.06966925	-0.24822855	0.49798632	-0.6363821	-0.008606434	-0.08616495	-0.042188168	-0.6825099	-0.084750175
ANKHD1	-0.051380157	0.47226024	0.469117875	0.35394836	-0.2756946	-0.34568763	-0.34591842	-0.011228085	-0.12046313	0.13688922	0.168665648	-0.0998556625	-0.362434625	-0.29469037	-0.65485	0.0691065795	-0.83670995	0.0251283645	0.070169212	0.109997033	0.039339781	-0.69259143	0.141870972	-0.0373244285	-0.60413312	0.1212987895	-0.028879404	0.257417445	0.0781703	0.004241705	0.21961308	-0.27567363	0.1328921325	0.229138135	-0.510247	0.269411325	0.35484862	-0.157227275	-0.192789315	0.492346515	0.0181629655	-0.32584905	0.359081265	-0.59090757	-0.07824683	-0.26308441	-0.326030255	-0.643989315	0.0507006645
ANKK1	0.07653713	0.6641154	0.5635991	0.2205143	-0.35656548	-0.509521	-0.2601471	-0.30694675	0.05926895	-0.028962135	0.21562338	-0.17341518	-0.2605543	-0.4187994	-0.7321539	0.17155075	-0.8166909	0.29193687	0.27220678	-0.015707016	0.20741415	-0.48898602	0.4211831	-0.06750202	-0.6083889	0.112894535	-0.26137686	0.46747684	0.26286602	-0.005273342	0.21304274	-0.24291658	0.30954933	0.35227823	-0.45879698	0.5029187	0.39807367	-0.27518606	-0.049305916	0.64788723	0.21601105	-0.23572016	0.60537195	-0.73503447	-0.4020338	-0.29014158	-0.11391592	-0.6604409	-0.019209385
ANKMY1	0.139000097333333	0.289739616666667	0.445729891666667	0.35479625	-0.283402443333333	-0.220362979333333	-0.3990423	-0.00741354633333333	-0.0928134906666667	0.00115998466666667	0.0811181	-0.324127197	-0.26703612	-0.552439543333333	-0.44992065	-0.225001176666667	-0.610746386666667	0.431121833333333	0.30810022	0.0476004266666667	0.086114885	-0.671096806666667	0.191649916666667	0.166194281	-0.427673505666667	-0.156819503333333	-0.177811146666667	0.150362963333333	0.23664633	0.0785876913333333	0.199191893333333	-0.0748264	0.00848054666666666	0.0995863266666667	-0.126025353333333	0.358254273333333	0.317024709	-0.112816654	-0.006146113	0.342317743333333	0.05971114	0.121093276666667	0.364617818333333	-0.35038757	-0.24861463	-0.25484752	-0.0251301116666667	-0.593591056666667	-0.0747961973333333
ANKMY2	0.15667152	-0.13999176	-0.038345337	-0.26649475	-0.06393623	0.038618088	0.000528336	-0.5817194	-0.042787552	0.11758423	-0.11952114	-0.017819405	0.15055275	-0.19141197	0.18076801	-0.4101057	0.31226063	-0.104397774	-0.03268528	0.053297997	-0.31400967	0.64149857	-0.22317696	-0.21281815	0.46760368	0.19672489	-0.1621809	-0.20300388	-0.01718998	-0.026700974	-0.08756161	0.15892792	0.001504898	0.008696556	-0.02321434	0	-0.34235477	0.23342228	-0.059495926	-0.14495802	0.006775856	0.21803188	-0.20247269	0.17181492	-0.023423195	-0.06841564	0.3090763	0.4817152	0.13170338
ANKRA2	-0.50927544	-0.39389133	-0.718843	-0.5148897	-0.2157669	0.31676292	0.10522461	0	-0.27173805	0.2520256	-0.5269308	0.54952335	0.46523762	-0.24494362	0.6782999	-0.2904663	0.6640091	-0.22272968	-0.020483017	-0.39921474	-0.90054035	0.35891914	-0.8802242	-0.70876026	0.23864937	-0.17031097	-0.69091797	0.34374905	0.13459015	0.13044643	-0.48824978	0.12572098	0.13823605	-0.342412	0.61403084	-0.10372639	0.1255579	0.38472748	-0.16914177	-0.7119765	-0.016570091	0.62994957	-0.43174648	0.3675003	0.4684639	0.031983376	0.59904385	1.2572336	-0.05906105
ANKRD1	0.026180267	0.5382619	0.91433287	0.2711177	-0.11521864	-0.5514164	-0.386168	-0.06684065	-0.049203873	0.13084221	0.16522408	-0.29112577	-0.16588831	-0.36109066	-0.47046423	0.20264816	-0.8074856	0.24087	0	0.09765053	0.14930391	-0.9603176	0.2890792	0.110171795	-0.75568676	0.12666798	-0.119808674	0.47250032	0.024432182	0.10827732	0.30728054	-0.25827122	-0.03396368	0.2643609	-0.44218683	0.29187393	0.3253255	-0.16906309	0.004551888	0.6518698	0.2511382	-0.20798826	0.49310255	-0.8594575	-0.24357843	-0.47957563	-0.17487383	-0.8149762	-0.023930073
ANKRD10	-0.11614323	-0.6437998	-0.71297264	-0.4889555	0.041682243	0.35992622	-0.20461845	0.43861008	-0.07015991	0.02577591	-0.03899288	0.031497955	0.52273464	-0.3639269	0.65731335	-0.19224358	0.76049995	-0.14490032	0.046398163	-0.6630478	-0.7149849	0.06974983	-0.78019714	-0.27699566	0.12698555	-0.4410553	-1.1158276	0	0.23701668	0.22268009	-0.32414722	0.2152605	-0.062877655	-0.35818958	0.43726635	-0.36571598	-0.24567413	0.5120754	-0.052205086	-0.57786465	-0.010968208	0.39749336	-0.4041624	0.56116104	0.5756197	0.6302738	0.5398979	0.5091915	0.52163506
ANKRD11	0.11260128	-0.41927814	-0.42681217	-0.12996292	0.13600254	0.20284271	-0.3823843	-0.01736641	-0.49491596	-0.47790337	-0.28345776	0.12397957	0.03191185	-0.5428839	0.21517467	-0.7982235	0.3376894	0.06991291	0.21207428	-0.063360214	-0.85708046	0.14164352	0	0.014416695	0.12382507	-0.087387085	-0.19785595	-0.25138092	0.018208504	-0.2059803	-0.41646767	0.026908875	0.003457069	-0.1349268	0.05112934	-0.39784813	0.14846039	0.40007114	-0.46981907	-0.7790623	-0.21710491	0.05197239	-0.37600136	0.22694302	-0.15165234	-0.2326212	0.02060318	0.21204185	0.21409225
ANKRD12	-0.42164135	-0.5191221	-0.81527615	-0.3537264	-0.45639324	0.14210987	-0.124905586	0.09190464	-0.06597042	6.29425e-05	-0.74069595	0.4480772	0.033999443	-0.018397331	0.20160103	-0.13537884	0.56319714	0.08231926	0.45674515	-0.24612713	-0.5115099	0.34932327	-0.09323406	-0.2624359	0.09719849	0.3297634	-0.20245647	-0.17517757	0.08059502	0.04935646	-0.8320446	0.05706024	0.12655449	-0.33132076	0.3675623	0.20389938	0.21701145	0.08431053	-0.17393303	-0.9840746	-0.5924988	0	-0.6484909	-0.02821827	-0.008903503	-0.2649517	0.19926453	0.4285984	0.059577942
ANKRD13	0.94107056	0.24311447	0	0.382658	0.82457256	0.18082333	0.05766678	0.46910095	-0.5629091	0.10051823	0.31894588	0.2732544	-0.07564926	0.80219936	0.27957726	-0.12948132	0.6965933	0.11566353	0.10050964	0.12260437	-0.5174589	0.06938076	0.9577141	0.32567596	-0.094329834	0.7778158	1.1025934	-0.13465023	0.15785313	-0.23287582	0.46331024	0.28522968	0.38485336	0.8143797	0.07984829	0.34699535	0.6121273	0.29047108	-0.09531212	-0.6249676	-0.6366768	-0.18589401	-0.26166153	-0.2891388	-0.103694916	-0.23665619	-0.79065514	-0.1538744	-0.29837227
ANKRD13B	0.03233719	0.5451102	0.6474824	0.41009188	-0.26270342	-0.490582	-0.27974844	-0.1811018	-0.13910294	-0.0684824	0.18931007	-0.13403893	-0.23744869	-0.44672346	-0.42772913	0.07621336	-0.7553592	0.18446255	0.26323938	0.013961315	0.20293283	-0.9035411	0.15299273	0.023678303	-0.73512983	0.13898468	-0.06893921	0.36383677	0.07610035	-0.028608799	0.3933668	-0.37065554	0.049512863	0.2712593	-0.49200964	0.3375125	0.34100342	-0.18229532	-0.06603718	0.49341583	0.32640648	-0.07904053	0.547843	-0.7578516	-0.3882556	-0.5891857	-0.18015957	-0.7581601	0.038110733
ANKRD13C	0.016399384	0.13843822	0.2205658	0.112195015	-0.65804005	-0.15095425	-0.13559246	-0.5154033	-0.101540565	-0.17265749	0.001957893	-0.116539955	-0.18090057	-0.4482317	-0.12605286	-0.31930876	-0.070197105	-0.041526794	0.15828133	-0.06433964	-0.024168491	0.1073122	-0.11726713	-0.30670166	0.3267002	-0.17004967	-0.50000095	0.2797594	0.018256187	-0.14741707	-0.2055769	-0.035250664	-0.040961266	0.037625313	-0.023659706	0.034780502	-0.05622101	0	-0.17609024	0.277771	0.21913719	0.10985088	0.21007347	-0.3807583	-0.14014053	-0.34838295	0.014004707	0.19664574	-0.3544259
ANKRD13D	-0.010624409	0.7469492	0.46254396	0.41655588	-0.21758747	-0.42594433	-0.2569027	0.080049515	-0.05725336	0.08866453	0.11597967	-0.32828712	-0.40266514	0.04029417	-0.37375402	0.2724676	-0.63797045	0.12043285	0.0047369	0.15619326	0.12045908	-0.478971	0.22121334	0.07081461	-0.56297207	-0.011791229	0.40300512	0.24921227	0.046174526	-0.056781292	0.35676718	-0.22536516	0.17669106	0.2647257	-0.44623375	0.35581875	0.23983622	-0.23343706	-0.038623333	0.5077152	0.2858796	-0.16206455	0.6818762	-0.76854515	-0.32631016	-0.43075228	-0.25546598	-0.6218648	0
ANKRD15	0.120172182	0.569743476666667	0.635127076666667	0.38482698	-0.33191061	-0.402522083333333	-0.2684172	-0.19057735	0.0765811603333333	0.021688461	0.164324761	-0.132656576666667	-0.339178716666667	-0.269916053333333	-0.610386533333333	0.106715838666667	-0.785741966666667	0.164271513333333	0.146741868666667	0.24356556	0.199773313333333	-0.732660933333333	0.17410421	-0.00197633133333333	-0.288671646666667	0.123477140666667	-0.2282335	0.328569413333333	0.0806202886666667	-0.0207719786666667	0.133333683333333	-0.200277963333333	-0.00852298666666667	0.218567370666667	-0.41713412	0.286058266666667	0.425056616666667	-0.187768615666667	-0.144582114	0.551637976666667	0.167014596666667	-0.187465508666667	0.391515256666667	-0.57325936	-0.31357018	-0.473762993333333	-0.0774261153333333	-0.482448266666667	-0.0633869166666667
ANKRD16	0.111978372	0.40344874	0.416647276666667	0.249408246666667	-0.373291013333333	-0.262456576666667	-0.21675984	-0.176549753333333	-0.0462477983333333	-0.017629148	0.0807889306666667	-0.2234238	-0.265634536666667	-0.39102936	-0.42117246	0.114177386666667	-0.530877113333333	0.128660837333333	0.0275856643333333	-0.053424676	0.115121205	-0.449864693333333	0.141431013333333	0.0596385	-0.200929003333333	0.018040497	-0.112622578333333	0.148868082333333	-0.0444030773333333	-0.00856876333333333	0.134167511333333	-0.211672464	-0.0370076483333333	0.176722688666667	-0.381352266666667	0.184737526666667	0.17559163	-0.115300654666667	-0.13876009	0.378568973333333	0.164946873333333	0.00237019666666667	0.534368833333333	-0.357858186666667	-0.203589756666667	-0.302094463333333	-0.0696996036666667	-0.199076975	0.020577272
ANKRD17	0.155807496666667	-0.00131368866666666	0.19650793	0.0920532546666667	0.299560714	0.197728486666667	-0.106920398	0.0967768056666667	-0.130681991666667	0.0729420966666667	0.170403956666667	0.18302901	0.0251692133333333	-0.0273909566666667	-0.1797614	0.0797144593333333	-0.00498946333333334	-0.142251806666667	0.036526042	0.135300163333333	-0.188338761666667	-0.0359768866666667	-0.033809818	-0.184690472666667	-0.11678044	-0.053125384	-0.164996306	0.107453505333333	0.0400732356666667	-0.206497033333333	0.122679234	0.0536872533333333	0.0907281236666667	0.22724549	-0.0931493433333334	0.171413103333333	0.08068021	0.0430013333333333	-0.09579261	0.0700893413333333	0.121395906666667	-0.12558174	0.171414534333333	-0.211321353333333	0.0424853966666667	-0.0730261813333333	-0.0539652483333333	-0.123914876333333	0.0545681316666667
ANKRD19	-0.1265521	0.52491856	0.5130973	0.20584536	-0.3245225	-0.28603458	-0.33311558	-0.31651688	0.005749226	-0.018663883	0.37577343	-0.17886114	-0.13260365	-0.29201412	-0.5690994	-0.007297993	-0.6788573	0.15507317	0.0822916	0.12656784	0.19664764	-0.5959959	0.40301228	0.07811451	-0.46719217	0.25440836	-0.014602661	0.4465747	0.17463112	0.11245775	0.34933138	-0.21882963	0.13952923	0.21498394	-0.43282175	0.36766434	0.39561272	-0.17899132	-0.05665064	0.6092119	0.25941467	-0.23392534	0.7000694	-0.57162476	-0.21704102	-0.48957348	-0.015523434	-0.5213318	0.06416607
ANKRD2	-0.009293556	0.6266327	0.6359277	0.435719	-0.27366495	-0.39473915	-0.29592943	-0.11741495	-0.20986795	0.1764636	0.579936	-0.17567968	-0.31448936	-0.31543255	-0.42384148	0.09742069	-1.0974202	0.01567936	0.0999136	0	0.102639675	-0.8988309	0.29195404	0.066185	-0.7442441	0.04577923	-0.045668602	0.3463421	0.14147806	-0.113354206	0.48519468	-0.34237623	0.18768835	0.25073576	-0.44481945	0.34951973	0.37284088	-0.04796362	0.095285416	0.6626415	0.06389332	-0.22544575	0.6126461	-0.7142873	-0.33959627	-0.7855129	-0.15243244	-0.7926383	0.058549404
ANKRD20A1	0.5225973	0.31769466	0.30197334	0.26183987	-0.104227066	-0.29776478	-0.3995924	-0.02536869	0.25747585	-0.15069962	-0.08044243	-0.8169279	-0.61867905	0.65884495	-0.68154144	-0.22514534	-0.044639587	-0.25219154	-0.103601456	0.069869995	-0.44137716	1.8853931	0.3189001	0.019504547	0.40491772	-0.42125893	0.39408398	-0.24863338	-0.5076742	-0.024888039	-0.019454956	0.144701	-0.21681976	0.09359741	-0.30460072	0.29443264	0.26852512	0	-0.70646286	0.08320522	0.54942703	-0.46168518	-0.28497744	0.5622635	0.7309828	0.7925062	0.9537306	0.27662277	0.08020496
ANKRD20A3	0.06658435	0.538012985	0.50403665	0.396758085	-0.1638548375	-0.305846455	-0.077504157	0.076629875	-0.137995242	0.26400137	0.342872375	-0.0674231	-0.177692652	-0.145165442	-0.37234759	0.065552713	-0.67123628	0.0319597715	0.039126874	-0.005626677	0.201296805	-0.72540165	0.1654832375	0.050141335	-0.65196776	0.070463658	-0.0471799355	0.43317033	0.1094706075	0.1112289435	0.39742899	-0.2119391	0.173987865	0.233357425	-0.353215215	0.333189015	0.384560115	0.032290222	-0.03098059	0.53359627	0.127851008	-0.22594619	0.60340475	-0.624372005	-0.305986405	-0.50666142	-0.25763202	-0.718702075	-0.10483146
ANKRD20B	0.02715683	0.6725893	0.707567455	0.41741347	-0.21716261	-0.521549715	-0.4498496	-0.21583247	-0.011899948	0.04953575	0.36699986	-0.185941935	-0.37363672	-0.4607308	-0.67277695	-0.016315937	-0.812335015	0.078887699	0.098136665	0.078964945	0.22959757	-0.92058468	0.185637	0.0391745585	-0.63048363	0.23224902	0.008520841	0.49656749	0.164925575	0.032975435	0.30481386	-0.28306437	0.11267042	0.32603979	-0.45828914	0.382509715	0.40631222	-0.20549536	-0.010738375	0.61732792	0.28451086	-0.19927621	0.65532995	-0.678088905	-0.311437845	-0.643583775	-0.264712095	-0.796759605	0.020865203
ANKRD21	0.04969406	0.5999136	0.5748248	0.44171953	-0.05387497	-0.33669138	-0.34057522	0.06451988	-0.030607224	0.059940815	0.46987772	-0.09127474	-0.21877193	-0.40523338	-0.63811064	0.04735422	-0.85243845	0.114114285	0.08495569	0.0411458	0.3318224	-0.79907036	0.27885866	0	-0.74592257	-0.052141666	-0.13459253	0.43268394	0.1489768	0.025095463	0.32633066	-0.40062428	0.024396896	0.36300945	-0.5926242	0.3749838	0.39505577	-0.21334505	-0.13419676	0.6493859	0.2996559	-0.1944027	0.6522975	-0.86357975	-0.12008858	-0.38565588	-0.22659302	-0.61127853	-0.041710854
ANKRD22	0.8144207	0.30425262	0.15962791	0.1443615	-0.1797142	-0.5467367	-0.6147032	0.2696619	-0.581645	0.19242382	0	0.1863842	-0.5561056	0.43061447	0.29158878	-0.31415367	0.10604	1.1857023	0.3124609	0.42957497	0.8616638	0.2613268	0.48782253	0.17856121	-1.0291386	-0.20586109	2.973422	0.472723	1.2204971	0.541111	2.0402155	0.43960857	0.16169357	0.9829464	1.7930069	0.2385788	0.421484	0.42758656	0.89099884	1.5396414	-0.43870735	-0.2811365	-0.23806095	-1.092042	-0.37316608	-0.42778778	-1.1090488	-0.16175556	-0.033810616
ANKRD23	0.042110443	0.6509619	0.4609046	0.3498106	-0.1470089	-0.30991077	0.13313532	-0.08265352	0.2510934	0.21873617	0.3338294	-0.25948572	-0.30167007	-0.2911806	-0.40630865	0.18194199	-0.6157756	0.017315865	0.06773472	0.025063992	0.10972357	-0.51398516	0.20536184	0.11961031	-0.3961177	0.104625225	0.15240145	0.23478651	-0.008405209	0	0.15461397	-0.30563354	0.15616846	0.29602385	-0.46772337	0.31634617	0.15868711	-0.16115427	0.040008545	0.5640359	0.200809	-0.4292283	0.35191727	-0.6503291	-0.41669655	-0.39670324	-0.063530445	-0.5485406	-0.087189674
ANKRD24	0.08966732	0.5478344	0.75259876	0.33761406	-0.33811378	-0.46404934	-0.27613688	-0.09248638	0.1904397	0.13511944	0.36115885	-0.10411596	-0.3076949	-0.3261795	-0.34287596	0.16101217	-1.0354085	0.10809946	-0.02837181	-0.031855106	0.38048267	-0.75762653	0.2346921	0.12926483	-0.6267953	-0.00282526	-0.12062502	0.291008	0.23988199	0.28524828	0.3515377	-0.29871464	0.0861969	0.14826345	-0.5568948	0.42708302	0.4413905	-0.07337904	-0.035992146	0.64979124	0.1941576	-0.26123905	0.44664478	-0.7074342	-0.292459	-0.45576954	-0.17810583	-0.8239641	0
ANKRD25	0.3782649	0.9481635	0.981812	0.50986576	-0.23776817	-0.32947302	-0.28364563	-0.27585316	-0.25343513	0.022441864	0.5097656	-0.30425835	-0.3082199	-0.37490368	-0.43917704	0.1413436	-0.96418285	0.25972414	0.16917658	0.43922234	0.007543087	-0.86940956	0.2712412	0.21076012	-0.7831645	-0.00055933	0.2966423	0.48259258	0.19147158	0.07225132	0.06437445	-0.33769274	-0.056051254	0.24384165	-0.43395472	0.19645691	0.39281416	-0.20260525	0.0184474	0.85434437	0.07315445	-0.18275309	0.6331167	-0.86904	-0.45472097	-0.96197224	-0.25510502	-0.8196683	-0.11437607
ANKRD26	0.07899237	0.42448044	0.46124506	0.28750038	-0.35485697	-0.2869463	-0.2937894	-0.3558669	-0.1373539	0.05662155	0.14091444	-0.34021664	-0.39581633	-0.41486788	-0.33215618	0.1486597	-0.5253372	0.2312994	0.037981033	0.19218397	0.21173096	-0.23606682	0.10678959	-0.07884741	-0.1722765	0.008660317	0.021852016	0.31984758	0.29508495	0.025699139	0.012486458	-0.09701252	0.2440443	0.15166903	-0.3327837	0.25185823	0.2658906	-0.17176914	-0.12789011	0.55255795	-0.022738457	-0.13806963	0.42364454	-0.7017417	-0.32071733	-0.4559083	-0.064135075	-0.48628616	-0.098977566
ANKRD27	0.12684155	0.23743725	0.22822952	0.07121992	0.4296894	0.23535442	0.1918087	-0.005348206	-0.22945881	0.39454174	0.29441452	0.2961521	0.38416576	0.2604189	0.110881805	0.1750927	0.037355423	-0.23950624	-0.23397684	-0.34695196	-0.08777094	-0.99590206	-0.080459595	-0.31839848	-0.55759525	-0.38897324	-0.51827145	0.19062138	-0.06821728	-0.07320595	0.29153633	-0.26964378	-0.01388073	0.07733059	-0.06369972	0.08932972	0.035310745	0	0.015874863	0.2119708	0.06184721	-0.2711954	0.30287123	0.07035923	0.20857143	0.23579407	0.21449947	-0.25446224	0.07754898
ANKRD28	0.104325294	0.3624344	0.16375875	-0.074201584	-0.3514824	-0.33839417	-0.25428772	0.3134613	0.003099442	-0.10263538	0.13429737	-0.33619022	-0.50598717	-0.33728123	-0.5052891	0.08712864	0.11405468	-0.1656785	-0.050517082	0.042910576	-0.15659475	0.18610668	0.06295395	-0.24995708	0.26933765	0.3637724	0.47659206	-0.19487095	-0.10085297	0.15406704	-0.009654999	-0.014931679	0	0.14054108	-0.28605652	0.162714	0.022315502	0.19260311	-0.17429924	0.090854645	-0.18309546	-0.1331377	0.37815332	-0.34336472	-0.20796585	0.057634354	0.1002779	-0.13317394	-0.054935455
ANKRD29	0.07253885	0.53755045	0.4855218	0.39244986	-0.22398758	-0.3786254	-0.27748394	-0.054119587	0.20461226	0.079547405	0.24114752	-0.029790878	-0.23109293	-0.22989035	-0.51699257	0.2694068	-0.5792413	0.1849103	0.13439465	0.056441784	0.06333065	-0.7767434	0.28830242	-0.024041653	-0.6290283	0	-0.2135973	0.21614075	0.28528452	-0.08799887	0.31328487	-0.18684864	0.30488873	0.30616236	-0.3866105	0.43499804	0.28468847	-0.09914398	-0.10368681	0.5580783	0.28286028	0.04220867	0.37195492	-0.6122527	-0.25494385	-0.5041466	-0.03950119	-0.44363832	-0.036970615
ANKRD30A	0.157661915	0.666197765	0.6424346	0.5307238	-0.185009242	-0.40998912	-0.20063329	-0.1034800995	-0.076579092	0.14950347	0.286232235	-0.163776398	-0.30937219	-0.271466255	-0.637851485	0.12434602	-0.9387925	0.23146272	0.080944776	0.14705086	0.23968315	-0.766276825	0.245311495	0.041454315	-0.7931986	0.094495535	-0.147169355	0.41682554	0.25685525	-0.013183832	0.431125165	-0.324406625	0.10709858	0.113672255	-0.426681995	0.270298005	0.43245554	-0.13786316	-0.062332629	0.64229392	0.151191235	-0.215902805	0.689547065	-0.6777203	-0.232178925	-0.6559398	-0.225174425	-0.57748795	0.0441308
ANKRD30B	0.14755821	0.4804268	0.7949929	0.5425229	-0.24333525	-0.46691084	-0.35971212	-0.039301395	-0.11075306	-0.013448238	0.2679701	-0.15962267	-0.23163223	-0.33021736	-0.47024012	0.17193508	-0.94743395	0.181036	0.09784794	0.0458107	0.17097521	-0.8893037	0.25085068	0	-0.84129524	0.17391872	-0.083337784	0.46794224	0.096153736	-0.07826328	0.22081947	-0.4320345	0.12515688	0.22927094	-0.49466753	0.44124126	0.382555	-0.26032162	-0.35967064	0.6479254	0.2511363	-0.14655447	0.6714034	-0.8162837	-0.18377924	-0.5556326	0.002089024	-0.7110553	0.17317247
ANKRD32	-0.007970333	0.22513723	0	0.1194396	0.32984972	0.19868803	0.09981871	0.4303174	0.044398785	0.37167215	0.16310549	0.35252237	0.18219328	0.56665564	-0.44930506	0.2991681	0.3191085	0.007840633	-0.026247501	-0.10384512	-0.2199974	-0.29192305	0.044234753	-0.053744793	-0.4403968	0.1445136	0.49046564	0.14523649	0.11079645	0.29888582	0.10387373	0.20676756	0.3242879	-0.020584583	-0.11706591	0.47112417	0.3841586	0.028839588	-0.12497854	0.20501232	-0.18236113	-0.4126544	0.13997936	-0.33513117	0.113110065	-0.6632924	-0.33875036	-0.7440429	0.33681917
ANKRD33	0.32338333	0	0.9540777	0.47424603	0.9775982	1.0681963	0.14067745	1.0019073	-0.46681404	0.58866596	1.5521202	1.8960114	1.3399925	0.007411003	0.76318264	-0.39698696	0.7560358	-0.25391388	-0.5757313	-0.23996449	-0.11268997	-0.94582653	0.3975439	0.550437	-1.3064804	-0.03761673	-0.023845673	0.018772125	-0.38149643	0.24671459	0.98146534	0.1620884	0.119693756	0.16907883	0.6154175	0.2696352	0.9601059	0.43969345	0.5796366	-0.33262634	-0.24510193	-0.19242668	0.054208755	0.28187275	0.4317274	-0.30426598	-0.5150013	-0.13309956	0.11327171
ANKRD34	-0.05936432	0.6190777	0.4968052	0.40270567	-0.09441614	-0.7625165	-0.09009123	0.039799213	0.04074812	2.3365e-05	0.21941233	-0.2936468	-0.18879175	-0.04912615	-0.6841855	0	-0.5047755	0.2628932	-0.04994917	0.19347715	0.027792454	-0.5644994	0.34866953	0.011934757	-0.4642043	0.10228729	0.19694567	0.1825614	-0.10035229	-0.140903	0.26998663	-0.46050596	0.07885218	0.22371149	-0.5180793	0.25143528	0.26777697	-0.22842741	0.010242939	0.5565634	0.13616991	-0.23720884	0.35272074	-0.6806359	-0.2533393	-0.17831469	-0.26576376	-0.34037733	-0.23260498
ANKRD35	-0.00925684	0.48345232	0.496675	0.3120942	-0.11401224	-0.33599138	0.12967396	-0.16474295	-0.025100231	0.13087511	0.28155375	-0.24027348	-0.054370403	-0.24979687	-0.3730402	0.124361515	-1.0617771	-0.021364689	0	0.042762756	0.2081232	-0.82344246	0.33376455	0.037684917	-0.8075757	0.1589508	0.09132147	0.36729527	0.003565311	-0.008645058	0.25967646	-0.3306241	0.23293495	0.23114634	-0.32298374	0.31933355	0.2436986	-0.1296916	0.2713642	0.4431014	0.17317009	-0.33828497	0.34424782	-0.3975792	-0.15947962	-0.47455025	-0.0958519	-0.8540354	-0.020887852
ANKRD36	0.0532851213333333	0.271708493333333	0.341598828333333	0.217374006666667	-0.475537623333333	-0.381806376666667	-0.336211046666667	-0.23192056	0.0598136586666667	-0.0819549556666667	-0.0996158973333333	-0.5803636	-0.30533552	-0.407658886666667	-0.531655326666667	-0.1238575	-0.593255686666667	0.00897947933333333	0.0758697186666667	-0.224589663333333	0.019766968	-0.0544034766666667	-0.0609792026666667	-0.072298368	-0.136851152333333	0.128082593333333	-0.343711845333333	0.13812097	-0.0676660533333333	-0.00880162	0.0439054153333333	-0.0817230566666667	-0.0719976433333333	-0.07116413	-0.46603775	0.0326142353333333	0.178005853	-0.065185388	-0.46296152	0.308909415	0.2066377	0.0898421583333333	0.352550986666667	-0.32929451	0.0846254	-0.14490938	0.217337296666667	-0.818159096666667	0.323613006666667
ANKRD37	0.02355957	0.0437665	0.32274294	0.0776186	-0.619195	-0.36300945	-0.5421877	-0.2979989	-0.07627773	-0.113677025	-0.096707344	-0.48784065	-0.41732025	-0.33471584	-0.38827133	0.04299164	-0.6390934	-0.01738453	0.1226902	0.10866451	0.3038721	0.3197527	-0.055365562	-0.09110546	0.36252403	-0.03042078	0.082330704	0.066726685	-0.018792152	-0.003191948	0.07303333	-0.14734554	0.057310104	-0.12017536	-0.09379578	0.20765114	0.107812405	0	0.18406582	0.25994492	0.2924099	0.020010948	0.3431611	-0.4812603	-0.33935165	-0.37556744	-0.23529816	-0.33196545	-0.056672096
ANKRD38	0.15218878	0.5181227	0.54852915	0.28943634	-0.2208209	-0.39726448	-0.20623398	0.108530045	-0.17402983	0.000520706	0.31633568	-0.08703089	-0.25007153	-0.26339388	-0.29743528	-0.15052938	-0.69649744	0.16421747	0.19212103	0.2877307	0.06972265	-0.84158945	0.33851957	0.18452644	-0.51939726	0.15924597	0.17174673	0.4597335	-0.009397507	-0.14312315	0.3176508	-0.2200675	0.23782587	0.23145247	-0.23343706	0.17591143	0.35677052	-0.13895988	-0.000432491	0.537158	0.045666218	-0.20029831	0.5222335	-0.6535516	-0.33577824	-0.45959806	-0.18018103	-0.54079866	-0.0376482
ANKRD39	-0.13479805	0.42054462	0.13975239	0.25378418	-0.58645153	-0.6272745	-0.39524174	-0.15986538	-0.14451599	-0.2916994	-0.45555925	-0.59255505	-0.30961037	-0.46106052	-0.47390938	-0.19519043	-0.81680965	0.311615	-0.003714562	0.1935587	0.34042835	0.060173035	0.24060535	0.11730194	0.13578606	0.09947395	0.13520241	0	0.000863075	0.1316719	-0.13941956	-0.32029343	-0.119418144	-0.055478096	-0.29223728	-0.019879341	-0.07301235	-0.09004784	-0.10309124	0.22054815	0.5160694	0.10429478	0.36383724	-0.3472576	-0.16813278	-0.024650574	0.014430046	-0.39810467	-0.077778816
ANKRD40	0.24465227	0.59973764	0.5486865	0.27741718	-0.053700924	-0.5306134	0	0.020524025	0.05180168	0.1456356	0.10071659	-0.09352732	-0.2764802	-0.16618633	-0.4432373	0.18516827	-0.59532595	0.012624264	-0.070430756	-0.003510952	0.15021372	-0.5823598	0.15384197	0.051520824	-0.49380732	0.12655354	0.08743715	0.30950832	0.12775803	0.039371014	0.09026909	-0.23531675	0.10097742	0.027403355	-0.45301723	0.36425686	0.23523092	-0.3404832	-0.027269363	0.568089	0.18647242	-0.41117668	0.5552602	-0.36526632	-0.104530334	-0.25819921	-0.2666173	-0.2653842	-0.009234428
ANKRD41	0.18168783	0.4069686	0.48838854	0.39898205	-0.15312529	-0.33976412	-0.4238162	0.09195757	-0.03141451	0	0.14475012	-0.030442715	-0.13902617	-0.058442593	-0.5343213	0.001760006	-0.6793437	0.003291607	-0.11033583	-0.043872833	0.17798996	-0.51959467	0.26955938	0.138659	-0.51036596	0.08390999	0.01187849	0.23226309	0.09943342	0.1823945	0.47282648	0.001704693	0.2497735	0.24020147	0.050713062	0.15583181	0.17842007	-0.07506037	-0.013394833	0.4674921	-0.10220337	-0.01291132	0.37237883	-0.44177294	-0.3371563	-0.46167898	-0.4117918	-0.23523474	-0.002524853
ANKRD42	0.046708584	0.69277143	0.6802087	0.36489534	-0.37327337	-0.4782095	-0.34352827	0.05622244	-0.19501686	0.08582163	0.21145153	-0.24241734	-0.31586742	-0.45013285	-0.612782	0	-0.9407153	0.18502903	0.13576794	0.08390856	0.22426605	-0.8947401	0.2026701	0.0461998	-0.4547844	0.1668396	-0.13048792	0.563735	0.1898365	0.15136433	0.24906635	-0.2935753	0.20254374	0.37093544	-0.5469947	0.1469922	0.25172663	-0.22860527	-0.13903236	0.50020075	0.16742182	-0.051305294	0.5177798	-0.7894254	-0.11613417	-0.6012325	-0.2219758	-0.7981477	-0.047324657
ANKRD43	0.21960926	0.53573895	0.5112834	0.5832095	-0.29931736	-0.45135546	-0.06861353	-0.11813259	-0.09630203	0.25242758	0.4012618	-0.18614864	-0.3007121	-0.19934797	-0.595325	0.046896935	-0.52689075	0.093960285	0.16178656	0.21241379	0.21886253	-0.7908087	0.31425524	0.08659458	-0.71133757	0.19473171	0	0.5098438	0.018995285	0.009083748	0.38583994	-0.34067297	0.3069849	0.38918924	-0.23481464	0.35959864	0.3587885	-0.0915885	-0.15881252	0.60680914	0.3090763	-0.1731286	0.75577974	-0.5989809	-0.38968134	-0.56475735	-0.268744	-0.6074772	-0.1658206
ANKRD44	-0.3552227	-0.3473692	-0.2396431	0.47938347	0.33747482	0.5592947	0.2444725	2.2931395	0.8435211	0.43274784	0.591753	-0.103943825	1.4637985	1.3885689	1.4237661	1.3588448	1.1198654	0.544384	0.31505585	-0.6767359	-0.2754326	-0.53969	0.08666992	0.16379833	-0.45409393	-0.29773998	-0.14120197	-0.32467842	0.6116953	0.46063614	-0.012113571	0.5113983	-0.058918	-0.37632847	0.03444767	0.051053047	-0.09282303	-0.007876396	-0.09137726	-0.674541	-0.14584923	-0.30057335	-0.20949268	0.99872303	0.8769045	1.8451662	0.91947365	0.9209976	2.4518976
ANKRD45	0.19445133	0.53938055	0.41313457	0.40981483	-0.3556714	-0.63441896	-0.4020176	0.005939484	-0.08091545	-0.09364605	0.1843853	-0.24902534	-0.2341299	-0.11670542	-0.6487417	0.16791105	-0.7715988	-0.081727505	0.08521223	0.1495843	0.033738136	-0.7896676	0.19189787	0.115073204	-0.73677635	0.08491039	0.005055428	0.25606203	0.10792017	-0.03889799	0.1821351	-0.24053526	0.06050539	0.18794012	-0.3868742	0.29358578	0.3417096	-0.20044565	0.050931454	0.51064825	0.2881899	-0.3429289	0.46494246	-0.6765814	-0.09818125	-0.5708904	-0.24541235	-0.8386388	0
ANKRD46	-0.5200558	0.011532784	-0.4241829	-0.41548634	-0.6836271	0.015016556	0.06599331	-0.55109024	0.28662395	-0.17518806	-0.63811827	-0.4921522	-0.3885355	-0.15889168	0.045077324	-0.025055885	0.08747959	0.29514122	0.30566216	-0.018158913	0.15196037	0.7410202	-0.12523174	-0.40723515	0.5143175	-0.097369194	-0.56369305	0.060141563	0.1363945	0.18023014	-0.6641846	-0.18671894	-0.05370903	-0.4897709	0	0.11907005	-0.24216747	-0.31034184	0.11829758	-0.23228502	0.24483109	0.38748932	-0.41900826	-0.15458298	-0.06491661	-0.033260345	0.27227116	0.6160164	-0.20025063
ANKRD47	0.19350481	0.58080673	0.74448967	0.3565321	-0.19596767	-0.32518244	-0.10148525	-0.050088406	-0.014804363	0.108982086	0.26624918	-0.16669226	-0.15623188	-0.25891447	-0.4308424	0.17492151	-0.5865803	0.22888088	0.047894955	0.031636238	0.3330617	-0.6485472	0.3065567	-0.11157036	-0.55259037	0.1254592	-0.09861088	0.36830044	0.29599476	-0.07607746	0.31754065	-0.22896576	0	0.40435696	-0.35570717	0.36165857	0.3174734	-0.12477207	0.03776741	0.69037104	0.28795338	-0.14966011	0.5442858	-0.3724661	-0.29863453	-0.3094206	-0.045218945	-0.63978386	-0.093605995
ANKRD49	-0.71816826	-0.35122585	-1.0356979	-0.42396355	-0.5420561	-0.027083397	-0.08646202	0.13503265	-0.062160492	0.13108921	-1.0499916	-0.33737183	-0.28574085	0.021597862	0.46250248	0.032571793	0.24864769	0.81295586	0.88520813	0.19189072	-0.05021	0.5227089	0.05688286	-0.08830166	0.15180016	0.11137295	0.15975666	-0.10515785	0.6378851	0.39950657	-0.70790005	-0.20049	0	-0.36320782	0.3983593	0.1831913	-0.1467638	-0.39455128	0.3054285	-0.84828854	-0.23943615	0.14843369	-0.7940426	-0.27767563	0.21653748	-0.03349018	0.18624973	0.20673084	0.037145615
ANKRD5	0.130213261333333	0.61165586	0.621477596666667	0.36758041	-0.234793823333333	-0.429053783333333	-0.363247396666667	-0.102618852333333	-0.070150536	0.064815839	0.335177586666667	-0.25680113	-0.190628213333333	-0.200280983333333	-0.549097533333333	0.142919383	-0.634673916666667	0.091586112	0.0458563163333333	0.068798543	0.213340603333333	-0.852706753333333	0.286286673333333	0.166573524666667	-0.566704433333333	0.10816161	-0.0954380026666667	0.471922246666667	0.17205906	-0.0766582476666667	0.322549976666667	-0.206724483333333	0.231007103333333	0.348300296666667	-0.468749043333333	0.351355236666667	0.24715233	-0.128062884666667	-0.094165962	0.69076204	0.140543938333333	-0.253919596666667	0.598786353333333	-0.706887386666667	-0.265711946666667	-0.608807716666667	-0.300473053333333	-0.685908	0.1170969
ANKRD50	0.24055672	0.35314608	0.4967804	0.28750515	-0.0652895	-0.030182838	0.04168129	-0.11327267	0.30687714	-0.04592514	0.1555953	0.35174274	-0.059467316	-0.1447525	-0.7325306	0.14604759	-0.050538063	-0.021657944	0.13249111	0.15746307	0.6492691	-0.4275589	0.09462929	0.16825199	-0.30946064	0.42961597	0	0.08275986	-0.024415016	0.14732933	0.023889542	-0.036533356	0.32306004	0.17705154	0.11652088	0.31520557	0.24543285	-0.051150322	0.65143394	0.37110233	-0.067047596	-0.018400192	0.42852926	-0.43949032	-0.22295666	-0.5574007	-0.47875977	-0.43058395	-0.47540712
ANKRD55	-0.12022114	0.12416649	0.1517582	0.21447754	-0.27327633	-0.19449997	-0.4351778	-0.58397675	-0.5987692	0.057926178	0.2531128	-0.4253502	-0.43018723	-0.24944973	-0.14793396	-0.18289566	-0.03420639	0.39301682	0.16201401	0.411561	-0.4581542	0	0.5766983	0.084095955	-0.03337574	0.5710163	0.75876236	0.31103706	0.42697334	0.056630135	0.8511591	0.6210432	-0.11206722	-0.16612434	-0.73168373	-0.2823887	0.23184967	-0.06760979	-0.89911604	-0.14948702	-0.14623642	-0.23619843	0.15013123	-0.8412342	-0.7519226	-0.4107046	0.002095223	-0.6482048	0.021131516
ANKRD56	0.105350494	0.5246844	0.8423238	0.59184456	-0.36737728	-0.4167714	-0.17703867	-0.19376087	0.025331974	-0.066829205	0.37018442	-0.2566991	-0.39582586	-0.25823164	-0.32491398	0.045506954	-0.7656965	0.13744259	-0.08145857	0.07390642	0.15225792	-0.7441592	0.09919882	0.11356974	-0.7708554	0.086905	-0.10197973	0.36985922	0.2030983	-0.043262005	0.2981491	-0.20552588	0.09947634	0.34195805	-0.46424103	0.3999095	0.52453184	-0.16873407	-0.20469475	0.70796824	0.13577223	-0.10979748	0.5600734	-0.7674427	-0.2605095	-0.66420317	-0.13620234	-0.5919595	0.14242744
ANKRD6	-0.0742178	0.43512344	0.52501774	0.052614212	-0.31238747	-0.26855755	-0.13304615	-0.13236618	-0.23437786	0.09705353	0.14477062	0.12512398	-0.21530437	0.008295059	0.1429367	-0.22512245	-0.094472885	0.18109035	0.35404205	0.015376091	-0.20931482	-0.65936184	0.37676144	-0.003629684	-0.19248867	0.32428837	0.17049694	0.22647381	0.084822655	0.1460638	0.4069786	0.22389603	0.083034515	0.001496315	-0.06727791	0.16367722	0.12400627	-0.22275162	-0.29666328	0.2186184	0.014637947	-0.07327843	0.20631266	-0.41061592	-0.26403618	-0.31210327	-0.38131523	-0.26730347	-0.14595985
ANKRD7	0.1169879425	0.522560585	0.640375855	0.5012536	-0.313800335	-0.42495322	-0.176236865	0.068367245	-0.13735342	0.047344445	0.156476735	-0.32978606	-0.2896781	-0.09768653	-0.620290285	0.06976104	-0.755441675	0.101790905	-0.0402181135	0.169883252	0.21430206	-0.632586715	0.28704596	0.060514212	-0.662523985	0.1582267265	0.09033084	0.200425145	0.0728969585	-0.005157233	0.207419635	-0.298397065	0.119078875	0.320214745	-0.314238075	0.3005271	0.434418205	-0.175145385	0.0362052925	0.640997175	0.0701487045	-0.066348793	0.64566635	-0.61179305	-0.20333624	-0.46561503	-0.236312865	-0.6714983	0.0845868575
ANKRD9	0.55334663	1.7577085	2.1068773	0.6189203	0.10732651	-0.14358997	-0.35561657	0.06789017	-0.7541857	0.4777546	2.1968985	-0.5704918	-0.31390858	-0.6740217	-0.6781721	0.037703514	-0.63562584	1.3741751	-0.16101074	2.391736	1.4141846	-1.0053883	0.2551098	0.87252045	-1.4062786	0.20031452	1.1012392	-0.18621159	1.3899899	-0.8516073	0.5686836	-0.4571371	-0.09464073	0.21264935	-0.49872017	-0.21010399	0.8923893	0.26758194	1.4805183	1.0377607	-0.2568674	-0.81521606	0.9552803	-1.1183443	-0.20921421	-0.7298937	-0.27006721	-1.0369148	-0.7827425
ANKS1A	0.111044884	0.16527939	0.10052109	-0.020383835	0.442914	0.052794456	0.09693527	0.45846653	-0.046923637	-0.047638893	0.20601273	0.61024857	0.16708755	0.24929523	-0.107097626	-0.3192911	0.053073883	0.034876823	0.03122425	0.22300053	-0.05883026	0.5466738	0.56511784	0.035942078	-0.047527313	0.47225952	1.4779558	0.1451559	-0.015337944	-0.1240139	0.35516357	0.15829563	0.41763496	0.07806778	0.14218426	-0.05441475	0.5246153	0.05416584	-0.08415604	-0.17534065	-0.258111	-0.15454292	-0.16520882	-0.34507465	-0.0710907	-0.33603477	-0.2862339	0.10898304	-0.15963936
ANKS1B	0.0820937146666667	0.655454473333333	0.546106973333333	0.44335636	-0.277220566666667	-0.4357268	-0.25210794	-0.0757428816666667	-0.1611832	-0.08575074	0.22224283	-0.216464996666667	-0.349497316666667	-0.343823753333333	-0.558719796666667	-0.00109195666666666	-0.811357653333333	0.198918023333333	0.155146756666667	0.092714312	0.147631486666667	-0.7395897	0.257778483333333	0.096055031	-0.73808733	0.0775575626666667	0.0526642813333333	0.294346333333333	0.196997961666667	-0.0907848683333333	0.261499723333333	-0.35163053	0.138667903333333	0.234849296666667	-0.487666763333333	0.357843716666667	0.419983386666667	-0.184601626666667	-0.07617092	0.583058833333333	0.144573687666667	-0.279538316666667	0.51019	-0.61619632	-0.32701604	-0.634874503333333	-0.111372473333333	-0.641005836666667	-0.00144561133333333
ANKS3	0.11026049	0.6318989	0.6584878	0.36727762	-0.48148012	-0.47246313	-0.32522964	-0.19287157	0.013365269	0.022378922	0.3133335	-0.321167	-0.4712677	-0.48342943	-0.671721	0.039368153	-0.74383736	0.037587166	0.035640717	0.19222927	0.28187943	-0.5362778	0.12698603	0.32020807	-0.48457193	0.063828945	-0.049369812	0.47162724	0.19378948	0.115244865	0.3195591	-0.44089746	-0.06438494	0.15973473	-0.2822199	0.3369527	0.3330469	-0.34198856	-0.07578325	0.61719036	0.22010326	-0.161201	0.4926567	-0.70912504	-0.25118017	-0.49629736	-0.30691576	-0.7899227	0
ANKS4B	0.061655045	0.4708023	0.55429745	0.23464203	-0.31611347	-0.18943071	-0.35035992	-0.04778242	-0.007378101	0.012781143	0.2863245	-0.10281229	-0.19503403	-0.31852913	-0.48109818	0.06501055	-0.66057587	-0.020766735	0.10864067	0.1438098	0.107595444	-0.76289463	0.25810194	0.029521465	-0.61750793	0.13131666	-0.20096731	0.4007659	0.051995754	0.11733532	0.19673109	-0.3181262	0.24586725	0.129076	-0.12691975	0.19231272	0.38966322	0	-0.13550425	0.4832487	0.36518383	-0.346344	0.5283532	-0.57393026	-0.28951597	-0.4915557	-0.063830376	-0.65677166	0.077879906
ANKS6	0.10817242	0.5587144	0.6245346	0.3256364	-0.17523098	-0.26385736	-0.29100418	-0.011437893	-0.005957604	0.13024187	0.21332216	-0.1302743	-0.11615038	-0.2236886	-0.42538548	0.02052021	-0.62999916	0.008205891	0.08460045	-0.09147835	0.08749485	-0.87701035	0.15824318	0.11918497	-0.66962147	0.19963789	-0.012425423	0.36449766	-0.1831727	-0.1053133	0.25924444	-0.24414825	0.08136225	0.22267103	-0.4205823	0.36639357	0.4245	-0.42992067	-0.21702051	0.6642599	0.15634298	-0.3459134	0.68669605	-0.41706085	-0.0517025	-0.2837143	0.005139351	-0.8672986	0.08390474
ANKZF1	0.0375528333333333	0.327044800666667	0.289983430333333	0.211268902	0.0139044113333333	-0.320508646666667	-0.325857	-0.135228793333333	0.02264436	0.061235268	0.210084113333333	-0.271565751666667	-0.179241173333333	-0.188924946666667	-0.42600282	-0.067636488	-0.38373613	-0.00748077999999999	0.0248274806666667	0.0678895333333333	0.0480060566666667	-0.43899552	0.429979643333333	0.1635952	-0.378571192333333	0.105532331666667	0.257247766666667	0.15330124	0.0918437633333333	-0.271673842333333	0.25453806	-0.17810186	0.112153526666667	0.208619283333333	-0.378495213333333	0.192850586666667	0.352913063333333	-0.107452232333333	-0.220610301666667	0.315827376666667	0.059110482	-0.0807229666666667	0.392683516666667	-0.39098008	-0.19543759	-0.208987553	-0.0248502096666667	-0.586991616666667	0.129362743333333
ANLN	0.02657795	0.70522594	0.753881	0.29477167	-0.17150545	-0.29734993	-0.057977676	0	-0.26547194	-0.007893086	0.47113752	-0.15643644	-0.09238386	-0.15127802	-0.3952446	0.06325722	-0.76685524	0.18621397	0.12519073	-0.004123211	0.19858122	-0.60008335	0.35989523	-0.004883766	-0.6046529	0.13040209	0.36314487	0.45317793	0.26271915	0.06310415	0.32971096	-0.37228298	0.22263956	0.40087128	-0.31517315	0.28564882	0.2431364	-0.123364925	0.37050152	0.39076948	0.3303461	-0.26459408	0.66049004	-0.56516886	-0.28865528	-0.45954418	-0.35859108	-0.8510418	0.07766724
ANP32A	0.006918907	-0.29744244	-0.087841034	-0.39360905	2.475174	2.0145044	1.8105402	2.4477682	0.591136	1.4273481	1.3267145	2.1659184	2.1886597	2.7022934	2.3615484	1.5540657	2.190423	-0.9721966	-0.6787205	-1.105619	-1.048923	-2.0755596	-0.61974907	-0.8454237	-1.6981707	-0.8116102	-0.55072975	0.46953297	-0.27989292	-0.064169884	1.0028248	0.20636082	0.70069504	0.15506268	0.25776577	0.6140585	1.2182074	0.30984497	-0.043126106	-0.61705494	-0.5309868	-0.51880455	-0.25530434	1.6446981	2.2116518	1.9771471	0.73041916	0.8079214	2.0132532
ANP32B	0.3258171	0.2808113	0.57951736	0.4512024	-0.041387558	0.21137524	0.22319317	-0.34046173	-0.49776936	-0.13902569	0.2976904	-0.6249542	-0.15885353	-0.6110668	0.008800507	-0.043787956	-0.31442738	0.44047832	0.21059322	0.62922573	0.34324074	0.012782097	-0.15936852	0.39997864	0.19079971	-0.104037285	0.5461426	-0.32956505	0.067326546	-0.12691212	-0.18592548	0.11019325	-0.640605	-0.086657524	-0.31848907	-0.30255508	-0.074998856	-0.36835766	0.37657738	-0.21405792	0	0.061076164	0.20546341	-0.05582428	-0.18406391	-0.06362343	-0.37353802	-0.13143444	-0.51980114
ANP32C	0.19418526	0.5794778	0.63929224	0.49471235	-0.09249592	-0.56607723	-0.11075497	-0.13455915	-0.08057642	-0.057188034	0.3450718	-0.36086798	-0.4255457	-0.4322858	-0.6896062	0.06900215	-0.70322704	0.030774117	0.12258148	0.2423954	0.31945372	-1.0090051	0.33426666	0.087481976	-0.77689695	0.02832508	0.049387455	0.27260685	0.07927179	-0.11382866	0.36477327	-0.31090975	0.09630108	0.22024584	-0.35465813	0.3472972	0.3995204	-0.27167273	-0.13298178	0.45119905	0.19556427	-0.06811142	0.58216	-0.800035	-0.49312353	-0.60366726	-0.30867004	-0.6965871	-0.18394089
ANP32D	0.12780905	0.48313427	0.6070509	0.4685321	-0.39883614	-0.26216888	-0.08549881	-0.093096256	-0.04337597	0.026904106	0.21917725	-0.19073296	-0.41339302	-0.2414918	-0.6524415	0.2712059	-0.70301676	0.18056536	0.013622284	-0.021276474	0.10326147	-0.9694066	0.24516106	0.091243744	-0.63634443	0.08729792	0	0.4467435	0.08299017	0.036646366	0.23415804	-0.3734274	0.17518234	0.22316694	-0.33437443	0.40059948	0.43745613	-0.17664051	0.15121794	0.51436806	0.07420635	0.046083927	0.5408683	-0.8741698	-0.27199984	-0.6687889	-0.23979378	-0.8714595	-0.081976414
ANP32E	-0.13112831	0.4728098	0.5171294	0.23237658	-0.1461029	-0.12936258	0.06231594	0.080705166	-0.14713955	0.11607981	0.16670561	0.108537674	0.12873077	-0.18584633	-0.17083359	0.460145	-0.5257292	-0.006774902	-0.1351366	0.124667645	0.11156988	-0.83521557	0.0906806	-0.03257847	-0.5301595	0.11367893	0.07224703	0.20148802	-0.024791718	-0.178164	0.3281808	-0.53476906	-0.1100173	0.25258684	-0.3607793	0.31704664	0.30302334	-0.06791115	-0.17582226	0.33924675	-0.04863262	-0.31010532	0.37215376	-0.50155926	-0.08173466	-0.75164604	-0.29340172	-0.5130758	0.04882574
ANPEP	0.27954197	1.1734676	0.70670795	0.7329731	-0.1049099	-0.6115999	0.42502403	0.06419563	-0.6348753	-0.031781197	0.65909195	1.101306	-0.7844982	1.0075312	-0.19861794	0.018410683	0.008694649	-0.020134926	0.1778984	0.52102375	0.3053198	-1.0088205	1.4632301	1.2815456	0.027981758	1.045969	1.9547396	0.48478603	-0.29361534	-0.17115784	0.9190779	0.3867874	0.47262	-0.10352135	-0.29230976	0.091300964	0.97630405	0.17847633	-0.16490936	-0.23066425	-0.15262127	-0.6034374	-0.28996372	-0.7392721	-0.49170876	-0.7588644	-1.0573025	-0.832119	-0.11907196
ANTXR1	0.0833460493333333	0.57893054	0.62894441	0.44865338	-0.229973476666667	-0.405071261333333	-0.398512523333333	0.0357119236666667	0.00432618333333333	0.00667254	0.34233236	-0.111891585333333	-0.14502255	-0.33002774	-0.467796163333333	-0.125484466	-0.693181333333333	0.1671923	0.11965815	0.0686869633333333	0.156418641333333	-0.830753666666667	0.29030991	0.0577764516666667	-0.688155006666667	0.108267782	-0.0588304243333333	0.172010898333333	0.0180015553333333	0.0403820676666667	0.189142226666667	-0.358175276666667	0.0292270976666667	0.1679341	-0.343475976666667	0.220264433333333	0.297696433333333	-0.161933581333333	-0.0469271356666667	0.51553282	0.058946768	-0.035219512	0.526195843333333	-0.60176626	-0.34565799	-0.46495278	-0.22531128	-0.670883966666667	0.064837456
ANTXR2	0.48325634	0.14681911	0.2441721	0.48818016	0.8607292	0.00485611	0.16135216	0.34864044	-0.28113556	0.3083248	0.43907452	0.66492844	0.025393486	0.61309147	-0.014865875	-0.17851734	-0.017837524	0.08235645	0.12229252	0.18959618	-0.22001743	0.29723167	0.9934616	0.733613	0.4162178	0.81615067	0.9945755	-0.15892601	0.26041317	-0.09269714	0.8740673	0.7309141	0.37535858	0.7396641	0	0.68888855	0.110936165	0.2553091	0.30007267	-0.9164486	-0.99703026	-0.38585854	-0.47190666	-0.4310608	-0.45669842	-0.57353306	-0.7803116	-0.21630096	-0.66724396
ANUBL1	0.18660736	0.57580376	0.5953398	0.3444376	0.038962364	-0.116147995	-0.15451527	0.118905544	0.09369373	0.10207367	0.3702855	-0.011013031	-0.13148022	-0.23737621	-0.015255928	0.20208883	-0.03869438	-0.10461187	0.11522961	-0.06735802	0	-1.0826154	0.21892309	-0.08983517	-0.75995874	-0.052999973	-0.24291945	0.2777419	-0.029557228	-0.10988045	0.16873837	-0.108115196	0.2105565	0.11607027	-0.48293924	0.15186262	0.28465128	-0.23820877	0.007884026	0.5677142	0.102232456	-0.35906792	0.6453047	-0.20556736	0.12054539	-0.23216534	-0.15631485	-0.18004227	0.21428013
ANXA1	0.5356331	0.17555332	-0.29049587	-0.38075638	-0.118528366	0.110277176	0.5321598	0.17007732	0.41165257	-0.019418716	-0.29421806	0.48406982	-0.07510662	0.32131386	-0.18342209	0.11119938	0.5973892	-0.19528389	0.11455631	0.4117098	1.0714188	0.2956581	-0.04284954	0	1.0146494	0.7923069	0.41403198	0.07529926	-0.48611164	0.29609203	-0.04411316	-0.023547173	0.5376978	0.20719147	0.31908607	0.10297108	-0.44911003	0.22672176	0.8917265	-0.39447594	0.24445152	0.10869694	-0.64488983	-0.07099724	-0.18721962	-0.4287386	-0.5037451	0.23478794	-1.1700363
ANXA10	-0.010690689	0.6633105	0.40994215	0.37821198	-0.2642455	-0.47891998	-0.5060568	0	-0.32988644	-0.1354847	0.17198706	-0.22093725	-0.25270367	-0.2945199	-0.51944923	0.0958519	-0.8347373	0.12453318	0.16610527	0.03315735	0.29275465	-0.67568874	0.21990395	-0.03131199	-0.74409246	0.23360348	0.017606735	0.4617014	0.20781612	0.11736536	0.25819683	-0.20449543	0.043190002	0.25496674	-0.4156394	0.2005105	0.39932108	-0.19413853	0.040076733	0.49298668	0.10093832	-0.15851498	0.56711626	-0.72171783	-0.19835949	-0.76884556	-0.44791174	-0.8672652	-0.1853447
ANXA11	0.115907668333333	-0.144603092666667	0.175036431333333	0.600619633333333	0.20080916	0.0794337533333333	-0.103621483333333	1.03689638666667	-0.108812012666667	0.148892082333333	0.210636456666667	0.06312307	-0.05180645	0.362178166666667	-0.0813690833333333	-0.366649308333333	-0.298933363333333	0.175367672333333	0.629458423333333	-0.601325353333333	-0.493691446666667	-0.125761358	0.243251166666667	0.594477653333333	-0.149766608333333	0.646441463333333	0.740455626666667	0.0353221876666667	-0.10656611	0.382943156666667	0.675547923333333	0.78558096	-0.034877458	-0.075373959	-0.24894111	-0.31698735	0.42075412	-0.17315992	-0.692269326666667	-0.77881893	-0.340924263333333	-0.170432726666667	-0.261272752	0.111385981	-0.207843144666667	0.26086712	-0.143975892	-0.509537053333333	0.5709928
ANXA13	0.124125638666667	0.550410276666667	0.624889533333333	0.40546752	-0.287273246666667	-0.43126058	-0.314522266666667	-0.105700015	-0.128689606666667	0.0318428676666667	0.24092356	-0.33475844	-0.259802976666667	-0.342229366666667	-0.489294533333333	0.0759744646666667	-0.835838166666667	0.0858955383333333	0.0176898633333333	0.18346564	0.187158106666667	-0.895194206666667	0.244231223333333	0.0502398813333333	-0.74368413	0.092103961	-0.0716775253333333	0.43500567	0.177464486666667	0.040618737	0.281870836666667	-0.264435126666667	0.107830523333333	0.156814255333333	-0.499370746666667	0.345578193333333	0.396686546666667	-0.189154623333333	-0.024564266	0.577459013333333	0.118318716666667	-0.22100671	0.570976116666667	-0.763299783333333	-0.296685696666667	-0.66146741	-0.25007073	-0.757636866666667	-0.0809853866666667
ANXA2	0.81555495	-0.109213833333333	0.38481634	0.234186174666667	0.09253661	0.609835633333333	0.0263220466666667	-0.131926218666667	-0.278359093333333	0.02205054	0.198218984666667	0.537110646666667	0.0447721496666667	-0.792867356666667	-0.62990506	-0.595707275666667	-0.40853882	-0.52851423	-0.28888258	-0.0621264773333333	0.27767372	0.33439445	-0.385677663333333	0.5438671	0.144563993333333	0.100613595333333	-0.492866196666667	-0.215749743333333	-0.597560873333333	-0.257887525	0.451972966666667	0.28261344	0.32899062	0.32524555	0.458936686666667	-0.250333786666667	-0.465093290666667	0.185745878666667	0.28496742	0.250314394666667	-0.00523599	0.234000525666667	0.180759745	-0.148657800666667	-0.49113465	-0.447145466666667	-0.640267373333333	-0.663900373333333	-0.920564343333333
ANXA2P1	0.8308735	-0.94966507	-0.18105221	0.016629219	1.6932669	2.4117022	1.7562494	1.6386204	0.8107996	1.1638327	1.6135025	2.019494	1.897233	1.2404509	1.368618	1.1722536	1.8225222	-1.8725405	-1.2251234	-1.4351892	-0.9940748	-1.6740284	-2.3867893	-1.0895166	-1.226676	-1.8368721	-2.5456533	-0.38417244	-0.8534765	0.13066673	0.39221764	1.2912178	0.27154064	0.26909828	0.93272114	0.09997463	-0.44303417	0.6438389	0.7752819	-1.0261536	-0.9378586	-0.16467094	-0.33581734	1.6785641	1.0739393	1.205615	0.5546255	0.90718365	0.39229774
ANXA3	-0.1697731	0.18318653	-0.05791521	0.37398815	1.0570383	0.7215042	0.34128952	2.980256	-0.44688034	0.6908369	0.39718723	1.9585934	0.73596954	1.5084047	1.1189089	0.7562332	1.4165945	-0.59632397	-0.41417503	-0.11630821	-0.25187588	-1.2834454	-0.16113758	-0.07511711	-1.3963547	-0.42077827	0.2370987	0.5984726	0	0.39596367	1.683094	0.6644554	1.4801416	0.38675308	1.4451332	0.31661224	0.32853985	0.73681164	0.15438747	-0.09121132	-0.47381592	-0.30261993	-0.032876015	0.1000576	-0.04993248	0.21182442	-0.81910706	0.392972	1.3952274
ANXA4	0	0.2242341	0.000297546	0.08933115	0.28290844	1.0585814	0.6902609	0.47384548	0.35993195	0.037773132	0.14881325	0.6880703	0.697093	0.61959934	0.31853485	0.44192123	1.2708616	-0.5381665	-0.45642996	-0.36741543	-0.35919094	-1.1082954	-0.34831285	-0.74649334	-0.87023544	-0.5668125	-0.6070862	0.12121487	-0.28262615	0.083722115	0.052666664	0.25362396	-0.23078823	0.035902977	0.028848648	-0.18368387	0.017385483	-0.096440315	0.02309227	0.12994671	-0.242517	-0.39092922	0.02281332	0.48762608	0.52987385	0.21333885	0.23157215	0.84634876	-0.15561867
ANXA5	0.88109684	-0.21536732	0.4735813	-0.1489439	-0.10776615	-0.22757053	0.19491005	-0.7256985	-0.32159615	-0.06098938	0.17791653	0.2009983	-0.5633211	-0.74551296	-1.1254272	-1.0875406	-0.6306591	0.03177452	0.034897804	0.34877682	0.68980694	0.34644318	0.019154549	0.4848957	0.24877167	0.73290634	-0.3013668	0.56358814	-0.5466337	-0.6913786	0.29623413	-0.35597324	0.11499596	-0.030323982	0	0.04144001	-0.32586098	-0.011467934	0.41909504	0.8053436	-0.03384304	0.37450695	-0.04180813	-0.38868237	-0.72568417	-0.7409582	-0.9707136	-0.873662	-1.3891678
ANXA6	0.389168505	0.02521491	0.208625315	0.0410513875	-0.133055925	-0.194886925	-0.156188725	-0.49888754	0.051044703	-0.013664961	0.09508967	-0.22769904	-0.17130971	-0.42472482	-0.328231575	-0.1468737085	-0.506344555	-0.15874839	-0.289823055	-0.0241987725	-0.222808835	0.474298715	0.070404768	0.101236581	0.309139965	0.0451424125	-0.15317416	0.0457422735	-0.244075535	-0.181228875	-0.04587722	-0.29039359	-0.01702857	0.21134972	-0.404506925	-0.046537161	-0.087074755	0.207531215	-0.400175335	0.26026893	0.106642485	0.319442035	0.460670225	0.01618409	-0.05712819	-0.1385753175	0.0497596265	0.149903535	-0.443979745
ANXA7	0.189110511	0.19362259	0.2937333485	-0.02830195	-0.09727192	-0.18216777	-0.034994365	-0.1621692175	0.00228524	0.045229196	0.010332345	0.03531432	-0.285236365	-0.103019475	-0.409578795	-0.118462802	-0.28434515	0.107634543	0.024960045	0.16992402	0.0798628335	-0.13071752	0.104363681	-0.1286718865	0.0989151	0.20352912	0.208001615	0.07677579	-0.08836484	-0.124384165	0.03430462	0.01818943	-0.0981163995	-0.1213376525	0.04420162	0.098489285	0.308739665	-0.014204745	0.1542124745	-0.036550045	-0.0871121885	-0.17097616	0.176962375	-0.356221435	-0.17787552	-0.437666425	-0.242956635	-0.13756657	-0.605942965
ANXA8	0.19613409	0.62410164	0.5958319	0.63831615	-0.27281237	-0.6314354	-0.44742155	-0.16004086	-0.10154009	-0.058412075	0.26520634	-0.3380971	-0.32365894	-0.61165047	-0.7065263	-0.22239447	-1.0872641	0.25478935	0.19451904	0.23670483	0.17602396	-0.658463	0.50712633	0.24488306	-0.7572279	0.31852484	0.6017785	0.30036592	0.23783731	-0.22158813	0.31827545	-0.3924365	0.23402452	0.30145168	-0.42335463	0.31941652	0.48292112	-0.1830883	-0.1085248	0.7658434	0.014246941	-0.12831354	0.6114826	-0.81652355	-0.41208506	-0.60900116	-0.15938663	-0.85387516	0.008405685
ANXA8L1	-0.041806698	0.66082287	0.68766594	0.4916048	-0.40128803	-0.40467787	-0.24419022	-0.27180672	-0.06920624	0.10701609	0.46700048	-0.28995323	-0.3192997	-0.29207897	-0.33938837	0.030527115	-0.84214926	0.1824832	0.29853296	0.3210721	0.29332733	-0.9329691	0.26551247	0.002684116	-0.8164902	0.28550196	0.0337224	0.37164116	0.24048615	-0.030753613	0.47385216	-0.25834608	0.1720128	0.30454016	-0.44561768	0.47445726	0.3160963	-0.28407097	-0.001497746	0.47832394	0.16183853	-0.13665867	0.6129136	-0.7372117	-0.14370346	-0.42822313	-0.3760996	-0.47977686	-0.069378376
[truncated: 17,880 more rows]
[truncated: 14 more columns]
