# Supplementary material for: Identification of anoikis-related genes classification patterns and immune infiltration characterization in ischemic stroke based on machine learning
Source: Front Aging Neurosci. 2023 Mar 23;15:1142163. doi: 10.3389/fnagi.2023.1142163 (PMC10076550; doi:10.3389/fnagi.2023.1142163)
Supplement: Supplementary file 9 [file Data_Sheet_9.ZIP › 05.sva/GSE58294.txt]

geneNames	GSM1406033	GSM1406034	GSM1406035	GSM1406036	GSM1406037	GSM1406038	GSM1406039	GSM1406040	GSM1406041	GSM1406042	GSM1406043	GSM1406044	GSM1406045	GSM1406046	GSM1406047	GSM1406048	GSM1406049	GSM1406050	GSM1406051	GSM1406052	GSM1406053	GSM1406054	GSM1406055	GSM1406056	GSM1406057	GSM1406058	GSM1406059	GSM1406060	GSM1406061	GSM1406062	GSM1406063	GSM1406064	GSM1406065	GSM1406066	GSM1406067	GSM1406068	GSM1406069	GSM1406070	GSM1406071	GSM1406072	GSM1406073	GSM1406074	GSM1406075	GSM1406076	GSM1406077	GSM1406078	GSM1406079	GSM1406080	GSM1406081
A1BG	-3.25281	-2.4199	-2.51224	-3.24885	-2.57967	-3.65592	-2.81863	-2.42652	-3.47878	-2.65121	-3.11624	-3.78264	-3.10865	-3.70154	-2.82709	-3.49429	-2.54388	-3.20258	-2.79768	-3.23635	-3.12129	-2.43713	-3.6441	-2.48817	-2.04364	-3.17361	-2.85976	-2.97971	-2.36347	-2.18346	-2.08129	-2.34637	-2.34772	-3.46724	-3.6663	-3.1408	-2.46365	-2.73372	-3.41986	-2.09274	-2.94609	-3.73906	-2.73604	-2.67154	-2.24177	-1.64182	-3.10907	-1.80518	-3.05055
A1BG-AS1	-0.43954	-0.34243	-0.39995	-0.38064	-0.12963	-0.63585	-0.7654	-0.33593	-0.74736	-0.22317	-0.61238	-0.66905	-0.57265	-0.60415	-0.32486	-0.45895	-0.23665	-0.28919	-0.22862	-0.83911	-0.44571	-0.46548	-1.08308	-1.09678	-0.149863	-0.312264	-0.852791	-0.86052	-0.651654	-0.656585	-0.442961	-0.664023	-0.0149727	-0.531008	-0.802169	-0.57702	-0.492634	-0.21114	-0.630953	-0.609135	-0.471328	-1.39129	-0.496537	-0.357008	-0.593773	-0.589184	-0.59189	-0.8183	-0.56796
A1CF	-4.796695	-5.105265	-5.11517	-4.889865	-5.276715	-4.97147	-4.7713	-5.351125	-5.03574	-5.71949	-5.006085	-5.46247	-4.784045	-5.15338	-5.721105	-5.14358	-5.56703	-5.156375	-4.95403	-5.48376	-5.44761	-5.244515	-5.55001	-5.094065	-5.540295	-5.41326	-5.710455	-5.289785	-5.33765	-5.296815	-5.1228	-5.506875	-4.38083	-5.109735	-5.249285	-4.88013	-5.520825	-5.31571	-4.78489	-5.430345	-5.231165	-5.59952	-5.14872	-4.82454	-5.07144	-5.331125	-4.815595	-5.290225	-5.740285
A2M	-2.81753	-2.96039	-3.035085	-3.010135	-3.657635	-2.856815	-2.49425	-3.10906	-3.192075	-3.161455	-2.62308	-3.39504	-2.98083	-2.67747	-2.896165	-2.909345	-3.998425	-3.10363	-2.74163	-2.58531	-3.212995	-3.14941	-3.74312	-3.58458	-2.77968	-2.9382	-2.53272	-2.244685	-2.821855	-2.695925	-2.51925	-2.6295	-4.17179	-3.374795	-3.13215	-2.760635	-2.8664	-2.19207	-2.79128	-3.01932	-2.8271	-2.916725	-2.951755	-2.638515	-2.663635	-2.62569	-3.03674	-2.98268	-3.08199
A2M-AS1	0.2115	-0.17379	-0.46247	-1.27762	-1.79965	-0.1305	0.6187	0.183	-0.37236	-0.55713	0.5641	-0.69628	-1.28089	0.2199	0.4086	0.1277	-1.5196	-1.02682	-0.87436	0.3204	-1.1113	-0.82233	0.00660038	0.107911	0.477605	0.740097	-0.143658	0.731909	-0.193887	0.280127	-0.0729151	-0.193939	-1.25093	-1.3541	0.247041	1.01935	0.11659	0.599913	0.336182	0.317574	-1.2837	0.768812	-0.871764	-0.614821	0.332657	0.745403	0.3265	-0.85641	0.4532
A2ML1	-5.031275	-4.756445	-4.02781	-4.69778	-5.28098	-5.284645	-5.22888	-4.94383	-5.038345	-4.430715	-4.49758	-4.770165	-4.369205	-4.877095	-4.954495	-4.691925	-3.90515	-4.92935	-5.00659	-4.698945	-5.564775	-5.315625	-4.679185	-4.90083	-4.809165	-5.49876	-5.16386	-4.96658	-5.04704	-4.80533	-4.877025	-5.044945	-4.65293	-5.182595	-5.17877	-5.251135	-5.160545	-5.16133	-5.11962	-5.07813	-4.84681	-5.3594	-5.31377	-5.114945	-5.14215	-5.331125	-4.58402	-4.92581	-4.850605
A2MP1	-1.8508	-1.66767	-1.85866	-2.28406	-2.47975	-1.75739	-1.22225	-2.20668	-1.46699	-1.85713	-0.92275	-2.00681	-1.9712	-1.79206	-1.27553	-1.0144	-1.93465	-3.15503	-2.84316	-1.75852	-2.43323	-2.34701	-1.38362	-1.21819	-1.72528	-1.67139	-2.63312	-1.33433	-2.4051	-1.91726	-3.71822	-2.38483	-4.58732	-2.70867	-2.09946	-2.03302	-1.69469	-0.960281	-1.20443	-1.61315	-2.69519	-1.30209	-2.88902	-2.74234	-0.562427	-1.20801	-1.6776	-2.85444	-1.95997
A4GALT	-1.5498	-1.91125	-1.87984	-1.82994	-1.60282	-1.97461	-1.65446	-1.84751	-2.18261	-1.63463	-1.47203	-1.94021	-1.70271	-1.6357	-1.5067	-1.74992	-1.74	-1.62876	-1.44626	-1.91077	-1.633	-1.61052	-2.21364	-1.15621	-1.03476	-1.67139	-1.67339	-1.71753	-1.13882	-1.47254	-1.50828	-1.36581	-1.51875	-1.13967	-1.89207	-1.88599	-1.48928	-1.63551	-2.02174	-1.94278	-1.52842	-1.56721	-1.36615	-2.15456	-1.64123	-1.46352	-1.02234	-1.35972	-1.8451
A4GNT	-4.95944	-5.32904	-5.11957	-5.42465	-4.96514	-5.38937	-5.63695	-5.39858	-5.80535	-4.96573	-4.60399	-4.30473	-5.24326	-4.76961	-5.50479	-5.1656	-4.99031	-5.15598	-5.12266	-4.96383	-5.45041	-5.2621	-4.87318	-4.31835	-4.8893	-5.13928	-5.40864	-5.21135	-4.67837	-4.63547	-5.28612	-4.90434	-4.58732	-5.18418	-4.09482	-3.95307	-4.72653	-4.9964	-4.99254	-4.79906	-4.99893	-4.56895	-4.98114	-4.81268	-5.32467	-4.78471	-4.67225	-4.68958	-4.87906
AA06	-4.07503	-3.75448	-3.45919	-3.88952	-3.86904	-3.37545	-3.46874	-4.10996	-3.61638	-3.75185	-3.84068	-4.0275	-4.32741	-3.55624	-3.54165	-3.64296	-3.96337	-3.46709	-4.24997	-4.149	-4.56369	-3.54804	-3.78365	-3.67972	-3.4291	-4.23967	-4.59107	-4.54663	-3.57634	-3.75997	-3.5867	-4.35799	-3.89114	-3.91318	-3.86674	-4.19852	-3.87951	-4.48107	-4.02404	-4.06168	-4.27801	-3.93856	-3.60529	-4.0578	-3.77254	-4.46243	-3.59156	-3.91677	-3.75941
AAAS	0.4858	0.2294	0.1936	0.6275	0.308	0.1948	0.0455999	0.0441999	0.2949	0.4838	0.5902	0.0407	0.4073	0.2131	0.4957	0.3676	0.4714	0.3403	0.6608	0.0128002	0.663	0.2001	0.554	0.451009	0.263977	0.418048	-0.00999165	0.204201	0.223079	0.170031	0.365935	0.0916548	0.291105	0.517796	-0.0511541	0.866974	-0.278973	0.491446	-0.0436954	0.358605	-0.501214	0.201036	0.119441	-0.126472	0.251201	0.436431	0.3938	-0.14046	0.00380039
AACS	-0.27505	-0.80011	-0.41533	-0.44022	-0.45183	-0.32335	-0.85437	-0.73848	-0.49976	-0.6583	-0.57716	-0.36249	-0.82478	-0.56835	-0.69442	-0.19222	-0.82657	-0.60336	-0.39645	-0.93382	-0.32542	-0.80223	-0.60615	-0.649766	-0.140308	-0.125373	-0.134351	-0.131199	-0.486125	-0.671151	-0.618998	-1.00974	0.19184	-0.505107	-0.77647	-0.15243	0.260171	-0.154958	0.530798	-0.51084	-0.671991	-0.385764	-0.784746	-0.736006	-0.642107	-0.168858	-0.51931	-0.65823	-1.22615
AACSP1	-5.10741	-4.99309	-4.46353	-3.75169	-5.59193	-4.18367	-4.11005	-4.18357	-4.75823	-4.62862	-4.96919	-5.4707	-4.74181	-4.91297	-4.71888	-4.51218	-5.17103	-3.71988	-5.01256	-4.70244	-5.21783	-5.03967	-4.87318	-4.75434	-5.05522	-4.58198	-5.86981	-5.36822	-4.00384	-4.02014	-4.31873	-4.62541	-4.31452	-4.31321	-3.86674	-5.07591	-4.72653	-4.9964	-4.90867	-5.7075	-4.41019	-5.68274	-5.6464	-4.81268	-4.59055	-4.15185	-4.67225	-4.84951	-4.60682
AADAC	-4.95944	-5.43957	-5.11957	-5.03662	-6.16062	-5.60465	-5.43255	-5.21737	-5.51909	-5.3186	-5.4069	-5.04157	-4.91069	-5.80037	-5.73687	-5.01199	-4.9007	-5.83169	-5.64688	-5.74504	-5.33395	-5.15121	-4.49867	-4.90145	-5.2205	-5.68724	-5.72135	-5.36822	-5.82203	-4.97066	-5.43532	-5.84783	-4.96837	-5.72023	-4.94393	-5.19383	-5.59501	-4.9964	-5.41573	-5.7075	-5.31107	-5.8392	-4.98114	-5.41721	-5.70464	-5.41151	-5.28103	-5.31231	-5.7466
AADACL2	-4.88336	-5.54857	-5.23004	-5.2321	-5.59193	-4.46145	-5.83832	-6.07314	-6.07903	-5.55355	-5.47775	-6.05617	-5.78088	-6.04012	-4.82365	-5.55549	-5.95432	-5.50037	-5.44375	-5.90644	-5.6818	-5.48004	-6.11041	-5.59949	-5.84599	-5.85824	-5.24622	-5.66405	-5.82203	-5.91927	-5.43532	-5.72273	-5.08652	-5.46089	-5.86009	-5.52694	-5.73469	-5.65683	-6.05412	-5.7075	-5.91251	-6.13714	-5.95504	-5.79383	-6.18044	-5.41151	-5.28103	-5.45751	-5.7466
AADACP1	-5.24943	-5.86295	-5.85701	-6.04752	-6.23467	-6.44449	-6.3127	-6.07314	-6.16657	-6.00244	-6.00688	-5.87112	-5.98799	-5.86207	-6.38747	-6.08037	-5.70411	-5.72342	-5.64688	-6.20863	-5.9075	-5.98688	-5.96781	-5.33116	-5.69713	-6.02161	-5.56737	-5.66405	-6.0713	-5.91927	-5.43532	-5.84783	-4.96837	-5.72023	-6.26311	-5.41952	-6.25041	-5.95239	-5.74492	-6.05929	-6.05214	-6.27747	-5.53878	-5.79383	-6.18044	-5.95995	-5.55393	-5.31231	-6.15275
AADAT	-3.91277	-3.02416	-4.89734	-4.93866	-3.9324	-5.07864	-4.74229	-4.50257	-3.61638	-4.0541	-3.7874	-3.50326	-3.61908	-3.5106	-4.25504	-5.78583	-4.16652	-4.70272	-3.86589	-4.70244	-3.43324	-4.49203	-3.25658	-5.04732	-4.56311	-5.32617	-5.56737	-4.37911	-4.67837	-4.80232	-4.48155	-4.10975	-4.58732	-4.17453	-4.63848	-4.955	-5.30696	-3.86575	-5.2467	-4.06168	-5.46618	-5.19628	-4.86928	-4.23187	-4.18018	-4.15185	-4.18975	-4.84951	-4.87906
AAED1	-2.30028	-1.56777	-2.01388	-1.79495	-1.52605	-2.42397	-2.21883	-2.37979	-2.29368	-2.26012	-1.79717	-2.62046	-2.6651	-1.90658	-2.18165	-1.7819	-1.4378	-1.87615	-1.9442	-1.74415	-1.54974	-2.01083	-3.60036	-1.65924	-2.19367	-2.08729	-0.883647	-1.71753	-1.68776	-1.78464	-1.50828	-1.73655	-0.36566	-2.17185	-1.68664	-1.66001	-1.27608	-1.05994	-0.907409	-1.38315	-2.4042	-1.74391	-1.94579	-2.0611	-1.40049	-2.08228	-1.52768	-1.38736	-1.86735
AAGAB	0.222639966666667	-0.0587366666666667	0.414193333333333	0.4655	0.0789833333333333	0.0219766666666666	-0.0258966666666667	-0.128316666666667	0.217216533333333	0.527553333333333	-0.06652	0.359163333333333	0.13195	0.255693333333333	0.274166666666667	0.385433333333333	0.20518	0.24524	0.5437366	0.142746666666667	0.324006666666667	0.26316	-0.19354	0.340675633333333	0.492517333333333	0.64012	-1.01789366666667	0.8338127	0.136606433333333	0.483654	0.327807666666667	0.227517666666667	-0.0344401666666667	0.2635526	0.446397433333333	-0.0269056666666667	0.733445666666667	0.656354	0.424552666666667	0.694740533333333	0.316469	0.340989	-0.366319	-0.0920523333333334	0.378102666666667	0.519213	0.39447343	0.178213333333333	0.390793466666667
AAK1	-1.73116571428571	-1.45367714285714	-1.48483571428571	-1.27588714285714	-1.45332714285714	-1.53198285714286	-1.42326571428571	-1.13383857142857	-1.46918	-1.76279285714286	-1.53826142857143	-1.74818714285714	-1.67568428571429	-1.51630571428571	-1.92477	-1.65243428571429	-1.98620285714286	-1.81213857142857	-1.96927857142857	-1.65360571428571	-1.55828571428571	-1.86528285714286	-1.53685142857143	-1.76080428571429	-1.49053714285714	-1.73009285714286	-1.33115428571429	-1.68251	-1.62015442857143	-1.57672428571429	-1.93405571428571	-1.95976142857143	-2.22472471428571	-2.08269857142857	-1.9673	-1.446936	-1.63596	-1.40778285714286	-1.52373285714286	-1.65605857142857	-1.69921857142857	-1.788018	-2.28666571428571	-2.11394	-1.75914285714286	-1.54404571428571	-1.50116	-2.15076285714286	-1.91596714285714
AAMDC	-0.93977	-1.26464	-1.34192333333333	-1.12118666666667	-0.827626666666667	-1.42905	-1.44006333333333	-1.20396	-1.44807	-1.66631	-1.41158333333333	-1.47614663333333	-1.48104333333333	-1.15009333333333	-1.49417333333333	-0.84472	-0.8834	-1.20910333333333	-1.10566666666667	-1.5419967	-0.99101	-1.50214	-0.80287	-1.56393166666667	-1.38436433333333	-1.30764	-1.896038	-1.68734	-1.32576166666667	-1.32880966666667	-1.00888266666667	-1.53906666666667	-1.126388	-1.67018526666667	-1.522257	-0.817249333333333	-1.032821	-1.25787966666667	-1.32345	-1.42068666666667	-1.34331366666667	-1.39426966666667	-1.477393	-0.880603666666667	-0.985956666666667	-1.29410333333333	-1.22398666666667	-1.66296	-1.33663666666667
AAMP	0.1291	0.1088	0.2037	0.4457	0.1916	0.1385	-0.30847	0.1152	0.5387	0.3539	0.0292997	-0.0677099	0.124	0.0422001	0.2581	0.00809956	0.4346	0.0621996	0.3124	0.3408	0.4023	-0.0260401	0.5394	-0.119631	0.136154	0.307816	0.362915	0.0729046	-0.0799217	0.194341	0.0711851	0.0633678	0.677939	-0.00110817	-0.179996	-0.0707169	-0.144746	0.106398	-0.221692	0.0505447	0.132173	0.421336	0.23501	-0.068471	0.237909	0.156233	-0.0416298	-0.28894	-0.17202
AANAT	-4.88336	-4.25552	-4.56923	-4.93866	-4.44503	-4.70476	-4.56532	-3.90447	-4.84884	-5.43654	-4.89543	-5.15032	-4.65753	-4.41912	-4.82365	-4.78899	-4.9007	-5.38638	-4.35412	-5.14097	-4.98925	-5.03967	-5.19107	-4.60723	-4.72462	-5.50944	-4.59107	-5.04947	-4.00384	-5.13852	-4.15942	-5.32426	-4.45244	-4.895	-4.63848	-4.70607	-4.58793	-5.33589	-4.66316	-5.15558	-4.84502	-5.03362	-5.09366	-4.41731	-3.92308	-4.78471	-4.35016	-5.31231	-4.35728
AAR2	0.5843	0.4281	0.7976	0.9498	0.6068	0.6009	0.5214	0.6869	0.702	0.534	0.7489	0.1466	0.4702	0.6041	0.344	0.9911	0.6261	0.5945	0.7284	0.9415	0.9988	0.5004	0.5097	0.738901	0.520401	0.859525	0.816033	0.765008	1.17036	0.764374	0.819661	0.570026	1.01207	0.803391	0.667897	0.851337	0.969888	0.766269	0.901763	0.76401	0.87219	1.13102	0.938722	0.558022	1.24433	0.804633	0.6977	0.3103	1.0211
AARS	1.01	1.176	1.4149	1.4356	1.2532	1.0773	0.446	0.8154	1.4752	1.1755	0.5562	0.8421	1.1618	1.3845	0.9734	0.9067	0.6396	0.9983	1.4095	1.4069	1.2767	0.6501	1.2542	1.40605	1.34274	1.60394	1.60298	1.36636	1.24964	1.74381	0.322283	1.15328	1.43741	1.26131	1.27411	1.30607	0.853932	1.74306	1.39642	1.14523	0.998588	1.27422	1.12255	0.466817	1.58777	1.20712	1.8814	0.555	1.2784
AARS2	0.03551985	-0.10754	0.2020051	-0.08699975	0.08417	-0.07146	-0.31398	-0.545835	-0.19919	-0.05479	-0.398975	-0.38232	-0.339285	-0.1748099	-0.1999002	-0.244055	-0.329825	-0.369335	0.0647099	-0.29382	-0.06977985	-0.414035	0.5298	-0.2665085	0.0206415	0.1167389	-0.1667245	-0.17321425	-0.532637	-0.040894	-0.7905275	-0.3723535	-0.3982075	-0.6126845	-0.2372965	-0.4495105	-0.561368	0.3637095	-0.3800545	0.129857	-0.2333715	-0.3892955	-0.4210205	-0.9381855	-0.2714066	0.1704538	-0.290765	-0.754175	-0.22105015
AASDH	-0.17715	0.101185	-0.314565	0.152955	0.617885225	0.15658	-0.19464	0.6119	0.48867475	0.54068995	-0.271505	0.02571	-0.522595	0.66040015	0.0931149999999999	-0.211385	0.34084	0.17222	0.12749	0.6109998	0.407075	-0.2582	0.120835	0.267901	0.231279	-0.462822	0.4188345	0.4824081	0.0983285	0.38718	-0.5597595	-0.3148135	-0.24179	-0.2823075	0.2388625	0.15383	0.372624	0.70657	0.051795	0.0952175	-0.125872	-0.096292	-0.447487	-0.489502	-0.3654065	0.412899	0.379745	0.285175	-0.25251
AASDHPPT	-0.936906666666667	-1.0132	-1.35178333333333	-1.43232	-1.04581	-1.33497676666667	-1.31375333333333	-1.55089666666667	-1.37218666666667	-1.13976667666667	-0.65588	-1.02202655333333	-0.966413333333333	-1.22915333333333	-1.58949333333333	-1.45175666666667	-0.430710096666667	-1.12173333333333	-1.05434666666667	-0.923236666666667	-0.969183333333333	-1.35666	-1.32159016666667	-1.12865603333333	-1.06851033333333	-0.864602	-0.774882333333333	-0.710436333333333	-0.727704	-0.888320666666667	-1.348997	-0.8112994	-0.58993	-1.29611366666667	-0.966687	-1.27248	-0.226880333333333	-0.681084333333333	-0.676712666666667	-0.678659	-0.782006333333333	-0.676609	-0.748728	-1.37844733333333	-1.03810733333333	-1.11895566666667	-0.9036901	-0.44327	-1.02678666666667
AASS	-2.933055	-3.363095	-3.892395	-2.655625	-3.234525	-4.88493	-3.63748	-3.33478	-4.39068	-4.12819	-3.62365	-3.98853	-3.35027	-3.097575	-4.52106	-3.963835	-3.587425	-3.994	-4.414135	-2.90152	-4.37502	-4.19283	-3.48806	-3.920005	-4.643865	-4.4444	-5.00662	-3.808375	-4.535685	-2.87953	-4.727085	-5.04413	-4.7821	-5.295365	-3.94842	-4.70341	-4.30779	-3.20718	-3.69207	-4.80302	-3.577605	-4.001085	-5.302465	-4.638195	-3.687725	-3.953275	-3.606815	-4.920745	-4.83502
AATF	2.2343	1.9479	1.8603	1.9073	1.5417	1.8802	1.5977	1.882	1.8111	2.0652	1.656	1.8335	1.8216	1.3537	2.2393	1.6995	1.5931	1.9243	1.8809	1.8954	2.0773	1.9074	1.746	1.95947	1.76245	2.74892	2.54838	2.18884	1.51538	1.99971	2.03572	2.13298	2.1791	2.41097	2.02054	1.99517	2.05054	1.67029	1.78107	1.835	1.97106	2.27074	2.47503	2.34906	1.72112	2.20359	2.1358	1.9141	2.3924
AATK	-0.56065	-0.59767	-0.55312	-0.87918	-1.13544	-1.08654	-0.27029	-1.45956	-1.03034	-0.82023	-1.16268	-0.72402	-1.35596	-1.2768	-0.0219402	-0.26568	-0.67159	-0.18404	-1.09042	-0.45271	-0.72896	-0.44976	-0.6955	-0.308989	-1.18381	0.0583334	0.762234	0.435606	-0.728853	-0.243523	0.35731	0.199561	-0.274108	0.016881	-0.520409	-0.227935	-0.372993	0.212714	-0.661219	-0.438764	-0.0181561	0.125878	0.457562	0.344054	-0.88221	-0.157509	0.1486	0.5182	0.052
AB488780	1.4882	1.1832	0.8565	0.9026	1.1201	0.4978	0.7956	0.7487	1.1732	1.0028	1.3675	0.4619	0.3612	0.9653	0.8758	0.9216	0.8309	0.4171	1.0132	0.568	1.2499	0.9067	0.9257	0.369069	0.520401	1.03585	0.806399	1.43789	1.10513	0.843361	0.295443	0.529243	0.563468	0.517796	0.605739	0.581244	0.913074	1.52653	1.03798	0.701594	0.836792	0.507752	0.546014	-0.581988	0.934049	0.757445	0.7129	-0.0941801	0.6344
ABAT	1.08116666666667	0.800956666666667	0.82187	1.03777666666667	0.568373333333333	1.14075333333333	0.8352	0.856266666666667	0.655136666666667	0.73035	0.627873333333333	0.99603	0.47559	0.341803333333333	1.17133333333333	0.914876666666667	0.551583333333333	0.898756666666667	0.928666666666667	1.09655	1.05284	1.29283333333333	0.719216666666667	0.75634	0.517894333333333	0.70965	1.05996666666667	1.23333	1.30411233333333	0.891433333333333	0.754856666666667	1.636036	0.647446666666667	0.83257	0.559673333333333	0.650212333333333	1.35519	1.23359	0.863076666666667	0.822953333333333	0.893933333333333	0.718556666666667	1.49803833333333	1.14680666666667	-0.0192870000000001	0.71243	0.837266666666667	1.68744333333333	0.997776666666667
ABCA1	-1.9668775	-2.0887025	-2.47986	-1.7394825	-2.1777	-1.97774	-2.1711675	-2.97468	-2.8144425	-1.94218245	-3.039895	-1.796219925	-2.1454775	-2.5787825	-2.94241	-2.4813551	-2.1732125	-1.6870875	-3.9555475	-1.66545	-2.2891	-2.2992875	-2.5525875	-1.474194	-2.09993225	-1.35582975	-1.758253	-1.338526	-1.337454	-1.33064175	-0.427485	-0.95499825	-1.630739	-2.31012275	-1.73539875	-1.66958125	-0.634795	-1.663379	-1.229675	-1.65933325	-0.828465	-1.77388625	-1.31661375	-1.541252	-1.88717275	-2.0380625	-1.4906625	-1.5725725	-1.31552
ABCA11P	-2.26554	-2.67321	-2.21449	-2.01887	-0.7175	-2.24699	-2.5436	-2.18643	-2.39326	-2.47049	-2.63378	-2.22731	-2.60281	-1.66061	-2.04794	-2.76218	-2.15972	-2.5833	-2.55134	-3.01309	-3.00581	-3.36036	-2.46538	-3.67972	-3.02594	-2.21314	-2.988	-3.62449	-2.63346	-2.31453	-3.46348	-3.50547	-3.47655	-2.59503	-3.33131	-2.98385	-2.84951	-1.57528	-2.33643	-2.4495	-2.69519	-3.01738	-2.88902	-2.74234	-2.54453	-3.28356	-3.00705	-3.77831	-3.21204
ABCA12	-5.03415	-4.99309	-4.56923	-5.61196	-5.76275	-4.88493	-5.12754	-4.94355	-5.13133	-5.08251	-5.47775	-5.4707	-5.16128	-5.12758	-5.27174	-4.71733	-5.08053	-5.61286	-5.44375	-5.49198	-4.98925	-5.79185	-5.35149	-4.75434	-5.54269	-4.76444	-5.40864	-5.36822	-4.67837	-4.80232	-5.71588	-5.32426	-4.58732	-5.46089	-5.25716	-5.07591	-5.16055	-4.9964	-4.58414	-5.15558	-5.76787	-5.35984	-5.20622	-5.01606	-5.32467	-5.26044	-4.67225	-5.00743	-4.74048
ABCA13	-4.63099333333333	-4.62042666666667	-5.11935	-4.69977	-3.16997	-4.06804666666667	-3.70138	-5.17732666666667	-5.95672666666667	-5.31809666666667	-5.72069333333333	-3.9448	-5.80334666666667	-4.52811666666667	-2.84094	-5.39359666666667	-5.63895333333333	-5.19424	-4.93615333333333	-4.32435	-5.68132	-5.21971666666667	-5.83460666666667	-4.65595333333333	-3.53808333333333	-5.74197333333333	-5.56578666666667	-4.98342	-5.02295333333333	-4.92256	-4.96365666666667	-4.62795	-3.17224333333333	-4.64887333333333	-3.16324666666667	-3.14749	-4.92827666666667	-4.42476	-1.96284266666667	-5.58310666666667	-5.54964333333333	-3.79045333333333	-5.45036333333333	-5.07829333333333	-4.98382333333333	-5.69555666666667	-4.97961666666667	-4.19187666666667	-5.0745
ABCA17P	-2.37236	-1.7937	-2.61503	-1.9403	-1.41805	-1.97461	-2.4131	-2.24805	0.5251	-2.09827	-1.66806	-1.7381	-1.34317	-1.2768	-2.20181	-1.69815	-1.81179	-1.66161	-2.04689	-2.35912	-1.81547	-2.15633	-1.59302	-2.09025	-1.35006	-2.93805	-1.87564	-2.89458	-1.74008	-1.81667	-4.15942	-2.63995	-2.98608	-3.56899	-2.26828	-1.92136	-2.35499	-1.25875	-1.64995	-2.09274	-2.44235	-3.13571	-5.42927	-3.36823	-1.6912	-3.01472	-3.59156	-3.52466	-1.93625
ABCA2	-1.31144666666667	-1.29471006666667	-1.30975666666667	-1.54185333333333	-1.56173666666667	-1.48727333333333	-1.59413666666667	-1.71775333333333	-1.62413333333333	-1.36231006666667	-1.14363333333333	-1.59523333333333	-1.34287	-1.33681	-1.32456	-1.38774666666667	-1.25084666666667	-1.60625666666667	-1.17466666666667	-1.78971333333333	-1.28116	-1.53602666666667	-1.01959	-1.760128	-1.667588	-1.269169	-1.09510666666667	-1.640077	-1.55061233333333	-1.16398250333333	-1.706596	-1.495491	-1.35155166666667	-1.44251533333333	-1.94212466666667	-1.18584026666667	-1.82686533333333	-1.554747	-1.87027666666667	-1.75297533333333	-1.579226	-1.674062	-1.615439	-1.21942733333333	-1.639419	-1.53256426666667	-1.64573333333333	-1.12675666666667	-1.14546
ABCA3	-1.04383	-1.18806	-1.4735	-1.30197	-0.72463	-1.35612	-1.57089	-1.29877	-0.67039	-0.72428	-1.19791	-1.31601	-0.81592	-1.35596	-1.49422	-1.71863	-1.41526	-1.72964	-0.7609	-1.95976	-1.04328	-1.22882	-1.0168	-1.39781	-1.51312	-1.12626	-1.2153	-0.965194	-1.42968	-1.30416	-0.899977	-1.83961	-1.32251	-1.33117	-1.8379	-0.757062	-1.85815	-1.28263	-2.11921	-1.36395	-1.39152	-1.35495	-1.98837	-1.77475	-1.41441	-0.874933	-0.68807	-1.08623	-1.52905
ABCA4	-4.358195	-4.680395	-4.518825	-4.39842	-4.81324	-4.590185	-4.01334	-4.35685	-4.63478	-5.145855	-4.205995	-4.383145	-4.03541	-4.22561	-4.933315	-4.246415	-4.31935	-4.474715	-3.882745	-4.631795	-4.70948	-5.201575	-3.84257	-4.46145	-4.18538	-5.417805	-4.675595	-4.30134	-4.476405	-4.26059	-3.81145	-4.83417	-4.7821	-4.315205	-4.42928	-4.19951	-3.754255	-4.45065	-3.889265	-4.67218	-4.156985	-5.19673	-4.54351	-3.372485	-4.05163	-4.70415	-4.507445	-4.1434	-4.255235
ABCA5	0.469155	0.11722	0.322435	0.69734975	0.6694	0.27703	0.180185	0.5578748	1.2075	1.48615	0.596465	0.735705	0.18824	1.4943	0.26951	0.189065	0.458835	0.391705	-0.1071	0.47884985	0.50215015	0.68694517	0.38724	0.2031255	0.1675825	0.184552	0.74156	0.836734	1.11580237	0.5562875	0.0236045	0.5271577	-0.421545	0.1481245	0.683983	-0.181048	0.7039369	1.792794	0.92963855	1.232073	0.244905	0.4732335	-0.0730850000000001	0.2264755	0.36308355	0.028635	0.31625	0.61916	0.6115
ABCA6	-4.15709	-4.88149	-5.11957	-3.39831	-4.78642	-3.23669	-3.92178	-5.39858	-4.12846	-3.68478	-4.96919	-5.15032	-5.40387	-4.62743	-3.88822	-4.78899	-4.23926	-3.79039	-3.9565	-4.5344	-3.83158	-4.28801	-5.35149	-3.28222	-4.11419	-0.500031	-4.28545	-5.04947	-3.67365	-4.97066	-3.34833	-3.88497	-3.09995	-4.74811	-3.86674	-4.57925	-4.20489	-4.48107	-3.64306	-4.32596	-3.8229	-3.93856	-4.64989	-5.21859	-3.77254	-3.01472	-4.83068	-4.21385	-0.66209
ABCA7	1.4806	1.2348	1.4993	1.165	1.5521	0.7791	0.7591	1.0744	0.7494	0.4317	1.0691	1.5054	0.7963	0.7388	1.7449	0.4434	1.376	1.1551	1.2723	0.7593	1.5792	2.0019	1.2271	0.437671	0.658177	0.93563	2.14606	1.66529	0.651457	0.610292	1.3189	1.36218	1.1898	0.667648	1.85571	1.1401	1.18312	1.43797	0.153504	1.09755	0.50219	1.42552	1.46595	0.61577	0.714908	1.99565	0.6901	0.3857	0.7811
ABCA8	-5.02657333333333	-5.10648	-4.95264	-5.13366666666667	-5.14871666666667	-5.06015666666667	-4.72915666666667	-4.96348333333333	-5.08258333333333	-4.95531	-4.71416	-5.14942	-5.09860666666667	-5.14367333333333	-5.06808333333333	-5.27287333333333	-5.11099333333333	-5.30552333333333	-4.86134666666667	-5.03769333333333	-5.33422666666667	-5.00212	-5.35058666666667	-5.22014333333333	-4.94529	-4.77669666666667	-5.24193666666667	-4.82659666666667	-5.16410666666667	-5.03172	-4.75194	-5.08958666666667	-4.40127666666667	-5.08673	-4.38438666666667	-4.77470333333333	-5.04032	-5.31938333333333	-4.76361666666667	-5.00375333333333	-5.10155666666667	-5.46829333333333	-4.58797	-5.14977666666667	-4.73034333333333	-5.29263333333333	-4.76624	-4.51207	-5.41698666666667
ABCA9	-4.18251	-4.45613	-4.81264	-3.94293333333333	-4.72023666666667	-4.55177	-4.99617333333333	-4.79671666666667	-3.95283333333333	-4.33682333333333	-4.66217	-4.52855666666667	-4.8548	-4.34111	-4.23349333333333	-4.86372333333333	-4.56950666666667	-4.81681	-4.59172	-5.00358666666667	-5.0327	-4.7574	-5.13981	-4.90853	-4.34159	-2.80823666666667	-5.08149666666667	-4.49815333333333	-4.74046	-4.75487666666667	-4.80605333333333	-5.08875666666667	-4.63106	-4.8928	-4.56826	-4.77051666666667	-5.10138666666667	-4.43807333333333	-4.32819666666667	-5.00375333333333	-4.81539333333333	-4.72282	-4.34220333333333	-4.8824	-4.95272666666667	-4.99608666666667	-4.86283	-4.74055	-2.71615333333333
ABCB1	-1.070005	-1.31231	-1.280045	-1.502495	-1.297315	-1.184665	-1.74157	-1.07144	-1.48853	-0.57676	-0.8464	-1.159315	-1.56304	-1.49438	-1.14971	-1.229415	-1.43597	-1.54456	-0.958125	-2.253675	-1.1655	-1.730545	-1.30132	-1.801335	-1.823285	-1.612685	-0.9825065	-0.918517	-1.57357	-1.62079	-1.722535	-1.534305	-2.110155	-1.447015	-1.791415	-1.0339145	-1.366415	-1.135055	-1.55597	-1.45276	-1.574905	-1.67987	-1.747595	-2.638515	-1.0989125	-1.5984435	-1.90167	-1.981085	-1.76378
ABCB10	1.045	1.1222	0.7433	0.7451	1.7682	0.4395	1.0239	0.9031	1.3109	1.6558	1.0047	1.2957	0.6083	1.0153	1.3194	0.8966	1.2228	1.3448	0.9141	1.2843	0.7559	0.8665	0.9718	1.65398	1.30477	0.040061	1.14513	0.835259	2.2956	0.523411	0.497358	0.852187	1.27108	0.329118	1.03381	0.529778	1.46587	1.60671	1.87159	1.18161	1.01628	0.739699	0.144293	2.1411	1.12906	-0.716643	1.6134	2.067	0.4487
ABCB11	-4.62711	-5.209525	-4.853935	-5.083225	-5.106775	-5.50802	-5.13861	-5.12548	-5.5166	-4.969265	-4.784435	-4.88204	-5.094635	-5.35667	-4.897895	-5.700865	-5.21325	-4.86058	-5.274265	-5.69921	-5.499115	-5.25716	-5.379495	-5.387	-4.891805	-5.49876	-4.99883	-5.125955	-4.901165	-4.96907	-4.359155	-5.10945	-4.439255	-5.170515	-5.407775	-4.93567	-5.233135	-5.240125	-5.20466	-5.607435	-5.231915	-5.27822	-5.30671	-5.21859	-5.38849	-5.17104	-4.82374	-5.16204	-5.456545
ABCB4	-2.14737	-1.134335	-2.068105	-1.954335	-1.54754	-2.174935	-1.81792	-1.03522	-0.5916	-1.191255	-2.904895	-0.923985	-1.29334	-0.918515	-1.27857	-1.71185	-1.80939	-2.02086	-2.514395	-0.57099	-0.83049	-2.54291	-1.467185	-1.97846	-2.78827	-0.956362	-2.535095	-2.535445	-2.245575	-3.961515	-3.41215	-2.41548	-1.4531165	-3.37938	-3.27716	-2.41241	-2.614985	-1.73544	-2.10907	-1.425085	-2.240215	-2.02285	-2.754755	-3.741845	-3.03242	-1.8088	-2.113315	-3.24579	-1.56915
ABCB5	-5.03454	-5.41844	-5.46114	-5.2586375	-5.40988	-5.374455	-5.1588075	-5.157815	-5.183895	-5.4533275	-5.0878125	-5.3715775	-4.7090025	-5.02788	-5.63178	-5.5850175	-5.663305	-5.63314	-5.049945	-5.5720975	-5.659015	-5.1395625	-5.25576	-5.3474125	-5.2728525	-5.4556975	-5.4583275	-5.03596	-5.3959275	-5.242335	-5.0424825	-5.47866	-4.8401875	-5.508445	-5.3679175	-5.0616725	-5.1398925	-5.517345	-5.07271	-5.510155	-5.6304925	-5.8233675	-5.4012475	-5.014455	-5.60232	-5.1226025	-5.0812	-4.841345	-5.43913
ABCB6	-1.54783	-1.44229	-1.580095	-1.504795	-1.613275	-1.67774	-1.41942	-1.298815	-1.438715	-1.529785	-1.287525	-1.550335	-1.25882	-1.350115	-1.313845	-1.521625	-1.530195	-1.650495	-1.177765	-1.661425	-1.534095	-1.376055	-1.69137	-1.193436	-1.18602	-1.59474	-1.496759	-1.599945	-1.385355	-1.1700795	-1.381715	-1.48743	-1.1536265	-0.915914	-1.264555	-1.213207	-1.57844	-1.616485	-1.687705	-1.81972	-1.65987	-1.790095	-1.49122	-0.956023	-1.436415	-1.28665	-1.420595	-1.210865	-1.410765
ABCB7	1.1897	1.0995	1.1084	1.2386	1.2052	0.7668	0.766	1.235	1.314	1.299	0.7832	1.1325	0.9181	1.161	1.0045	1.1308	1.0892	1.1337	1.3349	1.2808	1.3345	1.0268	0.8349	1.16432	1.64857	0.905668	1.63599	1.38777	1.42025	1.1008	1.44637	1.44674	1.03373	0.74523	1.45584	1.00999	1.62247	1.82356	1.65532	1.101	1.02679	1.45908	0.924445	1.12847	1.222	1.26731	1.4376	1.4624	0.9337
ABCB8	-1.624895	-1.887845	-1.49005	-1.48506	-1.002405	-1.787405	-1.723	-1.677785	-1.29599	-1.47245	-1.66031	-1.849655	-1.291055	-1.743915	-1.410505	-1.729585	-1.49619	-1.68285	-1.502755	-1.90332	-1.19137	-2.19566	-1.041285	-1.47432	-1.598855	-1.537375	-1.972205	-1.669935	-1.80223	-1.503829	-2.43145	-2.163055	-1.30081	-1.729105	-1.95404	-1.99147	-2.08226	-1.422203	-1.884185	-1.781105	-2.04045	-1.77436	-2.09022	-1.97395	-1.625895	-1.40661	-1.582995	-2.102565	-1.70522
ABCB9	-3.51616666666667	-3.77696	-3.81999	-3.20948	-3.66029666666667	-3.47314333333333	-4.29128666666667	-3.74460666666667	-3.64540333333333	-3.91070333333333	-4.22837	-3.49082666666667	-3.82191333333333	-3.59713666666667	-4.06933333333333	-3.84182	-3.26029666666667	-3.60694666666667	-3.90370666666667	-3.71114333333333	-3.95551333333333	-3.57687333333333	-3.59358333333333	-3.75948666666667	-3.74209666666667	-3.65114333333333	-3.61599	-3.97141666666667	-3.09609	-3.40554666666667	-3.74797666666667	-3.7144	-3.05038333333333	-3.71130666666667	-3.89703333333333	-3.90288666666667	-3.82486333333333	-3.47624666666667	-3.86157333333333	-3.66182	-3.55774666666667	-3.66674666666667	-3.68951	-3.60257666666667	-3.74111333333333	-3.52296666666667	-4.05208333333333	-3.58314333333333	-4.32802666666667
ABCC1	1.46293	1.216765	1.479295	1.464925	1.23208	1.282295	1.1461	0.95015	1.233315	1.30522	1.34031	1.146395	1.204465	1.307805	1.20519	1.098345	1.096215	1.338855	1.405435	1.290405	1.41988	1.448305	1.061125	1.218095	0.887265	1.192975	1.6361605	1.4762785	1.4344675	1.094625	1.33754	1.157005	1.626055	0.90201	1.325345	1.3351225	1.16349	1.793457	1.06561	0.96573	1.4868425	1.3057095	1.100405	0.733385	1.1885245	1.042825	1.46054	0.84946	0.923035
ABCC10	0.32130025	-0.11405995	0.34638995	0.30448485	0.3407501	0.23087	-0.33703	0.152	0.123805	0.3951	0.3207	0.196235	0.036165	0.358355	0.31052005	0.282765	0.50239975	-0.160835	0.3109599	0.027235	0.69355	0.028015	0.79224985	0.636443	0.8769475	1.1115275	0.7678875	0.851158	0.0445775	0.2725085	-0.137559	0.052629	0.47072	-0.0212025	0.6921215	0.0333735	0.3467725	0.7884364	0.33143	0.493159	0.0746855	0.4461295	0.6426115	-0.3529765	0.16218	0.70977695	0.7975	-0.26106	0.372555
ABCC11	-5.10741	-4.66359	-4.731915	-4.93866	-4.84552	-4.581935	-5.18502	-5.21166	-4.9886	-5.259485	-5.297185	-5.20344	-4.909405	-5.02051	-4.62589	-5.165875	-4.607595	-4.49687	-4.461775	-4.477355	-5.05765	-4.985075	-5.073545	-5.25743	-4.47877	-4.689475	-4.999855	-4.79959	-4.82551	-4.033245	-4.018475	-4.974835	-4.242645	-4.6747	-4.582005	-4.94995	-4.88062	-4.737165	-4.47504	-5.24956	-4.69719	-4.393565	-4.83622	-4.43524	-5.13801	-5.335975	-4.74304	-4.61064	-5.032905
ABCC12	-5.209705	-5.48899	-5.272495	-5.230635	-5.39166	-5.144805	-5.101135	-5.1669	-4.91809	-5.26251	-5.038815	-5.245465	-4.4396	-5.174885	-5.721105	-5.433725	-5.12924	-4.927375	-5.279565	-5.424845	-5.506715	-5.090155	-5.610655	-5.19086	-5.458815	-5.67389	-4.999135	-5.365315	-5.04357	-5.288275	-5.04067	-5.51669	-4.58009	-4.953065	-5.100545	-4.89099	-5.369745	-5.075075	-5.2816	-5.79198	-4.974235	-5.35645	-5.310545	-4.920695	-5.160565	-5.331125	-4.73539	-5.08091	-5.456545
ABCC13	-1.9960575	-2.78496	-2.3088625	-1.9055325	-2.82478	-2.5762025	-0.44172	-1.834265	-1.4216125	-1.5889525	-1.31789	-1.368125	-1.06133	-0.91662	-0.658515	-2.29641	-2.14287	-1.044075	-0.8631725	-1.644015025	-2.20896	-0.9705925	-2.4821725	-0.38157	-0.8636475	-2.59293625	-1.65915425	-1.8409325	-0.801	-1.404795475	-2.4181	-2.0348975	-1.0295975	-0.525595	-2.583654	-0.631615	-1.379916	-2.51582275	-3.06671075	-3.107097	-2.80611125	-2.542889	-2.998574475	-1.5610035	-3.026245	-2.83780175	-0.5319625	-0.3846325	-2.5458975
ABCC2	-1.82528	-1.85128	-1.35015	-1.18411	-1.41805	-0.62499	-1.85172	-2.29064	-1.90767	-0.97227	-1.10302	-1.68261	-1.70271	-1.35596	-1.13326	-2.341	-1.34967	-2.06098	-1.1042	-2.35912	-0.74431	-0.74355	-2.18102	-1.21819	-1.05257	-1.25571	-0.332953	-0.707395	-0.442122	-0.479503	-0.25931	-0.894284	-0.0449305	-2.2996	-0.702009	-1.09796	-0.47357	-0.21114	-1.45708	-0.751569	-1.37298	-1.23451	-0.822774	-1.08122	-0.921441	-0.472078	-1.04764	-0.12875	-1.40993
ABCC3	-2.223816	-1.92786	-1.792584	-1.198494	-2.220148	-1.735048	-2.148672	-1.593682	-1.655212	-2.08777	-1.902178	-1.874076	-1.587252	-1.922348	-2.05081	-1.894812	-1.64365	-1.71404	-1.262922	-2.135446	-1.697064	-1.800654	-1.895686	-1.909432	-2.0142548	-2.2073526	-1.8472636	-2.1102968	-2.1601126	-1.970645	-1.6900456	-1.9431876	-2.576672	-1.7361688	-1.675548562	-1.9408628	-1.9911454	-2.1138716	-2.249882	-2.59155	-1.9083778	-1.769564	-1.7376276	-1.7396036	-2.2743992	-2.253976	-1.711098	-1.93457	-2.465206
ABCC4	-1.74229	-2.332584975	-1.8587699	-1.7806325	-3.300695	-1.958907525	-1.77533255	-2.30586	-1.5485575	-1.6780875	-1.5969475	-1.775805	-1.09847	-1.1673775	-1.1748225	-1.855535	-2.66752	-1.11824	-1.5986625	-1.70546	-2.1093051	-1.9398125	-2.7177675	-0.20852225	-1.07820925	-1.8762245	-2.4257535	-2.35739055	-0.689923	-0.841605	-0.98008525	-1.56266035	-1.1147375	-0.29515875	-1.9608475	-1.33563675	-2.06866575	-2.1118295	-2.89262775	-2.7650255	-1.746826	-1.559426	-2.76017	-1.22787	-2.47283875	-3.1423015	-0.09088	-0.78825	-2.90374
ABCC5	0.0466533333333333	-0.307773333333333	-0.35037	-0.0395100000000001	-0.398696666666667	-0.15668	-0.45015	-0.396623333333333	-0.762853333333333	-0.273476666666667	-0.135926666666667	-0.44926	-0.49552	-0.78693	0.46779	-0.125343333333333	0.0830633333333333	0.172693333333333	-0.177216666666667	-0.354076666666667	-0.0184466666666667	0.73454	-0.36612	0.00898366666666665	0.093358	-0.225626666666667	0.42618	0.30044	-0.371638333333333	-0.0789366666666666	0.62915	0.56514	0.126683333333333	-0.416916333333333	0.45885	-0.242986333333333	0.310917	0.298473333333333	-0.213377333333333	0.689783333333333	0.3999	0.118593333333333	0.288563333333333	-0.130930666666667	-0.283182	0.0510866666666665	-0.10275	0.0440466666666666	0.449793333333333
ABCC6P1	-4.64782	-5.21744	-4.56923	-4.55449	-4.13722	-4.9802	-5.33022	-4.94355	-4.75823	-4.96573	-4.89543	-4.93263	-4.91069	-4.98472	-5.38806	-4.57883	-4.99031	-5.27139	-5.44375	-4.149	-4.56369	-5.58629	-4.10692	-5.46754	-5.05522	-5.13928	-5.0815	-4.88369	-5.82203	-4.97066	-5.28612	-5.32426	-4.31452	-5.18418	-4.78943	-5.41952	-5.30696	-4.48107	-4.66316	-4.97445	-5.46618	-5.9909	-5.09366	-5.01606	-5.57921	-5.10488	-5.28103	-4.84951	-4.87906
ABCC8	-3.9939	-3.442735	-3.331335	-3.764715	-3.847795	-3.737025	-3.123225	-3.652505	-4.166185	-3.424105	-3.15189	-4.182225	-3.15818	-3.721125	-3.22036	-3.86176	-3.58488	-3.109715	-2.98111	-3.55292	-3.3987	-3.1388	-3.334135	-3.556795	-3.064145	-3.646385	-3.789535	-3.395465	-3.516715	-3.5905	-3.186895	-3.409295	-3.626385	-3.754695	-3.77086	-3.80388	-3.349045	-3.755625	-3.68769	-3.929005	-3.52332	-3.65667	-3.60768	-3.054605	-3.49661	-3.79419	-3.49402	-3.316375	-3.47363
ABCC9	-4.82208	-5.315414	-5.080502	-5.056006	-5.37456	-5.34737	-5.319232	-5.222616	-5.27589	-5.263936	-5.359474	-5.304852	-4.918944	-5.304672	-5.478076	-5.580844	-5.101756	-5.344642	-4.770424	-5.183596	-5.487824	-5.259356	-5.068522	-4.926088	-5.060608	-5.42682	-5.056114	-5.052138	-5.260214	-5.121692	-4.905374	-5.182698	-4.628754	-4.992572	-5.228518	-4.897278	-5.03611	-5.316558	-5.292052	-5.384634	-5.278878	-5.402692	-5.321762	-5.211484	-5.424676	-5.063278	-4.851456	-5.027828	-5.341098
ABCD1	-0.87724	-1.33092	-1.10602	-1.1286	-1.58974	-1.08654	-1.31634	-1.50899	-1.54501	-1.29681	-1.20685	-1.41806	-1.46254	-1.57525	-1.01264	-1.20357	-1.08663	-1.10373	-1.06326	-1.47125	-0.93365	-1.0762	-1.28498	-0.475634	-0.333634	-0.396858	0.015317	-0.298927	-1.15649	-1.21609	-0.181839	-0.687866	-0.778703	-0.143686	-0.815193	-1.22481	-0.687542	-0.903633	-0.96665	-1.08714	-0.366755	-0.181023	-0.0506344	-1.01399	-0.825294	-0.838226	-0.64882	-0.08284	-0.4882
ABCD2	-4.15709	-2.36295	-2.32633	-1.97905	-0.41675	-2.19787	-2.39245	-1.84751	-1.68943	-2.0341	-3.18526	-2.17531	-3.55988	-2.33743	-2.85874	-1.97787	-2.27676	-1.95539	-2.84316	-2.06304	-1.64735	-2.86732	-1.83806	-1.84235	-4.11419	-1.70182	-1.75662	-2.29439	-1.32607	-1.47254	-4.00536	-2.89355	-4.17434	-4.04092	-1.6629	-2.43161	-2.42651	-1.4894	-0.736556	-1.8869	-2.09987	-3.73906	-4.75866	-5.01606	-1.67435	-2.85956	-2.25216	-3.01753	-1.71833
ABCD3	-1.113705	-1.174565	-0.99988	-0.96929	-0.699075	-0.477255	-1.354975	-1.032375	-0.620035	-0.361235	-1.019475	-0.918915	-1.305895	-0.984185	-1.045765	-0.572505	-0.661215	-1.032745	-1.553015	-0.55701	-1.294565	-1.012685	-0.763555	-0.86519	-0.94166	-1.172844	-1.33571	-0.818015	0.17785	-0.91288	-0.450506	-0.9223	-0.284445	-1.3468495	-0.62316	-0.735275	-0.06223	-0.442605	-0.0955349999999999	-0.27964	-0.448135	-0.756	-1.0067875	-1.664187	-0.470565	-1.485354	-1.134755	-1.051135	-0.81254
ABCD4	-1.560615	-1.893495	-1.637805	-1.041455	-1.66088	-1.70651	-2.3539	-2.420045	-1.63961	-1.966525	-1.7567	-1.344075	-2.03924995	-1.110385	-1.54996	-1.788845	-1.2801	-1.884185	-1.89023	-1.737465	-1.677925	-2.189965	-0.79427	-1.623852	-1.84744	-1.546929	-1.187138	-2.0011225	-1.590429	-2.1388995	-2.196824	-2.6746198	-1.905942	-2.0678865	-1.398177	-1.730949	-2.0266225	-1.52082	-1.6733625	-1.8424235	-2.246423	-2.1659085	-2.3749195	-2.0764895	-1.23756	-1.435912	-1.92618	-2.24124025	-2.04916
ABCE1	1.6174	1.5956	1.43075	1.635	2.46685	1.2895	1.46025	1.53945	1.53995	1.9677	1.2553	1.67525	1.26015	1.5556	1.19335	1.4458	1.51635	1.5299	1.4193	1.5212	1.6013	0.8502998	1.1398	1.4770915	1.4342915	1.3289805	1.727925	1.659795	2.0656	1.69534	0.507417	1.1613075	1.889015	0.77558395	1.62668	1.2428655	1.86656	2.41077	2.424225	1.84801	1.463106	0.8807025	0.8839355	0.945725	1.557585	1.431045	1.1551	1.6111	1.5068
ABCF1	1.3068	1.3307	1.5358	1.5692	1.132	1.5757	1.1991	1.3294	1.6691	1.3031	1.287	1.3343	1.6387	1.3079	1.3439	1.463	0.8955	1.4657	1.8757	1.4776	1.9674	1.0601	1.8651	1.87541	2.03543	2.49092	2.29299	1.88896	1.8277	1.59045	1.65431	1.62907	2.10941	1.73873	1.53495	1.84534	1.59564	1.60671	1.46107	1.46538	1.61021	1.92218	1.68672	1.12847	1.83143	1.61378	1.8198	1.2229	1.9315
ABCF2	-0.872554	-0.71619802	-0.652474	-0.771648	-0.53246	-0.688794	-1.11472	-0.872808	-0.58712798	-0.521726	-0.858988	-1.09256	-0.75887	-0.779444	-0.702336	-0.79928	-0.80252	-0.59874206	-0.407086	-0.729158	-0.641972	-0.97389	-0.600928	-0.43065578	-0.748909	-0.50442842	-0.65246	-0.5515298	-0.6704066	-0.3744324	-1.044435	-0.929905	-1.19117188	-0.34575862	-0.753586	-0.8870016	-0.7509058	-0.3903026	-0.7379174	-0.6648224	-0.7067774	-0.4841014	-0.78665316	-0.9640632	-0.60948	-0.4041322	-0.536674	-0.981354	-0.81268006
ABCF3	-0.0965405	0.3322	0.2237	-0.0881596	0.3829	-0.11522	-0.36769	-0.16771	-0.0958204	0.2417	0.1357	-0.1344	0.0386	-0.0784397	0.316	0.0630999	0.0774002	-0.0153303	-0.0580502	-0.0477104	0.1926	0.0255003	0.2829	-0.00592709	0.368063	0.56586	1.00054	0.49205	0.23668	0.233968	0.143201	0.0345154	0.650162	0.392496	0.149865	0.363355	-0.100204	0.632202	0.121861	0.00696564	-0.00382328	0.457547	0.168725	-0.126472	0.328482	0.702446	0.0565996	-0.10561	0.2614
ABCG1	1.595225	0.56119	0.501807575	0.471775	0.392074925	0.6268575	0.196167575	0.09618	0.161897475	0.6495824625	-0.542495075	0.6284875	0.072595	-0.402345	-0.666345	0.2815875	0.6870225	0.2337325	-0.1386075	1.1065	0.62195	0.700115	-0.01286	0.00714474999999998	0.538597225	1.03109875	1.6700985	2.0739625	1.55013175	0.970143	2.21272	1.6125675	1.11615	-0.23858425	0.9158555	0.927919	1.414053	1.02780175	1.156698	0.894488175	2.0105375	1.0248815	1.39051775	1.73002525	0.1850495	0.92515475	0.0610350000000001	1.13845005	1.384375
ABCG2	-2.1344	-2.30818	-2.65098	-2.23633	-3.53428	-1.63247	-1.29703	-2.18643	-1.02234	-1.10881	-1.04574	-1.33015	-0.82478	-1.76479	-0.89312	-1.89393	-2.78268	-1.67832	-0.388	-2.25353	-1.79935	-1.73837	-3.99195	1.02857	1.20711	-1.64159	-1.44913	-1.48184	1.19843	-1.72264	-0.108317	-1.92204	0.874801	0.974234	-2.68	-0.391945	-1.45148	-2.4372	-2.39626	-3.83454	-3.3193	-1.42857	-2.66524	0.838281	-3.05333	-2.53192	1.0594	1.5597	-2.19305
ABCG4	-4.80599	-4.66243	-4.16411	-3.62459	-4.52769	-3.20399	-3.55788	-3.23237	-3.99892	-3.62063	-3.22104	-3.4407	-3.80951	-3.65166	-4.09782	-3.17833	-3.38216	-4.19761	-3.61673	-3.8222	-4.98925	-3.61622	-3.78365	-3.91681	-4.25657	-4.08325	-4.28545	-3.62449	-3.39839	-3.64265	-3.85796	-3.42338	-3.75039	-3.67711	-4.3528	-3.1408	-3.87951	-3.61022	-3.15581	-4.18878	-4.03596	-3.83555	-3.01543	-3.48448	-4.08992	-4.46243	-3.87897	-3.64753	-3.6786
ABCG5	-5.24943	-5.10527	-4.36052	-5.03662	-4.61231	-4.88493	-4.74229	-4.94355	-4.66991	-5.55355	-4.60399	-5.15032	-5.16128	-5.19843	-5.15649	-5.39953	-4.812	-4.92637	-4.90165	-5.31772	-4.66489	-5.15121	-5.1109	-5.33116	-4.8893	-4.76444	-5.86981	-4.88369	-5.26857	-4.97066	-4.97262	-4.62541	-4.31452	-4.74811	-4.3528	-5.19383	-4.45428	-5.33589	-4.43149	-4.97445	-5.61881	-5.03362	-5.09366	-5.01606	-4.82371	-4.78471	-4.83068	-4.21385	-5.16649
ABCG8	-4.15709	-4.16249	-4.67713	-3.75169	-4.28631	-3.94912	-4.24935	-4.33836	-5.13133	-4.62862	-4.60399	-4.61002	-5.24326	-5.0563	-4.61789	-5.39953	-5.26151	-4.70272	-4.14876	-4.7886	-5.21783	-4.81686	-4.87318	-4.90145	-3.85443	-3.67801	-4.28545	-4.88369	-4.67837	-4.02014	-3.04584	-4.764	-4.31452	-4.74811	-4.22008	-4.70607	-4.32642	-4.1576	-4.50686	-5.15558	-4.54936	-3.73906	-4.15033	-3.48448	-4.27531	-5.26044	-3.59156	-5.00743	-4.24222
ABHD1	-4.50647333333333	-4.13151666666667	-4.38228	-3.98051	-3.81497666666667	-3.30102	-4.20198	-3.53193333333333	-3.98615	-3.97869666666667	-3.82684666666667	-3.82662	-4.02741666666667	-3.7387	-3.76036	-3.835	-4.08453333333333	-3.4034	-4.03044666666667	-4.36368	-3.63619666666667	-4.02515666666667	-4.38038	-4.15978333333333	-4.25605333333333	-4.05352666666667	-3.62306	-4.02611666666667	-4.02233666666667	-3.96891333333333	-3.99	-4.32781333333333	-3.65596333333333	-3.53167333333333	-4.02160333333333	-3.30857666666667	-3.87836666666667	-3.90455666666667	-4.07818	-4.11042666666667	-3.83254	-3.83764333333333	-4.35905333333333	-3.74951	-4.01640666666667	-3.88673666666667	-3.84377	-4.44293	-3.85845
ABHD10	0.79477	0.39596	0.60174	1.107495	1.12838	0.2622	0.23955	0.34057	0.469205	0.804115	0.400655	0.612475	-0.13504	0.73964	0.62078	0.61223	0.84076	0.47176	0.464515	0.678785	0.38183	0.49078	0.297915	0.63336	1.373918	0.63483	1.038446	1.1050125	1.259099	0.7885635	0.5990185	0.7544945	0.878355	-0.387575	1.145138	-0.339065	1.0797795	1.862619	1.4692555	1.232233	0.8226865	0.724717	0.47578	0.3951185	0.9172665	0.33613	0.837805	1.28581	0.29723
ABHD11	-2.0198	-2.66769	-1.89990333333333	-1.88650333333333	-2.16334333333333	-1.71503	-2.0673	-2.00206	-2.25043666666667	-2.27363333333333	-2.00578343333333	-2.02154996666667	-2.02258333333333	-2.27585666666667	-2.03620666666667	-1.96312333333333	-1.88439666666667	-1.87003333333333	-1.72163	-2.07780659	-2.06197	-1.91366666666667	-1.82901653333333	-2.37194733333333	-2.04391066666667	-2.23347833333333	-2.45602143333333	-2.459791	-2.59369433333333	-1.73751533333333	-1.91770666666667	-2.202338	-2.07689766666667	-2.060258	-2.26372406666667	-2.02282333333333	-1.89740566666667	-2.62645266666667	-2.034467	-2.13557966666667	-2.02747133333333	-2.107359	-1.77943633333333	-1.89098333333333	-1.906576	-2.28381933333333	-2.12980666666667	-2.25831666666667	-2.21807666666667
ABHD12	-0.977446666666667	-1.14989666666667	-0.69429	-1.07087666666667	-0.97356	-1.23006333333333	-1.84079	-1.24488333333333	-1.19332666666667	-0.6404	-1.46025	-0.901643333333333	-1.51978333333333	-1.09029333333333	-1.41013	-0.857023333333333	-0.717546666666667	-1.29107666666667	-1.12160666666667	-1.07447	-0.50834	-1.53309666666667	-0.556133333333333	-0.887913333333333	-0.787532	-1.06037666666667	-0.823018666666667	-1.21652466666667	-1.081824	-0.950796666666667	-0.842481433333333	-1.33995533333333	-0.914975	-0.986172	-0.979077333333333	-0.53157312	-0.769314	-0.6611	-1.254339	-1.035236	-0.763055	-0.669608333333333	-1.57829	-1.2086	-0.898574666666667	-1.33478273333333	-0.701223333333333	-1.01243666666667	-1.23579
ABHD13	-1.150775	-1.219245	-1.604705	-1.69552	-0.45411	-1.51783	-1.51857	-1.39733	-1.884635	-0.584425	-1.90084	-0.87337	-2.6651	-1.814205	-0.860755	-1.505985	-0.754675	-1.24239	-2.199845	-1.086025	-1.39705	-1.27144	-2.147435	-1.0771585	-2.746885	-2.55918	-0.7399775	-0.869127	-0.422466	-1.85554	-1.442375	-1.4756655	-1.518388	-2.0904	-1.52055	-3.62942	-0.385435	-0.208691	-0.0603945	-0.1545834	-1.175714	-1.65397	-1.81174	-1.48775	-1.45624	-2.50952	-1.57299	-0.58017	-1.681795
ABHD14B	2.2821	2.428	2.4518	2.5921	2.3422	2.1299	2.1644	2.4646	2.4646	2.1436	1.9506	2.0659	2.4092	2.3997	2.2997	2.3637	2.6241	2.3797	2.3334	2.3974	2.8496	1.9919	2.5026	2.37955	2.31609	2.53725	1.86206	2.19614	2.2051	2.63176	1.82667	1.88282	2.98648	2.19688	1.6649	2.91183	1.71678	2.53011	2.02107	2.22403	2.4262	2.3568	1.86922	2.33409	2.43781	2.83218	2.3176	1.599	2.3155
ABHD15	-0.10419	0.2341	0.2385	-0.50944	-0.48778	-0.21757	-0.99514	-0.48252	-0.16015	-0.2113	-0.61238	-0.44474	-0.80712	-0.28565	-0.31385	-0.15335	-0.10004	-0.66032	0.1879	-0.2977	-0.24135	-0.93819	-0.23153	-1.13612	-0.965631	-0.359994	0.127887	-0.412759	-0.203038	-0.892215	-1.27584	-0.583544	-0.0601463	-0.726638	-0.996152	-0.284393	-0.709679	-0.177169	-1.20443	-0.828432	-1.04488	-0.305543	-1.27108	-0.928952	-0.429234	-0.514886	-0.72841	-1.22895	-0.5771
ABHD16A	0.0312749999999999	-0.247315	-0.32502	-0.19737	-0.169195	-0.354385	-0.43426	-0.349725	-0.403935	-0.153235	-0.17788	-0.110835	-0.23736	-0.693335	-0.08471	-0.145735	0.0312950000000001	-0.3031	-0.105665	-0.135345	-0.174645	-0.17863	0.0819299999999999	-0.21899	-0.43998	-0.078615	0.498835	0.088875	-0.426145	-0.36292	0.00172000000000017	-0.125625	0.0593450000000001	-0.027495	-0.278245	-0.21439	-0.11861	-0.014145	-0.500195	-0.27626	-0.0762849999999999	-0.019645	-0.1363	-0.113015	-0.419025	0.097755	0.218305	0.0210049999999999	0.019325
ABHD16B	-4.23944	-3.02416	-3.33719	-3.02965	-3.5852	-2.81029	-2.73828	-2.80443	-3.23759	-2.89537	-2.86907	-3.63674	-3.10865	-2.92407	-3.44239	-3.12267	-3.17863	-2.64765	-2.75359	-3.19666	-2.76765	-2.60109	-2.95131	-3.37278	-2.95723	-3.09075	-3.55528	-2.97971	-2.84637	-3.53322	-3.04584	-3.42338	-2.77674	-2.70867	-2.4595	-3.72165	-2.7091	-3.0245	-2.87478	-2.92452	-2.56324	-3.19872	-3.01543	-3.06638	-3.39602	-3.01472	-2.91141	-3.40956	-2.81605
ABHD17A	0.1677	0.2478	0.3382	0.0672998	0.4254	0.103	0.1229	-0.00815964	0.3234	0.5091	0.3429	0.0516005	0.0139999	0.1572	0.5327	0.3407	0.9178	0.1357	0.5508	-0.0565701	0.2245	0.1901	0.5993	-0.649766	-0.531734	-0.125373	-0.868137	-0.880856	-0.664237	-0.333338	-0.299663	-0.687866	-0.778703	-0.726638	-0.738759	-0.261544	-0.85014	-0.355635	-0.836622	-0.802353	-0.339503	-0.385764	-0.199033	0.00900269	-0.171047	-0.112981	-0.21708	-0.6923	-0.4882
ABHD17B	-2.25074666666667	-2.17229666666667	-1.58312333333333	-1.28459333333333	-2.24211333333333	-1.86975	-1.67594333333333	-1.87091333333333	-1.90264666666667	-1.56633333333333	-1.62694666666667	-1.37479666666667	-1.69408666666667	-1.36012333333333	-1.87103666666667	-1.56867666666667	-1.89935333333333	-1.57459666666667	-1.53478666666667	-1.30438666666667	-1.77146666666667	-1.28653	-1.90535666666667	-1.84767333333333	-1.99996	-2.71234	-1.55101	-1.63681666666667	-1.51043	-1.83726	-1.01835666666667	-1.24114666666667	-2.10605666666667	-1.51751	-1.67863666666667	-2.26660666666667	-1.12151666666667	-0.930813333333333	-1.66076333333333	-1.47101	-1.06229666666667	-1.42960333333333	-1.6166	-2.07743333333333	-1.37071	-1.97251666666667	-1.59753333333333	-1.19269333333333	-1.92814666666667
ABHD17C	-3.83303	-3.42917	-2.93142	-3.68686	-3.53428	-3.33949	-2.8748	-4.94355	-2.71533	-3.05601	-2.4741	-2.80568	-3.29278	-3.86035	-2.99279	-3.23623	-2.51963	-3.86428	-2.71081	-2.76072	-2.96929	-3.19404	-2.92406	-1.77869	-3.52502	-1.89924	-1.62046	-1.71753	-2.323	-2.18346	-3.24075	-1.97974	-4.71854	-1.84506	-2.5437	-3.6126	-1.69469	-3.10736	-2.79208	-2.06148	-2.4042	-1.46684	-3.2033	-3.74734	-1.85245	-4.00498	-1.98451	-1.73249	-1.16975
ABHD2	1.28156833333333	0.956925	0.95134	0.900266666666667	0.0538633333333333	1.24641833333333	0.938421666666667	0.445075	0.507418333333333	0.685063333333333	0.830168366666667	1.01138833333333	0.782701666666667	0.33184	0.92606997	1.22598833333333	0.637565	1.227855	0.735038333333333	1.04104	0.71929	1.545735	0.46453	1.27681483333333	0.0743176666666667	1.34327055	0.957564833333333	1.433813	0.896722666666667	1.268697	1.94037233333333	1.55001366666667	1.022259	1.5085975	1.19618733333333	1.01291416666667	1.64989983333333	0.844627166666667	0.7535095	1.1900065	1.64901331666667	1.66724716666667	1.0734335	1.068098	0.801084666666667	1.311354	1.26246833333333	0.985651666666667	1.55023333333333
ABHD3	2.362	2.6492	2.1591	2.1032	2.7278	2.3454	2.6662	2.3806	2.138	3.1308	1.855	3.166	1.4477	2.1744	2.3122	2.8441	2.4909	2.7197	1.259	2.5891	2.4753	2.5553	2.1097	3.03521	2.14497	2.29489	3.23715	2.728	3.40342	1.54706	2.9149	2.7449	2.6456	2.17302	2.99159	2.00933	3.3787	3.11169	3.46719	3.10537	2.39002	2.51857	2.61939	3.28723	2.28032	1.76459	2.6224	3.399	2.8251
ABHD4	-0.647545	-0.62658	-0.5265698	-0.45314485	-1.73198	-0.69808	-0.682335	-0.98959	-1.07866	-0.617815	-0.71664	-1.200325	-0.63161	-1.358745	-0.029475	-0.44152	-0.405575	-0.784994895	-0.70139	-0.891605	-0.15535	0.120795	-0.82259525	-0.00598400000000002	-0.422249	0.326888	0.5214275	0.1131915	-0.610009	-0.229023	0.5309935	-0.2307085	-0.188507	0.4139655	-0.099254	0.0105285	-0.1509815	-0.423791955	-0.4658895	-0.118617	-0.0647485	0.5405665	0.473912	-0.244779465	-0.3780013	0.591995	0.03324	0.263165	0.1538649
ABHD5	0.88834	0.5706075	0.3542675	0.3669225	-0.42798	0.5020225	0.4813675	-0.1452775	-0.6286351	0.2436475	0.2634675	0.63758	0.0201450000000001	-0.46430745	0.441775	-0.1585575	0.1615625	0.6099875	-0.2847675	0.3818725	0.3217225	0.946375	-0.3558725	0.166046	0.49853925	0.86106	0.8999115	1.4434325	0.8570675	0.73826	1.80919925	0.72676	0.21857	0.54019325	1.1274575	0.21324925	1.4439725	0.6854225	0.7687175	0.9808775	1.370295	1.2600325	1.1896275	0.8351575	-0.01268675	0.8977775	0.27271	1.2304925	0.8845675
ABHD6	-1.303705	-1.500087575	-1.3335226	-1.4024249725	-1.39468	-1.65874	-1.738915	-1.3376475	-1.19748745	-1.0335275	-1.522934975	-1.425512475	-1.92278	-1.75798	-1.742382475	-1.543095	-1.5628725	-1.57201	-1.1083575	-1.597450075	-1.440509975	-1.57329	-1.256095125	-1.794013	-2.00768325	-1.31861625	-1.7986175	-1.16147925	-1.648465	-1.757864375	-2.061988	-1.62576265	-1.90159275	-1.689063675	-1.495645	-1.92470625	-1.36019925	-1.323931025	-1.49272875	-1.780826275	-1.30195275	-1.5593443	-1.6670025	-1.5619065	-1.39188675	-1.72286125	-1.7019301	-1.87181	-1.7667275
ABHD8	-2.16608	-2.44923	-2.51224	-2.98954	-2.08156	-2.50132	-2.4553	-2.22721	-2.13013	-2.36148	-2.73365	-1.98426	-2.48577	-2.46326	-2.20181	-2.54539	-1.91871	-2.24786	-2.27718	-2.31595	-2.08176	-2.70924	-2.67657	-2.96674	-2.45275	-2.79998	-3.12876	-2.59676	-3.16608	-2.67651	-2.71973	-2.83914	-2.42431	-2.76904	-2.7786	-2.33304	-2.62256	-2.54861	-3.05593	-2.49055	-2.64985	-2.49824	-2.27424	-2.0611	-2.34466	-2.47446	-2.44038	-2.7793	-2.61439
ABI1	-0.04356	-0.22214	-0.838903333333333	-0.4112	-0.518786666666667	-0.281786666666667	-0.147903333333333	-0.511423333333333	-0.240553333333333	-0.335666666666667	-0.401086666666667	-0.0704066666666665	-0.744153333333333	-0.401896666666667	-0.723923333333333	-0.59367	-0.231576666666667	-0.424893333333333	-0.70773	-0.254256666666667	-0.457783333333333	-0.32843	-0.853936666666666	0.0429033333333334	-0.49648	-0.346553333333333	0.10642	0.167403333333333	0.0233766666666666	-0.152113333333333	-0.13042	0.160583333333333	-0.05762	-0.387043333333333	0.274163333333333	-0.39635	0.578973333333333	0.304046666666667	0.0861333333333335	0.299216666666667	0.0790866666666667	-0.295923333333333	0.11664	-0.510936666666667	-0.251333333333333	-0.38513	0.227476666666667	0.591983333333333	-0.12092
ABI2	-1.87641285714286	-1.91709857142857	-1.89258	-1.69295285714286	-1.81469285714286	-1.92295285714286	-1.97956567142857	-1.83765861428571	-1.66815281428571	-1.73963428571429	-1.69963714285714	-1.82543	-1.69346857142857	-1.49664571428571	-2.081962799	-1.79967571428571	-2.08008428571429	-1.90136285714286	-1.78829002857143	-1.66317428571429	-1.92513142857143	-2.09128571428571	-1.91814571428571	-1.63400114285714	-1.38434128571429	-1.46252385714286	-1.84409231428571	-1.59449474285714	-1.76437	-1.62638857142857	-1.75080142857143	-1.95936085714286	-2.30480242857143	-2.06506231	-1.53918477142857	-2.09781971428571	-1.86171771428571	-1.22103485714286	-1.38247071428571	-1.54147914285714	-1.43507185714286	-1.75693214285714	-2.12916328571429	-2.42547328571429	-1.14708514285714	-1.90375128571429	-1.48083285714286	-2.21168288	-1.85789001428571
ABI3	1.8066	1.4763	1.7508	1.5404	0.7705	1.2495	1.0316	1.0723	1.6341	1.7254	1.3539	1.0503	0.802	1.1323	1.3229	1.241	1.8796	1.4958	2.2533	1.5184	1.5512	1.2574	1.7858	0.677816	1.37973	1.81746	1.42242	0.988855	1.09396	0.807038	1.42177	1.14992	1.19622	1.71414	0.718478	1.95183	0.643033	0.91541	1.08249	1.06957	1.15687	1.25377	1.49329	1.36574	1.85919	1.75561	0.7934	0.8196	1.2985
ABI3BP	-5.08299	-5.28688666666667	-5.54126333333333	-5.48665	-5.63437	-5.81959333333333	-5.90353666666667	-5.50703	-4.92755	-5.69939333333333	-5.60970666666667	-5.31802333333333	-5.50742333333333	-5.6875	-5.61778333333333	-5.24436	-5.50006666666667	-5.67323	-5.33595333333333	-5.90140666666667	-5.60378333333333	-5.61126666666667	-5.71120666666667	-5.23338333333333	-5.53278	-5.68497333333333	-5.24268666666667	-4.98977666666667	-5.55201666666667	-5.19172666666667	-5.43337	-5.63657	-4.43019333333333	-5.5049	-5.66537333333333	-5.26346	-5.58503	-5.42004333333333	-5.38347666666667	-5.40220666666667	-5.86115333333333	-5.98908	-5.60426333333333	-5.34390666666667	-5.74415	-5.35792	-4.72506	-5.15745666666667	-5.88091333333333
ABL1	-0.73977	-0.63933	-0.79317	-0.23284	-1.11656	-0.66337	-0.86856	-0.88578	-0.40837	-0.44859	-0.58881	-0.98986	-0.86078	-0.50495	-0.54534	-0.55239	-0.41525	-0.49579	-0.30611	-0.42952	-0.27997	-0.68716	-0.0548601	-0.722765	-1.16432	-0.582561	-0.455086	-1.00929	-0.769059	-0.777453	-1.1723	-0.539495	-1.47731	-0.71175	-0.996152	-1.07786	-0.965258	-0.573996	-1.25893	-1.10297	-0.649506	-0.613669	-1.07475	-1.38671	-0.779523	-1.03188	-0.81264	-1.20416	-1.45978
ABL2	-0.890746666666667	-0.756373333333333	-0.134093333333333	-0.461596666666667	-0.980703333333333	-0.34385	-0.54911	-0.71914	-0.549046566666667	-0.7633	-0.693846666666667	-0.683623333333333	-0.602443333333333	-0.844813266666666	-0.878543333333333	-0.7633633	-1.11103333333333	-1.14205343333333	-0.74396	-0.803446566666667	-0.757923333333333	-0.56223	-1.10544333333333	-0.071889	-0.611460333333333	-0.210824666666667	-0.608962	-0.595847	-0.38591	-0.247655	-0.366255333333333	-0.140470666666667	-0.766075666666667	-0.587085333333333	-0.325350666666667	-0.814734	-0.251185333333333	-0.151339666666667	-0.531535333333333	-0.547797333333333	-0.160149333333333	-0.561528666666667	-0.981276333333333	-0.983698333333333	-0.456228	-0.368489666666667	-0.191736666666667	-0.485833333333333	-0.258073333333333
ABLIM1	3.63065	3.73455	3.65935	4.03265	3.6366	3.5583	3.1453	3.55555	3.7	3.4737	3.23675	3.599	3.4982	3.64035	3.05095	3.03965	2.48315	3.392	3.22785	3.64155	3.7717	2.81605	3.0107	3.48127	3.108685	2.98966	2.47967	3.223195	3.336105	3.77367	2.849975	2.95157	3.00366	3.339135	2.54794	2.95536	2.646765	3.70179	3.068125	3.340935	3.454105	3.401935	2.43303	2.723525	3.362705	3.04919	3.46705	2.531	2.617
ABLIM2	-3.493602	-3.734842	-3.656616	-3.432022	-3.3703	-3.54667	-3.613086	-3.338646	-3.71088	-3.735858	-3.378716	-3.614274	-3.506472	-3.730382	-3.819592	-3.729242	-3.655282	-3.671052	-3.201368	-3.904208	-3.481808	-3.775872	-3.358406	-3.67007	-3.532978	-3.578034	-3.773468	-3.14538	-3.200908	-3.475746	-3.488456	-3.727684	-3.45688	-3.397342	-3.2019	-3.445208	-3.468792	-3.682042	-3.375292	-3.641084	-3.434092	-3.663972	-3.514106	-3.776546	-3.398466	-3.515158	-3.678268	-3.781964	-3.454702
ABLIM3	-1.00034	-0.38431	-0.69606	0.2417	-2.65943	-1.15521	-1.1774	-1.0869	-1.20934	-0.82023	-0.62431	-0.77148	0.0676003	-1.09603	-1.04869	-0.27324	-0.54383	0.6491	-0.3796	-2.09918	-0.97832	-0.4265	-0.60615	0.509548	-1.3948	-0.513462	-1.72834	-1.27931	-1.00476	-0.276552	-0.383923	-2.07085	-0.856262	0.0866728	-0.378335	0.124059	-0.355437	-1.33161	-1.85855	-3.54809	0.343096	-0.0445309	-1.84452	-0.0571442	-0.972029	-1.05276	0.5952	-0.46917	-1.91292
ABO	-2.33435	-1.793275	-2.17817	-1.805405	-2.60655	-2.28651	-2.30758	-1.851815	-1.97636	-2.489085	-1.890585	-2.775705	-1.914475	-2.226395	-2.2957	-2.377475	-2.475335	-2.195245	-1.99157	-2.626815	-2.876355	-2.17193	-2.306325	-2.52535	-2.58097	-2.49835	-2.48342	-2.51197	-2.609135	-2.515265	-2.071055	-2.60527	-2.07791	-2.98184	-2.011875	-2.157215	-2.29301	-2.077215	-1.812585	-2.8546	-2.39526	-2.39343	-2.312585	-1.933735	-2.40567	-2.753635	-2.50613	-2.330515	-2.41047
ABR	0.33892	-0.1094	0.094805	0.255075	-0.523775	-0.22336	-0.35847	-0.46321	-0.3333	0.04236	-0.167285	-0.0439050000000001	-0.242485	-0.648975	0.0686650000000001	-0.047045	-0.06477	-0.0119750000000001	0.14259	-0.38547	0.21709	0.35663	-0.1841	0.022655	-0.404855	0.46406	-0.30889	0.502455	-0.441415	-0.32771	0.2404	0.30743	-0.543615	0.13531	-0.12036	-0.535625	0.0101300000000001	0.00544999999999995	-0.4667	-0.20976	0.036875	0.16317	0.413565	-0.0391650000000001	-0.10325	0.258115	0.16797	0.0767199999999999	0.0345249999999999
ABRA	-3.89753	-4.276555	-3.959245	-3.784445	-3.93418	-4.343625	-4.140905	-3.945155	-4.20586	-3.74201	-4.219215	-4.202815	-4.028615	-4.09975	-4.4301	-4.562185	-4.307705	-4.27307	-3.96549	-4.21886	-4.15343	-3.97425	-4.37335	-3.96889	-3.545965	-4.132105	-4.23167	-3.857685	-4.04825	-4.051365	-3.73523	-4.14335	-3.680735	-4.104955	-3.53436	-3.414235	-4.24179	-3.68394	-3.875085	-3.95952	-4.13971	-4.26056	-4.658625	-4.033165	-4.065465	-3.571315	-3.69404	-3.916805	-3.915695
ABRACL	4.8336	4.3725	4.2606	4.1164	4.3439	3.6807	3.7587	3.8753	3.7772	4.7247	3.5616	4.2541	3.7394	3.843	3.9188	3.7517	4.2034	4.426	3.8194	4.1623	3.8915	3.6268	3.8224	4.01833	2.98557	3.44138	3.82465	3.84836	3.78063	3.77394	3.58832	4.07879	4.79156	3.66207	3.08129	3.54689	4.07339	4.21128	3.72468	3.38826	3.71359	3.45641	3.36104	4.28284	3.76181	4.07848	4.2559	3.5192	3.4625
ABT1	0.0826998	-0.0450401	0.2773	0.3783	0.2546	0.0396004	0.0341997	-0.33593	-0.0667601	0.2417	-0.0856304	-0.24394	0.0579996	-0.17384	0.4672	0.1645	0.8612	0.2372	0.4694	0.15	0.6688	0.205	0.4354	-0.649766	-0.389129	0.0492258	-0.432097	-0.0832825	-0.368204	-0.0694256	0.304445	-0.0479393	0.592949	0.111999	-0.619734	0.149856	-0.254361	-0.122271	-0.698396	-0.0765181	-0.501214	-0.0960875	-0.575496	-0.249978	-0.346814	0.147108	0.1707	-0.10561	-0.68167
ABTB1	0.16345	0.02229	-0.135796	0.06753	-0.141024	-0.0410939999999999	0.178478	-0.562578	-0.516232	-0.20533	-0.0776320000000001	0.0599300000000001	-0.22818	-0.544328	0.867648	0.0360099999999998	0.501094	0.271092	0.130674	-0.0565519999999999	0.281556	0.819434	-0.082314	-0.337016	-0.4366768	-0.26895	-0.360407	0.3826212	-0.4968174	-0.3885712	0.522074	-0.1597116	-0.1208026	0.1633654	-0.571267316	-0.2670212	-0.2791042	-0.2218396	-0.9456892	-0.2949348	-0.5909982	-0.1281362	0.0740456	0.643602	-1.1251714	0.1792462	-0.0651239999999999	0.247322	-0.343238
ABTB2	-2.97726	-3.345885	-3.03596	-3.340405	-3.460375	-2.503435	-2.79588	-2.50205	-3.15686	-2.78827	-2.6918	-3.032395	-2.87377	-2.239515	-2.549975	-2.4591	-2.63546	-2.78689	-2.579345	-2.86437	-2.930745	-2.389665	-3.27799	-3.40222	-2.751565	-2.81974	-2.3098955	-2.316005	-2.72809	-3.188755	-3.09137	-3.02282	-2.4579605	-3.35796	-2.409475	-3.37645	-2.52978	-2.80974	-2.893555	-2.825695	-2.50249	-2.80797	-2.73475	-2.355185	-2.55705	-3.45528	-3.19398	-3.03375	-2.745675
AC000111.3	-4.95944	-6.05968	-5.44726	-5.42465	-5.67807	-6.03584	-5.937	-5.91444	-6.57271	-5.55355	-6.00688	-5.87112	-5.63466	-5.9226	-5.73687	-6.00841	-5.78911	-5.93739	-5.44375	-5.66202	-6.12417	-5.98688	-4.95174	-5.46754	-5.38346	-6.02161	-6.01227	-5.51928	-5.94918	-4.97066	-5.13161	-5.72273	-4.31452	-5.59292	-6.13434	-5.41952	-5.73469	-5.95239	-6.12758	-5.88624	-5.76787	-5.9909	-5.75181	-5.21859	-6.39805	-5.69754	-4.83068	-5.16204	-6.15275
AC002059.10	-3.99352	-3.75448	-3.02268	-3.50716	-3.14185	-3.37545	-3.34456	-3.60943	-3.47878	-4.32245	-3.84068	-3.4407	-3.94738	-3.65166	-3.14057	-4.8621	-3.14115	-4.1083	-3.39948	-3.8222	-3.12129	-4.28801	-3.06579	-2.48817	-2.00845	-3.17361	-3.45947	-3.49779	-3.77712	-2.79913	-4.48155	-2.95009	-3.75039	-4.60129	-2.63313	-3.1408	-3.30862	-2.80111	-2.54634	-2.40958	-1.79835	-3.01738	-2.70021	-4.0578	-3.2391	-2.36597	-4.03212	-3.64753	-4.13372
AC002064.5	-5.31813	-5.9627	-5.55321	-5.79232	-5.92724	-5.92921	-5.83832	-5.83235	-5.98955	-5.78266	-6.06764	-5.87112	-5.63466	-5.54236	-6.18101	-6.28857	-5.95432	-5.61286	-5.54657	-5.66202	-6.22842	-5.6903	-6.17958	-5.46754	-5.69713	-5.68724	-5.56737	-5.66405	-5.82203	-5.466	-5.57867	-5.72273	-4.96837	-5.59292	-5.71517	-5.30844	-5.45214	-5.65683	-5.5823	-5.88624	-5.91251	-6.13714	-5.6464	-5.41721	-5.57921	-5.83176	-5.42045	-5.59715	-6.02158
AC003973.4	-5.03415	-5.76054	-5.00849	-5.42465	-5.23646	-5.38937	-5.7382	-5.57618	-5.22785	-5.89388	-5.26289	-5.36531	-5.40387	-5.86207	-5.62126	-5.93528	-5.78911	-5.38638	-5.33863	-5.49198	-5.6818	-5.15121	-5.58935	-5.19086	-5.2205	-4.95114	-5.0815	-5.04947	-5.68999	-5.466	-4.97262	-4.90434	-4.31452	-5.59292	-5.56578	-4.32462	-5.59501	-5.49924	-4.99254	-5.88624	-5.31107	-5.52252	-4.98114	-5.41721	-5.82794	-5.26044	-5.13592	-5.45751	-5.88603
AC003989.4	-4.32186	-2.93847	-3.81535	-4.93866	-5.05546	-3.57007	-3.1243	-3.40875	-3.8228	-4.22873	-3.49961	-4.0275	-4.24784	-3.60324	-4.02469	-3.60434	-3.61898	-4.29102	-3.9565	-3.70728	-4.04195	-3.54804	-3.12663	-4.1792	-4.11419	-5.32617	-4.43503	-4.88369	-3.48475	-4.97066	-4.00536	-3.42338	-4.71854	-4.04092	-4.3528	-3.95307	-4.45428	-5.16782	-4.15107	-4.47361	-3.46872	-4.8737	-3.89506	-3.06638	-3.45237	-3.86526	-4.83068	-5.00743	-4.4789
AC004692.5	-0.71613	-0.22996	-0.48664	-0.60469	0.2654	-0.52567	-0.55002	-0.00815964	-0.0832901	-0.17048	-0.94503	-0.49166	-0.49282	-0.43882	-0.90133	-0.1994	-0.27166	-0.14287	-1.87172	-0.65975	-0.71377	-1.13784	-0.47676	-0.880876	-0.322787	-1.73291	-1.52008	-0.901483	-0.378535	-1.0546	-0.899977	-0.908221	-0.681379	-1.06209	-0.714155	-0.926423	-0.698568	-0.368356	-0.526972	-1.16808	-0.729789	-1.25111	-0.784746	0.386147	-0.770539	-0.931807	-1.09961	-1.13225	-0.8377
AC004941.5	2.3895	2.1275	2.1746	2.0513	1.6764	2.0217	2.3919	1.9938	1.6789	2.3993	1.6683	2.5305	1.5845	1.7939	2.0721	2.1925	1.8624	2.2444	1.2318	2.1724	1.8598	2.1304	1.3785	2.12046	1.62074	2.12325	1.85507	2.06673	1.78206	1.90224	2.40143	2.17655	1.91692	2.17702	2.1668	2.41063	2.3404	1.62928	1.85457	1.91381	2.14996	1.88467	1.79426	2.97468	1.63585	2.30347	1.6804	2.1843	2.5633
AC005162.4	-4.40411	-4.35229	-5.11957	-5.13456	-4.36451	-4.88493	-3.86391	-4.25973	-4.5841	-5.3186	-3.8956	-4.71631	-3.10865	-4.76961	-4.61789	-4.38441	-5.17103	-4.70272	-4.46078	-4.5344	-4.66489	-4.38846	-4.36032	-4.1792	-4.8893	-4.40637	-4.43503	-4.54663	-4.97381	-5.30413	-3.85796	-5.04524	-4.17434	-4.45588	-5.10038	-4.32462	-3.87951	-4.9964	-3.90559	-4.47361	-4.69469	-4.7183	-4.64989	-4.61193	-4.48057	-4.94587	-4.35016	-4.0623	-5.16649
AC005224.2	-1.93018	-1.97383	-2.29755	-1.30197	-0.98228	-1.81795	-1.89463	-1.45956	-1.20934	-1.29681	-2.29177	-1.70087	-2.48577	-1.2768	-1.7373	-1.46395	-2.00024	-1.62876	-2.34099	-1.91077	-1.69129	-2.78611	-2.0723	-2.05212	-1.69699	-2.67398	-2.63312	-1.45111	-1.17437	-2.5635	-2.08129	-3.00894	-3.75039	-3.46724	-2.30455	-3.06032	-2.58116	-1.18939	-1.5905	-1.13516	-2.19436	-2.80638	-3.25435	-3.16018	-1.62494	-1.92005	-2.19451	-1.96258	-2.40457
AC005256.1	-2.90105	-2.74415	-2.8045	-3.02965	-2.86473	-3.05076	-2.99416	-2.68599	-3.09663	-3.23681	-2.41073	-3.21413	-3.24454	-2.44151	-2.82709	-2.52721	-3.42654	-3.35541	-2.34099	-2.88139	-3.29122	-3.24739	-3.36235	-2.76824	-3.4291	-2.79998	-3.55528	-2.29439	-2.79013	-2.93315	-2.87365	-3.07029	-2.77674	-2.59503	-2.72846	-2.38148	-2.50177	-3.19524	-3.05593	-2.92452	-3.00197	-3.26461	-3.30727	-2.60406	-2.63947	-3.49351	-2.37487	-2.85444	-2.69171
AC005306.3	1.6831	1.298	1.4932	1.5523	1.136	0.8855	0.5879	0.5182	0.7188	0.9951	0.8856	1.1273	0.9906	0.6755	1.2944	0.8898	0.985	0.9771	1.01	0.4881	1.3106	1.4393	1.1555	0.509548	0.701327	1.53711	1.19397	0.670346	0.263503	0.523411	0.688274	0.513647	0.800933	0.71249	0.810379	0.272342	0.481465	0.772076	0.234642	0.147385	0.00328922	0.346066	0.856888	0.960329	0.307427	1.47847	1.0051	0.555	0.5737
AC005498.3	-4.48598	-3.90653	-3.98217	-4.37229	-3.9324	-4.00433	-3.86391	-2.86751	-3.7684	-4.73816	-3.25773	-4.11639	-3.10865	-4.09409	-3.82442	-4.04547	-3.78169	-4.48976	-4.24997	-4.37363	-3.64734	-5.03967	-4.57056	-3.46893	-3.62744	-4.23967	-4.59107	-4.37911	-3.88711	-3.33533	-3.46348	-3.78168	-4.45244	-3.28129	-3.76331	-4.45182	-3.98154	-3.28875	-3.46185	-3.04166	-4.41019	-3.64845	-3.67284	-3.06638	-4.00431	-4.30482	-4.35016	-4.37003	-3.52928
AC005523.2	2.6459	1.9867	2.2786	2.7684	1.3275	2.1779	2.1521	1.8903	2.3864	2.3298	2.586	1.9953	2.5401	2.0967	3.0663	2.4297	1.9808	2.5853	3.3466	2.7405	2.5393	2.5278	2.0465	2.8066	2.27741	2.4723	1.15655	2.61636	2.42002	2.40232	2.70318	2.78551	2.04332	3.6281	1.96449	1.98803	2.30495	1.97223	1.86947	2.11707	2.57922	2.67724	2.40168	2.08853	2.23755	2.50797	2.9186	3.0443	1.9713
AC005523.3	-2.44823	-3.48879	-2.44757	-3.39831	-3.26122	-2.81029	-2.1307	-2.86751	-3.27509	-2.58842	-2.73365	-3.16261	-2.54311	-2.92407	-2.54376	-2.99224	-2.67164	-2.97912	-2.2463	-3.36241	-3.16194	-3.09291	-3.29098	-2.8975	-3.09809	-2.35102	-4.00963	-3.62449	-2.49216	-3.16086	-2.79464	-3.07029	-2.5051	-2.21319	-3.57513	-2.77557	-3.24258	-2.80111	-3.50509	-3.73268	-3.3193	-3.33366	-3.60529	-2.41872	-3.511	-2.03998	-3.45911	-2.57481	-3.15618
AC005537.2	-5.10741	-4.45259	-5.44726	-5.61196	-5.59193	-4.3873	-5.33022	-4.94355	-5.42211	-5.08251	-5.04298	-5.4707	-4.91069	-5.80037	-5.50479	-5.78583	-5.44126	-5.61286	-5.23149	-5.66202	-5.9075	-5.58629	-5.81987	-5.33116	-5.69713	-6.02161	-4.91616	-5.36822	-5.68999	-5.466	-4.81028	-5.46048	-4.84566	-5.18418	-5.56578	-5.63062	-5.01413	-5.49924	-5.33142	-5.7075	-5.31107	-5.8392	-5.53878	-5.60952	-5.19711	-5.41151	-5.13592	-5.45751	-5.45899
AC005592.3	-5.38526	-5.9627	-5.75829	-5.42465	-5.67807	-5.8215	-6.3127	-5.99472	-5.42211	-6.10809	-5.68463	-5.57422	-5.63466	-5.80037	-6.28572	-6.08037	-5.78911	-5.83169	-5.8394	-6.06109	-4.87809	-5.48004	-6.03981	-5.72668	-5.98881	-5.68724	-5.0815	-5.51928	-5.68999	-5.62297	-5.84685	-5.84783	-4.84566	-5.32447	-6.26311	-5.30844	-5.73469	-5.95239	-5.5823	-5.7075	-6.05214	-6.41169	-5.75181	-5.60952	-5.9486	-5.41151	-5.42045	-5.73094	-6.15275
AC005606.14	-0.73977	-1.06943	-0.7438	-0.4538	-0.20743	-0.76703	-1.14251	-0.70929	-0.70197	-0.81124	-0.49818	-1.16894	-0.9549	-0.9584	-0.59778	-0.45895	-0.20247	-0.6275	-0.35468	-0.71475	-0.30821	-1.24229	-0.19849	-0.450616	-0.45867	-0.243504	-0.0977135	-0.312675	-0.452998	-0.344969	-0.53631	-0.866809	-0.256474	-0.62551	-0.488765	0.256599	-1.10496	-0.394139	-0.373771	-0.448843	-0.491183	-0.480464	-0.975035	-0.174613	-0.524179	0.0129061	-0.18866	-1.04163	-0.55888
AC005785.2	-2.33587	-3.11527	-2.57995	-2.30852	-2.92918	-2.60424	-3.02561	-2.744	-2.71533	-2.58842	-2.2542	-2.97313	-3.02462	-1.99886	-2.28537	-2.69975	-3.069	-3.58806	-2.71081	-2.73206	-2.45832	-2.9097	-2.38887	-3.67972	-2.50085	-3.09075	-3.76702	-3.62449	-3.67365	-2.93315	-3.34833	-3.42338	-3.09995	-2.39151	-3.40814	-2.9111	-3.98154	-2.94613	-3.33937	-3.83454	-4.03596	-3.07533	-2.70021	-2.89528	-3.09758	-3.38505	-3.33466	-2.9337	-3.52928
AC005838.2	-4.95944	-4.99309	-4.36052	-5.13456	-5.76275	-4.06172	-4.04469	-4.85297	-5.98955	-5.66909	-4.13195	-4.20885	-4.99481	-5.33836	-4.52093	-5.63292	-4.99031	-4.81349	-4.24997	-4.61762	-4.11895	-4.191	-4.57056	-4.31835	-5.38346	-5.32617	-5.72135	-4.71549	-4.97381	-3.88571	-4.31873	-4.62541	-3.89114	-5.32447	-4.94393	-4.70607	-3.98154	-4.48107	-4.15107	-4.18878	-4.99893	-5.03362	-5.20622	-4.81268	-4.94577	-4.15185	-4.83068	-4.84951	-3.84486
AC006026.13	-2.7988	-2.85757	-2.97633	-2.35874	-3.9324	-2.35055	-3.75459	-3.60943	-2.13013	-3.62063	-3.63698	-2.84575	-3.34262	-2.89422	-4.82365	-4.26413	-2.61917	-3.25175	-2.93866	-3.50048	-1.76765	-3.14259	-3.25658	-4.1792	-2.5506	-3.67801	-3.76702	-3.49779	-3.77712	-1.32704	-4.15942	-2.89355	-4.31452	-2.54139	-2.26828	-4.19852	-2.07089	-2.60771	-2.15321	-3.54809	-2.84044	-4.7183	-4.64989	-4.23187	-4.08992	-4.46243	-4.03212	-1.96258	-4.60682
AC006129.2	-1.28341	-0.99184	-1.03303	-0.53087	0.6516	-0.54091	-0.93419	-0.82974	-0.9908	-0.55713	-0.86498	-0.60747	-0.59521	-0.13842	-0.89312	-1.21081	-0.57473	-1.13798	-1.34464	-0.85447	-1.30252	-1.92139	-0.0809603	-1.65924	-0.595581	-1.32507	-1.44913	-0.744179	0.138668	-0.404571	-1.71104	-1.64036	-1.43702	-1.33117	-1.30966	-2.33304	-0.6766	0.580187	0.31768	-0.0379715	-0.605559	-1.04889	-1.61033	-2.97829	-0.231392	-1.46352	-3.00705	-1.15583	-1.494
AC006538.1	-3.75451	-3.3719	-3.66313	-4.03884	-3.80801	-2.91226	-2.84644	-3.77979	-3.52321	-3.62063	-4.07037	-3.32302	-3.94738	-2.60113	-3.26228	-2.65958	-3.61898	-3.46709	-3.77907	-3.45299	-3.08176	-4.0081	-3.73567	-3.37278	-3.98008	-3.01238	-3.20464	-3.75994	-3.23948	-3.64265	-3.5867	-4.10975	-3.89114	-4.17453	-3.6663	-4.19852	-3.30862	-3.73348	-3.64306	-4.06168	-3.63528	-3.64845	-3.4193	-2.97829	-2.63947	-2.21716	-3.87897	-4.21385	-3.39392
AC007292.3	-1.48843	-1.01358	-1.2641	-1.92131	-1.68391	-1.41104	-2.00001	-1.65437	-1.95253	-1.65058	-1.77041	-0.84067	-0.82478	-1.2672	-1.62418	-2.49151	-0.96705	-1.87615	-1.9692	-1.80253	-1.88182	-1.83717	-1.19264	-1.84235	-0.791027	-1.25571	-1.64668	-1.07806	-2.0023	-1.39795	-1.38738	-1.02485	-2.01571	-1.3541	-1.347	-2.03302	-1.48928	-1.69837	-1.51118	-1.94278	-1.19962	-1.58815	-1.02958	-1.56772	-1.83362	-1.43584	-1.75883	-1.62988	-1.98408
AC007349.5	-5.10741	-5.21744	-4.67713	-5.70309	-4.87536	-5.07864	-5.2284	-4.94355	-5.32491	-5.43654	-3.73572	-5.36531	-4.49057	-4.62743	-5.04298	-5.63292	-5.26151	-4.92637	-4.79044	-4.7886	-5.33395	-4.38846	-6.11041	-4.90145	-5.2205	-4.95114	-5.72135	-5.04947	-5.55338	-5.13852	-4.64602	-4.90434	-4.84566	-4.895	-4.78943	-4.955	-5.01413	-5.49924	-5.5823	-5.52467	-5.46618	-4.56895	-5.42927	-5.41721	-5.82794	-5.69754	-4.51156	-5.16204	-5.7466
AC007362.3	-4.42699666666667	-4.28889333333333	-4.03319333333333	-3.91585666666667	-4.19720666666667	-4.20350666666667	-3.70121	-3.68242	-3.97348666666667	-4.67463666666667	-3.75791	-4.12061333333333	-3.18322	-4.10368333333333	-3.58415	-4.1376	-4.12967	-4.25988333333333	-3.59666333333333	-4.65028333333333	-4.31023666666667	-3.91991	-4.12976	-3.86535	-4.17903	-4.83629666666667	-4.54554666666667	-3.92864333333333	-4.63763333333333	-4.07910666666667	-3.76831	-4.63098333333333	-3.47714333333333	-4.55704333333333	-4.17661666666667	-4.28866	-3.50287666666667	-3.91291	-3.54358	-4.12327666666667	-4.10555	-4.25979333333333	-3.79628333333333	-4.08517333333333	-3.63371	-4.14923666666667	-3.73409	-4.47779666666667	-3.88572666666667
AC007365.3	-1.68097	-1.83183	-1.71853	-1.40373	-1.6428	-1.65439	-1.40662	-1.34291	-1.47788	-1.99286	-1.85224	-1.81558	-1.68647	-1.80588	-1.43338	-1.47262	-1.46071	-1.62876	-1.5182	-1.45946	-2.06239	-1.2975	-2.2812	-1.94343	-1.3948	-1.21126	-1.90699	-1.33433	-2.4051	-1.81667	-1.1723	-1.21962	-1.60538	-1.4011	-2.26828	-1.01919	-1.80953	-1.12321	-2.05351	-1.52522	-1.31875	-1.58815	-1.62705	-0.581988	-1.95049	-1.64182	-1.88996	-0.89557	-1.71833
AC007389.3	-4.80599	-4.77108	-4.56923	-5.03662	-3.69255	-4.62008	-3.60461	-4.10996	-3.99892	-3.62063	-3.54404	-5.25839	-4.40839	-4.4877	-3.88822	-4.20679	-5.17103	-4.70272	-4.67951	-4.70244	-4.87809	-4.92803	-4.71918	-5.04732	-5.2205	-4.76444	-5.0815	-4.71549	-4.1273	-4.47214	-5.13161	-4.62541	-4.03285	-4.60129	-3.97711	-3.95307	-4.32642	-4.1576	-3.90559	-5.7075	-5.15481	-5.52252	-4.06137	-4.23187	-4.70509	-4.94587	-4.51156	-4.21385	-5.02148
AC007401.2	-0.73977	-0.0173101	0.0497999	-0.28045	-0.20245	0.2401	-0.20583	-0.45804	-0.40317	-0.24722	-0.49818	0.1919	-0.79836	-0.49932	0.0691996	-0.00129032	-0.747	-0.08603	-0.52027	0.15	-0.31392	-1.0762	-0.53743	0.124654	-0.290726	-0.700501	0.593252	0.663341	-1.36662	-0.44155	-0.0729151	-0.465504	-1.02514	-1.81293	-1.07228	-0.141959	0.159964	0.238112	-0.0121469	0.48575	-0.741632	-0.349558	-0.192794	-1.05846	-0.457788	-0.430503	-0.0416298	-0.54496	-0.46256
AC007680.2	-4.56728	-4.66243	-4.89734	-5.51909	-4.87536	-4.70476	-4.65229	-4.41936	-4.94146	-5.78266	-4.60399	-4.61002	-4.74181	-4.55719	-5.15649	-4.38441	-4.63856	-5.04075	-4.14876	-4.7886	-4.98925	-5.58629	-4.87318	-4.90145	-4.11419	-5.32617	-5.24622	-4.21495	-4.25722	-4.16316	-4.81028	-5.18555	-4.71854	-4.17453	-4.63848	-4.57925	-3.69303	-4.9964	-4.02404	-4.47361	-4.15324	-5.19628	-4.3398	-5.01606	-4.70509	-4.94587	-4.67225	-3.91677	-4.60682
AC007787.2	-2.84908	-3.16308	-3.17141	-3.20227	-4.21052	-2.58306	-2.93325	-2.90011	-2.90807	-3.62063	-3.01852	-3.63674	-3.06603	-2.72703	-2.8911	-3.12267	-3.47233	-2.97912	-2.93866	-3.04798	-2.96929	-3.04488	-2.52556	-4.1792	-2.89164	-3.35511	-3.20464	-3.62449	-2.9049	-3.0809	-2.58064	-3.07029	-3.61181	-3.19618	-2.83054	-2.9111	-2.50177	-3.10736	-3.08846	-2.92452	-3.18388	-3.19872	-2.92994	-2.97829	-2.74109	-3.18841	-3.45911	-2.63981	-3.05055
AC008088.4	-2.84908	-2.639	-2.57995	-1.51322	-2.13757	-2.52133	-2.58986	-2.05213	-2.18261	-1.60325	-2.43155	-2.45634	-2.229	-2.42009	-2.8911	-2.341	-2.64517	-2.78567	-2.71081	-2.25353	-2.38432	-2.23499	-3.06579	-2.05212	-2.3174	-3.01238	-2.79968	-2.18921	-2.79013	-2.93315	-3.04584	-2.59417	-2.34772	-2.96693	-2.06794	-2.19675	-2.7091	-2.06174	-2.3561	-3.16916	-2.79038	-2.62234	-2.27424	-2.2545	-2.24177	-3.01472	-2.25216	-1.96258	-3.46002
AC008746.12	-0.69287	-1.12753	-1.09359	-0.53087	-1.51364	-1.17885	-0.87571	-0.94408	-1.49991	-1.58782	-1.19791	-0.6248	-1.08723	-1.6988	-0.6112	-0.95243	-0.50761	-0.85552	-0.63558	-0.75743	-0.0432701	-1.70067	-1.03127	-0.799656	-0.423481	-1.52819	-2.34853	-1.99938	-0.769059	-1.0169	-0.780943	-1.97974	-0.171402	-1.98126	-0.531114	-1.03849	-1.73954	-0.460688	-0.822872	-0.678595	-0.814804	-0.376627	-1.5453	-2.20366	-0.231392	-1.07394	-0.949	-0.83723	-2.1111
AC008753.4	-1.59221	-1.18806	-1.66241	-1.08568	-1.69788	-1.37419	-1.88019	-1.64053	-1.75415	-2.05518	-1.86634	-1.77632	-1.53339	-2.2784	-1.38649	-1.8146	-1.54385	-1.78285	-1.8027	-1.09779	-1.91617	-0.83248	-1.72792	-1.47139	-1.3948	-1.00747	-1.15759	-1.07806	-1.42968	-1.39795	-1.00727	-1.32785	-1.02514	-0.868034	-1.57167	-1.66001	-1.41465	-1.35674	-1.99067	-1.30784	-1.63482	-1.6094	-1.3945	-1.66752	-1.65769	-1.05276	-1.07339	-0.54496	-0.98808
AC009120.6	2.6356	2.3829	2.513	2.8109	2.5066	2.3062	2.037	2.2631	2.3811	2.6156	2.5866	2.2986	2.3612	2.1013	2.5901	2.2338	2.3801	2.262	2.9015	2.2372	2.7883	2.4794	2.6419	2.44434	2.51058	2.86895	3.16642	2.92244	2.52351	2.85658	2.62809	2.69507	3.24663	2.77433	2.62052	2.73566	2.77238	3.01704	2.70074	2.81971	2.45502	2.67395	2.47698	2.64267	2.48827	3.03994	2.9137	2.5924	2.5871
AC009133.15	-3.75451	-3.3719	-3.81535	-3.62459	-2.99664	-2.99375	-2.81863	-2.86751	-3.99892	-3.8957	-3.29537	-3.56854	-3.4475	-3.38131	-3.26228	-3.17833	-2.84157	-3.35541	-3.20928	-3.36241	-3.70621	-3.4203	-3.68918	-3.91681	-3.17404	-4.23967	-3.65758	-4.05605	-3.39839	-3.43102	-3.24075	-3.78168	-3.47655	-3.46724	-3.33131	-3.50842	-3.11894	-4.00723	-3.26312	-3.30903	-3.54963	-3.93856	-3.36221	-2.89528	-3.39602	-3.38505	-3.87897	-2.85444	-3.84486
AC009502.4	-4.88336	-5.86295	-4.26061	-5.61196	-6.00687	-4.53899	-5.937	-5.39858	-5.51909	-5.55355	-5.04298	-5.25839	-5.48224	-4.76961	-4.93185	-5.24332	-5.08053	-5.27139	-5.01256	-5.05231	-4.66489	-5.48004	-4.71918	-5.19086	-5.2205	-5.85824	-5.24622	-5.04947	-5.12192	-5.30413	-4.97262	-5.59349	-4.71854	-5.18418	-4.94393	-5.30844	-4.86901	-5.16782	-5.49942	-5.52467	-5.15481	-5.03362	-4.86928	-5.41721	-5.07052	-5.10488	-4.98557	-5.00743	-5.88603
AC010145.4	-5.03415	-5.43957	-5.11957	-5.13456	-5.05546	-5.28366	-5.0281	-4.94355	-5.71101	-4.85073	-4.82186	-4.71631	-4.74181	-5.33836	-5.27174	-5.1656	-5.35168	-5.27139	-5.12266	-4.96383	-5.1027	-5.48004	-5.66719	-5.19086	-4.8893	-5.13928	-5.40864	-4.88369	-4.82551	-5.13852	-4.64602	-5.04524	-4.84566	-5.18418	-4.63848	-4.57925	-5.16055	-4.9964	-4.35814	-4.79906	-5.15481	-4.56895	-5.20622	-4.81268	-4.70509	-4.78471	-4.67225	-4.84951	-5.31276
AC010524.4	-5.17919	-4.93729	-4.952915	-5.03661	-5.589355	-5.234005	-5.27931	-5.08046	-5.89826	-5.08305	-5.509935	-4.988195	-5.032985	-5.091575	-5.17007	-5.671335	-5.305265	-5.655845	-5.122025	-4.59268	-5.564775	-5.37107	-5.74191	-5.3292	-5.051855	-5.32436	-5.64436	-5.201485	-5.263595	-5.466	-5.12937	-5.32426	-4.84566	-5.182595	-5.177605	-5.18726	-5.306345	-5.49924	-5.535545	-5.616085	-5.76787	-5.91505	-5.36202	-4.712305	-5.88827	-5.335975	-4.9833	-5.08091	-5.121655
AC012065.7	-2.4098	-1.6003	-1.60839	-1.64722	-0.92365	-2.15037	-1.54788	-1.40006	-1.31279	-1.83874	-1.71832	-1.23394	-1.50463	-0.58614	-1.55774	-1.73941	-1.32845	-1.69522	-2.129	-1.66077	-1.16192	-2.03408	-0.7724	-1.90894	-1.94054	-0.951559	-2.48382	-1.51324	-1.49561	-1.91726	-1.47709	-2.13496	-1.90168	-2.01742	-2.26828	-2.19675	-2.07089	-1.01925	-1.30598	-1.65921	-1.98281	-1.74391	-2.47156	-2.41872	-2.2923	-2.21716	-1.80123	-2.453	-1.63961
AC012360.6	-4.32186	-4.07332	-3.66313	-4.37229	-4.36451	-3.02198	-3.70285	-3.11292	-3.43568	-3.8957	-3.49961	-4.30473	-4.01954	-3.70154	-3.76329	-3.56672	-3.2171	-4.02306	-3.9565	-4.149	-3.29122	-4.38846	-4.294	-3.11601	-4.56311	-4.76444	-4.43503	-3.37959	-3.31678	-3.33533	-3.14015	-4.35799	-3.09995	-3.19618	-3.76331	-4.45182	-3.60767	-3.86575	-4.21789	-3.2374	-3.18388	-3.64845	-3.47872	-3.36823	-2.96871	-3.60948	-4.51156	-3.52466	-3.60203
AC012499.1	-5.03415	-5.21744	-5.55321	-5.2321	-5.92724	-5.38937	-5.7382	-5.83235	-5.51909	-5.66909	-5.33524	-5.25839	-5.78088	-5.80037	-5.62126	-6.2205	-5.78911	-5.50037	-5.01256	-5.66202	-6.12417	-5.79185	-6.03981	-5.59949	-5.38346	-6.02161	-5.56737	-5.36822	-5.68999	-5.13852	-5.28612	-5.59349	-4.58732	-5.32447	-5.99994	-4.955	-5.87048	-5.49924	-5.49942	-5.88624	-6.05214	-5.8392	-5.31826	-5.96914	-6.0662	-5.69754	-5.42045	-5.73094	-5.7466
AC012531.25	-5.31813	-5.76054	-5.33941	-5.9646	-5.76275	-6.44449	-5.83832	-5.6631	-6.25208	-6.31009	-5.75145	-5.77462	-5.98799	-5.47526	-5.96341	-6.08037	-6.18889	-5.93739	-5.64688	-5.98464	-6.12417	-5.98688	-5.81987	-5.19086	-5.54269	-5.50944	-6.01227	-5.51928	-6.0713	-5.466	-5.57867	-5.59349	-4.96837	-5.59292	-5.99994	-5.41952	-5.87048	-5.808	-5.82439	-5.88624	-6.31502	-6.13714	-5.6464	-5.60952	-5.32467	-5.41151	-5.28103	-5.16204	-6.15275
AC013463.2	-4.23944	-4.5561	-3.59209	-3.88952	-3.80801	-3.33949	-4.04469	-4.25973	-3.71595	-4.73816	-3.63698	-4.11639	-3.94738	-3.22473	-2.79612	-3.94626	-3.96337	-3.58806	-4.35412	-3.70728	-4.46649	-4.0081	-3.12663	-3.67972	-3.73704	-3.80278	-4.28545	-3.75994	-3.31678	-4.02014	-4.31873	-3.68422	-4.17434	-3.37148	-3.25836	-4.0744	-4.32642	-3.73348	-3.59562	-3.54809	-3.46872	-3.73906	-3.54065	-4.0578	-3.09758	-3.73335	-4.35016	-3.40956	-3.15618
AC013733.4	-5.21277	-6.01119	-5.7531	-5.92206	-6.00596	-6.34556	-6.22198	-5.99379	-5.98596	-6.000985	-5.67106	-5.77462	-5.70538	-5.861485	-6.124565	-6.282415	-6.071605	-5.931855	-5.439185	-5.976835	-5.9075	-5.89074	-5.961825	-5.533515	-5.686135	-5.854425	-5.86981	-5.516135	-5.81234	-5.46355	-5.35514	-5.90817	-5.027445	-5.781425	-5.924755	-5.306675	-5.86829	-5.80461	-6.01659	-5.87509	-6.05214	-6.058335	-5.59259	-5.693175	-5.94707	-5.694565	-5.20301	-5.594225	-5.949675
AC016831.7	-3.67741	-3.55092	-4.36052	-4.03884	-3.86904	-4.18367	-3.55788	-3.77979	-3.8228	-4.0541	-4.07037	-3.70805	-3.4475	-4.28521	-4.61789	-3.72343	-3.67129	-4.29102	-4.05085	-3.8222	-4.56369	-3.68756	-3.32623	-5.04732	-3.52502	-4.23967	-3.55528	-3.904	-3.02959	-3.53322	-4.00536	-3.88497	-3.09995	-4.31321	-4.09482	-5.19383	-3.78348	-4.82342	-4.90867	-3.73268	-4.03596	-4.16662	-5.31826	-3.48448	-5.07052	-4.78471	-4.35016	-3.30186	-4.35728
AC016999.2	-3.67741	-3.98802	-3.12011	-3.11338	-3.18055	-3.11012	-2.8748	-3.66414	-3.35315	-3.01415	-3.18526	-2.88698	-2.9452	-3.11741	-3.14057	-3.29655	-3.069	-3.58806	-2.07374	-3.12041	-3.20376	-2.9984	-3.3994	-3.37278	-3.73704	-3.45514	-4.75205	-3.26936	-3.09623	-3.43102	-2.79464	-3.68422	-2.68089	-3.91318	-4.09482	-3.1408	-3.87951	-4.1576	-3.84941	-4.18878	-3.92598	-3.56312	-3.67284	-3.16018	-3.28953	-3.86526	-3.10907	-3.77831	-3.75941
AC017002.2	0.8568	0.6993	0.9099	0.908	-0.1535	0.0430002	0.7683	0.3517	-0.66416	-0.74982	0.3399	-1.05885	-1.26875	-0.92784	-0.26532	-1.06596	-0.57473	-0.0529699	-1.11811	-0.24108	-1.24681	-0.6418	-1.19264	-0.463071	-0.932273	-0.125373	-0.490271	0.853839	-0.543087	-0.0313435	-0.25931	0.133071	-0.221841	-0.479663	-0.789262	0.60008	0.343155	0.539906	-1.01273	-0.181845	-0.814804	-1.21809	-1.08627	-0.399285	-1.29368	0.351593	0.0684004	-1.15583	-1.08908
AC017104.6	-1.13494	-0.69095	-1.18289	-0.7563	-1.06133	-0.71427	-0.92675	-1.05902	-0.93721	-1.25964	-0.57137	-1.16894	-1.05559	-0.76367	-0.93468	-0.84155	-0.67828	-1.29662	-0.72853	-0.69388	-0.83999	-1.1253	-0.75429	-0.966944	-1.1261	-0.828947	-0.931205	-0.354721	-1.22941	-0.505372	-0.985165	-0.908221	-1.56141	-0.570753	-0.631204	-0.74117	-1.09037	-0.60377	-0.595454	-0.764098	-1.05963	-0.702207	-0.861832	-1.50482	-1.03517	-0.951273	-0.92536	-0.48401	-0.5771
AC018755.16	-2.1034	-2.93847	-2.7257	-2.38451	-2.89659	-2.38679	-2.49877	-2.63023	-2.7948	-3.01415	-1.98441	-3.01822	-2.01109	-2.67534	-2.79612	-2.35697	-2.44924	-2.85996	-1.67385	-2.88139	-2.8989	-2.53326	-3.06579	-2.48817	-2.65557	-2.45085	-3.05666	-3.07012	-2.53774	-2.73652	-2.03514	-2.34637	-3.47655	-2.0545	-2.50099	-2.59338	-2.58116	-2.54861	-2.43757	-2.5328	-1.92766	-2.96167	-2.50209	-2.2545	-2.16914	-2.53192	-2.73688	-3.10645	-2.1379
AC018755.17	-4.64782	-4.5561	-4.07125	-3.81921	-3.43745	-4.53899	-3.6529	-3.72089	-4.75823	-3.82208	-4.53288	-4.71631	-3.34262	-4.22011	-3.82442	-3.45939	-4.47218	-4.29102	-4.35412	-4.87583	-4.87809	-4.28801	-5.03105	-4.31835	-3.98008	-4.95114	-3.88422	-4.54663	-3.88711	-4.80232	-4.15942	-3.99432	-3.21992	-3.91318	-4.78943	-4.70607	-4.20489	-4.48107	-4.43149	-4.79906	-4.15324	-4.56895	-4.75866	-4.61193	-4.48057	-4.62299	-4.83068	-4.21385	-4.03157
AC018766.6	-3.67741	-3.16308	-3.17141	-3.20227	-3.48507	-3.27015	-3.23023	-4.10996	-3.7684	-3.82208	-3.3737	-3.38068	-3.55988	-3.80586	-3.82442	-3.89895	-3.38216	-3.41017	-4.05085	-4.07888	-3.29122	-3.24739	-3.93727	-3.91681	-3.4291	-3.45514	-4.59107	-3.49779	-4.25722	-3.24549	-2.95721	-3.42338	-3.61181	-3.56899	-3.76331	-3.6126	-3.87951	-4.1576	-3.84941	-3.46393	-3.92598	-2.66619	-3.4193	-3.61044	-3.70263	-3.18841	-3.33466	-3.30186	-4.35728
AC018816.3	-2.23162	-2.541	-1.38001	-3.07091	-0.96528	-2.58306	-2.71246	-1.66834	-2.54532	-2.78564	-2.11301	-2.28125	-3.10865	-2.50777	-3.34953	-2.54539	-2.67164	-1.93517	-1.48178	-2.1176	-2.16193	-2.9984	-2.79501	-2.70771	-2.1167	-3.17361	-3.20464	-2.89458	-2.68382	-1.52449	-2.64851	-1.83961	-0.883071	-2.96693	-2.16464	-3.50842	-2.42651	-0.867067	-1.85855	-2.03087	-1.98281	-2.42107	-1.52949	-2.97829	-2.37157	-1.8453	-1.93646	-2.70787	-2.86
AC024560.2	-4.15709	-4.66243	-3.81535	-5.3289	-4.87536	-3.65592	-4.93049	-3.03844	-5.03574	-5.20037	-2.89774	-3.94227	-3.55988	-3.26233	-4.52093	-4.38441	-5.26151	-5.72342	-5.12266	-4.07888	-2.6765	-4.59829	-3.22298	-4.75434	-4.8893	-4.08325	-2.22485	-3.75994	-4.393	-2.18346	-4.97262	-4.23112	-4.58732	-4.31321	-5.10038	-4.0744	-3.60767	-4.65091	-3.22646	-3.9439	-2.8923	-2.75812	-4.54351	-3.06638	-3.6359	-4.15185	-4.98557	-4.84951	-4.60682
AC025442.3	-2.28771	-2.317245	-2.467825	-2.42986	-2.473145	-2.42271	-2.662535	-2.227545	-2.588245	-2.37521	-2.56776	-2.4169	-2.89444	-2.537155	-2.702295	-2.594805	-2.84909	-2.470275	-2.784865	-2.746725	-2.68072	-2.66457	-2.526935	-2.983275	-2.46764	-2.58742	-2.690115	-2.66486	-2.55101	-2.63156	-2.05969	-2.677655	-2.56223	-2.630055	-3.300015	-2.995985	-2.920395	-3.299735	-2.514915	-3.52497	-2.815445	-2.75454	-2.83152	-2.41305	-2.794685	-2.61594	-2.9143	-2.95879	-2.30625
AC064852.4	-3.01043	-2.74415	-3.52418	-2.87548	-3.18055	-2.62573	-3.1243	-3.27449	-2.87891	-3.55917	-3.15033	-2.51976	-3.68039	-2.5537	-3.22056	-3.32768	-3.2171	-3.15503	-3.04093	-3.76369	-3.76755	-2.82615	-3.99195	-3.79494	-3.33903	-4.23967	-4.75205	-4.54663	-4.00384	-4.31419	-4.15942	-3.34559	-4.03285	-3.67711	-2.99863	-2.38148	-2.89952	-3.38859	-2.84669	-3.83454	-3.06009	-4.29261	-3.30727	-4.0578	-3.84593	-4.15185	-3.10907	-3.77831	-3.46002
AC067956.1	-5.24943	-5.86295	-5.95299	-5.9646	-6.08468	-5.71314	-6.40111	-5.21737	-5.98955	-5.43654	-6.06764	-5.87112	-5.98799	-6.15289	-6.0735	-6.08037	-5.26151	-5.50037	-5.64688	-6.13576	-6.12417	-5.79185	-6.31351	-5.46754	-5.69713	-5.85824	-5.56737	-5.21135	-6.0713	-5.13852	-5.43532	-5.72273	-4.96837	-5.46089	-5.86009	-5.07591	-5.87048	-5.808	-5.5823	-5.88624	-5.31107	-5.9909	-5.6464	-5.60952	-5.9486	-5.83176	-5.13592	-5.45751	-5.88603
AC068039.4	-3.12754	-2.639	-2.18784	-3.50716	-3.26122	-2.26374	-3.19405	-3.19144	-3.31359	-2.55803	-4.67597	-3.4407	-2.60281	-2.75358	-5.04298	-2.72026	-3.29728	-3.65251	-3.54097	-3.50048	-2.6765	-4.38846	-3.29098	-2.76824	-3.02594	-4.08325	-3.65758	-4.37911	-4.97381	-3.75997	-3.71822	-3.27171	-4.03285	-3.91318	-4.78943	-2.71226	-4.45428	-3.19524	-3.64306	-4.32596	-5.31107	-3.93856	-4.44002	-4.61193	-5.19711	-5.10488	-3.45911	-4.68958	-3.75941
AC068138.1	-4.64782	-4.5561	-4.56923	-4.93866	-4.69864	-3.61235	-3.80823	-4.03892	-4.84884	-3.8957	-3.95218	-4.61002	-5.24326	-3.60324	-4.09782	-3.68264	-4.47218	-3.46709	-3.77907	-4.70244	-4.19975	-3.68756	-4.64411	-3.67972	-4.40658	-5.32617	-5.24622	-4.54663	-3.88711	-4.02014	-4.31873	-3.78168	-4.17434	-3.91318	-3.6663	-4.32462	-4.32642	-3.73348	-3.30074	-3.9439	-3.46872	-5.8392	-3.47872	-3.36823	-4.18018	-4.00498	-4.03212	-4.52918	-3.46002
AC068831.3	-3.83303	-3.3719	-2.88786	-3.11338	-2.80303	-3.02198	-2.90373	-3.50567	-3.1306	-3.05601	-2.56317	-2.92941	-2.69728	-2.83631	-3.10218	-3.12267	-3.00028	-3.65251	-3.04093	-3.50048	-3.64734	-2.95337	-3.29098	-2.8975	-2.82891	-3.45514	-4.59107	-3.904	-3.16608	-3.75997	-3.24075	-3.68422	-3.21992	-3.37148	-3.40814	-3.6126	-3.30862	-3.73348	-2.87478	-3.9439	-2.79038	-3.33366	-2.92994	-3.06638	-3.39602	-3.73335	-3.00705	-2.7793	-2.90533
AC073283.7	-0.27505	-0.5413	-0.3038	-0.50237	-0.61454	-0.41394	-0.66914	-0.27587	-0.49422	-1.52767	-0.33242	-0.78117	-0.27683	-0.72374	-0.11442	-0.35106	-0.33372	-0.40957	0.0265999	-0.15298	0.00339985	-0.5806	-0.29557	-1.52261	-1.4177	-1.42306	-1.33813	-0.707395	-1.08707	-1.49828	-0.504517	-1.05554	-1.21643	-0.988468	-0.654422	-0.110995	-0.925856	-1.05994	-0.82973	-0.448843	-0.777754	-0.237798	-1.02958	-0.315936	-0.992771	-1.13942	-1.35985	-1.96258	-1.0377
AC073321.4	-1.82528	-1.93181	-1.27809	-1.97905	-2.77315	-1.33826	-1.65446	-1.50899	-1.8081	-1.13101	-2.06343	-2.00681	-2.45794	-1.99886	-2.18165	-1.72899	-1.96707	-1.71233	-2.129	-1.60775	-1.24681	-1.92139	-1.77584	-1.3741	-2.00845	-1.93494	-1.52008	-0.585567	-2.44797	-0.90938	-0.81954	-1.10283	-1.69754	-1.37741	-1.7857	-1.75256	-0.900174	-1.76409	-1.56739	-1.15153	-1.30112	-1.04889	-1.06333	-0.992254	-1.60884	-0.820217	-1.20952	-1.08623	-1.15599
AC074212.6	-3.407215	-3.49591	-3.419015	-3.35508	-3.30394	-2.90081	-2.72887	-3.04737	-2.982435	-3.268745	-2.674755	-3.16423	-3.36411	-3.62902	-3.0864	-2.486965	-3.00769	-3.470315	-3.25478	-3.262205	-3.3741	-3.18167	-3.48627	-2.96589	-3.118945	-3.27627	-3.44271	-3.700895	-2.884195	-3.466545	-3.14381	-3.317155	-3.485155	-3.147235	-2.945745	-3.458085	-3.05472	-3.799615	-3.119205	-3.58284	-2.76189	-3.302375	-3.19134	-2.43036	-2.89351	-3.27227	-3.299305	-3.278805	-3.167005
AC079305.10	-4.64782	-4.66243	-5.33941	-4.11793	-3.9324	-3.3044	-4.48151	-3.66414	-3.39383	-4.42044	-4.82186	-5.15032	-4.82628	-4.41912	-4.33952	-3.72343	-4.09631	-3.65251	-3.77907	-4.5344	-4.28453	-4.28801	-3.93727	-3.79494	-3.73704	-2.55811	-2.79968	-3.16644	-1.42968	-3.75997	-4.15942	-3.27171	-3.47655	-2.13167	-2.99863	-4.45182	-2.84951	-3.86575	-3.69207	-4.32596	-4.03596	-3.48252	-2.56515	-3.16018	-3.05333	-3.86526	-3.33466	-2.23646	-2.90533
AC079741.2	-4.40411	-4.66243	-5.11957	-3.81921	-5.146	-3.79509	-4.48151	-5.57618	-5.42211	-4.52258	-4.19516	-3.50326	-5.07841	-5.12758	-4.33952	-4.51218	-3.78169	-4.81349	-4.56943	-4.96383	-5.45041	-4.0081	-4.22966	-4.46145	-5.05522	-4.95114	-3.76702	-4.54663	-4.25722	-3.88571	-4.15942	-3.99432	-4.45244	-4.895	-3.48925	-4.19852	-3.30862	-4.65091	-4.43149	-2.86933	-4.15324	-3.64845	-4.24317	-4.23187	-4.48057	-4.78471	-4.18975	-4.21385	-2.69171
AC079767.4	-0.0813599	1.0161	0.6015	-0.36773	0.0440998	-0.20538	0.6238	-0.62513	0.2328	0.2243	0.1741	-0.69628	-1.46254	1.1012	-0.0219402	0.00500011	0.3937	-0.0804701	-0.62561	0.8379	-0.79935	-1.34034	-1.209	-0.831597	-2.27497	1.4429	-1.01413	-0.636524	0.0490093	-1.75331	-0.181839	-0.168556	0.279064	-1.20072	-2.50099	-2.07224	-0.399735	-0.61889	-1.09297	-0.50032	-0.891888	0.318203	-0.720518	-0.329497	-0.797658	-1.35583	-1.3285	-3.30186	1.5268
AC079807.4	-4.15709	-3.3719	-5.11957	-5.03662	-4.87536	-4.62008	-4.04469	-4.76327	-5.22785	-4.22873	-5.04298	-4.20885	-5.32416	-4.15638	-4.42813	-4.93649	-3.72549	-4.70272	-4.35412	-2.42639	-4.28453	-5.48004	-5.51067	-5.46754	-4.72462	-5.13928	-5.0815	-4.54663	-4.25722	-4.31419	-4.31873	-4.764	-4.45244	-4.60129	-5.41274	-4.57925	-5.16055	-4.48107	-4.74374	-3.9439	-5.31107	-5.19628	-5.20622	-4.41731	-4.94577	-5.10488	-5.28103	-4.52918	-4.60682
AC083843.1	-2.91759	-2.9622	-2.565845	-1.7539	-2.32709	-2.475305	-2.48842	-2.374795	-2.7432	-1.946935	-2.78074	-2.23612	-2.46967	-2.481865	-2.42651	-2.942625	-2.15954	-1.93946	-2.504445	-2.9053	-2.36662	-3.112765	-2.066465	-2.475172	-2.099104	-2.417695	-2.6087615	-2.53325	-2.6862125	-2.918975	-2.0275733	-3.375675	-3.234075	-3.257675	-2.038699	-2.996745	-2.3382315	-1.90585	-1.549084	-2.3061825	-2.260379	-2.7173355	-2.8552305	-2.1810805	-3.099467	-2.5806415	-2.67028	-2.66134	-3.13435
AC083949.1	0.9668	0.5627	1.034	0.4011	0.2618	0.52	0.4603	0.7114	0.3788	0.2968	0.3882	0.0241003	0.3376	0.6067	0.1549	-0.00442982	-0.28181	0.1309	-0.0715199	0.9702	0.1966	0.2394	-0.0328598	0.252031	0.658177	0.694095	-0.240186	0.251679	-0.175757	0.71482	0.365935	0.40513	0.0852385	0.364672	0.514998	0.509996	0.0190077	0.343281	0.658815	0.836342	0.183174	0.373401	0.492822	0.807634	0.448741	1.18054	0.2245	-0.22521	0.8475
AC084219.3	-4.40411	-3.68356	-3.66313	-3.68686	-4.21052	-4.2486	-3.80823	-3.3626	-3.71595	-4.32245	-3.45644	-4.50569	-4.01954	-4.15638	-3.76329	-5.01199	-3.29728	-4.48976	-3.86589	-3.76369	-3.8985	-3.92239	-4.49867	-3.91681	-4.40658	-4.23967	-4.75205	-4.05605	-3.88711	-3.33533	-4.15942	-3.78168	-4.17434	-4.60129	-4.3528	-4.0744	-4.32642	-4.82342	-4.43149	-5.15558	-4.03596	-4.29261	-4.64989	-4.41731	-4.00431	-4.30482	-4.51156	-3.77831	-3.33071
AC087501.1	-3.99352	-3.75448	-3.98217	-4.11793	-4.61231	-4.3873	-4.74229	-3.50567	-3.87926	-3.8957	-4.96919	-3.16261	-4.99481	-3.97408	-3.9549	-4.44736	-4.47218	-3.94177	-3.86589	-4.45301	-4.98925	-5.48004	-2.54619	-4.04507	-4.25657	-5.50944	-4.28545	-4.21495	-4.82551	-4.47214	-5.13161	-5.04524	-3.61181	-5.18418	-4.63848	-4.0744	-3.98154	-4.48107	-4.66316	-4.79906	-4.84502	-4.8737	-4.98114	-3.89625	-3.84593	-4.30482	-4.03212	-4.37003	-5.02148
AC090627.1	1.744	1.7394	1.5576	1.2596	0.8709	0.8135	0.8135	1.5701	0.3697	0.1618	1.1396	0.416	0.2601	0.9114	0.2655	-0.9047	-0.30235	0.3933	-0.0988398	0.7184	0.0967999	-1.52567	0.2504	0.0994663	1.7726	1.33837	-0.0886974	0.627795	-0.0548525	1.0922	0.0711851	-0.496752	0.543474	0.350555	0.208953	1.46178	-0.47357	1.1296	-0.134189	0.573013	-0.442048	0.219229	-0.803635	0.0303955	0.298919	1.65621	0.8147	-0.78116	0.5696
AC091133.1	0.0347004	-0.36322	-0.14155	-0.55995	-0.1202	-0.68014	-0.7391	-0.88578	-0.66416	-0.15334	-0.82312	-0.15943	-0.48577	-0.52769	-0.65916	-0.60864	-0.23665	-0.57963	-0.13373	-0.61983	-0.8236	-0.27337	-0.51184	-0.678524	-0.506966	-0.747338	-0.409469	-0.840467	-0.782715	-0.466741	-0.520326	-0.71211	-0.403973	-0.430082	-0.266786	-0.57702	-0.531536	-0.530456	-0.736556	-0.815334	-0.852831	-0.937212	-0.79416	-0.138358	-0.47228	-0.350783	-0.68807	-0.93581	0.0986996
AC091633.3	-3.99352	-4.77108	-4.07125	-2.98954	-2.63235	-3.45018	-4.17822	-4.03892	-3.35315	-2.47049	-3.45644	-3.70805	-4.49057	-4.09409	-4.17453	-3.23623	-4.02861	-3.41017	-4.79044	-2.88139	-3.59077	-3.61622	-3.19014	-5.46754	-4.72462	-5.32617	-3.20464	-4.05605	-2.44797	-4.31419	-4.81028	-3.59229	-4.45244	-5.72023	-4.49255	-4.70607	-3.78348	-2.8718	-1.85855	-2.66754	-4.41019	-3.40618	-4.98114	-2.36187	-4.08992	-5.26044	-4.51156	-4.21385	-3.6786
AC092192.1	-3.38642	-3.90653	-3.33719	-3.81921	-3.99819	-3.37545	-3.30543	-2.90011	-2.7948	-4.0541	-3.7874	-3.78264	-3.80951	-4.03331	-3.18001	-3.94626	-3.96337	-3.109	-2.89012	-3.76369	-3.48387	-4.191	-2.67657	-4.90145	-3.33903	-4.40637	-4.59107	-3.49779	-4.67837	-4.16316	-2.64851	-5.04524	-4.45244	-4.31321	-2.7786	-3.40924	-3.06088	-4.1576	-3.12174	-3.54809	-4.84502	-4.16662	-3.74352	-3.48448	-5.45231	-1.73998	-4.35016	-2.9337	-3.52928
AC092620.2	2.7247	2.0795	2.0302	2.3779	0.7881	2.0329	1.7354	1.832	1.3029	1.8943	1.5826	2.1524	1.915	1.2168	1.909	1.5798	1.5508	1.8092	1.6624	1.4053	2.1987	2.4977	1.0968	2.47567	3.1821	3.50105	2.65287	3.03933	1.99109	2.57888	3.28488	2.52529	2.05395	2.50478	3.19364	2.57039	2.54121	2.8866	1.96669	2.60876	2.01042	2.35953	2.85065	2.69552	1.76657	3.23449	2.8293	3.0635	2.8737
AC092660.1	-5.17919	-5.10527	-5.23004	-5.3289	-5.146	-5.17992	-6.3127	-5.3083	-5.6155	-5.55355	-5.47775	-5.6756	-5.48224	-5.54236	-5.50479	-5.78583	-5.61768	-5.15598	-5.12266	-4.87583	-6.01713	-5.58629	-5.51067	-5.04732	-5.05522	-5.50944	-5.0815	-5.04947	-5.55338	-5.466	-5.13161	-5.59349	-4.84566	-5.18418	-5.71517	-5.19383	-5.73469	-5.16782	-5.49942	-5.88624	-5.46618	-5.52252	-5.09366	-5.21859	-5.57921	-5.55737	-4.83068	-5.16204	-6.02158
AC092667.2	-5.17919	-5.21744	-5.00849	-5.70309	-5.146	-5.92921	-4.74229	-5.39858	-5.42211	-5.78266	-5.54771	-5.25839	-4.65753	-5.26873	-4.82365	-5.55549	-5.61768	-5.61286	-5.23149	-3.01309	-5.45041	-4.92803	-5.58935	-5.19086	-5.2205	-6.32409	-5.72135	-4.71549	-5.55338	-4.80232	-5.13161	-5.59349	-4.84566	-5.04072	-5.71517	-5.07591	-5.16055	-5.65683	-5.33142	-5.7075	-5.46618	-5.8392	-5.31826	-5.41721	-5.45231	-5.55737	-4.67225	-5.00743	-5.31276
AC100830.4	-1.8508	-1.26423	-1.79693	-1.06469	-0.70334	-0.89821	-1.14251	-1.38845	-1.66433	-1.19975	-1.81075	-1.31601	-1.6079	-1.73803	-1.12361	-0.92241	-0.73299	-1.40369	-1.34464	-2.21337	-1.04328	-1.2975	-1.23388	-0.864262	-0.169163	-1.06564	-1.42624	-1.39154	-0.769059	-0.715754	-1.44656	-1.55019	-1.39784	-1.11988	-1.11996	-1.95763	-1.25965	-0.269598	-1.11794	-0.379729	-1.05963	-1.13872	-1.24502	-1.97332	-0.675254	-1.0113	-1.20952	-1.66328	-1.42636
AC104667.3	-3.18914	-3.98802	-3.89688	-3.50716	-3.48507	-3.14073	-3.6529	-3.50567	-3.56905	-3.62063	-3.3737	-2.97313	-3.68039	-3.15231	-3.34953	-3.3595	-3.42654	-3.25175	-3.20928	-4.01117	-4.04195	-3.54804	-3.68918	-3.67972	-4.40658	-3.67801	-3.55528	-3.49779	-4.393	-3.75997	-3.34833	-4.23112	-3.34565	-3.91318	-3.76331	-3.22561	-3.87951	-3.61022	-3.50509	-3.73268	-3.3193	-4.04873	-2.88902	-3.16018	-3.6359	-3.18841	-3.59156	-3.91677	-3.39392
AC106801.1	-4.95944	-5.43957	-4.07125	-5.61196	-5.23646	-4.2486	-4.74229	-4.85297	-5.6155	-5.08251	-5.11662	-5.04157	-4.74181	-4.98472	-4.71888	-5.32136	-5.17103	-4.92637	-4.67951	-5.31772	-4.87809	-5.03967	-4.22966	-5.04732	-5.05522	-5.50944	-4.91616	-5.04947	-4.97381	-5.62297	-3.85796	-5.32426	-4.84566	-5.32447	-4.3528	-4.32462	-5.45214	-4.9964	-4.82565	-5.33988	-4.54936	-5.19628	-4.86928	-4.81268	-5.45231	-5.10488	-4.83068	-4.68958	-5.16649
AC108056.1	-5.03415	-5.9627	-5.23004	-5.61196	-5.84584	-5.92921	-6.22198	-5.99472	-6.16657	-5.66909	-5.47775	-5.77462	-5.07841	-5.12758	-6.28572	-5.93528	-5.95432	-5.93739	-5.8394	-5.90644	-5.45041	-5.6903	-6.03981	-5.46754	-5.84599	-5.68724	-5.72135	-5.04947	-5.94918	-5.30413	-4.97262	-5.72273	-4.84566	-5.46089	-5.86009	-5.41952	-5.45214	-5.33589	-5.82439	-6.05929	-5.76787	-6.27747	-5.31826	-5.96914	-6.39805	-5.83176	-5.55393	-5.45751	-6.02158
AC112198.1	-3.99352	-3.75448	-4.56923	-4.84107	-4.21052	-4.00433	-4.24935	-5.12607	-3.61638	-4.62862	-2.51795	-3.16261	-4.5737	-4.69829	-5.27174	-3.80859	-3.96337	-5.04075	-4.05085	-4.45301	-3.20376	-2.63625	-3.00742	-3.57112	-5.05522	-4.40637	-4.75205	-4.71549	-4.25722	-4.80232	-4.15942	-5.46048	-4.03285	-4.74811	-4.78943	-4.32462	-5.16055	-3.86575	-4.15107	-4.79906	-4.84502	-4.8737	-4.3398	-5.01606	-4.27531	-4.78471	-3.10907	-4.21385	-4.4789
AC114730.11	-2.19848	-2.60559	-3.2798	-2.73621	-2.34175	-2.88608	-3.23023	-2.52478	-2.68978	-1.97267	-3.08293	-2.4877	-3.4475	-2.92407	-2.35137	-2.72026	-2.40415	-2.5833	-3.04093	-2.31595	-3.16194	-2.9984	-2.79501	-2.8975	-3.09809	-2.45085	-1.87564	-2.09118	-2.79013	-2.67651	-2.71973	-2.59417	-3.47655	-3.56899	-2.63313	-3.22561	-2.04251	-2.23729	-2.99299	-1.756	-2.94609	-2.80638	-2.73604	-3.06638	-3.2391	-3.01472	-3.2181	-3.20102	-2.86
AC114752.3	-4.56728	-3.11527	-3.02268	-3.39831	-3.99819	-4.00433	-3.86391	-4.50257	-4.06239	-4.22873	-2.45267	-3.94227	-3.55988	-3.97408	-3.18001	-3.89895	-2.54388	-3.94177	-3.39948	-3.27716	-4.98925	-3.68756	-4.64411	-2.70771	-4.25657	-4.40637	-4.28545	-3.16644	-3.57634	-3.24549	-4.15942	-3.50547	-3.09995	-3.37148	-3.25836	-3.1408	-3.78348	-3.49549	-3.37906	-5.52467	-3.8229	-3.93856	-3.74352	-2.2545	-3.84593	-4.62299	-2.37487	-2.453	-3.93543
AC124997.1	-5.38526	-4.88149	-5.75829	-5.61196	-6.00687	-5.17992	-6.22198	-5.3083	-6.16657	-4.73816	-5.54771	-5.77462	-4.40839	-5.73752	-5.85108	-4.93649	-5.35168	-4.70272	-5.8394	-5.98464	-5.7956	-5.58629	-5.66719	-5.46754	-5.69713	-5.85824	-6.14849	-5.66405	-5.94918	-5.77423	-5.28612	-5.72273	-5.20004	-5.46089	-5.86009	-5.41952	-6.12859	-5.808	-6.33812	-5.88624	-6.05214	-5.9909	-6.23886	-5.60952	-6.18044	-5.83176	-5.42045	-5.45751	-6.15275
AC136289.1	-5.03415	-5.76054	-5.44726	-5.51909	-5.32653	-5.8215	-5.937	-5.6631	-5.71101	-5.89388	-5.94486	-5.4707	-5.5592	-5.60847	-5.73687	-5.78583	-5.87255	-6.23725	-5.74452	-6.06109	-6.01713	-5.98688	-5.19107	-5.59949	-5.54269	-5.32617	-5.56737	-5.21135	-4.67837	-5.30413	-4.81028	-5.59349	-4.71854	-5.46089	-5.56578	-5.07591	-6.12859	-5.49924	-5.49942	-5.33988	-5.76787	-5.52252	-5.6464	-5.21859	-5.57921	-5.55737	-5.13592	-5.16204	-6.02158
AC139100.3	-4.88336	-5.86295	-5.44726	-5.61196	-5.67807	-5.8215	-5.12754	-5.21737	-6.25208	-5.89388	-5.75145	-5.57422	-5.24326	-5.73752	-5.85108	-5.86105	-6.11254	-5.93739	-5.54657	-5.74504	-5.9075	-5.79185	-5.74407	-5.33116	-5.54269	-5.68724	-4.59107	-5.21135	-5.55338	-5.466	-4.31873	-5.72273	-4.71854	-5.46089	-5.56578	-5.07591	-5.59501	-5.49924	-5.49942	-5.7075	-5.46618	-6.13714	-5.85476	-5.41721	-5.70464	-5.26044	-5.28103	-4.68958	-5.16649
AC141928.1	-3.42337	-4.04394	-3.8599	-4.08954	-4.239485	-3.30482	-3.65373	-3.178255	-3.640845	-3.340175	-3.672745	-4.0275	-3.983935	-4.07278	-4.14721	-4.15952	-3.403555	-4.442835	-3.470225	-4.02666	-3.97518	-4.00545	-3.802365	-3.51641	-3.870815	-3.405125	-3.3271	-4.63221	-3.832115	-3.58939	-3.197085	-3.54888	-4.03274	-4.821005	-4.179645	-3.694705	-3.74359	-4.404255	-3.43676	-4.396515	-3.52274	-4.261075	-3.57297	-3.557785	-3.511	-3.625155	-3.87897	-3.99608	-3.78466
AC144652.1	-1.3365	-1.38659	-1.22293	-0.92574	-1.74062	-1.5896	-1.59428	-2.14676	-1.05459	-0.57986	-1.02187	-1.51167	-1.62328	-1.24819	-1.9595	-1.41298	-1.46071	-1.3626	-0.72853	-1.39066	-1.54974	-1.36962	-1.9031	-1.44645	-1.18381	-1.27846	-1.5694	-1.33433	-1.05358	-1.0546	-1.1975	-1.83961	-1.28628	-1.11988	-1.48587	-1.09796	-1.69469	-1.43487	-1.18671	-1.56851	-1.24948	-1.20186	-1.20681	-1.41534	-1.3461	-1.52054	-1.29782	-1.22895	-1.65889
AC145343.2	-4.07503	-2.93847	-3.17141	-4.28477	-2.99664	-3.48904	-3.55788	-3.23237	-2.7948	-3.09913	-3.29537	-4.40378	-3.19783	-3.05005	-3.14057	-3.3595	-2.40415	-4.1083	-3.15097	-4.7886	-3.16194	-3.09291	-1.95732	-3.28222	-2.19367	-3.45514	-3.20464	-3.16644	-2.20799	-3.75997	-3.5867	-2.63995	-3.89114	-4.31321	-3.86674	-4.83154	-3.30862	-3.86575	-3.50509	-3.46393	-3.18388	-3.64845	-3.47872	-3.89625	-3.77254	-4.00498	-4.18975	-4.21385	-3.60203
ACAA1	2.6966	2.48275	2.42375	2.34095	2.55405	2.02555	2.14095	2.12015	2.24595	2.76555	2.00215	2.69385	2.2197	2.0693	2.7921	2.2522	2.5918	2.3808	2.37585	1.9627	2.5191	2.85265	1.87545	2.248365	2.324475	2.506015	2.55296	2.33758	1.86282	2.566225	2.491025	2.619855	2.57866	2.46922	2.63045	2.276585	2.60136	2.67856	2.07603	2.45749	1.98521	2.07069	2.518055	2.81081	2.00765	2.7101	2.4573	2.7783	2.39335
ACAA2	0.23902	0.0159066666666667	0.0646533333333334	0.16122	-0.189483333333333	0.0638566666666668	-0.394953333333333	-0.320833213333333	-0.0495400000000001	0.16648	0.0400166666666667	-0.214166666666667	-0.167453333333333	-0.168466666666667	0.0529333333333333	-0.38544	-0.25082	-0.32134	0.2270733	0.03242	0.147503233333333	-0.06287	0.0745601333333333	0.254362	-0.0171576333333333	0.97585	0.451165	0.421459666666667	0.189213666666667	0.47023	-0.0643998333333333	0.175799266666667	0.648127666666667	0.00302566666666663	-0.237261333333333	-0.0297572333333333	0.255251	0.198329333333333	-0.224542333333333	0.183118546666667	-0.163801533333333	-0.111544333333333	0.106384	-0.439167666666667	0.472456666666667	0.307163	0.70967	0.0091433333333333	0.20859
ACACA	-2.21044	-1.916375	-1.593595	-1.4541	-1.55835	-1.74136	-1.444795	-1.30264	-1.07695505	-1.2432198	-1.353565	-1.821275	-1.595715	-1.38632	-1.43253	-1.53446	-1.924485	-1.66464	-1.18892	-1.9327551	-1.438285	-1.8732	-1.55453	-1.283832	-1.323169	-0.8045615	-1.242663405	-1.517727	-1.918406	-1.24973525	-1.7503365	-1.1979726	-1.9285855	-1.2768905	-1.363102	-1.5543875	-0.6478775	-1.0163335	-0.9673715	-1.51256	-1.3951305	-1.1642079	-1.45458	-1.067873	-1.2483017	-1.877819	-1.32802	-1.64689	-1.57254
ACACB	-0.66634	-1.02994	-0.744186666666667	-0.613576666666667	-0.96578	-0.816388333333333	-0.976285	-0.844565	-0.677725	-0.839946666666667	-0.858421666666667	-0.950426666666667	-1.16003166666667	-0.552715	-0.979608333333333	-0.939853333333333	-1.03709166666667	-1.18391166666667	-1.004445	-1.20264666666667	-1.04464833333333	-0.941873333333333	-1.21500666666667	-1.24698766666667	-1.00710083333333	-0.884712333333333	-1.05763216666667	-1.00762233333333	-1.173875	-0.870031166666667	-1.3695621	-1.77919233333333	-1.2239015	-1.51191978333333	-0.909208833333333	-0.872337166666667	-1.3663305	-0.975785	-1.12890733333333	-1.1185395	-0.982114	-1.04219983333333	-1.34069311666667	-1.21490966666667	-0.894239166666667	-0.883010333333333	-1.12685833333333	-1.32125995	-1.19315333333333
ACAD10	-1.7672025	-1.57962	-1.3789075	-1.519832525	-1.41539505	-1.704725	-2.1096725	-1.657375	-1.735305	-1.572785	-1.9010875	-2.2012675	-1.6350675	-1.8535775	-1.7183075	-1.8851675	-1.728460125	-1.9782775	-1.609394925	-1.7286575	-1.419755	-1.8418	-1.87037	-2.176301425	-1.9462775	-2.014679	-2.140279	-1.67445025	-2.15778925	-1.92331375	-1.52210065	-2.1135305	-2.75867825	-2.01322725	-2.10455035	-2.2326255	-1.97469075	-1.7216545	-2.0979925	-2.0595965	-1.89538725	-1.96611075	-1.91664725	-1.93385275	-2.309433	-1.29470825	-1.5734225	-2.0653675	-1.993985
ACAD8	-0.32782	-0.54922	-0.6774	-0.61229	-0.51844	-0.49074	-0.97198	-0.9526	-1.12989	-1.28431	-0.98294	-0.68715	-1.23293	-0.59812	-0.88495	-0.71782	-0.92663	-0.25119	-1.13215	-0.53076	-0.6047	-0.85301	-0.96034	-1.28296	-1.01716	-1.37323	-0.735571	-0.707395	-0.602391	-1.15339	-0.585352	-0.517965	-0.883071	-1.00652	-0.841597	-1.72105	-0.0150433	-0.222643	-0.483059	-0.489877	-0.683367	-0.657258	-0.871764	-1.33109	-0.43632	-0.403437	-1.26779	-0.76295	-1.40993
ACAD9	0.3069	0.4481	0.6167	0.4638	0.6125	0.3321	0.0569	0.7168	0.7494	0.1664	0.5641	0.6538	0.0386	1.1359	0.6996	0.3628	0.6899	0.0721998	0.8548	0.619	0.5543	0.4042	0.578	1.13569	0.550209	1.0266	1.43497	1.05458	1.58349	0.937577	0.0605974	0.312027	0.668739	1.53224	1.08378	0.593829	0.898515	0.736874	0.621588	0.697029	0.779942	0.679649	0.798591	-0.1993	0.99326	1.00984	0.9927	-0.12875	0.8303
ACADL	-5.02771	-5.106565	-5.377175	-5.657525	-5.415515	-5.45007	-5.72519	-5.3083	-5.373375	-5.61132	-5.68407	-5.52246	-5.078045	-5.641005	-5.388265	-5.78583	-5.617055	-5.611895	-5.117095	-5.682645	-5.73703	-5.6903	-5.50934	-5.39935	-5.126285	-5.67389	-5.558015	-5.42588	-5.18418	-5.620115	-5.12937	-5.903695	-5.08652	-5.097105	-5.640475	-5.41769	-5.37441	-5.4022	-4.95278	-5.607435	-5.306445	-5.90994	-5.537835	-5.701675	-5.88827	-5.258195	-5.1333	-5.08091	-5.52968
ACADM	-0.71613	-0.51005	-1.39518	-0.82523	0.3459	-0.5106	-0.69419	-0.8615	-0.47227	0.1526	-1.14538	-0.09764	-1.47644	-0.73032	-0.49473	-0.37526	-0.0514297	-0.0367203	-0.61571	-0.27169	-0.72135	-0.7824	-0.29995	-0.243069	-1.0706	-0.655136	-0.280681	-0.427641	0.276729	-0.545065	-1.27584	0.0633678	-0.910387	-0.667986	-0.284789	-1.69021	0.0390596	0.396887	0.809875	0.281451	-0.542051	-0.897466	-0.881764	-1.15175	0.141266	-1.33012	-0.55514	-0.57642	-0.45412
ACADS	-1.02919	-1.35849	-0.78316	-1.10698	-0.92365	-0.84052	-1.29703	-1.09631	-1.03838	-1.17647	-0.88638	-1.54428	-0.98438	-0.94304	-0.6453	-1.13313	-0.63857	-1.29662	-0.85094	-1.02647	-0.96029	-0.72451	-1.12126	-1.0775	-0.806055	-0.812252	-1.08408	-0.987072	-1.05358	-1.11306	-1.05253	-1.08689	-0.38469	-0.772247	-1.42471	-1.01919	-1.03342	-1.14494	-1.55597	-1.16808	-1.05963	-1.13872	-1.08627	-0.718058	-1.03517	-0.820217	-0.85668	-0.85641	-1.26995
ACADSB	-0.48182	-0.693	-0.78007	-0.6645	-0.022075	-0.61453	-0.69306495	-0.629545	-0.748665	-0.346125	-0.82619	-0.501185	-0.95197	-0.926525	-0.79966975	-0.831985	-0.637945	-0.600395	-0.79806	-0.61608	-0.571805	-1.238325	-1.1197902	-1.13826425	-2.4971805	-0.8985136	-0.648514	-0.752909	-0.183225	-0.857228	-0.81801225	-1.0038575	-0.8461565	-2.0975545	-1.00211445	-2.5570005	-0.465944	-0.13857	-0.62863	-0.801804	-0.8488165	-1.030018	-0.953907	-1.558025	-0.7703665	-0.907812	-0.72086	-1.622815	-0.924645
ACADVL	2.1026	1.8169	2.0914	2.0501	1.8267	1.7211	1.5743	1.7673	1.753	1.9242	1.5257	1.5923	1.7048	1.6632	2.0338	1.7033	2.0472	1.8433	2.3587	1.5654	2.2682	2.1238	2.2215	2.14529	2.31956	2.40785	2.39131	1.87083	1.96681	1.88492	2.26052	1.90889	2.61479	2.2793	2.07273	2.21067	2.45054	2.16774	1.46247	1.95834	1.43454	2.14155	2.22889	1.75115	1.82404	2.50797	2.4613	1.8145	2.0038
ACAN	-3.37208	-3.4151325	-3.09928	-3.2602025	-3.3321575	-3.183985	-3.4093675	-3.0643825	-3.50157	-3.4287225	-3.11237	-3.17928	-3.11679	-3.2003075	-3.634255	-3.3207325	-3.5174225	-3.4736175	-2.8889725	-3.534955	-3.8582025	-3.5049475	-3.4075125	-3.2793475	-3.2207425	-3.1424875	-3.544985	-3.39813	-3.33664	-3.2639025	-2.9264725	-3.41798	-3.136545	-3.5079575	-3.1097925	-3.513795	-3.3816275	-3.3968325	-3.4392925	-3.38712	-3.3131325	-3.8257425	-3.10531	-3.02955	-3.2337975	-3.2804275	-3.3007625	-2.8860875	-3.3016625
ACAP1	1.56516666666667	1.54610003	1.6451	1.58793333333333	1.68063666666667	1.30307	1.38333333333333	1.36055666666667	1.52436666666667	1.5881	1.5051	1.6903	1.8369	1.66886666666667	1.80166666666667	1.61413333333333	1.79283333333333	1.51136666666667	1.5098	1.3229668	1.60383333333333	2.11726666666667	1.70203333333333	1.86302366666667	1.92182633333333	2.23254066666667	2.06941633333333	2.11012733333333	1.409021	1.79279233333333	1.70773433333333	2.01177166666667	1.986544	1.64175633333333	1.95711833333333	1.76842433333333	1.66115366666667	2.32063966666667	1.59869733333333	1.68788366666667	1.09143266666667	1.47016546666667	1.60697005333333	1.802555	1.273965	2.49660333333333	2.18596666666667	2.26713333333333	2.0384
ACAP2	1.94126666666667	1.57346666666667	1.7383	1.91846666666667	0.87476	1.8865	2.00493333333333	1.71466666666667	1.33723333333333	1.86213333333333	1.7126	2.2401	1.43176666666667	1.18954666666667	1.72856666666667	1.73056666666667	1.47087666666667	1.7657	1.42126666666667	1.91476666666667	1.89626666666667	2.2001	0.983403333333333	1.77868333333333	1.23289233333333	1.561429	1.85039466666667	2.24526366666667	1.534221	1.96286933333333	2.272052	2.17129066666667	1.968147	1.67705633333333	2.11612066666667	1.700023	2.30257333333333	1.873325	1.83877866666667	2.04900033333333	1.79961933333333	2.000284	2.08018543333333	2.23286666666667	1.08849133333333	1.96537466666667	1.67606	2.40421	2.22713333333333
ACAP3	-1.684415	-1.57482	-1.71324	-1.40654	-1.45064	-1.763635	-2.53266	-1.956305	-1.67275	-1.87006	-1.721965	-1.67993	-1.991145	-2.062415	-1.301415	-1.747425	-1.313805	-1.49439	-1.75128	-1.594805	-1.585185	-1.1576	-1.029955	-0.8628125	-0.9660265	-1.027764	-0.5977315	-1.32098	-1.193525	-1.34242	-1.323755	-1.17704	-1.3313305	-0.9445285	-0.5548165	-1.660325	-0.999339	-0.740803	-1.281175	-1.291435	-1.759625	-1.0223585	-0.6860175	-1.70287	-1.277344	-0.960803	-0.95422	-1.664865	-1.422085
ACAT1	-1.88051333333333	-2.38405666666667	-2.13282666666667	-2.27097666666667	-2.10799666666667	-2.51620666666667	-1.67975333333333	-1.74992	-2.11205	-2.42514666666667	-2.29834663333333	-2.12504333333333	-2.12870333333333	-2.30887666666667	-2.41068666666667	-3.05406	-2.66654333333333	-2.07432666666667	-2.21380333333333	-1.47609666666667	-2.73135	-2.54393656666667	-2.87549	-2.06459333333333	-1.83200666666667	-2.1613	-1.99695666666667	-2.10605933333333	-1.68349	-1.83725666666667	-2.234073	-2.12599666666667	-1.77800666666667	-2.647994	-1.84552633333333	-2.51953166666667	-1.89932333333333	-1.73763333333333	-2.18628333333333	-1.97041333333333	-2.39003433333333	-1.990369	-2.78825366666667	-2.18281666666667	-1.895413	-2.17786133333333	-1.83051333333333	-2.02175	-1.97807666666667
ACAT2	0.9033	1.1021	1.0536	1.1958	1.4733	0.4753	0.551	0.7824	0.7931	1.2696	0.7944	0.7544	0.7069	1.1232	1.0307	0.9282	1.0513	0.8806	1.1354	0.7338	0.9756	0.6244	0.2917	1.03301	1.33248	0.998489	1.00054	0.977603	1.1739	1.23575	0.825927	1.03445	1.62984	0.84929	0.932274	0.866974	1.25917	1.59693	1.21503	1.35094	0.729363	0.913633	0.691377	0.965891	0.88088	1.11653	1.2111	0.66	1.0451
ACBD3	-0.607205	-0.171235	-0.44854	0.22757	-0.128185	-0.295025	-0.281175	-0.27944	0.310375	-0.252155	0.03254	-0.63887	0.12113	0.27495	-0.42203	0.247095	0.0677500000000002	0.153855	-0.39537	-0.179945	-0.67256	0.287935	-0.464555	0.193605	-0.11003	-0.360475	0.01325	0.424505	0.259845	-0.174155	-0.00299000000000005	-0.272795	0.39384	0.11096	0.485585	-0.557635	0.0486500000000001	0.45424	0.36772	0.490585	0.71903	0.28374	-0.298075	0.581058	-0.18921	-0.06481	-0.611325	0.265315	-0.40435
ACBD4	-1.59221	-1.6003	-1.44166	-1.61634	-1.06133	-1.73385	-1.92396	-1.68245	-1.71497	-1.7162	-1.59579	-2.05298	-1.65453	-1.72484	-1.55774	-1.59039	-1.44921	-1.59664	-1.36109	-1.68803	-1.56329	-1.7194	-1.37437	-1.84235	-1.20358	-1.67139	-1.5694	-1.87179	-1.76697	-1.75331	-1.6061	-2.07085	-1.18273	-1.66221	-1.86473	-1.72105	-1.67279	-1.21214	-1.75048	-1.83311	-1.54908	-1.86646	-1.80592	-1.56772	-1.45701	-1.8453	-1.45819	-1.73249	-1.8451
ACBD5	0.0545	0.105895	-0.106755	-0.0928249999999999	-0.077005	-0.027485	-0.07348	-0.121625	-0.42144	0.0666199999999999	-0.2623	-0.0787150000000001	-0.97453	-0.392475	-0.01781	-0.487025	-0.33937	-0.152145	-0.47884	-0.0443549999999999	-0.278415	-0.32778	-0.319195	-0.33726	-0.200345	-0.224685	-0.013255	-0.10068	0.173745	-0.174155	-0.0980000000000001	-0.110675	-0.2391	-0.512335	-0.12702	-0.585715	0.44909	0.265525	0.379875	0.28232	0.0789299999999999	-0.0622050000000001	-0.25407	-0.322705	0.0981649999999999	-0.26102	-0.248145	0.37864	0.210895
ACBD6	-0.22413	0.1338	0.4527	0.3935	0.8967	0.204	-0.19685	0.2364	0.1539	0.2927	0.2115	-0.1282	0.0239	0.0727997	0.375	0.254	0.2317	0.1547	0.1765	0.2066	0.5448	-0.01443	0.3204	0.197682	0.738052	0.895541	0.899957	0.663341	0.696443	0.838228	0.433143	0.564991	0.834231	0.25527	0.605739	0.428034	0.225593	1.04098	0.725834	0.811225	0.408854	0.679649	0.670998	-0.0127106	0.512686	0.889153	0.5788	0.5622	0.6734
ACCS	0.7799	-0.26214	0.1047	0.471	0.8756	-0.39075	-0.11423	-0.27587	0.6378	-0.15903	-0.16185	0.1415	0.1377	0.1101	1.6141	-0.14293	1.7634	-0.0259895	0.0762997	-0.16251	-0.0338097	0.4085	0.4301	0.547294	1.21457	0.487118	0.295649	0.531055	0.0412807	-0.380434	1.69595	-0.0325928	0.890714	-0.204911	-0.0282269	0.612502	0.0975943	0.878199	0.419521	0.626787	-0.366755	0.272471	0.134403	0.00900269	0.73081	2.19476	0.5705	0.726	-0.4796
ACD	1.7483	1.6661	1.8934	1.9556	1.5298	1.4946	1.2945	1.2684	1.4058	1.7545	1.6436	1.2345	1.6815	1.2885	1.7632	1.4436	1.7695	1.4193	1.7064	1.5214	2.0183	1.7648	1.9876	1.92643	1.87509	2.38451	2.10342	2.32602	1.22597	1.8394	1.83291	1.73374	1.45892	2.06477	1.76455	1.35494	1.45098	1.95702	1.33181	1.92165	1.6538	2.0084	1.89728	0.856361	1.85339	2.50441	2.2977	1.5415	1.8673
ACE	-4.240025	-3.87125	-3.567205	-3.799125	-3.02359	-3.531265	-2.98537	-3.038895	-3.522325	-3.460795	-3.54404	-3.46109	-3.342555	-3.60324	-4.430225	-3.358475	-3.61	-2.86451	-3.6979	-4.63013	-3.89526	-3.550505	-4.05887	-3.920005	-3.740935	-4.28361	-3.82562	-4.153285	-4.476405	-2.991005	-3.59619	-4.08697	-3.961995	-3.741085	-3.87021	-3.730745	-3.73387	-3.94554	-3.51572	-4.12523	-3.15458	-3.793505	-3.83333	-3.435465	-3.6359	-3.859885	-3.420405	-3.920305	-3.723445
ACE2	-5.14179	-5.27324	-5.22949	-5.61109	-5.804295	-5.8215	-5.78445	-5.35344	-5.851805	-5.83082	-5.406495	-5.418005	-5.475915	-5.736955	-5.789145	-6.043185	-5.87255	-5.72342	-5.283205	-5.66202	-5.623005	-5.638295	-5.81927	-5.19086	-5.38346	-5.68384	-5.564995	-5.201485	-5.687705	-5.456375	-5.208865	-5.323015	-4.843455	-5.254325	-5.41147	-5.251135	-5.298505	-5.65362	-5.499015	-5.432275	-5.542495	-5.66671	-5.20403	-5.015635	-5.9486	-5.48444	-4.9833	-5.073545	-5.67528
ACER1	-3.91277	-4.35229	-4.16411	-3.62459	-3.18055	-3.57007	-3.46874	-4.03892	-3.20104	-3.97297	-3.58982	-4.20885	-3.06603	-3.97408	-3.59395	-4.26413	-4.16652	-4.48976	-4.24997	-3.8222	-3.70621	-4.09765	-3.73567	-4.04507	-3.52502	-3.35511	-4.75205	-3.62449	-3.48475	-3.43102	-4.64602	-3.59229	-4.17434	-4.31321	-3.6663	-4.19852	-3.98154	-3.73348	-3.54965	-4.18878	-3.72618	-3.73906	-3.9763	-4.23187	-3.14323	-3.18841	-3.33466	-3.77831	-3.75941
ACER3	-0.65019	-0.558056666666667	-0.54990495	-0.323451666666667	-1.03019333333333	-0.653598333333333	-0.239243369333333	-0.03242495	-0.719501683333333	-0.40441	-0.794951733333333	-0.639168383333333	-0.483883283333333	-0.703115	-0.585391666666667	-0.361203333333333	-0.74322	-0.24368505	-0.00482334999999997	-0.096355	-0.769978333333333	-0.222543333333333	-0.979216666666667	-0.455615166666667	-0.481348333333333	-0.8915775	-0.8325765	-0.661737	-0.5858917	-0.809572	-0.357609166666667	-0.169877333333333	0.00391066666666677	0.235955333333333	0.593597333333333	0.119884773333333	0.719347	-0.550434	0.11503945	-0.384193083333333	-0.214537496666667	-0.516512283333333	-0.7777103	-0.381149616666667	-0.375754116666667	-0.388826	-0.474583361666667	0.102723333333333	-0.498325
ACHE	-3.69278333333333	-3.31424333333333	-3.08596666666667	-3.50713	-3.79554666666667	-3.10012666666667	-3.24688	-3.07619333333333	-3.43011666666667	-3.39617333333333	-2.99291666666667	-3.45429333333333	-3.14569	-3.15187333333333	-2.75025666666667	-3.24475333333333	-3.32475	-3.24390333333333	-2.48799666666667	-3.75428333333333	-3.17423666666667	-3.16806333333333	-3.84951	-2.53929333333333	-2.59007	-3.21772333333333	-3.38521	-3.64996666666667	-2.38658666666667	-3.35775	-2.99753333333333	-3.4909	-2.74479	-2.38653333333333	-3.87884666666667	-3.52164333333333	-3.11542	-3.82166	-3.43467	-4.06446333333333	-3.05419666666667	-3.4819	-3.43002666666667	-2.44945666666667	-3.43299333333333	-4.04531666666667	-2.71063666666667	-3.18471333333333	-3.56187333333333
ACIN1	0.5408	0.456	0.527	0.6243	0.269	0.4652	0.2233	-0.0578699	-0.1867	0.1201	0.1428	0.3555	0.4111	0.0952997	0.1589	0.2408	0.1127	0.2461	0.3072	0.3609	0.1845	0.2682	-0.11138	0.781756	0.85731	1.11654	1.74339	1.26357	0.997399	0.657686	1.06187	0.951993	0.326636	0.561347	0.947775	0.224588	1.15889	1.34752	0.842597	0.852846	1.04068	1.01431	1.25395	0.228494	0.99326	1.05932	0.9677	1.0483	0.7152
ACKR1	-1.07357	-2.4199	-1.66241	-1.44382	-2.77315	-1.17885	0.0112	-1.2772	-4.75823	-2.55803	-0.83002	-1.1313	-3.80951	-4.15638	-0.716	-0.98929	-1.54385	-0.74579	-0.61571	-0.92569	-1.64735	-1.15049	-1.40231	-1.11631	-0.130817	-1.61239	-3.76702	-4.71549	-3.67365	-0.243523	-0.504517	-1.16841	1.65801	-3.79183	-1.76029	-0.725451	-2.46365	-4.48107	-2.59226	-1.78125	-1.57004	-1.7206	-1.787	-0.138358	-1.89087	-1.6738	-0.99748	-0.31525	-2.40457
ACKR2	-4.23061333333333	-4.05471666666667	-4.05085333333333	-4.01015	-4.38402666666667	-4.03791333333333	-4.64059333333333	-4.17607333333333	-4.31593333333333	-4.03155	-4.24281333333333	-4.35884	-3.92933666666667	-4.24109333333333	-4.03906	-4.18786666666667	-4.39633	-4.50490666666667	-4.0856	-4.38369333333333	-4.44190333333333	-4.72466666666667	-4.49813	-4.49379333333333	-3.86119	-4.20634333333333	-4.75315333333333	-4.40255333333333	-4.15487666666667	-4.36723333333333	-3.91520666666667	-4.26988	-4.3103	-4.25917	-4.05421333333333	-4.49417	-4.30138666666667	-4.74573	-4.00003	-4.59817666666667	-3.81154333333333	-4.94808	-3.93307333333333	-4.20538666666667	-4.17020333333333	-4.47156	-4.29702	-3.77721333333333	-4.42402333333333
ACKR3	-2.39315995	-2.08109	-2.597	-2.65429	-2.17777	-2.48186	-2.86118	-2.553155	-2.81551	-2.12477	-2.71239	-2.461255	-2.95817	-2.330515	-2.963485	-2.515325	-2.42133	-2.40242	-2.29137	-2.209595	-2.936205	-3.00763	-3.46287	-2.4425645	-3.2194	-3.405335	-2.800312	-2.741585	-3.0512085	-2.988155	-2.478605	-3.010916	-2.585391	-3.1562555	-2.98776	-3.107465	-2.6541085	-2.264623	-1.875012	-2.09090718	-2.54792215	-3.128653	-2.67524	-2.97662	-2.444003	-2.8778585	-2.695385	-2.60363	-3.24063
ACKR4	-3.38642	-2.98068	-3.66313	-3.68686	-3.53428	-4.31641	-3.92178	-4.18357	-2.87891	-3.18944	-3.95218	-3.32302	-2.86991	-3.38131	-3.88822	-3.76539	-3.17863	-4.19761	-5.23149	-3.94587	-3.24683	-3.24739	-2.79501	-4.90145	-4.25657	-4.95114	-4.75205	-5.51928	-4.00384	-4.80232	-5.43532	-4.62541	-3.75039	-5.72023	-4.78943	-4.83154	-4.32642	-4.1576	-3.69207	-3.3844	-4.69469	-5.19628	-5.85476	-4.0578	-4.82371	-4.78471	-5.13592	-4.84951	-3.60203
ACLY	0.9865	0.717366666666667	0.7233	0.959633333333333	0.44587	0.850366666666667	0.7328934	0.820366566666667	0.7670666	0.803866666666667	0.658193423333333	0.820633266666667	0.7452	0.669663333333333	0.788466666666667	1.0535	0.41325	0.8048	0.751333333333333	1.09086666666667	0.838733333333333	0.7514	0.926266666666667	1.30116466666667	0.953568533333333	1.517455	1.66429	1.44888533333333	1.35320833333333	1.00910066666667	0.986404666666667	1.10548066666667	1.00647733333333	1.324933	1.06632433333333	1.081713	1.569671	0.985616	1.21039443333333	1.06017866666667	1.20187966666667	1.335929	1.340699	0.836792	1.27785466666667	0.996173666666667	1.136	1.25733333333333	1.48356666666667
ACMSD	-5.03415	-4.66243	-5.11957	-5.03662	-4.96514	-5.49654	-5.937	-5.48794	-5.71101	-5.43654	-5.68463	-5.04157	-5.16128	-5.19843	-5.15649	-5.1656	-5.70411	-5.38638	-4.90165	-5.98464	-5.45041	-5.15121	-5.51067	-4.90145	-5.38346	-5.32617	-5.40864	-5.21135	-5.55338	-5.466	-5.13161	-5.04524	-4.45244	-5.59292	-5.41274	-4.45182	-5.30696	-5.49924	-5.07701	-5.52467	-5.46618	-5.8392	-5.42927	-5.60952	-5.07052	-5.55737	-5.28103	-4.37003	-5.60396
ACN9	-0.97206	-1.02458	-0.71496	-1.6948	-0.40524	-1.13196	-1.0834	-1.30968	-1.48885	-1.21153	-2.0155	-0.86106	-1.40827	-1.05417	-1.39807	-1.0529	-0.59993	-0.99507	-2.75359	-0.83149	-1.39639	-1.22882	-1.71618	-1.09678	-2.00845	-1.37323	-0.614168	0.134991	-0.148982	-1.0546	-1.24925	-0.424867	-1.25093	-0.787777	-1.16927	-1.81773	-0.0712547	-0.00837994	0.0526876	-0.489877	-0.552443	-1.06348	-0.756869	-0.75418	-0.313815	-1.64182	-1.18125	0.4418	-0.38828
ACO1	-2.97982	-2.780135	-2.209235	-1.32946	-3.10502	-2.39744	-2.236585	-2.263635	-2.87063	-2.36249	-2.562075	-1.803675	-3.320575	-2.93138	-2.77108	-2.98145	-2.9311	-1.771915	-2.73923	-2.44835	-2.20999	-3.1079	-2.6411	-2.425678	-1.652939	-2.6664565	-2.023337	-2.4795645	-2.942805	-2.5643625	-2.528945	-2.3246225	-2.99258	-3.026107	-2.185832	-2.5899435	-2.409527	-2.503276	-2.392428	-2.50535	-1.7440705	-2.4201115	-1.935753	-2.4316965	-2.808763	-2.7342085	-2.832585	-1.67249	-2.407695
ACO2	-1.81603	-1.61973	-1.095795	-1.305845	-1.62751	-1.621665	-1.541065	-1.57362005	-1.53805	-1.790875	-1.51314	-1.825035	-1.51083	-1.5632	-1.68962	-1.90038	-1.86755	-1.314875	-1.66731	-1.573025	-1.768375	-1.676135	-1.81049	-1.380965	-1.7511745	-1.30982	-1.138365	-1.679575	-1.2135855	-1.743142	-1.5127035	-1.6370965	-1.3182885	-1.250325	-1.8300295	-1.303765	-1.367355	-2.0274935	-1.409277	-1.8103785	-1.2999965	-1.260445	-1.60828	-2.026954	-1.289966	-1.6895	-1.58163	-1.710535	-1.616385
ACOT11	-2.9919425	-3.2466075	-2.9557925	-3.184535	-3.9233175	-2.9163975	-2.951935	-2.9136525	-2.9798175	-2.9006625	-2.68338	-3.105325	-2.8000875	-2.6682075	-2.9082425	-2.714895	-2.7442725	-3.51049	-2.7041175	-3.0372075	-2.9558025	-2.7979875	-2.8551675	-3.070195	-2.8524025	-3.124045	-3.3305	-2.9993175	-3.101595	-3.261165	-2.4516625	-3.41535	-3.53293	-2.9919675	-2.5102925	-2.959875	-3.1700225	-3.1316475	-2.86241	-3.1435725	-3.11658	-2.866805	-3.0908125	-3.3121725	-3.1253475	-3.1194	-3.0049225	-3.2140925	-3.3411825
ACOT12	-5.17919	-4.77108	-5.33941	-5.13456	-5.05546	-5.71314	-6.03397	-5.83235	-5.03574	-4.52258	-5.81712	-4.71631	-5.24326	-5.67354	-5.50479	-5.55549	-5.26151	-5.93739	-5.54657	-5.74504	-5.33395	-5.2621	-5.89447	-5.59949	-5.54269	-5.32617	-5.40864	-4.88369	-5.82203	-5.13852	-5.43532	-5.46048	-4.96837	-5.72023	-5.86009	-5.07591	-5.73469	-5.49924	-4.82565	-4.97445	-5.91251	-5.9909	-4.3398	-5.41721	-6.29109	-5.69754	-5.28103	-5.16204	-5.45899
ACOT13	1.6584	1.596	1.3663	1.4466	2.4719	1.2332	1.4136	1.5506	1.1037	2.0858	1.2417	1.6511	1.2276	0.6903	1.8936	1.2515	2.1358	1.4311	1.2345	1.4117	1.8674	1.8435	1.2617	1.57699	1.55757	1.24971	1.8667	1.6512	1.12354	2.27893	1.3798	1.71341	2.76696	1.15567	1.75577	2.12656	2.33094	2.16994	1.81774	1.80775	1.46062	1.54814	1.53335	1.94384	1.74167	2.101	1.77	1.868	1.5709
ACOT4	-2.65734	-1.37247	-1.77693	-1.95955	-1.56393	-2.54161	-2.79135	-2.68599	-2.66468	-1.40087	-1.00617	-1.51167	-2.30135	-2.24035	-2.62307	-1.63837	-1.27674	-2.27302	-1.18974	-1.99338	-1.1113	-2.26219	-2.16497	-2.05212	-1.51312	-1.52819	-2.74199	-2.40786	-3.77712	-2.22584	-2.95721	-1.42469	-1.65072	-2.09257	-2.06794	-0.908564	-2.01469	-1.38232	-1.06034	-0.678595	-2.09987	-3.83555	-2.47156	-2.5396	-0.972029	-1.92005	-1.60069	-3.64753	-2.1379
ACOT6	-4.72744	-5.43957	-5.11957	-4.6486	-5.23646	-5.28366	-5.33022	-4.58779	-5.6155	-5.3186	-5.26289	-5.15032	-4.82628	-5.12758	-5.38806	-5.1656	-4.72453	-4.70272	-4.90165	-4.87583	-4.56369	-4.70675	-5.58935	-5.46754	-5.38346	-5.50944	-5.24622	-4.54663	-4.82551	-4.97066	-4.48155	-4.764	-4.03285	-4.74811	-5.10038	-5.07591	-5.45214	-5.16782	-4.66316	-6.05929	-4.99893	-4.29261	-4.75866	-4.81268	-5.57921	-5.10488	-5.28103	-4.84951	-5.31276
ACOT7	-2.05869	-1.6434	-1.799325	-1.38472	-1.805195	-1.855955	-1.64071	-1.79823	-1.590275	-1.40412	-1.461415	-1.88663	-1.575435	-1.655905	-1.4597	-1.23642	-1.31547	-1.68931	-1.320385	-1.883045	-1.34612	-1.60779	-1.403035	-1.0277947	-1.4788535	-0.625412	-1.0328695	-1.7124427	-0.6881005	-1.20163038	-1.3258965	-1.665469	-0.812394	-1.363633	-1.7093845	-0.865553	-1.965458	-1.6422645	-1.7181555	-1.4574645	-1.44272	-1.506834	-1.718457	-1.8049065	-1.28583395	-1.6051495	-1.007645	-1.888835	-1.4963248
ACOT8	-1.976505	-1.8788	-2.39708	-1.402395	-1.978805	-1.341715	-1.426	-2.058875	-2.044125	-1.70684	-2.02208	-1.908925	-1.857325	-1.943255	-1.55837	-1.58404	-1.205275	-2.186455	-2.22667	-1.81078	-1.64103	-1.22671	-1.865895	-1.3369735	-1.9046655	-1.560751	-1.590965	-1.372549	-1.358998	-1.9532115	-2.569135	-1.7895355	-1.0897005	-1.1607465	-1.8294375	-1.120066	-1.612712	-1.483981	-1.66665	-1.134109	-1.320794	-1.624876	-2.0071585	-1.200747	-1.6068705	-1.352371	-1.21354	-1.577055	-1.569435
ACOT9	2.8636	2.2648	2.6679	3.0108	2.5012	2.5195	2.6148	2.5418	2.3917	3.1442	2.1772	2.8058	2.4317	2.4602	2.672	2.8118	2.8119	2.8687	2.6292	2.4483	2.8573	3.0876	2.8172	3.10015	2.86859	3.43003	3.47388	3.31886	2.7784	2.93681	3.13398	3.18886	3.17858	3.04803	3.10568	3.12842	3.12798	3.04609	2.99905	3.25024	2.75069	2.81521	3.5138	3.02483	2.6162	3.24629	3.2831	3.523	3.265
ACOX1	-0.282398	-0.649912	-0.567964	-0.412864	-1.086204	-0.590164	-0.782352	-0.829306	-1.386474	-0.980718	-0.774108	-0.380486	-1.240674	-1.616298	-0.770596	-0.850946	-0.792392	-0.460668	-0.8778	-0.66507	-0.461708	-0.14574	-1.255906	-0.252968	-0.5219144	-0.7145616	-0.196796	-0.164266	-0.763622	-0.203938	0.0664800000000002	-0.265644	0.0769060000000002	-0.494456	-0.490832	-0.2307812	0.097266	-0.751358	-0.634008	-0.538498	-0.163898	-0.583696	0.217748	-0.42728	-1.2390676	-0.422074	-0.378888	0.018338	-0.599782
ACOX2	-3.60191	-3.82874	-4.36052	-4.11793	-3.86904	-3.11012	-3.86391	-4.10996	-3.52321	-3.18944	-3.63698	-3.94227	-3.87736	-3.55624	-3.30525	-3.60434	-3.72549	-2.9383	-3.54097	-4.29643	-3.64734	-3.30277	-3.99195	-2.43814	-3.25419	-3.09075	-3.28472	-2.89458	-2.323	-3.24549	-2.39432	-2.30891	-2.87838	-2.39151	-3.18892	-3.72165	-1.90846	-4.65091	-2.93268	-2.4495	-2.742	-3.19872	-3.01543	-3.26049	-3.57211	-2.21716	-2.58104	-3.30186	-2.57723
ACOX3	-1.023755	-1.40341	-1.130615	-0.71394015	-1.39623	-1.2412	-1.79044	-1.371755	-1.195445	-0.781085	-0.93126	-1.79796	-1.22838	-1.505105	-0.73744	-1.34495	-1.051185	-1.15023	-1.11492	-1.33663	-1.204365	-1.13157	-1.04766	-0.653518	-1.3896305	-0.747338	-0.4709615	-1.1802715	-1.336135	-1.34213	-0.59193475	-1.506495	-0.9096085	-0.875454	-0.9174115	-0.818316	-0.570814	-0.54454997	-0.8935615	-1.42202	-0.680406	-0.8745955	-0.8141285	-1.1564355	-0.8004915	-1.1023715	-0.58241015	-1.120895	-1.360075
ACOXL	-3.90521	-4.15077	-4.577605	-3.99191	-4.626855	-4.36728	-4.093425	-4.06433	-4.25147	-4.205705	-4.637225	-4.53874	-3.788435	-4.5699	-3.6221	-4.825685	-4.0129	-4.2176	-4.29736	-4.085715	-4.306875	-4.129285	-3.736135	-3.62921	-3.84868	-4.08091	-3.745845	-4.249495	-3.92896	-3.93752	-3.82372	-3.9512	-4.30484	-4.114965	-3.93612	-4.86273	-3.201065	-4.08429	-4.303205	-3.98055	-4.507905	-4.46435	-3.892395	-4.044375	-4.130445	-3.75815	-3.931035	-4.16492	-3.652195
ACP1	-0.0104075	-0.0880299999999999	0.05708	-0.34313	0.1285975	0.0688750000000001	-0.2027725	-0.050115	0.00437499999999985	0.46359	0.132715	-0.1793375	0.62597	0.4321925	0.7154625	-0.31033	-0.18947	-0.0981199999999999	0.0362124999999999	-0.078735	0.145665	-0.2305725	-0.3713625	0.876205	1.06854	-0.2621115	-0.362271275	0.1737775	0.6267675	0.3489875	0.296015	0.0282619999999999	1.13831	0.4919725	-0.2124705	0.5359625	0.0393457500000001	0.37224525	0.05918725	0.43398025	-0.28560625	0.225053	-0.3230732	0.6104925	0.0149371575000001	-0.201253	0.881735	0.9680625	-0.21748995
ACP2	0.0622997	-0.69095	-0.21365	0.2459	0.3928	-0.33658	-0.57307	-1.02267	-0.61525	-0.2903	-0.34224	-0.23061	-0.73854	-0.31996	-0.4762	-0.56625	-0.26157	-0.25746	0.00109959	-1.02647	0.0967999	-0.29428	-0.0697098	-0.753031	0.190165	0.432129	-0.0708323	-0.206198	-0.554754	0.0508337	-0.427973	-0.211113	-0.154973	0.0257921	-0.321483	-0.261544	0.401113	-0.0590372	-0.019969	-0.286405	-0.295197	0.0999298	-0.0562868	-0.174613	0.490439	0.278265	0.2139	-0.27597	0.0754995
ACP5	-0.93066	-1.06943	-0.65898	-0.54534	-0.0693703	-0.82179	-0.83335	-0.59813	-0.37236	-0.0545502	-0.50368	-0.93479	-0.61045	0.7364	0.0775995	-0.4676	-0.2268	-0.51818	-0.99751	-0.44107	-0.31392	-0.87384	-1.14467	-1.0397	-0.608696	-1.50118	-1.62046	-1.57818	-1.19249	-1.69261	-0.724917	-1.86657	0.242326	-1.20072	-1.91993	-1.29268	-1.56797	-1.63551	-1.46774	-1.44233	-1.00152	-1.97259	-1.3945	1.2835	-1.77855	-1.80934	-0.83449	-0.93581	-2.00861
ACP6	-1.384735	-1.169905	-1.70921	-1.732985	-0.702885	-1.347325	-2.161755	-1.262055	-1.31981	-1.10638	-1.27769	-1.199715	-1.808425	-0.83034	-0.7182652	-1.051255	-1.06936	-1.694405	-2.535195	-1.68652	-1.002605	-0.84528495	-1.8496	-0.9145135	-1.7186375	-1.3842125	0.1822665	-1.08839	-0.42949213	-0.58157	-1.399074	-0.8038151	-1.18349995	-0.8431035	-0.576841	-1.201438	-1.1789516	0.0665335	-0.44818565	-0.5534385	-1.558	-0.4418285	-0.453642	-0.47632205	-0.9500212	-0.5805125	-0.9195499	-1.05668505	-0.415165
ACPP	-0.714693333333333	-0.27597	-0.837836666666667	0.0583166666666666	-0.0969933333333333	-0.140536633333333	-0.0253432933333333	-0.761196666666667	-0.923256666666667	-0.111633266666667	-0.630396666666667	-0.0396733333333333	-0.828363333333333	-0.236036566666667	0.2702	0.32136	0.2813334	0.0923	-0.56166	0.06433	0.0246866666666666	0.832866666666667	-0.41893	0.689214	0.135226666666667	0.0846077333333333	0.536774	0.302760666666667	0.0838560166666667	-0.493629	0.578136	0.459001476666667	-0.130585666666667	0.680167333333333	0.526026333333333	0.4102591	0.975183666666667	0.821204333333333	0.351815766666667	0.613359333333333	0.0254321666666667	0.313884666666667	0.395664666666667	0.0692343333333333	0.0021318	1.0634	0.656833333333333	0.712966666666667	0.289106666666667
ACPT	-1.77556	-1.83183	-1.85866	-1.97905	-2.15674	-1.80563	-1.75631	-1.8317	-2.01461	-2.07656	-1.89497	-1.83562	-1.49047	-1.66061	-2.16178	-2.10695	-2.06895	-1.93517	-2.07374	-1.8948	-1.93366	-1.85777	-1.91647	-2.01497	-1.538	-2.04767	-2.11094	-1.71753	-1.9707	-1.55118	-1.90492	-1.92204	-1.796	-2.34482	-1.94834	-1.75256	-1.98739	-2.28473	-1.87265	-1.85975	-1.87453	-2.14804	-1.92496	-1.81234	-2.12268	-2.21716	-1.75883	-1.62988	-2.03356
ACR	-4.64782	-3.90653	-5.11957	-4.55449	-4.87536	-4.00433	-3.86391	-4.50257	-4.94146	-5.55355	-4.13195	-4.93263	-4.65753	-4.28521	-4.17453	-4.78899	-5.26151	-4.59465	-4.67951	-4.70244	-3.96855	-4.70675	-4.49867	-4.75434	-4.11419	-4.95114	-4.28545	-4.88369	-4.67837	-4.31419	-4.31873	-4.62541	-4.17434	-3.91318	-4.09482	-4.45182	-4.58793	-4.00723	-3.96377	-4.97445	-4.41019	-4.8737	-4.98114	-3.48448	-4.00431	-5.10488	-3.87897	-4.37003	-4.35728
ACRBP	0.655286666666667	0.54794	0.238406666666667	1.06366666666667	-0.710666666666667	0.528296666666667	-0.10642	0.227963333333333	0.274706666666667	0.460773333333333	0.461036666666667	0.36718	0.537376666666667	-0.0753133333333333	0.37129	0.762563333333333	0.596016666666667	0.917353333333333	0.82118	0.391606666666667	0.28707	0.639123333333333	0.611593333333333	1.3029	-0.180602666666667	0.530076666666667	0.442388333333333	0.434576666666667	0.487	0.727706666666667	1.26771666666667	-0.0504636666666667	1.15121666666667	1.1208	0.168359666666667	0.957346666666667	0.535254333333333	0.147729666666667	-0.544518333333333	-0.813232666666667	0.486466666666667	1.18448666666667	0.470093333333333	1.06454	0.317148	0.750486666666667	1.55404666666667	0.72835	-0.25947
ACRC	-1.37301	-1.50481	-1.92315	-1.36473	-0.94016	-1.49756	-2.04764	-1.41176	-1.2461	-0.91336	-0.95253	-0.8922	-1.63882	-1.10455	-1.375	-1.09916	-1.07775	-0.70242	-1.67385	-1.5566	-0.80739	-1.32592	-1.65889	-0.799656	-0.915878	-1.16813	-0.502193	-0.922409	-0.378535	-1.21609	-1.71104	-1.02485	-1.11761	-1.11988	-0.499236	-0.890923	-0.320952	-0.199727	-0.117308	-1.52522	-1.95497	-1.7676	-2.10069	-1.89058	-1.28087	-1.99889	-0.92536	0.0570002	-0.56796
ACRV1	-5.04194833333333	-5.32577333333333	-5.03160333333333	-5.11741	-5.45905666666667	-4.77303333333333	-5.12198166666667	-5.18634833333333	-5.278755	-4.99816666666667	-5.07704833333333	-5.16574166666667	-4.96393166666667	-5.25100666666667	-5.73571333333333	-5.53542333333333	-5.69823333333333	-5.43881666666667	-5.11893666666667	-5.589795	-5.61935833333333	-5.160415	-5.24456333333333	-5.13996333333333	-4.98102166666667	-5.34887666666667	-5.16337333333333	-5.101295	-5.19391166666667	-5.38185666666667	-4.97075666666667	-5.18251833333333	-4.62915666666667	-5.34328	-5.17848	-4.932315	-5.042085	-5.077225	-5.18867	-5.40067	-5.18637666666667	-5.43602333333333	-5.07964333333333	-5.11248666666667	-5.42932833333333	-5.44599166666667	-5.006895	-4.76743166666667	-5.26821833333333
ACSBG1	-3.285095	-3.15248	-3.369305	-3.055505	-3.857445	-2.934805	-3.64371	-2.86848	-2.762025	-2.943355	-2.779885	-3.0337	-3.09011	-3.429675	-3.271735	-2.395815	-3.00403	-1.906665	-2.6344	-3.28303	-3.18958	-2.9552	-3.470455	-1.9630905	-3.894835	-3.226405	-3.940405	-3.342995	-3.98467	-2.56966	-3.109385	-3.055305	-2.885025	-2.69096	-3.68347	-3.420495	-3.767095	-3.49235	-4.104705	-4.173575	-2.837715	-2.685015	-4.20022	-3.022105	-3.418195	-4.034135	-3.04259	-2.63222	-4.10025
ACSBG2	-4.15709	-4.35229	-4.46353	-4.19994	-3.80801	-4.06172	-3.70285	-4.03892	-5.42211	-4.52258	-4.25993	-4.61002	-4.65753	-4.55719	-4.93185	-4.93649	-5.35168	-5.04075	-3.9565	-4.7886	-3.64734	-5.15121	-5.1109	-5.04732	-4.8893	-4.95114	-5.56737	-3.904	-5.12192	-4.16316	-4.48155	-4.62541	-4.17434	-3.91318	-4.78943	-3.95307	-5.16055	-4.00723	-3.74274	-3.9439	-4.69469	-4.56895	-4.3398	-4.41731	-4.18018	-3.73335	-4.51156	-4.68958	-5.7466
ACSF2	0.0553999	-0.42017	-0.0131502	-0.13115	-0.13913	-0.82801	-0.77874	-0.29742	-0.47227	0.1295	-0.6424	-0.21085	-0.19989	0.1027	-0.32486	-0.21751	0.00819969	-0.34812	-0.0647602	-0.50629	-0.19317	-0.14125	-0.25256	-0.401846	-0.0391865	0.315433	-0.627164	-0.504444	-0.838665	-0.599748	-0.618998	-0.539495	0.0573101	-0.71175	-0.114137	-0.184307	-0.887502	-0.281579	-0.532555	-0.51084	-0.878751	-0.530252	-0.535476	-0.329497	-0.00909424	-0.275239	-0.45021	-0.67516	-0.29483
ACSF3	-1.64175333333333	-1.18909666666667	-1.35154333333333	-1.38830666666667	-0.860523333333333	-1.34234996666667	-1.51061666666667	-1.13379333333333	-1.15592	-1.66983	-1.46493	-1.56557666666667	-1.43288003333333	-1.26111333333333	-1.58430333333333	-1.54775	-1.25381666666667	-1.85659666666667	-1.47423326666667	-1.98929	-1.68921333333333	-1.32667323333333	-1.59024013333333	-1.35700673333333	-1.474511	-1.24288333333333	-1.52578433333333	-1.03451551666667	-1.25533266666667	-1.286937	-1.63466766666667	-1.73101833333333	-1.41322366666667	-1.780313	-1.83245433333333	-1.397995	-1.56861066666667	-1.05843233333333	-1.58674766666667	-1.87545	-1.714129	-1.68376533333333	-1.61434933333333	-1.33192966666667	-1.45620433333333	-1.66567840666667	-1.25632657	-1.70778	-1.51478333333333
ACSL1	4.53005	4.2079	3.96725	3.9666	3.70925	4.20875	4.3245	3.91015	3.46925	4.23275	3.70795	4.67745	3.6528	3.10885	4.2272	3.97695	3.635	4.534	3.3455	4.02655	3.96205	4.60695	3.32205	4.68925	3.798835	4.43685	4.90339	4.98791	4.27352	4.68305	5.20928	4.847195	4.782705	4.79649	4.474635	4.220645	4.942335	4.72977	4.230835	4.511565	4.308335	4.414005	4.621645	4.697495	3.41457	4.39907	4.7977	5.62045	4.63385
ACSL3	0.6160335	0.125866666666667	0.221826666666667	0.5794299	0.515333333333333	0.3822	0.503566666666667	0.271333233333333	0.0936033333333333	0.741066666666667	0.262080066666667	0.715633333333333	0.206563266666667	0.3400635	0.510866666666667	0.617733333333333	0.4319	0.422506666666667	0.23009661	0.505033333333333	0.506206733333333	0.618066666666667	0.419533333333333	0.846547	0.676859	1.17046533333333	1.49595666666667	1.07504204	1.04450533333333	1.00475266666667	0.980308666666667	1.23208566666667	1.34995666666667	0.5011967	1.37131866666667	0.247909666666667	1.68532	1.48548666666667	1.24259333333333	0.974215	1.09125	0.814018666666667	1.16050366666667	0.881115666666667	0.310945666666667	0.623247	0.639333333333333	1.8634	1.90616666666667
ACSL4	-0.397126666666667	-0.637213333333333	-0.6045	-0.917976666666667	-1.43103666666667	-0.46632	-0.570516666666667	-0.687616666666667	-1.24247333333333	-0.719773333333333	-0.624746666666667	-0.358166666666667	0.264746633333333	-0.55834	-1.05497333333333	-0.74622	-0.998146666666667	-1.02276	-1.59830666666667	-0.435803333333333	-1.19928666666667	-0.828176666666667	-1.40913333333333	-0.320616666666667	0.0492923333333333	-0.459296666666667	-0.327113333333333	0.012086	-0.348436666666667	0.213704	0.815959633333333	0.482750666666667	-0.35571	-0.332	0.397259	-0.772746666666667	0.440268	0.193609666666667	-0.0239599999999999	-0.00881666666666669	0.535795666666667	0.173166666666667	-0.568253333333333	0.0806469999999999	-0.297756666666667	-0.317936666666667	-0.36073	0.371906666666667	-0.30444
ACSL5	2.2739	1.8971	2.1152	2.2851	1.9708	1.8684	1.76365	1.92275	2.02885	2.4877	1.97355	1.9222	1.6364	1.9632	2.01975	2.05555	1.97995	1.9647	2.3254	2.06345	2.23875	1.6179	2.0132	2.18897	2.082625	2.739755	2.576375	2.36707	2.20695	1.93472	1.756715	2.241675	2.51029	2.094065	1.818515	2.357605	1.828839	2.38857	1.99864	2.25465	1.9392845	2.236185	2.003985	1.543425	2.264215	2.271115	2.34295	1.77215	2.47515
ACSL6	-2.356182	-2.709114	-2.865438	-2.368946	-2.153066	-2.676316	-1.95338	-2.341822	-1.949432	-2.21176598	-2.282144	-2.679476	-2.090244	-1.893662	-2.450874	-2.42133	-2.401604	-2.355674	-2.6156	-2.473792	-2.43372	-3.366402	-2.570226	-1.7668394	-1.772620732	-3.2557	-2.5323774	-2.24772144	-2.3070508	-2.560727	-2.2585934	-2.7225814	-1.9343702	-2.113682	-3.322818	-2.571033528	-2.5878596	-2.4032474	-1.8549374	-3.0761344	-2.4240662	-2.3330466	-3.05834	-2.1751786	-2.6257338	-2.914018	-1.610872	-1.586296	-3.04938
ACSM1	-3.85479	-4.133755	-3.760365	-3.939725	-4.1458	-4.27178	-4.414425	-4.44703	-4.262975	-4.383645	-4.31532	-4.23626	-3.945735	-3.66543	-4.40083	-4.3328	-4.48037	-4.29448	-4.194865	-2.99954	-4.15768	-3.75706	-4.694085	-3.97955	-3.99772	-3.814875	-3.55029	-4.173965	-3.880685	-4.47339	-3.967315	-4.050125	-3.67538	-4.260325	-4.02039	-4.075105	-3.934825	-4.38902	-4.1095	-4.351835	-4.351575	-4.66228	-4.145155	-4.21156	-4.1417	-3.93601	-4.122495	-4.104225	-4.229745
ACSM2A	-2.993645	-4.07225	-4.321875	-3.24557	-4.42021	-3.6175	-4.709375	-4.80607	-4.04397	-3.552705	-3.812865	-4.151135	-3.41951	-4.559415	-4.33482	-4.11719	-3.5431	-4.46298	-3.353615	-3.55674	-3.814425	-4.311565	-3.811195	-5.787805	-5.84599	-5.77274	-4.86549	-5.660785	-5.75601	-5.456375	-5.5756	-5.53364	-4.90253	-5.458695	-5.640475	-5.47323	-5.790365	-5.732415	-5.45337	-5.79687	-5.75916	-6.06402	-5.834065	-5.513365	-5.2832	-5.0099	-5.28103	-5.005775	-5.79599
ACSM2B	-4.95944	-5.43957	-5.55321	-5.61196	-5.41596	-6.03584	-5.0281	-5.91444	-6.07903	-5.55355	-5.68463	-5.4707	-5.48224	-5.86207	-5.73687	-6.08037	-5.70411	-5.61286	-5.44375	-5.40528	-6.12417	-5.03967	-5.81987	-5.59949	-5.54269	-5.68724	-5.72135	-5.51928	-5.41268	-5.466	-5.43532	-5.59349	-4.71854	-5.46089	-5.71517	-5.07591	-5.59501	-5.33589	-5.74492	-5.7075	-6.05214	-5.8392	-5.6464	-5.01606	-5.70464	-5.55737	-4.51156	-5.31231	-5.88603
ACSM3	-2.149515	-3.365525	-2.357955	-2.151645	-1.877795	-2.74516	-2.629645	-2.29718	-2.543705	-2.19694	-2.420265	-2.09036	-2.40424	-1.92281	-1.968745	-2.667675	-2.404835	-2.721345	-2.518315	-2.881735	-2.302925	-2.7448	-2.95368	-2.857885	-2.14171	-3.40943	-3.888325	-2.81418	-2.23143	-2.13347	-2.834145	-2.61996	-1.635266	-2.860525	-2.544355	-2.64629	-2.6295	-1.543795	-2.338565	-2.7157	-2.501305	-3.231665	-3.03779	-2.6378	-2.412135	-2.93714	-2.56688	-2.34067	-3.565655
ACSM5	-3.87544	-4.36031	-3.78281	-3.64879	-4.19239333333333	-4.14183333333333	-4.39515	-3.12118333333333	-4.49322666666667	-4.12984	-3.42271666666667	-4.21691666666667	-3.63427333333333	-4.28875	-4.10651666666667	-3.92653333333333	-3.09741333333333	-4.25498666666667	-3.83786333333333	-3.81303666666667	-4.4157	-4.04793666666667	-4.02459666666667	-4.61040666666667	-4.68033	-4.98307	-4.74125333333333	-4.66096333333333	-4.63246666666667	-4.64251333333333	-4.58472	-4.53906333333333	-4.4047	-4.91595666666667	-4.35104	-3.79868333333333	-4.55980333333333	-4.73654666666667	-4.73926	-4.86959	-4.37535666666667	-4.89442666666667	-4.73056333333333	-4.58074333333333	-4.86137333333333	-4.21147333333333	-4.68756333333333	-4.40781	-4.71632666666667
ACSS1	-1.956932	-2.21745	-2.07275	-1.794484	-2.124524	-2.185602	-2.241638	-1.97833	-1.867508	-1.9396	-1.930738	-2.479834	-1.817604	-1.690228	-1.985374	-1.996588	-1.83611	-2.317876	-2.224382	-1.661668	-1.92857	-2.108922	-1.949322	-2.317188	-2.1833042	-1.894434	-2.665644	-2.330198	-2.302602	-2.436292	-2.269984	-2.144914	-2.481904	-2.425038	-2.557088	-2.113512	-2.08232	-2.036294	-2.154406	-2.273668	-2.328746	-2.18893	-2.471784	-2.097182	-2.316398	-2.490864	-2.511342	-2.81475	-2.136674
ACSS2	0.5506	0.2478	0.8241	0.908	0.3662	0.8293	0.1963	0.0138998	0.3359	0.3338	0.6459	0.3377	0.8529	-0.05762	0.8294	0.588	0.6477	0.5805	0.4601	0.6465	0.9942	1.1761	0.6455	1.34663	1.36639	1.25764	1.85273	1.34463	0.507417	1.12629	1.5255	1.30293	1.58164	1.3842	1.59279	1.11849	1.33412	1.1022	0.868252	1.20751	1.24051	1.51661	1.47968	0.744316	0.822712	1.17157	1.2839	1.3828	0.9749
ACSS3	-5.066395	-5.48411	-5.174805	-4.660695	-4.49847	-4.60004	-5.031755	-5.57618	-5.27848	-5.436075	-5.286655	-5.14736	-5.519265	-5.224845	-4.933315	-5.01385	-5.08184	-4.92712	-4.90165	-5.01319	-5.73377	-4.872445	-5.66527	-4.827275	-5.463075	-5.592205	-4.834105	-5.04752	-5.68999	-5.137395	-5.208865	-5.18555	-4.58549	-5.182595	-4.78943	-4.89327	-4.807415	-4.652245	-4.28692	-4.715325	-3.493035	-5.03907	-4.477555	-4.51462	-5.32471	-4.941715	-5.1333	-5.08091	-4.88098
ACTA1	-4.23944	-4.66243	-4.46353	-4.19994	-4.06645	-3.84464	-4.32355	-3.77979	-4.12846	-4.52258	-4.60399	-4.61002	-4.24784	-4.09409	-3.70462	-4.32333	-4.39217	-5.38638	-3.86589	-4.07888	-4.46649	-4.191	-4.57056	-4.1792	-4.56311	-4.23967	-4.75205	-3.904	-4.1273	-4.80232	-4.15942	-3.99432	-4.17434	-4.60129	-4.3528	-4.955	-4.08993	-4.82342	-4.43149	-4.47361	-3.92598	-4.16662	-4.75866	-3.74734	-3.511	-4.46243	-4.03212	-4.68958	-4.4789
ACTA2	-1.93522	-2.61482	-2.20966505	-2.35659	-3.1969	-2.741075	-2.1315852	-2.07398515	-2.741465	-2.955895	-2.84833	-2.465585	-2.52122	-3.093965	-2.806635	-2.845335	-2.92125	-3.32521	-2.645075	-1.964415	-2.788355	-2.6735	-2.617605	-1.6931765	-1.6674275	-1.456265	-2.58061835	-1.98134	-2.6087365	-1.94614	-1.5684935	-1.94411	-2.345747	-2.030945	-1.861418	-1.242295	-1.949857	-2.79932	-2.696388	-2.2289485	-2.5010055	-3.30037	-2.309755	-2.6987354	-2.6773585	-1.827905	-1.91596	-1.83394	-1.274035
ACTA2-AS1	-3.25281	-2.70825	-2.8045	-2.43749	-4.06645	-2.10438	-1.50292	-2.03392	-3.06344	-4.0541	-2.49586	-1.44859	-2.3263	-3.34057	-2.12283	-1.84807	-2.59363	-2.35125	-2.40776	-2.1176	-2.53632	-2.23499	-2.72279	-2.64962	-2.00845	-2.25765	-2.68653	-1.95559	-3.39839	-2.02539	-1.71104	-1.97974	-2.98608	-3.1157	-2.0069	-1.85145	-1.73954	-3.19524	-2.03754	-1.8869	-1.63482	-3.01738	-1.88418	-1.47438	-2.34466	-1.80934	-2.65686	-1.96258	-1.7387
ACTB	6.38913333333333	5.89703333333333	5.99878333333333	5.92393333333333	5.40555	5.48978333333333	5.60333333333333	5.5438	5.48591666666667	5.96368333333333	5.50881666666667	5.86471666666667	5.7012	5.42395	5.70823333333333	5.21326666666667	5.44468333333333	5.89738333333333	5.95165	5.56453333333333	5.60651666666667	5.78928333333333	5.15991666666667	5.758475	5.53606333333333	5.84948	5.406325	5.95261333333333	5.579605	5.771215	6.19382	5.65842333333333	5.75683	5.85116666666667	5.34794	5.55165166666667	5.600005	5.391975	5.06218833333333	5.37342666666667	5.29419666666667	5.54338666666667	5.48131666666667	6.02265166666667	4.94727166666667	5.60241833333333	6.14803333333333	6.10758333333333	5.3357
ACTC1	-4.64782	-4.77108	-4.46353	-5.13456	-3.99819	-3.61235	-3.15875	-5.03469	-3.71595	-3.97297	-4.74865	-4.11639	-4.74181	-4.69829	-5.50479	-4.64724	-4.63856	-4.48976	-4.79044	-4.149	-4.76981	-4.0081	-4.95174	-4.90145	-3.85443	-4.58198	-4.75205	-4.54663	-4.393	-4.16316	-4.81028	-4.23112	-4.71854	-4.31321	-4.49255	-4.19852	-3.98154	-4.65091	-4.35814	-4.06168	-4.27801	-4.42681	-4.86928	-4.61193	-4.18018	-4.30482	-4.67225	-4.68958	-5.16649
ACTG2	-4.321775	-4.154945	-4.23384	-3.95063	-3.67809	-3.574595	-3.09777	-3.676415	-3.7032	-3.68806	-3.676495	-4.037115	-3.761125	-3.635445	-4.05593	-3.58659	-3.94936	-3.675185	-3.805875	-3.8328	-4.049065	-3.79539	-4.10733	-3.607925	-3.819605	-3.930755	-3.569195	-3.772775	-3.232605	-4.24614	-3.439575	-3.57834	-4.23923	-3.4416	-3.38189	-4.21386	-3.32336	-3.92396	-3.15622	-4.154075	-3.534195	-4.3394	-3.769455	-3.417965	-3.747595	-4.09789	-4.06568	-3.74466	-3.75619
ACTL10	-1.80021	-1.75656	-1.57346	-1.88407	-1.57678	-1.79342	-1.9539	-1.8317	-1.83586	-1.69951	-1.81075	-2.15	-1.68647	-1.55175	-1.72267	-1.61899	-1.76829	-1.95539	-1.75846	-2.15514	-1.75205	-1.62811	-1.72792	-1.57572	-1.84433	-1.10577	-1.62046	-1.83165	-1.5647	-1.42239	-1.50828	-1.57221	-1.35968	-1.22166	-1.6629	-1.51785	-1.88309	-1.54608	-1.50019	-1.68281	-1.2837	-1.74391	-1.20681	-1.41534	-1.41441	-1.40867	-1.35985	-1.84295	-1.45978
ACTL6A	-0.33681	-0.57324	-1.25024	-0.86098	0.3662	-0.34547	-0.48847	-0.387	0.0171003	-0.42097	-0.77578	-0.18491	-1.17513	-0.25687	-0.45186	0.1334	-0.0689201	-0.21418	-0.72853	0.1306	0.2047	-1.35491	-0.4867	-0.513993	-0.662384	-0.828947	0.464414	-0.707395	0.605024	-0.321801	-0.670986	-0.365981	-0.0298738	-0.29081	0.00178719	-0.82244	0.0257225	0.178139	0.853342	0.133943	0.112573	-0.441835	-0.616657	-0.829256	0.131715	-1.05276	-0.7081	-0.65823	-0.1514
ACTL6B	-3.53654	-3.348135	-3.071335	-3.29554	-3.874005	-2.942635	-3.06309	-2.92364	-3.34435	-3.361905	-2.97029	-3.190215	-3.32233	-3.207025	-3.87393	-3.18117	-3.071805	-3.30709	-3.207205	-3.21005	-3.731295	-3.211445	-3.66495	-3.139415	-3.086875	-3.06456	-3.569195	-3.690575	-3.18631	-3.053765	-2.772385	-3.162085	-3.6503	-3.423695	-2.73804	-3.316375	-2.506535	-3.43282	-3.05487	-3.38773	-2.958335	-3.71416	-3.214165	-3.29687	-2.82489	-3.444035	-3.34937	-2.932665	-3.17
ACTL7A	-4.72744	-4.66243	-4.36052	-4.84107	-4.69864	-3.84464	-4.17822	-4.58779	-4.94146	-4.52258	-4.25993	-4.71631	-3.68039	-5.12758	-4.52093	-4.64724	-4.72453	-3.79039	-4.56943	-4.61762	-5.21783	-5.48004	-4.64411	-4.90145	-4.40658	-5.13928	-5.24622	-4.88369	-4.67837	-4.02014	-4.64602	-5.04524	-4.17434	-4.60129	-4.09482	-4.0744	-4.72653	-5.16782	-4.35814	-5.52467	-4.69469	-4.7183	-3.9763	-4.81268	-4.59055	-4.46243	-4.35016	-4.37003	-5.60396
ACTL7B	-2.57006	-2.639	-1.92315	-2.49249	-2.83355	-2.33277	-2.49877	-2.68599	-2.71533	-2.41496	-1.88058	-3.21413	-2.01109	-2.39897	-2.92421	-2.20471	-2.93469	-2.5833	-1.89548	-2.47304	-2.48386	-2.26219	-2.19724	-2.25374	-2.65557	-2.08729	-3.05666	-2.89458	-2.4051	-2.31453	-2.22933	-2.30891	-3.21992	-2.89791	-2.72846	-2.53742	-2.66518	-2.60771	-2.52392	-2.5328	-2.29547	-2.24447	-2.24813	-2.0611	-2.63947	-2.93506	-1.93646	-2.85444	-2.69171
ACTL8	-4.15709	-4.35229	-4.46353	-3.96271	-3.30331	-3.94912	-3.55788	-3.66414	-4.501	-4.22873	-3.41449	-4.30473	-3.34262	-3.97408	-3.76329	-3.99507	-3.56845	-3.71988	-3.33335	-3.65285	-3.76755	-4.49203	-3.19014	-4.04507	-3.33903	-3.93766	-4.00963	-4.05605	-4.1273	-3.24549	-3.14015	-4.23112	-3.09995	-3.91318	-3.6663	-3.31501	-4.08993	-3.61022	-3.30074	-3.9439	-3.92598	-3.40618	-4.06137	-4.23187	-3.57211	-4.00498	-4.03212	-3.91677	-3.46002
ACTL9	-5.10741	-5.43957	-4.56923	-4.84107	-5.23646	-4.46145	-4.56532	-4.85297	-5.42211	-5.20037	-4.67597	-5.25839	-5.32416	-5.19843	-4.52093	-4.78899	-5.44126	-4.38846	-5.64688	-5.40528	-5.45041	-4.81686	-5.35149	-5.04732	-4.56311	-5.13928	-4.43503	-5.04947	-4.25722	-5.30413	-5.28612	-5.04524	-4.45244	-5.18418	-5.25716	-4.45182	-4.58793	-5.16782	-4.43149	-5.7075	-5.46618	-5.35984	-5.09366	-4.0578	-5.9486	-5.26044	-4.98557	-5.16204	-4.24222
ACTN1	1.2058275	1.2396525	1.2608175	1.172795	0.50722	1.070345	1.111925	0.7397825	0.5229725	0.9045175	0.8870975	1.1919925	0.9799125	0.4390175	1.24138	0.8756275	0.699045	1.2380475	0.568905	0.7735575	0.7667625	1.347845	0.6864175	1.0795175	0.7211125	1.4258125	1.434375	1.32334	0.7291425	1.6832225	1.8083325	1.25356	1.10178	1.576855	1.016285	1.1281275	1.5025025	0.5348425	0.9303975	0.94182	1.505995	1.4747975	1.61701	1.63326	0.7820325	1.2935525	1.48969	1.641695	1.4654975
ACTN2	-4.65321	-4.8992525	-4.964605	-4.68693	-5.254115	-5.2792225	-5.1102025	-4.9415225	-5.4365975	-5.0987425	-5.12121	-5.0142775	-4.97008	-5.207725	-5.0111775	-5.4638375	-5.0153175	-4.8331	-4.8942	-5.20848	-5.3956125	-4.9400175	-5.3490025	-4.952395	-4.890375	-5.1048025	-5.047395	-4.92178	-5.01361	-4.9292275	-4.57785	-5.0666025	-4.343815	-4.7215475	-4.81403	-4.8533325	-5.1276275	-4.8442775	-4.6016175	-5.21423	-5.17459	-5.312975	-4.986695	-4.93245	-5.2041375	-5.17531	-4.69456	-4.7805625	-5.18217
ACTN3	-3.18914	-3.3719	-3.59209	-4.03884	-3.5852	-2.88608	-3.05776	-4.18357	-3.7684	-2.85786	-4.46278	-3.78264	-3.19783	-3.60324	-3.44239	-3.85309	-3.96337	-4.1083	-2.98889	-3.50048	-3.59077	-3.24739	-3.36235	-4.04507	-3.52502	-3.35511	-1.97182	-3.16644	-2.9659	-3.33533	-2.79464	-3.78168	-4.31452	-4.04092	-3.6663	-2.71226	-3.45048	-3.73348	-3.84941	-2.9819	-3.18388	-3.48252	-3.4193	-3.36823	-3.19037	-3.73335	-3.10907	-2.70787	-3.33071
ACTN4	1.5234	1.7508	1.3797	1.734	0.6294	1.5932	1.3291	1.2444	1.0945	0.9796	1.6461	1.1453	1.0353	0.7577	2.2318	1.8233	1.3082	2.0765	2.4333	1.508	2.1033	2.203	1.8053	1.83782	1.06979	2.03143	2.08959	2.07994	1.00933	1.53442	1.86064	1.61939	1.72611	2.27557	1.3836	2.16712	1.44348	0.941413	1.33794	1.33341	1.63789	1.95149	2.03255	1.89511	1.30082	1.63678	2.0309	1.5006	1.9347
ACTR10	2.4138	2.1436	1.8981	2.0222	2.6458	1.9066	1.9856	2.1759	1.9053	2.2223	2.0327	2.3736	1.8201	1.9897	2.4445	2.2257	2.5117	2.2243	1.9069	2.2024	2.1569	2.2675	1.9495	2.6036	2.77954	2.2891	2.90612	2.61636	2.79917	2.52878	2.4098	2.72359	3.13749	2.09895	2.56758	2.43181	3.04365	3.00477	2.91846	2.69253	2.56847	2.15894	2.80072	2.76576	2.32605	2.30347	2.6083	3.3486	2.719
ACTR1A	2.72665	2.365	2.38985	2.6411	1.96785	2.43745	2.2619	2.2142	2.24055	2.42545	2.3838	2.2895	2.32865	2.10245	2.79435	2.27755	2.4624	2.54685	2.71335	2.3119	2.48065	2.78545	2.3544	2.643405	2.52423	3.11873	2.959825	2.823125	2.47286	2.68088	3.10462	2.69426	3.52977	3.08421	2.42706	3.151275	2.563245	2.377055	2.096605	2.671805	2.571705	2.834895	2.88082	2.81684	2.49445	3.002505	2.88105	2.86435	2.79295
ACTR1B	-0.4788	-0.02281	0.1261	0.1727	0.7931	0.6078	0.1653	0.5816	0.4321	-0.0651999	0.5023	-0.49166	0.0239	0.3566	0.6996	0.7252	1.1088	0.1452	0.5331	0.1345	0.1886	0.21	1.2497	0.333504	0.619333	0.352925	0.935745	0.342192	0.805412	0.202353	0.258862	0.329948	0.492243	0.364672	0.378679	0.962259	0.612135	0.80644	1.06226	0.936528	0.580371	0.887327	0.737838	-0.249978	1.34695	0.87264	0.3265	0.1173	0.4214
ACTR2	1.72430284285714	1.19670714285714	1.28672142857143	1.57275571428571	0.53216	1.43523	1.58985714285714	1.12314571428571	0.73221	1.11016142857143	0.948178557142857	1.2926	0.545175714285714	0.757302857142857	1.29293285714286	0.59241	0.721442857142857	1.31242285714286	0.983728542857143	1.44897288571429	0.972197142857143	1.31071	0.34108	1.40871642857143	1.16031058571429	1.24320442857143	1.19258185714286	1.95628957142857	1.13796082857143	1.23895987142857	2.129244	1.873317	1.34173985714286	1.42332642857143	1.74229071428571	1.11735714285714	2.14784628571429	1.39588285714286	1.49093714285714	1.48485471428571	1.50039534285714	1.448969	1.41905531428571	1.66691042857143	1.02838171428571	1.50949471428571	1.43366142857143	2.31020714285714	1.58630285714286
ACTR3	2.399764	1.94475	1.99628	2.132098	1.971888	2.08219002	2.07977808	1.993832	1.93336396	2.582838	1.784598	2.335698	1.60525	1.857892	2.081946	2.252288	2.20069	2.307896	1.674744	2.283822	2.02915	2.235696	1.772538	2.4627486	2.3500846	2.1827862	2.604224	2.5022546	2.672338	2.2794488	2.5774406	2.3610698	2.5297538	2.26879192	2.571644	2.152119	2.9752876	2.9658536	2.930778	2.46186	2.2777426	2.1908586	2.3733568	2.1790652	2.1264928	1.9877124	2.438852	3.022338	2.517572
ACTR3B	-1.06585	-0.73947	-0.85923	-0.614355	-0.80692	-0.72884	-1.542285	-1.24889	-0.78836	-0.84591	-1.170305	-0.921495	-1.22237	-0.90717	-0.92688	-0.51149	-1.074995	-1.00539	-0.71987	-0.67561	-0.783605	-0.59755	-0.402275	-0.972342	-1.130545	-0.940688	0.14578	-0.909924	-0.119447	-0.9916555	-1.262545	-0.963368	-1.0670005	-0.691788	-1.204025	-0.9772055	-0.8927995	-0.488793	-0.943485	-0.511822	-0.935206	-0.8219655	-0.7926	-0.929759	-0.498039	-0.651028	-0.46169	-1.29258	-1.1291
ACTR3BP2	-3.12754	-4.45259	-2.61503	-3.29698	-3.5852	-4.3873	-3.75459	-4.76327	-2.18261	-3.75185	-3.18526	-4.11639	-4.01954	-3.34057	-3.70462	-2.96751	-3.5196	-3.94177	-3.04093	-3.65285	-4.98925	-3.19404	-4.57056	-5.04732	-5.2205	-4.76444	-5.0815	-5.21135	-4.97381	-5.13852	-5.28612	-5.72273	-4.17434	-4.74811	-4.78943	-4.955	-5.30696	-3.73348	-4.50686	-4.63159	-5.61881	-5.52252	-5.6464	-5.41721	-4.59055	-4.94587	-4.98557	-4.84951	-5.31276
ACTR3C	-3.06799	-3.21253	-4.46353	-3.88952	-3.14185	-3.61235	-2.81863	-3.27449	-3.87926	-4.32245	-3.22104	-3.63674	-3.29278	-4.28521	-2.92421	-3.60434	-2.42652	-3.20258	-2.84316	-3.76369	-4.28453	-3.09291	-4.10692	-3.03946	-2.60213	-1.14704	-2.63312	-2.73801	-2.17161	-2.5635	-3.24075	-2.34637	-1.74593	-3.56899	-2.88442	-3.06032	-2.54092	-1.83294	-2.45868	-2.26012	-2.6059	-2.42107	-2.24813	-3.16018	-2.63947	-2.93506	-2.50899	-3.77831	-1.5469
ACTR5	0.027375	-0.048875	-0.1641398	0.00791	0.2993999	-0.47915995	-0.626385	-0.1895002	-0.081125	0.1472998	-0.100805	-0.18575	-0.45261505	0.015135	-0.27176	0.037335	0.208115	-0.520415	-0.256135	-0.4254099	0.00604	-0.49298985	-0.511875	0.0183585	-0.1678075	0.13503	0.02422	0.188594	-0.0179905	-0.107909	-0.246965	-0.1037625	-0.464027	-0.2295625	-0.3980585	-0.3283245	-0.1980255	0.50403	0.373457	-0.049054	-0.1791135	0.057158	-0.7286795	-0.40794575	0.023077	0.3674035	-0.125	-0.83059	-0.171215
ACTR6	-2.045705	-2.2099499	-1.6277002	-1.53781995	-0.86731	-1.91843	-1.730575	-1.4344052	-1.705055	-1.084985	-1.752095	-1.423625	-2.483195	-1.26245	-1.433805	-1.517025	-1.94498525	-1.63791	-2.19429	-1.370290065	-1.7974	-2.096445	-1.619475	-1.349238	-1.101384	-1.967314	-1.2343435	-1.39262	-1.133901	-1.68127165	-2.2401225	-1.9742104	-1.5241435	-2.2808725	-1.2162585	-2.0521955	-0.812114	-1.280835	-0.79978	-1.2986185	-1.6128265	-1.9769965	-1.6060075	-2.319894	-1.600464	-2.4342465	-2.0368749	-1.725565	-1.3721
ACTR8	-0.574105	-0.88725	-0.80944	-0.945025	-1.137675	-1.225225	-1.273555	-1.12755	-1.173695	-0.64137	-0.767655	-1.13423	-1.31938	-1.198205	-0.99259	-1.32438	-0.99739	-1.106625	-0.77116475	-0.92642	-0.81331025	-1.38298	-0.850375	-0.8762725	-1.3821225	-0.7950095	-0.9582555	-0.776708	-0.99666465	-0.942259	-1.457323	-1.4553	-1.0401135	-1.416914	-1.138609	-1.3643025	-0.7074075	-0.4069925	-0.85422	-0.747872	-1.0512665	-0.6574795	-1.03455025	-1.4014895	-0.9410385	-1.3334965	-0.85277	-1.439265	-0.914525
ACTRT2	-4.32186	-4.07332	-3.66313	-4.11793	-5.05546	-3.57007	-3.42615	-3.40875	-3.56905	-4.13931	-4.46278	-3.86067	-4.1699	-3.60324	-4.52093	-4.20679	-3.56845	-4.38846	-3.86589	-4.149	-3.96855	-3.68756	-4.57056	-4.31835	-4.40658	-5.50944	-4.59107	-4.37911	-3.88711	-4.16316	-3.24075	-4.10975	-4.03285	-4.895	-4.09482	-4.32462	-3.45048	-4.65091	-3.64306	-4.63159	-4.03596	-4.29261	-3.74352	-3.61044	-3.39602	-4.00498	-4.35016	-4.21385	-3.52928
ACTRT3	-4.95944	-5.65566	-4.89734	-4.93866	-4.36451	-5.17992	-4.83511	-5.6631	-4.19726	-4.85073	-4.13195	-4.71631	-4.5737	-4.41912	-5.04298	-4.8621	-5.08053	-4.59465	-4.46078	-5.66202	-4.98925	-4.70675	-4.71918	-4.60723	-4.72462	-5.50944	-4.14343	-4.88369	-5.26857	-4.16316	-4.97262	-5.04524	-4.45244	-4.60129	-5.25716	-4.32462	-5.01413	-4.1576	-4.58414	-5.52467	-5.46618	-4.56895	-4.98114	-4.81268	-4.37544	-4.78471	-4.83068	-5.16204	-5.60396
ACVR1	-0.80064	-0.81913	-0.8134	-0.32968	-0.68236	-0.89821	-1.18626	-1.1346	-0.66416	-0.7846	-1.02187	-1.34444	-1.05559	-0.83276	-1.86005	-1.10589	-0.98354	-0.90383	-0.92236	-0.58738	-0.79935	-1.66393	-1.45985	0.197682	-0.746859	-1.39793	0.445919	-0.180763	0.145894	-0.298999	-0.552473	-0.356396	-1.51875	-0.682427	-0.478369	-0.926423	0.153847	0.0691442	0.00722694	-0.304593	-0.243765	-0.157358	-0.975035	-1.33109	-0.237568	-1.16192	-0.0802698	-0.27597	-0.88233
ACVR1B	-2.60718171666667	-2.74440333333333	-2.63803	-2.73509005	-3.43620666666667	-2.78969333333333	-2.77785333333333	-2.62267831666667	-2.957315	-2.870525	-3.035145	-3.12843166666667	-3.00827666666667	-2.86579166666667	-2.57782166666667	-2.9831183	-2.99617166666667	-2.82755666666667	-3.015295	-2.55021666666667	-3.182735	-2.586835	-2.77349833333333	-2.71941983333333	-2.91075655	-2.773692	-2.24233038333333	-2.33023333333333	-2.70539973333333	-2.196509	-2.57609866666667	-2.136964	-2.72031733333333	-2.37895666666667	-2.3259105	-2.8708365	-2.1480955	-2.61947383333333	-2.63734933333333	-2.14007666666667	-2.278506	-2.4175905	-2.4076585	-2.68830716666667	-2.81543843333333	-2.722151	-2.54784166666667	-2.43695	-2.44676833333333
ACVR1C	-2.909335	-2.19038	-2.97611	-1.65985	-1.4166	-1.864915	-1.992745	-1.921075	-1.936075	-2.143095	-2.632405	-2.16622	-2.13023	-1.806975	-3.042705	-2.142115	-2.029905	-2.45259	-2.974365	-1.97961	-2.117955	-2.94438	-2.35127	-2.560335	-1.92099	-3.456825	-3.20007	-3.145075	-2.65864	-1.435245	-3.60263	-2.39109	-2.865195	-2.8364	-3.339085	-3.157585	-1.835475	-1.015931	-1.347873	-1.95393	-1.739015	-2.486795	-4.34692	-3.26953	-1.52293	-2.988405	-2.039505	-3.06199	-2.732555
ACVR2A	0.616665	0.448885	0.22826	1.056885	0.82277	0.36969	-0.04523	0.33326	0.38692	0.42835	0.476725	0.268835	0.208165	0.5215	0.32828	0.65805	0.933405	0.558425	0.81177	0.14499	0.809445	0.00907000000000002	0.806435	0.5223675	0.859228	0.584637	1.23520665	1.1205415	1.0421985	0.96987	0.5359	0.6063995	0.92562	0.40463	0.860763	0.55924	0.799679	1.8005385	1.2590405	0.9687175	0.8280825	0.6974045	0.22813	0.25991	0.713964	0.8465465	0.881795	0.515385	0.56283
ACVR2B	-3.31130666666667	-3.0992	-3.14700666666667	-2.85595333333333	-2.45320333333333	-2.92336333333333	-3.31401	-2.44529333333333	-2.78301	-3.03363666666667	-2.81178666666667	-3.02491666666667	-3.11532	-3.32758666666667	-3.05683333333333	-2.46325346666667	-2.68412	-2.78323	-2.76397333333333	-2.56544	-2.3541833	-3.70468	-2.77004666666667	-2.152712	-3.15696333333333	-3.79201333333333	-3.15302	-2.90565	-2.799491	-2.547505	-3.04372666666667	-3.40932333333333	-2.82356133333333	-3.74047	-3.15650133333333	-3.10685	-3.20494333333333	-2.905793	-2.38236333333333	-2.84694466666667	-2.55553	-3.54145333333333	-3.33757333333333	-3.40138	-2.47324133333333	-3.20789333333333	-2.89942333333333	-3.05773666666667	-3.07463
ACVR2B-AS1	-3.52817	-3.3168	-2.8045	-3.39831	-3.18055	-2.26374	-2.90373	-2.80443	-3.1306	-3.23681	-1.98441	-4.0275	-1.68647	-2.95455	-2.79612	-2.52721	-1.87191	-3.02113	-3.09491	-2.6764	-3.04329	-2.53326	-1.65889	-2.54001	-3.09809	-4.23967	-2.39223	-1.71753	-2.63346	-2.22584	-1.64024	-1.92204	-2.98608	-3.37148	-1.8379	-2.43161	-2.12936	-1.76409	-1.66214	-1.78125	-1.30112	-2.66619	-2.8105	-3.06638	-1.81503	-2.36597	-2.91141	-3.52466	-1.82318
ACVRL1	-3.240615	-3.058025	-2.70548	-3.131655	-2.77998	-2.09844	-2.97877	-2.197405	-3.243805	-2.789515	-3.59051	-3.276195	-3.57989	-2.87143	-3.126975	-2.851445	-3.2171	-3.65544	-2.773595	-3.653795	-2.785255	-2.990075	-3.043195	-3.16084	-2.83415	-3.36803	-2.3925	-3.259535	-2.711795	-3.13424	-2.413395	-2.53603	-2.88141	-2.58872	-3.706055	-2.75224	-2.68714	-3.752785	-2.4051	-2.587245	-3.05484	-3.046355	-2.341715	-2.589325	-2.94216	-3.042635	-3.0863	-2.90724	-2.837365
ACY1	-3.18914	-3.02416	-2.84558	-2.80417	-3.48507	-3.48904	-3.15875	-3.23237	-3.66531	-3.44354	-3.05036	-3.38068	-2.83369	-3.26233	-2.92421	-3.53005	-3.78169	-2.7499	-2.47776	-3.8829	-3.83158	-2.82615	-3.55788	-2.83143	-3.17404	-2.67398	-3.55528	-3.37959	-3.23948	-3.0809	-2.71973	-3.99432	-3.89114	-3.79183	-2.5437	-3.83529	-3.17944	-3.86575	-3.64306	-3.3844	-3.06009	-3.64845	-2.77279	-3.48448	-3.45237	-3.09899	-3.10907	-2.7793	-3.75941
ACY3	-3.746125	-4.068075	-4.2757	-4.32853	-4.138485	-4.18502	-4.255485	-3.87271	-3.931285	-4.324585	-3.877985	-4.82447	-3.984135	-3.395655	-3.709185	-3.76601	-3.909355	-3.830825	-2.974365	-4.3417	-3.86805	-4.06424	-4.201875	-3.92946	-3.538035	-4.28361	-4.683475	-4.16999	-4.072165	-4.19772	-3.87306	-4.11272	-4.58549	-3.97705	-4.22381	-4.70607	-3.88145	-4.39854	-3.906755	-3.85518	-3.737805	-4.541175	-4.063315	-4.15678	-3.687725	-4.383625	-4.05156	-3.97798	-4.271125
ACYP1	0.8168	0.9333	0.6503	0.9575	1.9085	0.3153	0.3141	0.9519	0.9937	1.5877	0.5746	1.3026	0.2559	1.3047	0.7581	0.9133	0.708	0.6591	1.0447	1.0152	1.0838	0.3287	0.4432	0.631709	0.84774	0.578576	0.506669	0.758449	1.08647	0.801773	-0.299663	0.399483	1.43198	0.177437	0.467393	-0.173603	0.677554	1.35914	1.29917	0.573013	0.220276	0.176416	-0.125895	-0.249978	0.598392	0.343627	0.7427	0.5766	0.3167
ADA	0.62505	0.5311	0.525	0.30185	0.6295	0.330650065	-0.3339	0.0927498	0.6844	0.7062	0.5934	0.17596525	0.2891	0.5033998	0.42115	0.173185	0.47995	0.6696	1.12425	0.4186	0.69145	-0.019435	0.4168201	0.9348455	0.927227	1.821495	1.248456	0.92851	1.294312	0.811547	0.00896649999999999	0.55711845	1.1179235	1.0324885	0.5367635	1.2602695	0.414105	0.773453	0.87172675	0.8239208	0.528171	0.470241	0.9394	-0.04604245	1.576976	1.2199965	1.18605	0.33218	1.48835
ADAD1	-4.948625	-4.835015	-4.955395	-4.41071	-5.49592	-4.648305	-4.84643	-4.727025	-4.89515	-4.797175	-4.860305	-4.67843	-4.70291	-4.947775	-4.3738	-5.321425	-4.86636	-5.103755	-4.63571	-5.22374	-4.940775	-4.82162	-5.03772	-4.536345	-4.97256	-5.40469	-5.406795	-5.04947	-5.405955	-4.890095	-5.275645	-5.366255	-4.76948	-5.177945	-5.40201	-4.89327	-5.30457	-4.9934	-5.3706	-5.157165	-5.306445	-5.19811	-5.26224	-5.01457	-4.79176	-5.025375	-4.904085	-5.005775	-5.52968
ADAD2	-2.57006	-3.069	-2.61503	-2.73621	-2.83355	-2.44292	-2.5436	-2.31241	-2.41402	-2.8213	-2.16435	-2.42564	-2.3263	-2.60113	-2.56971	-2.40596	-2.64517	-2.5833	-2.62887	-2.70396	-2.6765	-2.31818	-2.92406	-2.48817	-2.5506	-2.25765	-2.92245	-2.29439	-2.44797	-2.6189	-2.3372	-2.89355	-2.98608	-3.1157	-2.68	-2.28616	-2.66518	-2.80111	-2.87478	-3.104	-2.52181	-3.13571	-2.53327	-2.41872	-2.34466	-2.31465	-2.13908	-3.30186	-2.50567
ADAL	-3.65234666666667	-3.3602	-3.1137	-3.09794666666667	-2.67139	-3.06418666666667	-3.40199333333333	-3.30020666666667	-3.42418666666667	-3.11393666666667	-3.65357	-3.58362666666667	-3.88294666666667	-3.04794	-3.85274	-3.69351666666667	-2.95197666666667	-3.18862666666667	-3.04272333333333	-2.57617	-2.84127	-3.84248333333333	-3.44100333333333	-3.16214333333333	-3.69821666666667	-3.62355333333333	-3.86799	-3.43531666666667	-3.81226	-3.41902666666667	-3.82207	-4.06409333333333	-3.80371	-3.70300333333333	-3.16170333333333	-3.89392666666667	-3.73967	-2.98500333333333	-3.04176	-2.77993	-3.48322333333333	-3.7192	-4.49821	-3.98807	-3.10366	-3.67590666666667	-3.84062333333333	-4.29445333333333	-3.74318666666667
ADAM10	1.47552996666667	1.33962666666667	1.15530666666667	1.63156666666667	0.95592	1.20026	1.099929928	0.556093333333333	0.84855	1.25081993333333	1.10366346666667	1.52851333333333	0.947006533333333	0.68505	1.10791666666667	1.10056	1.10843666666667	1.14142	1.35146656666667	1.28671333333333	1.26277666666667	1.48579986666667	0.76997	1.82205566666667	1.36294866666667	1.39003046666667	1.82736166666667	2.05662	1.64312066666667	1.60266166666667	1.75065066666667	2.001746	1.75837666666667	1.48090213333333	1.893188	1.07022733333333	2.43491666666667	2.25125766666667	1.777107	1.908794	1.79654266666667	1.636183	1.57072766666667	1.06915466666667	1.233453	1.22734366666667	1.877	2.583	1.60326679666667
ADAM11	-3.9558	-4.16442	-3.471465	-4.130905	-4.00313	-3.208125	-3.82465	-3.26735	-3.883155	-4.373215	-3.8258	-3.842465	-3.649735	-3.540225	-3.73354	-3.832115	-3.576015	-3.79208	-4.078415	-3.432655	-4.156115	-3.729005	-3.716775	-3.631935	-3.98008	-3.587	-3.88422	-3.907995	-3.35162	-3.890055	-3.15277	-3.514905	-3.54802	-3.4416	-4.179645	-3.63404	-3.930525	-4.65091	-3.48347	-4.13493	-3.29469	-3.491055	-3.57578	-3.15063	-3.001705	-3.869165	-3.97086	-4.21385	-3.52845
ADAM12	-4.036456	-3.729922	-2.932056	-3.480612	-4.086044	-3.047736	-3.914114	-3.66699	-2.727756	-3.777118	-3.345372	-4.053778	-4.226328	-3.315744	-3.496238	-3.047418	-4.09439	-3.877868	-3.331818	-4.452238	-2.828826	-3.42379	-3.89049	-3.306974	-3.387398	-4.31289	-3.925402	-3.619732	-3.923294	-4.05996	-4.618278	-4.294288	-4.30676	-3.116592	-4.177614	-4.042158	-3.885634	-3.270538	-3.496874	-4.811366	-3.775908	-3.563204	-4.839314	-4.142514	-4.123334	-3.827412	-3.102194	-4.589134	-4.474314
ADAM15	-1.67467525	-1.843535	-1.3962448	-1.313865	-1.929675	-1.730015	-1.51027	-1.497155	-1.506105	-1.972155	-1.253295	-1.9069	-1.699235	-1.70596	-1.458425	-1.733495	-1.341065	-1.700905	-1.0717701	-1.915665	-1.63307	-1.71245	-1.617775	-1.745727	-1.4784515	-1.7028545	-1.7566355	-1.431682	-1.4802855	-1.6927265	-1.079866	-1.372011	-1.41083525	-1.07092855	-1.7653145	-1.553476	-1.6233035	-2.337315	-1.73324	-2.0955385	-1.670827	-1.4176875	-1.4729095	-1.055901	-1.5003585	-1.4614415	-1.470115	-1.468505	-1.82683
ADAM17	0.350926666666667	0.508896666666667	0.325286666666667	0.64435	0.352826666666667	0.862936666666667	0.80658	0.547486666666667	0.564843333333333	1.06022	0.53269	0.98334	0.226323333333333	0.64568	0.70803	0.618283333333333	0.434063333333333	1.13971666666667	0.386033333333333	0.911783333333333	0.55694	0.762066666666667	0.54318	1.02122	1.06007	1.17362666666667	0.571373333333333	1.05206333333333	0.97832	0.84415	1.40567533333333	1.20632333333333	0.26026	1.35993666666667	1.520186	0.653246666666667	1.59310333333333	1.51322	1.19986666666667	1.56500333333333	1.25358666666667	1.08687	1.27292	0.501423333333333	0.898116666666667	1.28517333333333	0.996123333333333	2.13535	1.14071
ADAM18	-4.917425	-5.804125	-5.28085	-5.376775	-5.23482	-5.712875	-5.381665	-5.39858	-5.373375	-5.495045	-5.51273	-5.52246	-5.5592	-5.671365	-5.792335	-4.69729	-4.946265	-5.66603	-5.63504	-5.744285	-5.56656	-5.424195	-5.8535	-5.52892	-4.90566	-5.31134	-5.392985	-5.27387	-5.04357	-5.21833	-4.877025	-5.586045	-4.51	-5.1045	-5.394685	-5.012685	-5.66485	-5.412325	-5.443865	-5.699585	-5.542495	-5.818655	-5.14742	-5.3179	-5.76629	-5.25162	-4.82891	-4.920745	-5.45032
ADAM19	0.00961499999999993	-0.37376	-0.201195	-0.550245	-0.9085	0.234205	0.17548	-0.00286999999999993	-0.291875	-0.53922	-0.11766	-0.398065	-0.41632	-0.256305	0.181725	0.06694	-0.26808	0.0182599999999999	-0.312835	-0.154865	-0.900275	-0.1309	-0.54683	0.335095	-0.29834	-0.34182	0.21049	-0.0674199999999998	0.299235	0.693385	-0.04725	-0.128195	0.479535	0.0439050000000001	0.0725999999999998	-0.33884	0.585	-0.0515450000000004	0.163035	0.157745	0.11972	-0.2825	0.602755	0.32071	-0.4113	0.239915	-0.23528	0.29385	0.2356
ADAM2	-5.38526	-5.54857	-5.75829	-5.61196	-5.5045	-5.8215	-5.63695	-5.83235	-5.71101	-6.10809	-5.75145	-5.77462	-5.40387	-5.86207	-6.38747	-5.93528	-5.08053	-5.72342	-5.74452	-6.06109	-6.01713	-5.58629	-5.74407	-5.46754	-5.84599	-5.85824	-5.86981	-5.80229	-5.82203	-5.466	-5.13161	-5.72273	-4.71854	-5.59292	-6.13434	-5.52694	-5.87048	-5.49924	-5.90246	-6.05929	-6.05214	-6.13714	-5.6464	-5.41721	-6.18044	-5.69754	-5.28103	-5.45751	-6.15275
ADAM20	-3.73879	-3.59491	-3.0977	-3.520715	-3.639155	-4.256855	-3.30441	-3.65685	-3.86323	-4.14975	-3.830095	-3.694485	-3.795075	-3.939895	-4.181765	-4.054685	-4.282265	-3.970825	-3.83217	-3.70842	-4.167105	-3.6922	-3.9403	-3.82592	-3.98605	-3.914825	-5.15242	-4.237715	-4.37666	-4.11864	-3.194375	-4.22863	-4.17179	-4.37109	-3.858645	-3.467685	-3.72268	-4.10272	-4.321095	-4.16436	-4.33945	-3.850995	-4.429455	-3.746975	-4.19374	-3.233205	-4.576095	-3.51828	-3.926885
ADAM21	-4.99259	-5.69436	-5.06403	-5.50704	-5.321605	-4.88531	-5.432575	-4.816765	-4.845485	-4.986995	-4.8345	-5.62491	-5.23047	-5.147355	-5.21832	-5.257055	-4.84026	-4.984735	-4.690125	-5.22042	-4.76685	-4.93715	-5.138855	-5.046155	-5.05404	-5.046805	-5.318755	-4.5473	-5.119095	-4.97066	-4.40272	-4.912305	-4.45244	-3.52907	-4.200895	-4.88013	-5.37441	-4.656205	-4.910375	-4.47361	-5.310495	-5.35645	-5.04321	-4.91437	-5.695435	-4.93697	-4.201995	-5.23247	-4.86884
ADAM22	-4.3293975	-4.36281375	-4.43493125	-4.29262625	-4.437975	-4.4557225	-4.28504875	-4.4837025	-4.680985	-4.18778125	-4.2689075	-4.30886625	-4.83302375	-4.028615	-4.52103125	-4.60828625	-4.4046725	-4.91441	-4.44009375	-4.28967375	-4.79791125	-4.36605625	-4.05001375	-3.90222825	-4.27825875	-4.60281625	-4.37146125	-4.031868	-3.7947645	-4.125342375	-4.39575875	-4.62419375	-4.12291375	-4.4990725	-4.179635	-4.2240525	-4.343785	-3.93020275	-4.2672525	-4.24090375	-4.36200375	-4.5760425	-4.66330875	-4.400445	-4.24110625	-4.4041075	-4.20002875	-4.2158825	-4.31580375
ADAM23	-3.20434	-2.0879475	-1.9049325	-2.6937825	-2.6352625	-1.5154225	-3.10754	-2.810035	-2.93357	-2.6187325	-3.0245425	-3.4487225	-3.3643775	-2.0365025	-2.9602275	-1.447435	-1.1969075	-2.2913675	-3.5694625	-2.9870025	-1.80013	-2.77079	-3.397055	-3.42115	-2.6921375	-4.7736325	-2.455062	-2.20425	-2.10985175	-3.9995825	-3.9043725	-3.7319	-4.6816675	-3.0181275	-2.6678275	-2.99427	-2.808015	-0.50791525	-2.6567825	-3.159535	-2.407355	-2.737365	-3.8881925	-3.6079925	-4.0589225	-3.856155	-3.6540225	-3.821895	-4.599245
ADAM28	-0.27264	-0.771845	-1.01805	-0.423135	-0.7798775	-0.9881225	-0.740485	-0.7336725	-0.37504	-0.7265525	-1.0938075	-0.695695	-0.7932775	-0.0124950000000001	0.0218775	-0.3634475	-0.5907225	-0.9433525	-1.37419	-0.4210425	-0.5951275	-1.145115	-0.7637975	-0.45915325	-0.98291825	-0.22003325	-0.44205175	-0.536673	-0.79264325	-1.8168205	-1.081313975	-1.18293525	-1.4483265	-1.85050875	-0.42243075	-1.2400025	-1.257445	-0.45124	-0.86666775	-0.23333175	-1.00891325	-0.73631225	-1.334840525	-1.002822	-1.302993895	-1.0464455	-0.1771475	-1.390325	-0.128375
ADAM30	-5.069315	-4.490555	-5.1068	-5.56387	-5.499605	-4.46096	-4.843435	-5.00073	-4.69365	-4.986995	-4.592345	-5.394505	-3.88707	-5.18904	-5.297215	-5.39869	-4.79902	-5.62876	-5.274265	-4.92606	-5.33463	-5.48004	-5.54778	-4.821745	-5.051855	-5.49876	-5.464215	-4.867115	-4.97651	-5.372445	-4.888815	-5.506875	-4.777845	-5.36881	-5.480235	-5.247715	-5.936185	-5.474395	-4.981405	-5.690545	-5.169805	-5.66671	-5.484025	-5.110725	-5.563105	-5.26044	-4.815595	-5.45473	-5.255015
ADAM32	-5.51483	-5.21744	-5.44726	-5.87952	-5.5045	-5.8215	-5.0281	-5.03469	-5.42211	-5.66909	-4.74865	-5.36531	-5.16128	-5.19843	-5.50479	-5.78583	-5.08053	-5.61286	-5.01256	-5.66202	-5.45041	-5.2621	-5.74407	-5.46754	-4.40658	-5.13928	-4.91616	-5.21135	-5.68999	-5.466	-5.43532	-5.84783	-4.84566	-5.46089	-5.10038	-5.52694	-5.45214	-5.65683	-5.49942	-5.88624	-5.76787	-5.52252	-5.42927	-5.41721	-5.45231	-5.55737	-5.28103	-5.31231	-6.02158
ADAM33	-2.99216	-2.758905	-3.068725	-2.979205	-2.62037	-2.703715	-2.67052	-2.444615	-3.136765	-2.91941	-2.79129	-2.78956	-2.19217	-2.85887	-3.0656	-3.00009	-3.087405	-3.173985	-2.931735	-2.614315	-2.605315	-2.602945	-2.79441	-2.713805	-2.949295	-2.953775	-2.79073	-2.93056	-2.747975	-2.54698	-2.65414	-2.31221	-2.818535	-3.01109	-2.49335	-2.99165	-2.545495	-3.241925	-2.47089	-3.19486	-2.53085	-2.85308	-2.5892995	-2.958515	-2.68843	-2.328243	-3.111285	-2.616845	-3.14263
ADAM3A	-4.32186	-4.99309	-4.67713	-4.93866	-5.32653	-4.62008	-4.83511	-4.41936	-4.501	-5.08251	-4.53288	-4.50569	-4.74181	-4.4877	-4.93185	-5.01199	-5.26151	-4.59465	-5.12266	-5.14097	-4.87809	-4.59829	-3.3994	-5.33116	-5.2205	-4.76444	-4.59107	-5.04947	-5.41268	-5.466	-5.13161	-4.764	-4.71854	-5.46089	-4.63848	-4.57925	-5.01413	-5.65683	-5.07701	-4.79906	-4.84502	-5.19628	-4.75866	-5.01606	-4.70509	-5.69754	-4.67225	-4.84951	-5.16649
ADAM5	-5.13431	-5.54857	-5.38339	-5.608485	-5.759585	-6.140085	-5.7382	-5.52842	-5.804635	-5.725875	-5.716905	-5.918055	-5.15728	-5.859735	-5.677935	-6.04439	-5.78911	-5.37544	-5.46115	-6.0211	-5.620725	-5.31298	-5.96714	-5.46754	-5.540295	-5.68384	-5.71859	-5.289785	-5.448405	-5.6986	-5.208865	-5.84783	-5.02285	-5.59056	-5.636415	-4.94995	-5.732745	-5.880195	-5.77677	-5.87509	-5.76566	-5.899995	-5.79566	-5.39091	-5.9486	-5.694565	-5.408665	-5.44649	-6.0737
ADAM6	-4.07503	-4.99309	-4.16411	-4.37229	-4.52769	-4.53899	-4.74229	-4.33836	-4.5841	-4.32245	-4.25993	-4.11639	-4.49057	-4.41912	-5.38806	-4.26413	-5.26151	-4.38846	-4.35412	-4.45301	-5.1027	-4.28801	-4.1673	-4.46145	-4.72462	-4.40637	-5.24622	-4.88369	-5.26857	-4.47214	-3.71822	-4.23112	-4.58732	-4.895	-4.78943	-4.57925	-4.86901	-4.82342	-4.21789	-4.47361	-4.84502	-5.03362	-4.98114	-4.61193	-4.27531	-5.10488	-4.35016	-5.00743	-4.35728
ADAM7	-5.03366666666667	-5.58174666666667	-5.21234333333333	-5.40623333333333	-5.16823	-5.59983	-5.54027333333333	-5.0332	-5.67761666666667	-5.08688666666667	-5.23313666666667	-5.07757666666667	-4.78152666666667	-5.11024	-5.61541333333333	-5.48183	-5.02489333333333	-5.51761	-4.94265	-5.74357333333333	-5.74310666666667	-5.60589	-5.39395333333333	-4.83549333333333	-5.53639333333333	-5.25653666666667	-5.29457666666667	-4.97561666666667	-5.06294666666667	-4.96463666666667	-5.18311333333333	-5.39151666666667	-4.60894	-5.35584	-5.35757	-5.07491333333333	-5.27344333333333	-5.55177	-5.07578	-5.63509	-5.19728333333333	-5.51112	-5.20436666666667	-5.13417	-5.32014333333333	-5.34717333333333	-4.92089666666667	-4.89715666666667	-5.26496333333333
ADAM8	1.112155	0.765465	0.74755	0.912065	0.494755	0.75431	0.96922	0.413125	0.417475	1.022595	0.569105	1.01338	0.760355	0.40221	1.04014	0.94538	0.70861	0.66824	0.56783	0.477265	0.907935	1.245695	0.38089	1.129305	0.66793	0.749695	0.90772	1.10332	0.82348	0.91896	1.515545	1.29767	0.33367	0.742215	0.884055	0.591005	0.937095	1.03043	0.783275	0.80368	0.741075	0.75359	1.17326	1.002645	0.83701	0.952265	0.959735	1.33205	0.81056
ADAM9	-2.50793333333333	-2.49869333333333	-2.12116	-2.22928666666667	-2.97374666666667	-1.95185666666667	-2.62476666666667	-2.53918333333333	-2.54454333333333	-2.07982333333333	-2.82304666666667	-2.29037666666667	-2.39651	-3.31896666666667	-2.35274	-2.22764	-2.63188	-2.74743	-3.10296333333333	-2.56315663333333	-2.77959666666667	-2.01233333333333	-2.86987	-1.94572333333333	-2.3888957	-2.86330966666667	-1.96758333333333	-1.87152666666667	-2.08232	-2.07014666666667	-2.39106666666667	-1.65097	-2.71241666666667	-2.09926666666667	-1.84054333333333	-3.45766033333333	-0.15516	-1.89595	-1.12766	-1.70297333333333	-1.38401333333333	-1.81620733333333	-2.25501733333333	-2.55712333333333	-2.46115833333333	-3.401938	-2.08520666666667	-1.29596666666667	-2.34703
ADAMDEC1	-3.52817	-2.93847	-3.02268	-4.19994	-4.69864	-2.93891	-4.48151	-3.77979	-3.52321	-2.30991	-4.32618	-4.61002	-4.24784	-4.15638	-4.42813	-5.08843	-2.29723	-4.48976	-4.05085	-2.17429	-4.87809	-3.84047	-3.19014	-4.1792	-3.33903	-4.08325	-4.43503	-3.75994	-3.02959	-5.466	-2.79464	-3.34559	-2.20565	-2.59503	-1.61656	-4.83154	-2.66518	-3.10736	-3.15581	-3.16916	-2.4042	-2.66619	-5.09366	-4.61193	-3.6359	-4.15185	-4.98557	-3.91677	-3.93543
ADAMTS1	-2.693245	-3.415735	-3.042565	-2.97211	-3.7147	-2.95732	-3.230805	-3.850355	-2.853445	-3.093945	-2.268565	-3.61524	-3.562095	-3.0784	-3.67378	-3.50607	-2.51712	-3.08434	-1.62833	-3.491125	-3.254825	-3.666795	-3.78814	-3.78873	-2.636065	-3.3266	-3.21272	-2.561295	-3.20529	-4.167165	-3.295935	-4.019355	-3.899045	-3.01109	-4.36665	-3.419105	-3.81752	-2.0173375	-3.8639	-3.699065	-4.35222	-3.917685	-3.32777	-3.27543	-3.323115	-2.9296	-3.62422	-2.71101	-3.92144
ADAMTS10	-2.350865	-2.394875	-2.09829	-2.522365	-2.849885	-2.426175	-2.39201	-2.125235	-2.329185	-2.717375	-2.37124	-2.50498	-2.476065	-2.513045	-2.07694	-2.09863	-1.904215	-2.52034	-2.088345	-2.565445	-2.35584	-2.196925	-2.107135	-2.723845	-2.13195	-2.09212	-2.586935	-2.902245	-2.27855	-2.342675	-2.072545	-2.73161	-2.88305	-2.56051	-2.61301	-2.25089	-2.32301	-2.60793	-2.875905	-2.837415	-1.965155	-2.2657	-2.36668	-2.316695	-2.486545	-2.357585	-2.571645	-2.52938	-2.34316
ADAMTS12	-4.60671	-4.61689	-3.98973	-4.078385	-4.55118	-3.95226	-3.77739	-4.121415	-3.772285	-4.330945	-3.71525	-4.05664	-4.09761	-3.80071	-4.478705	-4.1592	-4.2054	-4.110335	-4.007325	-3.685875	-4.625755	-3.84232	-4.201875	-4.536345	-3.62744	-3.807835	-4.30035	-4.069525	-4.301315	-3.587935	-4.64602	-3.73863	-4.17179	-3.842345	-3.98078	-3.51833	-4.81669	-4.319335	-3.59562	-4.410185	-3.93971	-4.95729	-4.109735	-3.90257	-3.96647	-4.861435	-4.269955	-3.84754	-4.271125
ADAMTS13	-2.7988	-2.60559	-2.45629	-2.49358	-2.48681	-2.253695	-2.306935	-2.7462	-2.51245	-2.38576	-2.28929	-2.491195	-2.487055	-2.39037	-2.22394	-2.290565	-2.4712	-2.34439	-2.575945	-2.599635	-2.465685	-2.348185	-2.21759	-2.58721	-2.501675	-2.586495	-2.27845	-2.94215	-2.30208	-2.33288	-2.275485	-3.135855	-2.89042	-2.305805	-2.24356	-2.50817	-2.305905	-2.36554	-2.420985	-2.44067	-2.38562	-2.566245	-2.27424	-2.455625	-2.34711	-2.255905	-2.50803	-2.652575	-2.269615
ADAMTS14	-4.72744	-3.3719	-2.32633	-3.11338	-3.5852	-3.41233	-3.26734	-3.27449	-3.39383	-3.14358	-3.08293	-3.01822	-2.6651	-3.42318	-3.30525	-2.87262	-3.67129	-3.46709	-3.33335	-3.15803	-2.73663	-3.30277	-3.47648	-3.67972	-2.95723	-3.01238	-3.20464	-3.37959	-3.09623	-3.24549	-2.58064	-2.89355	-3.21992	-2.89791	-3.25836	-3.6126	-3.30862	-3.10736	-3.26312	-4.06168	-3.3193	-3.07533	-2.77279	-2.74234	-3.09758	-2.93506	-2.91141	-2.57481	-3.39392
ADAMTS15	-4.083605	-3.50018	-3.54671	-3.80648	-4.179385	-3.342485	-3.98394	-3.79945	-3.864035	-4.263475	-3.81454	-3.94439	-3.84061	-3.49935	-4.14987	-3.86736	-3.812205	-3.860845	-3.364055	-3.718435	-3.42391	-3.620005	-4.17455	-3.599565	-3.671025	-4.003325	-4.51342	-3.740225	-3.90287	-3.85359	-3.409375	-3.986125	-4.031935	-3.950325	-3.864915	-3.92574	-3.632885	-3.93483	-4.0818	-4.0505	-3.775665	-4.298925	-3.976595	-3.74618	-4.32134	-4.63271	-3.74377	-3.74466	-4.013245
ADAMTS16	-3.12754	-3.21253	-3.45919	-3.20227	-3.5852	-2.83512	-3.30543	-3.4564	-3.39383	-3.55917	-2.43155	-4.11639	-2.229	-3.46626	-3.34953	-3.12267	-2.90298	-3.46709	-2.62887	-3.19666	-2.96929	-3.68756	-2.2812	-2.96674	-2.89164	-3.45514	-3.45947	-3.26936	-2.9659	-2.93315	-2.95721	-3.34559	-2.98608	-4.45588	-2.9404	-2.84177	-3.52697	-4.00723	-3.02411	-3.54809	-3.18388	-3.64845	-2.84923	-2.60406	-2.92819	-2.93506	-2.73688	-3.30186	-3.84486
ADAMTS17	-2.21725333333333	-2.58607	-2.18316333333333	-1.67234666666667	-1.27538343333333	-2.18415	-2.79879666666667	-1.66635666666667	-2.06698	-1.89558666666667	-1.98794666666667	-2.19934	-2.46449333333333	-2.01855	-2.85226	-1.96174333333333	-2.51578666666667	-2.09327333333333	-2.91498	-1.97779666666667	-1.86634333333333	-2.49168333333333	-2.31529333333333	-1.94210166666667	-2.06842333333333	-2.83843333333333	-2.15691333333333	-2.29583666666667	-2.23009333333333	-1.77516033333333	-2.49888333333333	-3.11336333333333	-2.39802	-2.20282766666667	-2.93955333333333	-2.82587666666667	-2.93788333333333	-1.930914	-1.614016	-1.727204	-2.09422666666667	-1.96261866666667	-2.82293333333333	-2.26464333333333	-2.33102	-3.15231666666667	-2.27586333333333	-2.98063666666667	-3.10819666666667
ADAMTS18	-4.726905	-4.60273	-4.853935	-4.52462	-4.962715	-4.36443	-4.54138	-4.41747	-4.348075	-4.483445	-4.54956	-4.35943	-4.500675	-4.94697	-4.83966	-4.56695	-4.1199	-5.103755	-3.80623	-5.01319	-4.40588	-4.669945	-4.57139	-4.617965	-5.21934	-4.74501	-4.840625	-4.949195	-4.5949	-4.80916	-4.50217	-4.80385	-4.45092	-5.0244	-4.63974	-4.69142	-4.82698	-5.251855	-4.7568	-5.001595	-5.23128	-5.27875	-4.886285	-4.67843	-4.85105	-4.858165	-3.969875	-4.55252	-4.72324
ADAMTS19	-4.796695	-5.207645	-5.11091	-5.301005	-5.60804	-5.415895	-5.31145	-5.253565	-4.68816	-5.08735	-4.871435	-4.90106	-4.86749	-5.38191	-5.726375	-5.56289	-4.14649	-5.061355	-4.761795	-5.594035	-5.39347	-4.883865	-3.865715	-5.37519	-4.717085	-5.048955	-5.2367	-5.208845	-5.669935	-5.346655	-5.423745	-5.376085	-4.710405	-5.38855	-4.835625	-5.18726	-5.229205	-5.474395	-5.2816	-5.66708	-5.230935	-5.642695	-5.298025	-5.100505	-5.7441	-5.47899	-4.885305	-5.143365	-5.63993
ADAMTS2	-4.53591	-3.61200666666667	-3.98967666666667	-4.10707666666667	-4.06407	-4.33991	-3.77681333333333	-3.90459333333333	-3.96761	-4.37042333333333	-4.30757	-4.31296666666667	-3.88830333333333	-4.18486666666667	-4.77475666666667	-4.36149	-4.24506666666667	-4.22481666666667	-3.78946333333333	-4.29945666666667	-4.21913666666667	-4.11684666666667	-4.63592666666667	-3.56589666666667	-3.59763666666667	-4.11282	-3.30026666666667	-4.34068666666667	-3.55233	-4.06409	-3.68022666666667	-3.61543	-4.17121666666667	-4.04559	-4.02641333333333	-3.96644333333333	-3.50416666666667	-4.71263666666667	-4.06731	-4.26689333333333	-3.91081333333333	-3.80469	-3.43689	-4.07697666666667	-4.35025	-4.24506	-3.59612	-0.4494935	-4.03453333333333
ADAMTS20	-5.351695	-4.830685	-5.494165	-5.46344	-5.32621	-5.975105	-5.280045	-5.437305	-5.51796	-5.259525	-5.477305	-5.256135	-5.032985	-5.185915	-5.391465	-5.96846	-5.439595	-5.38442	-5.39119	-5.60103	-5.73703	-5.420755	-5.6256	-5.18924	-5.540295	-5.32436	-5.56737	-5.36822	-5.621685	-5.21833	-5.501	-5.78528	-4.7821	-5.31682	-5.62855	-5.13172	-5.23061	-5.24782	-5.4145	-5.33988	-5.46618	-5.59359	-5.699105	-5.41721	-5.514655	-5.554525	-4.662835	-5.000945	-5.45836
ADAMTS3	-5.17919	-5.43957	-4.7867	-5.2321	-5.76275	-6.24433	-5.83832	-5.3083	-5.89826	-4.0541	-5.47775	-5.25839	-5.40387	-5.54236	-5.27174	-4.57883	-5.35168	-5.15598	-5.23149	-5.22953	-5.7956	-4.92803	-5.58935	-5.46754	-4.8893	-5.50944	-5.24622	-5.04947	-5.68999	-5.30413	-5.28612	-5.18555	-3.61181	-5.72023	-5.10038	-5.19383	-3.87951	-4.9964	-5.07701	-5.33988	-5.31107	-5.52252	-5.31826	-4.81268	-5.45231	-5.41151	-4.83068	-4.68958	-5.60396
ADAMTS4	-4.56728	-4.99309	-3.98217	-4.03884	-4.44503	-3.94912	-3.86391	-3.90447	-4.12846	-4.62862	-3.49961	-3.86067	-3.74386	-3.65166	-3.76329	-3.68264	-4.31449	-4.02306	-3.9565	-4.37363	-4.28453	-3.61622	-4.49867	-3.79494	-4.25657	-3.67801	-3.45947	-4.21495	-2.9659	-3.75997	-3.14015	-4.35799	-3.61181	-4.04092	-4.22008	-4.45182	-3.98154	-4.00723	-4.28692	-4.06168	-4.03596	-4.16662	-3.47872	-3.48448	-3.77254	-4.30482	-4.35016	-3.77831	-3.6786
ADAMTS5	-2.9512325	-3.51981	-3.049995	-3.0459025	-3.0025225	-2.6896675	-3.772165	-2.5442425	-3.0480375	-3.63108	-3.7591625	-3.58794	-3.164585	-4.9197925	-2.94574	-3.588	-2.490345	-2.71711	-2.7233075	-2.48222	-2.564995	-3.0761125	-3.69954	-3.43066	-2.685835	-4.5075875	-3.5907975	-2.9237675	-2.69965075	-3.3680475	-3.195135	-2.8007275	-3.1655325	-2.9597725	-1.919592625	-2.850295	-2.249662	-2.708243	-1.9560785	-2.25646025	-1.9936415	-3.2100925	-2.65657675	-1.981645375	-3.5512275	-2.6486975	-3.3607	-2.3241125	-4.13471
ADAMTS6	-4.32572333333333	-4.23241	-4.31605333333333	-4.08045	-4.47485	-4.24671666666667	-4.07444666666667	-4.69768	-4.22171	-4.43497333333333	-4.99186	-4.33056	-4.74927	-4.09767333333333	-5.21528666666667	-4.6612	-4.50689666666667	-4.11003666666667	-5.07955333333333	-5.28059333333333	-4.35179	-4.40914333333333	-4.35346333333333	-4.66028666666667	-5.05443333333333	-3.81532	-5.28531333333333	-4.34558	-4.22785	-5.13577333333333	-5.07274	-4.88800333333333	-4.70951666666667	-4.71269333333333	-5.40034333333333	-4.51935666666667	-5.02850666666667	-3.82675	-4.29460333333333	-4.20983	-5.41326666666667	-5.22952	-5.24305	-4.94798333333333	-4.92809	-5.40464333333333	-4.66866666666667	-4.95368666666667	-4.88897333333333
ADAMTS7	-3.62036666666667	-3.60544333333333	-3.53699666666667	-3.27648	-3.74329	-3.08818	-3.22989	-3.16744	-3.47060666666667	-3.89371333333333	-2.84277	-3.21166333333333	-3.21462	-2.93388666666667	-3.17684333333333	-3.08772	-3.3028	-3.51141333333333	-3.13872	-3.35504666666667	-3.63025666666667	-3.44567	-3.46370666666667	-3.19335333333333	-3.57087666666667	-3.92503666666667	-3.75466	-3.72439	-3.11227666666667	-3.31947666666667	-3.16799	-3.22558333333333	-3.20281666666667	-3.73562666666667	-3.27737333333333	-2.75644666666667	-2.99189333333333	-3.46101666666667	-3.04127666666667	-3.22199	-3.15257	-3.35343333333333	-3.22994333333333	-2.96234	-3.08136	-3.59169333333333	-3.15550666666667	-3.30828666666667	-3.16873333333333
ADAMTS8	-3.84549333333333	-3.30776666666667	-3.25672333333333	-3.42231333333333	-3.81312	-3.43084666666667	-3.55324666666667	-3.32602333333333	-3.43991333333333	-3.26729333333333	-3.098	-3.66242	-3.65645333333333	-2.91145	-3.91140666666667	-3.11932666666667	-3.72341666666667	-3.84197666666667	-3.50016333333333	-3.3937	-3.86309666666667	-3.36266333333333	-3.43690666666667	-3.17282	-3.50302333333333	-3.30755333333333	-3.62586	-3.55126333333333	-3.08276333333333	-3.41698333333333	-3.25120333333333	-3.56505333333333	-3.73109	-3.72842333333333	-3.82050333333333	-3.60517333333333	-3.26230666666667	-3.98183	-3.68504333333333	-4.24553333333333	-3.51237	-3.80556	-3.57168	-3.3871	-3.48937666666667	-3.55786333333333	-3.78412333333333	-3.18142666666667	-3.10823
ADAMTS9	-4.3560425	-4.496	-4.76143	-4.68442	-4.71118	-4.060085	-4.4060925	-4.29487	-4.6076675	-4.383305	-4.643505	-4.66527	-4.3798825	-4.5056775	-4.5597175	-4.55646	-4.5137675	-4.3613225	-4.02852	-4.750545	-4.8008025	-4.7102875	-4.65451	-4.079505	-4.48572	-4.99514	-4.9599225	-4.4635425	-4.6913	-4.4922325	-4.3706225	-4.466705	-4.5271925	-4.6950025	-4.714465	-4.2055675	-4.3398425	-4.6891925	-4.65249	-4.915065	-4.7181525	-4.9506275	-4.2159725	-4.5432325	-4.54316	-4.702335	-4.384875	-4.2170225	-5.089085
ADAMTS9-AS2	-4.90684	-5.17448	-5.048648	-5.147714	-4.778274	-5.191096	-4.927206	-4.738366	-5.33235	-5.175856	-4.976862	-5.16523	-4.607154	-5.052802	-5.502448	-5.30786	-4.828472	-4.904914	-5.095312	-4.981908	-5.310924	-4.843254	-5.024442	-5.007432	-5.02798	-5.077298	-5.107546	-5.208184	-5.316076	-5.105834	-4.938428	-5.37349	-4.89295	-5.007814	-5.11435	-5.116116	-5.255266	-5.39414	-4.820404	-5.305678	-5.522488	-5.452818	-5.27062	-4.854932	-5.145326	-5.274488	-4.810556	-5.096734	-5.224074
ADAMTSL1	-4.70258666666667	-4.76958666666667	-4.59167333333333	-4.88670166666667	-4.65172333333333	-4.750865	-4.47946833333333	-4.668425	-4.89541166666667	-4.65020166666667	-4.36517666666667	-4.90071666666667	-4.74905833333333	-4.63792833333333	-5.14263833333333	-4.873985	-4.55880333333333	-4.89216166666667	-4.46171	-5.13747166666667	-5.10379166666667	-4.819215	-4.791155	-4.51038166666667	-4.699035	-4.89600666666667	-5.132715	-4.60853166666667	-4.85607833333333	-4.69352166666667	-4.79405333333333	-4.79556333333333	-4.25040666666667	-4.83403333333333	-4.72264333333333	-4.42542	-4.83793333333333	-4.85674166666667	-4.651955	-5.01163666666667	-4.98840333333333	-5.18026	-4.81718666666667	-4.68270166666667	-4.74545166666667	-4.60538666666667	-4.73670166666667	-4.66017833333333	-4.92100166666667
ADAMTSL2	-3.60191	-3.11527	-3.12011	-2.95051	-3.26122	-2.54161	-2.58986	-2.52478	-2.7948	-2.75084	-2.95687	-2.88698	-2.9452	-3.01751	-2.65051	-2.7836	-2.96711	-2.71501	-2.89012	-3.407	-3.16194	-2.67228	-3.15803	-2.43814	-2.60213	-3.17361	-3.76702	-3.07012	-2.9049	-2.67651	-2.58064	-3.34559	-3.09995	-2.39151	-2.99863	-3.31501	-3.06088	-3.0245	-2.87478	-2.92452	-3.12066	-3.33366	-3.4193	-2.10707	-2.88878	-3.01472	-2.37487	-2.39574	-2.90533
ADAMTSL3	-4.240025	-4.36233	-4.468385	-4.430405	-4.411915	-4.636265	-4.583615	-4.53236	-4.82743	-4.47611	-4.753245	-4.31643	-4.194115	-4.04597	-4.508235	-4.585755	-4.611855	-4.682325	-4.03066	-4.813405	-4.62989	-4.363715	-5.052195	-4.51933	-4.081695	-4.408645	-4.638315	-4.29547	-4.36473	-4.365315	-4.802425	-5.041605	-4.03416	-4.62636	-4.06037	-3.898385	-4.110715	-4.47279	-4.43249	-4.80946	-3.954265	-5.065905	-4.64623	-4.2524	-4.55033	-4.65351	-4.43227	-4.208495	-4.309005
ADAMTSL4	-1.36541	-0.750765	-0.48024	-0.18415	-1.825055	-0.568755	-0.49216	-0.56989	-0.80070985	-0.93485	-1.09664	-0.256565	-0.37296	-1.11721	-0.120745	-0.8782902	-0.851845	-0.5619098	-0.59909	-1.015705	-0.309205	0.01532	-0.6215502	-0.2506075	0.020516	-0.1679745	0.012675	-0.06289	-0.705348	-0.752894	0.3937832	-0.179926	-0.419738	0.22223	-0.149025	-0.3524355	0.139202	-0.174616	-0.829121	-0.2295855	-0.340794	-0.104955	-0.454144	-0.145081	-0.7661535	0.2802655	-0.384045	0.207195	-0.10494
ADAMTSL5	-3.60191	-2.67321	-3.02268	-3.24885	-2.52885	-2.48159	-2.35202	-2.20668	-3.16539	-3.33648	-2.54039	-2.42564	-2.79836	-2.24035	-3.18001	-2.43958	-2.72609	-2.85996	-2.2463	-3.04798	-2.48386	-2.34701	-3.03631	-2.38978	-2.50085	-3.17361	-3.20464	-3.49779	-2.9659	-3.16086	-3.24075	-2.95009	-3.34565	-2.70867	-2.83054	-2.38148	-3.17944	-3.61022	-3.12174	-2.9819	-2.79038	-2.90802	-2.66524	-2.01654	-3.19037	-2.85956	-3.00705	-2.85444	-2.61439
ADAP1	0.65584	0.93154	0.78246	0.687275	0.236815	0.496535	0.37151	0.39214	0.432675	0.501025	0.50878	0.22465	-0.0136849999999999	-0.03711	1.02128	0.4619	0.997115	0.473395	0.9022699	0.33041	0.534775	1.107485	0.90772	0.50472	0.8124435	0.804701	1.2879863	0.619213	0.121095	0.7453545	0.565517	0.385167	1.3212265	0.923506	0.593505	0.5203905	0.489838	0.442925	0.181125	0.474641	0.565471	0.7370125	1.26948125	1.228238	0.420063	1.5747915	0.892955	0.87713	0.4079
ADAP2	-0.26918995	-0.4591398	-0.27968	-0.114895	-0.50161	-0.2474351	-0.32809495	0.15038	-0.29151	-0.560495	-0.808775	-0.456265	-0.998165	-1.106575	-0.2018	-0.59567015	-0.15906	-0.12158	-0.013605	-0.312725	-0.34039	-0.55712015	-0.29802	-0.123083	0.301355	-0.3197055	-0.090996	-0.6244354	-0.789517	-0.6755278	-0.4513973	0.085771	0.80743365	0.366176	0.1362495	0.2424475	0.41524	-0.53466225	0.073017	-0.1722105	-0.1393455	-0.270202	0.204287	0.142373	0.1882595	-0.084242	-0.1386	0.14147	-0.190315
ADAR	5.2127	4.881	4.9507	5.1955	4.5353	4.5091	4.6758	4.5652	4.3052	4.9261	4.5124	4.8636	4.465	4.3071	4.6572	4.2934	4.3833	5.046	4.6209	4.6346	4.7508	4.9358	4.3812	5.00473	4.7239	5.18682	4.95829	5.14327	4.57713	4.9628	5.1499	5.00402	5.2814	5.0013	4.80821	4.75475	4.83488	4.80088	4.58696	4.7212	4.73262	4.71615	4.95138	5.03887	4.14673	5.03505	5.3978	5.2955	4.7973
ADARB1	-2.511652	-2.763266	-2.50515	-2.309574	-2.419636	-2.098832	-2.432446	-2.169674	-2.293928	-2.616992	-2.18422794	-2.535516	-2.567804	-1.994652	-2.462348	-2.614722	-2.418204	-2.4884	-2.47184	-2.271028	-2.362818	-2.89033	-2.445172	-2.148996	-2.4851656	-2.136974	-2.616442	-2.1928246	-2.272986	-2.299148	-2.6078046	-3.0367646	-2.5588302	-2.765986	-2.5241022	-2.40904636	-2.480375	-2.409432	-2.4756396	-2.7688816	-2.415413	-2.6953016	-2.438212	-2.6428858	-2.349944	-2.754554	-2.190568	-2.84693	-2.110662
ADARB2	-2.228775	-3.30203	-3.173525	-3.59799	-4.92025	-4.720825	-3.23209	-4.200585	-4.42364	-4.325255	-3.303385	-4.71916	-4.213965	-4.877505	-3.374315	-4.07149	-4.7816	-4.090655	-3.808695	-3.74771	-4.767555	-4.82162	-2.79501	-4.399705	-4.584705	-4.593725	-4.709135	-3.016175	-4.753785	-3.697545	-4.359155	-4.53526	-3.66541	-4.748145	-4.35362	-4.768805	-3.89148	-4.824445	-4.48836	-5.169545	-3.98807	-2.36862	-4.21575	-4.334865	-4.76816	-4.78443	-4.67225	-4.848505	-5.099735
ADARB2-AS1	-3.83303	-4.66243	-3.07058	-3.68686	-3.86904	-3.11012	-4.11005	-3.50567	-3.7684	-3.62063	-3.08293	-3.78264	-3.39417	-4.03331	-3.82442	-3.60434	-3.78169	-3.58806	-3.09491	-4.07888	-3.83158	-3.09291	-3.55788	-3.28222	-3.73704	-4.23967	-3.65758	-2.89458	-3.31678	-4.47214	-2.71973	-4.10975	-3.75039	-4.45588	-3.76331	-3.22561	-3.69303	-4.48107	-3.74274	-3.73268	-3.72618	-3.64845	-3.9763	-3.61044	-3.3418	-3.38505	-3.73174	-3.40956	-3.93543
ADAT1	0.6079	0.2155	0.8436	0.7422	0.2141	0.4575	0.7591	0.4226	0.4638	0.6846	0.9614	0.2453	1.5677	0.8265	0.2433	0.2381	0.4744	0.1309	0.8224	0.2213	0.7695	0.9898	1.0597	0.941477	0.679914	1.11654	0.767208	0.829012	0.845907	0.780522	0.365935	0.9208	1.14407	1.10191	0.681869	1.04249	0.711269	0.519337	0.522743	0.869165	0.408854	0.856663	0.814162	0.622829	0.689093	1.1212	0.6901	0.5694	0.8372
ADAT2	-1.0892399	-0.70038	-0.771745	-0.618465	-0.07574	-0.86522	-1.46559	-0.811765	-0.479235	-0.534945	-0.99012	-1.509695	-0.793345	-0.507215	-0.79459	-0.85622	-0.70507515	-0.6835948	-0.81249	-1.381745	-0.757125	-1.380075	-0.7324348	-0.938437	-1.011197	-1.37008	-0.307727	-1.123474	-0.3817655	-0.6029785	-2.1197	-1.471198	-0.5697645	-1.35429	-1.3418595	-1.34971	-1.885806	-0.4000205	-0.37857	-0.4678135	-1.258727	-0.9618195	-0.945706	-2.060585	-0.840663	-1.3516835	-0.84766	-1.68721	-1.25121
ADAT3	-3.06282	-3.08719	-2.63838	-2.347255	-2.76361	-2.896015	-2.67315	-2.96092	-2.765925	-2.81064	-2.515455	-3.00057	-2.99424	-3.49805	-3.111235	-2.87578	-3.206305	-2.92407	-2.349415	-2.636765	-2.6759	-3.28744	-2.529365	-3.005185	-2.23193	-2.32401	-2.07037	-2.360235	-2.42904	-2.557595	-2.40675	-2.58464	-2.92435	-2.41666	-2.46703	-2.959785	-2.99899	-3.04005	-2.950455	-2.650595	-2.86869	-2.869725	-2.457705	-2.978675	-2.5468	-2.55021	-2.6546	-2.798305	-2.7502
ADCK1	-0.55016	-0.37725	0.0441999	-0.13661	-0.29497	-0.71427	-0.92675	-0.21307	-0.73425	-0.8023	-0.54846	-0.76186	-0.62586	-0.81168	-0.5135	-0.64739	-0.35501	-0.72828	-0.37125	-0.60676	-0.24681	-0.6329	0.3233	-0.0807257	0.502215	0.699926	0.260802	0.232875	0.0719519	0.984798	0.374509	-0.43492	-0.705101	0.314648	-0.0358295	-0.0219002	-0.483071	0.433992	-0.00436592	0.00696564	-0.114956	0.13868	-0.0116796	-0.614821	0.00143242	0.421372	0.3557	-0.0165997	-0.13781
ADCK2	-1.1841925	-1.10936	-0.8292575	-0.936585	-0.8641675	-0.9770425	-1.3262351	-0.852495	-0.8807	-0.81226	-0.9756925	-1.3559949	-0.8953375	-0.8008275	-0.650155	-0.792765	-0.747755	-0.7535775	-0.79561	-0.951675	-0.815275	-1.227792475	-0.6451125	-1.18597	-0.99125	-1.121951	-0.920965	-0.8903045	-1.08388025	-1.1500165	-1.0453025	-1.1297895	-0.220356075	-0.924117	-1.253928	-0.58764275	-1.21381575	-0.59415325	-1.060334	-0.86656875	-0.89839625	-1.17475225	-1.4232868	-1.0501355	-0.8036825	-0.8502405	-0.889565	-1.413415	-1.110995
ADCK3	0.572775	0.80164	1.1376	1.037415	0.50277	0.712845	0.411685	0.87194	0.330905	0.149995	0.552305	0.406845	0.16529	0.295795	0.730895	0.323825	0.153175	0.73954	0.89968	0.5988	0.705945	0.75141	0.37167	0.312845	0.10634	0.283765	0.821795	0.3487	0.40404	0.34555	0.440585	0.183535	0.373075	0.30782	0.409155	0.83859	0.521675	0.279235	0.36946	0.0715599999999998	0.39612	0.737595	0.41688	0.51996	0.441305	0.75642	0.485905	0.266975	0.57508
ADCK4	-2.07464	-1.851245	-1.466775	-1.900245	-1.7282	-1.602645	-1.86348995	-1.75632	-1.47573995	-1.640985	-1.23492	-1.69097	-2.01947	-1.637455	-1.347345	-1.55819	-1.38641	-1.453895	-1.622135	-1.811995	-2.049995	-1.29694	-1.349455	-1.926458	-1.3821135	-1.60191	-1.45649	-1.14306	-1.84880035	-1.8970055	-1.1099565	-1.6119095	-1.57082	-1.841961	-1.3562385	-1.805485	-1.156276	-1.403806	-1.92109153	-1.501431	-1.6332055	-1.434562	-1.4508595	-1.0349955	-1.8648767	-1.7811865	-1.987275	-1.31143	-1.41484
ADCK5	-3.52817	-1.81264	-2.18784	-2.43749	-1.75515	-2.18186	-2.52101	-2.08924	-2.27457	-2.14269	-2.35003	-2.51976	-2.35168	-2.24035	-1.69384	-2.08019	-2.21706	-2.35125	-2.18646	-2.47304	-2.29121	-2.01083	-1.83806	-2.64962	-1.1261	-2.45085	-1.84495	-2.13936	-1.74008	-1.72264	-1.47709	-2.46496	-1.796	-1.7815	-1.7857	-2.28616	-2.04251	-1.83294	-2.26033	-2.33291	-2.69519	-2.21161	-2.05471	-1.89058	-2.26681	-2.59176	-2.31221	-2.453	-2.7734
ADCY1	-4.110324	-4.083652	-3.841076	-4.48485	-4.154554	-3.833226	-3.935014	-3.983534	-4.093878	-4.439038	-3.767304	-4.129272	-3.796642	-4.05508	-4.4008	-4.136744	-4.384204	-4.139966	-3.873852	-4.068826	-4.341474	-3.943356	-4.159164	-3.952002	-4.034514	-3.861804	-3.982854	-4.07078	-4.235342	-4.008938	-3.638002	-4.218214	-3.697004	-3.844158	-3.58419	-3.891196	-3.98719	-3.909822	-3.690696	-3.818746	-3.67954	-3.959286	-3.904136	-3.87456	-4.035644	-4.056462	-3.880974	-3.643148	-3.934746
ADCY10	-3.978245	-4.79228	-5.20826	-4.992125	-5.40549	-5.07182	-4.798175	-4.826505	-5.147515	-4.83918	-4.53055	-5.456345	-4.722085	-5.310445	-4.93815	-5.399165	-4.22007	-4.458255	-4.95403	-5.498615	-4.79015	-4.534545	-4.9718	-4.75815	-5.293215	-4.772825	-5.564995	-4.873665	-5.045525	-5.6986	-4.877025	-5.178745	-4.84566	-5.097105	-4.86943	-4.94995	-5.094485	-4.90991	-5.457575	-5.430345	-5.23128	-5.67537	-5.09728	-5.110725	-5.695435	-4.595525	-4.82891	-4.687305	-5.064125
ADCY10P1	-1.11685	-1.44295515	-1.148925	-0.80045	-0.869495	-1.3527952	-1.4237998	-1.273795	-0.982795	-1.101545	-1.3260249	-1.060055	-1.24980505	-1.36676	-0.97173	-0.89645	-0.981765	-1.712975	-1.54138	-1.618415	-0.93086	-0.28338	-1.312255	-0.7586495	-1.061755	-1.2535315	0.15131	-0.7807075	-0.765513	-1.0523895	-1.1412875	-0.039515	-0.3537285	-1.1506848	-1.174379	-0.6575685	-1.2187925	-0.123075	-0.238115	-0.9805195	-2.521811	-1.458410255	-1.2473965	-0.9041445	-1.26127385	-0.10498	-0.93914	-0.17806	-1.037425
ADCY2	-4.71629	-4.59397333333333	-5.00781666666667	-4.81789	-5.06745333333333	-4.84096666666667	-4.53342333333333	-4.37424333333333	-5.01932	-4.69085	-4.37007333333333	-4.89772	-4.44281	-4.81829333333333	-5.24242	-5.00977333333333	-4.58711	-5.09725333333333	-4.75603666666667	-5.02415666666667	-5.33860666666667	-4.78911666666667	-4.24578333333333	-4.80340666666667	-4.95351	-5.01581	-4.86524	-4.60368333333333	-4.40947	-4.59880333333333	-4.85578666666667	-5.27403	-4.4934	-4.70341666666667	-4.89025333333333	-4.65985	-4.84752666666667	-5.1533	-4.38278666666667	-5.34061	-4.90673	-4.90025333333333	-5.09516333333333	-5.01506666666667	-5.11623	-4.83131	-4.8295	-4.79064	-5.04301
ADCY3	-0.482085	-0.31991	-0.4229699	-0.20081	-0.409865	-0.5922149	-1.238095	-0.56188	-0.109565	-0.992615	-0.3193302	-0.693175	-0.349	-0.215415	-0.7871	-0.53208021	-0.60185	-0.552475	-0.26676	-0.637995	-0.80252	-0.917665	-0.76417	-0.183909	-0.8140075	-0.510267	-0.8532735	-0.400631	-0.823633	-0.2464855	-1.162475	-0.878907	-1.423675	-0.544074	-1.24043	-0.865502	-0.1866135	-0.422974	-0.6512675	-0.4833835	-0.4995815	-0.53159	-1.195165	-1.2272825	-0.8787365	-1.260715	0.00441	-1.397135	-0.95249
ADCY4	0.3241	0.1038	-0.14795	-0.2684	0.1177	0.346	0.0380001	-0.38124	-0.46142	0.00769997	-0.3822	0.1261	0.2601	-0.64086	0.8973	-0.4165	0.4653	-0.0153303	0.1651	-0.32419	0.4967	0.9249	-0.19442	0.950897	1.3563	0.920727	1.62781	1.00557	0.676623	0.984798	1.04585	1.34172	1.47484	0.922687	1.13546	0.770502	0.938206	1.05057	0.244471	0.650583	0.214158	0.644178	1.34895	0.832203	0.37375	1.51439	1.0355	1.7461	1.1596
ADCY5	-4.17636	-3.98142	-3.799555	-4.289285	-3.96383	-3.26807	-4.01113	-3.99376	-4.15264	-4.78933	-3.66349	-3.75787	-4.09423	-3.90775	-4.607605	-3.71445	-4.48037	-3.708495	-4.19123	-4.10904	-3.92369	-4.226805	-4.223825	-4.00703	-3.989405	-4.78292	-4.627925	-4.19074	-4.14908	-4.554325	-4.18618	-4.36393	-4.228735	-3.95975	-4.205685	-4.22462	-4.38038	-3.88491	-3.412965	-4.1322	-3.643685	-4.7109	-3.085875	-3.33093	-3.800475	-4.625345	-4.06568	-4.025265	-4.083495
ADCY6	-5.10741	-5.10527	-4.89734	-5.2321	-5.32653	-5.17992	-5.83832	-4.94355	-4.501	-4.96573	-5.4069	-5.25839	-4.65753	-4.15638	-4.61789	-4.38441	-4.16652	-3.58806	-4.46078	-5.40528	-3.83158	-4.38846	-5.1109	-5.19086	-4.72462	-5.50944	-4.91616	-4.88369	-5.26857	-5.466	-4.81028	-5.46048	-4.31452	-5.04072	-5.10038	-5.19383	-4.20489	-4.82342	-5.07701	-5.15558	-4.84502	-4.8737	-4.3398	-4.61193	-4.27531	-5.69754	-4.98557	-4.52918	-4.87906
ADCY7	0.56999	0.71445	0.67821	0.777605	0.655425	0.778635	0.3829	0.45781	0.736715	1.10598	0.329665	0.748095	0.20325	0.61508	0.74971	0.766565	0.77706	0.57672	0.4953	0.686235	0.62221	0.694195	0.729345	0.523315	0.686895	0.6774005	1.132885	0.604945	0.87527	0.68787	0.404325	0.478385	0.414985	0.342895	0.720015	0.5796	0.94099	0.8143	0.99011	1.043276	0.749115	0.433565	0.757355	0.66456	0.66415	0.5331915	1.100945	0.61496	0.638045
ADCY8	-4.72744	-4.5561	-4.67713	-4.37229	-4.21052	-3.79509	-2.96338	-3.4564	-4.12846	-4.0541	-4.32618	-3.63674	-3.24454	-3.70154	-3.59395	-3.53005	-3.90053	-3.20258	-3.61673	-3.54955	-3.24683	-3.92239	-4.36032	-3.67972	-3.17404	-3.45514	-4.28545	-3.49779	-3.77712	-3.75997	-4.31873	-4.48972	-4.31452	-4.45588	-4.22008	-3.95307	-4.20489	-3.49549	-4.28692	-4.06168	-2.84044	-3.93856	-4.75866	-3.89625	-3.14323	-3.49351	-3.10907	-3.40956	-3.6786
ADCY9	-2.23750666666667	-2.03372333333333	-1.72246333333333	-1.96750333333333	-2.04835666666667	-1.80328666666667	-1.99359	-2.07140333333333	-1.5460635	-1.77001333333333	-2.09691333333333	-2.28691666666667	-2.10823333333333	-1.84919333333333	-1.78168333333333	-2.18965333333333	-1.95375	-2.09466	-1.47044666666667	-2.04184666666667	-2.18196	-2.16684666666667	-1.82019	-1.98993533333333	-1.91681633333333	-1.731946	-1.61657633333333	-1.48678466666667	-2.35687333333333	-1.80153923333333	-2.22545333333333	-1.85710166666667	-2.35003666666667	-1.79192733333333	-2.14975866666667	-1.989782	-1.94472166666667	-2.322726	-2.22663633333333	-2.24894	-1.816796	-1.84527766666667	-2.39404	-2.446258	-1.82867133333333	-1.627022	-1.77471666666667	-2.36876333333333	-2.17089666666667
ADCYAP1	-5.031275	-5.27242	-5.28085	-5.418825	-5.635	-5.44653	-5.78445	-5.52486	-5.467	-5.02412	-5.406495	-5.41296	-5.24272	-5.83122	-5.679065	-5.622985	-5.69301	-5.82658	-5.439185	-5.66202	-5.00705	-5.36875	-5.69957	-4.32615	-5.381595	-4.95186	-5.483785	-5.13041	-5.75601	-5.456375	-5.1228	-5.654155	-4.71854	-5.458695	-5.33495	-5.251135	-4.52003	-5.33353	-5.124165	-5.61306	-5.31107	-5.19811	-5.0374	-5.414055	-5.700455	-5.258195	-4.98557	-5.23247	-5.816315
ADCYAP1R1	-4.50611	-4.14322	-4.69009	-4.709665	-4.239485	-4.62008	-4.53292	-4.98952	-4.845485	-5.25964	-5.006085	-4.831085	-4.951545	-4.4988	-4.822975	-5.01246	-4.41171	-5.099935	-5.228155	-5.01319	-5.279945	-4.984425	-4.59151	-5.26101	-4.809165	-5.32436	-4.916775	-5.289785	-4.75194	-4.890095	-4.645915	-5.72066	-4.031935	-4.821555	-4.713955	-4.763865	-5.23201	-5.06895	-5.077685	-5.07813	-4.99893	-5.35818	-5.25784	-4.91437	-4.947115	-5.18266	-4.82891	-5.005775	-5.313255
ADD1	1.1121725	0.7359675	1.06116	1.00751	0.3726075	0.862445	1.022937446	0.67976	0.895205	0.507755	0.8865199	0.7335275	1.08087	0.8854225	1.0537325	0.7509725	0.38243	0.671025	1.3294675	0.8292925	0.8307025	0.847582575	0.806145	1.11208025	1.2240835	1.0678555	0.9110205	0.96245195	0.872444325	1.37634475	1.19553275	0.9449805	0.85396125	1.5718875	0.605504	1.00641325	0.759121	0.756436125	0.6010435	0.658962	0.686846525	0.87142975	0.87710325	0.9784735	0.3725355	0.85086323	1.0248375	1.53665	0.4928375
ADD2	-3.200665	-3.23407333333333	-3.24840833333333	-2.70763	-3.53466666666667	-3.08255166666667	-3.08915	-2.62463	-2.85169666666667	-3.07118833333333	-2.98495833333333	-3.01577666666667	-2.27671333333333	-2.605055	-3.16664166666667	-2.99549666666667	-3.04293166666667	-2.87123	-2.73014333333333	-2.446415	-3.17958	-3.08647166666667	-3.28417666666667	-2.5795955	-2.60440866666667	-2.94166	-2.816945	-3.20145166666667	-2.3825815	-3.21119166666667	-2.85488	-2.66377666666667	-2.26916183333333	-2.17953366666667	-3.07654833333333	-3.000365	-3.371955	-3.16628683333333	-2.7379785	-3.48217833333333	-3.11597333333333	-2.85921	-3.675145	-2.73896166666667	-2.6844355	-3.56121166666667	-2.44830666666667	-2.47213166666667	-2.994155
ADD3	3.244875	3.227075	2.969675	3.209625	3.141475	3.12735	3.241475	3.377175	3.064975	3.304675	3.1161	3.365125	2.927375	3.392	3.102225	2.9394	3.068025	3.340375	2.886	3.316125	3.175475	3.287175	2.7491	3.2942575	3.163765	3.1141075	3.1581225	3.237935	3.190315	3.4818	3.2591725	3.3519775	3.228485	2.966645	3.22313	3.1541275	3.4962675	3.67951	3.255705	3.26151	3.191125	3.2483225	3.1242775	3.428635	3.2209825	3.28612	3.230125	3.6974	3.5304
ADD3-AS1	-1.9868	-1.60297	-1.64253666666667	-1.53085333333333	-1.54443666666667	-2.03536666666667	-1.83478666666667	-1.93116	-2.02312	-2.14264	-1.76066666666667	-1.68150666666667	-2.41122666666667	-1.699	-1.38779	-1.92278	-1.36055	-1.96027	-2.36494	-2.71725333333333	-2.50257666666667	-1.35980333333333	-2.24705333333333	-2.51433333333333	-1.81385766666667	-1.754756	-1.63055333333333	-1.83452466666667	-1.80311333333333	-1.93492766666667	-2.16308566666667	-2.117038	-2.98381333333333	-1.61317	-1.55459333333333	-2.46482666666667	-1.26963866666667	-1.63780666666667	-1.74596333333333	-1.09462633333333	-2.20291466666667	-1.83776	-2.27241	-1.62143	-1.70630266666667	-3.12308666666667	-2.16148666666667	-1.19349666666667	-1.84047666666667
ADGB	-4.88336	-4.99309	-5.23004	-5.42465	-5.41596	-5.28366	-5.33022	-5.6631	-4.84884	-4.85073	-5.33524	-4.71631	-5.48224	-5.60847	-5.73687	-5.93528	-5.53	-5.38638	-4.90165	-5.31772	-5.45041	-5.48004	-5.1109	-5.04732	-5.69713	-5.50944	-5.86981	-5.21135	-5.26857	-4.97066	-4.97262	-5.72273	-4.71854	-5.59292	-5.41274	-5.41952	-5.30696	-5.49924	-5.5823	-5.52467	-5.76787	-5.8392	-5.75181	-5.01606	-6.18044	-5.26044	-4.67225	-5.00743	-5.60396
ADH1A	-5.17919	-6.15379	-5.55321	-5.87952	-5.41596	-6.03584	-5.33022	-5.99472	-6.16657	-5.66909	-5.47775	-6.39366	-5.92059	-6.04012	-5.85108	-6.00841	-5.95432	-5.72342	-5.64688	-5.74504	-5.7956	-5.79185	-5.74407	-5.72668	-5.69713	-5.85824	-5.56737	-5.66405	-5.41268	-5.62297	-5.13161	-5.59349	-4.84566	-5.32447	-5.71517	-5.41952	-5.87048	-5.65683	-5.33142	-5.52467	-4.99893	-5.9909	-4.98114	-5.60952	-5.9486	-5.83176	-5.28103	-5.16204	-5.45899
ADH1B	-5.0544975	-5.3813625	-5.369205	-5.5568875	-5.313925	-5.51422	-5.8275725	-5.28537	-5.60581	-5.217775	-5.3540325	-5.139415	-4.86703	-5.26195	-5.5101975	-5.5373275	-5.2891275	-5.249325	-5.4263375	-5.49738	-5.5189825	-5.299355	-5.325055	-5.276065	-5.559465	-5.412585	-5.7145225	-5.10923	-5.2837125	-5.073555	-5.156735	-5.1555025	-4.9129275	-5.3615975	-5.44882	-5.2670975	-5.4021575	-5.393705	-5.3913875	-5.415155	-5.34748	-5.457075	-5.5511975	-5.319435	-5.7758875	-5.205005	-4.92248	-5.27327	-5.712455
ADH1C	-5.03415	-5.21744	-5.33941	-5.13456	-5.146	-5.07864	-5.83832	-5.12607	-5.71101	-5.08251	-5.04298	-5.36531	-4.74181	-4.98472	-5.50479	-5.86105	-5.35168	-5.72342	-5.54657	-5.49198	-4.19975	-4.81686	-4.64411	-5.04732	-5.54269	-5.68724	-4.91616	-5.21135	-4.53376	-5.30413	-5.13161	-5.59349	-5.08652	-5.18418	-4.94393	-5.30844	-4.86901	-5.65683	-5.2467	-5.7075	-5.31107	-5.52252	-5.20622	-4.0578	-4.94577	-5.41151	-5.28103	-5.00743	-5.16649
ADH4	-3.953295	-4.2937125	-4.4360025	-4.3900625	-4.600455	-4.255075	-4.08621	-4.3411275	-4.2614525	-4.58549	-4.21527	-4.268095	-4.016955	-4.493335	-4.202075	-4.62889	-4.6171075	-4.39339	-4.4783875	-4.3291025	-4.8056675	-4.0626725	-4.522365	-4.30665	-4.5464	-4.37336	-4.6623925	-4.216785	-4.5370725	-4.60754	-4.2279825	-4.39465	-3.96302	-4.40793	-4.537055	-4.408085	-4.28027	-4.655115	-4.5380675	-4.5282225	-4.273635	-4.7535	-4.608565	-4.1252875	-4.74802	-4.559335	-4.332645	-4.3274525	-4.6598575
ADH5	-0.71351	0.0358799999999999	0.30828	0.549835	0.915585	0.341985	0.270685	0.54189	0.174275	0.849715	0.211635	0.36973	0.229005	0.601135	0.642015	0.473665	0.839655	0.430915	0.0422499999999999	1.06294	0.29759	-0.159295	0.6055	0.7463095	0.433345	0.0528249999999999	0.8959415	0.8221285	1.0870165	0.68308	0.0790649999999999	0.861656	0.93767	0.38402	0.7387965	0.37356	1.004254	1.723316	1.2435745	1.1403025	0.492518	0.44108	0.27229	0.149435	1.11258309	0.46531	0.40634	0.72308	0.431225
ADH6	-4.645985	-5.04918	-5.17395	-4.938845	-4.49847	-4.621875	-4.554765	-4.628145	-4.99741	-4.739675	-4.460685	-4.564375	-4.86749	-4.769755	-4.69125	-4.70588	-4.90253	-4.714605	-4.846035	-4.96767	-4.84216	-5.25716	-4.725205	-5.25047	-4.97226	-5.506705	-4.91616	-4.309745	-4.46338	-5.137395	-5.0482	-5.313535	-4.51653	-5.31682	-4.944905	-4.51449	-4.72847	-4.738735	-4.547325	-5.06947	-4.413685	-4.572555	-5.1497	-5.216635	-4.977325	-5.18266	-4.748565	-4.68873	-5.31283
ADH7	-5.24943	-5.32904	-5.33941	-5.42465	-5.41596	-5.92921	-5.53493	-5.6631	-5.71101	-5.66909	-5.26289	-5.57422	-5.40387	-5.19843	-5.62126	-6.35527	-5.08053	-5.61286	-5.33863	-5.82655	-5.45041	-5.58629	-6.03981	-5.33116	-5.05522	-5.68724	-5.24622	-5.21135	-5.26857	-5.13852	-4.97262	-5.46048	-4.58732	-5.46089	-5.56578	-5.41952	-5.59501	-5.33589	-5.2467	-6.05929	-5.61881	-5.52252	-5.6464	-4.81268	-5.19711	-5.26044	-4.98557	-5.31231	-5.60396
ADHFE1	0.236	1.0108	0.9344	0.998	1.3014	0.7186	0.6564	0.7141	0.8311	1.0529	1.5472	0.6502	0.6181	1.1396	1.188	1.0407	1.1224	0.843	1.218	0.8426	1.2245	0.857	0.4459	1.28094	0.866818	0.89045	1.48112	1.16781	0.744835	1.1472	0.881124	0.508411	0.512955	-0.114021	1.40341	0.967103	1.39243	1.69801	1.03986	1.6372	0.645468	1.035	1.12754	0.309473	1.0476	0.953376	1.3435	0.6801	0.4576
ADI1	1.48624666666667	1.24155333333333	1.19523333333333	1.41699666666667	1.47018	1.15336	0.82721	1.05562	1.06220333333333	0.74812	0.31049	1.14370666666667	0.362323333333333	0.542383333333333	1.19650666666667	1.16578333333333	1.58177	1.37987333333333	0.97852	1.21452333333333	1.30309	0.85249	1.15985333333333	1.10374666666667	0.436569333333333	0.897076666666667	0.873936666666667	1.11583	1.26562	1.03328	1.40663666666667	1.36453	1.51648666666667	0.827306666666667	1.74531333333333	1.52123333333333	1.62577666666667	1.52914333333333	1.50034666666667	1.19559333333333	1.605452	1.720594	1.26472333333333	1.48254666666667	1.40022366666667	1.31119333333333	0.91363	0.76576	1.11685
ADIG	-3.609725	-3.685395	-3.570915	-3.65474	-3.522035	-3.11139	-3.008005	-3.18964	-3.108065	-3.73277	-3.134905	-3.75943	-2.96797	-2.889215	-3.476505	-3.357835	-3.21972	-3.631665	-3.0118	-3.351345	-3.31412	-3.54656	-3.537255	-3.687735	-3.35816	-3.47502	-3.58447	-3.3021	-3.05704	-3.513875	-3.48362	-3.353445	-3.4111	-3.524295	-3.249935	-3.488045	-3.4933	-3.24953	-3.31388	-3.182135	-3.064985	-3.549495	-3.32956	-3.131755	-3.033075	-3.80723	-3.47492	-3.46086	-3.226
ADIPOQ	-5.17919	-4.88149	-5.65697	-5.61196	-5.59193	-6.14099	-5.43255	-5.91444	-5.80535	-5.78266	-5.54771	-5.04157	-4.74181	-5.73752	-5.38806	-6.15109	-5.87255	-5.61286	-5.74452	-5.31772	-6.01713	-5.79185	-3.68918	-5.59949	-5.2205	-5.68724	-5.72135	-5.04947	-5.41268	-5.62297	-4.48155	-5.84783	-4.84566	-5.32447	-5.41274	-5.07591	-5.01413	-5.16782	-5.16182	-4.79906	-5.91251	-6.13714	-5.95504	-5.96914	-5.82794	-5.69754	-5.28103	-5.00743	-5.88603
ADIPOR1	4.5087	4.1309	4.1267	4.0521	3.1353	4.2779	4.5928	3.975	4.1575	4.0707	4.2598	4.2499	4.5247	4.3876	4.6017	4.2226	4.1178	4.6695	4.31	4.3247	4.1608	4.3984	3.6966	4.89159	4.57053	3.97018	4.13525	4.18252	4.77535	4.5867	5.14364	4.08408	5.46466	4.75396	3.71625	4.83346	4.30252	3.67747	3.38367	3.65205	3.78652	4.34814	4.04141	4.74906	3.42609	3.95777	5.1274	5.1115	3.7765
ADIPOR2	2.1009	1.8564	1.8554	2.2601	1.5536	1.8484	1.6271	1.4296	1.6265	1.6735	1.7514	1.7248	1.6909	1.5456	1.8865	1.7756	1.8508	1.902	2.2998	1.9171	2.0871	2.0648	1.5739	2.54417	2.74773	3.07256	2.70175	2.63617	2.35915	2.51598	2.47902	2.51227	2.28223	2.40244	2.69015	2.2785	2.71538	2.70727	2.27792	2.70394	2.4972	2.64844	2.70958	1.94947	2.61706	3.05952	2.7137	2.6564	2.5318
ADIRF	-2.7988	-2.74415	-2.84558	-3.75169	-2.50409	-3.08013	-3.23023	-2.96762	-2.96823	-2.89537	-2.81337	-2.92941	-3.39417	-3.05005	-2.82709	-3.09562	-3.29728	-3.02113	-2.75359	-2.85026	-3.64734	-2.70924	-3.03631	-2.54001	-2.04364	-2.79998	-2.53189	-1.39154	-1.79437	-3.00514	-0.233021	-3.07029	-3.09995	-1.15973	-3.12266	-2.84177	-2.54092	-1.7981	-2.84669	-2.26012	-2.56324	-2.02874	-2.38367	-1.66752	-2.77662	-1.92005	-2.82155	-4.37003	-3.21204
ADIRF-AS1	-2.7988	-2.93847	-1.99066	-1.57124	-3.10415	-3.61235	-2.35202	-3.15165	-2.01461	-2.49908	-2.7863	-2.84575	-3.10865	-2.42009	-2.54376	-2.69975	-2.93469	-2.46261	-2.58959	-1.95976	-2.86495	-2.28991	-1.94358	-2.54001	-2.19367	-2.40007	-3.20464	-1.99938	-2.03461	-2.79913	-2.58064	-4.48972	-3.47655	-3.79183	-3.18892	-3.83529	-2.12936	-1.30691	-2.06965	-2.09274	-2.26097	-2.2781	-2.56515	-3.36823	-2.399	-1.73998	-2.0857	-3.77831	-2.43749
ADK	-0.570205	-0.11074	-0.67689	-0.4666	0.0790099999999999	-1.07823	-0.11553	-0.36416	-0.23256	0.372825	-0.825825	-0.52354	-1.35737	-0.68796	-0.381735	-0.5927	-0.512875	-0.090185	-0.237595	0.1173	0.068035	-0.9188	0.14905	-0.586065	-0.34049	-0.88479	-0.177495	-0.981185	-0.22775	-0.57565	-0.64906	-0.26503	0.55811	-0.524975	-0.22326	-0.04162	-0.367855	0.20725	0.04292	-0.0983700000000001	0.378975	-0.44026	-0.57911	-0.834745	-0.36371	-0.419325	-0.715225	-0.63355	-0.330445
ADM	3.5413	2.6106	2.4623	2.8314	2.5442	3.1511	3.0538	2.6708	2.2119	3.5164	2.6951	3.5526	2.4158	2.0292	2.8098	2.8388	2.1965	2.8264	2.1292	2.3259	3.363	3.5902	1.7439	3.32234	2.44386	3.53814	2.92739	3.82579	2.96461	3.57846	3.69571	3.86907	3.51139	3.53832	3.10999	2.75819	3.64551	3.73138	3.27678	3.20837	3.30456	2.59835	3.14163	3.40451	1.87358	3.36713	3.5435	4.2613	3.5761
ADM2	-2.70301	-1.9953	-2.16166	-2.83939	-2.57967	-2.46213	-2.25565	-2.31241	-2.29368	-2.65121	-1.90949	-2.45634	-2.20567	-2.14939	-2.56971	-2.067	-2.47232	-2.78567	-1.65345	-2.35912	-2.43323	-1.92139	-2.16497	-2.29768	-2.19367	-2.30358	-2.00536	-2.81418	-2.13612	-2.31453	-1.86401	-1.71189	-1.74593	-1.87793	-2.0371	-2.6516	-2.32051	-2.06174	-2.15321	-2.06148	-2.04015	-2.34782	-2.17252	-1.77475	-2.03402	-1.95893	-2.0857	-1.92159	-1.95997
ADM5	-2.5283	-3.02416	-3.17141	-3.07091	-2.17616	-2.96607	-2.96338	-3.00259	-2.61574	-3.14358	-2.65811	-2.88698	-2.37752	-2.70096	-3.44239	-2.60136	-3.25663	-3.35541	-2.84316	-3.60031	-2.86495	-2.95337	-2.97909	-2.29768	-2.60213	-1.86441	-2.74199	-2.81418	-2.49216	-2.73652	-2.64851	-3.42338	-4.45244	-4.04092	-2.2329	-3.06032	-3.37781	-2.49183	-2.56912	-2.92452	-3.00197	-3.07533	-2.14818	-2.36187	-2.14572	-2.78781	-4.35016	-3.40956	-2.16521
ADNP	2.9948	2.7397	2.54775	2.75665	2.63405	2.7229	2.6315	2.52815	2.7266	2.9918	2.47315	2.93975	2.10795	2.65865	2.52955	2.5063	2.37775	2.7196	2.26375	2.8736	2.64305	2.59	2.4216	2.890245	2.18966	2.525295	2.730615	2.974265	2.95769	2.689895	2.65771	2.72601	2.416015	2.2383	2.865065	2.146935	3.14004	3.167995	3.04726	2.95805	2.80247	2.805395	2.4931	2.29595	2.83382	2.454605	2.7883	2.8891	2.62555
ADNP2	0.84445	0.7943	0.95325	0.93085	0.7701	0.6842001	0.65795	0.46435	0.83005	0.8855	0.63667	0.6321002	0.5352	0.94595	0.54620015	0.6738501	0.66735	0.75795	0.549665	1.17035	0.8571	0.61802995	0.72205	0.8723271	0.5194565	0.9944805	0.89472345	0.81168806	0.803576	1.021355	0.60306535	0.86640783	0.379198	0.9812655	0.4992555	0.317381	0.89046	1.143475	0.689131	1.1665715	0.94448336	0.936538	0.3641395	0.5828045	1.067568	0.7466075	0.90695	0.518935	0.75055
ADO	1.04735	1.11965	0.8515	1.1861	1.8176	0.9977	1.13915	1.25495	1.2082	1.40965	1.27145	1.20245	0.5357	1.03675	1.55165	1.11515	1.45865	1.37895	1.1309	1.58545	1.2943	1.0315	1.4275	1.694625	1.31749	1.350525	1.74064	1.71519	1.74782	1.41699	0.722737	1.522645	2.277285	1.551825	1.754255	1.33944	1.779285	2.23513	2.07615	1.75913	1.809815	1.45647	1.155695	0.810725	1.837625	1.0532265	1.2721	1.6372	1.65385
ADORA1	-2.64627	-3.19343	-3.02395	-2.575825	-3.19322	-2.28847	-2.711625	-2.386365	-3.149735	-2.81244	-2.37229	-2.662495	-2.435305	-2.85622	-2.67561	-3.010695	-2.185745	-2.724705	-1.856125	-2.67223	-2.312475	-2.686385	-2.809405	-2.683955	-2.735885	-3.06443	-2.36173	-2.7551	-2.82818	-2.772305	-2.563425	-2.83198	-2.56528	-3.044875	-3.16386	-2.247655	-3.03152	-2.97502	-2.892035	-3.01268	-2.32076	-2.991795	-2.673285	-2.692595	-2.587285	-2.62565	-2.338145	-2.683805	-3.12241
ADORA2A-AS1	-3.760845	-3.50018	-3.828765	-4.11939	-3.943215	-3.780735	-3.75554	-3.49769	-3.87242	-3.737895	-4.14472	-3.41069	-3.91237	-3.865355	-3.44239	-3.85377	-4.13893	-3.861965	-3.334745	-3.8222	-4.16324	-3.58213	-3.782545	-3.798265	-3.740935	-4.104575	-4.084835	-3.692215	-3.744295	-4.09995	-2.860395	-4.06544	-3.820765	-4.08514	-3.921925	-4.03221	-3.580645	-3.552855	-3.555965	-3.78361	-3.737805	-4.14071	-3.642085	-3.67889	-3.70422	-3.95715	-3.88193	-3.71292	-4.06805
ADORA2B	-3.45631	-2.74415	-1.83779	-1.6629	-1.71199	-2.76189	-2.79135	-1.33175	-1.32257	-1.65058	-1.60759	-2.33728	-2.07308	-2.29781	-1.63785	-1.51679	-1.90294	-1.62876	-1.14634	-2.35912	-1.57696	-1.59315	-2.87105	-1.71773	-1.81363	-2.04767	-2.00536	-1.17518	-0.824473	-1.57838	-1.22314	-1.27272	-0.403973	-0.405916	-1.10389	-2.77557	-0.445437	-1.63551	-2.05351	-0.586706	-1.12018	-0.884456	-1.42343	-2.10707	-1.07886	-2.85956	-1.60069	-1.3326	-2.19305
ADORA3	-1.10787995	-1.74479	-1.303215	-0.26655	-1.029855	-0.76898	-0.93039	-1.79212	-0.463705	-1.142445	-2.048115	-1.049605	-1.280265	0.50852005	-0.5245002	0.216745	-0.235925	-0.301825	-0.99444985	-0.772305	-0.21726	-0.304345	-1.413725	-0.8857955	-0.5314365	-1.8577155	1.346109	-0.6548745	0.071565	-0.746747	-0.0411825	-0.0660875	-1.50047405	0.1139335	0.6246865	0.207258	0.934522	1.098335	-1.0774425	-0.311342	-1.4035025	0.457931	0.9018415	-0.825236	-0.2578185	0.399888	-0.559255	0.190095	-1.90359
ADPGK	2.21855	1.6971998	1.8028	2.27445	2.1891	1.72235	1.61045	1.69255	1.77875	1.95455	1.8686	1.76935	1.52215	1.6952	2.0097	1.69235	1.81415	1.78235	1.8226	1.646039935	2.0276	2.01515	1.57440985	1.67932435	1.1468145	1.620501	1.849478	2.045305	2.052796	1.74438962	2.03324	2.139499	1.90197595	1.47038	1.568052	1.0695285	2.150646	2.113456	1.590935	2.0079725	1.6654427	1.836989	1.834349375	1.573393535	1.495624	1.431855	1.8049501	1.9125499	1.42374
ADPRH	-3.34784	-2.68776	-2.53966	-2.27375333333333	-3.14016	-2.50219666666667	-2.31370671666667	-2.55351333333333	-2.3213867	-2.26840653333333	-3.35738666666667	-2.77907	-2.88896333333333	-2.82566666666667	-2.71013	-2.2943134	-2.5077367	-2.15685676666667	-2.30109326666667	-2.33812	-2.52229333333333	-2.57319333333333	-2.6938865	-3.03314066666667	-2.88348533333333	-3.20236	-2.80379443333333	-2.71934933333333	-2.885415	-3.12463	-2.13368833333333	-3.08586133333333	-2.814959	-2.44978966666667	-2.84841666666667	-2.72273033333333	-1.66617166666667	-3.31429	-2.368434	-2.69694433333333	-2.11761976666667	-2.609426	-2.70200333333333	-2.70477996666667	-2.35204366666667	-3.137271	-2.76399666666667	-2.49079	-2.76284666666667
ADPRHL1	-3.83364	-3.250975	-3.909855	-3.81577	-4.134225	-3.524315	-4.02386	-3.713415	-3.297295	-3.764165	-3.912895	-3.914585	-3.878445	-4.271925	-3.80932	-3.62131	-3.69181	-3.822395	-3.3098	-4.29597	-3.95586	-4.328665	-4.49005	-4.16273	-3.612735	-3.48764	-3.290365	-3.046305	-3.495215	-3.62203	-4.317225	-4.397455	-4.097545	-4.30288	-4.079845	-3.56051	-3.813025	-3.884775	-3.32109	-3.54809	-3.10536	-4.10041	-3.05491	-3.524325	-4.20616	-3.558315	-3.350315	-3.17656	-3.826835
ADPRHL2	3.1419	2.8849	2.7277	3.0426	2.9434	2.6027	2.1003	2.4469	2.411	2.7401	2.5918	2.8083	2.2715	2.4147	2.727	2.5389	2.7372	2.7675	2.5423	2.5459	3.0936	2.9807	2.7011	2.88239	2.75671	3.27167	3.39251	3.24101	2.6723	2.72788	2.69122	2.81656	3.51781	2.73819	2.7243	3.14134	2.5975	3.2155	2.56679	3.05187	3.03984	3.16724	3.34933	2.94541	2.66171	3.48044	2.8906	2.5031	2.8871
ADPRM	-0.10937	0.03159	0.00722	0.54076	1.2805	-0.42041	0.02281	0.25894	0.011835	0.36099	-0.42818	-0.00207999999999997	-0.254325	0.153415	0.108545	-0.1796	0.152485	0.002245	-0.61479	-0.018655	0.26335	-0.30221	-0.07999	0.206408	0.5967125	-0.105335	0.17575	0.156026	0.6026735	0.782704	0.3054265	0.276637	0.1461115	-0.455576	-0.13997	-0.3243715	0.157277	1.1294905	0.772698	0.7861625	0.365406	-0.2206585	-0.0300075	0.0775305	0.2783275	0.6072305	0.163245	0.243575	-0.18187
ADRA1A	-4.5203325	-4.1416825	-4.068235	-4.514535	-4.8375875	-4.9199	-4.7823375	-4.6147925	-4.5927425	-4.02519	-4.35238	-4.6975325	-3.8516625	-4.393565	-5.0136575	-5.0851425	-4.38429	-4.447675	-4.6605525	-4.8310725	-5.0117875	-4.477055	-4.49295	-4.636835	-4.732615	-4.771655	-4.8783925	-4.4709775	-4.6837275	-4.4148825	-4.36573	-4.702275	-4.2060325	-4.9645125	-4.6047975	-4.76411	-4.5758575	-4.571495	-4.7383125	-4.7009025	-4.6829	-5.22954	-4.745435	-4.58642	-5.0721125	-4.78353	-4.2760775	-4.494505	-4.954535
ADRA1B	-3.75451	-3.21253	-3.2798	-3.02965	-4.28631	-3.11012	-2.71246	-3.03844	-3.27509	-3.09913	-3.22104	-3.21413	-3.4475	-3.11741	-2.95809	-2.58246	-2.81183	-2.8986	-3.20928	-2.91321	-2.96929	-2.5005	-3.47648	-3.57112	-3.25419	-3.35511	-3.45947	-3.26936	-3.31678	-3.00514	-2.39432	-3.88497	-3.09995	-2.83204	-3.12266	-3.06032	-3.24258	-4.1576	-3.1907	-3.3844	-3.25	-3.64845	-3.01543	-2.41872	-2.70641	-3.60948	-3.45911	-3.64753	-3.21204
ADRA1D	-4.240025	-3.884695	-4.12139	-4.520505	-4.230045	-3.94324	-4.571605	-3.68959	-4.12176	-4.355565	-4.540895	-4.470205	-4.26054	-3.728245	-4.19059	-4.013685	-4.04809	-3.98629	-3.944395	-4.66873	-4.519155	-3.965245	-4.502215	-3.871835	-3.740935	-4.088665	-4.40019	-4.0018	-4.550555	-3.77668	-4.00869	-3.95767	-4.031935	-4.2484	-5.023295	-4.22207	-3.94896	-4.39854	-4.18448	-4.74077	-3.73627	-4.87596	-3.901115	-3.57837	-4.26317	-4.30714	-3.97086	-3.93069	-4.06805
ADRA2A	-4.64782	-3.02416	-5.23004	-2.30852	-5.05546	-4.9802	-3.86391	-5.39858	-3.35315	-4.85073	-4.46278	-3.01822	-3.24454	-4.09409	-4.33952	-3.45939	-4.99031	-2.97912	-2.07374	-2.76072	-3.33702	-3.61622	-3.15803	-2.64962	-4.56311	-5.50944	-4.43503	-4.54663	-5.82203	-2.73652	-4.15942	-5.18555	-4.58732	-4.74811	-3.18892	-3.22561	-3.37781	-4.82342	-5.5823	-5.7075	-2.8923	-3.19872	-5.42927	-2.2545	-4.94577	-4.78471	-2.82155	-5.00743	-5.60396
ADRA2B	-2.44823	-3.16308	-2.38568	-2.7034	-2.68703	-2.3152	-2.3127	-2.52478	-3.031	-2.36148	-2.31093	-2.39558	-2.40383	-2.92407	-2.59614	-2.45668	-2.40415	-2.8986	-2.34099	-2.64936	-2.76765	-2.40646	-2.46538	-2.48817	-2.65557	-2.45085	-2.58162	-2.73801	-3.02959	-2.22584	-1.86401	-2.68723	-2.77674	-2.48968	-2.34176	-2.11256	-2.32051	-2.66934	-2.61577	-2.71541	-2.6059	-2.57977	-2.30083	-2.0611	-2.37157	-2.17079	-2.13908	-2.13927	-2.50567
ADRA2C	-2.30028	-2.541	-2.38568	-2.16759	-2.65943	-1.89415	-2.16531	-2.18643	-2.45648	-3.01415	-2.39021	-2.45634	-2.40383	-2.60113	-2.707	-2.341	-2.29723	-2.68094	-1.9442	-2.54599	-2.31393	-2.43713	-2.654	-2.16968	-2.3174	-2.67398	-2.92245	-2.46812	-2.53774	-2.79913	-2.17828	-2.7867	-2.42431	-3.1157	-2.16464	-2.28616	-2.12936	-2.73372	-2.22373	-2.66754	-2.44235	-2.57977	-2.01015	-1.89058	-2.67255	-2.12585	-2.31221	-1.96258	-2.22143
ADRB1	-4.13931	-3.93181333333333	-4.59039333333333	-4.17942	-4.22574	-3.84642	-4.73766333333333	-4.36419666666667	-4.48201333333333	-4.69271333333333	-4.75858333333333	-4.62358333333333	-4.25705666666667	-4.18581	-3.90281	-4.05436	-4.05085666666667	-4.25326	-4.94723333333333	-4.05078333333333	-4.45082333333333	-3.76806333333333	-3.63664	-4.08642	-4.46868	-3.901	-3.79429	-3.77872	-4.10369666666667	-4.11054666666667	-3.99542	-4.10590666666667	-4.11562333333333	-3.95934666666667	-3.80075333333333	-4.31400333333333	-4.79594333333333	-4.30810666666667	-3.64582	-4.16667666666667	-4.36642333333333	-4.53352333333333	-3.69778666666667	-4.19071666666667	-3.93917666666667	-3.96117	-3.90556666666667	-4.28268	-3.65519
ADRB2	1.3745	0.9781	0.8755	1.4576	0.9868	1.5119	1.211	1.2462	1.0516	1.2397	1.5644	1.0584	0.3135	1.1996	1.8181	1.6663	1.7987	1.0875	1.8491	1.6644	1.2975	1.4891	1.8174	1.9872	1.64027	2.34226	2.46205	1.79914	1.8763	1.55647	0.653469	1.07043	2.68947	1.3842	2.48897	2.87622	2.04394	1.69496	2.74584	1.96405	2.06413	1.57899	1.6697	0.926498	2.40449	1.85703	1.8441	2.2006	2.0944
ADRB3	-4.785645	-4.07332	-4.317415	-4.059615	-4.93912	-3.87149	-4.42935	-4.729185	-4.246355	-4.28012	-4.16831	-4.771325	-4.471095	-4.915805	-4.42813	-4.59297	-4.563245	-4.308855	-4.110005	-4.588965	-4.68795	-4.78143	-4.047995	-4.1792	-4.643865	-4.423845	-4.259535	-4.55276	-3.89048	-3.697545	-3.700085	-4.294555	-4.242645	-4.123855	-4.73862	-4.70607	-4.521105	-4.737165	-4.151005	-4.74077	-4.63847	-4.704285	-4.74532	-4.58103	-4.501945	-4.861435	-3.81184	-3.79348	-4.146355
ADRBK1	-1.41036666666667	-1.63497333333333	-1.43627333333333	-1.12315	-1.34097333333333	-1.4378	-1.46695666666667	-1.60577666666667	-1.51101	-1.22432666666667	-1.12294333333333	-1.62038	-1.56405333333333	-1.48517	-1.16010333333333	-1.54405333333333	-1.21092	-1.52425333333333	-1.27255666666667	-1.53038	-1.54345666666667	-1.13295	-1.47527333333333	-1.916395	-1.42190166666667	-1.69004566666667	-1.34117	-1.27985366666667	-1.61989733333333	-1.64729433333333	-1.032588	-1.60254366666667	-1.76215766666667	-1.627541	-1.25449233333333	-1.69825833333333	-1.18470233333333	-1.66991833333333	-1.32531266666667	-1.186214	-1.43454866666667	-1.40265633333333	-1.37604466666667	-1.279311	-1.4645559	-1.443687	-1.33820666666667	-1.50891666666667	-1.38417333333333
ADRBK2	0.212616566666667	-0.14048	0.380373333333333	0.559726666666667	-0.182053333333333	0.352686666666667	0.263696666666667	0.40561	0.319870166666667	0.3628734	0.08015	0.683003333333333	0.194083333333333	0.125693473333333	0.37296	0.302776533333333	0.2167	0.408266666666667	0.796299966666667	0.711966666666667	0.584626666666667	0.421513333333333	0.384326666666667	0.406495	1.0953382	0.230910933333333	-0.056098	0.169345	0.0807903333333333	0.234066666666667	0.7194033	1.01418866666667	0.31182	0.7265958	1.02760680666667	0.974207213333333	1.22634866666667	0.4097901	0.8241236	0.721569533333333	0.686794333333333	0.605724433333333	0.316266666666667	0.419777333333333	0.748034966666667	0.384359333333333	0.36737	0.7636668	0.404173333333333
ADRM1	2.1305	1.8684	1.9797	1.7884	1.6227	1.5615	1.4455	1.4636	1.5826	1.8138	1.5012	1.5829	1.4366	1.1857	1.8709	1.4527	1.7927	1.7666	1.9674	1.4277	1.7573	1.8371	1.6035	1.6797	1.44466	2.26766	1.9674	2.27408	1.23954	1.71609	1.96935	1.54463	1.75248	1.8382	1.38074	1.76972	1.53104	1.7401	1.04737	1.55637	1.62872	1.95873	1.81298	1.95786	1.36132	2.2911	2.1131	1.7398	1.5501
ADSL	2.1289	1.8985	2.18155	2.3793	2.6803	1.6769	1.5991	2.0037	1.9012	2.22515	1.67625	1.89325	1.94735	1.93865	1.88675	1.60375	2.15035	1.99455	2.114	1.8486	2.35675	1.8931	2.088	2.456395	2.5672	2.536155	2.375565	2.592515	2.454485	2.611085	2.128235	2.359195	3.04717	2.20243	2.19001	2.26605	2.22834	2.89234	2.4893	2.604345	2.137695	2.23776	2.21046	2.01636	2.233175	2.69685	2.59175	2.0158	2.1397
ADSS	1.02085	0.85725	0.8252	0.95505	0.7974999	1.19465	1.3052	1.2787	1.1622	1.36935	1.17245	1.36455	0.5152502	1.2873	1.4356	1.2896	1.45325	1.53825	1.06555	1.6583	1.3668	1.42145	1.39355	1.0584775	0.609248	0.8530261	0.627746	1.4689425	1.0619645	1.088673	1.1406237	1.3559005	1.274593	1.08939145	0.9152975	0.944984	1.372963	0.5804255	1.4860615	1.3646265	1.2030135	1.557075	1.16804125	1.242272	1.1438175	0.7890655	0.867005	1.1425048	1.07302015
ADSSL1	-2.533695	-2.575865	-1.739635	-2.20871	-2.26542	-2.240445	-2.312385	-2.709115	-2.38457	-2.51808	-2.64307	-2.770685	-2.380285	-2.432035	-2.29208	-2.132835	-2.064895	-2.539365	-1.73339	-2.28132	-2.343235	-2.17884	-2.15825	-2.00385	-2.188	-2.776465	-2.44478	-2.5378	-2.127945	-2.49647	-2.47747	-2.231745	-1.601991	-1.714114	-2.526825	-2.44403	-2.2069525	-2.65127	-2.20409	-2.052928	-2.470575	-2.220315	-1.88156	-2.18483	-2.1305	-2.942365	-1.79119	-2.1677	-2.67814
ADTRP	-1.01849	-1.43274	-1.036825	-0.5258	0.93665	-1.14928015	-1.805175	-0.11933	-0.309705	-1.12243	-0.99499985	-1.28039	-0.0400450000000001	-0.783225	-1.97922	-1.5115751	-1.36105	-0.96841	-2.027725	-0.59594	-0.67723	-1.491945	-1.43698	-0.590826	-0.07958	-1.4678505	-2.3534005	-2.419	0.077385	0.435302	-1.079574	-1.5789575	-0.0222985	-1.8619065	-1.38101875	-2.23744	-0.641485	0.15254	0.18732	-0.3593415	-0.769248	-1.3819675	-2.36375	-1.0235685	-0.30154	-1.222506	-0.332195	-1.264475	-1.257125
AEBP1	-1.05862	-0.9182	-0.93004	-0.78177	-0.35457	-1.08654	-1.51403	-0.96117	-0.5109	-1.07614	-1.38826	-0.75231	-0.84267	-0.56835	-0.716	-1.41298	-0.86424	-0.99507	-1.1042	-0.71475	-0.15678	-0.9941	-0.56347	-0.566779	-0.718148	-1.16813	-0.653511	-1.39154	-1.32607	-0.944338	-0.618998	-0.994794	-1.05531	-0.787777	-1.15265	-1.13902	-1.54789	-0.885234	-1.24971	-0.909621	-1.13572	-1.23451	-1.20681	-1.08122	-1.07886	-0.2389	-1.07339	-1.10906	-1.06316
AEBP2	-1.41257495	-1.29379	-2.03146	-1.8762650935	-1.26342	-1.69476485	-2.292205	-1.56316	-1.376115	-0.89761	-2.0615	-1.400615	-1.84984	-1.70257	-2.341155	-1.441985	-1.44649985	-2.101184895	-2.07834	-0.918155	-1.701105	-2.19832	-1.373765	-1.97982595	-2.673276	-2.889803	-1.3289795	-1.67045375	-0.846315	-2.7782705	-2.3836925	-1.755	-2.25127	-2.668659	-1.5956207	-2.764255	-0.977142	-1.157228	-0.7608325	-1.4336415	-1.5098105	-2.552032	-3.042181	-2.7110235	-1.182446	-2.65055	-2.38351	-2.23210505	-1.47941
AEN	0.1094	-0.1616	0.1986	0.1278	0.1763	0.1289	-0.15713	-0.0396004	0.2295	-0.22317	0.3244	-0.12204	-0.01616	0.3156	-0.14337	0.1756	0.1088	0.0162001	0.00109959	0.225	0.5162	-0.15393	-0.0256004	0.792274	0.38139	0.740097	0.356327	0.62058	0.490487	0.873784	0.408305	0.212499	0.740746	0.498721	0.332188	0.224588	0.421623	0.93625	0.559952	0.848738	0.517175	0.416088	0.359091	-0.126472	0.743407	0.787117	0.7279	0.3189	0.4974
AES	3.0883	3.1609	3.2022	2.8258	3.567	2.5432	2.3381	2.7758	2.9215	3.1161	2.653	2.7295	2.773	2.7325	2.9944	2.7173	3.1166	2.685	3.346	2.6765	3.2368	2.4773	2.7814	2.48705	2.71653	2.9507	2.52361	2.70601	2.54143	2.81145	2.27662	2.20757	3.02664	2.34486	1.80554	2.71132	1.66395	2.81387	1.8254	2.25385	2.16431	2.33888	2.278	2.56234	2.47982	3.26749	2.8048	1.9225	2.2614
AF001548.5	2.7333	2.3321	2.7835	2.6336	1.1061	1.5627	2.5077	1.7542	0.8487	1.348	2.0693	1.5485	1.3269	0.8922	1.451	1.5362	1.1827	1.3092	1.4336	1.2667	2.7046	1.9166	1.6642	1.59812	1.33933	2.35894	1.20501	3.06747	1.3152	1.67061	2.81922	2.49119	1.29519	1.97331	1.5629	0.907864	2.65385	1.61965	1.31169	2.70508	2.90677	1.71555	2.3903	1.17723	1.84902	2.86872	1.4825	2.0847	1.976
AF007147	2.0689	1.9493	1.9258	2.5663	2.1214	2.5323	2.4736	2.5142	2.3614	2.1958	2.0384	1.9953	2.2506	2.4966	2.5864	2.9598	2.8904	2.2998	1.3118	2.4592	2.5668	2.5178	2.5095	2.60061	3.05583	2.10799	2.39292	2.27408	2.74548	2.33831	2.85335	2.58745	2.82194	2.50478	2.94214	3.20321	2.68706	2.66575	2.32962	2.83329	2.43148	2.49761	2.99358	2.64093	2.16917	2.76666	2.4433	2.7874	2.8268
AF067845.1	-4.07503	-4.35229	-4.67713	-4.03884	-5.05546	-3.70083	-4.24935	-4.76327	-4.94146	-5.20037	-4.67597	-4.50569	-4.32741	-4.28521	-3.82442	-4.09751	-5.17103	-4.59465	-4.56943	-4.149	-4.56369	-5.03967	-4.57056	-4.46145	-4.40658	-4.40637	-5.40864	-4.05605	-4.25722	-4.31419	-3.71822	-3.42338	-3.89114	-4.17453	-4.22008	-3.72165	-4.58793	-4.65091	-4.82565	-4.79906	-4.03596	-4.56895	-4.06137	-4.23187	-4.59055	-4.62299	-4.35016	-4.52918	-4.60682
AF070581	-4.550465	-4.833535	-4.68428	-4.541915	-4.23351	-4.0369	-4.75422	-4.67777	-4.640405	-3.8957	-3.73883	-4.471575	-5.52072	-4.254445	-5.28498	-3.856045	-3.30427	-4.517335	-4.690125	-5.35119	-4.651225	-4.606165	-4.5448	-4.68145	-5.13012	-5.49876	-5.07819	-3.45235	-4.129525	-4.97042	-4.96607	-5.1143	-4.58549	-4.895	-4.519375	-4.80902	-4.489555	-3.891985	-4.201255	-4.793175	-5.23294	-4.964395	-5.14739	-5.78933	-4.147345	-4.783655	-4.508845	-4.54531	-4.4371
AF086184	-4.95944	-3.98802	-5.23004	-4.74425	-4.21052	-4.3873	-5.0281	-4.18357	-3.09663	-3.97297	-3.49961	-3.94227	-5.63466	-3.86035	-2.92421	-4.71733	-3.96337	-5.04075	-3.9565	-5.66202	-4.76981	-4.191	-5.27134	-4.90145	-5.2205	-3.35511	-4.14343	-4.54663	-4.393	-4.63547	-4.81028	-4.90434	-4.84566	-4.895	-5.10038	-5.07591	-4.45428	-4.82342	-3.64306	-4.97445	-4.41019	-3.73906	-4.75866	-5.41721	-5.82794	-5.26044	-5.13592	-3.40956	-3.27016
AF090939	-3.01043	-3.55092	-2.97633	-2.43749	-3.99819	-2.21406	-2.99416	-2.63023	-2.76782	-2.93389	-2.75974	-2.65565	-2.83369	-2.16713	-3.30525	-3.06907	-4.31449	-2.7499	-3.77907	-2.29484	-2.6765	-3.09291	-2.81992	-4.31835	-2.3174	-2.86737	-5.24622	-2.59676	-3.88711	-3.00514	-3.71822	-3.68422	-5.20004	-2.65073	-3.33131	-4.0744	-4.32642	-3.38859	-3.37906	-2.71541	-3.25	-2.66619	-5.20622	-3.61044	-2.70641	-2.08228	-3.73174	-4.84951	-3.39392
AF131215.4	-4.88336	-4.66243	-4.89734	-4.84107	-4.44503	-4.3873	-4.74229	-4.41936	-4.34334	-4.52258	-4.96919	-5.04157	-4.82628	-4.91297	-5.27174	-5.1656	-5.44126	-4.48976	-5.23149	-3.12041	-4.76981	-5.6903	-5.74407	-5.19086	-5.54269	-5.32617	-5.40864	-5.21135	-5.68999	-5.466	-5.13161	-5.04524	-5.08652	-5.72023	-5.25716	-5.19383	-5.30696	-5.16782	-4.99254	-5.7075	-5.61881	-5.52252	-5.75181	-5.79383	-5.07052	-5.95995	-4.83068	-5.59715	-4.74048
AF131215.8	-3.38642	-4.25552	-3.2798	-3.24885	-2.36386	-3.65592	-3.34456	-3.4564	-2.09617	-2.71686	-4.13195	-2.55255	-3.74386	-2.92407	-2.62307	-3.23623	-3.61898	-4.19761	-4.56943	-2.88139	-3.64734	-4.09765	-5.27134	-4.04507	-1.9741	-3.01238	-3.76702	-2.13936	-1.93977	-3.75997	-4.97262	-4.23112	-4.31452	-2.59503	-1.86473	-4.83154	-3.24258	-2.80111	-1.94527	-3.16916	-4.69469	-4.42681	-3.54065	-4.41731	-4.27531	-5.55737	-4.18975	-3.91677	-2.90533
AF186192.1	-3.99352	-4.45259	-3.22459	-4.28477	-4.44503	-4.2486	-3.70285	-3.97043	-3.71595	-3.33648	-3.25773	-5.15032	-3.74386	-4.22011	-4.02469	-4.04547	-4.09631	-3.25175	-3.86589	-3.407	-4.66489	-3.04488	-4.10692	-3.79494	-3.98008	-3.67801	-4.00963	-4.05605	-4.1273	-3.53322	-4.64602	-3.99432	-3.47655	-3.79183	-3.86674	-4.19852	-4.32642	-4.1576	-3.84941	-4.18878	-3.18388	-5.19628	-3.74352	-3.89625	-3.92308	-4.15185	-4.03212	-4.0623	-3.60203
AF198444	-4.23944	-4.25552	-3.81535	-3.96271	-4.06645	-3.79509	-5.43255	-4.18357	-3.27509	-3.33648	-4.46278	-3.63674	-3.50271	-4.09409	-3.9549	-4.09751	-4.09631	-3.86428	-3.61673	-4.29643	-3.70621	-3.4828	-3.83319	-4.60723	-3.85443	-5.50944	-5.40864	-4.54663	-4.82551	-4.80232	-3.85796	-4.23112	-4.31452	-5.04072	-4.49255	-5.07591	-4.86901	-3.73348	-5.49942	-4.97445	-3.92598	-3.93856	-4.86928	-5.01606	-5.07052	-5.41151	-5.13592	-5.31231	-3.93543
AF213884.2	-3.91277	-4.16249	-3.22459	-3.29698	-3.18055	-3.05076	-3.19405	-2.83563	-3.66531	-4.0541	-2.58633	-3.86067	-2.76387	-3.11741	-3.14057	-3.06907	-2.93469	-3.0644	-3.33335	-2.52126	-2.79936	-2.74716	-3.06579	-3.37278	-2.89164	-3.45514	-2.79968	-2.73801	-2.53774	-2.93315	-3.04584	-3.59229	-3.34565	-2.89791	-3.48925	-3.1408	-2.7091	-3.0245	-2.71387	-2.9819	-2.742	-3.26461	-3.36221	-4.0578	-2.81304	-3.86526	-3.73174	-3.52466	-2.7734
AF279780	-4.64782	-4.99309	-5.23004	-4.6486	-4.52769	-4.12144	-4.83511	-5.12607	-5.89826	-4.85073	-5.04298	-5.15032	-4.24784	-5.47526	-5.04298	-5.39953	-2.69861	-5.27139	-5.23149	-4.87583	-3.96855	-5.2621	-5.43133	-5.04732	-5.05522	-4.95114	-5.0815	-5.04947	-4.97381	-5.30413	-4.81028	-5.46048	-4.84566	-4.895	-5.41274	-4.70607	-4.86901	-5.33589	-4.74374	-5.52467	-5.46618	-4.8737	-4.86928	-4.81268	-5.82794	-4.94587	-4.83068	-4.68958	-4.87906
AF289551	-0.81312	-0.51005	-0.57887	-0.99354	-0.82071	-0.9246	-1.25915	-1.03167	-0.72125	-1.08695	-0.37715	-0.94564	-0.78967	-1.13915	-0.91791	-1.41298	-0.29205	-1.18496	-0.5672	-1.19222	-1.06239	-1.55902	-1.27633	-0.475634	-0.470593	-0.372178	-0.931205	-0.568974	-1.68776	-0.671151	-0.552473	-2.23679	-1.11761	-1.20072	-0.996152	-0.57702	-1.36111	-0.44713	-1.01273	-0.868456	-1.35467	-0.725217	-1.5453	-1.44456	-0.75274	-0.275239	-1.07339	-2.00476	-1.16975
AF520793	2.5134	1.9366	2.0736	2.1159	1.5697	1.6932	1.8697	1.8963	1.3804	1.9693	1.2742	2.3168	1.3934	1.6302	2.0689	1.9496	1.8083	2.0142	1.492	1.9528	1.6932	2.5426	1.4928	2.20161	2.1391	2.45171	2.08162	2.53618	1.86977	2.21897	2.65473	2.12787	2.08541	1.74144	2.21564	2.18179	2.11336	1.3783	1.90812	1.882	1.84409	2.12717	2.30801	2.71877	1.57549	2.67916	2.1827	1.9112	2.3006
AFAP1	-2.23162	-2.15531	-3.2798	-3.56474	-1.60282	-2.58306	-1.89463	-1.37693	-1.99884	-3.44354	-2.86907	-1.57764	-3.55988	-2.39897	-3.18001	-2.05392	-1.23666	-2.71501	-5.74452	-1.8948	-2.56329	-2.01083	-1.88986	-3.57112	-2.76878	-2.67398	-3.20464	-2.59676	-2.84637	-3.88571	-4.64602	-4.62541	-4.45244	-2.83204	-1.76029	-3.6126	-1.18023	-3.0245	-2.66399	-2.29606	-1.8233	-2.80638	-1.14528	-2.20366	-1.89087	-4.46243	-3.33466	-2.23646	-1.91292
AFAP1-AS1	-3.477945	-3.376255	-3.819905	-3.809865	-4.111935	-3.741715	-3.0293	-3.72765	-3.438915	-3.42872	-4.07658	-3.56913	-2.57389	-3.603215	-3.82537	-2.810695	-3.608735	-3.110945	-3.62132	-3.28132	-3.499555	-3.031995	-3.39839	-3.999035	-3.681905	-4.247195	-4.10044	-3.889135	-4.15544	-3.522245	-3.801615	-4.27284	-3.759995	-3.16661	-3.734715	-4.00766	-3.296275	-4.415325	-4.041555	-4.478775	-3.559225	-3.692245	-3.574705	-3.319295	-3.796935	-3.615365	-4.05156	-3.73144	-4.10025
AFAP1L1	-4.05107	-4.22301	-4.14549	-4.431615	-4.468025	-4.129215	-3.70843	-4.12448	-4.273345	-4.268425	-4.10988	-4.13819	-3.82044	-4.057525	-4.07765	-4.48807	-3.95679	-4.27335	-4.060805	-4.014045	-4.580735	-4.033365	-3.782215	-3.892315	-3.89047	-4.003325	-3.919305	-4.508535	-3.853365	-4.29789	-3.943385	-4.317265	-4.031935	-4.19018	-4.312545	-4.097545	-4.369875	-4.41625	-3.89652	-4.508265	-3.937155	-4.347755	-3.797875	-4.29341	-4.6299	-4.19422	-4.023665	-4.23195	-4.307585
AFAP1L2	-2.57006	-1.83183	-2.16166	-1.76079	-2.86473	-2.03085	-2.35202	-2.57654	-1.46699	-1.48415	-2.35003	-2.33728	-2.48577	-1.47242	-2.67848	-2.47399	-2.56854	-1.9967	-1.73684	-1.84793	-1.76765	-3.14259	-2.60991	-1.28296	-2.3174	-1.76467	-2.18587	-2.53101	-1.71368	-2.18346	-2.08129	-2.7867	-3.34565	-1.7815	-2.83054	-4.19852	-2.84951	-1.63551	-2.71387	-2.06148	-1.77382	-1.91855	-3.01543	-3.48448	-1.65769	-3.18841	-1.80123	-1.50353	-2.03356
AFF1	0.951566666666667	0.7236234	0.812186666666667	0.970913333333333	0.0295866666666668	0.602056666666667	0.732993333333333	0.688066633333333	0.229766666666667	0.20472	0.435546666666667	0.34924	0.308366666666667	0.300173333333333	0.310633333333333	-0.108973333333333	-0.216306666666667	0.660293333333333	0.29604	0.4019	0.161163333333333	0.138993333333333	-0.0884833333333333	0.636065333333333	0.716124666666667	0.998635333333333	0.734419233333333	0.709585666666667	0.6389	0.744347333333333	1.04243505666667	0.557135333333333	0.731660333333333	0.9054732	0.762287	0.796417	0.893624866666667	0.712848	0.266393333333333	0.499590333333333	0.790234666666667	0.773318833333333	0.398472333333333	0.875468666666667	0.14501	0.634475666666667	0.8269134	0.971226666666666	0.887383433333333
AFF2	-4.63854333333333	-4.52881	-4.46435666666667	-4.27881333333333	-5.07788333333333	-4.5348	-4.14504	-4.46809666666667	-4.50816	-4.39612333333333	-4.37151666666667	-4.57636	-4.28283	-4.48203333333333	-4.52292666666667	-4.57886666666667	-4.70233666666667	-4.80023333333333	-4.6431	-4.5	-4.58009	-4.44748333333333	-4.77540333333333	-4.99207333333333	-4.23941	-4.89456	-4.75619333333333	-4.93814333333333	-4.40532333333333	-4.85877	-4.48258	-4.90434	-4.12352	-4.84502	-4.62230666666667	-4.41018666666667	-4.64851666666667	-5.04372	-4.40356	-4.94793	-4.23658	-4.48904333333333	-4.27730666666667	-4.18866	-4.59964666666667	-4.83843	-4.51344333333333	-4.47654666666667	-4.63742
AFF3	-3.11838833333333	-3.00484833333333	-2.95144	-2.93095166666667	-3.139885	-3.13689666666667	-3.09855833333333	-2.66329	-2.64105166666667	-3.10553	-3.36456161666667	-2.75761666666667	-2.99409666666667	-2.634255	-2.97640166666667	-3.34491	-3.35661666666667	-3.38429	-2.98069833333333	-2.48819	-2.88827166666667	-3.55612333333333	-3.38617	-3.326767	-3.26710783333333	-3.45846533333333	-3.49123716666667	-3.09050883333333	-2.87543833333333	-3.78475333333333	-3.32111933333333	-3.55675533333333	-3.21206666666667	-3.55563566666667	-3.52953566666667	-3.06121948333333	-3.47499666666667	-3.10028983333333	-3.04397066666667	-3.16070416666667	-3.50691216666667	-3.195022	-3.71152566666667	-3.33019193333333	-3.62762283333333	-3.237503	-3.36367166666667	-3.3492	-3.18093833333333
AFF4	-1.8844675	-2.15017	-2.185165	-1.901845	-2.1818575	-1.96219125	-2.17843625	-1.942765	-2.10603375	-2.226905	-1.96421125	-2.0502224875	-1.73719125	-1.97259	-2.41245	-2.33734125	-2.407835	-2.100923784375	-2.43730625	-2.2186937125	-2.3732024875	-2.15405125	-2.2187525	-2.357800975	-2.14365075	-2.2080715	-2.726897125	-2.011474375	-2.418042125	-2.167411375	-2.213674125	-2.040352625	-1.925982125	-2.1486752625	-1.88138075	-2.15850075	-2.0904467125	-1.8498185	-2.08686725	-1.94112675	-1.942803625	-2.088230375	-2.275445	-2.231309625	-2.32417225	-2.3264675	-2.16592245	-1.8878725	-2.324756275
AFG3L1P	-0.975633333333333	-1.28143	-0.897606666666667	-1.23114333333333	-0.68133	-1.30724666666667	-1.37502	-1.12709666666667	-1.04537333333333	-0.887983333333333	-1.17905666666667	-0.93607	-1.51191666666667	-0.7042	-0.798893333333333	-1.22086333333333	-0.97978	-1.23085	-1.12404666666667	-1.24087333333333	-0.99254	-1.19886333333333	-1.10121	-1.02083033333333	-1.42980903333333	-1.29223433333333	-0.737213333333333	-1.28115	-1.03164333333333	-1.50786866666667	-1.47237813333333	-1.525212	-1.40486633333333	-1.660489	-1.3687	-1.19013733333333	-1.184924	-1.28709	-1.23062833333333	-1.104313	-1.56566133333333	-1.32343966666667	-1.348057	-1.594851	-1.40178733333333	-1.45179533333333	-1.11938	-1.77392333333333	-1.32523
AFG3L2	-0.1246932	-0.0499899666666666	0.0709233333333334	0.0111966666666667	0.0736233333333333	-0.24138	-0.422096666666667	-0.188383333333333	0.122283333333333	0.183766666666667	-0.354853333333333	-0.18322	-0.1248299	-0.0336533333333333	-0.178096566666667	-0.2539432	-0.108030066666667	-0.106106566666667	0.161506666666667	-0.0593933333333333	0.0362533333333333	-0.3834	-0.107666666666667	-0.536383333333333	0.0802113333333333	-0.054155	0.266530333333333	-0.3130893	-0.159446666666667	-0.0827033333333333	-0.406766666666667	-0.033819	-0.384375333333333	-0.088325	-0.197422666666667	-0.0693493333333334	-0.2298519	0.340349666666667	0.124831	0.0193860000000001	-0.141418966666667	-0.1784934	-0.5101921	-0.083522	-0.0998056666666667	-0.127595666666667	-0.244056666666667	-0.37384	-0.4450999
AFM	-4.88336	-4.77108	-5.00849	-5.51909	-5.32653	-4.9802	-5.43255	-5.57618	-5.80535	-5.08251	-5.61669	-4.93263	-4.82628	-4.84122	-6.18101	-5.86105	-5.26151	-5.50037	-5.23149	-5.82655	-5.6818	-5.37186	-5.27134	-5.33116	-5.05522	-5.85824	-5.86981	-5.21135	-5.68999	-5.466	-5.43532	-5.72273	-4.84566	-5.18418	-5.71517	-4.70607	-5.01413	-5.49924	-5.49942	-5.88624	-5.76787	-5.68274	-5.85476	-5.21859	-5.9486	-5.10488	-4.67225	-5.00743	-6.15275
AFMID	-2.26554	-2.57293	-2.32633	-2.01887	-3.34666	-2.66971	-3.02561	-3.3626	-2.41402	-2.65121	-2.09629	-2.97313	-3.10865	-3.46626	-2.39712	-3.17833	-1.84154	-2.17492	-2.37399	-2.57114	-2.79936	-1.98794	-2.40762	-2.54001	-2.36112	-2.61488	-3.45947	-2.73801	-2.58481	-2.51015	-1.99041	-2.46496	-2.98608	-2.89791	-3.05931	-2.48355	-2.46365	-2.94613	-2.73947	-3.104	-3.12066	-2.80638	-2.77279	-2.47789	-2.45546	-2.36597	-2.91141	-2.85444	-3.6786
AFP	-4.80599	-5.65566	-4.7867	-4.55449	-5.32653	-4.79307	-4.04469	-4.41936	-4.66991	-4.85073	-4.07037	-4.93263	-4.91069	-5.33836	-4.61789	-3.80859	-4.63856	-4.48976	-5.44375	-5.31772	-4.37342	-4.70675	-4.42856	-5.04732	-4.72462	-4.95114	-4.75205	-4.88369	-5.41268	-4.31419	-4.15942	-5.18555	-4.71854	-5.04072	-4.94393	-4.32462	-5.01413	-4.9964	-4.28692	-5.33988	-5.15481	-4.7183	-4.98114	-5.60952	-4.48057	-4.78471	-4.67225	-4.21385	-4.24222
AFTPH	3.5404	3.2657	3.19675	3.23545	2.8939	3.17025	3.0815	3.0949	3.106	3.1893	2.96595	3.39145	2.99225	3.0864	3.30925	3.0917	3.19065	3.16325	3.04415	3.196	3.2039	3.30815	2.92975	3.603175	3.363015	3.494405	3.58897	3.626585	3.46357	3.37795	3.665815	3.55638	3.514155	3.42506	3.57587	3.435775	3.78559	3.5205	3.232685	3.48406	3.419275	3.336515	3.56064	3.724515	3.19833	3.55572	3.59695	3.8853	3.59585
AGA	0.0302166666666666	0.29175	0.353533333333333	0.790896666666667	0.903023466666667	0.563913333333333	0.60787	0.772126666666667	0.765453333333333	0.807756666666667	0.30193	0.34112	0.17129	0.574223333333333	0.63951	0.463636666666667	0.94402	0.662693333333333	8.66666666666793e-05	0.7842066	0.168016666666667	-0.3045701	0.34746	0.200786333333333	0.100441666666667	0.846966666666667	0.440129333333333	0.622122333333333	0.79177535	0.831424666666667	0.360850333333333	0.736953333333333	0.183933333333333	0.1392493	1.11690666666667	0.254452666666667	0.901479333333333	0.934975	1.40319166666667	0.770191	0.619797333333333	0.728402666666667	0.753611	0.526827	0.966910666666667	0.879766	0.210263333333333	0.0583166666666667	0.904123333333333
AGAP1	-2.18294	-2.37321	-2.01812	-2.66141	-2.78684	-2.71065	-2.29808666666667	-2.39164	-2.51329333333333	-1.11574666666667	-1.28894666666667	-3.37752666666667	-2.60478333333333	-1.61257993333333	-1.82549666666667	-2.20202006666667	-1.95775666666667	-2.75601666666667	-1.44032333333333	-2.37415666666667	-2.36596666666667	-3.29200666666667	-1.67788333333333	-2.22342266666667	-3.04301	-1.904341	-1.092137	-1.51681633333333	-2.36887666666667	-2.66616433333333	-3.27456	-2.456065	-3.23847	-2.21198966666667	-2.19851666666667	-1.42275833333333	-2.497724	-2.046927	-2.19340066666667	-2.26644	-2.598797	-1.81148633333333	-2.09035666666667	-3.72136	-1.88436766666667	-1.46130233333333	-1.93983333333333	-3.23693666666667	-2.13541333333333
AGAP11	-3.76312	-3.992635	-3.75065	-3.54447	-3.841505	-3.853815	-4.16219	-3.329175	-3.7718	-3.45976	-3.93086	-3.914355	-3.119425	-4.183015	-4.130265	-4.35944	-4.036985	-3.64301	-4.11024	-3.557285	-3.58162	-4.00234	-4.09454	-3.97556	-3.923265	-3.833945	-4.270485	-4.076525	-4.22928	-3.595495	-3.744225	-4.041005	-3.895535	-3.772865	-3.842055	-4.25442	-4.166895	-4.00933	-4.2187	-4.26127	-3.939285	-4.217585	-4.53498	-3.481315	-4.19907	-4.324985	-4.19114	-3.757855	-3.79687
AGAP2	-1.1008401	-1.49305	-1.16096333333333	-1.11444333333333	-1.30862666666667	-1.20970333333333	-1.45372333333333	-1.47556666666667	-1.29736666666667	-1.20577333333333	-1.18833	-1.34857333333333	-1.21780333333333	-1.53546333333333	-0.938409966666667	-1.00994656666667	-1.25524	-1.41530666666667	-0.742880056666667	-1.42410666666667	-1.06489333333333	-0.882536666666667	-1.40497	-1.06104533333333	-1.471015	-0.829949333333333	-1.00567233333333	-0.7613817	-1.61367233333333	-1.12615366666667	-1.33285433333333	-1.31621833333333	-1.05929538666667	-1.130846	-1.53373333333333	-1.22110833333333	-1.30625	-1.38595433333333	-1.61509433333333	-1.25666583333333	-1.06054966666667	-1.3676473	-0.734037666666667	-1.36984866666667	-1.29834633333333	-1.157995	-0.924263333333333	-1.09326673333333	-0.982186666666667
AGAP2-AS1	-4.15709	-3.55092	-3.52418	-3.81921	-3.39135	-2.83512	-3.51262	-3.97043	-3.71595	-3.38902	-3.22104	-3.32302	-2.98436	-3.22473	-3.39521	-3.06907	-4.31449	-3.79039	-3.27001	-4.22153	-3.38433	-3.84047	-3.51661	-3.46893	-3.17404	-4.40637	-5.40864	-3.37959	-3.67365	-3.53322	-2.87365	-3.13437	-4.17434	-3.46724	-4.22008	-4.0744	-3.52697	-3.86575	-3.64306	-3.83454	-2.6059	-3.93856	-3.25435	-2.74234	-3.84593	-4.30482	-3.87897	-4.21385	-3.39392
AGAP3	-1.83703333333333	-1.7147	-1.55492	-1.27744666666667	-1.45781	-1.66667986666667	-1.6457933	-1.70151	-1.69640666666667	-1.70037333333333	-1.83844333333333	-1.90175	-1.75760666666667	-1.85893	-1.40586666666667	-1.59785666666667	-1.66809	-1.79429	-1.49799666666667	-1.87493333333333	-1.71599333333333	-1.54449336666667	-1.49361	-1.72161166666667	-1.61536766666667	-1.611206	-1.65818433333333	-1.28228233333333	-1.79977976666667	-1.18114466666667	-0.828616666666667	-1.29509533333333	-1.37625733333333	-1.54531433333333	-1.33950233333333	-1.586087	-1.60780518666667	-1.379951	-1.388461	-1.43869066666667	-1.48213366666667	-1.268029	-1.274216	-1.73439766666667	-1.21604633333333	-1.22733866666667	-1.44765	-1.50668333333333	-1.84257
AGAP4	-3.06799	-3.90653	-2.84558	-2.67132	-3.5852	-3.14073	-2.76457	-3.11292	-3.20104	-2.71686	-2.68285	-2.65565	-2.57265	-3.70154	-2.99279	-2.94319	-2.81183	-2.78567	-3.20928	-1.67434	-2.70625	-3.4828	-3.15803	-3.19678	-2.07971	-3.45514	-3.45947	-3.62449	-2.79013	-2.361	-3.24075	-3.27171	-3.61181	-2.59503	-2.88442	-3.72165	-2.66518	-2.94613	-3.59562	-2.22505	-3.46872	-2.96167	-3.30727	-3.48448	-3.14323	-3.60948	-2.25216	-2.34067	-3.93543
AGAP6	-1.765875	-1.182015	-1.21452	-1.33911	-0.88848	-2.15837	-2.135685	-1.29417	-1.478875	-1.138735	-1.813545	-1.67993	-1.53522	-1.12177	-1.506365	-1.88093	-1.50842	-1.898245	-1.2045	-1.835395	-1.225155	-1.850415	-1.77666	-1.362745	-1.360905	-1.320674	-1.77581	-0.869127	-1.799655	-1.365885	-1.735055	-1.99828	-2.938345	-1.129775	-1.351195	-2.04137	-1.667285	-1.033605	-1.680855	-1.38514	-1.63325	-1.540715	-2.27177	-1.77052	-1.77294	-1.33359	-1.32532	-1.376535	-1.84668
AGAP9	-1.16664	-1.22564	-1.22293	-1.51322	-1.29616	-1.42982	-1.45932	-1.44746	-1.62749	-1.3479	-1.08642	-1.35886	-0.84267	-1.15676	-2.04794	-1.83683	-1.75407	-1.66161	-1.91963	-1.28282	-2.06239	-2.08175	-1.30242	-1.90894	-1.538	-1.55572	-2.53189	-1.57818	-2.20799	-1.72264	-2.17828	-1.57221	-3.21992	-2.21319	-1.8379	-1.81773	-1.80953	-1.90525	-1.48929	-2.1247	-1.6129	-2.00039	-2.50209	-1.89058	-1.72551	-2.12585	-2.31221	-3.40956	-2.27993
AGBL1	-4.72744	-5.86295	-4.46353	-5.42465	-5.84584	-5.07864	-4.83511	-4.41936	-5.32491	-5.20037	-4.96919	-5.25839	-4.1699	-5.19843	-5.73687	-5.24332	-4.02861	-5.38638	-5.33863	-5.31772	-5.33395	-5.03967	-4.49867	-5.04732	-5.05522	-5.68724	-5.24622	-5.04947	-5.55338	-5.77423	-5.28612	-5.72273	-4.84566	-5.32447	-5.10038	-4.57925	-5.59501	-5.49924	-5.49942	-5.7075	-5.31107	-5.68274	-4.98114	-5.79383	-5.57921	-5.41151	-5.28103	-5.45751	-6.27922
AGBL2	-2.33587	-2.44923	-2.32633	-2.95051	-2.08156	-2.99375	-3.51262	-3.00259	-2.09617	-2.8213	-2.92701	-2.45634	-2.90707	-2.95455	-2.12283	-3.56672	-2.75411	-4.29102	-3.86589	-3.45299	-3.00581	-3.19404	-2.2812	-2.8975	-1.64202	-3.45514	-2.53189	-2.66566	-1.93977	-3.16086	-4.48155	-3.68422	-4.71854	-4.60129	-2.5437	-1.85145	-2.95133	-1.90525	-2.52392	-2.62122	-3.8229	-3.26461	-3.2033	-3.89625	-2.1	-5.10488	-2.82155	-1.96258	-3.21204
AGBL3	-3.68405666666667	-4.01418	-3.87933	-3.29987333333333	-3.07512666666667	-3.88529333333333	-4.04856	-3.52787666666667	-3.34100333333333	-3.18076333333333	-4.1024	-3.87587	-3.98519333333333	-3.10111666666667	-4.23428666666667	-3.76839	-4.01159333333333	-3.71013666666667	-4.26321	-3.56632333333333	-3.65814333333333	-4.09386333333333	-3.73945333333333	-4.99523666666667	-4.95912666666667	-5.26266666666667	-3.98024333333333	-4.37109333333333	-3.60377333333333	-4.18901333333333	-4.69209666666667	-4.47333333333333	-3.73547	-4.64522666666667	-4.5065	-4.67419666666667	-4.34670333333333	-3.662342	-3.555202	-3.63661333333333	-4.70689666666667	-4.3059	-5.09927666666667	-5.01392	-4.13301666666667	-4.55795666666667	-4.61938666666667	-4.90037666666667	-4.63465
AGBL4	-4.169835	-3.90593	-3.849905	-3.854225	-4.625725	-4.616915	-4.316355	-4.014395	-4.11948	-4.47611	-4.49836	-4.73362	-3.78775	-4.27138	-4.053885	-4.052915	-3.976575	-3.861965	-4.18514	-4.365005	-4.304925	-4.42521	-3.862155	-4.468235	-4.809165	-4.2004	-4.529795	-4.13164	-3.8873	-4.11667	-3.943385	-4.434885	-4.429755	-4.376585	-4.066425	-4.39878	-4.19597	-4.682495	-4.29084	-4.60863	-4.595385	-4.60012	-4.181975	-4.712305	-4.14659	-4.475425	-4.43227	-3.817815	-4.364575
AGBL5	-1.43323	-1.97434666666667	-1.78762	-1.45774666666667	-1.92875333333333	-1.81861666666667	-1.73696333333333	-1.70979333333333	-1.85554	-1.94382333333333	-1.97601333333333	-1.90066333333333	-1.99381333333333	-1.76526666666667	-1.61987666666667	-2.17526	-1.80794	-1.66547666666667	-1.50127333333333	-1.83742	-1.89306	-1.87820666666667	-2.08981333333333	-1.42894666666667	-1.65306333333333	-1.63888666666667	-3.07258333333333	-1.82716666666667	-1.33525333333333	-1.469251	-1.033988	-2.06593333333333	-0.487933666666667	-1.66709	-2.11591	-1.698953	-1.90076333333333	-2.01772	-2.01701666666667	-1.85716666666667	-1.86813	-1.4524	-2.11892	-1.25219766666667	-1.7102	-1.70653	-1.62506	-1.61062	-2.07936
AGER	0.2950502	0.3101998	0.2198	0.047435	0.1723	0.02059985	-0.058875	-0.236275	0.21654985	-0.03088995	0.14661	0.04238	0.3905	0.04468015	0.56825	-0.106985	0.1865001	-0.137825	-0.39282525	-0.03347	0.31055	0.51555	0.20625	-0.028034	0.3928265	0.672129	0.2557045	0.0801825	0.045623	-0.033073	0.177496	-0.0656855	0.3398875	0.4875005	0.307188	-0.2860495	-0.12998265	0.3963965	-0.7331305	-0.407047	-0.20670165	-0.137977	-0.348738	0.0278909	-0.2925893	0.420399	0.3185	0.42025	-0.248295
AGFG1	-0.643124	-0.291948	-0.463732	-0.478492	-0.578904	-0.219086	-0.319446	-0.333666	-0.415196	-0.44591	-0.851144	-0.39465	-0.680286	-0.408806	-0.159572	-0.400914	-0.614568	-0.0793319999999999	-0.92244	-0.0790840000000001	-0.49119	-0.47235	-0.652526	-0.3379044	-0.481378	-0.6323708	0.0571579999999999	0.0934739999999999	0.100774	-0.0976546	0.121122	0.25702	-0.040872	-0.2166008	0.316	-0.2985962	0.930422	0.277366	0.00106999999999982	0.311116	-0.079674	-0.0231719999999999	0.341028	0.219524	-0.4201812	-0.300306	-0.326612	0.960432	0.0472679999999999
AGFG2	-2.80234333333333	-2.88632666666667	-2.741495	-2.877145	-2.86521836666667	-2.54338	-2.547385	-2.72514326666667	-2.7486966	-3.06437168333333	-2.64314	-3.31938	-2.68777833333333	-2.62481	-2.78240504833333	-2.6487	-3.09373833333333	-3.16400168333333	-3.12407501666667	-2.99460833333333	-2.99958166666667	-3.10870828333333	-3.093695	-2.82833968333333	-2.8645185	-2.80262833333333	-3.0856373	-3.06182816666667	-2.63770333333333	-2.60847866666667	-3.09171616666667	-2.998289	-2.96502133333333	-3.19009016666667	-2.88951316666667	-2.92823883333333	-2.8694425	-2.91042866666667	-2.71656383333333	-3.22456766666667	-2.60919133333333	-3.20976993333333	-3.299935	-3.16398166666667	-2.66678866666667	-2.824719	-2.73679333333333	-3.38174833333333	-2.82397666666667
AGGF1	-0.652365	-0.7855725	-0.5732625	-0.48922	-0.60793	-0.9452325	-0.8829425	-0.706150075	-0.9974975	-0.505	-1.4719849	-0.8289075	-1.2914651325	-0.83519	-1.0610675	-0.910265	-0.96842	-0.9825775	-1.34867	-0.753355	-0.8323725	-1.10142	-0.78485995	-0.982552	-1.4193425	-1.721109	-0.7911825	-1.15326075	-0.89527575	-1.2595695	-1.397425575	-0.8638015	-1.34689525	-1.481317425	-0.9189485	-1.57177325	-0.509845	-0.497065	-0.754317	-0.71911975	-0.81671225	-1.1396555	-1.02287575	-0.6598645	-1.02521	-1.6080235	-1.13894	-0.983805	-0.8692749775
AGK	-1.57644333333333	-1.38905333333333	-1.57849	-1.39050666666667	-1.40129333333333	-1.73445	-1.82122333333333	-1.79095	-1.54106	-1.31796	-1.53017	-1.64745666666667	-2.02091666666667	-1.32629333333333	-1.47835666666667	-1.73502	-1.35827	-1.73446333333333	-1.65776	-1.78198666666667	-1.46520666666667	-1.56616666666667	-1.24930333333333	-1.41496833333333	-1.48379566666667	-1.49473733333333	-1.35199166666667	-1.27225166666667	-1.01173133333333	-1.319973	-2.1418793	-1.70521433333333	-1.086708	-1.8757694	-1.817041	-1.42558733333333	-1.65836433333333	-0.872573333333333	-1.45084133333333	-1.427319	-1.84611766666667	-1.72713166666667	-1.875132	-2.17253816666667	-1.401895	-1.7776054	-1.58267666666667	-1.84225666666667	-1.61138666666667
AGL	0.5938	0.5443	0.2037	0.9	1.6	0.4239	0.3965	0.6508	0.784	1.189	0.4521	1.1091	0.0628004	1.0114	1.0961	0.9397	1.0452	1.0269	0.2214	0.9723	0.8762	0.5165	0.5828	0.596134	0.42709	0.204957	1.64683	1.08635	1.59409	0.555044	-0.120313	0.524063	1.08305	-0.335756	1.07322	0.612502	1.37939	1.96211	2.16774	1.20108	0.507202	0.41082	-0.0227032	0.45104	0.903506	-0.444229	1.0112	1.5525	0.8879
AGMAT	-2.50071666666667	-2.14635333333333	-2.46859333333333	-2.23946333333333	-2.06082	-2.42778346666667	-2.69047006666667	-2.16819333333333	-2.62698343333333	-2.35927666666667	-2.47900323333333	-2.5746934	-2.09852666666667	-2.55687666666667	-2.59651666666667	-2.47113333333333	-2.89039666666667	-2.6866399	-3.09907	-2.37606333333333	-2.2765	-2.65229	-2.46034666666667	-1.97748133333333	-2.40710753333333	-2.635158	-2.64541466666667	-3.07292833333333	-2.47486836666667	-2.37055266666667	-2.70686166666667	-2.962268	-2.179972	-2.768309	-2.88750466666667	-2.46243066666667	-2.58238233333333	-2.03232266666667	-1.96941533333333	-2.048967	-2.710088	-2.82681966666667	-2.95818666666667	-2.947057	-2.17651333333333	-1.68650566666667	-2.00298333333333	-2.68005666666667	-2.51620333333333
AGO1	-0.262375	-0.38087	-0.302435	-0.3358275	-0.9313325	-0.471015	-0.416005	-0.5808825	-0.4734775	-0.6303475	-0.5082825	-0.39659	-0.483665	-1.043645	-0.4403875	-0.5780925	-0.87123	-0.2557025	-0.5648225	-0.2187025	-0.2268	-0.18916	-0.687345	-0.2609425	-0.2475375	-0.2318025	-0.299255	-0.14072	-0.85319675	-0.2359025	-0.15306	-0.2493325	-0.4689625	-0.2394025	0.113985	-0.68186875	-0.0595225	-0.402795	-0.3067975	-0.20573	-0.0105499999999999	-0.0979524999999999	-0.0644475	-0.69125025	-0.33301	-0.2320525	-0.3485275	0.1961925	-0.062065
AGO2	1.8188	1.4586	1.2097	1.4077	-0.51226	1.6036	1.8241	0.6675	1.4278	0.8439	1.4524	1.5369	1.9965	1.3707	2.1195	1.5819	1.0289	2.0564	2.2274	1.6303	1.1703	1.7099	1.2271	3.06696	2.36555	1.21349	1.68413	1.9848	2.48557	1.78441	2.90605	2.15157	3.47094	3.11845	1.78195	2.83573	1.48061	1.27165	0.641562	1.4519	1.60554	2.1854	2.11658	2.60752	0.889407	2.21017	3.3342	3.1333	1.1177
AGO3	0.119605	-0.2000325	-0.356895	-0.151415	-0.0919575	-0.012645	-0.3954875	-0.177585	-0.452475	0.0988	-0.33099	-0.02853	-0.2876751	-0.329235	-0.1439875	-0.1008275	0.00139250000000002	-0.1356325	-0.6711151025	-0.37556745	-0.0577975	-0.29044245	-0.00547	0.1838325	0.1986475	0.02536075	0.55772375	0.40611185	0.2015245	0.218614	-0.0266585	0.1100865	-0.351902825	-0.39695005	0.65372175	-0.57427125	0.69326575	0.69992695	0.5099845	0.42990793	0.28350725	0.167758675	0.32695725	-0.14293425	-0.0785	-0.04523	0.347965	0.499725	0.245705
AGO4	1.3236125	0.80558	0.854825	0.92225	0.03908	0.9078175	0.83925	0.2477375	-0.2679875	0.3971	0.6918375	1.023335	0.749297475	0.2015025	0.8906075	0.1660925	0.2780275	0.89533	0.285285	0.735735	0.1952024	0.94112	-0.0602525	0.577734	0.44309775	0.28913155	0.8045735	1.3033775	0.247435325	0.75865025	1.26815075	1.3806975	0.27159525	0.6399945	0.76896975	-0.39141	1.2367875	1.07658925	0.8605495	1.06307975	1.21793	0.953986	0.75340275	0.578365	0.13781025	0.67556725	0.544935	1.0931425	0.762275
AGPAT1	0.22406525	0.2863	-0.012245	0.5484	-0.13403495	0.40325	0.51935	0.0915401	0.1539	0.03634	0.4703	0.10082515	0.49115	-0.0414698	0.43075	0.6401	0.5362	0.52475	0.35875	0.52395005	0.5157	0.17514995	1.00075	1.2227	0.3975395	0.462913	1.1811145	0.937942	0.25625715	0.8935725	0.842288	0.559113	1.2749825	0.7692515	0.404797	0.9887925	0.912902	0.577007	-0.047055	0.8450765	0.6067395	1.1820435	1.1757395	0.6078365	0.710846	1.5039	1.34395	0.54885	0.46815
AGPAT2	-0.45444995	-0.373675	-0.0468399	-0.30575	-0.172145	-0.484555	-0.283715	-0.13822485	-0.59311	-0.512925	-0.256035	-0.32730475	-0.529405	-0.57065	0.18540015	-0.207114835	0.02355005	-0.23651	-0.091735	-0.30303	0.00760999999999999	0.28175	-0.22276	-0.2553355	-0.2199838	-0.312228	0.3420695	-0.03406475	-0.520668	-0.4727045	0.205859585	-0.348824	0.334501	-0.0966748	-0.20069665	0.107833	-0.0914153	-0.23462695	-0.4186825	-0.321019	-0.1664817	-0.320805	0.263829	0.551899	-0.42863	0.1756309	-0.279315	-0.00503499999999998	-0.19381485
AGPAT3	0.370428383333333	-0.145393366666667	0.13506	0.16324	-0.24678495	-0.0323816666666667	-0.151371666666667	-0.0486749999999999	0.127575066666667	0.226503316666667	-0.154548333333333	-0.0489683333333333	0.0747000000000001	-0.0052883333333333	0.0633466	-0.141004933333333	-0.138265	-0.0228216333333334	0.422021666666667	0.0201034333333334	0.13597	-0.22073	-0.0583182999999999	0.213983666666667	0.0576066833333333	0.146232333333333	-0.08236	-0.210794	-0.24753145	-0.1670934	-0.0247555	-0.298035666666667	0.745371333333333	0.568604166666667	0.00888583333333333	0.188906383333333	-0.2059515	-0.1055395	-0.394166666666667	-0.116575533333333	-0.0401527333333334	-0.2039741	-0.1150495	0.0401331	0.0830283333333332	-0.024437	0.36179	0.0721766666666667	-0.09339
AGPAT4	-0.35075515	-0.512325	0.1901898	-0.427145	0.18015015	-0.273525	-0.831225	-0.19046	-0.25905	0.7616	0.23905	-0.32158	-0.392665	-0.3598202	0.220695	-0.05200522	0.25825	-0.34938	0.42165	-0.51786	0.27656015	-0.56937	0.6807	-0.043599145	0.1470613	0.257014	0.9773425	0.543469	0.576915	-0.6193455	0.09632475	0.002233	0.7855995	-0.1487685	-0.056708	0.6713095	0.2492415	0.773806	-0.6269465	0.1004355	-0.5619825	0.440091	-0.058897	-0.772705	-0.43168715	0.5122705	-0.21116	0.52155	-0.2851501
AGPAT4-IT1	-0.83843	-1.10401	-0.62282	-0.70668	-0.56249	-0.6142	-1.59428	-0.44596	-0.82868	-0.0439796	-0.3571	-0.49166	-0.64927	-1.11312	-0.51981	-0.89301	-0.39305	-0.50321	-0.4221	-1.20201	-0.0150805	-1.39951	-0.75429	-0.275652	0.732863	0.664581	0.356327	0.342192	-0.193887	-0.17965	0.72226	-0.539495	-0.256474	-0.544135	-0.214088	0.655156	-0.372993	0.491446	-1.02843	-0.181845	-0.671991	0.362529	-0.217911	-0.329497	-0.585872	1.13049	-0.16079	0.4418	-0.27983
AGPAT5	-0.830845	-0.67089495	-0.72169	-0.455385	-0.162385	-0.648695	-0.851995	-0.781555	-0.15602	0.00354000000000004	-0.7421299	-0.08582	-1.3422	-0.211075	-0.53089	-0.267245	-0.63155	-0.293435	-0.91147	0.17823	-0.42117	-1.24212	-0.81909475	-0.4935615	-0.597325	-0.4690225	-0.1994195	-0.5429595	0.1493045	-1.249492	-1.460573	-0.7120545	-0.695859	-1.4633089	-0.7342018	-1.6878975	-0.5874299	0.3203079	0.304159	-0.2671235	-0.520687	-0.838577	-0.93018835	-1.387864	-0.43517	-1.6809125	-0.6236449	-0.753525	-0.367325
AGPAT6	-1.31484	-1.42794666666667	-1.2548	-1.34518666666667	-1.33843666666667	-1.30455333333333	-1.67245	-1.81050666666667	-1.43538333333333	-1.42531666666667	-1.51550333333333	-1.76327	-1.49355	-1.40787333333333	-1.42083666666667	-1.24439	-1.40987666666667	-1.24416	-1.42786333333333	-1.56720333333333	-1.27351333333333	-1.28233333333333	-1.47489333333333	-1.35485666666667	-1.32828666666667	-1.42475	-1.12249666666667	-1.32560333333333	-1.01695333333333	-1.47186	-1.35740666666667	-1.64911	-1.15906	-1.30352	-1.71314	-1.38165333333333	-1.43370333333333	-1.05359	-1.39702666666667	-1.6005	-1.25289	-1.5803	-1.62647333333333	-1.54175	-1.37246666666667	-1.46559333333333	-1.50219333333333	-1.46140333333333	-1.31960333333333
AGPAT9	3.8318	2.8187	2.8605	2.7873	2.2194	2.804	2.9038	2.286	2.318	2.5835	2.618	3.5822	2.2175	1.7708	3.2393	2.6894	2.8309	2.5363	2.588	3.0926	2.831	3.4724	2.2434	3.4315	2.26667	3.24898	3.83238	4.12185	3.10933	3.46565	3.45217	3.96776	3.86454	3.37184	3.54846	2.89413	3.82946	3.3833	3.1798	3.25801	3.41336	3.39237	3.52331	3.60762	2.6642	3.37105	3.4163	4.0625	3.5311
AGPS	-0.16827489	-0.253307425	0.00458999999999997	0.1260425	0.11278755	0.144847575	-0.13643	-0.26646	-0.1988076	0.2601225	-0.1049875	0.113525	-0.5052775	0.115165	-0.0880875	-0.251225	0.092255	0.0489325	0.0607275	0.2540525	0.0403	-0.1186424	-0.236645	0.428755	0.2475289	0.01354455	0.2256035	0.28811875	0.46938425	0.2888665	-0.111964	0.49051975	0.5934505	0.124564675	0.82288775	0.09141875	1.168535	0.74481175	1.0355395	0.839305	0.54436825	0.281996	0.2061639	-0.0437145	0.69240175	0.0644295	0.318335	0.6630475	0.446595
AGR2	-5.03415	-4.88385	-5.06369	-4.749455	-5.368965	-5.07864	-5.290305	-4.829155	-5.65723	-5.37757	-4.896295	-4.825795	-4.99481	-5.23177	-5.44668	-4.93649	-5.08184	-5.497405	-4.847665	-5.270725	-4.419955	-5.31298	-5.11106	-5.3292	-5.13638	-5.50944	-4.840625	-4.88248	-5.04704	-4.88649	-4.645915	-5.044945	-4.83692	-5.03959	-4.694925	-4.515045	-5.087985	-5.251855	-5.204135	-4.886755	-5.00288	-5.03907	-5.095915	-4.91526	-5.19711	-5.335975	-5.1333	-5.31231	-5.17222
AGR3	-5.17919	-5.32904	-5.44726	-5.42465	-5.05546	-5.92921	-5.0281	-5.48794	-5.89826	-5.43654	-5.61669	-5.57422	-5.48224	-5.19843	-5.62126	-5.93528	-5.17103	-6.0403	-5.54657	-5.74504	-5.21783	-5.37186	-5.89447	-5.33116	-5.05522	-5.50944	-5.40864	-5.04947	-5.82203	-4.80232	-4.97262	-5.84783	-4.71854	-5.18418	-6.13434	-4.955	-5.87048	-5.49924	-5.74492	-5.7075	-5.61881	-5.9909	-5.85476	-5.01606	-5.82794	-5.83176	-5.13592	-5.31231	-5.88603
AGRN	-2.372635	-2.3259425	-1.69017	-1.71469	-2.2230375	-1.7701625	-1.463182575	-1.857065	-2.3633225	-2.1770175	-1.69447	-1.8726075	-2.00461	-1.937445	-2.136835	-2.0676425	-1.729455	-2.03219	-1.707305	-1.7840675	-1.766475	-1.8923775	-2.0294	-1.63361725	-1.50252275	-2.1049845	-1.9391835	-2.2558775	-1.7331745	-2.053205	-1.50144175	-2.08941775	-1.861875	-2.225865	-2.0360875	-1.9037555	-2.267675	-2.14156725	-2.2396775	-2.249785	-1.605452	-1.884662	-1.89875875	-2.0879475	-1.86742575	-1.87819225	-1.751865	-1.9115775	-2.00822
AGRP	-3.91277	-3.3168	-3.59209	-3.39831	-4.44503	-3.08013	-3.38478	-3.66414	-3.56905	-3.05601	-4.07037	-4.40378	-4.49057	-3.42318	-2.7361	-2.96751	-3.2171	-3.71988	-3.46863	-3.45299	-3.43324	-3.24739	-2.87105	-3.46893	-3.17404	-3.26152	-3.20464	-3.26936	-4.1273	-3.0809	-3.14015	-3.34559	-4.03285	-2.96693	-3.25836	-3.50842	-3.98154	-3.86575	-2.66399	-3.04166	-2.69519	-3.64845	-4.75866	-3.89625	-2.85041	-4.15185	-3.59156	-3.91677	-3.84486
AGT	-4.72744	-5.21744	-5.23004	-5.70309	-4.69864	-4.2486	-4.83511	-4.18357	-4.75823	-5.08251	-4.67597	-5.36531	-4.82628	-4.28521	-5.15649	-5.32136	-4.72453	-5.27139	-5.23149	-4.149	-4.98925	-5.03967	-5.35149	-4.46145	-3.52502	-4.95114	-5.24622	-4.88369	-5.26857	-4.97066	-3.46348	-5.32426	-4.71854	-5.32447	-4.78943	-4.45182	-4.72653	-5.65683	-5.16182	-5.15558	-4.41019	-5.19628	-4.75866	-5.01606	-4.59055	-4.94587	-4.67225	-4.68958	-5.16649
AGTPBP1	1.82865	1.51685	1.42005	1.69145	1.5573	1.53365	1.51665	1.22975	0.9955	1.68775	1.4622	2.02215	1.1261	1.06205	2.0079	1.60495	1.47515	1.79115	1.22445	1.402	1.5189	2.21795	1.39575	2.058585	1.574358	1.515643	2.549005	1.908055	1.9317795	1.822115	2.239765	2.161075	2.23739	1.82097	2.19487	1.639093	2.71907	2.439285	2.28976	2.21777	2.261955	1.932005	2.10377	1.912661	1.645313	1.477534	1.98735	3.17465	2.04765
AGTR1	-4.76559	-5.10527	-5.327815	-4.90193	-5.229075	-5.12433	-3.666325	-5.12607	-4.94478	-4.71047	-4.46285	-4.88017	-4.94893	-4.766945	-5.679065	-5.658345	-5.572685	-5.497405	-5.33762	-4.793355	-5.392795	-4.984425	-5.153135	-5.03047	-4.01701	-5.765525	-5.406795	-5.032955	-4.57784	-5.46355	-5.194475	-5.46048	-4.907015	-4.682695	-5.10386	-4.451935	-5.58872	-4.98642	-5.493105	-5.430345	-4.84681	-4.907565	-5.04321	-5.01606	-5.505985	-5.41151	-4.28121	-4.76308	-5.52153
AGTR2	-4.95535666666667	-5.56723666666667	-5.32332333333333	-5.03480333333333	-5.59058333333333	-5.49685333333333	-5.53086333333333	-5.60125	-5.92869	-5.31732333333333	-5.51925333333333	-5.67318666666667	-5.48177	-5.45199333333333	-5.65757666666667	-5.60632	-5.58803666666667	-5.38325333333333	-5.33076	-5.45832333333333	-5.83226666666667	-5.65406333333333	-5.66283	-5.32985333333333	-5.32712333333333	-5.25398666666667	-5.45331666666667	-5.41454	-5.68558	-5.02810666666667	-4.85429666666667	-5.63160666666667	-4.58386666666667	-5.36719	-5.66388333333333	-5.11422	-5.35494333333333	-5.49732	-5.41272	-5.40098666666667	-5.86429666666667	-5.83295333333333	-5.38977666666667	-5.34759666666667	-5.61908333333333	-5.10108333333333	-5.03242666666667	-5.35716666666667	-5.7466
AGTRAP	1.78816666666667	1.36083333333333	1.60723333333333	1.72253333333333	1.49503333333333	1.7149	1.67073333333333	1.37783333333333	1.12379003333333	1.5183	1.1573599	1.47946666666667	1.31183333333333	0.862783333333333	2.0179	1.75936666666667	1.8295	1.23097666666667	1.52076666666667	1.3301999	2.0028	2.1466	1.23753333333333	1.846044	1.45568966666667	2.43754333333333	2.27143333333333	2.30891333333333	1.10424766666667	2.0342	2.20376666666667	2.35656	2.53895666666667	2.13678	1.87212333333333	1.7324	2.15017333333333	1.94319	1.228292	2.06264666666667	1.50146666666667	2.06436133333333	2.30832333333333	2.35747666666667	1.429904	2.28528666666667	1.94616666666667	2.0161	2.1398
AGXT	-4.63505333333333	-4.27648666666667	-4.26379333333333	-4.57864666666667	-4.56144333333333	-4.30820666666667	-3.92135333333333	-3.80919	-4.42170333333333	-4.34338	-4.16959666666667	-4.55802	-4.09811	-4.68337333333333	-4.47073	-4.38501666666667	-4.38058333333333	-4.47049666666667	-4.16105333333333	-4.64695666666667	-4.26330666666667	-4.77084333333333	-4.80076333333333	-4.35469	-3.88587333333333	-4.19163333333333	-4.43969666666667	-4.80742333333333	-4.67648	-4.71471666666667	-4.16217333333333	-4.43791	-4.2977	-4.59890666666667	-4.18793333333333	-4.42026666666667	-4.51501666666667	-4.82301666666667	-4.39939333333333	-5.11023666666667	-4.42834666666667	-4.65578666666667	-4.47004666666667	-4.30313333333333	-4.37464	-4.25297666666667	-4.34900333333333	-4.53303666666667	-4.25025666666667
AGXT2	-4.95944	-5.65566	-5.55321	-5.03662	-5.23646	-5.60465	-5.83832	-5.3083	-5.51909	-5.43654	-5.54771	-5.6756	-4.99481	-5.60847	-5.85108	-5.63292	-5.61768	-5.83169	-5.54657	-5.74504	-5.1027	-5.03967	-5.81987	-5.59949	-5.54269	-6.02161	-5.56737	-5.36822	-5.41268	-5.30413	-4.97262	-5.18555	-4.71854	-5.46089	-5.25716	-5.30844	-5.45214	-5.49924	-5.49942	-6.05929	-6.05214	-5.8392	-5.31826	-5.60952	-5.57921	-5.26044	-5.42045	-5.85881	-5.45899
AHCTF1	2.7169	2.15295	2.0154	2.0539	1.9286	1.6724	1.9327	1.1892	1.47965	1.4527	1.4742	2.4076	1.4218	1.0143	2.2355	1.5038	1.5591	1.89105	1.6481	1.69845	1.72455	2.2427	1.70195	2.194125	1.666135	1.952435	2.807145	2.674995	2.09489	2.1304	2.10648	2.13107	2.0941	1.37398	2.31981	1.3150045	2.52707	2.637515	2.529335	2.284145	1.9388	1.89953	2.479175	2.604495	1.588145	1.59169	2.3333	2.8238	2.043
AHCY	1.0792	0.8515	1.0922	0.8866	1.1041	0.561	0.466	0.6924	0.6529	0.771	0.4263	0.8453	0.1558	0.6504	0.8417	0.6711	1.1281	1.0243	1.2318	0.6383	1.0285	0.7691	0.4008	1.07238	1.17685	1.1034	0.274842	0.931698	0.701356	1.25898	0.940076	0.78881	1.62033	1.1145	0.686496	0.80879	0.894852	0.894264	0.899691	0.631579	0.910529	1.08876	0.96407	0.737828	1.0168	1.41146	1.1456	1.0011	0.4621
AHCYL1	0.583085	0.0126124999999999	0.1790475	0.27316	-0.13824	0.462935	0.4271875	0.090865	0.399985	0.270385	0.12063	0.259945	0.0843050000000001	-0.0595574999999999	0.2843375	0.1876525	0.0495675	0.24972	0.0272950000000001	0.6678325	0.2045225	0.2786225	0.0667825000000002	0.12232575	0.0388857499999997	0.1503725	0.29489275	0.6818	0.1364875	0.262915	0.4686275	0.337415	0.32814675	0.312315	0.44818275	0.2637485	0.4985925	0.26596	0.24327775	0.3593825	0.307655	0.24005	0.17787175	0.33740825	0.446325	0.111093	0.3529825	0.513555	0.21245
AHCYL2	-1.393315	-1.127075	-1.00484005	-0.80706	-1.113405	-0.928565	-1.006175	-1.05274	-0.94684	-0.58064	-1.062275	-0.824575	-1.244765	-1.25981	-1.04056	-0.568455	-1.10246	-1.298115	-1.3813	-1.07506	-1.48267	-1.34027985	-1.157125	-1.3126415	-1.3247045	-1.087014	-1.4218315	-0.7704605	-1.0791367	-0.72831825	-1.3655235	-1.0441287	-1.831625	-0.9512698	-0.923765	-1.179807	-0.7670695	-0.768624	-0.9499285	-1.2101185	-0.98447	-0.829927	-0.8501135	-1.123648	-0.6758955	-0.6856264	-0.81021	-0.835465	-0.80639515
AHDC1	-3.08427666666667	-2.83901666666667	-3.01200666666667	-2.9325	-2.64019333333333	-2.93359333333333	-2.64900666666667	-2.60429	-3.01439	-2.98084666666667	-2.88482666666667	-3.03078333333333	-3.18516	-2.90207	-2.81838	-2.88412666666667	-3.04337666666667	-2.93984666666667	-2.47456666666667	-2.95375	-3.17171666666667	-3.01414666666667	-3.06455	-2.83739	-2.71211	-3.31936666666667	-3.00046666666667	-2.90256	-2.32111333333333	-2.34695	-2.71675666666667	-2.81475666666667	-2.70416666666667	-2.62375333333333	-2.9483	-3.11036	-2.77022666666667	-2.61215	-2.48755666666667	-3.00071333333333	-2.73259333333333	-2.87100666666667	-2.77996666666667	-2.69696	-2.99022333333333	-2.59519	-2.75063666666667	-2.89878333333333	-2.98349333333333
AHI1	-3.61188998	-3.188532	-2.781198	-2.554002	-3.923322	-3.638588	-3.754054	-3.101348	-2.923098	-2.685352	-3.569866	-2.986928	-3.319794	-3.081686	-3.992074	-3.364396	-2.969294	-3.728344	-2.879448	-3.524630008	-3.429764	-3.355906	-3.41125392	-3.1563902	-3.2177748	-3.2042549	-3.4394	-2.692514	-3.6320824	-3.0169448	-3.9292794	-3.6305584	-3.815214	-3.976794	-3.3318522	-3.1805944	-3.8959296	-2.414574	-3.619654	-3.7456548	-3.399178	-3.5034423	-4.118688	-3.2584992	-3.1744352	-3.9089182	-2.502082	-3.42540404	-3.547768
AHNAK	-0.499162581	-0.7836925	-0.447355	-0.3208975	-0.7706675	-0.3259825	-0.459665	-0.20394	-0.302482625	-0.354945	-0.236542475	-0.69829	-0.613045	-0.666605	-0.50992	-0.6832525	-0.5654125	-0.5934749	-0.147945	-0.5831075	-0.240015	-0.850822425	-0.282475	-0.5331805	-0.139057	-0.0684842499999998	-0.225054	-0.1124045	0.0188390000000001	-0.22283525	-0.43262	-0.5069222	0.00817800000000013	0.0898835000000001	0.0169677500000001	-0.3331448	-0.15861325	-0.252269	-0.22867725	-0.0716325	-0.1090635	-0.32748825	-0.4971565	-0.54740525	-0.0121435	-0.35000675	-0.15269	-0.2007525	-0.12187
AHNAK2	-2.499065	-3.54623	-3.37337	-3.068185	-3.939595	-2.56016	-3.45502	-2.699845	-2.86039	-3.07757	-3.23748	-3.55283	-2.95482	-3.56712	-2.995535	-2.89064	-2.87195	-3.437455	-3.165245	-3.6012	-2.85603	-2.93043	-3.692005	-3.08986	-3.17614	-3.71918	-2.837265	-3.395465	-2.52051	-3.389355	-4.13688	-3.1642	-2.88498	-4.15855	-3.17427	-3.31501	-3.738255	-3.44204	-3.311675	-2.955495	-2.675145	-3.403425	-3.67284	-3.319295	-2.645265	-3.746615	-3.904635	-3.920305	-3.72713
AHR	1.0622	0.8575	0.7943	1.2945	0.8228	1.1263	1.1169	1.1599	1.0872	1.3758	0.0593996	1.7179	0.534	1.1699	0.7555	1.2737	1.0432	1.8564	0.7477	1.6385	0.7749	0.6281	0.97	1.09379	1.11836	-0.0257778	1.50811	0.670346	1.94833	0.241765	1.28747	1.42189	0.96023	1.37027	1.7425	0.612502	2.10229	1.93906	1.94976	1.68637	1.68067	1.47935	1.2967	1.44753	1.45812	0.727149	0.6355	1.8145	0.9142
AHRR	-4.32186	-3.16308	-2.76457	-5.13456	-4.96514	-2.54161	-3.98199	-4.67478	-4.501	-2.8213	-3.6856	-3.32302	-3.80951	-3.75293	-3.9549	-5.39953	-5.26151	-3.86428	-4.56943	-3.01309	-4.11895	-3.92239	-4.49867	-3.91681	-4.56311	-4.23967	-3.36948	-4.05605	-2.24532	-2.86459	-4.48155	-5.46048	-2.59048	-1.94599	-3.25836	-3.31501	-3.11894	-3.10736	-3.96377	-3.04166	-2.36704	-3.33366	-3.9763	-5.01606	-2.88878	-5.10488	-4.51156	-4.21385	-4.60682
AHSA1	2.1467	2.0058	2.2076	2.0441	1.8664	1.949	1.5465	1.8541	2.0723	2.1226	2.0365	1.9565	2.2942	2.0096	1.8781	2.1266	2.3849	2.123	2.3474	2.0754	2.5668	1.9135	2.1155	2.28776	2.46749	2.73763	2.70175	2.43287	2.24602	2.63916	2.23013	2.69276	2.56855	2.54562	2.49557	2.02102	2.31595	2.31424	2.184	2.24294	2.33893	2.42631	2.70123	1.4751	2.55499	2.88938	2.5879	2.2575	2.3629
AHSA2	1.4882875	1.4622775	1.097209925	1.468499975	1.74649	1.247075	1.225700075	1.525775	1.42544	1.7748875	1.1682625	1.60809	1.286800075	1.40461	1.461985	1.615025	1.55625	1.41136	1.0164775	1.241662525	1.4619675	1.15111	1.3238225	1.448587575	1.95848275	1.51843825	2.14334925	1.40171755	1.448864	1.3397285	1.087347625	1.018272625	1.579986	0.5018165	2.002739	1.27635825	1.89274825	2.55797	2.4252075	1.69436725	1.359733	1.45935705	1.316901175	0.94280875	1.4525455	1.297505	1.73035	1.851625	1.462925
AHSG	-4.35578	-4.995735	-4.56346	-5.13378	-4.92232	-4.390435	-4.69942	-4.791075	-4.700095	-4.744155	-4.48869	-5.09212	-5.078045	-5.162515	-5.15649	-5.08512	-4.91193	-4.19252	-4.38377	-4.77246	-5.50113	-5.149945	-4.599175	-4.60723	-4.68177	-5.32617	-5.0815	-4.16999	-4.97347	-4.7214	-4.888815	-4.764875	-4.173685	-4.958385	-4.88277	-4.70341	-4.46571	-4.404255	-4.52039	-4.886755	-4.852085	-4.811545	-5.09377	-4.65673	-4.82543	-4.85461	-4.350655	-4.187085	-4.57881
AHSP	1.3662	1.1639	0.6355	0.524	0.5897	0.7934	2.5819	1.775	2.175	0.6492	2.9161	1.8772	3.1017	2.6839	4.0498	1.0376	1.722	2.4847	2.3385	2.1466	1.1075	2.0919	1.1555	4.36024	4.71406	0.784678	1.42557	1.22126	2.85755	2.41444	3.60481	2.28617	4.53669	4.30139	0.908705	3.79593	0.702913	-0.02843	-0.0800323	1.16188	-0.130442	0.657582	0.429528	4.57256	0.155475	0.218539	4.3576	4.334	-0.40446
AICDA	-4.361425	-4.272005	-4.57033	-4.4795	-5.232245	-5.112365	-4.58992	-4.85341	-5.22812	-4.787925	-4.859475	-4.71702	-4.492475	-4.602415	-4.27165	-4.46206	-5.570395	-4.203755	-4.24997	-3.83756	-5.50113	-4.769835	-5.6629	-4.540325	-5.458815	-4.314575	-4.30035	-3.987445	-4.615515	-4.893065	-4.564505	-4.56773	-4.571355	-4.679355	-4.431845	-4.767125	-3.529475	-5.16133	-4.80242	-4.56251	-4.720855	-4.015835	-4.15227	-5.10557	-5.50956	-4.78168	-4.83068	-4.560905	-3.33204
AIDA	1.95019	2.01175	2.0205051	1.647595	2.06006485	1.61695	2.03355005	1.7888	2.06765025	2.16485	1.76285	2.1278501	2.02781495	2.24255	2.3509	1.645655	1.76131	2.29445	1.74825	2.0195501	1.9186851	1.79313	1.16666	3.06918	2.988515	2.1220015	2.261474	2.122826	3.403765	2.267068	2.75621	1.983995	2.7132675	2.421969	2.252297	2.27646855	2.5452995	2.589237	2.394882	2.298935	2.052071	2.220993	1.5839035	2.63233	2.194653	1.4933925	3.3085	3.3056	1.90000015
AIF1	3.476925	3.293615	3.220935	3.48551	3.43751	3.2968925	3.0230675	3.22497	2.82596	3.0523225	3.080505	3.3949875	3.0505175	2.6561125	3.4959275	3.1478175	3.452425	3.35187	3.3712675	2.879985	3.2359875	3.49572	2.991015	3.4025	3.475925	3.341475	3.153475	3.711445	2.44901	3.38945	4.0628695	3.4771675	3.93321	3.6021775	3.5980075	3.6054925	3.721097	3.3327175	3.2827	3.3608625	3.1339375	3.122795	3.4868625	3.5898975	2.810325	3.8404925	3.600625	3.88179	3.25774
AIF1L	-3.9558	-3.872155	-4.087935	-4.2586	-4.12652	-4.177825	-3.414215	-3.217795	-4.214785	-4.39613	-4.302235	-3.647525	-4.33339	-4.122185	-4.09961	-4.40428	-3.782745	-3.7468	-2.974325	-4.301005	-3.607955	-4.056695	-4.5919	-3.407155	-3.98431	-4.585405	-4.999135	-3.58668	-4.303335	-3.658365	-3.499055	-4.069835	-3.830085	-4.25398	-3.47026	-3.730745	-3.18475	-4.431075	-4.066895	-3.50601	-3.33167	-4.541175	-3.3558	-2.67819	-3.740915	-4.625345	-3.918865	-4.10712	-3.745795
AIFM1	1.0519	0.7389	0.9222	0.7658	0.4189	0.3321	0.543	0.3378	0.6995	1.0053	0.2282	0.5988	1.0057	0.7647	0.5266	0.6552	0.3483	0.9283	1.1148	0.7991	1.1413	0.5205	0.9369	0.838677	0.758626	1.21349	1.30075	0.784509	0.910973	0.812283	0.268095	0.793124	0.417318	0.695837	0.320328	0.420989	0.681812	0.961883	0.276757	0.631579	0.991451	0.817392	-0.289327	0.435088	0.953154	0.792979	0.8425	0.6119	0.8712
AIFM2	-1.45375	-1.601425	-1.518325	-1.46803	-1.910665	-1.63756	-1.874855	-1.74674	-1.777575	-1.665385	-1.665155	-1.94701	-1.391755	-1.72447	-1.72327	-1.654865	-1.429315	-1.55475	-1.528945	-1.38728	-1.43666	-2.119435	-1.11702	-1.662945	-1.21778	-1.2785205	-1.385375	-1.645845	-1.4594175	-1.51817	-1.52623	-2.18747	-2.88498	-1.980905	-1.75273	-2.614735	-1.72131	-1.223056	-1.51585	-1.373175	-1.92766	-1.469953	-2.025995	-1.99623	-1.562184	-1.823	-1.11159	-1.57787	-1.59892
AIFM3	-2.48771	-2.47918	-1.83779	-1.92131	-1.53857	-2.29784	-2.29343	-1.77014	-2.2557	-2.2848	-2.04728	-1.85594	-2.63362	-2.67534	-1.94244	-2.49151	-1.14108	-2.22314	-1.78041	-2.04531	-1.75205	-2.10618	-2.2986	-2.48817	-2.89164	-2.21314	-2.00536	-1.75458	-2.49216	-2.2695	-1.67521	-1.66381	-1.84787	-1.72062	-1.54974	-2.11256	-1.62994	-2.38457	-1.79007	-2.66754	-2.33081	-2.21161	-1.94579	-1.22589	-1.77855	-0.7675	-2.25216	-3.10645	-2.40457
AIG1	-2.12985666666667	-2.11036333333333	-2.23784666666667	-1.63341666666667	-2.26038666666667	-1.77723666666667	-2.22298333333333	-2.20961666666667	-1.94794666666667	-1.41126666666667	-2.58967333333333	-2.16577	-2.27130666666667	-2.35786666666667	-2.14242333333333	-1.83138666666667	-1.94308333333333	-1.79470666666667	-3.0200233	-2.27835	-2.266	-1.98525333333333	-2.33091666666667	-2.24454466666667	-2.46243466666667	-2.20490266666667	-2.81602866666667	-2.57484933333333	-1.51106666666667	-2.2094	-2.135892	-2.06283666666667	-1.99051866666667	-1.50506666666667	-2.78072583333333	-2.02289333333333	-1.32961666666667	-2.13315333333333	-1.937458	-1.75939333333333	-2.2557	-2.45480633333333	-1.78927533333333	-1.55351666666667	-1.87586333333333	-2.95041466666667	-2.05257333333333	-2.41473333333333	-1.6432
AIM1	3.6293	3.4367	3.6018	3.483	3.3534	3.459	3.4289	3.5089	3.5224	3.453	3.3238	3.5708	3.3698	3.4577	3.4075	3.4762	3.1988	3.6516	3.5428	3.746	3.4166	3.4703	3.4851	3.87354	3.78676	4.00769	4.31628	4.0268	3.84087	4.04072	3.87106	3.90688	3.85342	3.87305	4.2181	3.79525	4.20642	4.10715	3.75479	3.88454	3.93572	3.67373	4.0467	3.61738	3.65585	3.98107	4.013	4.1807	4.1062
AIM1L	-3.074035	-3.25546	-2.724925	-2.695615	-2.64154	-2.731405	-2.93013	-2.7387	-2.824765	-3.25759	-2.62617	-2.884255	-3.338785	-3.23613	-2.735825	-2.96159	-2.89845	-2.89967	-2.697055	-3.04812	-3.35486	-2.59769	-3.74468	-2.836	-2.80077	-2.897695	-3.13865	-3.27357	-3.105055	-3.17331	-3.168565	-3.63268	-3.29598	-3.345825	-2.958445	-2.91953	-3.294305	-3.44566	-2.906195	-3.06641	-2.976915	-3.50329	-2.547135	-2.3325	-3.17649	-2.804185	-3.03674	-3.102195	-2.905945
AIM2	1.2114	1.3436	1.3572	2.0857	0.9536	1.1295	2.3435	1.0744	0.7749	2.2897	0.7809	2.4218	1.4385	1.3239	1.2168	1.3209	1.13	1.8462	0.7967	1.1053	1.1203	1.7932	1.1313	2.72386	2.09327	3.05447	1.76095	1.74377	1.71319	2.91504	1.96651	2.92468	3.48149	0.433253	1.61237	0.967103	2.92205	1.97475	1.63429	1.47074	1.96378	0.841083	2.16353	1.58399	1.27285	1.80576	2.7042	3.523	3.2169
AIMP1	1.125	1.03313333333333	1.0373	1.24806666666667	1.97486666666667	0.9115	0.774166666666667	1.09213333333333	1.2433	1.5648	0.683833333333333	1.21116666666667	0.6861333	1.18476666666667	0.962066666666667	0.938666666666667	1.26006666666667	1.05073333333333	0.8176	1.19833333333333	1.20963333333333	0.554523333333333	0.7532	0.940332	0.815053666666667	0.372436	1.23106833333333	1.175686	1.53297133333333	1.096119	0.271877666666667	1.16097366666667	1.0154895	0.314693666666667	1.18165033333333	0.372821333333333	1.306369	1.85135	1.92341	1.45565333333333	1.06631933333333	0.792437666666667	0.624792333333333	0.656355266666667	1.208032	0.945928933333333	1.0687	0.977133333333334	0.761966666666667
AIMP2	2.88396666666667	2.63053333333333	2.84826666666667	2.89386666666667	2.16873333333333	2.45663333333333	2.6464	2.52173333333333	2.6692	2.88156666666667	2.50076666666667	2.62886666666667	2.7024	2.58366666666667	2.8017	2.58026666666667	2.57586666666667	2.8007	3.06296666666667	2.63263333333333	2.78773333333333	2.51903333333333	2.545	3.09421	2.98718333333333	3.01928333333333	2.89970666666667	2.88549	3.08409333333333	2.87205333333333	3.04838666666667	2.82727333333333	3.84541333333333	3.52064	2.66186333333333	3.09962	2.82139666666667	2.68997666666667	2.40956333333333	2.58701666666667	2.73354	2.8318	2.67541333333333	2.95802333333333	2.65002333333333	2.95486	3.3616	3.14156666666667	2.71006666666667
AIP	1.86715	2.01345	1.96305	1.94065	2.14375	1.66225	1.7947	1.7617	1.846	1.9568	1.6458	1.7388	1.676	1.61995	2.02275	1.7918	2.26115	1.9886	2.13505	1.9319	2.2003	1.8287	1.7901	1.562567	1.833383	2.0793815	1.678476	1.790005	1.547841	1.8914875	1.8160315	1.5425895	1.948201	1.8656145	1.3222535	2.1081155	1.198638	1.828619	1.24326005	1.6462585	1.465308	1.7499025	1.6130125	2.1211	1.7394945	2.2219135	1.88775	1.243615	1.5018
AIPL1	-3.975675	-3.77994	-3.59213	-3.18444	-3.83391	-3.58236	-3.794365	-3.72765	-3.77566	-3.68973	-3.28175	-3.75832	-3.35289	-4.005425	-2.98432	-3.970935	-3.58677	-4.00797	-3.15411	-3.807825	-3.614065	-3.35867	-3.647725	-3.86054	-4.12322	-3.314825	-3.88796	-3.571695	-3.939355	-4.020325	-3.318215	-3.880715	-3.637145	-3.4416	-4.033295	-3.615425	-3.69365	-3.83287	-4.133855	-3.699065	-3.57831	-3.595645	-3.41708	-3.741845	-3.57603	-3.25891	-4.003455	-3.854025	-3.75673
AIRE	-2.75014	-3.3719	-3.07058	-2.87548	-2.92918	-3.14073	-2.71246	-2.57654	-3.66531	-3.5002	-2.86907	-3.26755	-2.229	-2.98568	-2.99279	-2.54539	-2.44924	-3.109	-2.30873	-2.64936	-2.73663	-3.19404	-3.06579	-3.19678	-2.82891	-2.50348	-3.12876	-2.46812	-1.87984	-2.79913	-2.87365	-3.42338	-2.77674	-2.17185	-2.88442	-2.6516	-2.95133	-2.80111	-2.73947	-3.104	-2.742	-2.90802	-2.17252	-2.97829	-2.31824	-3.09899	-2.65686	-3.30186	-2.61439
AJAP1	-4.27372	-4.49416	-4.814755	-4.89946	-4.5724425	-4.700165	-4.465375	-4.70411	-4.6820825	-4.8643775	-5.1506775	-4.3936325	-4.32363	-4.159965	-4.572795	-4.1541175	-5.0176025	-4.4003175	-4.523405	-4.405985	-4.388895	-3.901405	-5.4506725	-4.4054925	-4.97226	-5.184785	-4.412695	-4.75795	-5.267935	-4.5968625	-4.34002	-4.97536	-4.2743275	-5.1387675	-4.278605	-4.2014225	-4.7311225	-4.2225625	-4.5424575	-4.675365	-4.1062475	-4.3717125	-5.093725	-4.4519875	-4.7766625	-4.904365	-4.393585	-4.60977	-5.0613
AJUBA	-4.9350125	-4.381425	-4.4052175	-4.834005	-5.321375	-3.95732	-4.6600625	-4.831965	-4.2147975	-4.48425	-4.7353425	-4.86036	-5.0760625	-4.842185	-5.0257125	-4.2889075	-4.5355625	-4.762	-4.7358725	-4.9766975	-4.431205	-4.7538675	-5.713685	-4.937025	-4.7254125	-4.509625	-4.91771	-4.8029675	-4.00882	-4.5544875	-4.6870325	-5.2481125	-4.208675	-5.28667	-4.9479225	-4.1751675	-4.9811125	-4.507925	-4.8770925	-4.7884075	-4.4174625	-4.7307175	-4.73122	-4.7865275	-4.181935	-4.54757	-4.8255825	-4.272615	-4.2309775
AK000798	-3.52817	-3.21253	-2.84558	-3.24885	-4.87536	-3.61235	-3.60461	-3.55664	-4.5841	-2.52825	-3.15033	-4.20885	-4.32741	-4.76961	-3.39521	-3.89895	-3.42654	-4.29102	-2.71081	-4.70244	-4.19975	-4.38846	-2.89731	-4.60723	-5.05522	-4.95114	-4.75205	-3.49779	-4.1273	-4.47214	-4.15942	-5.18555	-4.45244	-4.60129	-4.49255	-3.31501	-5.16055	-4.31601	-4.21789	-4.06168	-4.84502	-4.29261	-5.31826	-4.61193	-4.59055	-3.60948	-3.73174	-4.37003	-4.03157
AK021537	-3.52817	-3.55092	-3.45919	-2.95051	-2.57967	-3.17202	-2.3127	-2.47481	-3.56905	-2.93389	-3.08293	-3.70805	-2.43063	-3.11741	-2.99279	-2.65958	-2.69861	-3.46709	-3.15097	-3.12041	-3.12129	-2.9984	-2.654	-3.46893	-3.17404	-4.40637	-3.45947	-3.75994	-2.79013	-3.24549	-2.45379	-2.5498	-3.75039	-3.28129	-2.50099	-2.9111	-2.58116	-3.28875	-2.27898	-3.9439	-2.52181	-2.71142	-2.47156	-2.0611	-2.45546	-3.49351	-3.73174	-3.01753	-3.33071
AK021804	-4.198815	-4.95043	-4.31348	-4.378935	-4.08004	-5.46703	-4.775975	-4.161915	-4.053425	-4.687815	-5.282885	-4.52451	-4.465115	-4.78181	-5.21832	-5.14008	-4.254955	-5.00722	-4.79058	-4.385355	-5.279945	-4.82162	-4.35799	-5.03047	-5.285305	-5.68384	-5.0012	-5.04947	-5.621685	-5.444965	-4.48155	-5.646385	-4.843455	-5.31682	-5.78763	-5.24097	-5.160545	-5.412325	-5.204135	-5.61306	-5.966915	-5.60263	-5.094335	-5.414055	-5.14215	-4.197095	-5.20301	-5.52733	-5.88603
AK021933	-4.840985	-4.756445	-5.28085	-4.955125	-4.580835	-4.448005	-4.21986	-4.056	-4.80992	-4.820525	-4.562575	-4.945505	-4.90848	-4.77335	-4.917345	-4.59479	-4.776355	-4.226345	-4.68334	-4.367235	-5.277905	-4.62443	-4.85212	-4.617965	-4.748825	-5.417805	-5.15971	-4.71429	-4.697935	-4.675855	-4.568485	-5.042945	-4.23923	-4.54082	-4.648365	-4.451935	-4.497835	-3.737985	-4.424845	-4.13452	-4.576085	-5.141755	-4.890975	-3.713015	-4.687695	-4.48507	-4.896295	-5.08091	-5.099735
AK021977	-4.23944	-4.77108	-4.7867	-5.03662	-5.92724	-5.28366	-5.53493	-5.39858	-4.75823	-4.96573	-5.04298	-5.15032	-4.49057	-5.60847	-5.62126	-5.1656	-3.67129	-4.59465	-5.23149	-5.57762	-5.33395	-4.92803	-4.49867	-5.04732	-5.38346	-5.68724	-4.91616	-5.36822	-5.55338	-5.13852	-4.97262	-5.59349	-4.71854	-5.04072	-5.99994	-4.57925	-5.59501	-4.65091	-5.2467	-5.33988	-5.91251	-5.52252	-5.42927	-5.21859	-5.57921	-5.26044	-4.67225	-5.16204	-5.16649
AK024936	-3.25281	-4.45259	-3.98217	-4.11793	-3.39135	-4.00433	-4.11005	-3.90447	-4.12846	-3.75185	-3.95218	-5.15032	-3.94738	-3.91642	-3.30525	-4.8621	-4.09631	-4.70272	-3.61673	-3.8829	-2.31393	-4.0081	-5.51067	-4.60723	-4.56311	-3.80278	-5.40864	-4.37911	-4.53376	-3.75997	-3.71822	-4.23112	-4.71854	-4.45588	-3.18892	-2.84177	-4.20489	-4.82342	-4.28692	-4.47361	-4.99893	-3.33366	-5.31826	-2.97829	-4.70509	-5.10488	-3.87897	-3.40956	-4.74048
AK025288	2.6819	2.4776	2.4196	3.0498	1.5268	2.3896	2.4722	2.64	2.4822	2.6768	2.3879	2.6506	2.7267	2.4155	2.5203	2.2654	1.8898	2.2816	2.1351	2.49	2.5121	2.8715	2.3958	3.14084	3.71027	3.25096	2.04932	2.92976	2.29397	2.79697	3.31079	3.0686	2.86486	2.83769	2.94118	3.16683	2.58164	2.99487	1.92553	2.60754	2.32906	2.87285	2.50124	2.36388	2.26729	3.64018	3.2183	3.0788	3.3337
AK026905	1.7419	1.8534	1.3367	1.4077	0.6011	1.3589	0.8377	0.8154	0.9996	1.5481	1.3554	1.7316	1.771	0.7364	1.6803	1.447	1.7131	1.0397	0.9141	1.1483	1.8055	1.9919	1.075	1.27345	1.73156	1.55331	1.3873	1.97352	1.08647	1.78708	2.5583	1.90889	2.1726	2.4611	1.91409	2.06236	2.05875	2.44905	1.54697	2.28002	1.7179	2.06984	1.94332	2.04715	1.19703	2.6423	1.4007	1.8563	1.3428
AK054988	-4.56728	-3.90653	-3.17141	-3.75169	-4.44503	-3.11012	-2.93325	-4.33836	-2.99928	-3.05601	-3.22104	-3.16261	-3.68039	-2.92407	-3.82442	-3.89895	-4.47218	-4.02306	-3.61673	-3.65285	-3.59077	-3.76225	-4.42856	-3.46893	-4.25657	-4.58198	-4.75205	-4.37911	-3.48475	-3.88571	-4.31873	-3.99432	-4.71854	-4.74811	-2.9404	-3.40924	-3.98154	-3.38859	-4.21789	-4.06168	-4.15324	-4.04873	-4.75866	-3.26049	-3.511	-4.15185	-4.67225	-3.91677	-3.46002
AK055458	-1.48472	-2.031425	-1.45228	-0.8134	-2.92181	-1.179545	-1.608955	-1.75988	-2.05507	-1.944765	-1.11828	-1.75494	-1.816815	-1.609795	-2.558745	-2.177985	-2.53833	-2.386125	-1.940795	-1.34692515	-1.279945075	-1.80913	-2.03602	-1.8447525	-1.993017	-1.558638	-3.04124	-1.44873125	-2.08323	-1.2974709	-0.889175	-1.537435	-2.3812375	-2.074662	-1.494152	-2.061435	-1.23128735	-1.08508895	-1.45506995	-1.7138375	-1.5357207	-1.6983645	-2.1800885	-2.2393755	-1.4503864	-2.0518885	-1.84247	-1.579485	-1.5889702
AK055981	-1.6139	-1.37247	-1.77693	-1.19547	-1.58974	-1.29457	-1.78293	-1.96332	-1.40332	-1.40087	-1.86634	-1.75709	-1.76957	-1.30597	-1.10451	-1.7605	-1.61914	-1.23353	-1.87172	-1.26219	-1.26884	-1.70067	-0.91268	-1.00286	-1.03476	-0.568473	-1.2754	-1.64617	-1.30621	-1.44724	-2.03514	-1.86657	-1.796	-1.5788	-1.32821	-1.95763	-1.56797	-1.05994	-1.24971	-1.08714	-1.35467	-1.13872	-1.36615	-2.74234	-0.921441	-1.28003	-1.35985	-1.59724	-1.0377
AK056098	-3.25281	-3.48879	-3.2798	-3.45173	-3.0316	-3.23669	-3.75459	-3.0752	-3.47878	-3.5002	-2.63378	-3.11286	-3.10865	-3.18807	-3.44239	-3.68264	-3.069	-3.79039	-3.33335	-3.27716	-3.43324	-3.09291	-3.78365	-3.46893	-3.52502	-3.45514	-3.45947	-4.05605	-3.16608	-3.43102	-4.15942	-3.20142	-3.75039	-4.04092	-3.6663	-3.40924	-3.69303	-3.49549	-3.02411	-3.3844	-3.54963	-4.29261	-3.4193	-3.89625	-3.92308	-3.28356	-3.00705	-2.9337	-3.75941
AK056982	-1.90323	-1.75656	-3.59209	-2.5208	-2.15674	-3.14073	-3.34456	-3.00259	-3.27509	-3.44354	-2.51795	-2.33728	-3.55988	-3.26233	-3.54165	-2.96751	-2.54388	-3.02113	-2.84316	-3.31916	-2.73663	-2.95337	-2.10253	-4.90145	-3.98008	-3.35511	-4.28545	-3.75994	-2.736	-5.62297	-2.51583	-2.59417	-4.17434	-3.67711	-3.05931	-3.1408	-3.30862	-2.28473	-3.54965	-2.92452	-2.94609	-2.71142	-3.4193	-2.67154	-3.70263	-2.71946	-3.10907	-3.30186	-3.84486
AK074476	-3.40347333333333	-3.46689666666667	-3.21622666666667	-3.04411333333333	-3.25207333333333	-3.31722333333333	-3.14789666666667	-2.95898666666667	-3.21281	-3.07511666666667	-2.88609	-3.23768	-2.73168666666667	-3.13012333333333	-3.28601666666667	-3.59794666666667	-3.25361333333333	-3.08460333333333	-3.09896333333333	-3.1043	-3.33199	-2.86815	-3.04542	-3.75728	-3.11213033333333	-2.99444	-3.20690366666667	-3.24880933333333	-2.92331433333333	-3.40863666666667	-3.92315333333333	-3.18026	-3.18188766666667	-2.58271466666667	-2.79470166666667	-3.14517666666667	-2.84407266666667	-2.44389733333333	-2.830842	-3.140034	-3.30997466666667	-2.97307	-3.54080966666667	-3.38502666666667	-2.73358133333333	-2.97441666666667	-2.67527666666667	-3.15218333333333	-2.94050333333333
AK090844	2.5541	2.2489	2.3745	2.0049	1.8218	2.0423	2.1644	2.1602	1.9628	2.4185	1.9334	2.6844	2.2045	2.1041	1.7826	2.1223	2.0144	2.0778	1.492	2.2579	2.0849	2.0919	1.9027	2.0499	2.30039	2.15332	1.32794	2.46545	1.80278	2.31632	2.82392	2.26148	1.70377	2.12406	2.3026	1.27124	2.47651	2.35544	2.07255	2.27544	2.13385	1.9979	2.27913	2.5157	1.69217	2.27024	2.1963	2.5457	1.8923
AK091729	-0.50895	-0.88776	-0.6867	-1.05431	-0.2225	-0.84682	-1.1774	-1.42356	-1.06276	-0.91336	-1.37812	-0.56503	-0.9549	-0.8257	-0.55827	-1.0144	-0.1457	-0.88431	-0.79401	-0.90155	-0.43945	-0.23919	-0.3903	-0.984791	-0.704003	-0.0451546	0.302518	-0.143431	-0.347762	-0.572147	-0.473411	-0.583544	-1.90168	-1.91156	-0.249006	-1.46469	-0.238182	0.498469	-0.0678177	-0.156847	-0.932031	-0.725217	-0.0906706	-1.20075	-0.735158	-0.337914	-0.48435	-0.83723	-0.21418
AK093205	-5.069315	-5.957165	-5.33865	-6.04642	-5.802655	-4.886635	-5.8376	-6.072185	-5.183965	-6.00244	-5.909545	-5.62491	-5.364015	-5.53455	-6.230485	-6.38792	-5.950825	-6.14029	-5.692985	-6.172195	-6.3788	-4.92898	-6.054355	-5.465325	-5.84297	-5.939925	-5.86981	-5.591665	-5.94918	-5.840405	-5.647275	-5.90817	-5.08652	-5.59056	-5.930015	-5.30844	-5.79845	-5.948945	-5.97906	-6.22551	-6.250695	-6.06402	-5.853425	-5.60952	-6.396175	-5.76465	-5.35074	-5.65816	-6.34001
AK094644	-3.01043	-2.78098	-3.45919	-3.24885	-3.22032	-3.27015	-2.73828	-3.40875	-2.56842	-2.71686	-3.49961	-3.38068	-2.54311	-3.18807	-3.76329	-3.3595	-2.42652	-3.86428	-2.47776	-3.65285	-3.8985	-3.30277	-2.52556	-3.11601	-4.40658	-5.13928	-5.0815	-3.75994	-5.26857	-3.88571	-3.71822	-3.99432	-4.03285	-4.60129	-4.3528	-4.0744	-3.98154	-4.31601	-3.22646	-4.79906	-4.27801	-4.42681	-4.44002	-3.89625	-3.6359	-4.30482	-4.18975	-3.77831	-4.35728
AK096159	-4.07503	-4.88149	-4.7867	-5.03662	-3.5852	-3.89594	-3.34456	-4.03892	-5.22785	-4.42044	-4.25993	-5.57422	-5.16128	-4.41912	-5.27174	-5.08843	-2.84157	-4.92637	-5.64688	-3.76369	-4.56369	-4.0081	-5.19107	-4.90145	-4.8893	-4.95114	-4.75205	-4.54663	-4.53376	-4.97066	-4.48155	-5.46048	-4.84566	-4.895	-4.49255	-5.07591	-4.45428	-2.60771	-4.28692	-3.04166	-4.41019	-3.33366	-5.31826	-5.41721	-4.59055	-4.30482	-4.83068	-4.68958	-5.45899
AK097370	-1.6139	-1.89098	-1.85866	-2.21305	-3.48507	-2.29784	-2.27441	-2.05213	-2.29368	-2.47049	-1.74413	-3.78264	-2.9452	-2.5537	-2.14217	-2.62051	-1.56851	-1.59664	-2.84316	-2.91321	-2.36047	-3.04488	-2.87105	-2.01497	-2.5506	-2.04767	-1.67339	-1.87179	-2.58481	-2.67651	-2.51583	-1.27272	-2.42431	-1.60607	-2.4595	-2.15405	-2.46365	-1.60508	-1.60219	-3.83454	-1.95497	-1.97259	-1.24502	-1.53593	-2.03402	-1.28003	-1.20952	-2.57481	-2.47118
AK097453	2.4971	2.18	2.2594	2.0344	1.6491	2.1161	1.8525	1.3171	1.485	1.6329	1.9303	2.217	2.07	1.5388	2.1327	1.7413	1.8841	1.8002	1.6481	1.6831	2.521	2.6686	1.8144	1.92165	2.46749	2.75873	2.63936	2.70089	1.52095	2.27133	2.36747	2.45354	2.41195	2.36079	3.02212	2.41596	2.5552	2.70423	2.20177	2.33393	1.80596	2.03945	2.67844	2.55498	1.63585	2.62268	2.4111	2.729	2.5392
AK098263	-4.40411	-4.25552	-3.66313	-4.84107	-4.78642	-3.61235	-3.6529	-4.10996	-4.501	-4.22873	-4.67597	-3.4407	-2.83369	-3.65166	-4.25504	-4.8621	-3.96337	-4.59465	-5.01256	-4.37363	-4.87809	-4.191	-3.99195	-3.91681	-5.2205	-3.26152	-2.79968	-3.16644	-4.00384	-5.13852	-4.15942	-2.42434	-4.31452	-4.60129	-5.56578	-4.19852	-3.78348	-4.1576	-4.21789	-3.73268	-4.03596	-4.04873	-3.9763	-3.16018	-4.37544	-4.94587	-3.45911	-4.52918	-3.60203
AK1	0.68694	0.93063	1.02391	0.474725	0.993275	0.42964	1.17841	0.538805	0.88044	0.55857	1.119855	0.904195	0.975015	1.11727	1.03761	0.615345	0.931935	0.740825	1.23538	0.667985	0.65543	0.9229	0.563825	1.0286285	1.246888	1.319827	0.465885	0.665848	0.72168	1.162309	1.071331	0.12639	1.5207305	1.188581	0.261085	1.2334955	0.064195	1.037054	0.303745	0.6028465	0.132415	0.619455	0.17877	0.94258	0.519655	1.125067	1.142045	0.7297	0.49004
AK130486	-2.705925	-2.573295	-2.13596	-1.80427	-1.222475	-1.967875	-1.90726	-2.41474	-1.97602	-2.098435	-1.713085	-2.496465	-1.934415	-1.627625	-1.629065	-1.78731	-1.740065	-2.615475	-2.690035	-2.50424	-1.758835	-1.884215	-2.04537	-2.16968	-1.82963	-2.532865	-2.484595	-2.51213	-1.955235	-1.970425	-2.7055	-2.571985	-2.276685	-2.62936	-2.40785	-1.85794	-2.287225	-1.43586	-1.83136	-1.91341	-2.323025	-2.38817	-2.645445	-2.262895	-2.036585	-2.34031	-2.515865	-2.37031	-2.32946
AK131021	-4.64782	-4.99309	-4.7867	-5.2321	-4.78642	-3.7472	-3.86391	-4.03892	-4.19726	-5.3186	-4.32618	-5.6756	-5.32416	-4.69829	-4.82365	-4.51218	-4.9007	-4.81349	-3.69605	-4.37363	-5.1027	-4.59829	-4.10692	-5.19086	-4.40658	-4.76444	-4.43503	-4.54663	-4.00384	-4.97066	-4.64602	-4.90434	-4.96837	-4.74811	-3.97711	-5.30844	-3.78348	-4.48107	-4.21789	-4.47361	-3.63528	-4.56895	-4.24317	-5.01606	-4.48057	-4.78471	-4.03212	-4.68958	-4.87906
AK2	0.475201666666667	0.317303333333333	0.443765	0.346808333333333	0.455491666666667	0.400231666666667	0.157326716666667	0.37886	0.534998333333333	0.460054966666667	-0.06726	0.248693396666667	0.449033333333333	0.367758333333333	0.430230016666667	0.427836666666667	0.481411616666667	0.372041666666667	0.545434966666667	0.40315	0.648975	0.472305	0.23633	0.122813666666667	0.585688166666667	0.342597666666667	0.169348666666667	0.34918515	0.29485	0.6095815	0.4819825	0.718075166666667	0.50363875	0.200921666666667	0.572885	0.293741716666667	0.692094166666667	0.6370725	0.6575835	0.6583865	0.776059333333333	0.740928	0.294305033333333	0.450281666666667	0.981463166666667	0.6940675	0.419188333333333	0.354816666666667	0.332555
AK3	0.117575	0.40088	-0.32163	-0.245215	0.231135	-0.26944	-0.18309	0.14771	0.16889	0.410865	-0.27043	0.498695	-0.388415	-0.055875	-0.297265	-0.0299349999999999	0.00900499999999993	-0.039085	-0.784915	0.247385	0.36836	-0.39591	-0.38249	0.21537	-0.22399	0.0562550000000001	0.126645	-0.034485	0.749139	0.18101	-0.4246415	-0.10959	-0.2436135	-0.202588	0.1812	-0.263382	0.5125845	0.936105	0.687535	0.493116	0.103885	-0.36242	-0.16152	-0.630805	0.5864785	-0.43168	0.43935	-0.31152	0.127575
AK5	-1.396705	-0.44047	-1.32034	-0.80980015	-0.35402	-0.895375	-1.086945	-0.54193	-1.0445602	-1.163880015	-1.25594	-0.588105	-0.716195	-0.969045	-2.25306	-1.629205	-1.65717	-1.029045	-0.99617	-0.667275	-1.015515	-1.39828	-1.008850115	-0.93500695	-0.77996	-2.22872	-1.9283215	-1.88493	-1.476507	-0.50391	-2.4607225	-1.8014595	-0.753252	-2.41842	-1.6289275	-1.7583045	-1.466573	-0.0780955	-0.7701565	-1.397626	-0.992611	-1.6466195	-2.70416	-1.9590575	-0.5314235	-1.12608695	-0.68577	-1.401775	-2.67134
AK6	0.7462	0.5142	0.6091	0.6563	1.9859	0.246	0.1408	0.6731	0.6021	1.0651	-0.1575	1.117	-0.18271	0.9365	0.4704	0.5521	0.8682	0.6049	0.6026	0.3774	0.7614	-0.12244	0.0892	0.41062	0.567803	-0.135721	0.786937	1.17768	0.944511	0.775159	-0.220054	0.376675	0.439125	0.128639	0.704858	-0.216903	0.8577	1.781	1.57191	0.612319	0.170592	0.0465889	0.109379	0.0927324	0.336819	0.406155	0.9163	0.7324	0.1714
AK7	-4.8034	-5.05806	-5.44262	-5.008965	-4.980955	-4.541515	-4.6945	-4.7456375	-4.886395	-5.0192125	-4.7350725	-5.199855	-4.6079225	-4.7098225	-4.4137125	-5.1430325	-4.9141225	-5.321185	-4.5230425	-5.1265475	-4.8706	-4.801355	-5.238265	-4.9288725	-4.70041	-4.804275	-4.77995	-4.801345	-5.1075375	-4.8561275	-4.60465	-5.1102625	-4.1382775	-4.6100575	-5.0411025	-4.7563525	-5.0586725	-5.1529325	-5.1473425	-5.4309425	-5.2329125	-5.3182875	-4.917835	-4.63433	-4.8908675	-4.8563875	-4.42905	-4.534515	-5.1023475
AK8	-4.356975	-4.64606	-3.78357	-4.2158	-4.28596	-4.211315	-4.380625	-4.6563	-4.428895	-4.584645	-4.224075	-4.10553	-4.413435	-3.58543	-4.419525	-4.06861	-4.58102	-4.207495	-3.97129	-4.282415	-4.441825	-4.51404	-4.55298	-3.516605	-4.088865	-4.48229	-4.51342	-3.214515	-3.379595	-4.47339	-3.480665	-4.136085	-4.099565	-3.68721	-4.064185	-4.075105	-4.31579	-4.13227	-3.46589	-4.43407	-4.086035	-3.518845	-4.208525	-4.293905	-4.147345	-4.7814	-3.3378	-4.47992	-4.63794
AK9	-1.30328666666667	-1.63462666666667	-2.13561	-1.1897	-1.37322333333333	-1.82834	-1.64516333333333	-1.76373333333333	-1.73438	-1.70471666666667	-1.69960333333333	-1.90139333333333	-2.09690333333333	-1.78237	-1.86948666666667	-2.15017	-1.74848666666667	-1.93274333333333	-2.34014	-1.39652	-1.97915	-1.90987	-2.30580333333333	-2.09166333333333	-1.89362333333333	-1.97155	-2.55116333333333	-1.50319333333333	-1.79665	-2.10748333333333	-2.27054333333333	-1.90653666666667	-3.36844	-2.05176	-2.51303333333333	-3.25308	-1.55056333333333	-0.963979333333333	-1.30933	-1.38311	-1.91034333333333	-2.07176666666667	-2.18426333333333	-1.98573666666667	-1.94251	-2.16274666666667	-2.06494333333333	-1.45390666666667	-2.02843333333333
AKAP1	-2.2405375	-1.9934425	-2.01727	-1.656735	-1.8788925	-2.0190675	-2.2577175	-2.0140375	-1.86652	-1.9820325	-1.9812975	-2.32504	-2.165675	-1.844435	-2.22414	-2.05443	-1.87952	-1.88485	-1.8895675	-1.9591125	-1.942385	-1.8890375	-1.75164	-2.25984225	-2.429807	-2.57402725	-2.616904	-2.088914	-1.67669375	-1.71726525	-2.241939825	-2.27622325	-3.022187	-2.48815975	-2.39294475	-2.66364135	-2.2875775	-1.7775775	-1.6192675	-1.9779925	-1.86726	-2.3689075	-2.76999675	-2.192637	-2.372985	-2.49046	-2.3256525	-2.4320525	-2.66055
AKAP10	1.5998525	1.40368	1.154395	1.4013025	1.0699675	1.5176375	1.130255	1.3099525	0.8381975	1.478025	0.8162325	1.3249775	0.575224975	1.106045	1.25068	1.0660175	1.2101175	1.2454925	0.775465	1.2611025	1.197275	1.4175325	0.695065	1.04818775	0.85723525	1.2722925	1.126495	1.6309505	1.343547	1.1324245	1.4159595	1.5646655	0.9236065	0.95383025	1.2199475	1.1622525	1.500435	1.77783	1.125399	1.3530615	1.08154	1.19096675	0.970165	1.16167825	0.8222705	1.08958975	1.1628025	1.5320475	1.61303
AKAP11	-0.163585	0.03804	-0.06661	0.155945	0.298275	-0.33414	-0.36438	-0.47452	-0.07168	0.1137	-0.175185	-0.2553	0.7245	0.01844	0.023475	-0.46509	0.19137	-0.275945	-0.336415	-0.19169	0.102125	-0.579905	0.098455	0.097975	0.658164	0.299272	-0.0888199999999999	0.352431	0.4183	0.52805	0.436092	-0.046137	-0.48888	-0.0322265	0.5138825	-0.263389	0.25434	0.611935	0.547015	0.871665	0.2829195	0.2547495	0.0643849999999999	-0.3461595	0.313176	-0.1299965	0.51349	-0.0141450000000001	0.01915
AKAP12	-1.217552	-2.133004	-2.00163	-2.193024	-3.706574	-2.31696	-2.599414	-3.508848	-3.254382	-2.302256	-2.084632	-2.077932	-2.56322	-3.742416	-1.844292	-1.680642	-1.407112	-1.397728	-2.630206	-3.149094	-0.85291	-1.726542	-2.881716	-2.253236	-3.047544	-2.620932	-2.575946	-1.7126784	-2.551104	-1.870827	-1.7759174	-2.95308	-1.9565286	-3.797656	-2.156144	-2.1200988	-1.423067	-2.35728	-2.266094	-1.8375028	-1.303872	-2.373714	-2.245908	-1.9200228	-1.9214316	-1.7773428	-2.509008	-2.864704	-2.667344
AKAP13	1.18740444444444	0.822928888888889	1.04089222222222	1.03083444444444	0.212548888888889	0.877958888888889	0.786924444444445	0.865408888888889	0.778772222222222	0.736231111111111	0.417162222222222	0.820078888888889	0.454732222222222	0.764527777777778	0.689601111111111	0.632463333333333	0.491813333333333	0.985777777777778	0.757304444444444	0.905744444444444	0.800427777777778	0.842094444444444	0.319475555555556	0.611262888888889	0.498728688888889	0.816209333333333	0.0770415555555554	0.869862111111111	-0.0541834888888888	0.479405333333333	0.834533777777778	0.660863222222222	0.618657166666666	0.885217888888889	0.619741888888889	0.998619666666666	0.668611888888889	0.469828444444445	0.272695333333333	0.415515333333333	0.512336111111111	0.608779555555555	0.474470888888889	0.916163111111111	0.393917555555555	0.751404333333334	0.610056666666667	0.392253333333334	0.848306666666667
AKAP14	-4.63839	-5.36341	-5.40880666666667	-4.71848333333333	-4.51198333333333	-5.44035333333333	-5.63594	-5.09245	-5.16642	-5.24195	-5.09121666666667	-5.11384333333333	-4.23656	-5.19769666666667	-5.39117	-5.50359	-5.17102333333333	-4.88994666666667	-5.33595333333333	-5.56981	-5.14196666666667	-5.18758	-5.63982333333333	-5.55244333333333	-5.32329666666667	-5.38260666666667	-5.50622666666667	-5.15442	-5.31660666666667	-4.58976333333333	-4.90889	-5.54915333333333	-5.12281666666667	-5.41266333333333	-5.30578	-4.48155666666667	-5.40374666666667	-5.49732	-5.10541666666667	-4.77256666666667	-5.61762	-5.55789666666667	-5.42094	-5.08357	-4.80765	-5.50511666666667	-4.88231	-5.20153333333333	-5.55259333333333
AKAP17A	-1.06452666666667	-1.25053	-0.849546766666667	-1.20756333333333	-0.843153466666667	-1.30510006666667	-1.45238987333333	-1.24025993333333	-1.30718326666667	-1.11879	-1.52007666666667	-1.01086323333333	-1.42289	-1.33134666666667	-1.15840666666667	-1.23613656666667	-1.1488	-1.20374666666667	-0.96632	-1.47722666666667	-1.14490333333333	-0.874913333333333	-1.28403333333333	-1.327826	-1.01573133333333	-1.06045	-1.208676	-0.9573675	-1.21851933333333	-1.506343	-0.769213	-1.16755133333333	-1.000367	-1.16356566666667	-1.03202133333333	-1.21412333333333	-1.203668	-0.697556333333333	-1.28344766666667	-1.40274733333333	-1.38926713333333	-1.45892566666667	-1.00563766666667	-1.40962833333333	-1.36786466666667	-1.142058	-1.25191333333333	-0.908403333333333	-1.4213
AKAP3	-4.07503	-3.75448	-3.89688	-3.62459	-2.92918	-3.17202	-2.81863	-3.40875	-4.501	-3.75185	-4.46278	-4.20885	-4.91069	-3.46626	-3.22056	-3.76539	-3.78169	-4.81349	-3.86589	-3.12041	-4.37342	-4.38846	-3.47648	-3.91681	-3.85443	-4.23967	-4.28545	-4.37911	-4.393	-3.24549	-4.15942	-3.50547	-3.89114	-3.91318	-4.3528	-4.32462	-3.87951	-3.61022	-3.59562	-3.2374	-4.54936	-3.83555	-4.3398	-4.81268	-4.00431	-4.46243	-3.87897	-3.77831	-4.60682
AKAP4	-4.48598	-4.99309	-4.67713	-4.6486	-5.41596	-3.7472	-3.92178	-4.41936	-4.94146	-4.85073	-4.13195	-4.82402	-4.09375	-4.35158	-4.17453	-4.15126	-3.90053	-4.1083	-4.67951	-4.5344	-4.04195	-4.0081	-4.49867	-4.75434	-4.56311	-5.85824	-4.59107	-3.75994	-3.88711	-4.47214	-3.5867	-4.90434	-4.03285	-4.31321	-5.10038	-4.45182	-4.58793	-4.65091	-4.43149	-4.63159	-3.92598	-4.42681	-3.67284	-4.81268	-3.84593	-4.00498	-4.51156	-4.0623	-3.60203
AKAP5	-2.93762	-2.45982	-3.071915	-3.35508	-2.60307	-3.376525	-3.60245	-2.482905	-3.356495	-2.160665	-1.52945	-2.67265	-2.623175	-3.348575	-3.41131	-4.01972	-1.866385	-3.26944	-2.207065	-3.514245	-2.090235	-3.691345	-2.438495	-4.43529	-2.563045	-2.911725	-3.23566	-2.94048	-3.398055	-1.747165	-3.77663	-3.60915	-4.17179	-3.67016	-2.565745	-3.197635	-2.995355	-3.11583	-2.789475	-3.078405	-2.65748	-4.066035	-3.084065	-3.8792	-2.22725	-3.887265	-4.12165	-3.250985	-3.203715
AKAP6	-3.91848	-3.89762	-3.983075	-3.692405	-4.611985	-4.285485	-4.39314	-4.146285	-4.32727	-4.39613	-4.78793	-4.08121	-4.220545	-4.01597	-5.109225	-4.177855	-4.460265	-4.595255	-4.00643	-3.61731	-3.883725	-4.67427	-4.375515	-4.12205	-4.40984	-3.56055	-4.847045	-5.04752	-4.19226	-4.400665	-3.87306	-4.414865	-4.58009	-4.0147	-4.337755	-4.023135	-4.398805	-4.534685	-3.72762	-4.06874	-4.00313	-4.312225	-4.500915	-4.752885	-4.08754	-4.21176	-3.810315	-3.835945	-4.176095
AKAP7	-0.65049	-0.295205	-0.256745	-0.3296	-0.0554450000000002	-0.403495	-0.16334	-0.37241	-0.690795	-0.50056	-0.44544	-0.626725	-0.67663	-0.322275	-0.386255	-0.58096	-0.258315	-0.51082	-0.479215	-0.128395	-0.674405	-0.624215	-0.76559	-0.411835	-0.268505	-1.204238	-0.38221	-0.55397	-0.280605	-0.38026	-0.57427	-0.7164185	-0.133555	-0.969746	-0.518885	-0.5274075	-0.333675	-0.0109399999999999	-0.311495	-0.455415	-0.31007	-0.7254145	-0.4614145	-0.248335	-0.262455	-0.690209	-0.672255	-0.34324	-0.75775
AKAP8	1.336005	1.240685	1.42545	1.56985	1.662	1.24724985	1.027945	1.2775502	1.4987	1.435705	1.4176	1.13855	1.2065	1.331525138	1.4891	1.3317999	1.42795	1.3453802	1.51035	0.88108	1.26258	1.3417998	1.51155	1.42736575	1.771058	1.79101	1.9176475	1.8640895	1.734914	1.5678585	1.28944025	1.5598025	1.701899	1.0445175	1.871085	1.3739155	1.8411865	2.0971665	1.6322515	1.7632025	1.5609285	1.5653205	1.6235835	1.2396329	1.6044275	1.846834	1.55255	1.75035	1.4741
AKAP8L	-1.50339	-1.629776	-1.469986	-1.825152	-1.679994	-1.466474	-1.616056	-1.30986	-1.555806	-1.430166	-1.507174	-1.522668	-1.532096	-1.542874	-1.429402	-1.522604	-1.72949	-1.523114	-1.431836	-1.899276	-1.81816	-1.234384	-1.681356	-2.231926	-1.9566608	-2.058073	-2.510058	-2.110676	-1.9863778	-1.928844	-1.8062172	-2.098844	-2.45612	-1.8234232	-1.92054	-1.7928244	-2.149458	-2.2009098	-2.39701	-2.240534	-2.15186	-2.134156	-2.087418	-1.3250568	-2.255086	-1.901424	-2.018992	-2.146184	-1.942988
AKAP9	-1.55849	-1.91589333333333	-1.65401666666667	-1.25486666666667	-2.02483	-2.08282666666667	-2.28353666666667	-1.93958333333333	-1.63978333333333	-1.73367666666667	-1.64776666666667	-2.26473333333333	-2.18033	-1.61394	-2.57171	-2.53006333333333	-2.05784666666667	-1.59989333333333	-2.15114333333333	-2.19762333333333	-1.73692666666667	-1.66148	-1.72983	-1.43147333333333	-2.09270666666667	-1.71200333333333	-1.80439333333333	-1.91635666666667	-2.36255333333333	-2.17719	-1.41567666666667	-1.55762233333333	-1.65254666666667	-2.03902333333333	-1.09134	-1.45631333333333	-0.942314	-1.37052	-1.75121	-1.96325333333333	-1.76487	-1.95292666666667	-2.31122333333333	-1.94279333333333	-1.87024666666667	-1.0876523	-1.42183	-1.96546	-1.70664
AKIP1	-0.511565	-0.24092	-0.455445	-0.43772	0.21878	-0.16628	-0.459745	-0.229825	-0.0812950000000001	-0.54144	-0.76625	-0.672435	-0.96447	-0.12199	-0.217065	-0.08606	-0.059245	0.00198500000000001	-0.473835	0.03149	-0.046075	-0.492345	-0.2991	0.035875	-0.165117	-0.16034	0.319389	-0.07796	0.562878	-0.247223	-0.352976	0.13546	0.146355	0.0778599999999999	-0.2095375	0.089065	0.0853600000000001	0.31751	0.0745400000000001	-0.039375	-0.305595	-0.039175	-0.546899	-0.3504215	0.3357235	-0.161155	0.0160049999999999	-0.61431	0.08454
AKIRIN1	2.14026666666667	1.90173333333333	1.98193333333333	2.0985	1.65666666666667	2.05423333333333	2.02463333333333	1.96086666666667	1.65773333333333	2.18113333333333	2.1226	2.4091	1.66483333333333	1.80043333333333	1.79253333333333	1.90156666666667	1.93223333333333	2.2683	1.8973	2.10956666666667	2.06413333333333	2.35226666666667	1.1652	2.22801	1.33486566666667	1.90814666666667	1.1081809	2.51545333333333	1.87671933333333	2.12175333333333	2.49019	2.42531333333333	1.71235566666667	2.41107333333333	1.98681333333333	1.7163	2.44390333333333	2.16883333333333	2.16365	2.63852666666667	2.32693666666667	2.35239333333333	1.791341	2.03317333333333	2.01689666666667	1.93861666666667	2.2447	2.66723333333333	2.11843333333333
AKIRIN2	0.0183400000000001	-0.31786	-0.268493333333333	-0.30799	-0.63697	-0.08429	0.0332566666666667	-0.518846666666667	-0.678803333333333	-0.232423333333333	-0.194156666666667	-0.193666666666667	-0.48877	-0.557086666666667	-0.428583333333333	-0.10401	-0.23142	-0.302186666666667	-0.44669	0.0257133333333333	-0.0513866666666667	0.354806666666667	-0.32247	0.12832	-0.171846666666667	0.245736666666667	0.487303333333333	0.422986666666667	0.176986666666667	0.236163333333333	0.653033333333333	0.6331	-0.0546933333333333	0.404653333333333	0.288163333333333	-0.219026666666667	0.681423333333333	-0.25317	0.182323333333333	0.217563333333333	0.453273333333333	0.356146666666667	0.884746666666667	-0.0600523333333333	0.156713333333333	0.27612	0.197243333333333	0.696246666666667	0.469823333333333
AKNA	1.14564	0.851675	0.75327	1.0655	0.633115	0.8303	0.530155	0.626785	0.325135	0.82067	1.00235	0.805945	0.643295	0.25281	1.180885	0.813435	0.78324	0.725045	0.494665	0.507805	1.082135	1.06801	0.7799	0.997225	0.36106	1.24659	1.16463	1.46376	0.603425	0.48686	1.612335	1.12092	0.72652	1.255175	1.06179	0.62621	1.12532	0.990185	0.726895	1.197215	0.607585	0.769595	1.023785	0.92022	0.49243	1.32748	0.663215	1.3711	0.882645
AKNAD1	-4.60286333333333	-4.92804666666667	-5.08067	-5.05552666666667	-5.35264333333333	-5.46828333333333	-4.77644333333333	-5.53259666666667	-4.73812333333333	-5.0313	-5.43353333333333	-4.87734	-4.3234	-4.48972	-5.73418333333333	-5.90482333333333	-5.30720333333333	-4.94751333333333	-4.71262	-5.51976	-5.60050666666667	-4.45069	-4.45548	-5.37662	-5.53763666666667	-5.79643	-5.61527333333333	-5.19506333333333	-5.30724666666667	-5.19172666666667	-5.02125	-5.67701333333333	-4.76091333333333	-5.50186333333333	-5.24931666666667	-5.14479666666667	-5.35494333333333	-5.49732	-5.54886	-5.86636333333333	-5.66583333333333	-5.73364	-5.50114666666667	-5.33842666666667	-5.73730333333333	-5.50511666666667	-5.18064666666667	-5.31231	-5.64966
AKR1A1	3.0161	3.1358	3.2116	3.2826	3.3656	3.1531	2.95	3.3494	3.146	3.3886	2.72	3.1309	2.6255	3.0012	3.1256	3.0747	3.5252	3.343	3.4176	2.7108	3.5133	2.9661	3.1259	2.95908	3.49649	3.32641	2.93514	3.01752	3.0499	3.1044	3.09689	3.41557	3.70269	3.27519	3.34399	3.40235	3.57172	3.35843	3.15743	3.12843	3.12056	3.18971	3.44646	3.18244	3.18131	3.68972	3.2223	3.1657	2.8954
AKR1B1	3.001	2.8944	3.1908	3.0819	2.9501	2.6341	2.5028	2.6393	2.9053	3.0243	2.7897	2.5403	2.5876	2.7813	2.8526	2.6787	2.7763	2.839	3.3835	2.7444	3.2687	2.5328	2.5862	2.67212	3.0454	3.17136	3.02614	2.7661	2.90197	3.01054	2.92515	2.78875	3.29676	2.60033	2.58131	3.51664	2.17507	3.20588	2.49725	3.15446	2.79337	3.21486	2.41195	2.84033	3.025	3.41353	2.9381	2.4533	2.5212
AKR1B10	-4.23944	-4.88149	-3.98217	-5.3289	-3.48507	-3.7472	-4.56532	-4.03892	-4.75823	-4.96573	-4.67597	-4.11639	-3.68039	-4.69829	-4.17453	-4.51218	-3.72549	-4.1083	-4.67951	-5.31772	-4.56369	-3.76225	-4.10692	-5.33116	-4.25657	-5.13928	-4.75205	-4.54663	-5.26857	-4.63547	-4.64602	-5.04524	-4.31452	-4.74811	-4.63848	-4.70607	-4.72653	-4.65091	-3.64306	-4.97445	-4.15324	-5.68274	-5.20622	-4.41731	-5.07052	-5.26044	-4.18975	-4.52918	-5.45899
AKR1C1	-3.087346	-2.816354	-2.4763	-2.98908	-2.520546	-2.90022	-2.69312	-2.518278	-2.065612	-3.12622	-2.686598	-2.93388	-2.13476	-2.339428	-2.711426	-2.737164	-2.675456	-2.65689	-2.758844	-2.494512	-2.86788	-2.755022	-2.379838	-2.732452	-2.5003278	-2.834408	-2.854666	-2.648287	-2.618308	-2.472372	-2.2629386	-2.5332654	-2.726558	-3.185262	-2.1617169	-2.4900848	-2.819178	-2.869476	-1.7445952	-2.31469	-2.3151488	-2.5897314	-2.75316	-2.4224553	-2.7827	-3.679842	-3.109428	-2.678018	-3.11714
AKR1C3	0.6898	0.7963	1.3841	0.754	1.3997	0.9006	0.9039	0.4776	0.9	1.5689	1.6173	1.3276	0.7191	0.6879	1.1842	0.5219	2.1864	0.8105	2.4963	0.536	1.1805	0.7791	0.7655	-0.100047	2.14497	-0.135721	0.782029	1.02209	0.0256968	-0.0502586	-0.63612	1.65537	0.449906	0.016881	0.713952	1.88172	0.426706	2.15446	1.33947	1.16188	0.599272	0.0533648	1.44809	0.466817	1.36947	1.77351	-0.27566	1.1479	-0.0977898
AKR1C4	-4.80599	-5.43957	-4.56923	-5.03662	-5.67807	-4.31641	-4.40092	-4.03892	-4.5841	-4.52258	-5.11662	-5.57422	-4.1699	-5.12758	-4.82365	-4.8621	-4.99031	-5.04075	-5.12266	-4.7886	-5.7956	-5.03967	-4.7956	-5.33116	-5.05522	-5.13928	-4.75205	-4.88369	-5.12192	-5.466	-4.48155	-4.90434	-5.08652	-5.04072	-5.10038	-4.70607	-4.08993	-5.33589	-5.33142	-4.97445	-5.15481	-5.03362	-5.09366	-5.01606	-4.59055	-5.69754	-5.42045	-4.52918	-5.60396
AKR1C6P	-5.10741	-4.77108	-4.67713	-4.74425	-5.05546	-4.31641	-4.40092	-4.67478	-4.5841	-4.52258	-4.89543	-4.40378	-4.65753	-4.98472	-5.50479	-5.32136	-4.55437	-5.27139	-4.46078	-4.149	-4.66489	-4.70675	-4.87318	-4.60723	-4.8893	-4.76444	-5.0815	-4.54663	-4.53376	-3.88571	-4.64602	-4.62541	-4.17434	-4.895	-4.3528	-4.70607	-3.78348	-5.16782	-4.58414	-5.33988	-4.41019	-5.35984	-5.09366	-4.61193	-4.82371	-5.26044	-4.67225	-4.52918	-4.87906
AKR1D1	-5.24943	-5.54857	-5.75829	-5.70309	-5.59193	-6.44449	-6.12902	-5.39858	-5.98955	-5.20037	-6.24243	-6.05617	-5.5592	-6.0971	-6.18101	-6.48446	-6.40661	-5.93739	-5.44375	-6.20863	-6.52301	-6.08017	-5.74407	-5.72668	-5.98881	-6.17692	-5.86981	-5.66405	-5.55338	-5.77423	-5.71588	-6.08466	-4.96837	-5.96004	-6.38623	-5.63062	-5.87048	-5.65683	-5.97906	-6.22551	-6.05214	-6.13714	-5.95504	-5.41721	-6.18044	-5.69754	-5.42045	-5.73094	-6.15275
AKR1E2	-4.37565333333333	-4.65500333333333	-4.15279	-3.57769666666667	-3.07904	-3.83185	-4.00543666666667	-3.35708333333333	-3.14845	-4.51014	-3.93587	-4.05422666666667	-3.73394	-3.24973333333333	-3.55083333333333	-4.06021666666667	-3.90458666666667	-3.61713	-4.08347333333333	-4.26196	-3.71182	-3.74244333333333	-3.89832666666667	-3.85572	-3.63669	-3.82671	-4.30447666666667	-3.49728333333333	-3.23720333333333	-3.69552666666667	-4.40178	-4.20286666666667	-3.8033	-3.97437333333333	-3.65001333333333	-3.84529666666667	-4.41228333333333	-4.01561666666667	-2.98219	-3.69123333333333	-4.49783333333333	-4.00460666666667	-3.68641333333333	-4.17621333333333	-4.33187	-4.54169666666667	-3.09481333333333	-4.30018333333333	-3.85186
AKR7A2	1.5251	1.33145	1.2717	1.3402	1.1093	1.21875	0.93355	1.18635	1.58125	1.40665	1.20535	1.21635	1.0292	1.25285	1.18645	1.3211	1.8169	1.4625	1.3705	1.43935	1.5189	1.1106	1.4462	0.9156157	0.8322655	1.0865615	1.099966	0.893991	1.2053735	0.899358	1.14679	1.0215575	1.629805	1.5739295	1.06719675	1.4515065	1.0683635	1.104457	0.8050545	1.0752805	1.1327755	1.4173195	1.07787	1.4094505	1.4373955	1.39102	0.9249	0.238705	1.0697
AKR7A3	-1.968095	-1.94526	-2.177605	-1.81755	-1.70524	-1.67497	-1.674105	-1.536615	-1.74823	-1.6192	-1.845395	-2.011295	-1.923285	-1.448145	-1.64554	-1.33171	-1.308145	-1.510955	-1.500975	-1.36348	-1.584395	-1.80179	-1.42332	-2.463155	-1.58057	-2.25836	-1.69903	-2.16947	-1.705395	-2.205895	-2.26754	-2.20245	-1.836395	-1.99934	-2.25708	-1.95039	-2.0286	-2.147515	-2.27644	-1.810685	-2.252035	-1.699285	-2.12914	-1.796485	-1.693695	-2.04239	-2.230285	-2.28762	-2.2688
AKT1	2.8458	2.4902	2.613	2.9083	2.0594	2.5395	2.1512	2.0588	2.3046	2.356	2.3871	2.3157	1.8949	2.0204	2.3959	2.4901	2.8143	2.5444	2.6713	2.3965	2.3741	2.9124	2.1734	2.0952	1.23307	1.96519	1.88054	2.6036	1.53478	2.15641	2.42433	2.23161	1.60111	2.07983	1.29547	1.83743	1.7496	2.23236	1.59642	2.28002	2.43148	2.41583	2.17081	2.50045	2.03214	2.51331	2.1855	1.8235	1.5935
AKT1S1	-1.606585	-1.913565	-1.633165	-1.96828	-2.495075	-1.76389	-1.588075	-1.515355	-1.84831	-1.78648	-1.317175	-1.905035	-1.719455	-1.518905	-1.21043	-1.528545	-1.87323	-1.25337	-1.36728	-1.290815	-1.6916	-1.70325	-1.37692	-1.1650795	-1.6061325	-2.157785	-2.266575	-2.03617	-1.71685	-1.906405	-0.9499785	-1.876095	-1.5395225	-1.15946165	-2.05252	-1.545715	-1.88483	-2.62849	-2.208215	-2.329095	-2.24677	-1.69878	-1.767815	-0.811222	-2.252915	-1.403231	-1.0678	-1.5123	-2.280985
AKT2	-1.46353	-1.30115666666667	-1.16592833333333	-1.09270333333333	-1.578795	-1.30461	-1.20750833333333	-1.39617166666667	-1.30703333333333	-1.45625	-1.08159833333333	-1.38372166666667	-0.996563333333333	-1.15615333333333	-1.06465	-1.02088833333333	-1.21155666666667	-1.18707333333333	-1.13254166666667	-1.28584	-0.935943333333333	-1.194555	-1.370105	-1.37843716666667	-1.06217366666667	-0.964075333333334	-1.369181	-1.11078916666667	-1.11326	-0.992848333333333	-0.957704166666667	-1.45200366666667	-1.78028266666667	-1.17517333333333	-1.1824	-1.34434333333333	-1.207335	-1.31888333333333	-1.351821	-1.204744	-1.27237333333333	-1.16181833333333	-1.078345	-1.468824	-1.180465	-1.17896666666667	-1.043345	-1.28627833333333	-1.41416666666667
AKT3	-1.29760571428571	-1.18632714285714	-1.23222857142857	-1.19198714285714	-1.49986285714286	-1.24342142857143	-1.65246571428571	-1.54879857142857	-1.28930285714286	-1.32274142857143	-1.43834565714286	-1.29433285714286	-1.52026428571429	-0.990092857142857	-1.71256	-1.38598142857143	-1.45588	-1.54288428571429	-1.18452857142857	-1.17663142857143	-1.35586428571429	-1.93016	-1.20860571428571	-1.82245028571429	-0.866251	-1.08026071428571	-1.84146028571429	-0.981788	-1.39962585714286	-1.40510214285714	-1.52169185714286	-1.39279968571429	-1.86836	-1.56144888142857	-1.46034168714286	-1.56957128571429	-1.26758271428571	-0.605838285714286	-1.118984	-1.10558228571429	-0.964305571428571	-1.40342057142857	-2.09782357142857	-2.18104328571429	-0.858477714285714	-1.27886814285714	-1.2804	-1.53175145714286	-1.56675714285714
AKTIP	1.57305	1.02325	0.7595	0.70885	1.1247	0.9599	0.35585	0.9507	0.83075	0.9972	0.48485	1.11595	1.0381	0.57595	1.01285	0.9878	0.9295	1.28325	0.78135	0.9259	0.80465	1.35795	0.7502	1.0090835	0.4366655	1.34608	1.62368	1.4162	1.405035	1.68629	1.179686	1.323965	1.50245	0.9872615	1.006221	1.0307435	1.266535	1.54348	1.76699	1.31811	1.260915	1.093365	1.697415	1.45318	0.97848	1.21357	1.271	0.8927	1.6893
AL022341.3	-2.01419	-2.20449	-2.47954	-2.01887	-2.04539	-1.96088	-1.89463	-1.75515	-2.06299	-2.47049	-2.0313	-2.45634	-2.01109	-2.31748	-2.42055	-1.97787	-2.29723	-2.49185	-1.9692	-2.38119	-1.98743	-2.40646	-1.99937	-1.68819	-2.1167	-2.45085	-2.34853	-2.09118	-2.13612	-2.18346	-1.94704	-2.34637	-1.51875	-2.01742	-2.7786	-2.03302	-2.09983	-1.98137	-2.11921	-2.4495	-1.67968	-2.11728	-1.74989	-2.0611	-2.45546	-2.12585	-1.88996	-1.80518	-2.1379
AL022344.5	-4.56728	-5.76054	-5.23004	-5.03662	-5.32653	-4.62008	-4.24935	-5.03469	-4.94146	-4.85073	-4.53288	-5.25839	-5.07841	-4.4877	-4.93185	-5.08843	-3.78169	-5.15598	-5.23149	-4.29643	-5.21783	-5.48004	-4.71918	-5.19086	-5.38346	-5.50944	-5.40864	-4.88369	-5.41268	-5.62297	-4.81028	-5.32426	-4.84566	-5.04072	-4.09482	-5.07591	-3.78348	-5.33589	-4.02404	-5.33988	-4.84502	-5.68274	-5.20622	-5.01606	-5.82794	-5.55737	-4.98557	-4.68958	-5.45899
AL109706	-0.89041	-1.10401	-0.49478	-0.55995	-3.0316	-1.81795	-1.70449	-1.3655	-1.35232	0.1059	-1.27106	-1.34444	-1.11957	-1.51722	-1.22309	-0.62305	-1.05144	-1.28378	-1.18974	-1.37951	-0.98742	-0.96029	-1.05325	-2.09025	-1.24393	-1.02661	0.388967	-0.653918	-0.9118	-1.35029	-0.398457	-0.640568	-1.796	-1.49995	-0.41752	-1.00016	-0.581687	-0.24593	-0.504848	-0.702512	-2.19436	-0.613669	-0.289327	-1.03605	-1.05685	0.183266	-2.44038	-0.49901	-0.38828
AL132709.8	-4.95944	-5.21744	-3.66313	-5.51909	-5.41596	-5.49654	-5.43255	-5.12607	-5.13133	-4.96573	-5.04298	-5.57422	-4.99481	-5.26873	-5.15649	-5.63292	-4.812	-5.38638	-4.67951	-4.61762	-5.1027	-5.48004	-5.58935	-5.04732	-5.2205	-5.32617	-5.0815	-5.36822	-5.12192	-5.466	-4.97262	-5.59349	-4.17434	-5.32447	-5.56578	-5.07591	-6.12859	-5.49924	-5.16182	-6.05929	-6.05214	-5.68274	-5.6464	-5.21859	-5.70464	-5.26044	-4.35016	-5.00743	-5.88603
AL133493.2	-4.32186	-5.65566	-5.11957	-5.2321	-3.99819	-4.12144	-4.04469	-5.48794	-4.501	-5.66909	-5.81712	-5.25839	-5.78088	-4.76961	-4.33952	-4.38441	-5.17103	-5.27139	-5.12266	-5.57762	-4.87809	-4.92803	-5.1109	-4.1792	-5.2205	-5.68724	-5.24622	-5.21135	-5.41268	-4.97066	-4.64602	-5.18555	-3.47655	-5.32447	-5.25716	-5.41952	-4.20489	-4.48107	-4.90867	-5.15558	-5.61881	-4.16662	-5.6464	-4.0578	-5.9486	-5.26044	-4.18975	-5.59715	-5.31276
AL590762.11	-1.5086	-2.3353	-1.99066	-1.97905	-1.89298	-1.96088	-1.79643	-1.62683	-0.68925	-0.71587	-2.4741	-2.36614	-1.78678	-2.13187	-2.01191	-1.7819	-1.55613	-1.72964	-2.129	-1.70186	-1.91617	-1.87866	-2.18102	-1.77869	-0.821241	-2.55811	-2.34853	-1.91308	-2.53774	-2.18346	-2.08129	-1.78716	-2.27495	-1.81293	-1.94834	-1.46469	-2.04251	-1.10181	-1.94527	-2.15738	-1.84869	-2.17947	-1.84452	-1.38671	-2.14572	-2.26508	-1.75883	-1.25417	-1.69825
AL832163	-4.95944	-4.99309	-5.95299	-6.04752	-6.08468	-6.24433	-5.63695	-5.83235	-5.98955	-5.55355	-5.68463	-5.4707	-5.48224	-5.67354	-6.48614	-6.28857	-5.87255	-6.23725	-5.44375	-5.98464	-4.46649	-5.48004	-5.81987	-5.84893	-5.05522	-5.68724	-6.01227	-5.21135	-5.82203	-5.62297	-5.71588	-5.59349	-4.84566	-5.72023	-5.99994	-5.30844	-5.73469	-5.16782	-6.05412	-5.7075	-5.76787	-6.27747	-5.53878	-5.79383	-6.39805	-5.69754	-5.55393	-5.31231	-6.15275
AL833181	1.2659	0.9753	0.7639	1.1336	0.1257	0.6665	0.6187	1.3914	1.4467	1.4802	0.2707	1.1782	1.3857	1.6264	1.1919	1.1965	1.0774	0.8834	0.7592	1.8127	1.4587	0.5044	1.2332	0.457631	0.567803	1.00792	-0.490271	0.85998	1.22255	-0.87525	0.558837	0.662501	0.573362	0.336299	0.395734	0.115357	0.496044	0.142714	0.621588	0.967173	0.788201	0.752248	-0.567402	-0.1993	0.188094	0.147108	0.7279	-0.14046	0.8779
AL928742.12	-2.7988	-2.4199	-2.3557	-2.43749	-2.47975	-1.96088	-2.00001	-1.8317	-2.09617	-2.58842	-1.939	-1.81558	-2.13785	-2.01483	-2.22225	-1.7819	-2.21706	-2.17492	-1.6135	-2.13625	-2.10138	-2.18208	-1.92996	-1.74789	-2.04364	-2.30358	-2.68653	-2.81418	-1.6623	-1.63437	-1.82422	-2.42434	-2.20565	-1.84506	-1.8379	-1.95763	-2.12936	-2.94613	-2.03754	-2.49055	-1.87453	-2.2781	-1.82509	-1.33109	-1.81503	-2.31465	-1.93646	-2.70787	-1.8451
ALAD	0.00820499999999991	-0.365945	-0.486515	-0.213915	-0.61593	-0.531245	-0.35407	-0.410015	-0.20568	-0.042905	-0.37411	-0.224685	-0.2325	-0.33398	0.393295	-0.472135	-0.081625	-0.01762	0.032895	-0.35655	-0.284825	-0.20467	-0.580735	-0.28134	-0.3736555	-0.756713	-0.185205	-0.49074	-0.0601699999999999	-0.353195	-0.0484450000000001	-0.49906	0.4918165	0.2039675	-0.572715	-0.2668445	-0.47096	-0.78357	-1.0664615	-0.230465	-0.6006785	-0.376975	-0.182405	0.319166	-0.6717785	-0.4462845	0.0876399999999999	-0.1095	-0.879185
ALAS1	1.0346	0.4718	0.7363	0.5949	0.3288	0.5869	0.5669	0.2771	-0.00638008	0.8006	0.2447	0.6063	0.2089	0.1889	0.7211	0.3132	0.4315	0.7741	0.5287	0.4511	0.7989	1.4727	0.5122	1.29949	0.471387	1.45674	1.50514	1.30467	0.45602	1.1008	0.881124	1.00129	0.874801	0.803391	1.27411	0.942715	1.09966	0.946558	1.17276	0.724196	0.840769	0.752248	1.43808	0.801426	0.816764	1.10244	1.2217	1.391	1.1868
ALAS2	0.67826	0.21676	0.181035	0.319155	-1.000185	0.313365	0.776735	0.196215	-0.107755	0.45741	0.295375	0.267345	0.71223	0.24549	0.90195	-0.00709999999999988	0.42594	0.78085	0.55254	0.3926	0.209655	-0.0676799999999997	-0.60017	1.041935	0.96448	-0.257615	-0.23714	-0.121795	0.68894	1.030695	0.702265	-0.475	1.41442	1.05463	-1.0138	0.79114	1.042505	-0.77358	-1.185455	-1.39324	-1.179595	-0.117555	-1.03035	2.58064	-1.118	-0.89641	0.88972	1.166395	-0.8432
ALB	-5.033055	-5.107595	-5.0615475	-5.295465	-4.968075	-5.349685	-5.4013925	-5.34566	-5.254285	-5.0557925	-5.324125	-5.2257375	-4.9447475	-5.369765	-5.590565	-5.5160125	-5.2159475	-5.49037	-4.87304	-5.698155	-5.450595	-5.22996	-4.8972025	-5.182185	-5.30198	-5.232725	-5.485895	-4.8321775	-5.4351875	-5.0949525	-4.8091475	-5.07062	-4.77309	-5.3479975	-5.2932725	-5.1340425	-5.159675	-4.99135	-5.328895	-5.2086375	-5.039045	-5.516775	-5.0658575	-5.06318	-5.131715	-5.2573325	-4.829795	-5.19299	-5.4562525
ALCAM	0.169656666666667	-1.21127333333333	-0.788263333333333	0.0155133333333334	-0.549066666666667	-0.8588	-1.06835666666667	-0.852610133333334	-0.628503333333333	-0.53507	-1.33271656666667	-0.35945	-0.896530033333333	-0.797873333333333	-0.176616666666667	-0.33452	-0.6415633	-0.584073333333333	-0.753386666666667	-1.06084666666667	-0.92653	-0.58251	-1.26864	-0.33908	-0.340222166666666	-0.579769333333333	-0.689740766666667	-0.585563	0.159306666666667	-1.1683662	-0.9675622	-0.632391	-0.471597333333333	-1.27572033333333	0.263696666666667	-1.16752433333333	0.284053333333333	0.264433333333333	0.129453333333333	0.0415733333333332	-0.204533333333333	-0.764337666666667	-0.825453333333333	-0.00610499999999995	-0.800054533333333	-0.979444633333333	-0.225683333333333	0.294223333333333	0.0583133333333333
ALDH16A1	-0.76381	-0.67354	-0.60508	-0.50237	-0.54977	-0.98582	-1.03459	-1.04073	-0.52777	-0.2533	-0.54278	-0.72402	-0.11594	-0.47151	-0.40437	-0.52057	-0.29205	-0.50321	-0.0783005	-0.56194	-0.37831	-0.65076	-0.2232	-0.438268	-0.366674	-0.359994	-0.27045	-0.168211	-0.442122	-0.730933	-0.602077	-0.71211	-0.504456	-0.442318	-0.966792	-0.30761	-1.1346	-0.696967	-0.95161	-1.10297	-0.694833	-0.772368	-0.543392	-0.970843	-0.779523	-0.514886	-0.29068	-1.15583	-0.74207
ALDH18A1	-0.80899005	-0.551375	-0.5532	-0.624605	-0.728425	-0.809555	-1.02205	-0.93923	-0.400985	-0.61951	-0.875605	-1.011705	-0.937345	-0.26707	-1.532475	-0.51125	-1.043425	-0.58286	-0.904655	-0.532	-1.07386	-1.301885	-0.51177	-0.5498185	-0.9252885	-0.228056	-0.6300935	-0.5313875	-0.3202205	-0.407792	-1.065269	-0.904458	-1.516607	-0.7290935	-1.034952	-0.829116	-0.9330905	-0.0494755	-0.4119575	-0.52873605	-0.355443	-0.84621144	-1.4341325	-1.5977165	-0.3967495	-0.984767	-0.543095	-1.885465	-0.4235
ALDH1A1	1.8821	2.3923	1.8634	2.3222	1.3749	1.7631	1.7189	2.1453	1.6984	1.7316	1.1762	1.5829	0.3415	0.2369	1.5613	1.2423	1.6989	1.4676	2.5665	2.1417	1.9436	1.4706	1.0529	0.503159	1.078	1.81478	1.78322	2.27867	1.54847	1.00784	1.85452	2.21884	1.25273	0.859294	1.34314	0.962259	0.916692	1.18724	1.73533	1.85971	2.15635	2.69252	1.87369	1.69197	1.74794	1.88748	0.955	1.474	1.2605
ALDH1A2	-4.23944	-4.16249	-3.89688	-3.34677	-3.43745	-3.89594	-3.46874	-2.90011	-3.031	-3.55917	-2.81337	-3.56854	-3.61908	-3.46626	-3.9549	-3.23623	-3.14115	-3.65251	-2.89012	-4.149	-3.83158	-3.19404	-3.29098	-4.46145	-3.85443	-3.17361	-3.65758	-3.75994	-3.48475	-3.53322	-3.46348	-3.50547	-3.75039	-3.79183	-3.76331	-4.0744	-3.24258	-3.73348	-3.30074	-2.92452	-3.54963	-3.83555	-3.4193	-3.26049	-3.45237	-2.93506	-3.73174	-4.0623	-4.35728
ALDH1A3	-5.104435	-4.89593	-4.731915	-5.178105	-4.009265	-4.590185	-4.569075	-4.873835	-4.824285	-4.751475	-5.115335	-5.041475	-4.28435	-4.62774	-5.28026	-4.70429	-4.68644	-4.82287	-4.57581	-5.01145	-4.286585	-5.03962	-4.502215	-4.46145	-4.667345	-4.95186	-4.847045	-4.63106	-4.75194	-5.30226	-5.208865	-4.83417	-4.51	-4.883725	-4.64099	-4.830535	-4.88928	-4.82842	-4.67008	-4.985735	-5.080435	-5.83682	-5.1497	-5.015635	-5.04004	-5.025375	-4.511205	-4.769545	-5.099735
ALDH1B1	-1.552315	-1.27317	-0.9127	-1.341705	-0.928525	-1.00406	-1.25123	-0.86247	-0.829065	-0.663005	-1.177355	-1.30728	-1.22422	-0.52208	-0.778425	-0.676605	-0.805975	-0.81085	-1.113775	-1.102885	-1.079105	-1.27895	-0.42508	-0.855405	-0.9073195	-0.62163	-1.601885	-0.87461	-0.79353	-0.742845	-0.8374	-0.807135	-1.014175	-1.056905	-0.83018	-1.0592155	-1.009775	-0.6602	-0.568745	-0.431495	-0.3307	-0.85015	-0.819665	-1.4139005	-0.54548	-0.972035	-0.755355	-1.01698	-0.397
ALDH1L1	-2.983715	-2.939065	-2.567715	-2.45734	-3.162475	-2.86314	-2.984255	-2.887035	-2.9129	-3.182005	-2.702265	-2.972865	-2.97091	-3.165615	-3.211775	-2.88441	-2.655495	-3.311355	-3.42351	-3.085725	-2.934095	-2.377655	-2.65679	-3.011355	-2.75215	-3.088665	-2.837795	-3.326405	-3.46943	-2.32689	-2.461805	-3.34559	-2.77565	-3.056665	-2.62717	-3.243445	-2.95388	-3.3249	-2.72626	-2.852735	-2.9626	-3.533055	-2.992225	-3.01204	-2.88704	-3.36241	-3.276645	-2.887915	-2.99042
ALDH1L1-AS2	-4.64782	-3.82874	-3.81535	-3.50716	-4.06645	-4.12144	-3.86391	-3.4564	-3.7684	-4.0541	-3.29537	-3.56854	-4.49057	-4.69829	-3.64823	-3.89895	-3.78169	-4.59465	-3.09491	-4.45301	-3.8985	-3.36036	-4.7956	-3.37278	-3.33903	-4.76444	-4.43503	-4.05605	-3.39839	-4.02014	-3.34833	-3.42338	-3.34565	-4.31321	-3.33131	-3.83529	-3.87951	-3.61022	-3.74274	-4.18878	-3.72618	-4.42681	-3.54065	-4.0578	-4.70509	-3.38505	-3.00705	-3.91677	-3.75941
ALDH1L2	-4.77250333333333	-4.78448333333333	-5.11749333333333	-4.63637333333333	-5.05939666666667	-4.74343666666667	-4.79959666666667	-4.85614333333333	-4.81997333333333	-5.00701333333333	-5.10207333333333	-4.89646666666667	-5.09816666666667	-5.21952333333333	-5.31372333333333	-5.16799	-5.14084333333333	-4.30291	-4.19099666666667	-5.46159	-5.18473333333333	-5.15278333333333	-4.85643666666667	-5.083	-4.50095	-5.08066	-4.86524	-4.82601666666667	-5.21214333333333	-5.02810666666667	-4.48363333333333	-5.13667666666667	-4.30712333333333	-4.78354666666667	-4.90344666666667	-4.93552	-4.73425333333333	-4.76908333333333	-4.54159666666667	-4.87904	-4.76899333333333	-5.04853666666667	-4.91961666666667	-4.54705666666667	-5.24069666666667	-4.62254	-4.66932666666667	-4.42448666666667	-5.03479333333333
ALDH2	3.3854	3.2474	3.473	3.4014	2.876	3.277	3.155	3.1064	3.1187	3.5895	2.6909	3.176	2.7282	2.1683	3.6415	3.1384	3.3032	3.5853	3.8439	3.5382	3.1424	3.4054	3.1365	3.79792	3.51625	3.238	3.61921	3.75425	3.44502	3.22041	3.90105	3.90089	4.54614	3.51082	3.84859	3.87668	3.86265	2.96222	3.34613	3.90744	3.66955	4.02866	3.7217	3.81983	2.75487	3.50475	3.8289	4.4552	3.2548
ALDH3A1	-3.45631	-2.93847	-3.45919	-2.91251	-3.69255	-3.52899	-3.23023	-3.4564	-3.39383	-3.05601	-3.84068	-3.01822	-3.15256	-3.42318	-3.64823	-3.56672	-3.29728	-3.86428	-2.40776	-3.70728	-3.53633	-3.30277	-3.43743	-2.59377	-3.4291	-3.35511	-2.988	-3.75994	-3.57634	-2.93315	-3.24075	-3.50547	-3.75039	-3.1157	-2.72846	-2.84177	-3.24258	-3.0245	-3.26312	-3.104	-3.3193	-3.40618	-3.25435	-2.97829	-3.39602	-3.18841	-3.45911	-3.52466	-3.60203
ALDH3A2	-0.30978	-0.38993	-0.45297	-0.12597	-0.0851	-0.475776666666667	-0.716033333333333	-0.31983	-0.273866666666667	-0.393153333333333	-0.609283333333333	-0.658386666666667	-0.8757867	-0.528736666666667	-0.334133333333333	-0.33301	-0.219236666666667	-0.33617	-0.388213366666667	-0.41513	-0.28934	-0.35031	-0.33094	-0.563954333333333	-0.0732899999999999	-0.222706333333333	-0.280833333333333	-0.552635333333333	-0.350504	-0.275661333333333	-0.511458666666667	-0.151843333333333	-0.24837	-0.461617666666667	-0.243566666666667	-0.772361	0.03111	-0.22374	-0.203996666666667	-0.375103666666667	-0.434297333333333	-0.247085333333333	-0.356313	-0.438638333333333	-0.105250666666667	-0.689890333333333	-0.480016666666667	0.02212	-0.422476666666667
ALDH3B1	-0.394176566666667	-0.5987532	-0.211220133333333	-0.13079327	-0.814773333333333	-0.517786666666667	-0.169466633333333	-0.64212	-0.669393333333333	-0.714296666666667	-0.696613333333333	-0.519603333333333	-0.747326666666667	-0.781176666666667	0.0662233333333333	-0.195423333333333	-0.224760133333333	-0.507	-0.1854334	-0.528966666666667	-0.3353	0.10399	-0.487523333333333	-0.808566333333333	-0.478124666666667	-0.626949666666667	0.0824193333333333	-0.244659333333333	-0.430069	-0.784619	-0.361786666666667	-0.232376	0.286327666666667	-0.269997	-0.535873	0.0213603333333332	-0.211141	-0.981020666666667	-0.678131	-0.230769082	-0.395540433333333	-0.186647866666667	-0.210995	0.441766666666667	-0.428358	-0.251480933333333	-0.446426666666667	-0.196103333333333	-0.82972
ALDH3B2	-4.9214	-4.090515	-4.89835	-4.778965	-4.815895	-4.38241	-3.53515	-4.49858	-4.45646	-4.802545	-4.432395	-4.250585	-4.7434	-4.488155	-4.88093	-3.36526	-4.812	-4.322245	-4.531705	-4.972495	-4.70879	-4.50393	-5.153135	-4.111635	-5.13786	-5.41326	-5.241765	-4.476735	-4.535685	-4.553805	-4.18212	-4.394655	-4.64905	-4.750905	-4.12793	-4.82758	-4.11888	-3.96539	-4.396635	-4.585715	-4.137735	-5.27807	-4.317155	-4.716685	-4.751145	-4.78168	-4.58402	-4.47992	-4.5776
ALDH4A1	-1.596035	-1.963795	-1.851255	-1.616325	-1.706315	-1.496295	-1.619705	-1.534965	-1.76283	-1.755325	-2.04051	-1.886175	-1.85935	-1.706735	-1.350255	-1.87087	-1.479225	-1.919325	-1.214205	-1.69296	-1.77312	-1.476065	-1.856805	-1.88001	-1.29186	-1.600867	-1.74134	-1.666855	-1.3447275	-1.84636	-1.0557365	-1.96101	-1.764355	-1.687815	-1.452797	-1.3902745	-1.329974	-1.891935	-1.959325	-1.830945	-1.348055	-1.742575	-1.508975	-1.57156	-1.41092	-1.81182	-1.60508	-1.63576	-1.900835
ALDH5A1	0.0318900000000001	-0.015695	-0.434025	-0.31766	-0.76932	-0.948385	0.000804999999999945	-0.46034	0.209505	-0.77005	-0.572285	-0.125845	0.439615	0.470375	0.351415	-0.73411	-1.347115	0.333615	0.10244	-0.08811	-0.920245	-0.427565	-0.944215	0.741985	0.56939	-0.612902	-0.63642	-0.681297	0.500415	-0.10604	0.7849415	-0.295455	0.181565	1.1253565	-0.88513	0.5500095	-1.526207	-0.548745	-0.811745	-1.229788	-0.8486005	-0.23993	-0.90013405	0.717147	-0.739639	-1.8065515	0.90281	0.62779	-1.155365
ALDH6A1	-1.540088	-2.062168	-2.016842	-2.132678	-1.800018	-1.993422	-2.032344	-2.055258	-1.925668	-1.771408	-1.800142	-1.653056	-1.860814	-1.407596	-1.810712	-1.673696	-2.203956	-1.937944	-2.172232	-1.724252	-1.618832	-2.285	-1.989884	-1.7219216	-1.5295444	-1.7060118	-2.413096	-1.8920442	-1.73277	-1.3943546	-1.5656592	-2.040982	-1.4282424	-1.7154984	-1.781522	-1.3772246	-1.2095096	-1.966662	-1.524036	-2.12185	-1.307416	-1.719074	-1.965572	-1.6343866	-2.01859	-2.2149176	-2.03657	-1.942442	-1.777296
ALDH7A1	-3.44994333333333	-3.28816	-3.86105	-3.65529333333333	-4.07591	-4.01875666666667	-3.37189	-3.09405	-3.22646	-3.16085666666667	-4.20128	-3.39622666666667	-2.79167666666667	-3.00419666666667	-4.28037	-3.63487666666667	-3.22041	-3.66723	-4.37260666666667	-3.63356666666667	-3.50326666666667	-4.09838666666667	-3.96933666666667	-2.87122	-3.31417	-4.05924	-3.34872	-4.11151333333333	-2.81284333333333	-2.98452333333333	-4.16738	-3.56664333333333	-3.85094666666667	-3.02537	-4.17550333333333	-3.61960333333333	-3.55777666666667	-2.56677	-3.38234333333333	-3.53077333333333	-3.69070666666667	-3.90695666666667	-4.13004666666667	-3.35453	-3.42050333333333	-4.31689333333333	-3.48559	-4.2097	-4.32693
ALDH8A1	-0.91712	-2.39114	-2.5457	-1.20692	-0.49386	-2.10438	-1.15115	-2.55043	-0.98303	-1.58782	-3.54404	-1.94021	-1.65453	-1.75135	-0.99495	-1.36375	-1.40412	-2.17492	-1.69454	-2.81979	-1.76765	-1.87866	-1.92996	-1.87526	-2.36112	-1.67139	-1.97182	-0.671525	-0.810419	-1.72264	-2.79464	-2.63995	-2.01571	-3.1157	-3.40814	-1.66001	-3.30862	-1.30691	-0.921993	-1.10297	-2.48153	-1.52622	-2.6311	-1.93136	-2.16914	-1.73998	-2.03422	-1.08623	-2.3101
ALDH9A1	2.4165	2.1835	2.0653	2.2093	1.9539	2.4754	2.146	2.3549	2.1182	2.4957	1.8932	2.3747	2.1228	2.06	2.1175	2.4968	2.1707	2.5525	1.7814	2.3062	2.6681	2.3062	2.6934	2.31354	1.96635	2.46033	2.58265	2.45737	2.26937	2.27893	2.97251	2.26148	2.46606	3.04694	2.81584	2.65689	3.01357	1.97727	2.65049	2.45913	2.68475	2.6202	2.82782	2.49084	2.50316	2.30142	2.4523	2.3752	2.6501
ALDOA	4.82366666666667	4.3771	4.55213333333333	4.4764	3.94993333333333	4.33073333333333	4.35083333333333	4.01853333333333	4.10776666666667	4.30863333333333	4.0875	4.29866666666667	4.19166666666667	3.85543333333333	4.4849	4.04593333333333	4.34993333333333	4.49446666666667	4.42386666666667	4.3092	4.52183333333333	4.70393333333333	4.19636666666667	4.30632666666667	4.11421666666667	4.42434	4.63595666666667	4.57055	4.06973666666667	4.37237333333333	4.85405333333333	4.42768	4.67670666666667	4.6825	4.00871	4.50943	4.30721	3.85076333333333	3.74399666666667	4.20918	4.1646	4.45717	4.48584	4.86617666666667	3.80323666666667	4.51859	4.58493333333333	4.5196	4.23196666666667
ALDOAP2	-3.12754	-2.08455	-3.17141	-3.68686	-4.44503	-3.45018	-3.51262	-2.60314	-2.47818	-2.55803	-3.08293	-3.70805	-1.49047	-3.05005	-3.39521	-3.32768	-2.21706	-3.41017	-2.55134	-2.64936	-3.59077	-2.5005	-2.16497	-4.46145	-3.85443	-4.40637	-5.0815	-4.54663	-4.67837	-5.13852	-3.71822	-3.99432	-4.03285	-4.60129	-4.78943	-5.19383	-3.52697	-4.65091	-3.84941	-4.79906	-4.54936	-4.8737	-3.67284	-4.61193	-4.37544	-4.62299	-4.51156	-5.00743	-4.60682
ALDOB	-4.28065777777778	-4.44531111111111	-4.51023111111111	-4.44585333333333	-4.78574444444444	-4.65365777777778	-4.44254	-4.45530888888889	-4.59138222222222	-4.69381666666667	-4.66610777777778	-4.52542666666667	-4.25032	-4.69048555555556	-4.82447111111111	-4.76822111111111	-4.62644777777778	-4.90845222222222	-4.59668888888889	-4.89423777777778	-4.97133	-4.61422777777778	-4.53792555555556	-4.64699333333333	-4.60192111111111	-4.64394	-4.85003555555556	-4.86233444444445	-4.52260444444444	-4.49263444444444	-4.65196555555556	-4.72330111111111	-4.44852	-4.73357222222222	-4.56573666666667	-4.56053	-4.64040444444444	-4.40528444444444	-4.42416666666667	-4.78999666666667	-4.58608222222222	-4.90377222222222	-4.42558555555556	-4.43798333333333	-4.72768	-4.90324888888889	-4.56911222222222	-4.45748888888889	-4.88321333333333
ALDOC	0.9109	0.7774	0.985	1.1313	0.3357	0.8836	0.2727	0.7824	0.7283	0.6296	0.7581	0.399	0.822	0.8421	0.6804	0.6432	0.7131	0.5122	0.9645	0.5881	1.2767	0.6718	0.6501	0.749734	0.958593	1.20531	1.80515	1.18259	0.735286	1.21213	1.31446	0.638735	0.621839	1.08496	0.418164	0.866974	0.719576	1.06009	0.342297	0.889306	0.902943	1.11491	0.904217	0.832203	0.727644	1.11185	1.1175	0.1074	0.5061
ALG1	-1.93018	-1.73834	-1.39518	-1.744	-1.56393	-1.6002	-1.58254	-1.44746	-1.44545	-1.30941	-1.75721	-1.91868	-1.85774	-1.61121	-1.3523	-1.43824	-1.22681	-1.28378	-1.24972	-1.19222	-1.24681	-1.85777	-0.92614	-1.0775	-1.24393	-1.12626	-1.31692	-1.27931	-1.02085	-1.35029	-1.41667	-1.42469	-1.11761	-1.33117	-1.46519	-1.54518	-1.6512	-1.33161	-1.24054	-1.25383	-1.04488	-1.52622	-1.5453	-1.77475	-1.30661	-1.28003	-1.98451	-1.88173	-1.47679
ALG10	-4.169835	-3.90998	-3.38957	-3.22997	-2.85193	-3.422925	-3.27972	-3.28466	-3.31122	-3.120055	-3.20357	-3.06186	-3.67762	-3.20262	-3.099085	-3.39764	-2.55411	-3.235665	-3.525185	-3.68917	-3.475365	-3.89983	-3.125145	-2.663555	-3.012935	-2.70546	-3.40867	-3.0233	-2.462115	-3.123355	-4.025515	-2.313155	-4.51	-3.40035	-2.92304	-3.28437	-2.17996	-2.216425	-1.61728	-3.094845	-2.76138	-3.166895	-2.714725	-4.482965	-2.78312	-3.14914	-2.65963	-2.93374	-3.02009
ALG12	-0.66997	-0.85795	-0.64079	-0.67453	-0.79796	-0.82801	-1.02662	-0.9526	-0.85683	-0.51273	-0.76914	-1.02394	-1.08723	-0.97393	-0.65916	-1.00179	-0.83402	-0.74579	-0.80522	-0.8936	-0.75982	-0.7824	-0.6955	-0.783946	-0.746859	-0.795748	-0.915178	-0.653918	-0.852999	-0.761779	-0.653448	-0.908221	-0.65804	-0.918422	-1.04135	-1.01919	-0.85014	-0.696967	-1.06843	-1.21892	-0.973323	-0.736861	-0.756869	-0.614821	-1.01382	-0.559004	-0.79112	-0.65823	-1.00033
ALG13	-0.53447	-0.46181	-0.724546	-0.484668	0.22930802	-0.677792	-0.83027	-0.29486408	-0.770872	-0.084119998	-0.685874	-0.26871006	-0.86921	-0.503198	-0.45389	-0.410976	-0.198452	-0.701202	-0.55695	-0.53868396	-0.694448	-0.730642	-0.582796	-0.169872	-0.665536	-0.868702	-0.0272514600000001	-0.3430082	-0.28440159	-0.2371316	-0.7069426	-0.4281758	-0.105987	-0.8459294	-0.09238958	-0.843264	0.0410755999999999	0.1887176	0.2988732	-0.4158313	-0.9655106	-0.7713032	-0.9096968	-0.75375	-0.4913958	-0.8401704	-0.26346808	-0.33222392	-0.715472
ALG14	-1.25377	-1.48767	-1.40014	-1.30814	-0.81571	-1.39776	-1.59042	-1.36705	-1.49489	-1.272885	-1.80754	-1.4375	-1.744355	-1.73535	-1.528095	-1.670345	-1.040635	-1.2268	-1.167875	-1.03496	-1.247805	-1.710455	-1.473755	-1.233646	-1.4049805	-1.72303	-1.594585	-1.025999	-0.814933	-1.3216815	-1.682835	-1.3265025	-1.09463	-1.415395	-1.2120165	-1.82742	-0.873549	-0.5244265	-0.83271035	-0.61402405	-1.46161	-1.27034	-1.5516075	-1.075673	-1.542505	-1.82732	-0.933975	-1.43237	-1.30901
ALG2	0.371685	0.440955	0.48734	0.9912	1.00919995	0.619105	0.635565	0.706285	0.52148	0.82495	0.628575	0.530115	0.3338	0.557165	0.66376	0.810635	1.103075	0.809585	0.75439995	1.13425	0.87048	0.402845	0.571745	0.4488	0.546203	0.301234	0.6824315	1.0866495	1.061426	0.6624605	0.7561535	1.14034745	0.7617265	0.958402	0.6569865	0.630132	0.9413915	1.32370105	1.076755	1.309147	0.954586	1.0532755	0.450325	0.16628	0.8361145	0.98103305	0.81452	0.91722	0.54881
ALG3	0.506	0.4639	0.5588	0.9395	0.476	0.773	0.4518	0.4357	0.5521	0.1709	0.4176	-0.0325899	0.1468	0.5011	0.4019	0.5733	0.5679	0.4052	0.4879	0.8615	0.9134	0.1233	0.8916	0.490297	0.685297	1.01729	0.488711	0.758449	0.426655	0.567505	0.653469	0.638735	1.10367	0.864271	0.767346	0.483189	0.505683	0.441301	0.57041	0.7985	0.929323	1.02124	0.66414	0.0825281	0.923018	1.29236	0.4937	0.3857	0.3605
ALG5	-1.3414	-1.14048	-1.36677666666667	-1.15746666666667	-0.951386666666667	-1.10742996666667	-1.45981	-1.2721233	-1.1766466	-1.0941699	-1.37467333333333	-1.50353333333333	-1.71624	-1.34071666666667	-1.15879013333333	-1.47964333333333	-0.859803333333333	-1.2147	-1.06235333333333	-1.31134	-0.98413	-1.61389333333333	-1.41934983333333	-1.19378633333333	-0.860582666666667	-0.974531033333333	-1.41822566666667	-1.06199066666667	-0.792791333333333	-0.815295666666667	-1.33443316666667	-0.921398666666667	-0.733772666666667	-1.45340533333333	-1.263747	-1.34267526666667	-0.967389333333333	-0.573966	-0.585861666666667	-0.643808	-1.10313776	-1.21271193333333	-1.41610266666667	-1.55301266666667	-1.00614033333333	-0.596518666666667	-0.88755339	-0.838000066666666	-1.52201666666667
ALG6	0.7118	0.8753	0.3877	0.7302	1.3882	0.9828	0.693	0.8354	0.8021	1.3011	0.8516	1.0476	0.2684	0.9935	1.1803	1.2607	1.3777	1.1384	0.7743	1.505	1.1662	1.0819	0.71	1.40262	1.70531	1.26159	2.24387	1.6262	2.05389	1.45616	1.34532	1.30595	1.72167	1.35267	1.97965	1.40935	2.12904	2.26155	2.24891	2.03628	1.58435	1.39384	1.5125	0.664472	1.74167	1.69742	1.314	2.189	1.7497
ALG8	0.654	0.548	0.2385	0.6531	0.7215	0.725	0.5827	0.7248	1.0326	0.5962	0.4996	0.6609	0.5984	0.9855	0.4704	1.0005	0.8095	0.6952	0.5596	0.9214	1.0968	0.0860996	0.6523	1.12325	1.18448	0.998489	1.10247	0.966263	1.312	0.947145	0.85072	1.05255	0.47123	1.0548	1.2894	0.568549	1.26769	1.23848	1.31946	1.36539	1.62181	1.20287	0.801719	0.466817	1.39963	0.905479	0.7791	0.7952	1.3525
ALG9	0.16244	-0.1227	0.1292002	0.13764975	0.115550125	-0.02306995	-0.0312402	-0.1322550015	0.25905	0.2624	-0.0884698	-0.25863987	-0.259295	0.3745	0.04691991	0.3071	0.01829002	-0.167455	-0.008255	-0.278965	-0.04168	-0.42352	0.10503	0.359533	0.080471	0.216238	0.4760835	0.26387375	0.803463	0.2550155	-0.4045265	-0.2108273	-0.10138325	0.079982	0.067294	0.2098091	0.054555	0.635864	0.7643635	0.5685065	0.4360075	0.1885919	0.01710035	-0.449529	0.6085125	0.016124	0.22975	-0.42508	0.2276
ALK	-3.38387	-3.713105	-4.02781	-3.45661	-4.18581	-3.18549	-3.50414	-3.8054	-3.445735	-3.79024	-3.419705	-3.61167	-3.843435	-3.94525	-4.221155	-3.80859	-3.946005	-4.491555	-3.247195	-3.914385	-3.878875	-3.77807	-3.379195	-4.18171	-3.468655	-3.427275	-4.28923	-3.764245	-3.89048	-3.587935	-3.02771	-4.176155	-3.4111	-4.1392	-3.76652	-3.650005	-3.699275	-4.738735	-3.79883	-3.388545	-3.78063	-4.17067	-3.207895	-4.456155	-3.85347	-3.953275	-4.06568	-3.73824	-4.000815
ALKBH1	-1.41953505	-1.611535	-1.38580005	-1.268605	-1.132825	-1.61884	-2.490115	-1.894785	-1.8687498	-1.54651985	-2.05777	-1.6248598	-2.14222005	-1.79451985	-1.441095	-1.4527451	-1.389455	-1.46085	-1.48844	-1.13000995	-1.650385	-1.8007302	-1.89721	-1.0103545	-1.4656745	-1.236146	-1.3265355	-1.313157	-1.5719825	-1.855942	-1.85587943	-1.2424385	-1.754785	-0.92072435	-0.978878	-2.1176735	-1.028625	-0.3274685	-1.2247435	-1.0415205	-1.6060755	-1.155413	-1.221562	-1.6759408	-0.993451	-1.957996	-1.42635	-1.1319448	-1.376815
ALKBH2	-0.6363	-1.18806	-0.7438	-0.89762	0.0271997	-1.13967	-1.00295	-0.69492	-0.90746	-0.87538	-0.80944	-1.2207	-0.84267	-1.23879	-0.99495	-0.67215	-0.39857	-1.03756	-0.8626	-1.10696	-0.46465	-1.17613	-0.82815	-1.09678	-0.915878	-1.58378	-1.67339	-1.61177	-1.4733	-1.21609	-1.24925	-1.34671	-2.34772	-1.06209	-1.91993	-1.38845	-1.6512	-1.14494	-1.4465	-0.966402	-1.30112	-1.16994	-1.40889	-1.47438	-1.06781	-1.18478	-1.39189	-1.76838	-2.03356
ALKBH3	1.6516	1.486	1.7089	1.6618	2.0437	0.9193	0.8399	1.3829	1.2966	1.6525	0.7604	1.1581	1.219	1.2622	1.1408	0.9446	1.5408	1.2618	1.6419	0.7942	1.2975	1.3137	0.8088	0.727986	1.45099	1.37162	1.62507	1.30016	1.28607	1.70486	1.07244	1.05615	1.97778	1.07641	0.814613	1.28294	1.00769	1.82076	1.25285	1.21392	1.15368	0.928454	1.04284	1.19154	1.16462	1.50728	1.3628	0.6327	1.2631
ALKBH3-AS1	-4.76336	-4.50736	-4.73601	-5.03662	-4.21052	-4.448005	-4.83639	-4.496805	-4.834125	-4.914495	-4.11643	-4.61002	-3.819865	-5.268395	-5.214115	-4.84534	-4.4339	-4.77222	-4.50528	-5.403575	-4.70948	-4.65252	-5.193185	-4.754385	-4.25837	-4.494175	-4.999135	-4.71315	-5.12192	-4.642425	-4.564505	-4.49756	-4.51653	-5.250805	-4.86668	-4.452295	-4.326245	-4.142575	-4.587615	-4.67218	-4.627605	-4.796	-5.03775	-4.614995	-4.73621	-5.10488	-4.58402	-4.769545	-4.68938
ALKBH4	-1.5498	-1.85128	-1.66241	-1.57124	-1.3951	-1.5896	-2.03159	-1.75515	-1.72791	-1.4281	-1.81075	-1.85594	-1.82182	-1.80588	-1.39807	-1.74992	-1.47229	-1.80103	-1.73684	-1.80253	-1.29121	-1.52567	-1.76371	-1.77869	-2.3174	-1.30157	-2.00536	-1.42102	-1.79437	-1.47254	-1.54015	-1.64036	-1.47731	-1.5788	-2.13168	-1.38845	-1.67279	-1.69837	-1.68683	-1.36395	-1.37298	-1.21809	-1.14528	-1.77475	-1.85245	-1.09544	-1.52768	-1.41553	-1.93625
ALKBH5	1.21291	0.837063333333333	1.22708	1.19545	0.563253333333333	1.01067333333333	0.901103333333333	0.704213333333333	0.91564	1.11156	1.12725333333333	0.913196666666667	0.83342	0.71018	1.03283	0.821263333333333	0.829746666666667	1.09535333333333	0.988136666666667	1.23543666666667	1.08772333333333	0.92769	0.60956	1.17210333333333	0.937423333333333	1.17572333333333	0.339204333333333	1.25602666666667	0.94714	1.19478666666667	1.12795666666667	1.06399666666667	0.726501	1.24143	0.85227	0.455004	0.977303333333333	0.754012666666667	0.934783333333333	1.08266333333333	1.24575	1.45716666666667	1.17256333333333	0.703920333333333	1.05880333333333	1.45442333333333	1.13822666666667	1.09381333333333	0.936873333333333
ALKBH6	-0.45904	-0.48705	-0.13517	-0.38064	-0.16316	-0.6035	-0.47213	-0.81413	-0.60327	-0.47674	-0.66071	-0.83058	-0.67308	-0.56835	-0.16299	-0.67715	-0.46069	-0.75462	-0.7609	-0.70776	-0.25778	-0.35887	-0.906	0.347835	0.374742	0.694095	0.135601	0.810107	-0.431327	-0.0694256	-0.0497866	0.0916548	-1.02514	0.314648	0.525367	-1.29268	0.406267	0.888929	0.333114	0.532604	-0.0844746	0.467729	0.737838	-0.75418	0.629264	1.20712	0.5453	0.1368	0.2511
ALKBH7	-0.38444	-0.1690825	-0.20007	-0.6486975	0.4088525	-0.30588	-0.41317	-0.0397375	0.0302375	-0.140325	-0.402725	-0.29137505	-0.312315	-0.37986	-0.2177975	-0.0782175	0.41722	-0.1929175	-0.2402175	-0.0457000000000001	-0.0577100000000001	-0.0303975000000001	-0.5343425	-0.8034565	-0.426209	-0.979538425	-0.848226	-1.10748795	-0.6581745	-0.88281035	-0.689516775	-0.92685225	0.00690500000000005	-1.0214855	-1.3097065	-0.44787975	-1.014879325	-0.78258225	-1.21077675	-0.6616427	-0.6990062	-0.806658	-0.70013075	0.0521725	-0.69566525	-0.45109325	-0.8632675	-0.8901725	-0.980030075
ALKBH8	-2.243795	-1.43075	-2.18481515	-2.29001	-1.87196	-1.75567	-2.041775	-0.92417	-1.91737	-1.72562	-1.9370001	-2.17291	-1.865855	-1.921195	-2.30414	-1.74228	-2.208165	-2.35774	-2.632	-2.33221995	-2.279745	-2.327465	-2.037805	-2.547225	-2.970935	-2.56462	-2.532789	-2.0423815	-1.881581	-2.6736925	-2.576268	-2.31016775	-2.5909795	-2.6456365	-2.417711	-2.308652	-2.045943	-1.982535	-1.438625	-2.0099815	-2.321588	-2.2018865	-3.135792	-2.381136	-2.04823	-2.945915	-2.322505	-2.403135	-2.61783
ALLC	-4.80599	-4.88149	-4.56923	-5.03662	-4.36451	-4.31641	-4.83511	-4.33836	-5.22785	-4.42044	-4.46278	-5.25839	-4.40839	-4.09409	-5.38806	-4.78899	-4.72453	-4.81349	-4.79044	-4.87583	-5.21783	-4.0081	-4.71918	-4.75434	-4.8893	-4.95114	-4.75205	-5.21135	-3.39839	-4.80232	-4.64602	-4.764	-3.89114	-4.895	-4.63848	-4.32462	-5.30696	-5.16782	-4.99254	-5.15558	-5.15481	-5.03362	-4.75866	-4.81268	-4.82371	-5.10488	-4.35016	-4.68958	-4.87906
ALMS1	-0.385683166666667	-0.32751	-0.313176666666667	-0.506003333333333	-0.07512	-0.35675	-0.512286666666667	-0.01988	0.23249	0.342153333333333	-0.582343333333333	-0.06538	-0.243460096666667	0.12955	-0.435483333333333	-0.09848	-0.0845533333333333	-0.139223333333333	-0.522440133333333	-0.15808	-0.245383466666667	-0.604986666666667	0.16389	-0.198589666666667	-0.170010333333333	-0.4032179	0.171494333333333	-0.299793333333333	-0.215088	-0.616876	-0.414231	-0.935372333333333	-1.43927066666667	-0.748700333333333	-0.250595	-0.0713679	-0.226745566666667	0.132943	-0.276341333333333	-0.390685333333333	-0.466441933333333	-0.473281333333333	-1.1197836	-0.487458666666667	-0.339742333333333	-0.243983	0.179096666666667	-0.7359	-0.30469
ALMS1-IT1	-2.57006	-2.30818	-2.7257	-1.67876	-2.74387	-2.62573	-2.63766	-3.03844	-2.47818	-2.14269	-3.54404	-2.69172	-3.15256	-2.70096	-2.54376	-2.50925	-2.59363	-2.35125	-3.33335	-1.95976	-2.70625	-2.26219	-2.69949	-1.87526	-2.95723	-2.79998	-1.93905	-2.66566	-2.06766	-2.51015	-1.38738	-2.46496	-3.75039	-2.17185	-2.13168	-2.98385	-2.07089	-1.60508	-1.80351	-1.80695	-2.36704	-3.01738	-2.6311	-3.61044	-2.05568	-3.28356	-1.93646	-2.18705	-2.27993
ALMS1P	-2.4098	-3.61578	-2.84558	-2.38451	-2.02764	-2.96607	-2.84644	-2.05213	-2.68978	-1.82058	-2.43155	-3.70805	-2.13785	-1.71176	-3.18001	-2.91929	-2.40415	-2.49185	-2.93866	-2.73206	-3.64734	-2.9984	-3.06579	-2.76824	-2.71107	-3.09075	-3.55528	-3.37959	-3.23948	-3.16086	-3.04584	-3.59229	-4.31452	-4.04092	-3.33131	-3.31501	-3.11894	-2.8718	-3.59562	-3.46393	-3.54963	-4.16662	-4.06137	-4.41731	-4.59055	-2.21716	-2.65686	-3.91677	-3.60203
ALOX12	-1.44892	-0.69974	-0.87585	0.2995	-2.19585	-0.40927	-0.7391	-0.30286	-0.65178	-0.30285	-0.6855	-0.09764	-0.12685	-0.6102	-0.60448	0.4999	-0.15501	0.942	-0.0715199	-0.88569	-0.75982	-0.00290966	-0.51184	0.927233	-1.75413	-1.00747	-0.490271	-0.965194	-1.2673	-0.344969	-0.246106	-1.92204	0.0288296	0.597658	-0.249006	0.957398	0.237211	-1.43487	-2.15321	-2.03087	0.157899	0.666451	-0.922475	0.594385	-0.941464	-1.38201	0.9989	-0.59242	-1.7387
ALOX12B	-3.25281	-4.35229	-4.36052	-3.07091	-3.69255	-3.84464	-3.55788	-3.60943	-3.56905	-3.5002	-3.58982	-3.50326	-4.40839	-3.55624	-3.88822	-5.24332	-3.56845	-4.29102	-3.86589	-3.407	-3.8985	-4.09765	-3.43743	-2.96674	-3.25419	-3.93766	-4.28545	-3.37959	-3.77712	-3.33533	-3.5867	-3.13437	-3.21992	-3.46724	-4.22008	-3.40924	-3.98154	-4.48107	-3.90559	-3.83454	-3.8229	-4.42681	-3.67284	-4.81268	-4.00431	-3.01472	-4.18975	-4.0623	-4.4789
ALOX12P2	-4.88336	-4.07332	-3.98217	-4.11793	-4.13722	-3.17202	-3.46874	-3.66414	-3.7684	-3.5002	-3.41449	-4.0275	-3.94738	-4.35158	-4.71888	-4.32333	-4.09631	-3.94177	-2.71081	-4.29643	-4.11895	-4.59829	-4.294	-4.60723	-3.62744	-4.40637	-4.28545	-4.71549	-4.25722	-4.31419	-4.64602	-4.23112	-4.31452	-4.17453	-3.12266	-3.83529	-3.60767	-3.73348	-3.96377	-4.97445	-4.41019	-4.42681	-4.44002	-3.48448	-3.77254	-3.73335	-4.35016	-3.40956	-3.93543
ALOX15	-0.70445	-1.95267	-2.44757	-1.19547	-2.08156	-1.83037	-1.40662	-1.33175	-2.27457	-3.14358	-1.40875	-2.05298	-0.96466	-0.47151	-2.30703	-0.31163	-1.00863	-0.76351	-1.1042	-1.07963	-0.68387	-1.10054	-1.31122	-1.84235	-1.9741	-2.45085	-2.0397	-1.87179	-3.67365	-1.32704	-1.82422	-1.73655	-1.56141	-5.04072	-1.01106	0.496655	-2.22177	-0.38119	-3.59562	-1.32631	-2.64985	-1.63097	-2.44166	-1.12785	-0.911533	-1.6738	-1.98451	-4.68958	-2.3101
ALOX15B	-3.242415	-2.9081	-2.33821	-2.386375	-4.21016	-3.28921	-3.763545	-3.76711	-3.38666	-3.67274	-3.78443	-4.132225	-3.536745	-3.26389	-3.136215	-3.484485	-3.48061	-3.708495	-3.25578	-3.285235	-4.02461	-3.482485	-3.48806	-3.543295	-3.840925	-3.334635	-2.927425	-3.33675	-2.86895	-3.40943	-2.48704	-1.7253615	-3.65451	-2.9042	-4.098785	-3.39243	-3.604975	-2.943085	-2.81974	-2.815095	-3.600285	-4.261075	-1.7005195	-3.60899	-3.64848	-3.18231	-3.28231	-2.11715	-4.13649
ALOX5	2.051325	1.6731	1.5137	1.7283	1.1590425	1.671825	1.583525	1.3481675	1.1475351	1.6015499925	1.0874225	2.014575	1.2030225	0.6882325	2.20915	1.574625	1.572229925	2.00095	1.361150075	1.4439225	1.741275	2.5288	0.963545	1.762979	1.269239475	1.79261475	2.15573825	2.26457375	1.2329784	2.15255725	2.423615	2.27856825	1.71582975	1.9366947	1.84046125	1.64104125	2.10103975	1.6491375	1.4825042875	1.97428525	1.88976075	2.12850875	2.31092175	2.23258375	1.1645147	1.61673325	1.884555	2.6564	2.068975
ALOX5AP	4.7688	4.3743	4.0894	3.61	3.6709	4.0146	4.1936	3.7407	3.3759	4.1565	3.9045	4.0832	3.2786	3.4454	4.546	3.9075	4.0548	4.1205	4.0992	4.007	4.0865	4.6761	3.654	4.2458	3.71225	4.68835	4.55575	4.88667	3.99486	4.59166	4.84825	4.74711	4.79896	4.62978	4.26797	4.43319	4.58134	4.31338	3.62725	4.64032	4.35049	4.53495	4.74975	4.79079	3.51326	4.89661	4.5315	5.0533	4.5246
ALOXE3	-4.13115	-4.51868	-4.320425	-4.00579	-4.57436	-4.656505	-4.62666	-4.39349	-4.33304	-5.03097	-4.50459	-4.373945	-4.657525	-4.84589	-4.303485	-4.857385	-4.60858	-4.47926	-4.227665	-4.5918	-4.645915	-4.4271	-4.86383	-4.14895	-4.39761	-4.37861	-4.763695	-4.711995	-4.37666	-4.327895	-4.287735	-4.703475	-3.977225	-4.260325	-4.493935	-4.18212	-4.488635	-4.836875	-4.58793	-4.627795	-4.527055	-4.347755	-4.485235	-4.477005	-4.360345	-4.06	-4.14404	-4.089785	-4.673025
ALPI	-3.15834	-2.53668	-2.79141	-2.600545	-2.345435	-2.41179	-2.147535	-2.253365	-2.73787	-2.57539	-2.35537	-3.082195	-2.496115	-2.46147	-3.05568	-2.14851	-2.444355	-2.45125	-3.02953	-2.578085	-2.73565	-2.71625	-2.632725	-2.641375	-2.21929	-2.659775	-2.782285	-3.081725	-2.61314	-2.848165	-2.788975	-2.63997	-2.09304	-2.672585	-2.416715	-2.567535	-2.44689	-2.72158	-2.22026	-3.07721	-2.375835	-2.69307	-2.407545	-2.475805	-2.488425	-2.240245	-2.54887	-2.530335	-2.494245
ALPK1	0.958375	0.789292575	0.60014	1.389025	-0.009185	1.10345	1.372075	0.6827125	0.4192925	0.1682125	0.599130075	0.997525	1.3465698925	0.577445	0.480682375	0.3688925	0.6209775	0.408527425	0.387855	1.080125	0.81758255	0.971955	0.4634125	0.74402575	1.50063175	1.065011	0.8131935	1.44069875	0.6538595	0.5837865	1.55919125	1.45021	1.18749375	1.44055775	1.18595375	0.73739925	1.14151125	1.3221205	0.80652425	1.42338625	1.0938025	1.043945825	1.1898865	1.73692575	0.597437	1.2813545	0.7943225	2.3771	1.28446
ALPK2	-3.60191	-2.89745	-2.3557	-4.74425	-5.05546	-4.46145	-2.43404	-4.67478	-5.89826	-3.14358	-3.54404	-4.20885	-4.32741	-3.30093	-3.88822	-3.76539	-3.25663	-2.8986	-4.35412	-4.29643	-4.04195	-4.09765	-5.03105	-2.8975	-4.72462	-1.52819	-3.12876	-2.18921	-2.4051	-2.31453	-4.81028	-5.18555	-4.31452	-3.1157	-3.12266	-3.83529	-3.98154	-2.80111	-4.08646	-4.06168	-2.0697	-3.07533	-3.36221	-5.01606	-4.94577	-2.17079	-3.2181	-4.37003	-2.37239
ALPK3	-3.24149	-2.78533	-2.937785	-3.19719	-3.73587	-3.24623	-3.20116	-2.768305	-3.645805	-2.71181	-3.20403	-3.024795	-3.08859	-3.65166	-3.47674	-3.924875	-3.84995	-3.80556	-3.1448	-3.310445	-3.24749	-2.51911	-3.687355	-2.76957	-2.184785	-2.767795	-1.84623	-2.70547	-2.9354	-2.28048	-2.655235	-2.220255	-3.683845	-3.436645	-2.85748	-2.79887	-2.4547	-2.19207	-2.426295	-2.579045	-3.18388	-3.994965	-2.472655	-3.210335	-2.914975	-2.9434	-2.387775	-2.41376	-2.74657
ALPL	0.664175	0.536245	-0.459345	0.35141	-0.47863	0.680235	0.782365	0.18489	-0.413155	0.923595	-0.19498	1.27678	0.23038	-1.56408	1.015865	1.073855	-0.666095	1.23834015	-1.24676985	0.25084	0.626375	1.4593498	-0.2119	1.0296415	-0.761507	0.6559705	-1.945615	0.50442	-1.773686	1.2536005	1.41718295	1.2442785	0.48323	1.5203995	-0.32318	0.61451	0.529965	0.409065	-0.05463	0.9837745	0.7215905	-0.06813	0.629365	0.9606745	-0.28451	0.685403	1.15129	1.686765	0.68805
ALPP	-3.01043	-2.15531	-2.26933	-2.0392	-2.47975	-1.90725	-1.75631	-2.05213	-1.95253	-2.68366	-2.56317	-2.30899	-2.13785	-2.25925	-1.9595	-1.87082	-2.27676	-2.46261	-2.47776	-2.29484	-1.96928	-2.08175	-2.2986	-1.94343	-2.1167	-2.45085	-3.36948	-2.46812	-2.63346	-2.4587	-1.67521	-2.00947	-3.75039	-2.54139	-1.89207	-1.99483	-1.90846	-1.7981	-1.81707	-2.00091	-1.7497	-2.24447	-2.05471	-2.67154	-1.65769	-2.59176	-2.13908	-2.13927	-2.19305
ALPPL2	-3.38744	-3.55048	-3.095345	-3.08068	-3.577335	-2.914435	-3.23443	-3.095045	-3.31359	-3.78201	-2.790295	-3.06554	-3.209395	-3.023265	-3.195035	-3.01829	-3.122885	-3.088875	-2.821855	-3.495095	-3.46892	-3.12807	-3.309465	-3.07051	-3.02594	-3.27269	-3.50649	-2.869315	-2.856705	-2.70708	-2.675765	-3.236565	-3.165865	-3.470235	-3.53219	-3.183205	-3.15684	-3.799615	-3.029625	-3.745995	-3.39208	-3.48465	-3.18882	-2.448305	-3.12475	-3.60948	-3.170855	-3.31232	-3.2411
ALS2	-2.08374	-2.43790666666667	-2.32832	-1.82676333333333	-2.44777	-2.4339	-2.19607	-2.30927666666667	-2.73156993333333	-1.67170333333333	-2.13983666666667	-1.99409666666667	-2.96724	-2.9254099	-1.96463666666667	-2.43532333333333	-1.98745666666667	-1.95889333333333	-1.94783	-1.7976	-2.30828666666667	-2.55193333333333	-2.37526666666667	-2.327852	-2.07785633333333	-2.22734666666667	-1.68399033333333	-1.89311	-2.30955933333333	-2.33331133333333	-3.10398	-2.28006866666667	-1.898081	-2.147361	-1.96533666666667	-2.15753933333333	-1.91824333333333	-1.80623666666667	-1.38627	-1.50216466666667	-2.17609333333333	-1.85408633333333	-2.367896	-2.83726333333333	-2.180191	-2.310108	-1.87110333333333	-2.08059666666667	-2.43301666666667
ALS2CL	-1.81878666666667	-1.448	-1.81067	-1.59239333333333	-1.25619666666667	-1.93716	-2.11523	-1.42434333333333	-1.43991	-1.99289666666667	-1.69625	-1.76722333333333	-0.743116666666667	-1.30245	-2.06532	-1.78452	-1.25425333333333	-1.7031	-2.03350666666667	-2.24932666666667	-1.44629	-2.32891	-1.51913	-1.763	-1.47725333333333	-2.02411666666667	-1.86025666666667	-2.03693666666667	-2.11177	-1.03374633333333	-2.45288333333333	-2.62566	-1.87647333333333	-2.70375	-2.18524666666667	-2.15155666666667	-2.90392	-1.07149	-2.12026333333333	-2.46279	-2.30643333333333	-1.78393	-2.34426666666667	-2.47463	-1.88415	-1.77819333333333	-1.48435333333333	-3.0982	-2.17055333333333
ALS2CR11	-4.99998666666667	-5.04342666666667	-5.18470166666667	-5.43611	-5.09916666666667	-5.40202666666667	-5.56446666666667	-4.96988	-4.67372833333333	-4.379395	-5.23571	-5.03431833333333	-4.34447166666667	-4.990395	-5.31130833333333	-5.68428166666667	-5.41453166666667	-5.026125	-5.48456333333333	-5.26954	-5.299745	-5.28575	-4.541635	-5.238685	-5.48080833333333	-5.50701333333333	-5.23842166666667	-5.38116666666667	-5.6197	-5.23162166666667	-5.32082333333333	-5.77919	-5.04180666666667	-5.49911	-5.683575	-5.43314833333333	-5.74423833333333	-5.35073166666667	-5.64439833333333	-5.62152833333333	-5.73066666666667	-5.72303833333333	-5.60456666666667	-5.55791	-5.68701833333333	-5.44719166666667	-5.32374333333333	-5.50872166666667	-5.90362666666667
ALS2CR12	-0.51038	-1.14904	-0.75516	-1.436605	-1.90851	-1.255405	-0.870695	-1.024885	-1.944975	-1.83702	-1.752455	-1.282045	-0.9968	-0.945495	-1.451375	-1.88841	-1.655285	-0.721715	-0.89713	-1.02154	-1.599085	-2.109025	-1.774375	-0.666657	-1.460985	-1.81838	-3.02233	-1.95559	-1.0551005	-0.5849225	-0.9141565	-1.92454	-1.197282	0.0650616	-2.26803	-0.47042	-1.56797	-2.55327	-2.162075	-1.7314	-1.94911	-1.76839	-2.276405	-0.5365235	-2.42806	-2.392585	-0.387515	-1.21698	-1.67857
ALX1	-3.67741	-4.35229	-4.56923	-5.42465	-4.87536	-4.70476	-4.17822	-5.21737	-4.75823	-5.20037	-4.25993	-5.25839	-4.91069	-4.98472	-5.15649	-5.24332	-5.70411	-5.27139	-5.23149	-4.45301	-5.33395	-4.09765	-4.71918	-4.75434	-4.56311	-4.40637	-5.24622	-4.88369	-4.67837	-4.63547	-4.31873	-4.90434	-4.84566	-4.04092	-4.78943	-4.45182	-5.01413	-5.49924	-4.90867	-5.33988	-5.15481	-5.35984	-5.09366	-5.01606	-5.32467	-4.78471	-4.98557	-4.37003	-5.7466
ALX3	-2.7988	-2.60559	-2.8045	-2.57914	-2.89659	-2.81029	-2.84644	-2.83563	-2.45648	-3.14358	-2.86907	-2.92941	-4.01954	-3.01751	-3.22056	-3.23623	-2.90298	-3.35541	-2.66926	-3.19666	-2.83178	-2.86732	-3.09589	-3.46893	-3.52502	-3.93766	-4.14343	-3.26936	-4.25722	-4.47214	-3.24075	-3.88497	-4.03285	-3.67711	-3.33131	-3.50842	-3.24258	-4.00723	-2.90344	-3.83454	-2.79038	-4.04873	-3.25435	-2.67154	-3.84593	-3.60948	-2.50899	-3.10645	-2.90533
ALX4	-2.26554	-2.22972	-2.26933	-2.14538	-2.34175	-1.94729	-1.8377	-1.68245	-2.07949	-1.95276	-2.11301	-2.00681	-2.35168	-1.96744	-2.0849	-2.05392	-2.15972	-2.27302	-1.87172	-1.92692	-2.45832	-1.73837	-2.38887	-2.34299	-2.60213	-1.79716	-2.39223	-2.40786	-2.44797	-2.31453	-2.22933	-2.42434	-1.84787	-2.76904	-1.91993	-2.11256	-2.42651	-2.38457	-2.68871	-2.76491	-2.36704	-2.90802	-1.71372	-1.70239	-2.37157	-2.4192	-2.73688	-3.10645	-2.7734
ALYREF	-0.34563495	-0.441735	-0.17516	0.05583	-0.610855	-0.7071302	-0.723795	-0.72534	-0.33436	-0.561655015	-0.53621005	-0.76991995	-0.469575	-0.465225	-0.713075	-0.82628	-0.31595	-0.370515	-0.1718	-0.297435	-0.239535	-0.4308898	-0.82379	0.013352	-0.136031	0.3716604	-0.2227195	0.2402725	0.040299	0.207143	0.3345045	0.1506135	0.61058005	0.39002215	-0.139697	-0.8268659	0.011848	0.057266	-0.218725	0.22009	0.44647605	-0.0132905	0.2645975	-0.286648	-0.1435055	0.5110893	0.352145	-0.056445	-0.01959
AMACR	-2.65572	-2.10313	-2.37058333333333	-2.43128666666667	-2.84236	-2.66062333333333	-2.49784333333333	-2.73398333333333	-3.02751333333333	-2.81062	-2.52400333333333	-2.82337	-2.80691666666667	-2.71056	-2.30736666666667	-2.64505	-2.47017666666667	-2.51195666666667	-2.90789333333333	-3.21328666666667	-2.40911666666667	-2.38701333333333	-2.21653	-2.61219966666667	-1.76685966666667	-2.668066	-3.36824	-2.48213933333333	-3.04542333333333	-2.965851	-2.528746	-2.37302653333333	-2.68857666666667	-2.65018666666667	-2.545	-3.051207	-2.74273666666667	-2.61905333333333	-2.72287966666667	-1.954098	-2.49199566666667	-2.98372266666667	-2.771233	-2.26470033333333	-2.85118	-2.44003203333333	-2.98206333333333	-2.56811333333333	-2.96132
AMBN	-4.07503	-3.90653	-4.36052	-4.46229	-4.52769	-2.91226	-3.86391	-3.84095	-3.93792	-4.85073	-3.11624	-4.71631	-3.55988	-3.70154	-3.59395	-4.8621	-3.47233	-4.70272	-4.24997	-3.76369	-3.83158	-3.4203	-3.93727	-3.91681	-3.73704	-3.67801	-4.43503	-3.904	-3.57634	-3.64265	-3.04584	-3.78168	-4.17434	-4.45588	-4.94393	-4.70607	-3.52697	-4.82342	-4.50686	-4.06168	-3.54963	-4.42681	-3.67284	-4.23187	-3.92308	-3.60948	-4.18975	-4.68958	-4.24222
AMBP	-3.831225	-4.1766	-3.700865	-3.82838	-3.88303	-3.99545	-3.77974	-4.17504	-3.947415	-3.728235	-3.305145	-3.81485	-3.74561	-3.73946	-3.75686	-4.300215	-3.85378	-3.949965	-4.09496	-3.84781	-4.040925	-3.92284	-3.810115	-4.111635	-3.504355	-4.35105	-4.018385	-3.892805	-3.791635	-4.23557	-3.41728	-4.1666	-3.776195	-3.969315	-3.854665	-3.597885	-3.797645	-4.331655	-3.759975	-4.36214	-3.798655	-4.03621	-3.71195	-3.79511	-3.73651	-4.146645	-3.64941	-3.9453	-4.321735
AMBRA1	-1.8870775	-2.31632	-1.7301025	-2.032665	-2.31625	-1.907865	-2.1490525	-1.94743	-2.0685625	-2.1346	-1.7541075	-2.14325	-1.8107925	-1.9925125	-1.848055	-2.031325	-2.040625	-2.15411	-1.933045	-2.17894	-1.88436	-1.737125	-1.8023575	-2.10393275	-2.553437375	-1.98327275	-1.88761375	-1.8150215	-2.25426525	-2.2042565	-1.906246	-2.291698	-1.890964	-2.0870635	-2.3659595	-2.0851885	-2.1083475	-1.9936125	-2.22411625	-2.52842675	-2.32883875	-2.1021645	-2.1222715	-1.9910805	-2.1605885	-2.5689455	-2.021745	-2.405854925	-2.355085
AMD1	2.92065	2.72035	2.44565	2.3516	2.1792	2.6978	2.83725	1.97195	1.977	2.553	2.32075	2.7129	2.19575	1.99555	2.58455	2.39315	2.56015	2.8226	2.41205	2.94315	2.72575	2.78315	2.3351	2.87583	2.494965	2.93121	2.891525	3.236875	2.817335	2.664105	3.072595	2.84871	3.19452	2.89243	3.166545	2.41288	3.22498	2.91224	3.142235	2.96746	2.770745	2.766345	3.0078	2.745115	2.744615	2.755315	2.8633	3.42235	3.18495
AMDHD1	-3.31857	-2.2554	-3.02268	-1.99882	-1.58974	-3.14073	-1.64222	-1.61325	-1.26484	-0.95237	-2.16435	-3.63674	-3.55988	-1.36616	-2.35137	-1.37183	-1.49575	-1.78285	-2.98889	-2.31595	-1.83178	-1.7194	-1.68154	-0.693121	0.334195	-0.156643	-0.398286	-0.193424	-0.452998	-0.17965	-1.00727	-0.787387	-2.42431	-1.37741	0.109085	-2.53742	-2.54092	0.441301	-0.239848	-0.0303841	-1.01583	-3.33366	-3.74352	-1.15175	-1.45701	-1.43584	-1.75883	-0.35562	-0.43737
AMELX	-4.40411	-5.10527	-5.23004	-5.3289	-5.05546	-4.31641	-5.2284	-3.97043	-4.5841	-5.20037	-4.19516	-4.20885	-5.16128	-4.41912	-4.93185	-4.8621	-3.96337	-4.38846	-4.56943	-5.49198	-5.6818	-4.92803	-5.03105	-5.04732	-5.2205	-4.58198	-5.24622	-4.54663	-4.97381	-5.466	-5.13161	-5.32426	-4.31452	-5.32447	-3.76331	-4.57925	-4.86901	-5.16782	-4.08646	-5.52467	-5.76787	-5.19628	-4.3398	-4.81268	-4.70509	-5.41151	-4.83068	-5.00743	-5.02148
AMELY	-5.10741	-5.43957	-5.00849	-4.11793	-4.78642	-5.60465	-4.74229	-4.94355	-5.80535	-4.96573	-5.33524	-5.25839	-5.16128	-5.47526	-5.15649	-5.01199	-5.44126	-5.38638	-4.56943	-5.57762	-5.21783	-5.2621	-5.58935	-5.04732	-4.72462	-5.50944	-4.59107	-4.71549	-4.97381	-4.80232	-3.71822	-4.48972	-4.45244	-5.18418	-4.63848	-5.19383	-5.73469	-4.9964	-4.82565	-4.79906	-4.99893	-5.68274	-4.15033	-5.01606	-5.45231	-4.78471	-4.51156	-4.37003	-5.60396
AMER1	-2.44823	-2.85757	-2.32633	-2.10197	-2.25658	-2.48159	-2.33223	-2.16646	-2.27457	-2.55803	-2.33035	-2.25403	-2.09435	-2.24035	-2.54376	-2.0154	-2.47232	-2.68094	-2.02052	-1.80253	-1.89889	-2.34701	-2.19724	-2.05212	-2.36112	-2.12803	-2.53189	-2.09118	-2.17161	-1.81667	-2.08129	-1.9506	-4.17434	-2.59503	-2.34176	-2.98385	-2.7091	-1.86864	-1.67444	-1.94278	-0.905145	-1.97259	-2.07751	-3.26049	-1.44267	-2.85956	-2.58104	-2.39574	-2.50567
AMER2	-4.58349333333333	-5.08843666666667	-4.71842	-4.77607666666667	-5.29029666666667	-4.90495333333333	-4.42883666666667	-4.96664666666667	-4.36368333333333	-4.33231666666667	-4.90704666666667	-5.09094	-4.70249	-4.92839	-5.36637	-4.9737	-4.30892	-5.01070666666667	-4.53701666666667	-5.24151666666667	-5.38908	-4.71926666666667	-4.53895333333333	-5.1307	-4.80625333333333	-5.48727666666667	-5.50806666666667	-4.84545	-5.59603	-5.18703666666667	-4.90758333333333	-5.18123	-4.56085666666667	-5.26730666666667	-4.82052666666667	-4.63489	-5.31528333333333	-5.15162666666667	-5.43699666666667	-5.0345	-5.10155666666667	-5.52307	-5.24225333333333	-5.08180666666667	-5.30951666666667	-5.2333	-5.02264333333333	-4.73896	-5.40570333333333
AMER3	-3.86232333333333	-4.59607666666667	-4.08683666666667	-4.48528666666667	-4.42967	-3.78018	-3.93492333333333	-4.13263333333333	-3.89606666666667	-4.13501	-3.76006666666667	-3.98489666666667	-4.10091	-4.26370333333333	-4.37934666666667	-3.82546	-3.8389	-4.45058666666667	-4.07489	-4.10837	-4.10484	-4.05871333333333	-4.13475	-3.86447	-4.05449333333333	-4.23746666666667	-4.48285	-4.44509	-4.18569333333333	-3.73709	-4.00189666666667	-4.74622	-4.12625666666667	-4.30662333333333	-3.41027333333333	-4.40748666666667	-4.2002	-4.42222333333333	-3.97891	-4.27654666666667	-3.79623333333333	-4.27158333333333	-4.12666333333333	-4.64250666666667	-4.21961333333333	-3.95429	-4.13156666666667	-4.14391666666667	-4.16948333333333
AMFR	-2.814715	-3.25471	-2.03849	-2.034595	-2.874585	-1.803255	-1.821115	-2.73232	-1.887955	-1.97227	-1.76417	-1.931375	-1.72566	-1.836045	-1.22982	-2.09475	-2.09997	-1.8516	-1.345025	-1.335895	-2.307595	-1.97668	-1.9627	-0.8242805	-1.4698655	-1.17205	-1.0233615	-1.985505	0.10568	-1.09384	-1.2410465	-1.68765	-1.463945	-1.068692	-1.3243935	-1.89776	-0.51794375	-1.492005	-1.918445	-1.707	-1.587825	-1.16112	-1.272804	-1.40049	-1.096513	-1.609005	-0.662715	-0.243785	-1.499075
AMHR2	-4.15709	-4.5561	-3.81535	-3.96271	-3.80801	-3.14073	-3.46874	-3.31788	-3.47878	-3.28578	-4.13195	-4.50569	-3.87736	-3.70154	-3.54165	-3.72343	-3.96337	-3.52632	-3.33335	-4.5344	-4.37342	-3.76225	-4.64411	-3.28222	-3.17404	-3.80278	-3.76702	-3.904	-3.23948	-3.64265	-2.71973	-5.18555	-2.5051	-3.91318	-3.86674	-4.19852	-3.30862	-3.28875	-3.02411	-3.46393	-3.8229	-2.71142	-3.4193	-3.89625	-4.27531	-3.86526	-3.59156	-3.20102	-3.39392
AMICA1	5.9589	5.287	5.1766	5.1485	5.1615	4.9274	4.9448	5.054	4.528	5.4251	4.7815	5.4555	4.8739	4.6269	5.2922	4.7603	5.0083	5.302	5.0019	4.9905	4.942	5.5214	4.5272	5.22112	5.09162	5.23505	5.25639	5.4045	4.77448	5.11859	5.66146	5.22082	5.8458	5.05914	5.26521	5.35605	5.25055	5.30291	4.7895	4.94433	4.72376	4.84329	5.16728	5.84162	4.33848	5.38158	5.331	5.5655	5.0713
AMIGO1	1.4469	1.8246	1.5096	1.7295	1.8946	0.8987	0.7933	1.4843	1.3667	1.1596	0.7764	1.0366	1.3972	1.3254	0.6272	0.2929	0.516	0.8164	1.3628	1.1713	1.4819	0.1699	1.2377	1.17641	0.998062	0.493846	0.996314	0.731909	1.01329	1.07484	-0.355286	0.438551	1.03373	0.633077	-0.0282269	0.574911	-0.0499182	1.89183	0.807666	1.10445	0.690231	0.844994	0.159002	0.505522	0.944998	1.07383	1.2111	-0.26311	0.0579004
AMIGO2	0.0416002	-0.10798	-0.40762	0.1369	1.034	-0.17338	-0.42944	0.1071	0.3077	0.8325	-0.32266	0.0625	-0.36454	0.4054	-0.52615	0.0750999	-0.0866203	-0.11417	-0.27461	0.2575	-0.18791	-0.77259	0.5047	-0.0242662	-1.22361	0.0122108	0.801558	-0.131199	0.791656	-0.310355	-1.33053	-0.606084	0.0431404	-0.988468	-0.303019	-1.24708	-0.278973	0.982068	0.774132	0.364372	-0.413351	-0.571358	-0.711572	-1.63348	0.273086	-2.26508	-0.10661	-0.89557	0.0579004
AMMECR1	-0.9473525	-1.262755	-0.92835	-1.132975	-0.9556525	-1.2185675	-1.081895	-0.9252225	-1.439045	-1.360405	-0.85752	-1.3989075	-1.3336575	-1.06879	-1.483435	-1.530555	-1.1268675	-1.4231	-1.351165	-1.1466625	-1.223695	-1.4857475	-1.334645	-0.657892	-1.127673	-0.86982	-1.45112475	-0.63029325	-0.772141	-0.6831675	-1.186186	-1.3433985	-1.038628	-1.24632425	-1.04505575	-0.7002	-1.1609075	-0.6919605	-0.97617	-1.11049	-0.843285	-1.386375	-1.5549765	-1.35173075	-1.24722675	-1.281775	-0.78799	-1.2872375	-1.0337725
AMMECR1L	1.0724	1.0054	0.7976	1.113	1.2052	1.0402	0.8913	0.945	1.0798	1.3093	0.8708	1.153	0.9779	1.2738	1.2034	1.262	1.2389	1.2662	0.4554	1.3494	1.5145	0.9399	1.3757	1.08954	1.10637	1.27337	1.67621	1.50212	1.69607	1.20816	1.08817	1.42745	1.62984	1.10191	1.71559	0.971933	1.82468	1.87304	1.87686	1.69097	1.37546	1.23004	1.6403	0.801426	1.62738	0.989561	1.1568	1.4468	1.5311
AMN	-2.38956666666667	-2.70574	-2.47803666666667	-2.72489	-2.48996	-2.77419	-2.65985333333333	-2.60427666666667	-2.49896	-2.63740666666667	-2.41616666666667	-2.75672666666667	-2.65191	-2.50434	-2.77938333333333	-2.47579666666667	-2.90340333333333	-2.76014	-2.55938333333333	-2.95465333333333	-2.47726	-2.67595333333333	-2.51700333333333	-2.30433333333333	-2.73229666666667	-2.84052	-3.15033666666667	-3.10631333333333	-2.55222	-2.80096666666667	-2.66385666666667	-2.88967333333333	-3.00905333333333	-2.72550666666667	-2.61444333333333	-2.73334333333333	-2.80175	-2.76875333333333	-2.32608	-2.87441333333333	-2.60161666666667	-2.78759333333333	-3.09725333333333	-2.48839	-2.59757	-2.92133333333333	-2.56013333333333	-2.78691	-2.91879
AMN1	0.1291	-0.0506496	0.1525	0.7451	1.3981	0.5151	0.6588	0.5518	0.2059	0.5757	0.2931	1.3003	-0.29518	0.3535	1.3421	0.4999	0.8566	0.3236	0.0516005	0.8402	0.6127	0.7758	0.3458	1.3573	1.56926	0.993749	2.12683	1.61897	1.21227	1.60865	1.68565	1.17327	1.69473	0.307358	2.02054	0.835529	2.20051	2.45808	1.96074	1.90394	0.804581	1.19676	1.83757	1.32737	0.541824	0.769387	1.4285	3.0169	1.9022
AMOT	-3.91277	-3.82874	-3.33719	-3.75169	-5.76275	-3.84464	-4.32355	-3.97043	-5.22785	-4.52258	-4.39384	-4.11639	-4.24784	-4.41912	-5.27174	-5.32136	-5.08053	-3.52632	-4.05085	-4.29643	-4.28453	-3.4203	-5.03105	-3.46893	-4.8893	-3.93766	-4.91616	-3.07012	-3.31678	-4.80232	-3.46348	-3.50547	-4.71854	-4.45588	-3.97711	-4.70607	-5.16055	-3.73348	-4.66316	-3.9439	-3.92598	-4.8737	-4.98114	-4.41731	-5.32467	-4.15185	-3.87897	-5.00743	-4.03157
AMOTL1	-3.1756125	-3.5516375	-3.0519525	-3.409025	-3.364075	-3.0660225	-3.605985	-3.3696	-3.048465	-3.55432	-3.1223925	-3.339295	-2.98866	-3.533345	-3.48063	-3.5870975	-3.3132175	-3.4811475	-2.9891425	-3.3977775	-3.494595	-3.4345475	-4.0934375	-3.401655	-3.2954	-3.480605	-3.4677	-3.308555	-3.093055	-3.6460175	-3.2764425	-3.156515	-3.644925	-3.7021875	-3.1223925	-3.46419	-3.6927725	-3.1240975	-3.112975	-3.659555	-3.058965	-3.42727	-3.2710075	-3.797185	-3.6169275	-3.4723	-3.62277	-3.54706	-3.8299275
AMOTL2	-5.31813	-3.55092	-5.85701	-4.6486	-4.44503	-4.06172	-3.92178	-5.3083	-3.52321	-4.32245	-4.19516	-5.4707	-2.73019	-5.26873	-5.27174	-3.89895	-2.59363	-4.92637	-5.33863	-4.87583	-5.21783	-4.70675	-3.06579	-5.33116	-5.69713	-5.50944	-5.72135	-5.04947	-5.26857	-5.466	-4.81028	-5.59349	-5.30896	-5.46089	-5.41274	-4.83154	-5.01413	-5.16782	-4.58414	-5.88624	-5.61881	-5.35984	-4.86928	-5.41721	-5.57921	-5.10488	-4.83068	-5.59715	-5.60396
AMPD1	-5.03415	-4.45259	-4.7867	-4.55449	-4.78642	-4.18367	-4.93049	-4.41936	-3.8228	-4.13931	-4.67597	-4.50569	-4.09375	-4.69829	-3.49117	-5.47764	-3.56845	-4.59465	-4.24997	-5.05231	-5.6818	-5.2621	-5.1109	-4.46145	-5.2205	-5.50944	-5.40864	-5.36822	-5.41268	-4.47214	-4.48155	-3.88497	-4.03285	-5.32447	-4.22008	-4.70607	-5.30696	-4.1576	-3.59562	-5.15558	-4.27801	-5.8392	-4.15033	-4.41731	-4.59055	-5.26044	-4.51156	-4.68958	-5.02148
AMPD2	3.744	3.5661	3.6165	3.9329	3.0396	3.4884	2.7882	2.6708	2.8372	3.2058	3.4897	3.2722	3.6221	2.6857	3.3403	3.4087	3.656	3.2417	3.1889	2.8943	3.5365	3.7	3.5567	3.8225	3.56962	4.16351	4.14914	4.31805	3.54611	3.55049	4.5764	3.83497	3.91015	4.10516	3.99799	3.92665	4.03729	4.22722	3.56455	3.67717	3.6402	4.22037	3.65322	3.72543	3.36524	4.40081	3.9263	3.7244	3.8219
AMPD3	1.8208	1.6049	1.5237	1.9323	1.6422	1.4231	1.5612	1.2739	1.0133	1.3338	1.5458	1.8191	1.5643	1.7591	2.3015	1.9634	1.9011	1.1969	1.173	1.1231	2.0893	1.9919	1.9768	2.00991	1.85373	1.38978	2.26513	1.75039	1.56743	1.88242	1.88485	2.39374	2.06802	2.0561	1.6341	2.06462	2.45304	2.27593	1.85884	2.30573	1.7626	1.95149	1.62802	1.92398	1.53802	1.7314	2.1553	2.1772	1.2476
AMPH	-3.38642	-3.21253	-2.84558	-2.5208	-3.86904	-3.08013	-2.20077	-2.744	-2.68978	-1.99286	-2.43155	-3.06476	-3.61908	-2.62545	-2.32903	-2.58246	-2.72609	-2.85996	-2.55134	-3.04798	-2.00581	-4.0081	-2.89731	-1.63086	-2.45275	-2.08729	-2.00536	-1.51324	-2.9049	-2.02539	-3.34833	-3.13437	-3.47655	-2.25575	-1.97733	-3.22561	-1.16486	-2.66934	-3.1907	-2.92452	-2.56324	-2.49824	-2.6311	-2.89528	-3.0104	-3.09899	-2.13908	-1.08623	-2.27993
AMT	-0.69287	-0.22361	-0.0789804	-0.2684	0.0854998	-0.40927	-1.01868	-0.87764	0.0053997	0.2546	-0.37211	-0.14686	-0.14338	-0.0330095	-0.4161	-0.32727	-0.38208	-0.22028	-0.19876	-0.6264	-0.02911	-0.0614405	0.0242004	0.0121813	0.465141	-0.156643	0.225092	-0.427641	-0.0220919	-0.158973	-0.355286	-0.853264	0.19184	-0.787777	0.265715	0.132709	-0.445437	0.335457	-0.424782	-0.702512	-0.366755	-0.0664015	0.0369072	-1.03605	0.433273	0.551557	0.2662	-0.0941801	-0.46256
AMZ1	-2.950155	-2.923755	-3.039525	-2.97136	-3.680905	-2.74577	-2.71916	-2.68042	-3.685795	-3.11117	-2.74052	-3.028605	-2.969195	-3.212195	-2.88839	-2.46658	-2.910005	-3.001675	-3.30789	-2.823115	-2.75404	-2.71681	-3.41914	-2.394655	-2.80143	-2.792215	-2.87993	-3.16735	-2.86895	-3.06543	-2.68312	-2.43314	-3.12422	-2.932825	-2.962235	-2.38985	-2.41461	-3.10596	-2.88253	-2.36895	-2.603355	-3.02456	-3.172925	-3.042415	-3.149405	-3.315005	-2.74076	-2.57553	-2.62712
AMZ2	2.3758	2.3546	2.3543	2.0537	2.5808	2.0768	2.1539	2.312	2.2805	2.8218	1.9077	2.7252	1.944	2.1954	2.2005	2.2338	2.3631	2.4096	2.1263	2.3612	2.2136	2.073	1.9876	2.25771	2.18162	2.474	2.63665	2.55901	2.28254	2.39009	2.32829	2.31645	2.95276	2.3179	2.52816	2.32075	2.46791	2.50417	2.67129	2.66709	2.06072	2.22495	2.12034	2.52891	2.29857	2.5639	2.3901	2.4078	2.5747
AMZ2P1	0.8957	0.8484	0.5628	0.2626	1.0298	0.3841	0.5268	1.0596	0.6124	1.0917	0.2414	1.1857	-0.15451	0.5562	0.139	0.4798	0.4064	0.5232	0.0453997	0.5301	0.7532	0.0860996	-0.0511703	0.267191	0.205233	0.745746	0.506669	0.155106	0.666609	-0.0219774	0.00646114	-0.0556736	0.338288	0.285264	0.504554	0.420989	0.831113	0.856497	0.780901	0.893301	0.33184	0.13868	0.178383	0.594385	0.464043	0.128684	0.3938	0.2032	0.7667
ANAPC10	-2.604235	-1.97633	-2.613435	-2.33945	-0.484585	-2.19561	-2.674435	-1.62886	-2.42292	-1.396125	-2.25511	-1.640275	-3.398775	-1.885155	-1.88767	-2.55075	-1.66326	-1.948165	-2.133985	-2.1913	-2.39157	-3.10146	-2.980545	-1.997175	-2.2275885	-2.7039	-1.26750675	-1.851602	-1.2987965	-2.029453	-2.417975	-2.144499	-1.08797405	-3.1296	-1.6729345	-2.8612315	-0.9235365	-1.5574036	-0.5403795	-1.7277825	-2.7075465	-2.20943	-2.300666	-1.58645	-1.606685	-2.778935	-1.840325	-1.885515	-1.674165
ANAPC11	-0.297455	-0.30246	-0.294315	-0.10619	-0.348625	-0.384535	-0.915525	-0.43152	-0.475555	-0.27234	-0.64342	-0.37914	-0.552	-0.729315	-0.437015	-0.692645	-0.15862	-0.44868	-0.328865	-1.00325	-0.0918650000000001	-0.643025	-0.575635	-0.63557	-0.78575	-0.577	-0.731305	-0.54798	-0.88397	-0.689015	-0.994745	-0.713705	-0.641885	-0.800645	-0.97898	0.0342199999999999	-0.578845	-0.63945	-1.101945	-0.559475	-0.795025	-0.735965	-1.129675	-0.20764	-0.798025	0.0495099999999999	-0.90843	-0.831015	-0.95601
ANAPC13	-0.427615	-0.612895	-1.11612	-1.025425	-0.861215	-0.89968	-0.856695	-0.92158	-0.79823	-1.116835	-0.51705	-1.42691	-1.613385	-1.44347	-0.980025	-1.0169	-0.516345	-1.27004	-1.460725	-1.25209	-1.215525	-1.213245	-0.83453	-0.434835	-0.19788	-1.349765	-0.827745	-0.23842	-0.10629	-0.738645	-0.579815	-0.623695	-0.621895	-1.013015	-0.61844	-0.747845	-0.587125	-0.967805	-0.699375	-0.40879	-0.708875	-1.35497	-0.62124	-1.05107	-1.65179	-0.58754	-0.81419	-0.81032	-0.75159
ANAPC15	1.6287	1.6103	1.7491	1.5004	2.5916	1.5435	1.5717	1.6112	1.6111	1.8326	1.1727	1.5408	1.1907	1.2489	1.8624	1.225	1.6755	1.7666	1.5169	1.4669	1.7963	1.8859	1.4738	1.49887	2.07697	1.47386	1.56063	1.66879	1.27622	1.65901	1.61143	1.55482	2.10941	1.32044	1.53238	1.6603	2.01724	1.78674	1.81004	1.80775	1.45284	1.49437	1.70854	1.94947	1.46574	1.8984	1.6881	1.9309	1.2985
ANAPC16	2.8544	2.74475	2.6607	2.42695	2.803475	2.29125	2.3483	2.536	2.501575	2.72745	2.3728	2.749725	2.3693	2.5909	2.35865	2.400375	2.534625	2.5496	2.34925	2.7811	2.49515	2.3435	2.239275	2.55424	2.37777	2.286385	2.3035775	2.602655	2.6915075	2.6253375	2.547175	2.5409075	2.709419	2.4126325	2.71449	2.29842875	2.71582	2.9410725	2.694945	2.5928925	2.46158	2.5280125	2.528655	2.737415	2.5111025	2.6137425	2.696925	2.49315	2.2667
ANAPC2	-0.85125	-0.71748	-0.97491	-0.70668	-0.77557	-1.54797	-1.05068	-1.14433	-1.07099	-0.94252	-0.81626	-1.10674	-0.89769	-0.59812	-0.76015	-0.96461	-0.87959	-1.07026	-0.67615	-1.13482	-0.80739	-1.05226	-0.63349	-0.831597	-0.662384	-0.670099	-1.0313	-0.689348	-1.03712	-0.793299	-0.653448	-1.10283	-1.35968	-0.935618	-0.909805	-0.890923	-1.3265	-0.649616	-0.921993	-1.02551	-1.08959	-0.833561	-0.650453	-1.12785	-1.10121	-0.458086	-0.74901	-1.13225	-0.9639
ANAPC4	3.009	2.97415	2.9921	3.16985	3.4279	2.41	2.5847	2.90305	2.9745	3.34795	2.6306	3.25395	2.5067	3.10805	2.92575	2.67625	2.6215	3.0613	2.6182	2.60485	2.8499	2.5936	2.70815	2.813255	2.908845	2.75818	3.299205	2.98426	3.050195	2.4946	2.559915	2.72913	3.097085	1.8582	2.758985	2.559125	2.97775	3.59785	3.17782	2.78798	2.3733	2.3015	2.204295	2.532775	2.512395	2.38973	2.94705	3.16775	2.7416
ANAPC5	0.052775	0.124848333333333	0.319085	0.319505	0.281566666666667	0.18518	0.147291666666667	0.29392	0.334575	0.367965	0.213926666666667	0.307686666666666	0.415596666666667	0.48501835	0.285485	0.24753	0.234686666666667	0.311123333333333	0.162825	0.310801716666667	0.505333333333333	0.113036666666667	0.3767	0.24198	0.329711666666667	0.393176666666667	-0.297821666666667	-0.241745	-0.0769916666666668	0.0968883333333333	0.1459	0.0492683333333333	-0.20027	0.151163	0.108533333333333	0.189851	0.259688166666667	0.291068333333333	0.241263166666667	0.316009666666667	0.274339166666667	0.363509333333333	-0.0928916666666667	-0.0613533333333333	0.150701666666667	0.247075	0.138568333333333	-0.223578333333333	0.15131
ANAPC7	0.589735	0.46018	0.61527	0.723685	0.623385	0.560695	0.29921	0.44866	0.387285	0.598705	0.29704	0.47177	-0.027045	0.39358	0.90025	0.783635	0.75389	0.640765	0.433665	0.372705	0.64266	0.46043	0.56426	0.8219795	0.556925	0.974665	1.1241535	0.8628585	0.775351	0.384875	0.631585	0.595825	0.7686035	0.265195	0.7127875	0.3773	0.87097	1.38324045	0.9492185	1.0679365	0.461283	0.8212255	0.8953755	0.540185	0.7634175	0.662425	0.655575	0.951205	0.921965
ANG	-0.0149403	0.1824	0.7467	0.7687	-0.51844	1.0402	-0.10161	0.2099	0.1539	0.1664	-0.37211	-0.21741	-0.93558	-0.73032	0.4185	0.5241	0.5876	-0.0529699	1.2345	-0.34573	1.0034	-0.47341	0.7883	0.893437	1.10637	-0.384465	1.09061	1.10716	0.243433	0.838228	1.7758	1.27236	1.37655	1.46176	1.82666	0.606304	1.33412	0.573551	0.436769	1.77997	1.00214	2.01882	0.469411	0.926498	0.676011	1.77351	1.1344	1.7745	-0.26498
ANGEL1	-1.51456	-1.44602333333333	-1.95825666666667	-1.51177333333333	-1.81024333333333	-1.35390666666667	-1.95083333333333	-1.40242333333333	-1.59258333333333	-1.81285323333333	-1.84920333333333	-1.74497333333333	-1.7918	-1.58739	-2.03553666666667	-1.83309013333333	-1.57108666666667	-1.6428533	-1.24352	-1.48486	-1.54123333333333	-2.07905663333333	-1.48539013333333	-1.647189	-1.7083017	-1.39912566666667	-1.43346633333333	-1.23944133333333	-1.50592133333333	-1.43590066666667	-1.86007396666667	-1.799162	-1.49256233333333	-1.21410233333333	-1.694788	-1.692864	-1.55888746666667	-1.26044233333333	-1.413038	-1.43408766666667	-1.37509233333333	-1.60056833333333	-2.0820756	-2.07530983333333	-1.37712366666667	-1.343372	-1.62441333333333	-1.74379	-1.77193666666667
ANGEL2	-0.753943333333333	-0.685226666666667	-0.826453333333333	0.121556666666667	0.157463333333333	-0.0903166666666666	-0.559373333333333	-0.38676	-0.02525	0.0229766666666667	-0.28652	0.0910333333333333	-0.550786666666667	0.16382	0.112083333333333	-0.15612	0.299593333333333	-0.03002	-0.38528	0.09353	-0.0603	-0.349953333333333	0.00995333333333329	-0.195227	0.113468	-0.625367	0.816176	0.215011333333333	0.636787333333333	-0.138316	-0.023184	-0.147522333333333	0.0368533333333333	-0.428803333333333	0.158045333333333	-0.72695	0.534433333333333	1.20844466666667	0.988778333333333	0.504144	0.183378666666667	0.357575333333333	-0.133246	-0.166954333333333	-0.0463976666666667	-0.345716666666667	0.03919	0.39502	-0.215566666666667
ANGPT1	-3.47862	-3.88664	-3.71424666666667	-3.24132	-4.18913333333333	-3.90089	-3.68819	-3.87139333333333	-4.19819	-4.39659666666667	-3.40308333333333	-3.89348	-4.08567	-4.85546666666667	-4.11963333333333	-3.86540333333333	-3.48768	-3.75785666666667	-4.06734666666667	-3.50367333333333	-4.12333333333333	-3.43307333333333	-4.11751666666667	-3.93676333333333	-3.73854333333333	-3.81751333333333	-3.34608066666667	-2.1182046	-2.98734666666667	-4.07161666666667	-3.27285666666667	-3.95987333333333	-4.21458333333333	-3.7959	-3.75152666666667	-3.43489333333333	-4.09440666666667	-2.860132	-3.20915333333333	-3.18103966666667	-3.54401666666667	-3.36226666666667	-3.52565333333333	-3.30038333333333	-4.06451	-3.74937333333333	-3.48724	-2.92719333333333	-3.4194
ANGPT2	-2.9260825	-3.456045	-3.1379525	-3.495545	-3.3518325	-3.4035925	-3.6815175	-3.52125	-3.4881475	-3.4691	-3.500005	-3.7705225	-2.889815	-3.53487	-3.46168	-3.782255	-3.342525	-3.8889625	-2.9198225	-3.184385	-3.194215	-3.7646225	-3.98912	-3.490095	-3.572735	-4.1984325	-4.3872475	-3.4359675	-3.9664775	-3.7321075	-3.51984	-3.4475925	-4.1121775	-3.770995	-3.4329475	-3.397925	-4.271835	-3.38044	-3.607805	-4.28152	-3.8525825	-3.5553775	-4.2002475	-3.9180375	-3.4579725	-3.61346	-3.9367175	-4.01169	-4.17255
ANGPT4	-4.48598	-3.90653	-3.66313	-3.81921	-3.9324	-3.61235	-3.05776	-3.00259	-3.56905	-3.38902	-3.54404	-3.94227	-4.24784	-3.26233	-3.30525	-3.39204	-3.90053	-3.94177	-3.77907	-3.94587	-3.48387	-3.54804	-3.36235	-3.67972	-3.33903	-3.01238	-4.14343	-4.37911	-3.57634	-4.31419	-3.46348	-3.50547	-4.17434	-3.67711	-3.76331	-3.83529	-3.45048	-3.73348	-3.1907	-3.83454	-3.18388	-3.83555	-3.67284	-4.23187	-3.45237	-3.60948	-3.59156	-3.91677	-3.52928
ANGPTL1	-1.94591666666667	-3.06841666666667	-2.85559666666667	-2.96709333333333	-3.21358333333333	-2.54347666666667	-2.87791666666667	-2.67020666666667	-2.81673666666667	-2.97165	-3.75081666666667	-3.35896	-3.81429666666667	-2.77703666666667	-3.22332333333333	-3.81092333333333	-3.59416	-2.97079666666667	-3.24182	-2.84566333333333	-3.88394333333333	-4.00236	-3.47458333333333	-3.93271333333333	-2.64974666666667	-3.43562	-3.75077666666667	-3.52583333333333	-2.90952	-3.51248666666667	-3.31556666666667	-3.49928	-3.64748333333333	-3.92739333333333	-3.2201	-3.82019666666667	-3.53485	-3.38578666666667	-2.89076	-2.72541466666667	-3.3064	-3.00805333333333	-3.96009666666667	-3.10870666666667	-3.59538666666667	-3.61887	-3.79961666666667	-3.08877	-3.16484666666667
ANGPTL2	-3.82925333333333	-4.41915666666667	-4.3972	-4.63010333333333	-4.41337333333333	-4.23343	-4.12020666666667	-3.86038666666667	-4.25907333333333	-4.21658666666667	-4.19418333333333	-4.33422666666667	-3.79774	-3.79962333333333	-4.11017666666667	-4.02789666666667	-4.83616	-4.44044333333333	-3.99358666666667	-3.89900666666667	-4.07213333333333	-4.07926666666667	-4.51103	-4.31134	-3.88858333333333	-4.73718	-4.54554666666667	-4.50106	-3.96323333333333	-4.56709666666667	-3.98915333333333	-4.42634333333333	-4.48227666666667	-4.47019	-4.27868333333333	-4.39859333333333	-4.34452666666667	-4.08296333333333	-4.00788	-4.35665666666667	-4.09406666666667	-4.5175	-4.48408333333333	-4.32337	-4.23726333333333	-4.58289666666667	-4.17282333333333	-4.13313666666667	-4.13372
ANGPTL3	-5.06732333333333	-5.68260666666667	-5.14797	-5.75656666666667	-5.73452333333333	-5.68346666666667	-5.77008333333333	-5.57148333333333	-5.61432	-5.31822	-5.68315333333333	-5.70860666666667	-5.49374666666667	-5.26360666666667	-5.87698666666667	-6.00802	-5.64105666666667	-5.72265666666667	-5.43870333333333	-5.31652333333333	-5.97717333333333	-5.25905666666667	-5.22854666666667	-5.23654666666667	-5.48801666666667	-5.90746666666667	-5.77083666666667	-5.25706333333333	-5.31329	-5.41204333333333	-5.33585333333333	-5.54789666666667	-4.66937666666667	-5.13106	-5.40829333333333	-5.11422	-5.54555333333333	-5.27829333333333	-5.10663	-5.58359666666667	-5.80799666666667	-5.78704666666667	-5.45336666666667	-5.59025666666667	-5.53617333333333	-5.40464333333333	-5.18429	-5.15635333333333	-5.26397666666667
ANGPTL4	-3.213775	-2.78533	-2.63677	-3.20112	-3.15459	-2.83512	-2.906395	-2.96803	-2.8355	-2.942385	-2.84095	-2.860205	-3.091095	-3.196275	-3.047485	-3.07155	-2.75411	-3.537645	-2.733325	-2.86987	-3.737595	-2.659685	-3.00742	-3.08986	-2.685455	-3.411985	-3.414475	-3.145075	-3.318935	-3.021685	-3.143295	-3.039615	-3.61347	-3.26796	-3.105	-3.113055	-3.363305	-2.901475	-3.020105	-3.50185	-2.89814	-3.86487	-3.15416	-3.217305	-2.89351	-3.199885	-2.882965	-3.258005	-3.160355
ANGPTL6	-1.01469	-0.9285	-0.76334	-0.4538	-0.90732	-0.85314	-0.71968	-1.1346	-1.2743	-1.01292	-0.81626	-0.96758	-1.18651	-1.04595	-1.10451	-0.75966	-0.8951	-1.03756	-1.01042	-1.47125	-0.69129	-1.0762	-1.03127	-0.463071	-0.556934	-0.372178	-0.563326	-0.744179	-0.896873	-0.746273	-1.00727	-1.02485	-0.72922	-0.868034	-0.815193	-0.926423	-0.644264	-0.779512	-0.989509	-0.620482	-0.765612	-1.00599	-0.23704	-1.30406	-0.593773	-0.574015	-0.48435	-1.15583	-0.35645
ANGPTL7	-3.67741	-3.55092	-3.39692	-3.88952	-4.28631	-3.27015	-3.38478	-4.10996	-3.71595	-4.96573	-4.60399	-3.56854	-3.80951	-4.62743	-4.61789	-3.09562	-4.09631	-3.52632	-3.69605	-3.407	-3.43324	-4.191	-4.95174	-3.57112	-3.52502	-4.08325	-4.91616	-3.62449	-3.77712	-3.75997	-3.24075	-4.35799	-4.45244	-3.67711	-3.18892	-4.32462	-3.45048	-4.00723	-3.33937	-4.06168	-3.46872	-3.83555	-3.89506	-3.74734	-3.92308	-4.00498	-4.18975	-3.91677	-3.93543
ANHX	-4.280385	-4.017925	-4.36353	-4.27189	-4.606225	-3.56057	-3.2471	-3.161955	-3.907295	-4.113045	-2.997735	-3.7382	-4.027175	-4.218805	-4.02207	-3.870235	-3.99058	-3.97503	-2.75029	-4.37064	-4.75669	-4.162615	-3.9057	-3.76129	-3.67733	-3.345195	-4.060765	-3.28483	-3.744615	-3.36333	-3.757725	-4.050215	-3.830085	-4.14994	-3.82204	-3.183205	-3.55024	-4.01045	-3.351115	-3.89132	-3.599605	-4.149115	-3.38822	-3.335905	-4.32474	-3.32959	-3.78378	-3.156255	-3.524495
ANK1	0.0627928571428572	-1.01241847	-0.714768571428571	-0.694795714285714	-1.73463571428571	-0.333072857142857	0.230581428571429	-0.45726	0.932452857142857	-0.652637171428571	0.206201428571429	-0.482488571428571	1.26327142857143	1.03841571428571	1.28255571428571	0.121152857142857	-0.566481401142857	0.472157142857143	0.973612857142857	-0.113842857142857	-0.543792842857143	-0.364789951428571	-0.546665728571429	1.205789	1.261712	-0.549670914285714	-0.16484	-0.5475934	0.646621428571429	0.0246972857142857	0.787277142857143	-0.320782048571429	0.87904	2.15842428571429	-0.9593656	0.602035714285714	-0.540622385714286	-1.31210428571429	-1.74191571428571	-1.54289385714286	-0.9419386	-0.0306524285714285	-0.678055514285714	1.020725	-1.08310991428571	-1.21655828571429	1.31920285714286	1.21280428571429	-1.19186428571429
ANK2	-5.0872875	-5.107805	-5.28407	-5.0123925	-5.24312	-5.10518	-5.161245	-5.1269325	-5.309445	-5.023705	-4.987555	-5.22465	-5.13672	-5.1929875	-5.58863	-5.0881875	-5.0810275	-5.1852475	-4.9002925	-5.07572	-5.6218725	-5.1477525	-5.24487	-5.3529175	-5.255335	-5.492615	-5.47611	-5.1669225	-5.18133	-5.04951	-4.99845	-5.347725	-4.99561	-5.0990925	-5.263125	-5.1578475	-5.122975	-4.9532775	-5.14125	-5.4500625	-4.502735	-5.0626	-5.3426275	-5.117325	-5.3491075	-5.059815	-4.86186	-4.9951175	-5.38283
ANK3	-0.881884	-1.057224	-0.764668	-0.805816	-0.44001598	-1.0059	-1.077836	-0.918978	-0.790608	-0.71634806	-0.76538	-1.321268	-1.061394	-0.50370596	-2.079352	-1.216764	-1.627766	-1.28366194	-1.882126	-1.0645	-1.401672	-1.31626396	-1.33164	-0.7454622	-1.0606896	-1.5380818	-2.501594	-1.4968366	-0.9504932	-0.774147	-1.8379764	-1.9784726	-1.07568976	-2.0218426	-1.6390272	-1.769564	-1.1473124	-0.3746732	-0.9716502	-0.8052872	-0.84932	-1.49750114	-2.5862964	-1.9482236	-0.8340418	-1.2583358	-0.708594034	-2.35652	-1.561138
ANKAR	-3.93124	-4.60329	-4.211795	-3.92485	-3.862835	-4.94192	-4.498535	-3.730295	-4.21317	-4.11356	-4.694215	-4.420885	-4.476685	-4.1048	-4.77785	-4.268525	-4.386555	-4.665885	-4.47768	-4.79512	-4.4032	-4.71338	-3.814155	-3.775535	-4.13755	-5.22011	-4.58783	-4.71164	-4.35979	-3.472305	-5.13161	-4.577495	-4.310085	-4.94177	-4.588025	-4.2838	-5.00405	-4.13759	-4.21887	-4.697335	-4.795385	-4.9381	-5.4056	-4.55742	-4.85105	-5.17869	-4.82891	-4.16492	-5.1319
ANKDD1A	-0.478525	-0.5487398	-0.22905	0.140575	-1.87508	-0.03081005	-0.24656	-0.60828495	-1.555835	-0.108885	-0.16968	0.13472	-0.086375	-0.51624	-1.42941	-1.69236	-0.405165	-0.15673	-1.459465	-0.93638005	0.058545	0.09902	-0.41696	-0.0879525	-0.441266	-1.462925	-1.877765	-1.949949	-0.6083365	-0.5037425	-0.873343	-0.0307768	-1.418495	-2.713925	-1.0558675	-1.397277	-0.8023865	-0.0663445	-0.645529	0.2907585	-0.1599225	-0.22356685	-0.752632	-0.6036705	0.025366	-0.7632195	-0.12047	-1.55449	-2.080645
ANKEF1	-2.34942	-2.56423	-2.04744	-2.68907	-1.89252	-2.18397	-2.43739	-2.24329	-2.23909	-2.98479	-2.396425	-2.46035	-1.92178	-2.348265	-2.983295	-2.436695	-2.570375	-2.479975	-2.615115	-2.453295	-2.61215	-2.998305	-2.430675	-1.9749055	-3.15393	-2.075774	-2.20997	-2.591655	-2.15605	-1.8680365	-3.0572	-2.279565	-2.363125	-2.200585	-3.199685	-2.91506	-2.36328	-1.5217935	-1.8555395	-1.85418	-2.171895	-2.577305	-3.34181	-3.11328	-2.43339	-2.02623	-2.21112	-3.115655	-2.458575
ANKFN1	-4.681795	-4.323305	-4.181045	-4.095205	-4.23419	-4.245605	-3.957745	-3.8839	-3.790265	-4.45295	-3.44552	-4.10235	-3.177285	-4.155785	-4.08142	-4.186995	-3.25389	-4.04714	-3.43908	-4.075505	-4.548875	-3.986455	-3.047015	-4.2535	-4.39761	-4.55988	-4.348065	-4.240355	-4.07434	-4.467545	-3.963125	-4.23471	-4.15701	-3.95975	-4.223905	-3.98002	-4.108785	-4.57616	-4.35202	-4.56182	-4.279125	-4.563305	-4.01351	-4.056935	-4.042945	-4.29996	-4.121	-4.265425	-4.181655
ANKFY1	-1.4058375	-1.8819225	-1.4748025	-1.3094925	-1.817035	-1.1542275	-1.514915	-1.4546725	-1.330735	-1.3618325	-1.2842125	-1.2332275	-1.3024025	-1.2869325	-1.3760325	-1.47569	-1.5245775	-1.26857	-1.1944575	-1.6225	-1.2399375	-1.0589875	-1.6119625	-1.54712	-1.6769425	-1.0302025	-1.4915075	-1.075515	-1.67063	-1.72895	-1.7688275	-1.5887425	-1.8697975	-1.2761275	-1.1385275	-2.1778125	-1.378755	-1.51231	-1.576235	-1.9563275	-1.2687725	-2.015265	-1.812345	-1.6655875	-1.6714775	-1.692135	-1.6636275	-1.5128	-1.4469425
ANKH	-1.59462857142857	-1.26455	-1.60848428571429	-1.33271428571429	-1.94480714285714	-1.62695	-1.16830428571429	-1.95087571428571	-1.17633857142857	-1.56358428571429	-1.15703857142857	-1.72118142857143	-0.860395714285714	-1.12846575714286	-1.21525571428571	-1.64665142857143	-1.73701285714286	-1.40503428571429	-1.34249142857143	-1.26517712857143	-1.60075428571429	-1.85369428571429	-1.65889571428571	-0.991699857142857	-0.687790857142857	-1.706695	-1.86364609285714	-1.40988857142857	-0.708822814285714	-1.14989071428571	-0.902008285714286	-1.79392942857143	-1.31751042857143	-0.786352285714286	-1.89559442857143	-1.38070071428571	-2.21200742857143	-1.58401931428571	-1.89046514285714	-1.75175971428571	-1.25810228571429	-1.12246945714286	-2.30967142857143	-0.814826571428571	-1.34905071428571	-1.82765403142857	-0.693477142857143	-1.02617857142857	-2.23579714285714
ANKHD1	1.7355	1.6831	1.3344	1.2259	1.2978	1.0889	1.1472	1.3242	1.1767	1.6687	1.0182	1.7384	1.1797	1.5112	1.0732	0.8045	0.7284	1.2618	0.2756	0.9702	1.1372	0.8088	0.8993	1.12325	1.55757	1.62861	1.00897	1.43789	0.740069	1.37696	1.61143	1.05255	0.395176	0.898634	1.3836	0.725464	1.25632	1.7519	1.22665	1.65613	1.28789	1.33388	1.43607	1.53245	1.08767	1.50013	1.2583	1.2724	1.0511
ANKIB1	-0.93618	-1.36306333333333	-1.41237	-0.99871	-0.606586666666667	-1.39261666666667	-1.58449333333333	-1.05212	-1.02953333333333	-0.65206	-1.17975	-0.984956666666667	-1.49331	-1.21058	-1.34329666666667	-1.14272	-1.19555	-1.11986666666667	-1.10000333333333	-1.06995	-0.987083333333333	-1.64491	-1.90775666666667	-0.613286666666667	-0.664039	-0.91975	-0.624776666666667	-0.634216666666667	-0.601903333333333	-0.886997666666667	-0.514708333333333	-1.12922266666667	-0.738811333333333	-1.40101733333333	-0.794987333333333	-1.025194	-0.188220666666667	0.144285	-0.268613333333333	-0.129749333333333	-0.707059666666667	-0.912783666666667	-1.68311866666667	-1.09208164333333	-0.727649	-0.963700333333333	-1.19976333333333	-0.76822	-0.85794
ANKLE1	-1.70405	-2.60559	-2.16166	-1.92131	-2.21581	-2.46213	-1.89463	-2.57654	-1.8081	-1.54247	-2.39021	-2.72871	-3.02462	-2.78063	-1.3523	-1.84807	-1.85664	-1.9967	-1.39456	-1.30376	-1.98743	-2.20829	-2.67657	-1.84235	-2.23374	-2.12803	-2.30611	-2.59676	-2.10148	-2.14229	-1.44656	-2.34637	-2.20565	-1.5788	-2.0371	-1.85145	-2.39031	-2.80111	-2.63968	-2.26012	-2.13068	-2.00039	-2.32791	-1.53593	-2.1	-2.17079	-2.0857	-2.28762	-2.90533
ANKLE2	-0.04067	-0.377900133333333	-0.156216666666667	0.172153333333333	-0.0491833333333334	-0.420890133333333	-0.458246666666667	-0.19798	-0.338009933333333	-0.11255	-0.289026566666667	-0.431360066666667	-0.46208	-0.382726666666667	-0.0333566666666667	-0.278423333333333	-0.228853333333333	-0.297016666666667	0.0381333333333334	-0.201556666666667	-0.0295933333333334	-0.0309266666666667	-0.151853333333333	-0.206721233333333	-0.095099	0.0532046666666668	0.263593666666667	0.145955666666667	-0.0118543333333333	-0.143902	-0.108993666666667	0.0180066666666667	-0.399364	-0.2142007	-0.194260466666667	-0.26694	-0.290452866666667	0.327297	-0.218072666666667	0.313809	-0.201519	-0.0492705	-0.162344333333333	-0.193528666666667	-0.470734666666667	-0.186630333333333	-0.0039366666666667	-0.2538	-0.305303466666667
ANKMY1	-1.97467	-1.89384666666667	-1.78264666666667	-1.84619333333333	-1.64584666666667	-2.00962666666667	-1.97368	-1.987	-1.82285666666667	-2.13141	-1.88747666666667	-1.95477333333333	-1.58566333333333	-1.64278	-1.92334333333333	-1.85837666666667	-1.81429333333333	-1.99607666666667	-1.85708	-2.58679666666667	-2.03257	-2.08104333333333	-2.00466666666667	-2.16268	-1.881023	-1.76865966666667	-2.20699333333333	-2.4214	-1.824041	-2.09988333333333	-2.19204	-2.29317	-1.86260666666667	-2.072145	-1.98762333333333	-1.81010333333333	-2.16517666666667	-1.93031866666667	-2.11043666666667	-2.26687333333333	-1.77968366666667	-2.16870333333333	-1.87362666666667	-2.03524666666667	-2.04611333333333	-2.23982333333333	-2.07857	-2.32145333333333	-2.29383666666667
ANKMY2	1.0792	0.5701	0.7294	0.8621	1.1122	0.0292997	0.3482	0.6021	0.7306	1.4146	0.4176	0.9069	0.3494	0.7856	1.0521	0.8241	1.1049	0.5979	0.6729	0.2176	1.0011	0.2297	0.7359	0.760488	0.585186	0.513846	1.12976	1.36636	1.35939	0.610292	0.304445	0.544672	1.34802	-0.0377722	0.709413	0.678975	0.61659	1.34362	1.08796	0.631579	0.189425	-0.0737658	0.445614	0.891856	0.755895	0.495142	0.863	0.7767	0.6579
ANKRA2	-0.46888	-0.00636959	-1.03303	-0.0209103	0.5068	0.00150013	-0.17025	0.0864	-0.32243	-0.0545502	-0.55415	0.4578	-0.8337	0.0150003	-0.0767097	-0.23954	0.5102	-0.23256	-0.79401	-0.11549	-0.47102	-0.09161	-0.29557	0.221226	-0.806055	-0.880225	0.801558	0.232875	0.615472	-0.232679	-0.108317	-0.143613	-0.568287	-0.531008	0.156551	-1.33977	0.677554	0.883574	1.04362	0.67863	-0.0769529	-0.0373135	-0.108176	-0.700331	0.0325584	-0.444229	-0.0289803	1.0327	-0.17896
ANKRD1	-4.32186	-5.65566	-3.98217	-5.42465	-5.92724	-3.94912	-5.83832	-5.57618	-5.51909	-5.20037	-5.26289	-5.36531	-4.65753	-5.86207	-5.85108	-5.55549	-3.47233	-5.50037	-5.33863	-5.31772	-5.21783	-5.6903	-5.03105	-5.46754	-5.2205	-5.50944	-4.91616	-5.21135	-5.26857	-5.466	-5.28612	-5.84783	-4.45244	-5.18418	-5.10038	-5.19383	-5.73469	-5.65683	-5.97906	-5.33988	-6.18637	-5.9909	-5.95504	-5.21859	-5.9486	-5.55737	-4.03212	-5.45751	-6.15275
ANKRD10	0.5663975	0.655985	0.3976975	0.288745	0.5093975	0.2443675	0.0355825000000001	0.43781	0.1767125	0.694485	0.442895	0.4968475	-0.1744075	0.420875	0.31344	0.375502425	0.5785875	0.5183225	-0.23252	0.4779075	0.3891525	0.4184525	-0.199035	0.41647	0.41915725	-0.2280675	0.60363	0.66943	0.519545	0.2151025	0.0702775000000002	0.6538715	0.173205	0.09299625	0.666587	-0.1752175	0.862878	0.93416575	0.885149	0.4274025	0.315305	0.76436575	0.25528	0.10284175	0.392403	0.27730075	0.5973325	0.749765	-0.0486425000000001
ANKRD10-IT1	0.304725	-0.0366649999999999	-0.095005	-0.862075	-1.08392	-0.12553	-0.31406	-0.755915	-0.102965	-0.57442	-0.011655	0.19336	0.92979	0.23157	-0.83278	-0.661405	-0.83032	-1.05985505	-1.167305	-0.1413	-1.10260005	-0.89494	-0.201335	-0.227275	-0.15474	-0.505745	-1.9302945	-0.302425	-0.578095	0.23727	0.171585	-0.065555	-2.4716185	-0.539195	0.01292	-1.589034	-0.10331	0.134405	-0.186385	0.01247	0.199645	-0.341375	-0.722104	-0.978387	-0.185845	0.023605	-0.762405	-0.81117	-0.942755
ANKRD11	1.5704	1.27721666666667	1.37973333333333	1.35688333333333	1.10373001666667	1.02036668333333	0.761005066666667	1.07546666666667	1.05858333333333	1.16048	0.90036005	1.00536673	0.927826603333333	0.849261683333333	1.21405	0.829273383333333	1.02049493333333	1.08283333333333	1.06053665	0.863710033333333	1.15572833333333	1.245595	0.922895	0.933415483333333	0.595250333333333	1.20843306666667	1.54281416666667	1.47692583333333	0.931482283333333	1.06593155	1.06380043333333	0.721204466666667	0.980761	0.987796333333333	0.6338865	1.02295683333333	0.828753166666667	1.15220383333333	0.476938823333333	0.845462166666667	0.854473833333333	0.912989933333333	1.01523866666667	1.25588783333333	0.565480166666667	1.09155801666667	1.1010266	0.741746666666667	0.926841666666667
ANKRD12	1.31885	1.55035	1.374175	1.791025	2.28455	1.57585	1.605675	1.545725	1.420625	2.064975	1.4958	1.723075	1.067975	1.5666	1.602175	1.796425	1.695375	1.5977	1.020425	1.6817	1.506075	1.62925	1.395825	1.47082825	0.71472875	0.97732575	2.1378975	1.9478575	1.859917	1.3170615	1.18911375	1.48816275	1.44627475	0.9040715	1.55970625	0.491193	2.1889875	2.255065	2.48996	1.80191	1.46274675	1.22981225	1.5766095	1.1949545	1.10710625	0.71167	1.463325	2.026925	1.48975
ANKRD13A	2.52664	1.76186	1.8702	2.112795	1.47817	1.666395	1.65673	1.713065	1.209425	1.577545	1.724505	1.82408	1.176775	1.17331	1.54648	0.909915	1.30303	1.70204	1.254035	1.549315	1.480565	1.78704	1.280975	1.632765	1.96512	2.095495	1.841315	2.316931	1.61223	1.698395	2.542947	2.0418355	2.12035	1.767395	1.92248	2.3085125	1.93821	1.97896	1.416785	1.96063	1.60383	1.89395	2.03701	2.337096	1.152255	2.1712685	1.87215	2.423775	1.5441
ANKRD13B	-2.07304	-1.91125	-1.92315	-2.28406	-2.36386	-1.79342	-1.98448	-1.68245	-1.39297	-1.83874	-1.57248	-1.91868	-1.63882	-1.21092	-1.92558	-1.45533	-1.61914	-1.48955	-1.17513	-2.02779	-1.76765	-1.89987	-1.75168	-1.26104	-1.51312	-0.89773	-2.00536	-1.83165	-1.74008	-1.42239	-1.54015	-2.50676	-1.60538	-1.84506	-1.91993	-1.43883	-1.98739	-1.28263	-1.63786	-2.40958	-1.84869	-2.42107	-2.35552	-2.67154	-1.33281	-1.13942	-1.63863	-2.7793	-1.34603
[truncated: 20,861 more rows]
[truncated: 43 more columns]
