# Supplementary material for: Identification of anoikis-related genes classification patterns and immune infiltration characterization in ischemic stroke based on machine learning
Source: Front Aging Neurosci. 2023 Mar 23;15:1142163. doi: 10.3389/fnagi.2023.1142163 (PMC10076550; doi:10.3389/fnagi.2023.1142163)
Supplement: Supplementary file 9 [file Data_Sheet_9.ZIP › 05.sva/merge.txt]

geneNames	GSM416528	GSM416529	GSM416530	GSM416531	GSM416532	GSM416533	GSM416534	GSM416535	GSM416536	GSM416537	GSM416538	GSM416539	GSM416540	GSM416541	GSM416542	GSM416543	GSM416544	GSM416545	GSM416546	GSM416547	GSM416548	GSM416549	GSM416550	GSM416551	GSM416552	GSM416553	GSM416554	GSM416555	GSM416556	GSM416557	GSM416558	GSM416559	GSM416560	GSM416561	GSM416562	GSM416563	GSM416564	GSM416565	GSM416566	GSM416567	GSM416568	GSM416569	GSM416570	GSM416571	GSM416572	GSM416573	GSM416574	GSM416575	GSM416576
A1BG	-1.84171123550975	-1.38176914262548	-1.77154169191737	-0.622294537321503	-1.69720105191047	-1.84839332620721	-1.91115348884401	-1.57140846275736	-2.10970568544303	-2.15853185555535	-1.65935531200708	-1.5803007635278	-1.62252100999336	-1.83437312168681	-1.52173916824834	-1.83527368624841	-2.06956774023632	-1.24122991334557	-1.98560569391798	-1.78457153575659	-1.26012026955522	-1.8493732436132	-0.785064926672648	-1.79106726333896	-2.32500993081962	-1.95760549201936	-1.33084202103202	-1.3429944411605	-1.19338040074237	-1.73475904638267	-1.01006286193372	-2.54322732971762	-0.831894456299011	-1.79383560272242	-1.67077710809596	-1.39197300513013	-1.29866304044531	-2.02449188467951	-1.68783672393058	-0.720820930871862	-1.93142550584851	-1.8722658071544	-1.07088520918871	-1.69491906248959	-1.90603527376759	-1.75021931846084	-1.46878853697218	-2.52214674805788	-1.85922136216853
A2M	-1.70793585202378	-1.56160045955414	-1.34585971442933	-1.73107499457621	-2.16814796575775	-1.77212326988904	-1.82941742502071	-1.69081980086405	-1.33551932850202	-1.85975882959684	-1.59842952405206	-1.60961911265094	-1.60052221850439	-1.70010581293888	-1.74529276429977	-1.61301525376538	-1.93804331823411	-1.69657686924257	-1.68070254118333	-1.78183273962912	-1.84587376009084	-2.53579775796685	-1.82700378203129	-2.08591203587529	-1.89940467751099	-1.54653637060963	-2.17793717612312	-0.340426547574137	-2.22694605388939	-1.51234064950938	-1.59916825848277	-2.43479739998836	-1.51612901559609	-1.72551470529485	-1.49871384698698	-1.80387057168103	-1.78894518963121	-1.39039288315044	-1.93398034446002	-1.345961958702	-2.01699671197659	-1.78071610146196	-1.85273679956096	-1.72867417186117	-1.82119190362507	-1.3685934918587	-1.44794260505666	-1.77844014933142	-1.1120684521064
A2ML1	-3.16941032753861	-2.40305810432053	-2.47137786009683	-2.45205226032752	-3.18749130113291	-3.18031862904746	-3.24402390004501	-2.87545703775364	-3.26179350738266	-2.96006969645842	-3.00989322444362	-3.03187418558557	-3.09797613261714	-2.97518981315107	-3.2047936983946	-3.03230574102193	-3.45278648918664	-2.7877264287979	-3.18811052303832	-2.93948341924657	-2.71113284728021	-3.33502020741873	-3.07720714613046	-2.90790981293828	-3.1623126964194	-2.53172098350881	-3.10943008700588	-2.86933530411585	-2.56961504194129	-2.77903217027202	-2.82523696245467	-3.12161397795257	-3.12186774886337	-3.18855809339579	-3.12467043512619	-2.66639373507128	-2.38582658331581	-3.06328234824859	-3.01001509723724	-2.42511352136721	-2.96215546225171	-3.04480867343832	-2.47244229984803	-3.1244157552921	-3.2035795596274	-3.23980311757076	-3.1263473739658	-3.71974392614784	-2.82387200372515
A4GALT	-1.21015495353971	-0.783246737615458	-0.0801899243972379	-0.387073138867264	-1.39540662930829	-1.42884208226318	-1.2591004764578	-0.935361443876829	-0.86619716367057	-1.09273180539003	-0.525240651349027	-1.12504246504806	-1.04914710975824	-1.16014719623957	-1.40816040940153	-1.01463905513248	-1.09925939024336	-0.859653366800959	-1.08367643691527	-0.890277965662953	-1.00572090781855	-1.25991735900263	-0.778941102821067	-0.576445535942632	-1.45542223507204	-0.748473799755954	-1.21559171556514	-0.893614401194322	-0.325329196528714	-1.18660020112172	-0.96128660949856	-1.17611266667448	-0.978176740262005	-0.763197512728953	-0.985725767019609	-0.84854118697345	-0.541366369313607	-1.08463524687179	-1.25377400005527	-0.343669049937109	-0.875980745609237	-1.22733514965554	-0.632331219078256	-1.04113508384943	-1.08211707307466	-1.32370099866224	-1.1958979397065	-1.08819788135447	-0.927860609272418
A4GNT	-2.58779295912557	-2.94883663450832	-2.87218573642727	-2.84364009746184	-2.71884017313149	-2.54169481564052	-2.94252521707486	-2.57000896289448	-2.12887076591844	-2.98652133228777	-2.65688882405312	-2.78292645655659	-3.06560408134869	-2.56694230784709	-2.9431036390604	-2.99705693952768	-3.14215983966695	-3.10126542814739	-2.65523313402217	-2.97440970167455	-2.90350757074108	-2.87482258678437	-2.8368786776904	-2.60879038484838	-3.00519548862619	-3.28514154482903	-2.59907372653994	-3.05219126679193	-3.08489784222199	-3.23063210027947	-2.94955051280546	-3.22448273056124	-2.3731367218368	-2.86695658557732	-3.1852174171288	-2.59844468501933	-2.74403216044475	-3.41519711327429	-2.72371985444512	-2.94789393628516	-3.26514930951963	-2.6648518197519	-2.74135450114021	-2.89501421177988	-2.64369308418122	-3.12103173286665	-2.75228948691018	-3.3991879726839	-2.5041752378178
AAAS	0.0573131793724475	0.0372550256599296	0.0513645376866612	0.0280678984898947	0.415268518042794	0.309969887769134	0.31352769157926	-0.15668678625992	0.170960861414708	-0.145941157378914	0.613596020510963	0.29327778603145	0.56932103521625	0.230422131100352	0.288134698055366	0.436360849006995	0.446480493273395	-0.352215627909087	-0.506856021196795	-0.186354441571634	-0.116345477055181	0.05783111463652	-0.0185182226083559	-0.284428753528581	0.164164511689272	0.0764899091082304	-0.0924053945673255	0.050090008845144	-0.139874359467343	-0.0554672717092567	0.22377701337453	-0.0424231658512059	0.562376806907669	0.0947110455917745	0.165379712450373	-0.0945551601848486	-0.0690267652168675	0.29080584691637	0.316249829338963	0.118728851768489	0.325619026982657	0.148029416143421	0.22306593011374	0.275109251540387	0.554660693647374	0.437663546007546	0.397311331049991	0.556891986174763	0.504686484488759
AACS	-0.462394424236655	0.0764678361333649	-0.344509099267427	-0.35010141777014	-0.209678865825373	-0.401160855387102	-0.129476753438234	-0.426754288764067	-0.456330065392747	-0.784090830016645	-0.412985285157422	-0.754812049846321	-0.937414908895906	-0.350525157588071	-1.23887413923846	-0.646713791467099	-0.284732810362486	-0.205505632175645	-0.253561369694051	0.0326625051146251	-0.303015217580828	-0.180060968957183	-0.336418276841846	-0.0147141584429432	-0.306269926911479	-0.252003960441043	-0.0531483238098106	-0.373207880091934	-0.226142615315409	-0.30935310607307	-0.534094528136656	-0.402678586262378	0.0129295081424078	-0.441376286539293	-0.748002036327531	-0.320427215903294	-0.4175161654769	-0.596611551110221	-0.691933184584466	0.045358330888681	-0.218099439469175	-0.171463263945843	0.428308653773594	-0.221070580388652	-0.467268815809729	-0.216971408198947	-0.630216616862361	-0.144343446032413	-0.50631572437167
AADAC	-3.29484116453128	-2.7337816863774	-2.66149416682299	-2.9334325284769	-3.19422188658739	-3.28838992511226	-3.51154435919636	-3.37055756663158	-3.07407533707166	-3.25833146987746	-3.18495894695963	-3.10856487885297	-3.50208131195699	-3.43998938351283	-3.41391524449599	-3.36380986513148	-3.7199425510404	-3.27020392531645	-3.39201223729936	-3.35613519833251	-3.29603254046623	-3.42769885772795	-3.27561319101867	-3.44243334068104	-3.34437367732186	-3.1839583601747	-3.47241318389479	-3.08167037546469	-3.09727733574739	-3.63857511037236	-3.08542564181392	-3.15703833148477	-3.00717129689954	-3.30370332890655	-3.47134692021286	-2.43682166398729	-3.23277483100977	-3.09502589337255	-2.98337247080845	-2.85117222146806	-3.00241973196776	-3.56715663573849	-2.91045118326765	-3.65808861104656	-3.22905960252592	-3.3615064436928	-3.39990339343367	-3.65468153306675	-2.96010236829601
AADACL2	-3.68040587008239	-2.8434430426809	-2.98604300179422	-3.39370894847441	-3.66196719260688	-3.4329712318459	-3.40311524565906	-3.39678345838165	-3.32775893964033	-3.52331747820165	-3.2498755495991	-3.58207414174139	-3.36272765819119	-3.46868766737572	-3.68527526458402	-3.26544491147796	-3.44124604578446	-3.02853220113407	-3.13679027407827	-3.39288171438259	-3.29744144591378	-3.452519285939	-3.40232990521464	-3.15155779896329	-3.70310507037331	-3.16594973631705	-3.55339263725505	-2.66181765066621	-3.27777454133081	-3.19159566003206	-3.22660480457891	-3.46123830222453	-3.41276751067215	-3.51473326667972	-3.81374707046516	-3.2369885853847	-2.96944095384015	-3.25905621255749	-3.47292069220806	-3.28709253592305	-3.1960429793325	-3.45503835718841	-3.05263727205325	-3.70233056377968	-3.96594346062788	-3.69108883814597	-3.32456237982532	-3.71031982095394	-3.12472616587482
AADAT	-2.57991132605567	-2.41974665053211	-2.5191692596592	-1.91135550406524	-3.04656186230613	-3.09001832496695	-2.92504444610046	-2.73126761821627	-2.91159512007669	-3.04436521879466	-2.49733522056682	-2.93977611741208	-2.74372402541085	-3.39378403373475	-2.75664100821164	-2.40577296110002	-3.06973912580449	-2.03012621565839	-2.69123300208428	-2.39398736380588	-2.70153067062809	-2.92770744281487	-2.57270919991597	-2.59031373050838	-2.77890040068209	-2.88488716105762	-2.81846127500546	-1.99969940155807	-2.84136492388235	-2.84116408165274	-2.5191692596592	-3.89930455209211	-1.87743595559949	-2.36047686162825	-2.77795791787904	-2.32167254735097	-2.30198379043021	-3.3276559139522	-3.07841184065987	-2.31713403273997	-2.61795367938026	-3.00690355798174	-2.40648512102701	-3.32780836289052	-3.29241101647214	-3.54131340057021	-3.28101497626764	-3.26655521594622	-2.74428406388521
AAK1	-0.899595862760494	-1.07174665160389	-0.866577473497168	-0.968854795733429	-1.16710138368479	-1.51897607621736	-1.10161587969998	-0.979534753695917	-1.40506276380625	-1.18054821053732	-1.13290814745126	-1.39594338354659	-1.26994514029953	-1.17855375982534	-1.36185767595641	-1.12171723704465	-1.47961568210685	-0.526440050215943	-0.69673127322635	-1.24564256005915	-1.11060792496377	-0.999758675519427	-0.604855937833285	-0.940470931187277	-1.13725009566572	-0.824231874540012	-1.04170003816406	-0.923073285330715	-1.01722696111786	-0.977527068027099	-0.690397713584608	-1.21860201161105	-0.977125991320665	-0.720450796649952	-1.47013281288003	-1.06385256776392	-1.13057590802864	-1.03741361685221	-0.903696539826085	-0.967067014788517	-0.82603464416067	-1.14544563208482	-0.921263124263559	-1.02051794415878	-1.44820198470632	-1.5000450671319	-1.29380318355553	-1.54362351721677	-1.11328921295527
AAMP	-0.201045712330482	-0.207735286442581	-0.0493931597222787	-0.309215833313525	0.146114637792271	0.171054719669279	0.358219880954949	0.235728831458667	0.533556044104373	0.143746045124822	0.109157256303019	0.017680936020589	0.319914332659082	0.486231582424793	0.222915211979379	0.352856638039855	0.201239325472548	-0.439703610829964	-0.199106723350125	-0.142370775701899	0.25200949173962	0.143477236044891	-0.0929855003809748	-0.360610980586095	0.257937126634862	-0.0519582453618722	-0.0981941343920194	-0.082356790158435	-0.388482155523502	-0.131785787254806	-0.144000495427907	-0.300614973527815	0.425686326989516	-0.0652771166847288	0.0946618049471793	-0.150767303644916	-0.239888802948145	0.00802775561300047	0.367833535277371	-0.0431959027138783	-0.0987980203830274	0.277313028057762	-0.0771737654502423	0.38429540086292	0.27165015245247	0.267933067533859	0.54138284660115	0.358430495973057	-0.194835399805483
AANAT	-3.09504004698249	-2.82875013872314	-1.73624573005111	-2.86266312941612	-3.1058895464199	-2.99710062843866	-3.29239651725035	-2.80628987462096	-3.03189812682139	-2.84714918763759	-2.39500382715736	-3.16222036676385	-3.43944506400602	-2.96446010707468	-3.06863530718783	-2.53915934302453	-3.10789982548714	-2.93931703983125	-3.04759926579512	-2.68993638807693	-2.71247987738316	-3.01579336749981	-2.77974033790702	-2.9428017988591	-3.19837345111099	-2.9680302168952	-3.01096375003271	-2.67177888786091	-2.52199079105769	-2.6764700177415	-2.54465407984059	-3.18542797591153	-2.89629484939919	-2.6897494183797	-3.02103049416718	-1.69572377091282	-2.38442072720502	-2.74673420873193	-2.69255856529317	-2.67052005320957	-2.50040032736674	-3.06019121906172	-2.61660512187217	-2.9180474696876	-3.01785901785046	-3.07574757498889	-2.87161027393934	-3.31616365475148	-2.78206872804981
AARS	1.51909770545531	0.342230306509879	0.644961255029589	0.71020303213548	0.910080219831862	1.12530158567731	0.080848534423976	-0.101627888276642	0.280221528991858	0.549958331996072	0.786015810355291	0.882368503223412	0.72988331638061	0.00162033630443703	0.913406275534829	0.126853933870852	0.722230788035692	0.338889456100553	0.644064359009815	0.978991488873536	0.259822287369058	1.27147620863508	0.617523568867525	1.06197202902774	1.03863769358421	0.639509847753552	0.331446817827186	-0.109912815048265	0.0933788086277108	0.242394322426607	0.125355274481255	1.05586393450147	-0.165471529022133	0.621472409493114	0.832773131819949	0.0924087634698443	0.261798201406327	1.07377105812296	0.16949028886156	0.427204026835989	0.381149949104369	1.17693009925554	0.662832083827935	0.853464933916746	0.125355274481255	0.788756327446805	0.899322631386254	0.809902886741565	0.467122747313218
AASDH	-0.140446729454116	-0.396647966464599	-0.306638825343839	-0.211795229972976	0.0833545776303062	0.409546693245428	0.0716919746585379	-0.4954541493742	-0.116462742504562	-0.0520213441555282	-0.298147058933095	0.252005497534913	0.258697737079924	-0.564438239914294	0.226232291960646	-0.319000426992105	0.343153094145826	-0.0295613163113651	0.467481363431865	-0.340469617860501	-0.507152888308212	0.186320540571919	-0.377612202134411	-0.407641515747946	0.205380839972194	-0.319732733101566	-0.467806703257237	-0.115597583542543	0.109284081085535	-0.0817949754884217	-0.221672595768553	0.657977988560099	-0.304721162126086	-0.228252197649661	0.240781560183956	-0.339227230142392	-0.475517401112427	0.753341661078863	-0.0926884470935528	-0.334844690375203	-0.324461181885308	0.286557395154678	-0.263662087677573	0.410355494956442	0.177093868769246	0.359573355000667	0.552214995758104	0.184396588597223	0.206611173282316
AASDHPPT	-0.867211445700485	-0.947459508294542	-1.02110384563961	-1.35466188497885	-0.41378708650832	0.00360184163779265	-0.135109012479313	-0.474071213499001	-0.154438247913814	-0.331534014102204	-0.978349675522193	-0.292517872869846	-0.321621621541767	-0.492353273637067	-0.125998994073998	-0.592558313418841	-0.156394732522764	-0.855833923616374	-0.805505422090936	-1.0848631206716	-0.917132993679678	-0.483351948610334	-1.25778152784619	-1.22660871909859	-0.465222919805694	-1.03048926936062	-1.14818487618904	-0.596217891351412	-0.418611838053434	-0.331534014102204	-1.09882672995717	-0.393389228683792	-0.65859167125771	-0.87179738797546	-0.276820780056957	-0.74759534501257	-0.823374284945053	0.0465408850760165	-0.323910867052948	-0.938328242089542	-0.692578359613149	-0.324848363402401	-0.920425832657065	-0.13965933238122	-0.0970293023915855	-0.213665379782619	0.0855585071969098	0.0244735864113796	-0.480159204597773
AASS	-2.41041444253564	-2.18010041527426	-2.02550615001636	-2.4912310020701	-2.75474409092595	-2.37838909927773	-2.94963127004138	-2.80018214710232	-2.81496488945905	-2.56911475166712	-2.38765928988522	-3.10119133262167	-3.36561598972131	-3.17021159340539	-3.02408082651584	-2.72697750236383	-3.36005646980195	-2.00749927990784	-1.82785007594383	-2.24541017858445	-2.41302054156725	-3.28942611171449	-2.56633424609524	-2.16830716788381	-3.06367891640452	-2.38409010078797	-2.01438565606086	-2.39499159241144	-2.63997604066977	-2.29929147765517	-2.08037043395231	-2.41086818628895	-2.66110231297954	-2.21031430575901	-3.86132412655143	-2.40866299074536	-2.43430215203865	-2.12696769538951	-2.51359468642986	-2.34387880167365	-2.39295602771851	-2.66925250522794	-2.19888719271939	-3.19401086712017	-2.9516768637944	-3.04592565314927	-2.7064820546164	-2.97919440952895	-2.40270804280935
AATF	1.95474481599613	0.937497885888033	1.06869278041463	0.956587498216529	1.62385163235827	1.3302719297717	1.41681259897488	0.970459465065853	1.07953831352129	0.844156247764797	1.13903245019167	1.34973111787431	1.10183894279071	1.47339815734712	1.12154759192096	1.11057026164471	1.38565692970464	0.662761985019948	0.626689006290401	1.77995248461267	1.0589633241178	1.51764559864312	1.79965597319526	1.51584056869886	1.63009006673085	1.45758196643613	1.7069792885083	0.954119507475128	0.563106220258227	0.356670795476212	1.52601419400709	1.44508573833164	0.893319043473998	1.67459608434419	1.31422521463095	0.913698612298238	1.07949648170387	1.40171907726156	1.06824162858684	0.969990081378373	1.07815698029722	1.25009727946664	1.08119147992865	1.36325123081673	1.08239666234052	1.29023097508221	0.739805329537173	1.32803382753328	0.705339949604987
AATK	-0.165810758973403	0.00185924198752971	-0.153928833423448	0.313710581877052	-0.076350613687204	-0.334567308882252	-0.68648252419575	0.249035917144453	-0.236663737691795	-0.297584806168007	-0.180391787371146	0.144821283439925	-0.0537824148285252	0.264402668841726	-0.440743275467682	-0.366943442832083	-0.257692328695284	-0.293434941891317	0.0562026776799454	-0.00328099269429205	0.0225941448154613	-0.0973673373208488	0.29870332096117	0.128644581194932	-0.45225526021621	0.562978991280959	0.549326159475666	-0.17869320691787	0.310880261644973	-0.391469029975965	0.223396492482591	-0.221473372782496	0.37752686920751	-0.18296334200928	-0.943804666225535	-0.103873854146632	1.31301513924346	-0.366943442832083	-0.0961976198569176	0.0423317116517066	-0.339474067681838	-0.760454199278158	-0.00626518725902794	-0.481847029129218	-0.384145979810916	-0.817880714340646	-0.416848284065907	-0.328557771421609	-0.439705164981791
ABAT	0.355167828605515	0.563632443673023	0.506471033829842	0.608726923840504	1.13163540049197	0.88079007593726	0.933740440753754	0.875902445405609	0.400064938935318	0.684758131253568	1.15158806939985	1.05259874862109	0.950498444877045	1.00145551288696	0.797479011685529	0.821349846769184	0.937127459905889	0.220539501726117	0.172256401590733	0.519433472271775	0.203437659505721	0.220679051521438	0.406091392106865	0.198237209403065	0.203848555326404	0.310345408386448	0.439177988945856	0.546117377839465	0.523474480344266	0.204598523751727	0.519067697300057	0.701752558342158	0.739926247250409	0.460321849627634	0.518325102219264	0.565419167845126	0.90798374911574	0.60031833101937	0.13076900575821	0.405233236464111	0.171505373267543	0.289590734778646	0.484556464648983	0.636028517953435	0.948041193868987	0.61231240090474	0.686208631734715	0.659095557731455	0.973803846139759
ABCA1	-1.64799431448899	-1.00660304423117	-1.06560922395722	-0.358035317699443	-1.14042581627139	-0.841510485450693	-1.63663093687578	-0.421521246094164	-0.919747773739062	-1.11504380889007	-0.708627558245597	0.44471857654889	-0.795370316939353	-0.453992702582233	-0.562334629084131	-1.37355380940817	-0.763482706501316	0.0573233303077537	-0.468025211120405	-1.61958229838798	-1.90395884558661	0.0759015181879891	-0.148266926692117	-0.131317539534619	-1.00719115260835	0.271644476033533	-0.539209845786981	-0.887322225087237	-0.216759323670993	0.00379622437296767	-0.386717260848199	0.306468478248504	-1.02778609213842	-1.27287764228437	-0.8002718503712	0.846382653307099	0.161326396202188	-0.426179626259752	-1.71422754898294	-1.86626977422325	-1.85258431230268	-2.21923336476912	-1.93403641452188	-0.693843730270668	-1.48863683657601	-0.851050124356233	-1.27415991489673	-1.1851891098247	-1.07477215765526
ABCA12	-3.24377422785098	-3.04202412852491	-2.74975234397449	-2.62711672248558	-3.3576469214991	-2.99015898533592	-2.82558782187878	-2.72336440579586	-3.16251659824015	-2.07131614128882	-2.84232875318593	-2.87411563211396	-2.70050271643715	-2.77149785144095	-3.01943153329154	-2.7527556494335	-3.0621325557959	-2.61188460196534	-2.92398587730112	-3.19258164902003	-2.98429646340879	-3.07917850039378	-2.93692673823096	-3.01523802431001	-3.11681954635564	-2.7244461669868	-2.88283478546992	-3.06650684899516	-2.61276976345785	-3.06033473862141	-2.6725688734441	-3.25600689307265	-3.19050270411941	-2.65102031471696	-2.88897775853694	-2.95076536069548	-3.07757683584131	-2.82466038149434	-3.1848653666887	-2.84934081782792	-3.27608638662762	-3.25556313506421	-2.91455046867904	-3.19218146792956	-3.35246620679912	-2.94712570696926	-2.83588583644886	-3.00457960246953	-2.98023918422636
ABCA13	-2.77753404906889	-2.80732546540772	-2.88543768108607	-1.93151151709496	-2.54967866691233	-3.00011145757211	-2.54524980586607	-2.35342670863584	-3.28509517428395	-2.84196511197704	-3.11166289216235	-3.16261463163287	-2.21705037678532	-2.73059870690328	-2.72639410825393	-2.65421363585594	-3.50231865804643	-2.75052265629734	-2.86288707333536	-3.11395533060176	-1.42556708467652	-3.20535111380611	-3.03535138454784	-2.48169438864283	-3.16381640161962	-2.69487363104858	-1.81725508517707	-2.57761238842441	-2.33500406251531	-0.227857178860539	-0.889228066606147	-3.70791566446951	-3.08601397558953	-2.8206574350824	-2.12814228580845	-2.28117870231845	-2.167517544274	-2.86965479826364	-0.779954294545868	-2.83766693405004	-3.00825997382109	-3.30935511829826	-2.55856873467436	-2.77122400947147	-2.87396148359246	-3.28681122440346	-2.9334378554318	-3.0435471895748	-1.89577041864275
ABCA2	-0.710575705537401	-0.940333281606979	-0.946712669432408	-1.05445286757834	-1.01773419264114	-0.851271231935771	-0.884451122205043	-0.470431293520664	-0.841139240292789	-0.759842220984888	-0.863183304054207	-1.32747556554943	-1.0848015009315	-0.46769264076531	-0.976350065678755	-0.127061268104331	-0.782198729965498	-0.910538407556542	-1.14407507004142	-0.65480977550718	-0.901800516506686	-0.827643028847497	-0.7790400925365	-1.05226285361208	-0.936061609953133	-1.23660895821878	-0.555222527977327	-0.956903714582823	-1.07763952370239	-0.835760134763025	-0.718928994540659	-0.856522454994981	-0.787325292546766	-0.922168640616706	-1.17540696418377	-0.912578011005482	-0.775315021163335	-0.706592974884894	-1.17721454134216	-0.924771271580851	-0.512698441519162	-1.1594285715138	-0.59724721152918	-0.938762115450999	-0.818234480678375	-0.748206531597017	-0.830470436267443	-0.850296243963035	-0.359085935524597
ABCA3	-0.626321306636191	-0.967650822693019	-0.734163210743188	-0.671534445031528	-0.609714906237327	-0.553742071220416	-0.977150017097619	-0.683868672904503	-1.21233901742448	-1.30521532822048	-0.661350154760974	-1.28223776539086	-0.526338370799773	-1.08662337689769	-0.564033896814113	-0.830282718001622	-0.666940573487977	-0.823256386087705	-0.937603448379103	-1.09274192901763	-0.99197498139114	-1.10870144088853	-0.953167818419768	-1.16270957381793	-0.986401767139531	-0.888768281031708	-1.12212686485819	-1.10524519751164	-0.942286115639093	-0.875840412419848	-0.784755090821499	-0.200578280198437	-0.935591487042487	-0.66903183710712	-1.37242397100312	-0.992797742507607	-0.294239747265278	-0.680232162721124	-1.24075455853565	-0.890952631804894	-0.96947284592125	-1.02214046569607	-0.840517054202431	-0.742988838764006	-0.388197041430497	-0.614507875659524	-0.564308226791897	-0.60187016323539	-0.121801230627214
ABCA4	-2.59773671031411	-1.86451690201764	-2.39548652270657	-2.35750953184876	-2.70775883467985	-2.78098248315416	-2.7763661663954	-2.83341497462943	-2.55255428089885	-2.18832504966241	-2.03169518450254	-2.53141476712155	-2.57674338447456	-2.56821055965211	-3.12103450584423	-2.34075607707306	-2.65111362291939	-2.52631183598548	-2.73125410282458	-2.43903518637189	-2.58181088012013	-2.77118121842713	-2.6640894871012	-2.60956073600883	-2.87386787809603	-2.31275076006347	-2.50914813147404	-1.98572962118375	-2.09329854974336	-3.11116767680996	-2.1974256831188	-2.81751617675267	-2.49633196221166	-1.89012282210369	-2.86511239642756	-2.36591616540479	-2.50318570765596	-2.54991390302107	-2.81155675452369	-2.335781532378	-2.75139440234717	-2.84075975577264	-2.09585901864264	-2.8526465533608	-3.04636307665814	-2.91525953138136	-2.46759304390089	-3.05246324986255	-2.66809258425697
ABCA5	-0.473091099561246	0.264524182885134	0.204653163453496	0.0865808203476627	0.342976812475483	0.374654950908431	-0.576168821080532	-0.257769092652897	0.25676720538402	0.101685820940239	-0.109079622310034	0.0661393293669786	0.509618013160646	-0.304456395588173	0.146107282307521	0.374406609613478	0.288820720405228	0.197919418984764	0.356416039747856	0.0392607771330364	-0.0751568524845798	0.442273108387393	0.342121700529314	0.173494651089484	0.512517620628165	0.190499419188128	0.11302880483766	0.300980399483592	0.383174342461061	0.367236244907063	0.337147842176632	0.542180873207756	-0.0704487108591229	0.128576259259461	0.0297496901344652	-0.0213111653492645	0.0590409146669407	0.0254346694850232	-0.395397862575275	0.224718184503447	0.242933966387441	0.331546950331988	0.221304720141577	0.390642818407754	0.494960575587879	0.697941692072467	0.723361124855203	0.250570446290145	0.74993302740158
ABCA6	-2.92042098055166	-2.02654742524759	-2.01786153151404	-2.2383342226806	-2.76805590199426	-4.08610090646674	-3.15135639556397	-2.12893407928816	-2.44743823941247	-1.65465122236904	-2.60231413061226	-2.80338302889071	-2.91895283037472	-2.47879881698356	-2.97933276593697	-2.911596495287	-3.1481146085675	-1.88477873321222	-1.9909510422935	-1.95143745245297	-2.43099616163146	-3.00640122333639	-2.0409627010123	-3.32301459066334	-2.82593289839033	-2.10878863320429	-1.99781207420329	-2.40744098474468	-2.65289146696907	-2.06815506783794	-2.40697559941246	-2.53794610405102	-2.40049787147831	-1.89833767172402	-2.6067166964488	-1.24108683824191	-2.43853575617694	-2.60569331507597	-2.18251923345462	-0.896930270276447	-2.48482902575176	-2.62485375987245	-2.13896598334027	-3.02654630211113	-2.61288955752814	-2.81040469817635	-2.92600982596081	-2.78315400398093	-2.62390156126947
ABCA7	0.581439367790677	0.510463259712055	0.954963137943533	1.33765171096192	0.752324346616996	-0.260451937395131	0.396373478357672	-0.188125442465093	0.0708337889148832	0.707234419883398	0.74487308899104	0.560918149042946	-0.271407114194017	0.923117650639607	0.402141396464515	0.754712458355796	0.521081780824467	0.386873299135876	0.723837773332735	0.886693192835898	0.625533130435794	0.632508719706846	1.45083132314793	1.54442464956912	0.661446187043563	1.35708154292372	1.07533888778976	0.903261201407477	0.51002673237975	0.708866296284716	1.26883736006538	0.976117653512014	1.39407551886739	0.534704227868999	0.832625434500851	0.449404304241602	0.905710303409897	0.25077665531707	0.277812883298461	0.476878238643513	0.590500838595571	-0.179231381113089	0.667136513165519	0.216567061068418	0.404174746022698	0.633005832721185	0.69458347435663	0.588732427679335	1.02847666068169
ABCA8	-3.03251914467042	-2.84107478406979	-2.6476533738394	-2.44793365701261	-3.33590050179476	-3.12024333081779	-3.12934049945996	-2.88751940755031	-3.20503946274606	-2.70226849883276	-2.92599622372495	-3.10161186809025	-3.12891692631213	-3.07588707937474	-3.42206616641584	-2.86504061264644	-3.20224282531836	-2.9608896179016	-2.96298769256068	-3.01022944846065	-3.00401004903676	-3.43374275163763	-2.90358194949842	-2.69029863242131	-3.16393843086422	-3.04501848452462	-3.05988357996053	-2.71571805703722	-3.07136568838623	-2.6173012813283	-2.72824257238374	-3.28693739196034	-2.6992638796692	-2.85629096540736	-3.23818487009732	-2.41226412059284	-2.61766169003598	-3.07929929608666	-2.95150080506405	-2.67371628634856	-2.85193969578303	-2.83940492013925	-2.79947248685394	-3.10533094261302	-2.93995395818011	-3.08379469679705	-2.96445491041509	-3.18204011085647	-2.92082903930409
ABCA9	-2.57881154861652	-2.82616509297367	-2.67332797843976	-2.64650316280064	-2.24331731384065	-2.67117178557563	-2.6486655999304	-2.30026275559734	-2.13811818285147	-2.61508371002134	-2.86641256882497	-3.15942095620117	-3.04004754227386	-2.75243515648797	-2.68553052693253	-2.58161596566602	-2.63161393956217	-2.85638022184021	-2.78071172232319	-3.11364693119097	-2.93983192073269	-3.2279256114166	-2.82385388550468	-3.1173182924911	-3.07479664649306	-2.88973196529904	-2.50837705160897	-2.50647954134974	-2.45365768212071	-2.73987468475102	-2.96659261493251	-3.22723615332167	-3.14041056475319	-2.87291344419041	-3.70186755296642	-2.5252259576034	-2.83058011185299	-2.6412693767202	-3.02691410927293	-2.69428096316088	-2.82832248045161	-3.06715520602472	-2.70863860968554	-2.51875432519029	-2.54248616611606	-2.68454282010296	-2.61865778807984	-2.65020511040207	-2.91052923342568
ABCB1	-1.37765849647574	-1.21551777921932	-1.20910090305127	-1.21224375366962	-1.08309917215977	-0.484216783157485	-1.11255612543259	-0.766771433348509	-0.376056691293853	-1.35529616956668	-1.48549588841968	-1.86601065646221	-0.735524564340212	-1.04037071013686	-1.1671522869284	-0.823576563424324	-0.545561063818524	-0.823200843054664	-0.781308219925243	-0.841905780891142	-1.43002400240733	-0.628205869361382	-1.36812554643247	-1.11296490790239	-0.617249696879308	-1.78466420819121	-0.728792401202025	-1.3602669519357	-0.352175869729258	-0.440172163084841	-1.24457352774073	-0.51379917719349	-1.25998253294583	-0.932905212501395	-1.01185637655645	-1.1131494448344	-1.37904639517432	-1.4931893080195	-1.1887877217449	-1.15551715711271	-1.16634808369301	-0.749684448972647	-1.01618501073985	-0.667767091447653	-0.333029698468492	-0.291596295612399	-0.716570809416035	-0.434427365617782	-1.3729817076409
ABCB10	-0.419067988504631	0.347406838939547	0.00703295770480983	-0.104048870711751	-0.441109210910466	1.06599588071029	1.17333586946983	0.803093087506536	0.734899131945482	0.473491848073204	-0.0289247115610332	0.853324538642475	0.833039519148624	0.623573496836931	1.23628674112899	0.705845384791172	1.13353296458658	1.66441318863737	1.44874503988761	1.14456202627715	1.14439389474936	1.00244457726381	-0.363076950835719	-0.00936162817407438	0.862719933762565	-0.0278640713714937	0.410570941256729	0.45525800579893	1.59584837024701	1.33334646627617	-0.552757297774885	0.47570694788989	0.289208607339411	-0.433780547081678	1.68457594135977	0.302786450967997	0.208773113384521	0.762596932337037	1.82109535628727	0.227627236683929	0.104160205903295	0.963177291210198	0.213979626493536	0.7779512774584	0.685123214257184	0.565838820937233	0.919904263140452	1.14670599097969	0.722969854191842
ABCB11	-2.96735182798309	-2.7690648852899	-2.87565194859909	-2.81364167616818	-3.38822203080071	-3.14936674647512	-3.69375663804252	-3.26292920654046	-3.10213478044434	-2.66320857992572	-2.72695506798592	-3.07578963326406	-3.02824949781116	-3.22669555982362	-3.43865251605481	-3.13568233416987	-3.19849629582625	-2.82491543119923	-2.98005765162294	-2.89608507401111	-2.70761440518826	-3.25213708746065	-2.96889225451242	-2.8063835726336	-3.26234842308357	-2.93825134644992	-3.16016052452796	-2.75638568289061	-2.93261361619787	-2.97592696981604	-3.0352120025693	-3.00353819446256	-2.85853554421152	-2.65060570771135	-3.17573361046609	-2.87073527868523	-2.73191621543729	-2.89040623869003	-2.99929350871879	-2.5014407589082	-2.79425034457969	-2.99482100469632	-2.21824315129566	-3.6517612726119	-3.21291646225935	-3.48267939724003	-3.3109761825763	-3.14355239236456	-3.06201902632465
ABCB4	-1.29349180820424	-1.1802943625652	-1.07968396667521	-1.1830757775626	-1.90881104062702	-1.62274148604708	-1.92703291893082	-1.99330279686142	-0.939376975594481	-1.02162121263284	-1.49128542248683	-1.83411638204088	-1.66466439047005	-1.90622196436513	-1.89431385027649	-0.753630458512887	-2.15939502312104	-1.54021907908891	-1.21039960432865	0.140297633848086	-1.91039844587099	-1.25941347420277	-1.35555839801673	-1.30736486219993	-0.925730493468887	-1.30695832428232	-1.78376485760083	-1.40546558513858	-2.00608260448377	-0.878292827627595	-1.94038609575367	-2.71870484649645	-1.28538390327751	-1.76669447896651	-2.62763072065341	-1.33526154568579	-1.59107273967579	-1.37305358453334	-2.13348567417183	-1.3665105974468	-1.68447236358375	-1.06876493131046	-1.26605461597436	-0.911352195730321	-1.81442683890557	-1.41365748116492	-1.08567008480113	-0.794271766682178	-1.26729802197772
ABCB5	-3.20580725806721	-2.92249378663639	-2.66631409790024	-3.0705750718379	-3.19850509184327	-3.32428435557323	-3.48107953042929	-3.21847936942059	-3.19311809205968	-3.11848236056951	-2.90793648965018	-3.15742924404525	-2.96421784665759	-3.1147939258301	-3.20838261126781	-3.20492461372798	-3.22127901887786	-2.99884013672813	-3.27002119823791	-3.23709308656097	-2.83514576150066	-3.18509195657975	-3.03280280831521	-3.28867723428028	-3.15483902285987	-3.13820155871455	-3.10707221275363	-2.63477878033172	-2.88226732366523	-2.9478113114619	-3.22242573930846	-3.2680824825275	-3.47286490540392	-3.19909028812989	-3.44987747692971	-3.17705572472979	-3.20310566627991	-3.43009539844159	-3.30524012911124	-3.10201676527887	-3.09799046535263	-3.21030640422138	-2.8936533233855	-3.52972104921962	-3.34804641647704	-3.21781233553502	-3.24235131587502	-3.22636647942104	-2.93247480825764
ABCB6	-0.550675971153477	-0.337683199172265	-0.884670950260938	-0.635264730548172	-0.86789966317245	-0.891276090222001	-1.12109098846597	-0.725914955800966	-0.615147030129842	-1.21667025390199	-0.454431509836288	-0.916563803636392	-0.973401539671364	-0.704934460017647	-0.649214005084949	-0.782351102920786	-0.779976979557743	-1.04756149834726	-1.14851376595356	-0.857912119655164	-0.749590017060331	-0.873906072044568	-0.740044705944978	-0.173783514749271	-0.809450765271859	-1.09089846403802	-0.606875847808359	-0.973008389153691	-0.854652521861207	-0.866011600877902	-0.526507322000578	-0.779065444041465	-1.05938237974134	-1.00956171683201	-0.801377182811733	-0.880822260636676	-0.980969876425573	-1.16367605463442	-0.480275751712917	-0.842359912447752	-0.97380871739817	-1.22081473114862	-0.95357400005603	-0.976078370838354	-1.3897975789444	-1.05716490829444	-0.845214902778328	-0.727547207214863	-0.658277869580179
ABCB7	0.649235934063723	0.312463561594224	0.492527245023635	0.67218710051496	0.765367238040941	1.18773611541154	0.71588368392143	0.808075508904946	0.339569268656679	0.809838320985548	0.528211478312004	0.800331507610971	1.06736435873942	0.870731190331685	1.01428064682382	0.62799498148433	1.05965536048729	0.7220986759228	1.13092850841223	0.612588478301194	0.603843455057646	0.810582614645451	0.404211076473769	0.954851126762863	1.01419655336107	0.412613141054209	0.159039410911028	0.274358007569497	0.733385571315038	1.04624186722054	0.323808699503165	1.27346765820218	0.248916058222507	0.204117262917099	1.20583872640239	0.531548089364348	0.39091636720102	0.783885617827464	1.1159208591724	0.269902335816977	0.278130687591006	0.899708718641915	0.464826161210911	1.00124595229747	1.01925628203115	0.95257160556625	0.904036893640307	0.773561911007123	0.705095815079403
ABCB8	-1.21745576180056	-0.618700412673674	-1.08510539345276	-1.03708834728832	-1.20882695731324	-0.786631561199097	-1.06837495174086	-0.997348366036337	-0.901133600610319	-0.60520569542248	-0.856403483457315	-1.29041852794087	-0.931841932126998	-0.658175747502345	-1.30758877771647	-0.809255280578764	-1.00458725729663	-1.18815168550045	-0.635210469695176	-1.24964742955647	-1.02516882097336	-1.0153604038767	-0.731022862955964	-1.47275053453976	-1.06529456540219	-0.958984894817504	-1.08203467543749	-0.999014419417248	-0.900777371547357	-1.12296613145319	-0.273530777638	-1.23726926088148	-0.813603533395617	-1.29407796000366	-1.03573689804267	-0.95564939460982	-0.84837160772363	-1.27399004445149	-0.947541973524088	-0.852547777641215	-0.883357848662841	-1.51238647747522	-1.12157694809333	-0.989281943473738	-1.11564701796662	-0.823140217945748	-0.720145861238601	-0.973038113929947	-1.24038116243029
ABCB9	-2.40389750554	-2.10110697733821	-2.18742560848034	-2.13596627817415	-2.41499240742196	-2.55126396013634	-2.81371882323034	-2.58703057260314	-1.99718953224812	-2.16916312752124	-2.32510695205864	-2.13437172337193	-2.08697293175895	-2.59167851824906	-1.75943167065949	-2.50762953674378	-2.28675399919142	-2.38599631210042	-2.01969936762978	-2.19459973745499	-2.18062135175102	-1.94923920960226	-2.3711398746327	-2.13788508534931	-2.06789971561936	-1.9372755928248	-2.43760207588288	-2.15217187748203	-2.10691414975576	-1.8649812267708	-2.45888511728518	-2.38599631210042	-2.42497461899114	-2.38701542136735	-2.36087419747226	-2.14453605039934	-1.67312710410167	-2.31061318648873	-2.63754052462124	-2.12739647350307	-2.14000723744699	-2.5080308647994	-2.16630252809785	-2.27537861925142	-2.47201927702117	-2.18052317282785	-2.05073348109562	-2.25033273711904	-2.2848866034034
ABCC1	0.771780009643864	0.866757395943385	0.6842597980866	0.727638927138333	0.767034985524845	0.568742276356129	0.565298373150562	0.711764012458173	0.348426939914446	0.520738986552523	0.745656170501904	0.930258351233464	0.415717858356352	0.728221931050742	0.654185330196841	0.61765456321106	0.458137312144042	0.670532028732174	0.561019978654365	0.723431490510005	0.81664522442672	0.781548058530203	0.513826338669265	0.749549495877776	0.726209426517458	0.778933168423429	0.789356687339612	0.754513138505696	0.491411593090891	0.590741920486694	0.625753271214492	0.528009229252945	0.654643438358299	0.805797845334432	0.803134337260772	0.691399408804349	1.08302324005034	0.300756324087477	0.362958743572325	0.813414024213474	0.697917962243659	0.806894375536989	1.02620312824325	0.720925885045457	0.478181536433839	0.767714757311672	0.402615038233186	0.462070696773152	0.777648125767083
ABCC10	0.164060830122382	0.0538036285237645	0.0350573176994537	0.150175696039693	0.372493787842208	0.34728999777064	0.109279552743951	-0.0327415353843724	0.789485896701019	0.332326362126503	0.204751176111491	0.021409793242127	-0.163357108300833	0.339499279556092	0.123992975024523	0.655772029631215	0.174258943290009	-0.146409804693716	-0.212611999799399	0.444822947574622	0.304255936951814	0.321702720360342	0.172339731832171	0.144390196737916	0.426207301478963	-0.00111071873804575	0.354421655323431	-0.128753144795498	0.12637416894082	-0.242573749998666	0.0319123250137891	0.0163383006225334	0.129680430408356	0.0440280624997383	0.219459278802073	0.012683023391043	0.0726008134850058	0.0898501534867895	0.163098555244929	0.106869259643529	0.695990692368597	-0.285070493318331	0.0972851642768372	0.184525136363745	0.500322182416868	0.348022687029121	0.100890949610025	0.444293231247568	0.321343381807684
ABCC11	-2.40270264015242	-2.61118665942577	-2.32514293392464	-2.72343131268278	-3.05097888666668	-2.84404663345875	-2.96293111827768	-2.94880293754898	-3.13704974571988	-2.69802635223059	-2.72901020987359	-2.93512233542827	-2.8172818487194	-3.04225011085616	-2.9660122343213	-2.84537781228032	-3.41515754208876	-2.9591426498722	-2.80253392513975	-2.86222795975406	-2.79369948162324	-3.13264327074532	-2.73358255770744	-2.91415719450583	-3.15409963970534	-2.81197693163507	-2.94307425540116	-2.58905912595084	-2.90645277770241	-2.39538370955695	-2.79810483959128	-2.98658065279132	-2.78447607733091	-2.61382680252563	-3.03093534225156	-2.65147544975428	-2.32310989210705	-2.80939895130181	-2.78442148137743	-2.33421473313038	-2.68411322678264	-3.06589186730471	-2.66364745813186	-3.42317166500984	-3.118248891417	-3.13454938004161	-2.82704009617609	-3.0559649776389	-2.80114564198009
ABCC12	-3.4018896273893	-3.11314888992484	-3.06858543009794	-3.12763160617934	-3.42860235218674	-2.89358640934891	-3.17749284222292	-3.10216842561735	-2.53672251558228	-2.77356069919871	-3.1996534305791	-3.28575559136291	-2.99062427892148	-3.2203618798406	-2.90916267931703	-3.0486046868837	-3.11168427483585	-2.73659154980002	-3.02331202077547	-3.303334795155	-3.14579273683943	-3.21820747758483	-3.14797866662169	-3.52103947218464	-3.25150161145444	-3.20862332012854	-3.01756480179361	-3.09890761322155	-3.00406094043167	-3.17600508751227	-3.16674954503302	-3.01044254191831	-2.93982132460859	-3.23143364812134	-3.07125558988717	-2.75064888802201	-3.15813431806585	-2.98874866727876	-2.74938657470418	-3.22975647800473	-3.11080225727347	-3.11567824735913	-3.11656668276899	-3.11498269862469	-3.42511418939049	-3.01984950866516	-3.11097285596017	-3.13893407707298	-3.37350834459378
ABCC13	-0.86264330667787	0.785362922357735	-1.20775275074124	-1.00004168574422	-1.66801573258078	-1.53525684583395	-0.662744753479354	-1.70990935943906	-0.863988800350616	-0.904252339083811	-0.386264734407032	-1.2417226982047	-1.54622328566717	-1.102838310518	-1.24698843172441	-0.948731828345729	-1.00454229228589	-1.03724619038644	-1.17442375874922	-0.180410876121694	-0.651704573609032	-1.38347494689808	-1.38869743083387	-0.182879907882529	-1.2296210371428	-1.38496725641511	-0.205438687924005	-1.5276994458771	-1.28471101848151	-1.34030596838605	-1.3254400595608	-2.62989979405764	-0.927246812344325	-1.33778092107841	-1.62775319895802	-1.10637768642725	-0.93466510069829	-1.21270108500458	-0.644799011124225	0.00446467421271479	-1.3254400595608	-1.5167708044099	-0.430300691977118	-1.28094860969667	-0.853226554616083	-1.36162967180189	-1.38778205865846	-1.77845356200644	-0.180040931174313
ABCC2	-0.74582386013404	-0.614034244962791	-0.548460256294355	-0.352481755401879	-0.652695425810107	-2.00071876939291	-1.12447284075277	-0.460738847005723	-0.952082877188655	-0.807615305584699	-0.559073465425399	-0.532647386709153	-0.760574565063113	-0.912532687333261	-0.755307680620845	-0.948996073468062	-0.710647982745606	-0.749747456464248	0.141787297519006	-0.529935769042599	-0.511785977336282	-0.419570179482289	-0.128809602998352	-0.601100844255657	-0.388561532328163	-0.532320871937002	-0.6117902336951	-0.118318030724363	0.0922891292159532	-0.520309844948755	-0.652592675692342	-0.706926307628996	-0.055825883781362	-0.43094936449838	-0.664421525438997	-0.0358015800474036	-0.276223614868819	-0.408757678738172	-1.33218658946514	-0.623957048054104	-0.801891537900955	-1.27996204210408	-0.605629556555442	-1.12738763737266	-1.42484829187492	-1.15649626308592	0.0125022858780897	-1.04182047321329	-0.638455784875138
ABCC3	-0.902748701955335	-1.14248550609421	0.0622488539720543	-1.13735300726043	-0.840089447795192	-0.895452214589706	-0.829064051598176	-1.04158329033108	-1.59433945894676	-1.26211613827689	-0.163488786239111	-0.865837143352322	-1.31525094805444	-1.19358701062594	-2.21226596100043	-1.31236324567583	-2.22709734362461	-1.42660927400136	-1.54442318714686	-0.74766493407471	-0.660811443977493	-1.00485334346546	-0.850207733291593	-0.639793479601809	-1.11501868631027	-0.356803707664687	-0.831151373497183	-1.38090717519334	-1.48868842197557	-1.33981138734794	-1.44775193646644	-0.966634785934453	-0.570276211169965	-0.636474347052845	-0.734785914548267	-1.15930551774126	-0.605041257530436	-1.13424430028091	-0.779353957064527	-0.760007669636712	-1.56243067516841	-2.01310786011402	-1.16207763275374	-2.13820166696244	-1.68447185359926	-1.84327948640927	-1.34877804047569	-1.86058334887417	-1.62867417175013
ABCC4	-1.5216854235751	-1.06779099900764	-0.888213017061042	-0.684033301398742	-0.394577638112307	0.0028979068885755	-0.450820981502947	-1.07659626788425	-0.576212187973778	-0.643343314944571	0.489620132007165	-0.596588440511806	-0.707177485389465	-1.07765827662028	-0.557196382883814	-0.0950372842592846	-1.08153923725163	-1.17229841983635	-1.85536476940314	-1.13829811725582	-1.30987793057894	-2.24765557770179	-1.56758469205878	-1.51696650353924	-1.42423679580208	-1.81544951338971	-1.56027519569113	-1.18835707038109	0.237237737736182	-1.57648076522154	-1.59008208520607	-0.973791315773537	-1.40517941604528	-1.113571922878	-0.911737591542795	-1.10963543576412	-1.15153357013324	-1.45961858081085	0.344021753907306	-1.22356305218395	-1.64287027070913	-1.24983458008546	-1.31941091479488	-1.08696194066008	-0.295071665506593	-0.467887093663756	-0.156516393776893	-0.782443522976295	-0.775625969311015
ABCC5	-0.503090644177219	-0.115099922278185	-0.216409818242345	-0.108353938302158	0.329323093292039	-0.0157917544234955	-0.11169709358194	0.103058398201273	-0.146588432394875	0.428307860483626	-0.214776491603037	0.23527722150148	0.265339936630209	0.143215722134368	0.351779143827861	-0.396198703040466	0.248991292350726	-0.321312964805142	0.622166875183414	-0.0639023208745526	-0.339955564758181	0.0225557618593709	0.646730936410249	0.412291370520532	0.0365873765986635	-0.289226620023511	0.459621941676465	0.125618114512641	-0.333607097427463	-0.274481795495385	0.674930555228294	0.801619031000434	0.533964678986234	-0.459706727489336	0.039759316336463	0.192417185047258	0.861179743889406	0.116764682320375	-0.108379575493832	-0.410087839453567	-0.309721276363556	-0.0810776755061752	-0.214892964826793	-0.0316178375681071	-0.253688029212472	0.0723482239932676	-0.277273254624436	0.103592109042959	0.250665513102288
ABCC8	-1.91456453670164	-1.88184532661674	-1.66398016896254	-1.36056176524015	-2.11769695653475	-2.24671119220235	-2.04005716813231	-2.03369273279064	-1.91974620085938	-1.91595985376714	-1.82331443533502	-2.03547557258155	-2.04896501039532	-2.12429521476913	-2.31265054376267	-2.03699691722091	-2.35206236916866	-2.02038085746929	-2.0243975992052	-2.26597362657361	-2.09606852009899	-2.48503785401645	-2.0972600036619	-2.0851071829537	-2.26972273075308	-1.96400140540515	-2.13334506494598	-1.26764439441809	-1.87625919483405	-2.12682552860277	-1.50063261671177	-2.06175347815528	-1.87155884631647	-1.96070919897076	-2.19804181851026	-2.07857854822637	-1.7106300331561	-2.37906458459	-2.26962597650713	-1.97014241134812	-1.76444857329929	-2.04262875925879	-2.03343105923062	-2.34166150524933	-2.34494280233531	-2.49214508687974	-2.2440084239143	-2.23746180471237	-2.19764349969459
ABCC9	-2.87447336680979	-3.00649124538299	-2.7296032692442	-2.95210498566599	-3.04482075628865	-3.09343695558403	-3.07285729821644	-3.07707075500635	-3.06445570774646	-2.95842533767297	-2.92776515877256	-3.05019270456844	-3.13723820062163	-3.26578752791597	-3.35778328510297	-2.8970832684292	-3.1122225701796	-2.98728458813937	-3.02287406184846	-3.05889782845218	-2.79295866996622	-3.2767366768395	-2.89381015030371	-3.06316666317235	-3.1286379909589	-3.08453202123476	-2.99580252076835	-2.80774263442102	-3.13643693308763	-3.11617379726758	-3.07026377975124	-3.17862159273104	-3.18882136406902	-2.89489583393968	-3.14530900488087	-3.05008835720353	-2.85431166268384	-3.17538121290527	-3.06862540175921	-2.92520620604501	-2.88916759356165	-3.19387618118968	-2.80135573363392	-3.22969882871297	-3.04383839525371	-3.018315698496	-3.13579196604383	-3.10474335715071	-3.08065082944505
ABCD1	-0.103733717811974	-0.26702456397556	-0.153293523466882	-0.488112678266264	-0.0299571289777735	-1.1669740282817	-0.453154153651403	-0.449756217402962	-0.0064656838133178	-0.939003642140717	0.358954356567986	-0.569584016022796	-1.07306347809677	0.235615900810608	-0.82584678708634	0.168080748526766	-0.371671793982026	-0.579734539658933	-1.10343386160634	-0.106793983807915	0.23717321580832	0.0709865061909567	-0.0739355539623346	-0.587849905247927	-0.0637478993105111	0.240096739827752	0.313757064032982	-0.569726588120264	-0.601406601794701	-0.977137599743707	-0.377361039117121	-0.311220087182284	-0.745768060430639	-0.260208477732934	-0.799233462721191	-0.496848773727964	-0.562413780903745	-0.563345101580387	-0.217042856038532	-0.050422421460497	-0.30030127618637	-0.702444367175659	-0.371671793982026	-0.358389324220911	-1.2944719357866	-0.291477838204363	-1.10715746095563	-0.516693476051997	-0.881524248771663
ABCD2	-1.494772499599	-1.39209904244696	-1.37567708424492	-0.975214226131924	-1.45780181544222	-1.34634690254967	-2.11574116145629	-1.996680561373	-1.40667642667495	-0.654503127961612	-1.24232443984149	-2.15846433867361	-1.4423944091416	-0.939696296757759	-1.0130799876629	-1.03765503803472	-1.76232286279449	-1.62103673455146	-1.78121562068581	-1.08005574883544	-1.12416652711522	-2.87480398929762	-2.20222455484817	-2.00933794448353	-2.14476807614752	-1.26693597207503	-1.72307180975855	-1.42800001426198	-0.867091874499133	-2.20556588714008	-1.76475400622885	-1.33426261404886	-2.00829867749135	-0.527298759285362	-1.90864331517858	-1.53495036109258	-1.2929646376359	-3.00071978759362	-1.8812929196681	-1.58335166753238	-1.54732412891321	-2.1436892422084	0.529224286598222	-1.13279498681707	-1.4670452961157	-0.824830487185063	-0.830296445078625	-1.34479134869673	-0.70395148916172
ABCD4	-0.988176082069967	-0.933485542326353	-0.697767034602772	-0.745432725231172	-1.36720297738544	-1.76645869373179	-1.41675382336273	-1.21973489840724	-0.746980526046058	-1.13333659708832	-1.11305754580682	-1.29426419059024	-1.39017132274161	-1.21922772986215	-1.58618711516327	-1.14337879138966	-1.23394975330268	-0.795365948476076	-1.05870049073683	-1.05038326174326	-1.08471336649426	-1.13270351017036	-1.04337597806529	-0.764868042211036	-1.30589457769657	-1.08624707941733	-1.25527733014213	-0.712845127505593	-0.655304289540599	-1.01263649100761	-0.869406656526332	-1.21188775193366	-0.56742593282692	-0.775613844553152	-1.35969331826819	-0.349938657242488	-0.954459460275358	-1.16164136104696	-1.18996932020332	-0.743535004647567	-0.414116803312304	-1.13616144625032	-0.682701539488791	-1.22164921440419	-1.28729834164409	-1.34856447323033	-1.28600522289966	-1.39948554175442	-1.02731423964034
ABCE1	0.488856232643346	0.342493154433102	0.423683592299358	0.319743115015431	1.1643060368192	1.51439411761283	1.18391504982995	0.445702141148376	1.13079400059215	1.16226786063176	0.38093690977332	0.842069981244595	1.25904132489268	0.786527638742159	1.23393672174106	0.859714770843339	1.38151985118812	0.768633077320112	0.893461345277174	0.69226695403569	0.387397149101327	1.34584351935357	0.319576415780039	0.310822880442881	1.38903240207098	0.491368240519168	0.103649564904146	0.522097871840277	0.789980226764665	0.906867639843918	0.355882689825261	1.34459468357884	0.191397924584348	0.61038555782947	1.26137396724481	0.465542661309658	0.42755169524635	1.06582284433641	0.816450406176127	0.433533440381604	0.663068083056132	1.28494983785082	0.46005814951676	1.57389692914541	1.36242582045855	1.41065794534927	1.53268976150658	1.34911772985853	0.509919734201591
ABCF1	1.62638824424824	0.720958285099793	0.835332872203717	0.820068410203227	1.26151103963298	1.1986939419214	0.733619362010405	0.464502907184835	0.817241311996188	0.580715068173855	0.818272408344498	0.970762621403585	0.829502500433642	0.596642670164999	0.940709250629941	0.599854945535147	0.985787231183165	0.666632918077774	0.673911419568546	1.36221035807082	0.729158343764734	1.33813615434316	1.24243697593249	1.20079712730705	1.25608386248589	0.941661596002687	0.77913765591089	0.646929720645882	0.511489369127392	0.591531939991847	0.662879590857204	1.26824712779674	0.477238026031111	0.947220644325843	1.09052789856499	0.607982716494056	0.691524133135681	1.26325972485579	0.93158635170762	0.835893244926952	0.758761682895649	1.25061696341853	0.892587894632666	1.13762479529301	0.778513610490395	1.02396359743157	1.06318797444696	1.04713974532922	0.479786231724474
ABCF2	-0.309255914226951	-0.511669740555255	-0.539918077456694	-0.544473099848234	-0.647635014355142	-0.552823679800946	-0.335555423217589	-0.751183043777567	-0.647414534094737	-0.62855207290368	-0.414726319423625	-0.653194437761243	-0.681700461629384	-0.604701566885574	-0.365248774163399	-0.581597921630257	-0.440575517638319	-0.539357580109258	-0.406812200450725	-0.27838493113635	-0.387411885800589	-0.24665136674518	-0.492977955962457	-0.544918576685386	-0.218226375298629	-0.562414358155559	-0.595754261611482	-0.492433938461304	-0.573275829984633	-0.704531719142779	-0.544853811344557	-0.30791775859961	-0.668229839622214	-0.643041234441451	-0.425237947641983	-0.58933076427197	-0.64746771274067	-0.455347316957725	-0.491034013605663	-0.431839513063332	-0.0255949093556148	-0.301957472108325	-0.406178482204027	-0.317832945017358	-0.535310781727884	-0.345713852500683	-0.314323472269573	-0.413318506785751	-0.550379566138727
ABCF3	0.472845805516787	0.226993152920262	-0.0384898987203718	-0.0030518146276126	-0.132313167275897	-0.122783531416978	0.229232340872509	-0.272992113406471	0.513996568983148	-0.369516613995894	-0.0822446604099252	-0.11779350478596	-0.130187164741197	0.340134567791264	0.0364518490771098	0.061066481493868	0.0259508234043661	0.25075666537508	-0.158846927910894	-0.0521335835215852	0.322692697020713	0.320239838240178	0.150968491859446	-0.0986535988066328	0.29637338911906	-0.0620667242996803	0.359164551479024	-0.144934918174859	-0.11521099903804	-0.352352799992129	-0.0711426642238879	0.281374719274595	0.267543795776229	0.14244167277723	0.290583418232145	-0.196226999791529	0.0936226292709645	-0.131642220591965	0.427794276618594	0.0941491574825364	0.118724756254273	-0.0499716561667375	0.0731456485080065	0.156872583185024	0.0308037638041384	0.0750913824312065	0.117142534644482	0.0323858111052052	-0.130236714673394
ABCG1	0.314222907052787	0.585687312839362	0.414696716392206	0.286609110993787	0.97561923258196	0.66135421284733	0.669993944774254	1.12267720205805	0.835716177580865	0.957628876794447	1.19321719702536	1.21525069328243	1.05906114864916	1.20709432992104	0.822763988683488	0.882910320427619	0.788288182552604	0.54844865929114	0.0923327560873394	-0.0575450825639395	0.0097256699710303	0.590598717630871	1.1484787863366	0.347833057099607	0.370833710007185	0.172934510921776	1.00507722064825	0.742553425680576	0.698072013217699	0.186353679175529	1.49016024185654	0.439930443676074	0.620962957124743	1.11050895800967	0.0752900904392914	0.831010421835488	0.917543387701578	1.00534115963544	-0.193598955750338	0.303568347119125	0.455743396776182	-0.322285279588124	0.282874359834859	0.774357578586799	0.807332736447394	0.894271928623572	0.911241695201339	0.259235313393292	1.04662310962101
ABCG2	-0.509366757810476	0.0982232394771788	0.21843943851841	0.315581995929202	-1.19998381878111	-1.17077340105962	-1.26577903706842	-1.29863484700049	-0.738609218481608	-0.125439011118439	-1.21055622129726	-0.617001206573276	-1.22437759718005	-2.07496159982493	-1.16968364894172	-0.759086683787395	-1.2146089377441	-1.04764430369953	-0.936239630513588	-1.10672848595441	-0.613251593277307	-1.93848287323959	-1.30796477315161	-0.672915868706103	-1.14824948896209	-1.15161027872585	-0.766821994425669	-0.480101946008629	-0.752407196018728	-0.893039539932312	-0.785773599600063	-0.796344422397345	-0.349430223341037	0.545088439986595	-0.957353620786657	0.328241181910826	-1.25913276490914	-1.23562572281178	-1.85852244699899	0.41295743511482	-0.587200916046687	-1.31805171503078	1.26626649903929	-1.34067050300736	-1.23072300434536	-1.00945766106625	-0.559374802774661	-1.30968752559536	-0.837612917444077
ABCG4	-2.12679637661575	-2.1576129737311	-2.12502438775789	-2.27589450436035	-2.19217796119301	-2.44265877147701	-3.32682125493482	-2.14725725868576	-2.59426900142492	-2.36164028494648	-2.05460116582304	-2.19618974126941	-2.32115534426308	-2.24316366817448	-2.42361324324101	-1.92942493604275	-2.31578578933955	-2.34539521821672	-1.80717558296403	-2.03557047718741	-2.30723745271235	-2.5359055704831	-2.17266349852261	-1.96360519645077	-2.73132963862006	-2.15801839242009	-1.98555942986893	-1.5773117700064	-1.71426158981022	-2.1186452346274	-1.92186956411176	-2.22781787246235	-2.28595770229906	-2.04087500368508	-2.53758478700953	-2.04789311910283	-1.70577515559458	-2.91295789312248	-2.68198866013219	-1.8596904450229	-1.94222205775424	-2.35774995979951	-1.99150796258783	-2.26601919800162	-2.60581469635176	-2.92199252054544	-2.64883598537108	-2.53021854921077	-1.90226023631583
ABCG5	-3.54951393046026	-2.77659371597601	-2.82987868869929	-3.02315504405	-2.92162302693557	-2.79022393328064	-2.58689550864557	-2.88618468289721	-2.53470793164559	-2.7691689781894	-3.05726669949123	-2.56180394408794	-3.15957366789492	-2.90552757348502	-2.86584374465025	-3.0739265268576	-2.8686659259337	-2.5129229758788	-3.095615519824	-3.13667680935408	-2.96921856305689	-3.04386535131605	-2.66679349024884	-2.87774802525475	-3.48757562611189	-2.62363319406759	-2.78058755208893	-2.66318497828253	-2.95972354875738	-2.9782865397414	-3.08850859013319	-2.99130900564353	-2.95691713067548	-3.14123385347226	-3.84112474285541	-2.87239208069387	-2.98172493876059	-3.19410200328299	-2.57712056942109	-2.76313544073238	-2.54014243061626	-3.19394856638594	-2.83101421176194	-3.07187990829173	-2.91845162532955	-2.99269128639712	-2.7228279795873	-3.15951333469807	-3.56364301675849
ABCG8	-2.84801887358443	-2.18678498510567	-2.41389791006401	-2.03970484545572	-2.60041003999819	-3.20230349724902	-3.38705873227105	-2.74454429812914	-2.60199542604691	-2.29940426466134	-2.58125988325334	-3.30448167292457	-2.82959999597323	-2.44335775337897	-2.698017985093	-2.69125194385081	-2.96347617949615	-2.65426399804886	-2.25338237565597	-2.56379992617835	-2.6333093815811	-3.31044714540521	-2.50169535333815	-2.37488030369591	-2.68011689095783	-2.12666714840395	-2.47427017936604	-2.55142118480404	-2.59694706045765	-2.6970113188214	-2.31953143919951	-2.66291353880341	-2.31382415638824	-2.33622038905741	-2.59945147646741	-2.39580980638868	-1.90227320876301	-2.93651212478976	-2.74343455642778	-2.58076474183972	-2.28747000022235	-3.42765916537537	-1.36595779350301	-2.69339625645954	-2.74605810219036	-2.65185843826095	-2.59961355304362	-3.5841074487065	-2.50573303903973
ABHD1	-2.13099145351526	-2.13197575506765	-2.37020825885002	-2.36637634622457	-2.49943424476652	-2.91729425925827	-2.71775416594287	-2.42607497833183	-2.31729121380264	-1.98411703345292	-2.55425242801597	-2.31758177460827	-2.19968120304528	-2.78350656548081	-2.39433870307037	-2.34807368618636	-2.44522228064614	-2.1881045984634	-2.532501335837	-2.42544323512275	-2.32153781361164	-2.32252697609625	-2.34293979583366	-2.41527798683879	-2.2664826614291	-2.43190322245092	-2.34329214051787	-2.45244477399683	-2.36655232154574	-2.45777315067865	-2.41718168054031	-2.65415960032122	-2.53289509923361	-2.18326698132459	-2.78240406152664	-2.42755600319939	-2.25936105031617	-2.93717940264928	-2.09471141878544	-2.19257747760587	-2.3032419343465	-2.35358015107442	-2.22078481864476	-2.73861502909239	-2.56970905978461	-2.80791169593906	-2.07522783233344	-2.42033093956301	-1.94553067343738
ABHD10	-0.420498077254602	0.108950943882979	-0.0135122574188655	0.152609074249969	0.516366236814142	0.594447694132035	0.642154747463904	0.272794893240733	1.35574130322633	0.310362340219576	-0.0956187026914512	-0.167710076736512	0.544192078310143	0.273852975282888	0.812565177824154	0.00173527330927309	0.51953622772394	1.07068411162722	0.0482267933235194	0.0497187325467824	0.328860827358842	0.489516354419704	0.0963254892525549	0.415229038120003	0.507404543868983	-0.0919051720562559	-0.0772063378772923	0.135062840340324	1.30429387611498	0.956976560819561	-0.0862134132543312	0.47464561302366	0.265393886705999	0.177692193253837	0.809548205243025	0.670972283599026	-0.0689282400091649	0.191942312185992	0.780226850295085	0.0898714502585373	0.267951926737564	0.757165684137969	-0.00538217496717991	0.72251083872978	0.668700179499061	0.828316193504764	0.603402352243799	0.615163125695597	0.649830936142119
ABHD11	-1.34474322663911	-1.26540050335155	-1.16194560182134	-1.19507584715435	-1.61571155046424	-1.62018307334889	-1.44592043976544	-1.57073338666771	-1.68942800546839	-1.3516557009681	-1.46405787712872	-1.06733440979671	-1.61513089002998	-1.48068174514968	-1.32419436690988	-1.36899733738273	-1.37910063829045	-1.49525741032157	-1.0408879382733	-1.47890125920763	-1.11177574381667	-1.2050835704239	-1.33049744720528	-1.2731191237923	-1.14562945861608	-1.28745515901095	-1.17023265372723	-1.03921302204855	-1.34552937888101	-1.19325966040113	-1.17554709011859	-1.44108954841002	-1.25876093916201	-1.28658152382346	-1.06270744710146	-1.27986017986997	-1.30431183842094	-1.55545359775982	-1.37454923787733	-1.0265764218554	-0.949662241808146	-1.13528178503906	-1.08388578211993	-1.45357732741595	-1.30796820768708	-1.24191726158726	-1.29145081546697	-1.550463129178	-1.43530285564372
ABHD12	-0.52950577114644	-0.885886870590236	-0.790669989072332	-0.832830241082802	-0.689691381573856	-0.875849877350067	-0.556495299277918	-1.12829109092449	-0.48214688367167	-1.0917524204543	-0.891671801863833	-0.711149120022007	-0.56698967762009	-0.364048883694893	-0.635429342805306	-0.548883710002642	-0.61804863942806	-1.1780886640137	-1.23995270983496	-0.661876367070093	-0.125092942813787	-0.490599306219684	-0.895744176659111	-0.634216870260015	-0.451165294748895	-0.838199196553074	-0.751932696242501	-0.857304904355447	-0.857348976153353	-0.856755588247107	-0.575538013041712	-0.56494165500743	-0.921464877075901	-0.450271896088062	-0.357098665843655	-0.608620737540347	-0.92931951691382	-0.622635934737828	-0.320052286017121	-0.556429897034334	0.199983295191782	-0.381850581239658	-0.689407706158447	-0.51928627968545	-0.833432858037897	-0.673884479751236	-0.752969638235381	-0.699566207133773	-0.872785967662477
ABHD13	-1.17540689743102	-0.974906338314787	-1.05336937086455	-1.01903609620474	-0.435171073923215	-0.056742370949632	-0.00689703912419271	0.0465785309105584	0.112052589551898	-0.0241924184254065	-0.979637782629547	-0.0802694024249065	0.145144696268618	0.245238788329171	0.446156373449886	0.103455166158623	0.36586547631826	-1.35759238608052	-1.38041036179422	-1.42923829452013	-1.23794328712606	-1.68564930982447	-1.10775092393331	-1.47525184065762	-1.58275449578862	-1.35002470340496	-1.42862969875839	-0.850436390979306	-1.28752553541037	-1.25235655761734	-1.26681610397778	-2.00326742707981	-0.756378470606448	-1.27829577530861	-0.888050879077991	-0.85311441088633	-0.923648300384055	-1.38057996847603	-1.13131495068219	-0.940035187390116	-0.967963162654509	-1.56110448416283	-0.92911958454999	-0.347334560169177	-0.0649231226116037	-0.510969017932633	-0.236310406915586	-0.275906233776513	0.0442389093082475
ABHD14B	1.27312353985849	1.21120101815342	1.18088016731258	1.13198469361258	1.24769472184527	0.497698124722494	0.958372871470445	0.680876799885906	1.59698220387341	0.633312290850462	1.0216689919259	0.716341342727048	0.754520536904111	1.17082599602923	1.08727716131614	1.14866289095854	1.26970937479887	1.10423508424645	0.850831274455923	1.2623940497485	1.71347597536406	1.49556537741626	1.2554617102591	1.20514749332178	2.17966989448304	1.04223440202074	1.23217077450136	1.14365609060196	0.936229090074117	0.99745396858513	1.08062390448608	1.38761998602471	0.977395147590594	1.08089497963506	1.23119725440019	1.12810632721549	1.08112922053962	1.42432131631839	1.47318524096738	1.2338591788175	2.03685443371197	1.70695665532069	1.34487314437673	1.36981157338623	0.806888979557038	1.4627280255138	1.66761043045927	1.51678277428589	0.737097318266359
ABHD2	0.400454312875521	0.678653165263542	0.678590018763479	0.526831943529737	1.14746538771675	0.358934656724188	0.924351616399631	0.973110290943435	0.194979410564678	0.760737916754963	0.85870702243399	1.09088107397748	0.508710517659947	1.05376368014947	0.50200500764545	0.530068319889569	0.733140289578503	0.560976685056668	0.432805131805992	0.882148963819272	0.555532395483394	0.771835631108891	1.5393579975161	1.03090090870531	0.611815144287056	1.33978400412975	1.30637089580123	0.609904804180766	0.424238096953861	0.28465125695537	1.19633055696542	0.390606403060841	1.51853742023528	1.4708848298783	0.865981238722108	0.831926718896677	1.40548320442499	0.586543459319506	0.247488119548677	0.638741543203807	0.654062478912874	0.169963314424004	0.584570230468087	0.421286884079776	0.835955780406227	0.518442111367348	0.0841697847451546	0.664803023175735	0.490738951666873
ABHD3	1.26697896898452	1.17387428472802	1.14825300856393	1.43721756351515	1.55747665083829	1.74976700339066	1.81566538342689	2.0586800743788	0.808279343200254	1.53803862979197	1.02472003092255	2.20915267664932	1.9280311237855	1.72366622565546	2.05077630530704	1.21415392398849	2.02187184576736	2.5034970123563	2.41612026714914	1.26053480191574	0.907060824985236	1.91134893555942	0.975161509050327	1.88920248470631	1.73677945733965	2.18455929811772	1.5432068549152	1.80446070654274	2.66358908778583	1.30690452531786	0.967866128853742	1.75417364440406	2.27273520421866	1.30861525452567	2.60524225782971	1.01231229836245	1.39179713206122	2.33826001243529	1.07643003042587	0.945414966451374	1.03402581645417	1.99239457814445	0.592524505388255	1.74284974925823	1.72325904673113	1.2292487404623	1.86776341366508	2.06815753262842	1.46078720897238
ABHD4	0.212709210584693	-0.0815647558492278	-0.234157607664116	-0.573583259735111	0.421005810027209	-0.453128300558745	0.329423754981363	0.211188258579809	0.456068753401542	0.41617858174787	-0.0402912225616778	-0.54387494421556	-0.46049617848492	0.845323781597064	-0.140714432834124	0.485880146467555	0.0610766383411141	-0.714631933970683	-0.483215531201888	-0.428058267725305	0.582597494414027	-0.0895934884031825	0.489024285175778	-0.10406754614956	-0.148881367403286	0.154893640923842	0.535669983568591	0.955692306817408	-0.643612353962467	-0.495502495770611	0.693624569269146	-0.0815647558492278	0.758526812963014	-0.139509622158646	-0.398486507133081	-0.184210608806055	-0.315250893418491	-0.187309664982594	0.113699072668545	-0.238020143760119	-0.133522577663635	-0.301765699944476	-0.289914784473098	-0.134874186130071	-0.0601197759326083	-0.163875616959942	-1.00678247370588	-0.00330780524212994	-0.211513655831844
ABHD5	0.954815575437614	0.277530051922504	0.141629491717459	0.058788598043992	0.954815575437614	0.744630879453321	0.937930451126691	1.07568611584418	-0.181131475231949	0.845507585223539	0.461037285389124	1.02762441488089	0.960372519266166	1.11890121327036	0.753944134888994	0.487122461958404	1.22377380830623	0.232350282762764	0.413932240045112	-0.01183726626458	0.185569945227639	0.516912425453366	1.08519069347269	-0.0531565698805623	0.407011213483399	0.406330886407454	1.20419178372985	0.786847530176885	0.284174825204831	0.0945012430222308	1.25335109504938	0.889043285426618	1.15966949880729	0.952376565961868	0.518021785461478	0.84355014195752	1.36070888336505	1.35894618756915	0.60547108412565	-0.705467659441384	-0.282994452394524	-0.431202046174292	-0.452143088211565	0.503834531696469	0.795765350299081	-0.0952969701636141	-0.302615977892463	0.761903741035362	0.166749069044754
ABHD6	-1.35840959624443	-0.975341105532095	-0.958281314554464	-1.07554609802117	-0.838991033388712	-0.902134191216194	-0.884734609464612	-1.1367220507039	-0.786150602656085	-0.792218970748123	-0.944815045952354	-1.09187349106503	-1.17856738460454	-0.92282196121016	-1.25801166437022	-1.17926257673877	-1.0936327953134	-0.761393555881645	-0.955057383553632	-0.698595593106563	-1.06240766771933	-0.825640359546118	-0.856030917957909	-0.555398399430765	-0.759306884263856	-1.28723219601999	-0.611136027174584	-1.07139212728477	-1.24926541295301	-1.19050680189528	-1.14150982146163	-1.59135916512844	-0.961149834668981	-1.21396973770164	-0.852960082212511	-0.811052983579898	-1.0895371617764	-0.784299032753174	-0.654676158870911	-0.90558089138408	-1.09976785494403	-1.00505060757138	-1.01952803840832	-0.82298946865579	-1.12094921393861	-0.870626683479118	-0.9459588142355	-0.84921497858181	-0.896307198228198
ABHD8	-1.04143024911566	-1.8827087222276	-1.6252313842579	-1.46546071725051	-1.58726757514551	-1.33722233584405	-1.7767982143421	-1.40689666035877	-1.91908722214334	-1.94448983733427	-1.52962152309082	-1.34270764272544	-1.00897717709618	-1.77272827427881	-1.1589710882689	-2.08801013458724	-1.30377407747801	-1.85130062372327	-1.78345230678215	-1.92076815058097	-1.7968344455405	-1.58554911007359	-1.76498454178127	-1.23560456084496	-1.45977969265729	-1.86451446306074	-1.86673243417539	-2.11355352127986	-1.90223596703236	-1.10055272944621	-1.7190307946959	-1.04009674663411	-1.94773359562654	-2.00768737534265	-1.18501282530333	-1.7312608133963	-2.06653553975368	-1.82021118222304	-1.09235096589225	-1.85278516169973	-1.74730932981164	-1.19445214050763	-1.69573536301925	-1.17935767740764	-1.24360232875084	-1.37937067424442	-1.53640382206553	-1.34329467508525	-1.63075528750987
ABI1	0.0715148002187856	-0.232232137012839	-0.424930992275567	-0.318957777550146	0.283895714013282	0.389022924420763	0.155694395581356	0.212030393676548	0.447089177485781	0.346482322115932	-0.316961053826113	0.277507825708096	0.18480462463424	0.343139630295548	0.132188717756716	-0.129909858272076	0.324233879967988	-0.389827653528235	-0.24138069344046	-0.369004587035044	-0.399810790088858	0.0758238597963963	-0.216348257389633	-0.471960667423307	0.0365500444988315	0.171026801406469	0.145608273983452	-0.0830548746569345	-0.160323775281117	-0.286036411131937	-0.243382065470945	0.129465785148502	0.162587042321519	0.00989126047673843	0.0612552143983833	-0.190336923136981	0.221939854499391	0.0364419222169834	0.0932843640305441	-0.388026282194911	-0.351439755887164	0.0903380047047779	-0.326076766040687	0.0632152154016246	0.233544023455592	0.101814015472662	0.181075478787202	0.194036973972892	0.205511430312603
ABI2	-0.904898943881283	-1.11945577231152	-1.11925462824177	-1.25973294112854	-1.05371028115582	-1.14221949946872	-0.976241506031715	-0.815568343659801	-0.810570511951071	-1.03356304976635	-0.925078516769526	-1.29003066952626	-0.882340787638804	-1.00170397486355	-0.860087317588309	-1.0714937268546	-0.972392415898196	-1.20390572105922	-1.41483906444435	-1.19759990727199	-1.0544719656576	-0.961297810324688	-1.31543102434344	-1.28526651636334	-0.933040482581809	-1.2881687740873	-1.37266019734347	-1.09593788337492	-1.14880908077534	-0.887695558558668	-1.30106341720149	-1.16632901631998	-1.17603953793767	-1.12660971007665	-0.969731063520112	-1.11150977873815	-1.25798572432797	-1.15748003715543	-1.01880785730853	-1.13955770094643	-1.16255958687963	-1.37244060510151	-1.13939662729163	-0.99871080009074	-1.08506127481892	-0.893021387778413	-0.724998055588056	-0.913022543088094	-0.488285558571088
ABI3	1.7567499220702	0.4492029920767	0.595200245785901	0.648307705852085	0.996619630498814	1.24167144116146	1.20106514087421	0.573135006356256	1.29918607710508	0.822799098127655	0.881577529505172	0.96544093574501	1.34902827123215	1.28527345900234	1.02962354065975	0.787622975672632	1.50429680126452	0.271574986111244	0.127648001412217	0.207203165932088	0.614444632382901	1.0825710819802	-0.00156908726475191	0.442918568846007	0.84379669976167	-0.0198553808005695	0.825108600862371	0.29643278581497	0.502168886381579	0.287347680586221	0.625990941205102	1.11628853196281	0.41975284858026	0.770034678295444	1.11808329012704	0.21475564910639	0.0947458970057304	0.902502325084445	0.574141188892729	0.79417847526186	1.47909382759356	1.05262583449048	0.559855354393095	1.29372262569507	1.17948228367204	1.09214180476441	1.17125586806074	1.12028648830488	0.339928454369886
ABI3BP	-3.39891019934538	-3.28265528032426	-3.22734201965893	-3.18252447916423	-3.08986469230844	-3.27285740280121	-3.01506599891504	-3.09937669082603	-2.95606243750433	-3.15201847972603	-3.27427878471875	-3.25228455291531	-3.28869300048129	-3.29593182901264	-3.27519416675533	-3.24912165288751	-3.5888567334662	-2.87633820014562	-3.52638960733728	-3.13287026706018	-3.13718450376192	-3.69386320491549	-3.26276647693261	-3.15805445629236	-3.31554116980345	-3.08046911054518	-3.01120676011695	-3.03178483469435	-2.97461872174579	-3.27239326472662	-3.31207198956655	-3.20627486342881	-3.07416040620682	-3.05421715408258	-3.17648008061132	-3.2640887068073	-3.02804520716576	-3.5107265948449	-3.63546573709323	-2.90036236370974	-3.34663169698454	-3.41348616444278	-2.95883177786024	-3.46850481470633	-3.16781595803083	-3.1939720004268	-3.18981483308067	-3.23680945026271	-3.3131810613037
ABL1	-0.549349565122684	-0.577292721375148	-0.510345169163295	-0.563243827448424	-0.287236695142275	-0.314928709064117	-0.607467947936947	-0.807148167966768	-0.584451961637372	-0.435381248059618	-0.269481939927521	-0.211061457685398	-0.867484150013903	-0.929868787238747	-0.636232413962307	-0.893630518963793	-0.504167639330934	-0.848407337597964	-0.820692850324786	-0.372134320317572	-0.840776012685793	-0.371718366996786	-0.69639680853659	-0.89719488066412	-0.289017698491489	-0.558455346150785	-0.41893223552205	-0.506345209075907	-0.9018200790665	-0.714532713697586	-0.678302797565119	-0.210159872916264	-0.638525712958281	-0.509208298011031	-0.241912829462414	-0.646566438573466	-0.55329439506109	-0.131391357104501	-0.969070165849606	-0.563565886091537	-0.460021502384586	-0.285711211149001	-0.497799843223424	-0.465015436302371	-0.814436950039294	-0.369898075503812	-0.189268270095746	-0.420269438877415	-1.0091778889704
ABL2	-0.0948358309291418	-0.0760592988279449	0.12219919127421	0.351687401616906	-0.587392632006555	-0.457545353858812	-0.664907021015413	-0.53129597303357	-0.360214289800869	-0.0738006515479852	-0.272230332331616	-0.304703714769919	-0.581618766451641	-0.373344772405105	-0.513662348431611	-0.38800465875584	-0.572908924287846	-0.166140916470765	-0.441111388050093	-0.395855369250485	0.0274895345618165	-0.420393438034566	-0.271981374845264	-0.391140218128717	-0.549946987246645	-0.200832187894239	-0.47801301726842	-0.0283909121786983	-0.21349909518029	-0.438734186831075	-0.12823445700492	-0.307526697480584	-0.352241642904891	-0.0553557201198286	-0.394737973500531	-0.37428313725267	-0.254760941991662	-0.171452121052825	-0.213396856541584	0.223381835585665	-0.274996960434189	-0.525077930518456	0.176515982586358	-0.534266273502136	-0.393755196070913	-0.457545353858812	-0.428207235891595	-0.482918224646134	-0.401980039521515
ABLIM1	1.66637635293043	1.60510947005764	1.59219305007496	1.66278904014973	1.65956807677106	1.88085733052157	1.60333994014424	0.984218862466392	1.67141647071823	1.71506076443491	1.47887019314945	1.06302400777779	1.30293581930776	1.13529085511818	1.84082006250764	1.67028786155355	1.8436743674316	2.1259411882261	2.32869567322197	2.5130271961081	1.34359218172338	2.169509029073	2.25522373634867	2.0615989577815	2.34166273130197	2.02381003236451	1.37515631748605	1.69027491913255	2.03683455224677	1.21993251722114	1.27464063506905	2.05708300765561	1.12908163011504	1.73469387328565	1.00227204377599	1.53322167692407	1.48049497707373	1.49731860815069	0.997267645566172	1.68752122663126	1.90875307083652	2.28947423526391	1.71957044769526	2.0528987042853	1.73751340297875	1.98054135660254	2.24045371693102	1.96392743101865	1.85380194824915
ABLIM2	-2.34520957139967	-2.13116628458638	-2.16986286149149	-2.18533295337764	-2.67387613840792	-2.08216090893137	-2.07385775895404	-1.97279861058903	-1.88807703385988	-1.99815966841286	-2.19187306573885	-2.50830179371653	-2.1394469743846	-2.15243551259657	-2.45314383765795	-2.10415951920683	-2.27757236097765	-2.21312116086881	-1.85490628099324	-2.21103439822607	-2.19527479249562	-2.02940110552752	-1.94449489688425	-2.25999375123959	-2.03092303788687	-2.26584220222929	-2.32265418131984	-1.85435244262909	-2.22764807487122	-2.28115383196507	-2.18714597935863	-2.25471405912753	-1.91808376435095	-1.91267346043611	-2.4665940793837	-1.91307858256558	-2.049387390735	-2.19024009768799	-2.04613345639452	-1.95694164094103	-1.87124814295712	-2.19379973129321	-2.14407437014938	-1.99830949293874	-2.31737793193104	-2.09087970612575	-2.23414127780071	-2.06136898697216	-1.85138289964134
ABLIM3	-0.735278583871248	-0.388507027249463	-0.258414068318524	-0.782093240717317	-0.150015427240519	0.0419982598900582	-0.0331265005132217	-0.3373560943734	-0.134066886921083	0.0171460509594548	0.609094907074832	-0.310430559170018	-0.915225545268688	-0.276596262555395	-0.509296049810585	0.19372471931713	-1.85355242159298	0.160246688948237	-1.004320989781	0.313997353426399	0.919230812050187	-0.982664275808032	0.386942270813937	-0.78867407092839	-1.6682373323081	0.108584563168039	-0.190685371819287	-0.582282217117913	-0.00839693701992317	-0.996987943433018	-0.451242543536809	-0.743084235702181	0.295305682656404	0.20165690694065	-0.211598600422476	-0.530847790609474	0.683270498099522	-1.33903309919758	1.11927714478892	-0.614349927648925	-1.07256788494534	-1.88860278256528	-0.513616391116802	-1.07891874418144	-0.832859687016627	-0.84169701635381	-0.407594411116759	-1.60829712824191	-0.942057885945402
ABO	-1.2452616029806	-0.719172844822879	-1.23478670651088	-0.842334835370863	-1.59152024301444	-1.1627412200842	-1.52551235782486	-1.20095517860753	-1.43839831823906	-1.02960727954151	-1.07199050176072	-1.27839103670053	-1.37302490570878	-1.58380631918083	-1.44198487527878	-0.933527089084007	-1.68154097176065	-1.32870512763225	-1.40516656573715	-1.25625729685169	-1.33409216450201	-1.67489577131878	-1.44093426490425	-1.26553883840248	-1.70875875878936	-1.65061503565635	-1.26306527678684	-0.881355419374025	-1.17500429045054	-1.30804874356399	-1.29880093066473	-1.55232192854133	-1.54856110830722	-1.0545386748684	-1.74897927351965	-1.24329546458341	-1.30311928895185	-1.88788749141503	-1.25167459858358	-1.36562102608606	-0.756344297757905	-1.37969850044898	-1.31490053891436	-1.60786569946154	-1.45845808192361	-1.45194815910598	-1.55224523514346	-1.74373422867195	-1.41899946724726
ABR	0.519649229593574	-0.158124679927725	-0.106864775268087	0.0306435109745947	0.10637160772016	0.119313519038063	-0.0505973613083871	0.110546493327415	-0.629158554389534	-0.484301710179854	0.110498871622276	0.0995840329969635	-0.154538896713253	-0.355756057390033	0.0893782690297669	-0.585568451352368	0.0160603308133973	0.0451332277490593	-0.321655925448384	-0.230847213538514	-0.306160878636689	0.14666544883127	0.189405601753498	0.454406044646866	0.090749571405621	0.483011396247905	0.391462529211312	-0.162365049723827	-0.363125063832252	-0.140496567192885	0.227246689326991	0.336371636059813	0.193168830112748	-0.0241408693615177	0.225392699105117	-0.262804784245575	-0.171274123580363	0.128975991424467	-0.432450136766733	-0.224295393612864	-0.273878274590532	0.0786291932010515	-0.178980475531802	-0.0397076101414993	-0.0032153593778116	-0.0706521990987013	-0.459539181518127	-0.0483051661233183	-0.201120538129205
ABRA	-2.10553074387063	-2.23227695559822	-2.20866641089266	-1.98218712157079	-2.63004912142348	-2.84400977622472	-2.47242774719215	-2.51091780141484	-2.50568693434126	-2.53671966830063	-2.04432347152685	-2.4877321460481	-2.51140797486221	-2.47847656162509	-2.72150204086995	-2.446451494713	-2.64165805931121	-2.1065595551025	-2.22371807252078	-2.53589368354448	-2.51119481719428	-2.55739147705636	-2.17826846260626	-2.25155592353364	-2.58679856117334	-2.3205114718087	-2.50376768388757	-2.05282495524162	-2.08995301803684	-2.54886302158644	-2.32101587805631	-2.48217374371647	-2.41182784689352	-2.09862640636874	-2.49885512805774	-2.06783509318903	-1.92371856809969	-2.69454067465907	-2.39688098716965	-1.86017836397587	-2.26228578979245	-2.31163591557427	-1.57379174396385	-2.55786168439097	-2.67226901799756	-2.49657101851918	-2.44553047796639	-2.60742981204049	-2.4898936634859
ABT1	-0.0888999775937308	-0.227176615784658	-0.216173086424933	-0.485154743801395	-0.138334600149604	0.401715518049067	0.1482739335454	-0.0446979662589192	0.457591561461919	-0.26450844803277	-0.456877589745124	-0.427422956035556	-0.053827371809781	-0.569878094506835	0.205603574435066	-0.244244232245868	0.193355960150978	-0.381320763629883	-0.181784633666415	0.184491908543043	-0.215528575454736	0.160933429339132	-0.308099473515774	-0.262644944444785	0.273566485668408	-0.196962844254569	-0.446216674812181	-0.199321790513606	-0.200084654001051	-0.158186021525727	-0.36677827414967	0.193506897466544	-0.479309832569436	-0.248890709222416	0.160767373149138	-0.206491701358063	-0.297722589719759	0.0898879172709749	0.125911062175685	-0.280815825778895	-0.0576730836145373	-0.0396116241793607	-0.213717307077202	0.136192558546302	0.468329335121972	0.184772003422394	0.373782810693667	0.18462872953998	-0.174117694591226
ABTB1	0.174036821466165	0.278260606736514	-0.0373952075554044	0.612459235694738	0.293116683148479	-1.0206015933872	0.318387973565103	0.568525052859978	-0.546309136174356	-0.487113408258309	-0.00998155578389856	0.161001025535208	-0.239261788922855	0.535070722516895	0.212595371459268	0.221905287320813	0.363807090974573	-0.149020378201346	0.0495426973034491	0.514957736451985	-0.339902598695305	0.0985901040932936	0.745322911023976	0.469728365862595	0.00232496396976367	0.651142623258782	0.777770385842826	-0.0320222170453793	-0.500211019504185	-0.175431467658795	0.418784442924516	0.218834106154998	0.353861384056341	-0.399550948132247	-0.46187250027705	-0.0218981214217141	0.91280921753353	0.354961986348814	-0.731735783839491	-0.455580226699592	-0.417406172693546	-0.557713760419925	-0.220857133450069	-0.0581884263540268	0.0259785824239638	-0.703609376097094	-0.862069081433285	0.0256955335289706	-0.152662089804518
ABTB2	-1.53329886976959	-1.54846354186498	-1.74839903816621	-1.76721883616922	-1.61766896316155	-2.14338884432729	-1.88740072742501	-2.03531014047914	-1.75968473916365	-2.15833412699312	-1.30356710945154	-1.64980984940559	-2.05160945430534	-1.42822406517436	-1.88775125947506	-1.32805427127276	-1.78552007166404	-1.64710545321119	-1.59491166153048	-1.36258232459143	-1.68020684204953	-1.79430011414559	-2.03061012612706	-1.90389657933	-1.79111100758972	-1.5734113371543	-1.91102047385574	-1.12065000969205	-1.36957166202729	-2.0551896441577	-1.6271982398799	-1.63577850997761	-1.16034585361805	-1.80077026853802	-1.90719389398242	-1.02174239692789	-1.4954625584071	-1.7300252421077	-2.03145951232783	-0.968677130530293	-1.28971815642586	-1.51145978387472	-1.59775323008779	-1.73028995865939	-1.70086988780371	-1.54923155194764	-1.80730309868358	-1.82899101963468	-1.79784350304225
ACAA1	1.28384626473507	1.23751871926174	1.22769604456948	1.5384658122971	1.31929052270877	1.47032892676037	1.09775864023802	1.48779378121256	1.17195651902976	0.785706265084847	1.17380001453061	1.65925641117089	1.12722893146125	1.21022207556287	1.44420081547593	1.08131446422723	1.45020089585586	1.47716103593292	1.67485559010804	1.82364302163638	1.81878211640599	1.72936021816313	2.09606014473133	2.38175421364845	1.59195078905318	2.05072881761964	1.79880064838689	1.28764557177094	1.3771681244293	1.56890953716538	1.61933849425754	1.51310826251049	1.78629212969791	1.04399413657666	1.72573936460897	1.17548999623153	1.43620039210325	1.52981506883634	1.5542735019413	1.2824459133917	1.33269589429123	1.76768510570959	1.29111499795788	1.40313805465825	0.88622147773888	1.32807932452842	1.11348301973061	1.36980590598565	1.15311684177113
ACAA2	0.0680014441321355	-0.12214937883916	-0.23124829679655	-0.250704227225626	0.260561627424373	0.433839727191579	0.275142394615383	0.00419096306695498	0.355604224743349	-0.0844288260843421	-0.231078865070251	0.443482491571787	0.400670122811487	0.331091850471143	0.37359371567695	0.09295602065514	0.524236134891331	-0.2626522191618	-0.240022808023647	-0.244922903508404	0.103518954725484	0.165548366689209	-0.386895074287915	-0.130316376719636	0.325570304949882	-0.366056641151413	-0.330537443998508	-0.143076853747753	-0.101336488309103	0.344136483611892	-0.239196581204955	0.292123864602681	0.246503717811627	-0.253862905255623	0.486976238555182	-0.125693295596714	-0.197668555411085	1.01898577224868	0.363631415510785	-0.0963140409000831	-0.150690185949888	0.732926172652049	-0.0478510507270087	0.604429847189923	0.335316414930469	0.294244739094734	0.357952850480417	0.287151724607558	-0.08517276133057
ACACA	-0.0623699943302028	-1.03269206460384	-0.842058646643199	-0.816870061179172	-0.768914061819771	-0.441531885574976	-0.873520101534548	-1.05224763455709	-0.839129234535461	-1.0179195172417	-0.798305102569996	-0.81720836696944	-0.768697960857313	-1.41727469708292	-0.757777805146026	-1.26695078613114	-0.821246602254888	-1.23294980730022	-0.76540368404197	-0.658140810889195	-1.03757216454904	-0.704371128071973	-0.973390019734764	-0.770981508597227	-0.60106918204803	-0.853005693398199	-1.30854665615442	-1.03916530205859	-1.07008566285545	-0.98037959768447	-0.990089055459867	-0.288384666835724	-1.00467328330925	-0.925850774157851	-0.664935797744699	-1.05458661180122	-1.06211013136393	-0.666932016200494	-1.14283509623761	-0.902774202813539	-1.08254055065869	-0.794201126720265	-0.749038974734898	-0.627738905749936	-0.788383720545751	-0.644730360498834	-0.652806547245248	-0.675949442037281	-0.675282451623817
ACACB	-1.16147547120503	-0.916348132314688	-0.768873468212385	-0.84757429542442	-0.465772336448452	-0.437058047458291	-0.721030944356113	-1.18309996703501	-1.1992020194517	-0.995256608508539	-0.723697500423243	-1.16775533867955	-0.563473371424411	-1.12302309809152	-0.584880084553311	-1.09597523276429	-0.521865265168679	-0.887866169682775	-0.336582168836231	-0.424882728156103	-1.06338627870519	-0.523254251792551	-0.204086982865771	-0.372347081824519	-0.514562929784795	-0.818714867234209	-0.831772056551919	-1.05839609320319	-0.847689372699376	-0.626542707910313	-0.927608451869119	-0.387619306650177	-1.15575410555257	-0.994080160706577	-0.725035436528301	-0.726020598620802	-0.810780000006524	-0.642390409230683	-1.11678731503687	-0.835405081685892	-0.730263592443466	-0.453366133457842	-0.792902594452883	-0.358515629693652	-0.549823244036452	-0.351198718359797	-0.449927954265904	-0.536938325386322	-0.293174285560873
ACAD10	-1.26189236011369	-1.3038522011245	-1.25691711855103	-1.32173167993678	-0.826751121493008	-0.8225012812495	-0.550251706222521	-1.56934200047001	-1.0256137097954	-1.47030231275126	-1.34021377984712	-0.97223385261463	-0.784986688309432	-1.09638105820838	-0.974635953391285	-1.18218546365459	-0.731459071717887	-1.29205391650743	-1.40151825939429	-1.42005613858686	-1.31751117880849	-1.04051161541561	-1.28578616527495	-1.32611503315836	-1.01475849730111	-1.25502020450019	-1.30065743839528	-1.20833864130724	-1.61663689701654	-1.2551150823152	-1.0220950810035	-0.787618647612545	-1.33832705978386	-1.16026031399343	-0.99504161716318	-1.48054432649818	-1.55047101305018	-0.911175503365625	-1.59560528459599	-1.32599587099517	-0.889980242334397	-0.809522129096989	-1.30488029107982	-0.827902673906834	-0.80613119996937	-0.827830590626725	-1.0549413849522	-0.72493071710659	-0.692739385512826
ACAD8	-0.631313545211705	-0.784224921974686	-0.842931122768041	-0.829560700094702	-0.330704656700873	-0.519585690015121	-0.291825741500206	-0.726698115771627	-0.847698899353516	-1.00406944878812	-0.958716556986423	-0.519729395703786	-0.711621795869296	-0.65373328791366	-0.405028778179523	-0.779433411799515	-0.257153497232731	-0.444371515485708	-0.0254450159914427	-0.542457928008427	-0.674066213972076	0.00049355904333559	-0.353642201634484	-0.162018533898868	-0.257659936921512	-0.54670425552316	-0.272784626409642	-0.976962976629489	-0.479808012246466	-0.234610486603498	0.0351944828701035	-0.712423523231898	-0.797158168988239	-0.753430596249894	-0.300456913091515	-0.939798408812209	-0.810268073484882	-0.65264521366294	-0.455379346456002	-0.773714079132033	-0.133520153145069	-0.272707089135198	-0.909070754819393	-0.378499737224637	-0.521385516088094	-0.317406661920075	-0.525508867506693	-0.314932322737776	-1.00687871562401
ACAD9	0.740743742574227	-0.0519152634618065	0.183653042879605	-0.0465126679629742	0.364445780739007	0.544398179016004	0.141524048829866	0.260949022495878	0.227645974700865	-0.450608006485497	0.134248470757075	0.441066126124339	0.559640297500954	0.6982470472631	0.51842352620445	-0.22994592357405	0.505429433600315	0.250598956552104	0.201315145389755	0.466123534887034	0.240557122561573	0.474296274621404	0.197597084838391	0.520195322928719	0.613297726731818	1.09333074948886	0.450006103444879	0.18708552540885	-0.0234987214393038	0.350295218746344	-0.102473436893062	0.755163362475305	0.152927812926358	0.420627053299415	0.658559595425769	0.0045000826611411	0.00167569999779732	0.779941470046312	0.608763307070008	0.18493832534502	0.195475345152953	0.842865611793831	0.172329731494589	0.583463503220388	0.599926573718474	0.73987716931426	0.355355909905415	0.580415621379184	-0.218453941656672
ACADL	-3.07580235470526	-3.1436233799323	-2.65496057696027	-3.08329407000591	-3.26914006898844	-3.2486407552162	-3.1779153999609	-3.08733620352084	-3.37744777568561	-2.92917342451446	-3.24911248734142	-3.30235302748002	-3.18738107507295	-3.2177785999378	-3.42964607450787	-3.26511718579476	-3.38379665908896	-3.26665435382503	-3.04475407477032	-2.9612401563611	-3.24824904426861	-3.47409881296436	-3.27510232375125	-3.30126862126368	-3.65274450802847	-3.21091916487586	-3.45719413349417	-2.8989670022269	-3.22519460776773	-3.40162289103933	-3.08954615743374	-3.12469139200799	-3.28574013987627	-2.81660710212552	-3.56278334575108	-3.20652844106785	-2.96006672727228	-3.18247451597736	-3.10825436319132	-2.64418316943545	-3.00991367449325	-3.341695493509	-3.10029667550646	-3.37399353618437	-3.32033968898837	-3.61450666842653	-3.39508071218949	-3.4192669701253	-3.21984841628787
ACADM	-0.9382692205935	-0.948888369921359	-1.08160459386646	-0.841207431401638	-0.696300723868636	0.286681680044488	0.0233759535530799	-0.19963295534132	0.543803233165474	-0.472814052851782	-1.19550528519044	0.0945345385058648	0.227562242382884	-0.0897133549419114	0.297991759439762	-0.393242856337805	0.166566362463774	0.0581732080579687	-0.0286938420219845	-0.600820069109173	-0.519794164740286	0.124090270808535	-0.995745986356946	-0.712148826760918	0.143321901504502	-0.601557873479244	-0.913778934468418	-0.566144838159506	0.198580560713733	0.429480303512571	-1.07192786545184	0.243348633334251	-0.642568352080589	-1.20848699557326	0.475497985199029	-0.4567168399021	-0.868808575847218	-0.10179151037882	0.295406013111134	-0.823075118723969	-0.990908740354447	0.271991942012908	-0.88159428060673	0.24596579277493	-0.0109649278644539	0.178687765313551	0.281059612154669	0.440207336133869	-0.780260733145617
ACADS	-0.672702896275847	-0.615691992693465	-0.829652769892858	-0.981162750827902	-0.584908391411729	-0.758948902636829	-0.830144390744955	-0.85915391454647	-0.616354695271176	-0.732118035247313	-0.882278148625488	-0.714327001947052	-0.6631638701659	-0.410613063671483	-0.630007738773604	-0.290513853967679	-0.513449762039864	-0.933687638733237	-0.976408390699775	0.169517081638425	0.0745016075690225	-0.539909741766136	-0.734223131829073	-0.527815872185769	-0.484621925142679	-0.772365468053436	-0.845656841525978	-0.642033224230594	-0.840735555163958	-0.805444719999469	-0.88066225976006	-0.848759045685765	-0.749525636767877	-0.69789924895601	-0.686772380732998	-0.858905904182904	-0.822735812127357	-0.344399540451773	-0.377621912725467	-0.591129461567985	-0.293918378269606	-0.406720944521076	-0.710871760345391	-0.53362892515643	-0.586887964710778	-0.629908446715431	-0.530896831919977	-0.695470056748537	-0.907165932667857
ACADSB	-0.533671049575218	-0.326509613593881	-0.258342222128352	-0.512951733535225	-0.693717780061453	-0.495375865695046	-1.09058666880198	-1.00366349997986	-1.32047856084244	-0.257355298066924	-0.599628041073235	-0.639264915299564	-0.860366245976327	-0.734510555175751	-1.43786082428613	-0.802847276085543	-0.664022377176895	-0.991257040287401	-0.244213100920967	-0.443070877065112	-0.762023757167822	-0.639486503982146	-0.299125259848192	-0.852179858853777	-0.644594710389689	-1.19590998081936	-1.05574480323918	-0.455291933064739	-0.129475796807399	-0.396401467785256	-0.709992518780596	-0.413999529482383	-0.654526008820984	-0.692056917536209	-0.706056156189029	-0.396732872402757	-0.50116483381693	-0.359476644662299	-1.06772548493732	0.148836896236299	-0.475621699056897	-0.310893300063692	-0.0661518856057265	-0.788205550851561	-0.452075509431799	-1.43176978743479	-0.364960064145496	-0.655748269998222	-0.844129896472911
ACADVL	1.39374273769226	1.11226608491679	1.1335167289872	0.981563689917134	1.40527254779038	1.1226246363413	1.37939504580152	0.935286029008305	1.11444234598096	0.618606974461291	1.18536427604778	1.33493210604482	1.28294920221696	1.35980350143277	1.28733410093706	0.900186754249758	1.44850101883833	0.955235040675255	0.737127074818764	1.77411931527679	1.74665254690787	1.54180800722991	1.12633508068402	1.56163350702374	1.4451826145912	1.58212422379132	1.51410331660294	0.79105612527538	0.879816859262857	1.13060144395129	1.21881876084272	1.37292462245125	1.56103506044772	1.14608196043607	1.58492530133142	1.01997142482899	0.932553853796078	1.42476611757822	1.4813365090412	1.11346917317959	1.07214018943532	1.33160003928127	1.31462046653969	1.31940185492112	1.14364693365065	1.18808073388589	0.864912959178306	1.22436793613623	0.976969731238934
ACAT1	-1.243616126106	-1.75800775209119	-1.70919332340836	-1.52637743656611	-1.33967300281291	-1.05351333484357	-1.1990968827265	-1.58076852696379	-1.28197073741897	-1.54888920024011	-1.78659859166581	-1.24447598561301	-0.972991385731668	-1.35961733553198	-0.828771166727961	-1.71332548651339	-1.01213258924443	-1.60284346558555	-1.17982401528199	-1.61561224564801	-1.62141946360889	-0.680230890068455	-1.65619734332185	-1.04463597054848	-0.646246573186101	-1.48235442280203	-1.76028775105077	-1.57481313300214	-1.64152280557811	-1.46445027213589	-1.4962838081677	-0.937533006977375	-1.52353054357433	-1.66685522171112	-0.899302286999651	-1.43931738065702	-1.62500683978152	-0.995925894735238	-1.51100842906815	-1.47246092027062	-1.45340464721492	-0.450960804351152	-1.45882034142225	-0.63861244239673	-1.08150148804593	-1.049468076163	-0.870050315677919	-0.932471821286133	-1.80056788256208
ACAT2	0.646053451590114	0.845831701199301	0.521211933238606	1.21912974768277	0.465752955258744	0.6889825091944	0.445043508675417	0.524432836381783	0.572973216818349	0.866861985237605	0.535759762476595	0.488530945952619	0.781115638808837	0.669328428082169	0.60783355366977	0.656212306600836	0.65846213049398	0.530974998141773	0.814358911534601	0.450845889704436	0.552929041056847	0.248387080326889	0.561847186750114	0.404859327105991	0.363162303509134	1.06583083422301	0.288731777733001	0.683205643697196	1.11647551603293	0.31569096882486	0.845831701199301	0.637467027281593	0.886039739342252	0.64374588441322	0.475843225305042	0.671796120317212	0.757049414729569	0.156146963507782	0.626965063571706	0.830190089376278	0.513712506612513	0.46850837726318	0.774988904145877	0.474581121616735	0.424035789097173	0.622118859066741	0.737428062915639	0.515910509664425	0.818119659377018
ACBD3	-0.3837810817632	-0.626734686071285	-0.495044593445503	-0.601409881870998	0.240487577121065	0.422709431516511	0.473649952676587	0.317415353621498	0.250850792256458	0.154507985681969	-0.323969305386972	0.383840933609663	0.254184509561876	0.242871740523613	0.521445869829746	0.0240621064935361	0.425163968875385	-0.226839545907117	0.165315520556953	-0.39815690693772	-0.214971094187032	0.233908080686188	-0.397416520043748	-0.403239451606414	0.315017163198663	-0.219606924209882	-0.130414857170002	-0.229282022839152	0.0800732044137217	0.412986711513015	-0.355367100589744	0.355783142298247	-0.0336298522676988	-0.268403726792488	0.436633071695561	-0.0035676083570679	-0.0816160487539617	0.371237394755231	0.528290878699121	-0.406080689626749	-0.412920807184378	0.215245493202225	-0.617203821117474	0.519707632901108	0.0957303830134643	0.242654780109838	0.238989263110925	0.447105974460331	-0.238848859119453
ACBD4	-1.16931392560514	-0.85137133217319	-0.988315028482439	-0.982653359498468	-0.896280913231833	-0.889684755637961	-0.841149186029607	-0.842702565773422	-0.988969342965825	-0.785121579257102	-0.926989493936098	-0.966720601738214	-0.845796540254889	-0.800719838798218	-1.09514896806631	-0.731760873421903	-0.995312025576344	-1.09811733993853	-1.01300787661858	-0.759443071651771	-0.901693488325928	-1.11743858593038	-1.16536632691835	-0.986854518022028	-1.31861794545172	-1.02873882405311	-0.683980106988327	-1.06622593365848	-1.08157360378608	-1.1707502585567	-0.959052212648192	-1.21818947463186	-1.34738900923315	-1.06449324645431	-1.1473837400048	-1.04093044605808	-1.15080261012969	-1.10119931374363	-1.25339728243738	-0.683256736456592	-0.89126078874744	-1.00873505407515	-0.90045373047458	-0.871029335041799	-0.825315314272146	-0.889684755637961	-1.00047101980602	-1.04789031383716	-0.834899933044317
ACBD5	-0.308397451596664	0.212255309096991	0.0036065225491374	0.0505379486262713	0.193177456219741	0.0610652136131458	0.214323424313807	0.0301698663608468	0.0352246177472637	0.0108766816785451	-0.0707181176084289	0.242619954583925	0.22877780770844	-0.208965398265769	-0.100285612797388	-0.0150191454623694	-0.292564116335239	-0.0773930429798803	-0.285029355939338	-0.246002242423657	-0.070460797312938	-0.00788278970813279	-0.135923484008695	-0.328922502441882	-0.154318488667289	-0.126434901925614	-0.0447558144107345	0.120268990542049	-0.331339090140618	-0.0400389692048014	0.0391566534672188	-0.292793384626378	-0.0249018731654773	-0.0850776562472918	-0.0137567038270289	0.157519248995352	-0.0350495439997277	-0.33021525653662	-0.120639685753987	0.185386407086918	-0.0419179902420173	-0.393385838863186	0.0698125673457306	0.0225867706038631	0.085823985568801	-0.149826599855432	0.00551724801713785	-0.0739793125600242	0.473771334320718
ACBD6	0.127014025107223	-0.0283491514556942	0.130013246883318	0.0579045880380758	0.186590120943778	-0.179854908685427	-0.0685670521808517	0.114256752702224	0.146073708788488	-0.165279160660567	-0.0530830322607269	0.581493391547837	0.554368717564844	-0.133263899869042	0.257152122411895	-0.196784643285463	0.410733881390159	0.363502023429376	-0.0421080925365324	0.147257343161936	0.235973015562343	0.405858301292109	-0.0928833739521735	-0.101602624501148	0.674549772480335	0.209756373577232	0.0314717443411622	0.0553200486845821	-0.0224189839821211	-0.0609843883010595	0.0554882694851765	0.409969649001955	0.0025675494007931	-0.0346094005711737	0.369590516850357	0.0660538399084442	0.0840469274970954	0.632675459611113	0.38387880387358	0.1303775747053	0.313047044457959	0.531691722096236	0.110797247784523	0.320632691505385	0.191545691222143	0.43806050739869	0.367857550950395	0.340280048726097	0.0538548662636961
ACD	1.21606559967003	0.947308277608744	0.821547399168656	0.849923842802173	1.09571510911732	0.806353104098964	1.31051543579805	0.56046949364404	1.44295633738117	0.487012833805508	0.777556178391427	0.842400195946648	0.469176793762017	1.43877327179235	1.012937883609	1.17887410573278	1.30252793058661	0.593081463831209	0.537793631419412	1.40472998282084	1.27918983642002	1.45828712883748	0.758544869759429	0.893293489037256	1.61255188611926	1.06384053468182	1.31327291072034	0.969950690609666	0.72554493501925	0.51628131529354	0.866159942291957	0.793360121927291	1.15419135919787	0.893978973663413	0.925010244631024	0.814885692849924	0.821968034589325	1.19424510544602	0.709550248143426	0.91074320701753	1.74787283689093	1.01414333990029	1.0263726907747	1.03906542644519	1.11786643513293	1.17817852886847	1.04765528630226	1.52596400521016	0.622811978962085
ACE	-1.95268898135347	-2.05584706375198	-1.67478104316769	-1.86759090495986	-2.20772370530902	-2.75024486042405	-2.49254812863469	-2.5057752665703	-1.98264718633617	-1.90169120921106	-2.24212286879253	-2.24320291179987	-2.38181750139328	-2.31941276305932	-2.28266755930691	-1.89426791199177	-2.3788128841889	-2.11673784798742	-2.27453781843822	-2.12895858511445	-2.11442039665567	-2.36427587209316	-2.14421858568509	-2.3082014563485	-2.47956449323317	-2.2555174320904	-2.21471313827841	-1.90311576716974	-1.79427667507077	-1.96073552056182	-2.1119794437851	-2.39893058116367	-2.06427220603035	-1.99204005152683	-2.44928686172989	-2.12315961216182	-1.74532848036849	-2.50818330796694	-2.2466277551518	-1.81285937128392	-1.94071138400198	-2.25020127770733	-1.69531361325726	-2.77104113409103	-2.44139817052586	-2.60776983596751	-2.35715321683962	-2.40788445094787	-2.14646831969473
ACE2	-3.29575732948879	-2.68152741457714	-3.14909640767215	-3.28433447376117	-3.39828719856686	-3.46532748810901	-3.61231368461567	-3.4235999669769	-2.96526920701804	-3.00967929260518	-3.22747240525689	-3.38937238349415	-3.29774130512844	-3.13994913212001	-3.45299744138602	-3.13119959619714	-3.23144740834818	-2.97842431075573	-3.02257988557186	-3.26803042835907	-3.37676110438805	-3.3157275018803	-3.10360342185292	-3.0888862362267	-3.28442830403448	-3.21047399815626	-3.00062883747366	-3.16891108221573	-3.20346029033766	-3.19489069370608	-3.32005393695674	-3.67499995453966	-3.13824068165987	-3.15417862022937	-3.2692982450062	-3.17330704558654	-3.24478962460652	-3.33045390448049	-3.13939591349022	-3.12991251998118	-2.98453411549777	-3.28742143232743	-3.1335201835263	-3.52952221059309	-3.71505241906243	-3.39741943026814	-3.36006616109166	-3.44574269084584	-3.34505831115081
ACHE	-1.82773675903405	-1.34756181492203	-1.62073869672471	-1.67359637624942	-2.21588678704744	-2.46899087759766	-1.9134196653646	-1.9900574293865	-1.94913829070034	-1.63098328713822	-1.98805889166486	-2.15384608204331	-2.29122372642532	-2.05432683599825	-2.23421937832286	-1.97563316672601	-2.5248323420601	-1.82328737177625	-2.0311988902196	-1.89368219030939	-1.83135512677469	-2.46544186104789	-1.84839326809712	-1.95358080315937	-1.97670686180079	-1.81517789986342	-2.00188039786119	-1.7092463506609	-1.46774130783378	-2.09974521851748	-1.76788090062963	-1.89875709567366	-1.79065418691531	-1.53195313164408	-2.29447981457865	-1.31036068985788	-1.41538240958673	-1.94010852641296	-2.28686745882677	-0.493979902350993	-1.53614344676237	-1.89615802234019	-1.55000514572419	-2.29828128314499	-2.12166072545061	-2.1649705920159	-2.39058282771023	-2.26223173922037	-1.77031259858052
ACIN1	0.395466472886191	0.196178646749479	-0.0920650807935149	0.134929264231375	0.930446228870803	0.411751378387245	0.639315218624274	0.28156921154636	0.553619686513206	-0.241180072536335	0.102615911435378	0.736272428327769	0.522046039873351	0.836115256554934	0.591848533526222	0.31083411304518	0.61928071532884	0.210602639299368	0.135989736612517	0.767104619565206	0.229400546486185	0.884547011232109	0.263899481058275	0.973654831898101	0.73215776710953	0.190748999390713	0.863240535928945	-0.100767059572435	0.245839364945428	0.18743912561602	0.395172068591157	0.444304086362983	0.180507921671673	0.270376966991998	0.568136494150385	-0.00364816925676209	0.13686372256386	0.156518683119301	0.540137635682741	0.251839824918277	0.666731264541413	0.869687988148202	0.181059205082301	0.679282804011063	0.355449433356739	0.665484491873648	0.72676981353725	0.627490764472608	0.796468780337549
ACLY	1.34034411243192	0.37185424450418	0.548570359119289	0.39063019685819	1.11812123485381	1.12010359534645	0.690824367392383	0.719671603559285	0.496825273914369	0.546459322191409	0.522758340286315	1.11163024624275	0.753905519012729	0.655106351968082	0.763386984010745	0.190857951062707	0.783348450409804	0.530469553942647	0.573040675869072	0.896829340080672	0.457708232668353	1.00152177303348	0.964528234692744	0.916211554372783	1.02364421604328	1.13824195098872	0.955647013728499	0.21463310435771	0.285041230863334	0.362988962560333	0.388463059181955	0.91900959930867	0.335922336823702	1.23559443487382	1.00438057501246	0.57220378938152	0.485585359517284	0.979477531832432	0.930003647331744	0.333891899195797	0.105744503638986	0.829654806672125	0.565083176056993	0.76731264312836	0.564258097373015	0.713151963607606	0.511494110332876	0.668354659106004	0.190376170616501
ACMSD	-3.7904276372809	-3.24050723584819	-3.28584648988012	-3.20841045270463	-3.41167967221563	-3.11548107819659	-2.88376725246626	-2.8788747979024	-2.71850835180803	-3.23626550256242	-3.24327317344929	-3.56534969185949	-3.1183666324772	-3.04342349786169	-2.88720047501331	-2.5814890876088	-2.94831582016508	-2.5364183880328	-2.77931146793313	-2.8854265110246	-3.18297316971769	-3.27308358995149	-2.75445007723365	-2.97349577279653	-3.23781759477809	-3.16099650030849	-2.94051293467749	-3.17986387646396	-2.98716477369254	-2.9539529723797	-3.42039530378119	-3.55180776887446	-3.3200239392886	-3.33166165854579	-3.4646361558837	-3.12062448920519	-3.06360469941602	-3.29936102262415	-2.97864665493941	-3.24035899750554	-3.30947404238823	-3.83399223372986	-3.26631808925485	-3.05036008398828	-2.72702651579629	-3.05656507409625	-3.19146389542957	-3.20283568993235	-3.03397561274201
ACN9	-1.1055897693953	-0.933953431725867	-1.41158789418671	-1.08953165725765	-1.13797603897784	0.030013171725627	-0.0576459734752729	0.167325824629886	-0.113249715967856	-0.113020228278385	-1.16969293531747	0.0596560301010294	-0.0904107939896897	-0.19250396130449	0.289652274782884	-0.0684217245867655	0.265129656766942	-0.0725960891415723	0.104963801991501	-0.459861426677377	-0.921689829112188	-0.315399222990893	-0.883232637300019	-1.14221843242487	-0.089281807922481	-0.941917291378554	-0.0442638888655081	-0.688458758543364	-0.250544612510376	0.0126541985763683	-1.23703560349816	-0.0837124462640056	-0.775742762217371	-1.42669652793279	0.2114703626023	-0.453306619980953	-0.456394045266821	-0.184625918491274	0.0932957605763377	-1.13323002104527	-1.05851168219428	-0.282430845998245	-1.30280108982523	-0.261955475239853	0.0153571397450072	-0.138253431054795	-0.0592196404024758	0.0600639027798211	-0.463254319538247
ACO1	-0.105159560537579	-1.68730479428908	-1.41958867842659	-1.7013658400045	-1.04590772419111	-1.00127100018203	-1.51767647791621	-1.55508382016265	-1.09626174183319	-1.64302523503164	-1.20703085786247	-0.992644716841831	-1.43125886507906	-1.79303799391926	-1.49334937994766	-1.96192093542921	-1.29248350187014	-1.69200242453355	-2.16697569920171	-1.09090633198798	-1.51559629266161	-1.17314760041936	-1.66889375548461	-1.53967659686058	-0.960663529822789	-1.70260408219949	-1.52534285811061	-1.52783061504576	-1.72393349392232	-1.81332492438441	-1.79895211283322	-0.909111657281855	-1.52257242416823	-1.33551953500506	-1.13581919307955	-1.60795218376398	-1.81346342003061	-1.41440058923655	-1.12306248774055	-1.71269221909451	-1.74298068375826	-1.15725262860899	-1.67605061751635	-1.25612245465552	-1.58646834286021	-1.40965015453215	-1.72461697815689	-1.25830456390733	-2.27392628829096
ACO2	-0.356914709092404	-1.05309478981439	-0.949045990059026	-1.16860340012698	-0.433607313281759	-0.60720642233301	-0.605833395754763	-1.29397470647733	-0.774190789694738	-1.23293445910548	-0.25018846581763	-0.550625855492518	-0.674610934415293	-0.618444705890705	-0.830227759042408	-0.824877332965077	-0.681221497256138	-1.33728448247029	-1.49701690812539	-0.842788534708645	-1.0091359217346	-0.841348095824062	-1.15639517704946	-1.30168657024521	-0.798864765441264	-1.20713092001906	-1.01711317377196	-1.11710526996542	-1.11434797637866	-1.31988606282115	-0.747307642406961	-0.702993948362913	-1.04649341259266	-0.317990090838553	-0.760050950791135	-1.27870642362724	-1.10895965787888	-0.68389765094892	-0.890682183185173	-0.811621959804343	-0.953470748315448	-0.769208822865833	-0.51068081735773	-0.532267698828903	-0.870034146769408	-0.617328151853376	-0.921716016498932	-0.848053631503358	-1.15419561110154
ACOT11	-1.6710595487967	-1.61037220070831	-1.30995274095735	-1.60945282668524	-1.94448839177131	-1.92594489813753	-2.19516113786532	-2.18748733967958	-2.04240975302596	-1.77625473300519	-1.86388998943361	-2.03399461842974	-2.10250636700515	-1.84858889008264	-1.98084771092241	-2.03344506884396	-2.23616018763571	-1.80330057908379	-1.48349397980605	-1.71123949071048	-1.53497004960347	-2.0942671845266	-1.94875216852496	-1.83625407469019	-1.84941692528375	-1.90719262606977	-1.95619364274595	-1.66140205610822	-1.76688097907455	-1.48891668790937	-1.8321197918481	-1.81780590306031	-1.78789504110649	-1.7895625011131	-2.01322571019017	-1.57680055909876	-1.46034966967107	-1.93011130809304	-1.66181492900151	-1.57453189571736	-1.77762665390066	-1.82306177723794	-1.57142694355559	-1.90950843954847	-2.20080709854362	-1.90876124328434	-2.20922579748959	-2.46238944778961	-1.64688705633336
ACOT12	-3.20757719783672	-2.55049500967992	-2.53653528840894	-3.34584806825959	-3.37023889143277	-3.89676331104352	-3.32511887712028	-3.40749067332158	-3.63228179582894	-2.91489154514269	-3.22826812034751	-3.3892472563523	-3.09713096464469	-3.26852751792493	-3.24400541173924	-3.20848426928182	-3.34319000215746	-2.93855864672516	-3.11139133880666	-3.23692137058973	-2.84565140648668	-3.49762760195132	-3.35835975207447	-3.41991660594677	-3.28176779609134	-3.19967777380328	-3.44749186288272	-3.12380782698179	-3.43743821781414	-3.12053852590083	-3.42741938788351	-3.39201302620529	-3.60674091711977	-3.38535078221727	-3.48312628265136	-3.2805115867197	-3.25381481181923	-3.52654770772304	-3.46835973997391	-2.7650528942885	-2.92787358116896	-3.41016408570665	-2.37249090338941	-3.4579505984044	-3.06335214103814	-3.47144632984695	-3.32961651219222	-3.27814288712274	-3.16796813065279
ACOT4	-0.421732136604586	-1.25551657521573	-1.43156692735103	-1.38556708613177	-1.50984439036324	-0.976884810856887	-2.70316589584434	-1.65167762494737	-1.11964624113767	-1.28793411809207	-1.60508173278091	-1.48381511144509	-1.68965588971073	-1.51703753824471	-1.02561359713233	-1.37973699975204	-0.507669008251327	-1.50530069713395	-1.40046117423615	-1.34421222759433	-1.61547416406884	-0.84616084403295	-1.57832014121015	-1.42992353776952	-0.740027578988303	-1.81482513263506	-1.46339945434499	-1.26900771400748	-1.26863862774604	-1.5350280998214	-1.28173835367895	-1.15587585201344	-1.77958674289771	-1.20047785805017	-1.5219376141785	-1.76813442251292	-1.51163145175437	-1.11522629990903	-2.07994220741567	-1.2860570428794	0.819519787998135	-0.689294385040288	-1.25790322066957	-0.959988966654775	-0.1895212916748	-0.461660897204585	-0.385659149738013	-0.674525135554423	-1.24542159280021
ACOT6	-2.75720670474193	-2.94494214353743	-2.1172501526297	-2.98671724617359	-3.36629634822262	-3.11415243973238	-3.08235646553182	-2.95377593366354	-2.97296055973679	-2.96846597995686	-2.22759814455122	-2.96343215955619	-3.43280358679378	-3.10885628782903	-3.17019704385084	-2.68135279700414	-3.39298276562091	-3.03064341059521	-3.27619295866046	-2.58138969264309	-3.02322839638748	-3.17504604020075	-2.92228211188414	-2.83845804818319	-3.05879798846618	-2.73802488673699	-3.02274141248848	-2.7416494687751	-3.16713957254509	-2.74088768921087	-2.77140043629561	-3.56375927559914	-2.81330525959078	-2.56133460185106	-3.34141202789943	-3.03199735566308	-2.86351627207439	-3.38585962877081	-2.88823827498375	-2.57298391116015	-2.82540860111098	-2.94967528353764	-2.44318707029084	-2.98144234365555	-3.16917641784258	-3.26385350201238	-3.09204315196683	-3.83417223443089	-3.15360643760454
ACOT7	-0.354851423547659	-0.913497828211086	-0.460016618098816	-0.801097329391697	-0.716536820232723	-0.81333830453018	-1.38932143897548	-1.21667548826432	-1.15766611566706	-0.518830461856393	-0.109884139260393	-1.09446093718296	-1.00063388164365	-1.25521743953376	-0.889825974121603	-1.02969630138222	-0.930171345620391	-0.921380750658407	-1.33047847165688	-0.903411630135009	-1.06714064121132	-0.853459745895588	-0.757377028523403	-0.904869282872481	-0.857668729387793	-1.04988471068667	-0.89084566601863	-1.00056758788814	-0.719140377256035	-0.582855545898565	-0.881157783222654	-0.812051687824156	-0.828736625569466	-0.693678451845722	-0.764079053859124	-1.00038203106195	-0.964462442852915	-0.60976902144257	-0.863925082811223	-0.841720878726153	-0.925700420275054	-0.77645311819847	-0.938606879412275	-1.13390398189791	-0.894042299065518	-0.920710455924159	-0.829204675542877	-1.03210681163721	-1.04389472887461
ACOT8	-1.40532519546014	-1.13061463562683	-1.19090880901228	-1.14741491505257	-2.03426671116703	-0.794851361758477	-0.917291785078343	-0.912845555076133	-1.26367807938331	-0.794466578257349	-1.1400825962861	-0.790987118574584	-0.56577685153678	-0.709019360274979	-0.708832880941299	-1.23402626708708	-0.863362895733366	-1.33610007148543	-1.24248337100839	-1.22661252176383	-0.650702153213656	-0.872979744962518	-1.18914407668042	-0.984992717800026	-0.870952398386125	-1.13224464478656	-1.02482965443285	-0.920615165333889	-1.08370004224929	-0.819838094886836	-1.17735477458358	-0.8416045415346	-0.725619458941541	-1.19991682859646	-0.703515240127398	-1.0583154695535	-1.26096115683917	-0.805130316139763	-0.391197217187046	-1.08626804893022	-0.447837772158698	-0.877634512399517	-1.04351378691427	-0.676535753737507	-0.448691680317397	-0.347201527335523	-0.941756836411294	-0.786202510873576	-0.509143079848279
ACOT9	1.87412988043472	1.53908889653635	1.64514190972943	1.72099022111034	1.87305458035719	2.1823987028814	1.95372834210581	2.07321842645258	1.59320998464064	1.57347778719667	1.61637512057353	2.06312108408671	2.06849551544489	1.88980863089044	2.0119423065957	1.57460770232643	2.07382135630482	1.98730477527397	1.97507175309465	1.64922917668319	1.76588080441115	2.17138763225815	1.6289672749624	2.16624754900481	1.91550187885534	2.22581247334645	1.87291489671377	1.59456148023535	1.90687786307438	2.02411526081702	1.70200398680261	2.1676110912196	2.07457209521454	1.77976483161531	2.31621659158516	1.43667394216112	1.55160912851767	1.89473242757373	1.83357353714211	1.69802099676499	1.49344096770028	1.87013489696493	1.54504591955664	1.833273596541	1.74080516185638	1.87539234013945	1.54843932165549	1.84645211632556	1.80010132902501
ACOX1	-0.0823905763615434	-0.255082461892898	-0.403793411939438	0.147674026652762	0.0689416042581146	-0.148621419438195	0.0320845997941721	0.232700670876051	-0.624776930847144	-0.301826301662635	-0.344760402538368	-0.0247389586318337	-0.336239557617419	0.130281826756706	-0.083338841667188	0.136536788820952	-0.156061822264894	-0.211925100401041	-0.0072355265733392	-0.352983188510978	-0.621200252065732	-0.314371147685222	0.340859241899812	0.178968531280308	-0.224411471438631	0.388846781834556	0.268307407699336	0.746854528128015	-0.398964462026139	-0.134332822791122	0.347105062980648	0.0419215797359211	0.347812640455555	-0.201489497295227	-0.149573790418522	-0.255082461892898	0.231239120100228	0.0925755839358433	-0.613233429574044	-0.553002931669068	-0.696722617119751	-0.679663694187175	-0.494812581047558	-0.472849775463782	-0.600316284923193	-0.425609660403878	-0.828807673183517	-0.440950165950248	-0.44058758914521
ACOX2	-1.93936456676705	-1.88410618864861	-1.52714409105629	-1.87347546046577	-1.64487310947469	-2.14241135248826	-2.603329228194	-1.37931216263085	-2.22746325420466	-2.83552558649787	-2.02455820996924	-1.25196014256191	-1.44142722436487	-2.89504532106154	-1.99168049800066	-2.18668813154096	-1.75569911659886	-2.13363622310408	-1.37205551780457	-1.8594763487142	-2.05698402955306	-1.78240004429559	-1.92860530658533	-1.95522584957307	-1.62728455140246	-1.17923884823557	-2.29850217302224	-1.74873017767805	-1.73803561938259	-0.860761028430647	-0.864193435907672	-1.07993048184559	-1.17082106880018	-1.822546133227	-1.03967086389517	-1.83082524777145	-1.71715275773343	-1.53348695552383	-2.17542132561129	-1.7803772201814	-2.09811276360848	-1.60505394608673	-1.77019661205294	-2.68545037974969	-2.34414142469935	-2.7628948335262	-2.30497037332404	-2.9156710935271	-2.31283142487904
ACOX3	-0.264644161021258	-0.784176185634231	-0.78296330001007	-0.894142805379274	-0.223734706720628	-0.520254969076687	-0.489287045276887	-0.917737260902816	-0.408694656383633	-0.463898325888932	-0.41409946830925	-0.459806423990758	-0.233676494246572	-0.675300799314437	-0.378456736960044	-0.888662021661059	-0.474055228131906	-0.990552365667622	-1.04947855000899	-0.771183641168811	-0.792253911550012	-0.32793503701642	-0.852742116800347	-0.868860117061524	-0.373350046973641	-1.06003120909524	-0.492916791073391	-1.08086165738302	-1.17114766750653	-0.640899797952417	-0.668469858550706	-0.410998684221296	-1.07950565865479	-0.76059346876119	-0.438013123664469	-0.842226484411937	-1.037383333072	-0.805605311481479	-0.736265131081047	-0.737912036461189	-0.641735518081883	-0.243227584924483	-0.758950828934091	-0.294655655908201	-0.538848681570788	-0.420271642415745	-0.778759720849145	-0.540053129686801	-0.752672753525183
ACOXL	-2.22180035749983	-2.46129745393131	-1.86511640636256	-2.18016002254382	-2.40451229406641	-3.39349686205105	-2.67665770346584	-2.55989174003139	-2.5864379112292	-1.84342812809256	-2.32491712023065	-2.42966588723977	-2.93157246536181	-2.90337002243133	-2.63013182738608	-2.53456496925001	-2.71610492479974	-2.08566781859126	-2.1278797225566	-2.41790962916004	-2.27623465006376	-2.40060089553988	-2.24228317782328	-2.03941423346143	-2.40071978084285	-2.58434754475009	-2.27801833815756	-2.50041419301573	-2.69533912971369	-2.62852204298233	-1.84853910499309	-2.38456566335683	-2.3286582757708	-1.66979671865316	-2.43830326589977	-2.34055087741693	-1.87242814597433	-2.66593000070767	-2.65606081204145	-2.37947896377951	-2.13241777031168	-2.4992715147776	-2.31597403014169	-2.74296017654469	-2.35954296198252	-2.51146653721775	-2.43362942787649	-2.53420903398657	-2.54146689531261
ACP1	-0.495283259963182	0.0823044691743373	-0.078736115831174	-0.223818013564653	0.037351569426301	0.156880190156419	0.253953226329359	-0.607012295145018	-0.34437072633806	-0.03645794961953	-0.20480182631499	-0.332400305841139	0.116004672551791	-0.567510501278399	0.214207250272302	-0.300153036556736	0.232366081808971	0.657406276145545	0.399767495114141	0.696103891353121	0.662900858222517	0.455030895421687	-0.333247256806342	0.418848167306417	0.468882417161434	-0.227498512089722	0.452687660674758	-0.32579471523065	0.599560331216171	-0.198753777896362	-0.413005814433742	-0.149334033492938	-0.435256001564972	-0.353957929086355	0.388203767755332	-0.672415408273744	-0.409037229004807	0.0984282123928536	0.608673258537639	0.192138859774781	0.393961878191744	0.531057625017156	-0.212717735130619	0.287134261939369	0.23255793543527	0.255847279689387	0.188284810655598	0.156427352965978	-0.207556540186511
ACP2	-0.373181159172981	-0.238898071626356	-0.213838547287166	-0.23685675696358	0.212887928625082	0.144438964311965	0.32091907748101	0.0870950374922577	0.757778778350559	-0.258802789258979	0.0700995364965781	0.187718991000312	-0.381119749845163	0.0637116950462826	-0.0122253942655732	-0.347594683877419	-0.0500069256433552	-0.292857339923323	-0.157106190162333	-0.386467025588548	-0.0633695051042383	0.201799922070364	-0.268273515535121	-0.0365739791700627	0.11362797042005	-0.301284326910158	-0.389419122110099	-0.025290064464757	-0.226387931939991	-0.144674329681617	0.107308145391927	0.0765820908960343	-0.234185723610488	-0.296537971738131	0.147808762094936	-0.357502746652053	-0.385447017004048	0.22385515659966	0.164493266386921	0.00265892390392039	0.0430555576019388	0.0923318905377592	-0.196302387951299	0.0165799873387008	-0.145222237971958	-0.105466438107353	-0.324690646606342	0.103569596568017	-0.425223877308408
ACP5	-0.108332580913886	0.489638842942462	-0.870901703536695	-0.701288255140479	-1.04857001259594	-0.795333419412789	-1.55675649364576	-1.05445840443935	-0.840652497230648	0.152725357240931	-1.01670440025926	-1.12011974846406	-0.620969960466948	-1.42963781504042	-1.00171096558446	-1.34966900884083	-0.629504041370967	0.0200030364157788	-1.12750754827054	0.45422234179055	0.313186243778464	-0.492716520137766	-0.71395422719848	0.0886277135511797	-0.436279291075291	-0.0298371163939597	0.280753703342013	-0.849897068827662	-1.28209818167435	-1.08005590059681	-0.727306444462848	-1.04506231935385	-1.42887173493163	-1.39387467085348	0.154100834913671	-1.06960416563566	-1.23802359511376	-0.0844691200530735	0.0598557955192075	-0.744464520059745	-0.811033457897225	-0.742672621297649	-0.970102980912591	-0.234348435721387	-0.302248605000695	-1.7936444559137	-0.392497837607412	-0.460578466219861	-1.03043794291337
ACP6	-1.22458083876643	-0.586654519677238	-0.612811984853684	-0.342023584888421	-1.60382555615311	-0.646240711408241	-0.640766981091437	-0.899772522969547	-1.15382722875392	-0.64723659914254	-0.565217355279518	-0.525522488189649	-1.08680182050553	-0.965387889774832	-0.592200810244932	-0.776291456195467	-0.51102013680585	-1.05218801641917	-0.227115809190674	0.217584491569341	-0.744554101126393	-0.578831630803347	0.300158463971224	-0.0498417985915779	-0.37898754780631	-0.471712429633785	-0.0238620128894844	-0.601790146567603	-1.05218801641917	-0.998274563637603	0.16107908994836	-0.575702864250884	-0.180989850899636	-0.906111040611782	-1.13360562199587	-0.215899770231983	-0.347737118146659	-0.722604614466313	-0.470749838725102	-0.667073048305134	-0.905410215183743	-0.220554686122305	-0.559373065041456	-0.653180985530897	-0.667000886301368	-1.41125852598882	-0.756103015584717	-0.684950189462938	-1.06761381183344
ACPP	-0.00644366711446986	0.059730854750984	-0.0548899656867763	0.0136841961640719	0.834750198485712	0.304427482920473	0.52861538952103	0.333760048769384	-0.570786241974953	0.682612480213009	0.119641989068847	0.945416087184458	0.0989550472599391	0.79870244540094	0.44990176054959	0.421903554875575	0.466230596665858	0.171844362369904	-0.167244251941183	-0.133930409936118	-0.183439714520261	0.197327789943396	0.911905219576016	0.36010801882002	0.236305861387385	0.778762241844512	0.508817747861115	-0.0593792717440682	0.052789613627059	-0.0935491208632512	0.387481233022382	0.522276211838285	0.483760685905254	0.240301329255226	0.922490843372623	0.280154140005492	0.199530791788409	0.307292177636694	0.223561319518611	-0.102987826583041	-0.216237313611821	0.477432180951152	-0.163158583199457	0.403019628711434	0.432636035049455	0.189346981439136	-0.483828228104961	0.830587229314067	0.0527200465966113
ACPT	-1.06185067105365	-0.822332005086836	-1.00193225309615	-1.11274553373253	-1.03716213641458	-1.51815728527968	-1.06562275298379	-1.21843070693933	-0.996128131110154	-1.10508060733504	-0.819104183673231	-1.31006053273726	-1.51949242706714	-1.10754436754156	-1.8031397760724	-1.00533783963037	-1.58145251599988	-1.2209267488512	-1.17037228862038	-0.692112166635833	-0.957363247259058	-1.23678967757735	-0.829999319036517	-1.11428924876144	-1.46028406500294	-1.19699848871936	-0.851732286174644	-1.2067680982583	-1.34297889187464	-1.40628346960308	-1.05368871691665	-1.75726572197543	-1.17626911395013	-0.888541093985852	-1.68611600668025	-1.0316325736209	-1.0228765438942	-1.28254138531502	-1.20336558083936	-0.755365440805147	-1.16472325040313	-1.54820030879404	-1.09155880772262	-1.42267960300888	-1.20868541691494	-1.25445470881917	-1.26347336580537	-1.26820269991148	-0.959731244656605
ACR	-2.67462683194383	-2.49062101847835	-2.60175205916594	-2.28915171665992	-2.50017936118627	-3.40326337464938	-2.55102819504557	-2.28045027347875	-2.40352018299997	-2.1069300970889	-2.29751207937338	-2.60205750950092	-2.55218513000822	-2.38555240491762	-2.56808344943876	-2.45525036403505	-2.65091560528917	-2.8440575761818	-2.77060048408297	-2.86248519676581	-2.12560444180361	-3.21590486528096	-2.49497137310149	-2.95606180676357	-2.76095482277057	-2.39294027791572	-2.23981332494209	-2.85641040157076	-2.74169996532079	-3.00701065824424	-2.80025462502985	-2.98884115632527	-2.60963468696076	-1.69620623478911	-2.61869333141592	-2.49981229603992	-2.13375687137262	-2.85301598504411	-2.57661668947032	-2.45574204904054	-2.67608256739461	-3.43707074849193	-2.40210760618224	-2.89354050095251	-2.5210768949533	-2.49043614003139	-2.59197523044851	-2.55493892012741	-2.00151423221626
ACRBP	-0.051329846337563	0.173263808461085	1.06234861844595	-0.391210021016012	0.536541000518774	0.365229571220991	0.706593502153626	0.118216134301977	-0.150181139243984	0.738756645438191	1.21498537947966	-0.0161859863850234	-0.145291192834139	0.517826568834438	-0.709133445321552	0.65480288716184	-0.222574145204498	0.281133461080267	-0.353766282832842	1.13418768660546	1.74285621818582	-0.254268877042261	0.820501978576356	0.0876100990284545	-0.411663579642728	0.908184321002568	0.631426409331076	-0.199660236563491	0.514476055176476	-0.985747555338021	0.94023436144092	0.0452335097930855	0.671444509242059	1.04979953929461	0.131942466890038	0.143647959795907	0.747190984136106	0.514334889773359	1.41205184695474	0.0656274361096113	-0.213400363226881	-0.58295395134105	0.242517083619908	-0.122667408633719	0.370592215174627	0.375025374789427	0.189949099904269	0.22287462567222	-0.178170018166395
ACRC	-0.960586680535335	-0.728108800942622	-0.925297274422623	-0.428333659036736	-0.019481005709613	-0.129181609737947	-0.367653036949551	0.0310650372209867	-0.225583533382253	-0.562783845847937	-0.549788779182641	-0.427800356411639	-0.238891581899223	-0.231082045544579	-0.0613336209774226	-0.247148379660493	-0.234332541186543	-0.997132669968925	-0.96920678149247	-1.12112081428123	-0.863323324583184	-0.745255401749897	-0.883799885098985	-0.904027346687328	-0.902513451202248	-1.09686955090187	-0.510761463932545	-1.03441850443881	-0.554002142715571	-0.560509433985019	-0.84585877405977	-0.236790162771455	-0.498800766291527	-0.860635764208287	-0.416659262647713	-0.711872345938223	-0.833452945483284	-0.587889318688008	-0.606936286623867	-0.822372204648448	-1.25178487864416	-2.0666099075429	-0.845180850324784	-0.125269375247064	-0.0278423792080505	0.103273394531646	-0.121745948739332	-0.257920560918209	0.413024245236625
ACRV1	-2.86738920947209	-2.97543518334263	-3.03108458185603	-2.79583462529311	-3.11540650131653	-3.23341454433471	-3.07242272149195	-3.06332059470776	-3.0832514080713	-2.93043844870785	-2.78821233626533	-2.86871759997087	-3.15268322104974	-3.16217882834363	-3.18361619379845	-2.9997546113107	-3.29325103237172	-3.16766785918723	-3.04908664363247	-3.11850504716369	-2.8739130714997	-3.22602508680006	-3.01123545856351	-2.84701453296177	-3.4050024789703	-3.05525648511689	-3.11533348448295	-3.05288117732613	-3.16010638854951	-2.97075314400327	-3.01291654888239	-3.15808099180253	-3.20374342438895	-3.03369256546637	-3.38457982683159	-2.85352835040627	-3.04921610729405	-3.1463013410228	-3.23147011514233	-2.48093317606744	-2.91781863550323	-3.18996966394675	-2.85891700496781	-3.21004292031447	-3.35639205197361	-3.2047651352161	-3.18846734978507	-3.41595166545692	-3.14025194295794
ACSBG1	-2.13658777333532	-1.9781090287241	-1.90907933236699	-2.00511751738502	-2.02931960403286	-1.88446424369291	-1.93121024543768	-2.13142970751256	-2.50008807708671	-1.54659204930563	-1.24106773170142	-2.19109388845515	-2.33082099857526	-1.75761521352043	-2.09608148087234	-2.07933933553185	-2.11206603794661	-1.58221953809974	-1.71879955937865	-1.25923983891639	-0.519457687687571	-2.12304504250489	-1.38994031370697	-1.85939869695472	-2.24043064129354	-1.65695056922085	-1.75570161521264	-2.10103260980892	-1.57268411406915	-2.42487948886476	-1.86314949462518	-2.15141046112388	-1.21385262308107	-1.74603907408763	-1.97168328377816	-1.86340963698599	-2.00583086261947	-1.79967068549958	-0.381753122047105	-2.14107856313877	-2.33872754059378	-2.40367736954818	-1.95631388774528	-2.21645390200305	-2.30717701052854	-2.08655155972443	-1.95394529638301	-1.94422145280981	-1.76162248153104
ACSBG2	-2.11487633116126	-2.07328119244635	-1.866306720293	-1.91995520561128	-2.98809314106446	-2.67496208742628	-2.79963029100177	-2.37993553497967	-2.92019435816966	-2.38003794228256	-2.72165029496381	-2.71346436664464	-2.74730168784915	-2.86915890123238	-2.6367759492932	-2.37982946617021	-3.15975607297659	-2.54722725975174	-2.03342335780847	-2.63193122003454	-2.35952255585012	-3.02568014632648	-2.60538821463246	-2.88167251092115	-2.9910319789745	-2.53539454326634	-2.7652877082568	-2.30480780968613	-1.86072493411162	-2.65818221584536	-2.67660015891095	-2.75378009820575	-2.59761358411037	-2.96609355420562	-2.77793466772576	-1.59627434854272	-2.39961856349397	-3.15220177016637	-2.93070998704831	-2.52665437894423	-2.75748920825122	-3.02067674555476	-2.51891803506546	-3.27027310990066	-2.76894780392626	-2.66397093415353	-2.33968229228918	-3.32110444060252	-3.12499712332469
ACSL1	2.62706693069519	2.50617889626835	2.53799163844759	3.03648763144418	3.41379842262094	3.37614425838514	3.21087943514633	3.76070991779629	2.49616458602936	3.30198919319228	3.18058855500022	3.70856541211388	3.33115619868383	3.31507090207787	3.26773568941134	3.10475563680135	3.37051615827248	2.21740356211983	2.26409355591673	2.18476842817497	1.47107820164929	2.05543152041201	2.44448386031519	2.41682428287506	1.87938305006	2.05885150582269	2.83625838218868	2.85698343732346	2.93703089108023	3.01840684024062	3.11348309310371	3.45380376655409	3.33721020757036	2.67212727385944	3.37702633854172	3.34703527502416	3.70317273985454	3.57725465764544	2.31510261335836	1.747694017149	1.62158230442576	2.48806433695709	1.94221150584941	2.94411270463787	3.08083557517223	2.98124513031093	2.23414149085513	3.00450700872115	3.21811623498091
ACSL3	0.149621957098233	0.422184420522245	0.3516659437654	0.363898998241931	0.405000158007081	0.68202943734928	0.696881549201208	1.01628080216449	0.15524838765355	0.581975721810306	0.188443605601329	1.02123964385357	0.215935972891942	0.456829628258746	0.445135630338571	0.337601852005941	0.765662134177569	1.07717245135191	0.990434137396876	0.614740636592542	0.165929673409133	0.846297529178136	0.698910263359518	0.826614704371253	0.721479069953054	0.821657773690173	1.41084942001147	0.468332929649311	0.701995379813553	0.404357977079667	0.419642888632947	0.618941409859807	0.975249177273527	0.397768635876432	0.860466154529361	0.500307667502692	0.459613157893036	0.69786564546236	0.262348849219479	0.351556536068478	0.23746676623404	0.522202860208702	0.26760546453634	0.486208225821788	0.267208784428131	0.199968110995492	0.357583899162949	0.623238854915054	0.00591767882351368
ACSL4	-0.289846318567546	-0.339248695014897	-0.579123630436889	-0.486925889176958	0.0606694280129496	0.281108984847509	0.4928066070989	0.406172167558669	0.37282718192194	0.396781231556269	-0.459659327587273	0.41740333421893	0.204261084780812	0.239598776621782	0.187998429978261	-0.0402341910974399	0.391660428687463	-0.359792725579005	-0.694406402093989	-0.438262200157981	-0.488899471878311	0.00214016113285964	-0.424681968234595	-0.666618948649537	-0.0135898981664435	-0.482644806983318	0.326133314387784	0.15852942526675	-0.0243298909144524	-0.209441901924712	-0.570189809774948	0.0893650138117233	0.734085007726236	-0.329312609516386	0.420723431385579	0.202463627795175	0.834708913503353	0.40509999752441	0.0799294607277293	-0.376629555487346	-0.698446139418311	-0.212465838619714	-0.555045436235497	0.171825422672902	0.220909995781113	0.0474822745117994	-0.115367678608395	0.166837322927044	-0.422478322616252
ACSL5	1.41671270501064	1.0419142002276	1.1570703369782	1.05008980563692	1.40124519837216	1.43158839371093	1.1204998485922	0.812011183930778	1.15337815018433	1.03008452742793	1.0334183623762	1.36125625286754	1.47681683738708	1.21668460992927	1.29354431593911	0.960872599170225	1.30203284145514	1.1123907056485	1.0015260621852	1.08153292743243	0.826883817116745	1.40824298143049	1.0430956712298	1.0828012239773	1.3609799387882	1.04464048778463	0.915221273586638	1.07200587194289	1.19463221194043	1.22419550951555	1.07006122598946	1.38452009403484	1.08168014124104	1.1741762890982	1.38849193475213	1.11154488054252	0.949841323259894	1.5385296204505	0.864118506225264	1.11978491292154	1.18678995573199	1.40188891134003	1.15357363602839	1.38618101520234	1.30672134532844	1.45473402358	1.48055870882918	1.35475455991038	1.10837339601582
ACSL6	-1.4674471956119	-1.01661898434826	-0.934936982020026	-1.24434031693405	-1.43606592519068	-1.8292368900015	-1.74684973129395	-1.42448628836403	-1.56231892408955	-1.38165496995713	-1.38263873928386	-1.90260802662055	-1.46447694217335	-1.92863442555045	-1.94982848139383	-1.2437162834909	-2.08697928694345	-1.38031357038783	-1.25425919341165	-0.95234763502602	-0.944278643331718	-1.65720028001046	-1.62512090749155	-1.42419426215833	-1.5265937743621	-1.52998482766489	-1.63808575172576	-1.46564566372448	-1.07452620886954	-1.62005534340321	-1.34933478709639	-1.65853225575601	-1.0387282265343	-0.902823988921883	-2.33858774230721	-1.48399003142754	-1.39439866183828	-1.89672538169587	-1.32299077123752	-0.33756723139898	-1.445279704978	-2.1452636473094	-0.963101410250993	-1.59145378034673	-1.81497330381857	-1.77959954773519	-1.69363476024269	-2.0606025970588	-1.23326330173837
ACSM1	-2.27122857852995	-2.38025925223645	-2.04798900433551	-2.05516078125365	-2.50305240703903	-2.74958209198547	-3.17770248734158	-2.60618487710893	-2.54785032106195	-2.37277306602758	-2.35493111332378	-2.57436058586632	-2.88372288461504	-2.5298147473301	-2.74019679585377	-2.41735306917807	-2.79564233097917	-2.51701026410848	-2.5601498319451	-2.44205691054444	-2.3537837409135	-2.58064943817263	-2.10106066921441	-2.25871064524637	-2.57777658480011	-2.48132733695769	-2.63627949743686	-2.22715283549213	-2.38084436357795	-2.29312735470799	-2.3040232949546	-2.60878650225508	-2.41943372544527	-2.5554879408506	-3.01471148124714	-1.98779680416956	-2.29660696605271	-2.44683596066705	-2.31420930390943	-2.204151643359	-2.56592816547766	-2.74027001517417	-1.84240888346787	-2.79676524380705	-3.20886800058758	-2.50271081596859	-2.68110374269984	-2.97954991549309	-2.51367309865589
ACSM3	-2.20715983400169	-1.43078753409785	-1.72036546115156	-1.84274455350429	-1.50118546287258	-1.71115240621572	-1.57762830491129	-2.13809803960775	-1.55847984204237	-1.91481585478355	-1.73778665039213	-2.78415076034668	-1.84545980747345	-1.57247525133525	-1.6769988417304	-1.97286557471501	-1.70266497089765	-1.63740459635218	-1.52394325720254	-1.35592968236794	-1.78536670072425	-1.71821684146787	-1.32426183669178	-1.52713095752552	-1.35070145998828	-1.72241226143563	-1.81746915486833	-1.3567865063346	-1.3465395310151	-1.20709178822376	-1.79823814858527	-1.50992810093708	-2.30331889435874	-1.66218214499607	-2.02425394348763	-1.7508370337168	-1.70625216443285	-1.88874961354381	-1.23984242868754	-1.53423994674981	-1.27251341512312	-1.64321486129007	-1.66579617061943	-1.4439665772669	-1.43846891600173	-1.51285956315381	-1.18256957000514	-1.72861037786141	-1.75228825256994
ACSS1	-1.3325362425127	-1.67111738735435	-1.56171408612666	-1.63011977460648	-1.15192998981002	-1.39624129746477	-1.70448243123173	-1.93258567260172	-1.25709796883933	-1.73010191107726	-1.68304632090545	-1.97345129239779	-1.41517192029566	-1.20929133780439	-1.53128069434879	-1.55702116795533	-1.38960955694384	-1.34456527810759	-1.77338868919235	-1.07807937717777	-1.40396148947808	-1.00115429969533	-1.49170691041073	-1.01342676456592	-0.967221678358265	-1.51082900669692	-1.49853463578251	-1.84645289596641	-1.70265560736397	-1.4282306979229	-1.54796562311826	-1.23301043202995	-1.85971286926697	-1.36495332414195	-1.28044843947982	-1.51119720134196	-1.81224664101878	-1.26203313165717	-1.27392034605207	-1.44970879950453	-1.35910599154925	-1.05323415030986	-1.49662785376602	-1.08450896672402	-1.46060719350765	-1.03050717876078	-1.30329034277003	-1.20643952454573	-1.50491491322294
ACSS2	1.16097905170494	0.383626472639813	0.75066869472055	0.890266113654665	0.942158290808961	0.861896644076739	0.836311083627003	0.775803557532875	0.440864279339256	0.0474749923715516	0.834603827464676	1.05374895667603	0.635062102706534	0.76154107187114	0.598370012523441	0.0549203608537323	0.721591638462159	0.553820212012286	0.587838423338498	1.03431049136626	0.75514577976078	0.740954826007514	1.45443676811067	1.35824731747784	0.71294165013401	0.702482229674413	1.06079767946942	0.30330277469134	0.406490861265919	0.713693024707992	0.74707750989134	1.09581515679798	0.583250289346218	0.585437250977084	0.899398670199014	0.479253483516581	0.537397532951023	0.614554155088215	1.14012132248371	0.37107134924642	0.130827105720806	0.754068586789677	0.465796352265899	0.619262903500002	0.340757826088209	0.611139053385535	0.0642207349195149	0.56226102852657	0.370578341620104
ACTA1	-2.58420863957778	-2.60651944432006	-2.05167573577348	-2.45077595113231	-3.00707864963246	-2.91803884290068	-2.6636910112753	-2.87926028504621	-2.69246587254582	-2.55311565634032	-2.78124327146522	-2.72856131283499	-2.64172942167294	-2.85916415398395	-2.68172307131158	-2.72607566335923	-2.75382551414849	-1.99708040418322	-2.63330783202103	-2.70289242549631	-2.35307772848107	-2.80996613948442	-2.52079086553004	-2.345175428648	-2.79517996814328	-2.27085628287004	-2.90246086844347	-1.96051639298659	-2.25698501691548	-2.47932655144207	-2.5933656775829	-2.90281500512714	-2.47272265911651	-2.44830406274593	-2.59677347669246	-1.83692141735328	-2.52318411203414	-2.42615034859874	-2.86263871746634	-2.17084541982251	-2.1073785121133	-2.94057306721277	-2.31934144946565	-3.0584467969931	-2.93934105366772	-2.62481100109975	-2.68953920970093	-2.90838479347431	-2.78322452930828
ACTA2	-0.660824614227167	-1.50696763231672	-0.970175873424534	-0.508827583655576	-1.07465798641071	-2.34715154546016	-1.15167924400359	-0.937208915092755	-2.16324223911779	-0.701469070763963	-0.892006557668204	-1.07909939556369	-0.717303415878174	-1.27317406934455	-1.08018680684104	-2.45197623989618	-1.19257268104751	-1.78875982753146	-1.64433728703131	-1.10796976194808	-1.51071474873474	-1.08154848049159	-1.6958918459347	-0.519410158488399	-0.931444132511191	-0.622755522213993	-0.960725593822763	-1.83101278847924	-1.87660425569833	-1.39306146130578	-0.867155273819556	-1.17239091357255	-1.40616976694133	-0.0440329868411891	-1.03056045026982	-0.98587621937208	-2.1956677431998	-0.78847640550056	-1.20199435640017	-1.42181729720186	-1.70909248029528	-1.25295669005405	-1.59984286992709	-1.23588388770567	-0.896043495782344	-1.41687552259872	-2.1477951992477	-1.29007820159317	-2.58865520185697
ACTB	3.95208823188594	3.39540606118607	3.52189658316526	3.32180528179501	3.65320359939451	3.47625392815472	3.58062076736954	3.54850243418371	3.18124787436666	3.29528006805017	3.7104607109634	3.55070855663352	3.25080787450256	3.57019787382952	3.34409383277062	3.6874486557883	3.39011640878357	3.18187166135874	3.03119330107713	3.74521556066017	3.58605279216806	3.39406922025759	3.81151828705653	3.6182766221741	3.43489687624271	3.68479034170141	3.55298883225061	3.26848554978335	2.92236421797734	2.89840904185257	3.78514008704036	3.28945514210595	3.21514568690836	3.58891406388636	3.3976506645217	3.20351410484161	3.35141469752357	3.36074615872854	3.35047361637428	3.35259225022698	3.35812417017551	3.43094941392053	3.33845562015032	3.42121938610602	3.42556328013581	3.37310693427585	2.99330400925906	3.04467983837011	2.69968768581617
ACTG2	-2.06878239887194	-1.41995433941715	-1.78187582508686	-1.83455337871379	-2.32808662589019	-2.35464624180969	-2.89282593207435	-2.27829272615649	-2.43240127129738	-2.05770135180502	-1.61596579360069	-2.36765445059325	-2.19038217947293	-2.64801028845393	-2.30443627689926	-2.01426322363288	-2.37163219417638	-1.9478369997032	-2.23070207705329	-2.10210016828626	-2.33462848822785	-2.48869052650912	-2.1086433824053	-1.99388415762339	-2.29367484910091	-1.90751804940203	-2.33181504899696	-2.11945908310694	-2.15315614569391	-2.28696226480817	-1.98649211745388	-2.18866150052363	-2.20955684854408	-2.20693856859992	-2.20633186121255	-2.11881780974565	-2.18535535061902	-2.3911561748551	-2.3787811789168	-2.06873902608587	-2.12044831905337	-2.45392290697992	-1.77021518160007	-2.42179729288253	-2.5382483211982	-2.3354670345574	-2.78544178154989	-2.40502223103932	-2.48104257126966
ACTL6A	-0.0594474851862521	-0.649900393364477	-0.674164983573984	-0.83390764768825	-0.199197989880772	0.0462658681528873	0.0191861696328761	-0.826699769823848	-0.118316410025465	-0.446902557252537	-0.6670525616156	-0.336281146383472	0.109351885104396	-0.256923120567494	0.109192407257658	-0.516305187895492	0.134233507624364	-0.704417593374557	-0.282944371850888	-0.333220680928097	-0.674299586339297	0.27582838156873	-0.672493166760288	-0.396269071132816	0.577416377559528	-0.605119269955565	-0.768809856750469	-0.446548885248421	-0.603837221632003	-0.361069331785677	-0.545017984515526	0.186430636218915	-0.588400914544863	-0.499270556674164	0.158156414204469	-0.592177348797086	-0.75920214997549	0.234775816648	-0.39641762341715	-0.486429157255646	-0.428664679241212	0.573125310810263	-0.632019383490555	0.351590719306616	0.0535837730734086	-0.0107071394961547	0.244474247613363	0.314152217327375	-0.660925845533043
ACTL6B	-2.07582664685823	-1.4871824060924	-1.46697247858702	-1.76704520715141	-1.71702221171713	-2.17312711750862	-1.79523699888564	-1.92208681048756	-2.39648012441588	-1.35476880442076	-1.52981817854889	-1.80868275383505	-1.95683869645425	-2.00254559680322	-2.25015753938893	-1.90679978563607	-2.1767360929764	-1.50693950265472	-2.1888969423653	-1.7152360114673	-1.70910851178689	-2.39142915759422	-1.99960201134594	-1.81178173980751	-2.23949399234631	-2.18668225801731	-1.92277037970344	-1.88667561647338	-1.95181785035707	-1.79340983570531	-1.80992194140914	-1.94951261002728	-1.950718481942	-1.85921538962831	-2.22289350001917	-1.38815407491823	-1.81145848307536	-2.41794267257926	-2.02343695888353	-1.72531394573928	-1.87967710590428	-1.92971913487774	-1.80180789697627	-2.14175293805222	-2.16390979815966	-2.14824360076478	-2.09099751734005	-2.03431644525947	-2.11615735899414
ACTL7A	-2.30830219696324	-1.88697995562029	-2.27584628487473	-2.45422584921828	-2.85361554668348	-3.1755594480654	-2.89928332926476	-2.68754372085707	-2.64701605421376	-3.17839165901188	-2.40141537898323	-2.72389322788124	-2.94556574969751	-2.96715105575659	-3.01648059508661	-2.53323714604936	-2.88944158814174	-2.72579261053904	-2.70619199879966	-2.56931011844238	-2.63229847596916	-3.19264664092998	-2.41880478763474	-2.58266790832556	-2.78022435070881	-2.70908674761025	-2.70991506246839	-2.2520936627998	-2.58717667476494	-3.10396689546923	-2.25088830057919	-2.782094436221	-2.93167753272546	-2.64270090782264	-3.59887737828784	-2.79785849067572	-2.26757403507779	-2.4418906330678	-2.78062729143193	-2.06068158968371	-2.44163330468166	-2.80900719412261	-1.85431893669004	-3.06531999298764	-2.92991839691723	-3.15017741267164	-2.94188950455772	-3.39445816720612	-2.86140424545819
ACTL7B	-1.3005965949878	-1.06442679509858	-1.52620671200317	-1.17763144776542	-1.68722236269607	-1.68989901746282	-1.60452406806772	-1.50992892260397	-1.30995917535533	-1.21137689657031	-1.48454865946263	-1.81872869330474	-1.95719592463753	-1.88588552604863	-1.65663150538139	-1.61778257465008	-1.8352686478165	-1.8439975320368	-1.71826187949535	-1.21279521399594	-1.16650698986905	-1.59085038806499	-1.41111429870502	-1.72088224215277	-1.50267999001353	-1.09599927214885	-1.46104588116256	-0.300992128500746	-1.24560610771484	-1.5082258196075	-1.1858957127579	-1.55659532441591	-1.35392571952531	-1.59513211009424	-1.58190899776364	-1.4237081693092	-1.41342637728748	-1.3637881944378	-1.57795709186185	-1.29166708637187	-1.36260494059262	-1.56902176927812	-1.38153091257487	-1.67998413212726	-1.62743793414335	-1.55094462518743	-1.55628465141258	-2.02621781604032	-1.50655855617371
ACTL8	-2.6851006832738	-2.25818313864576	-2.02845920080815	-2.45497104510986	-2.31404619052594	-2.26023568420539	-2.12362594366216	-1.94334838168581	-2.16544239021436	-2.19598432255969	-2.13697641586427	-2.33827380933741	-3.05495513637681	-2.74129354833846	-2.17144424166532	-1.6980241082293	-2.37055260734553	-2.20300916839634	-2.36690461263972	-1.59713572781892	-2.2970757168304	-2.46178539249337	-2.1368522680528	-2.38341146878929	-2.80433180900595	-1.88235341702277	-1.93948590835515	-2.25647265393461	-2.43966580633385	-2.79168989923685	-2.42354616953037	-2.9623451611154	-2.22147893124731	-2.40081738743069	-1.97016512702891	-1.88012051617652	-2.26837585307282	-2.75958398742224	-2.27367952497981	-2.12921957459858	-2.42496745048062	-2.13411058908104	-2.2479929587829	-2.60619364990144	-2.51189084628424	-2.23148806779873	-2.48747943340994	-2.34062768736629	-2.00010118413545
ACTN1	1.15266487398062	0.581203579899516	1.8042690756706	1.76885748686405	1.53673980196896	1.07849089229182	-0.0296989321582022	1.10141636456745	-0.501830470440581	0.97923448738517	1.37984144083054	1.3409385170303	0.726250084490977	0.79707854744905	0.791336480017922	0.304366137514386	0.665348104905543	1.22473233528905	1.03033264573562	1.33381424529432	0.318084407537172	0.450784176528335	1.63253041770101	1.84746564710327	0.54742735169269	1.4903268650293	1.07429412258416	0.383174889189321	0.552766400494861	0.478056856799138	1.54618970738757	1.48395881298382	0.629021146651496	1.55602866226698	0.916208759904724	0.497087291063641	1.249909955569	0.888976012874382	0.439874998509171	0.0674244730886164	-0.1097688993476	0.496337653572453	0.590560846074788	0.512664112612806	-0.0199155853421529	-0.0341080033205918	-0.00932780989726911	0.264871508294708	0.0359223620694686
ACTN2	-3.25216221867948	-3.08285295924437	-3.04265226273746	-2.87829071096645	-2.72411580836664	-2.71423139271999	-2.94206852848124	-2.55334725277275	-2.61346054049526	-2.59628497303364	-2.44958803659466	-2.88211966793361	-2.50538857925063	-2.76029585410944	-2.68162225570626	-2.59319443593176	-2.78667101120999	-3.18994227004408	-2.87316483912058	-3.08577324572081	-3.15421992364131	-3.03513267763169	-3.07495249862298	-3.21101135290783	-2.98524371599554	-3.21019611858361	-3.12857585612983	-3.09717368597609	-2.90690568328253	-3.04698111003113	-2.89726966066837	-2.8893830068192	-3.14403678628727	-3.13163655074802	-2.88254970868128	-3.02883505034181	-2.98802044076023	-2.78802125964709	-3.00485155277205	-3.05240624483286	-3.00520394168799	-3.0164240299679	-2.99502338315385	-2.78984326095878	-2.70209840070841	-2.59059440181072	-2.69921372218946	-2.88173346347774	-2.34314211518117
ACTN3	-2.03951762203149	-1.82333555835259	-1.23795942248952	-1.75326827310692	-2.27699056020837	-3.38286420176415	-1.97144614988602	-1.97894542678836	-2.10115939497686	-2.27012458755276	-1.42993180361004	-2.24064321373992	-3.12079084088267	-2.40872882517762	-3.24602012455639	-2.20208713988416	-2.19365712525293	-1.90909399025552	-1.97878228783942	-1.97071359716237	-1.81964505691765	-2.22702103969461	-1.49590144167873	-2.04160356888054	-2.11418682478683	-2.12637467654307	-1.83159578979949	-1.47965630023364	-1.84699986235941	-2.15315913656522	-1.91720616154485	-2.11428772660807	-1.88707697856031	-2.00126176749487	-2.34592955334332	-1.5261367227683	-1.89596733331472	-2.13787923418233	-1.50293822533177	-1.80953908409134	-1.96354626247146	-2.16232291501885	-1.67510759780045	-2.36808913228722	-2.43491713761526	-2.11609905980981	-2.6421286055298	-2.37841233855276	-1.95023768746671
ACTN4	1.82952661684572	1.12614280525418	0.819277159087574	0.601018815867385	1.43461087998993	0.957457811279748	1.35844927783985	1.06364174254803	1.365423956913	0.634731818247584	1.30954302486874	1.21961713580081	0.388638484904575	1.80701067868429	0.273604245081508	1.31168902911731	1.10642642554585	0.119729939416083	0.179234475515281	0.936130410766427	1.23386950821689	1.41977063473555	1.53334009941209	1.26210327653682	1.59739285203485	1.38027302554382	1.81327883832322	0.996573065802522	0.396029530818959	0.213331312383005	1.34517005542702	0.913796293860787	1.2152279337267	1.34170699947975	0.985070096360328	0.601781268139414	1.02589058315951	1.59096296972427	0.461439594949005	0.840980150249231	1.33654760619241	0.589782276371039	1.03151467872284	1.05652425132326	0.747347231757178	0.980947023764447	0.47874991538627	1.24848232508344	0.418819183346567
ACTR10	1.77443061905827	1.23132668330744	1.21329105940826	1.26359881443978	1.78285700261264	1.64144815327912	1.81290755125123	1.50508170394039	1.42366916262485	1.32428963752431	1.31738498509997	1.59115886763713	1.63951783087805	1.72505442646408	1.72320898340741	1.39071219361145	1.89444946164087	1.25479757385582	1.46117340069571	1.85748560201204	1.36946711775325	1.93430956699661	1.24244464273358	1.55764175725679	1.99245915546469	1.56973970141399	1.80868043513645	1.38684423846632	1.10679915107063	0.893624046215545	1.48860733260246	1.60114996915819	1.49889398835305	1.40972402185215	1.741023100346	1.05138015995913	1.33832631646234	2.08216400910603	1.59334745156993	1.2647469511003	1.50703087841283	1.69725177015225	1.22166076272814	1.78562523356685	1.7269645709517	1.57185889121488	1.36020561911632	1.7756747045254	0.881518340077093
ACTR1A	2.09449215943843	1.39590260984721	2.17118181973811	1.76746676727599	1.71530607065321	1.79230238683047	1.37844521258278	1.76473984647435	0.985905406204703	1.0081043586246	1.55470071906245	1.81478876894209	1.70996381844086	1.16911409756467	1.76767218427292	0.791992185767238	1.76272847886747	1.58394712991568	1.74518706314828	2.14727589192524	1.20757914170523	1.83524329992805	1.95678083007195	1.96072176893712	1.75520207261632	2.02305967007491	1.83966187228584	1.41985103125357	1.00566245947844	1.71188806898069	1.55328883891896	2.17067049913728	1.35158696598528	1.51499058849903	1.83160428819477	1.42507909331281	1.6253311549516	1.63657447401499	1.54400400799914	1.323289208915	1.30942026384218	1.64556331650321	1.498139080781	1.6058765913749	1.29160635999415	1.49623452168625	1.15733096206462	1.64668308977934	1.10556159771251
ACTR1B	0.239614267653304	-0.0890524688676396	-0.0468285868758018	-0.369926099459309	-0.264422308622105	-0.203193165814618	0.356103802395183	-0.361687320820682	0.360987738353944	0.445731038138883	-0.0593195254894835	0.201544256324465	0.443012147284158	0.446127993477341	0.44752021693666	-0.0429698559506863	0.498156219166114	-0.319401752823991	-0.0527184120458315	0.475457886634932	0.500462691586573	0.5372186040603	0.0281243203832323	0.173366355394214	0.745566898114318	-0.0884466703443405	0.246441206549141	-0.266957575420687	-0.126817432435924	-0.0316912236601083	-0.0813977655096558	0.0296372242607452	-0.12039656001161	-0.120283540754191	0.410030173810497	-0.253512993771522	-0.218482495198584	0.386686346019111	0.627080939239482	0.0559423056772687	0.672102910204135	0.743045881295149	0.108733859521814	0.612821771877477	0.213425740239955	0.505881437609937	0.723486321085204	0.68572840682404	-0.00279888749093321
ACTR2	0.982900226739258	0.707107794281067	0.732746989040763	0.692134426778413	1.29207187928015	1.29207187928015	1.21259503827487	1.22594132837866	0.590872851882371	0.890635101771723	0.781995105438765	1.27579586681056	1.16066817924945	1.11627340637258	1.02930075048493	0.601384857684227	1.02139069453449	0.747453189450504	0.793072926069504	0.739752799352357	0.726568157568347	1.14047384281866	0.966432848713432	1.18201962919812	1.01742428826066	1.54188641484826	1.39917055719648	0.501964033319001	0.527317033406508	0.564255744695402	1.45822189059178	1.18361938716539	0.679525627697607	1.07774153016613	1.14077569291054	0.300088729559271	1.59230714656182	0.986661239921944	0.601810803935455	0.572806623227692	0.418523199367509	0.965373224797129	0.603891920848189	1.11280669107615	1.02614321037187	0.957633633199315	0.356520689081121	0.918923634333847	0.144746222596307
ACTR3	1.36404788248386	1.02997709589492	0.73410625933954	1.0150724220086	2.14513527706816	2.16152523070531	2.16921408583559	2.02328973428795	2.02555445319939	2.16593512625996	1.73591379574604	2.12532979369588	2.00691273737503	2.08291438564048	2.00295117049239	1.94052921539844	2.01501568019452	0.806788449416798	0.906467435150296	0.653286850965022	0.570839318786426	0.822467376508882	0.51750697606435	0.51750697606435	0.767489145406577	0.638614161228947	1.00283438974326	1.39152216751674	1.38629490638079	1.73268423710447	1.64774610629704	1.77284936704892	1.63551622532605	1.30217462018026	1.66221533396198	1.47842874809472	1.39764357070228	1.94551081307318	1.65843374386932	0.868597230526482	0.955104230916197	1.24094835695177	0.754896828599455	2.14513527706816	2.10441186131308	1.97416378562418	1.9525734855211	2.04333913800533	1.9234661392753
ACTR3B	-0.528469164195298	-0.431385550396787	-0.537965286978439	-0.571633958161811	-0.534006459115269	-0.455984015781525	-0.530711679298832	-0.68269101140543	-0.692899970729186	-0.456855527530604	-0.529624840446595	-1.0036410376629	-0.654603435606823	-0.773488161446908	-0.603573182967641	-0.489540133074872	-0.54825821565776	-0.562856556592816	-0.495844712626871	-0.166184525638911	-0.150589212273358	-0.521071293405436	-0.240649785438347	-0.898326398760233	-0.757725392753185	-0.5561965738834	-0.608847068036691	-0.48639614241276	-0.594012356166802	-0.774188529965134	-0.473062542878934	-0.899182870051607	-0.626382705040293	-0.396992766801046	-0.995625760602773	-0.547584364437646	-0.461924131997934	-0.53578418853286	-0.54910504043432	-0.300987845347798	-0.66925427022248	-0.454961533981502	-0.38742945524729	-0.782850005712588	-0.665280514259894	-0.481110381434839	-0.494086743414396	-0.811979570764913	-0.354150617873248
ACTR5	0.0364122342180049	-0.462253463736877	-0.453054148902516	-0.387592228581199	-0.0490364497128613	0.107579715140367	-0.0559113493251193	-0.287109985440045	0.232575567647614	-0.262911718173206	-0.466173880210749	-0.542383798095578	0.0977085546374945	-0.284297223473231	0.174615873033892	-0.463942068614199	0.137511541930994	-0.196804075705985	-0.2224361537178	-0.312008280148049	-0.327273950252389	0.17303736892396	-0.372601399739871	-0.254885216999632	0.0480792641052062	-0.474066848192263	-0.492892973001632	-0.281284056737648	-0.176101623219471	-0.0530102324066219	-0.442878361572779	-0.0458048966187497	-0.421087008827031	-0.355642577419154	0.0536782394037945	-0.457926518689269	-0.45816318278425	0.00712720322525141	-0.213464111870845	-0.3451639890307	-0.196979635430188	0.299255417681165	-0.320259448288014	0.19070435554465	0.106216238065485	0.233142639369458	0.532997574491608	0.186991337564326	0.281905994341565
ACTR6	-1.80785878094998	-1.47358289557686	-1.72991086181071	-1.44555991490962	-2.03912482079267	-0.546082069913301	-0.727029871967936	-0.772230846176816	-0.477489376839969	-1.0266394347105	-1.83886935879152	-0.951652128370535	-0.636213309166594	-0.870396283740776	-0.420925859202038	-1.02852049578266	-0.379586940832799	-0.673716842214637	-0.508605468168273	-1.30310829493121	-1.24654846788989	-0.634407149491656	-1.51294273035721	-1.31344647434296	-0.667551462773138	-1.35422881060807	-1.58045843476681	-1.23741158721925	-0.434325290564531	-0.363483606127957	-1.75359161555084	-0.635847470424889	-1.17313923997396	-1.60107257861839	-0.281009560542181	-1.1730325447458	-1.27098138092077	-0.681494708439388	-0.583873309939081	-1.55393993016287	-1.3304448347384	-0.600726515452316	-1.81984392405677	-0.681203697918344	-0.490444814865367	-0.62964722049716	-0.432850475667698	-0.399196109056032	-1.0553142396121
ACTR8	-0.950185898532989	-0.618898526797334	-0.569779884131722	-0.702443100101021	-0.389331509390481	-0.728263298553407	-0.932471092636508	-0.769098488277175	-0.978896340828679	-0.868081030120309	-0.588491146047758	-0.603219192663516	-0.885047912982594	-0.932748078225261	-0.746796730232956	-0.789678394511266	-0.53469353357593	-0.250155395047409	-0.0140609348617027	-0.900322885653273	-0.371128379979492	-0.456699054631233	-0.645378057128213	-0.699418999839515	-0.447834605578092	-0.760437299478207	-0.407611649470971	-0.673830872191696	-0.634217182150284	-0.421331192614287	-0.606352087803967	-0.789240460489351	-0.904849369839037	-0.607065377191127	-0.470020468435476	-0.702369409718743	-0.688720167991361	-0.461756973597395	-0.356060563942722	-0.693655512086948	-0.737851975174682	-0.384793139276197	-0.54196241254985	-0.691743006913064	-0.761024442456662	-0.467558202748911	-0.64147275659465	-0.613147866718862	-0.810881422230653
ACVR1	-0.743794748076087	-0.717865561446523	-0.63888401581297	-0.891454722778274	0.00201628800928272	0.115871780457224	0.155784841069085	-0.214030327266284	-0.0132315976057263	-0.191789177980197	-0.603167575821557	0.141434826068979	-0.266055014228574	-0.187725653588403	0.0266041909089931	-0.007290114106761	-0.0955932466201211	0.0385013357580765	0.028573029741474	-0.5849474100925	0.456891750273534	-0.264487160576828	-0.840028784376322	-0.998295790686228	0.0118763743324446	-0.682401011364781	-0.917456545068482	-0.663578519477068	0.124258814808194	-0.171206903561923	-1.00827420947264	-0.0570796173647134	0.0664158867610366	-0.632465944388159	0.293060555759491	-0.646567796574542	-0.677722730139432	0.16543731813167	0.724735304470925	-0.924604576536256	-0.870335264449251	-0.0453725552682867	-0.80730309579203	-0.0455387752965536	-0.162031876026823	-0.222742448993261	-0.127057741856618	0.0165068134725356	-0.578346389700159
ACVR1B	-1.22743898823313	-1.54416396593397	-1.2222254058225	-1.14301720809871	-1.78275033811353	-1.87257895014881	-1.89136115455649	-1.2421540891687	-2.24321777979257	-1.71765749667941	-1.57373513831662	-1.19256648669972	-1.60295625785842	-1.67899338353636	-1.59611215189773	-1.90209072477225	-1.87932217480672	-1.57362241390689	-1.16630685302407	-1.36537567657646	-1.43750570237868	-1.4738325395662	-1.20628017467858	-1.02568247823072	-1.60646882057658	-1.42067393367517	-0.99767092257468	-1.66418731129889	-1.88362341172191	-1.44875528314653	-1.17765265738099	-1.37117658438283	-1.28467605600766	-1.77718837044878	-1.39254672577785	-1.76004815183749	-1.3065573030573	-1.28502433021224	-1.87743533803849	-1.5837517943885	-1.87480038358845	-1.60961430865189	-1.68110175306017	-1.63592735258432	-1.87619345592022	-1.66937306277786	-1.66502853713057	-1.5940393766602	-1.54131615899853
ACVR1C	-0.94279328642466	-1.07883538668244	-1.2208604023255	-1.52981006480848	-1.47418658140099	-1.59757962491061	-1.56987179897142	-1.54031344040159	-0.975969161145806	-1.1196425571254	-0.860911297100373	-2.07656879585615	-1.64718515136152	-1.83748661704448	-1.32014962331245	-0.917918735795069	-1.6096125782644	-1.30779544972695	-2.08508292096138	-1.86628620139722	-1.93839697731335	-2.21029628190343	-1.94539698899093	-1.70017022981923	-1.78658189154548	-2.03559660175367	-1.95231606742124	-1.72486003108475	-0.686626184054817	-1.16906805889032	-1.86479472074516	-1.8032831189268	-2.00561689044653	-2.17351193678187	-1.74227604920328	-0.893967634208562	-1.44126174030185	-2.17775503135517	-2.08000114099192	-1.1868963966155	-1.43981941429756	-1.74573527078437	0.851796361032106	-1.80361713815226	-1.45987210575312	-1.64033517549713	-0.850197022634486	-1.54579927594474	-0.722842053682828
ACVR2A	-0.298355040749507	0.23965624263127	0.0844651575318621	0.22761474719767	0.669228249191786	0.777979258307498	0.585988291452812	0.554904180382941	0.723461923865694	0.364244733220055	0.147599652557127	-0.105131710689997	0.829590420424253	0.216562723617832	0.608958975640255	0.45675037986452	0.4673452712391	0.231115753862518	0.304961622922885	0.101940862593308	0.168286029744489	0.376765533669344	0.508992517703609	0.24337145099229	0.478151438087028	0.197656606564019	0.600025510232923	0.0332365992122813	0.630525951202272	0.31398456942286	0.164813818225481	0.578735054511023	0.582867829583669	0.36948152045562	0.219058603415445	0.171486717850435	0.0759940875781168	0.331897286022614	0.42244525490403	0.261927214646833	0.0394241542156458	0.465058358686924	0.265695213537059	0.552913974537639	0.676471229855055	1.02315734447503	0.758324247186787	0.456849600825328	1.22847368798436
ACVR2B	-1.76118334431417	-1.72878751425172	-1.62834080310178	-1.84341129694271	-1.99200249069514	-1.54576991612496	-1.77337643182189	-1.93876627281621	-1.35712492276541	-1.3292807241205	-1.33704879832961	-2.21785639657681	-2.15569478126429	-2.02877995948136	-2.27025175517921	-1.56445784585613	-2.15171925753393	-1.77680793259832	-1.65476434735239	-1.94136937670001	-1.58398462821534	-1.86331905443816	-1.92314321301866	-2.15559488391703	-1.76750667162595	-1.41117005091547	-1.8468679476122	-1.79494373753466	-2.07685971522055	-2.13023811672228	-1.98185805908267	-2.03773320611958	-2.10841517881025	-1.92770100904851	-2.51617575922541	-1.92668924254089	-1.80713913168085	-2.0528776099922	-1.71322652874579	-1.53171654277272	-1.63753536877348	-2.22114520098639	-1.43342800435533	-1.94792217690868	-1.65783876322659	-1.94132233868741	-1.47563780067458	-2.01240294858527	-1.34919210428969
ACVRL1	-1.47541849051447	-1.04059779626312	-1.59839596508454	-0.510804641023969	-1.95768058378627	-1.6837578520335	-2.41279352296908	-1.76067817085427	-1.56130545115441	-1.90341090128292	-1.44187602094807	-2.07905365309936	-1.77498770341844	-1.81502889683177	-2.38977324025538	-1.71877273536767	-1.99967455412293	-1.95090837861797	-1.86571540434477	-1.85226504672837	-1.68054523434616	-2.28695129647675	-1.729889360651	-1.47673318673952	-1.73475868380087	-1.61971795012425	-1.90935760010396	-1.30943185499463	-1.83332512019468	-1.43285561407561	-1.6375657932734	-1.78825393414445	-1.56253186953296	-1.02350569073308	-1.68568039312213	-1.39578421535198	-1.34156007220135	-1.69220294105869	-1.82687915941637	-1.29083761355417	-1.71611684010354	-1.83803564785982	-1.71034948815097	-2.12722928890452	-1.98163496826791	-2.3980106710403	-1.59554851037775	-2.11887047599668	-2.07758325502996
ACY1	-1.60987792154695	-2.07866397345329	-2.07903625889865	-2.20270027700309	-2.15106244509605	-1.73035106437591	-2.09925504844507	-2.53811474017726	-1.69492344041453	-2.92316123312769	-1.97261483740556	-2.03794062739029	-2.05645476737703	-2.25345066586679	-2.15774494141958	-2.1382494134596	-1.75068304283571	-2.26290813809	-2.26643540337057	-1.73496185985012	-1.34900847354954	-1.61985540819566	-2.13452223218999	-2.18747604276739	-1.61548320334758	-1.70898798653184	-2.20661798024291	-1.82041372478258	-2.31489805125882	-2.30019821985454	-2.20321065013314	-1.75171330561438	-2.16292214545124	-2.0460799239808	-1.99779355989597	-2.0701541624564	-2.30523240099804	-1.79002551534556	-1.554816310712	-1.89108461791196	-1.02830241329657	-1.54315321186286	-2.10221023422227	-1.80137414663233	-2.02764819025108	-1.84654332200775	-2.43916535541088	-1.86482465859626	-2.35475436689667
ACY3	-2.50999292131904	-2.22489695710402	-1.60156058931037	-1.58150297181516	-2.45604908353053	-2.39721577434295	-2.49099439432223	-2.23920895840314	-2.56463189113699	-2.08247768683884	-2.19458465009293	-2.36743073062787	-2.60951333367184	-2.42880917474933	-2.41794777345499	-2.69680824481662	-2.69804320775924	-2.16405037910618	-2.36018324235595	-2.86356834577917	-2.25230259853436	-2.45148538409736	-2.57754123691455	-2.85048724192084	-2.59158462470392	-2.46532919966887	-2.88425249319704	-2.05512640257565	-2.32851833932129	-2.62966141708785	-2.43569821905988	-2.57533129533817	-2.50703124975041	-2.56178719342655	-2.5187581251576	-2.43307055454744	-2.41022628090894	-2.24382055869893	-2.34911803792118	-2.42240013165575	-2.17886496495102	-2.53851982187478	-2.0293272060439	-2.65468930553703	-2.58197154078355	-2.48801433010211	-2.61221293581256	-2.52133392561203	-2.18579384528108
ACYP1	0.225204648313628	0.0756441155110751	0.0212957209783657	0.0855111488392263	0.127153777253537	0.432056726156777	0.441327843503754	0.077679410036475	0.334582023726787	0.614397042202625	-0.208235010190149	-0.225190680147449	0.445897553517812	-0.208380929996264	0.615839125612197	0.602104168486293	0.376247554000013	0.25554485846937	0.393050927356899	-0.0944564191525715	0.0702717408986742	0.532124266658775	-0.134682730739	0.340239709087398	0.589888884459829	0.105821529121102	-0.129671212011033	-0.048482870209974	0.255285754876253	0.516338503597826	-0.0781762582594041	-0.20377992664124	-0.36181009681491	-0.192651813477652	0.571617601156273	-0.0885281245850537	-0.209740151097203	0.56711084590514	0.585446130424412	0.121337335087391	0.249230116211905	0.53803403477763	0.131005774575289	0.60001837834804	0.772362094078889	0.786314203741349	1.00870461990179	0.67147094038601	1.19620936296247
ADA	0.784824657649119	0.216269214824749	0.0738927659857739	0.17810005574549	0.135958060825378	0.40421698944475	0.480798822986326	-0.811293196154652	0.606748554306052	-0.556074767279986	-0.0797466062191004	-0.354618914043158	0.432671389461014	0.165113214523024	0.431781295199972	-0.263571859896522	0.414028156908416	0.402758287382495	0.109973866140477	0.752343681959763	0.285107049398643	1.4897381202085	0.401749358134485	0.940649530131199	0.634708266892959	0.0245061328079449	0.337631004091731	0.121217162237635	0.186685523088524	0.287328387683385	0.0989897190368151	0.43445295069008	-0.0131049270894387	0.252064603677515	0.410923825829679	-0.207515866660135	-0.234954786495094	0.63628659689463	-0.0611576844831165	1.11481160746129	1.4564870660098	1.28514491274624	0.341775763880774	0.615953254223056	0.308247595362079	0.486589830638668	0.492260036378261	0.461117182966139	-0.0129535747403439
ADAL	-2.39952445111816	-1.5424653165464	-2.14108733246749	-2.26640368623124	-2.37347479785486	-2.10081627014587	-1.6622274219855	-2.23076674530918	-2.81315261049332	-1.86841168378436	-2.23986006081756	-1.8845031562626	-2.18629907344466	-1.96016039169474	-1.94725404279816	-1.59156172530485	-2.12553554592598	-1.62677758137027	-1.86141362994185	-1.8010625140863	-2.10379359405623	-2.1604717526026	-2.30432114719615	-2.64260200852138	-2.0114751357598	-2.45559860698852	-2.21586938902504	-2.33333054039861	-1.84972811483908	-1.8307828741952	-2.63442181075306	-2.04759937234101	-2.49568714195445	-2.14704653010246	-2.03592524360001	-2.28720912622378	-1.77504554931109	-2.81491837694803	-1.99667432765297	-1.99620471428476	-2.17865763140213	-2.31215985814601	-1.80423214532481	-1.96903591633424	-1.44834429816373	-2.21047103031723	-2.10248261416787	-2.17227153838888	-1.51110097821489
ADAM10	0.615676004100118	0.910464058262128	0.890488538502021	0.862599393767483	1.44393395354633	1.64733572087145	1.23650643928997	1.43545809886382	0.821083143786657	1.27973887606537	1.18887107463876	1.79986240185291	1.67456196598562	1.15189906444647	1.48076666046923	1.28846638161038	1.57022865450052	0.511401191423444	0.745445233668668	0.591608832167912	0.708875985341502	0.405171190991382	0.639501219078664	0.424719514905645	0.398807669904195	0.670414914055872	0.500247458401024	1.0400296648068	0.869291950956329	0.882681694586964	1.04422177337082	1.07180858790944	1.05731379230982	0.962918108260325	1.2742957321182	1.06501710167218	0.909076396471271	1.09495768851759	0.585468585537684	0.852474669362501	0.761067466528987	0.505418310453836	0.822666004172759	1.37092494986305	1.46638035531844	1.06396021342454	1.19254446177314	1.30854730953551	1.19862345328535
ADAM11	-2.03479866690123	-1.40219136440503	-1.98670697799089	-1.91766728140673	-2.32856518268088	-2.39474472589108	-2.25581111848482	-2.487209475895	-2.59515424999915	-2.1421063898677	-2.04494908652988	-2.24094013738911	-2.23416528457535	-2.06591214853647	-2.41468716339177	-2.12732629951484	-2.53618891916309	-1.96831392583537	-1.90052100044424	-1.84998860947547	-1.67110433252634	-2.49949781997588	-2.07001139321854	-2.46517427847475	-2.51734091418079	-2.41516027113952	-2.04013758281183	-2.32383537381187	-2.50887115923407	-1.87870876158974	-1.87379140280764	-2.53203874944682	-2.26054344029002	-1.79853585532523	-2.500977605816	-2.04974966054346	-2.11050019091177	-2.41763794411694	-2.3434172415815	-2.06194534802616	-2.05599097047164	-2.23727478203872	-1.75228281574406	-2.56889254113535	-2.60726474620741	-2.99133447494788	-2.81436385989933	-2.2028039301664	-2.08726567096605
ADAM12	-2.2589756627863	-1.84367252327709	-2.07692875693812	-1.88025469877977	-2.39180931060032	-3.22792281879268	-2.33328166075018	-2.11600376796798	-2.50231419635496	-2.13810700355249	-1.87809838036813	-2.20851329598737	-2.58298803884141	-2.20986550889542	-2.95374899485982	-1.95007329530505	-2.87567621917967	-2.10213211792355	-1.89194122637926	-2.14857206097195	-2.25355612748239	-2.66168018691993	-2.35592297274247	-2.5361183142173	-2.47690813539501	-2.30440310130406	-2.13269702863905	-2.02820033288576	-2.68459670992168	-2.38675130597016	-2.05827516537954	-2.94387853303583	-2.58479887220307	-2.2689315237333	-2.45437247894129	-1.88353263378203	-2.17313010822608	-3.09116704968097	-2.19254312543164	-2.24046616392826	-2.40938729012356	-2.41848019646024	-2.13119416459969	-2.55864692353985	-2.58671224184393	-2.66303338462807	-2.53663829696463	-2.45891880975592	-2.2683791933708
ADAM15	-0.505777538541275	-1.16977092268159	-0.907602920645876	-0.984550988944448	-0.989867457979962	-0.872776770189339	-1.10306738883225	-0.993519271260059	-0.886991711187406	-1.40709601709358	-0.815971225089566	-0.762443272761445	-0.724847714195406	-1.28160857121457	-1.11136822439255	-1.33217130689712	-0.911336113238246	-1.20709518313147	-1.18813810561578	-0.82850261760474	-0.457622342389022	-0.880454888695119	-1.21170632295379	-0.884544608961452	-0.782071086264951	-1.2017639767694	-1.28528184092959	-1.31023806812596	-1.33966113592861	-0.351455917557352	-0.985677767600419	-0.561763336217041	-1.16656634876436	-0.862103722775725	-0.30466693100267	-1.06711912820586	-1.28766314365187	-0.794390948042948	-0.480807864188687	-1.08943029144157	-0.141326089710407	-0.595973920090707	-0.955267673630866	-0.75554062443059	-1.75847439444394	-0.845286447965074	-0.972695673320728	-0.900546918912486	-1.15786442783179
ADAM17	-0.0253875643669237	0.286071953157309	0.479145876781245	0.562700203869031	0.911462835877947	0.857717179573424	0.628157786952956	1.57157453532973	0.750739395233324	0.720891150643359	0.542185323680815	0.984236984339201	1.3695351170198	1.17698361199779	1.23483677134304	1.03962745756055	1.1146929381678	1.01985227767838	0.574693294087347	-0.0770609635297989	0.340107650112366	0.685943005588969	0.543908657784597	0.718249409117968	0.453126929928095	1.08752348967713	1.04734354203764	-0.102894704578581	0.770359618521543	0.925615257990757	0.323044370362267	1.00037186571457	0.926507521322282	0.430635214724958	0.885373816631363	0.499915906399312	0.954686218234084	0.70743284109002	0.350004172019259	0.108653269986915	0.0160600836512784	0.450708302151165	0.199344477822839	1.06731582191304	1.06525806742004	1.23798235299882	0.574007628587275	0.896476966886955	1.54401962239205
ADAM18	-3.04605040977022	-2.57484943700054	-2.67367912407965	-3.03520199488091	-3.41732327226624	-3.2033505241029	-3.27842813698208	-3.43706558054206	-3.48749994960121	-3.21810820982413	-3.09584715744343	-3.3335431026948	-3.43114731363206	-3.33207213108006	-3.51151110580689	-3.16376787718251	-3.54363107398568	-3.23261514721163	-3.15374110044067	-3.19252808181965	-2.99468640573192	-3.45366269366362	-3.10201714221356	-3.10757707449303	-3.20011823699136	-2.9980081903643	-3.39013153984088	-2.65358735636772	-2.72197232956201	-3.11374153481551	-3.04487445245772	-3.57532742208613	-2.84774760351092	-3.09265068288988	-3.1739528024682	-2.94678411335515	-3.13162977364348	-3.2701539071885	-3.18149621858429	-2.72309624612856	-3.05669241103815	-3.22824292459943	-2.54764083791524	-3.65694118727532	-3.36212169778366	-3.41786791773938	-3.31523516724113	-3.72591464294858	-3.20238270059286
ADAM19	0.0829175398479354	0.322310106938236	-0.0704359867263514	0.0628127657402513	0.380256365518869	-0.26881913792284	0.21403005778202	0.345423967649322	-0.148310650594093	-0.154021759245143	0.0560780034627449	0.192746820526452	-0.117689533076503	0.194633546201152	-0.0113666510921368	-0.414705328086379	-0.0318419235560489	-0.280084325760832	-0.325062568528723	-0.117770611408592	-0.304602952889065	0.0564876377773505	0.511824714214645	0.40158182696526	0.0903438807630211	0.46646785237084	0.477952356356719	0.570949630678232	-0.399778120554346	0.0194144944100716	0.783486122677586	-0.0676780035546948	0.513846903523799	-0.197807894590933	-0.102230641625608	-0.107589893291595	0.29085810290062	0.31879401579322	-0.766591914832586	-0.221858738772502	-0.128521064050871	0.0556066520573715	-0.126236748141781	-0.0483989570788007	-0.0804018949171274	-0.0983510553120366	-0.302591610316573	0.0992714567046958	-0.114346970868694
ADAM2	-3.64944650986335	-2.98459989152055	-3.26438204398029	-3.04279419712794	-3.58676775366656	-3.96810169896083	-3.47745551136814	-3.55840346249897	-3.39352576133415	-3.40126177463877	-3.35476902320146	-3.50960912369021	-3.64063968897891	-3.40454792405699	-3.46086513064899	-3.20867666300245	-3.51655760704085	-3.28541276911148	-3.32285260033364	-3.06201818873765	-3.20045592128971	-3.69408165064559	-3.32911422571065	-3.20143213177845	-3.48761123897434	-3.29337940789696	-3.16151713669686	-3.35581666035517	-3.23031966489901	-3.78913684198188	-3.34361881748578	-3.57244841748797	-3.38578090035263	-2.82267509844294	-3.59690784996988	-3.27407468811275	-3.28775166836771	-3.57634573709794	-3.34430675604551	-3.06899637413947	-3.49836435727259	-3.56239194535064	-3.20448281980893	-4.29624980607934	-3.4617839080894	-3.5683123638122	-3.33258199694809	-3.47860148531468	-3.26667102623717
ADAM20	-2.37899287166774	-2.22181169212449	-1.41527517398387	-2.01072806274986	-2.11037736056799	-2.33923411686799	-2.44858231901166	-2.61769260907088	-2.45279329751208	-1.80717191379077	-2.03182563931236	-2.42559948600856	-2.77291448573402	-2.95045960865877	-2.37122346075082	-2.44198758188317	-2.67251631209722	-2.14394046024569	-2.34478845861859	-2.53003781130445	-2.34435222982839	-2.28031065752602	-2.29456997907139	-2.29938887247474	-2.46108298077167	-2.43625822252641	-2.66793944777891	-2.06524364167226	-1.96280440601259	-2.45620748760888	-2.23311353570868	-2.7063533166176	-2.50099550007086	-1.69316222557598	-3.14667825238801	-1.83469786196239	-2.22391321840199	-3.00376894538495	-2.31836971395781	-2.21030101841477	-2.37750493121011	-2.77006799161466	-2.32327223484299	-2.73890581183754	-2.93324703532428	-2.39136375591239	-2.12024449103526	-2.61782990624525	-2.16099087665804
ADAM21	-3.17181618154657	-2.11522911901434	-2.45955808394709	-2.84891556274497	-2.84087012871382	-3.86610545604484	-3.09609201156035	-3.04238079460809	-2.9200962400473	-2.88961248359469	-2.91656055134453	-2.8774317271089	-2.95997179898922	-2.98242555245102	-3.11126870935363	-3.196564684343	-3.17390426969656	-2.55114957265207	-2.60889244402743	-2.7433851361496	-2.97113841376942	-3.18603068543637	-2.45241596536579	-2.62004628546482	-3.16218952773893	-2.83639920496065	-2.71173725444856	-2.55834013297776	-2.8623596919653	-3.03833558050335	-2.7998399590842	-3.2855325184509	-2.82154714680488	-2.82463315692107	-3.13129481961053	-2.60282335532616	-2.43428933187139	-3.19300253042104	-2.85972992252193	-2.05225304030697	-3.00243691097273	-2.93178803151344	-2.08183603114607	-3.18648027712962	-3.04504945439426	-3.09546750424522	-3.18281607726776	-3.31329209341845	-3.05841200189971
ADAM22	-2.44438895384417	-2.51708316663157	-2.36251449887232	-2.1083187272746	-2.42580809956179	-2.77945345188604	-2.53183725895415	-2.77789347772904	-2.91777890587655	-2.57535189228089	-2.23896280364107	-2.62021787995423	-2.69412641650261	-2.63227694496586	-2.76193957128524	-2.41452997584111	-2.87073213022072	-2.44585713535801	-2.89483698367476	-2.46236971238132	-2.61177053694737	-2.70216327356245	-2.39483334958707	-2.66124235012078	-2.67093556849701	-2.70078419584899	-2.51662025819966	-2.12418702361422	-2.49348750166667	-2.52147823392871	-2.43271934280799	-2.88221449761434	-2.64855050512576	-2.41795444704007	-2.71626208055794	-2.26645006037229	-2.45455299097769	-2.43657110617716	-2.68010501073169	-2.46496542203919	-2.46286983681986	-2.59855539116092	-2.30513187206456	-2.64908052421348	-2.54076768985333	-3.02499443734462	-2.49263096473086	-2.73099946221989	-2.5797292958433
ADAM23	-1.41831267003036	-1.65701479165142	-1.77445540342936	-0.615482948862186	-3.30636030981562	-2.22090241141649	-3.28038115455071	-1.55329060099674	-2.55470418956778	-1.6344134933949	-2.13702619127197	-2.76362411574767	-1.91034095506711	-2.43097714186384	-2.27182754411819	-1.67923765262314	-2.73550089428426	-2.33124179489512	-1.09731323081675	-2.54492945778547	-2.34308082440362	-1.60412560086948	-2.26771625030969	-1.25928954043532	0.441276174465065	-2.28745830245332	-2.27938899010542	-1.59179856073548	-1.60870379014011	-1.52557141340534	-2.36309921895923	-2.22872261761956	-2.03845709849493	-2.10107866158478	-2.28252611108723	-1.59073867458273	-1.94246071860196	-2.10381520757561	-2.10779916479905	-1.87529363460392	-2.00490699125265	-1.73011630937024	-1.8141400861016	-2.04694375044345	-1.85954126733875	-1.56067639132216	-2.16350523689497	-1.56859400634886	-1.44790463171975
ADAM28	-1.11283205031635	-0.826752396354604	-0.702790355565883	-0.910582394914577	-0.448372661898299	-0.508708646195735	-0.707679810870056	-0.898649634736251	-0.101242095745289	-0.625864198736619	-0.646010871908333	-1.37903974688538	-0.73990386919996	-0.390460539425104	-0.419820748772678	-0.683012240576876	-0.460060745635637	-0.962501646023476	-0.335427048069184	-0.667096762305733	-0.88272918785174	-0.529694664508638	-0.892501955297629	-1.21832205245222	-0.230901453904412	0.157604190837505	-0.500797056459152	-0.638086347919675	-0.371049674131847	-0.794211780307217	-0.980596958016802	-0.814272943548877	-0.6615139630413	-0.666869318017579	-0.95826616333194	-0.691414524033731	-0.804597803447577	-0.280589539233848	-1.11000789838601	-0.76716600608994	-0.986634872713327	-0.645553287802863	-0.785628069830186	-0.220172470514839	-0.00228692490547222	0.0558507811560006	0.127513271396663	-0.137039578980134	0.1959948450075
ADAM30	-2.7880717089333	-2.81978609689056	-2.32988871120926	-3.05611755953223	-3.22880267953026	-3.22802586511374	-3.258569341136	-3.22740852660248	-3.25698456719269	-3.31231157908742	-3.12038826605088	-3.16909816618075	-3.27007419914933	-3.62693458164559	-3.14447573178242	-3.08755570787428	-3.31884428068264	-2.87347188394614	-2.99190853494421	-3.06789760474054	-2.71472587954174	-3.22917576004204	-2.86883200542954	-3.26867352623172	-3.28334336232833	-3.07708559963809	-3.49953452353214	-2.86011604433615	-3.13001795351925	-3.10240515244901	-2.69883047442989	-3.36574521434577	-3.32995210183583	-2.80892575702835	-3.07775222174581	-2.94764061766165	-2.70776708785507	-3.22082310956341	-3.26881245927326	-3.09214763975645	-2.81545413901658	-3.15713142918321	-2.88008063161918	-3.42153752346951	-3.18919637476623	-3.34907618451506	-3.52171460063696	-3.81255980145861	-2.94601915648703
ADAM32	-3.33018630883994	-3.0617226310139	-2.97639662254645	-3.17940102278978	-3.23336466584115	-3.30565038765604	-3.32908657727593	-3.30439325017951	-3.01553515614729	-3.08294946840759	-2.87655651179832	-3.03877488040205	-3.29904477608606	-3.31930984916387	-3.19054920164514	-2.93824983109369	-3.59269705291798	-3.47479298166827	-3.03109206429352	-3.29095481166777	-3.23516366844969	-3.46784443827754	-3.06330334462553	-2.77872117031689	-3.38899256263494	-3.24647118432317	-3.13551251175662	-3.01504435467577	-3.18938596295041	-3.30295853772976	-3.10577595372227	-3.36662796303516	-3.21206585444452	-3.18302733984638	-3.26431291351791	-3.16984886384114	-3.20408590287873	-4.02466140604371	-3.35548632360081	-2.95083635119003	-3.00662858332313	-3.70492632731146	-3.09619891651979	-3.40745719478962	-3.36085123039099	-3.58867511299812	-3.32481686108027	-3.46330488651406	-3.02925133078774
ADAM33	-1.79132690248938	-1.45490938553421	-1.41403987062498	-1.54551987479548	-1.60260394862456	-1.97485354629737	-1.72849700132482	-1.51454234843075	-1.66053791790393	-1.47981919996942	-1.4986838991372	-1.68136422021424	-1.96094337203544	-1.80191409552081	-2.29737385076719	-1.67013888098992	-2.26818445205223	-1.50742175266438	-1.49862870143005	-1.57779449200712	-1.55024399940979	-1.82168518321545	-1.2701410264504	-1.5047485570108	-1.84334584785396	-1.53043632898593	-1.34341991229452	-1.63866623831346	-1.6224855828169	-1.74141532639951	-1.6169055279044	-2.1896747319578	-1.6441050874554	-1.39880266716119	-2.20169813553538	-1.5058036704576	-1.47113763482908	-1.94413302058187	-1.64868626132791	-1.27412919266738	-1.72899331704979	-1.76552298640051	-1.39719581724939	-1.93064321075227	-1.65768655859139	-1.96592147789787	-1.700312115497	-2.05934778134088	-1.73672172828158
ADAM3A	-3.0295759141091	-2.67593826042442	-2.26294659996661	-2.92308444260368	-3.18520862775264	-3.27149723190412	-3.31216410513694	-2.98369370333519	-2.63323205003884	-2.79748587465197	-2.40181592578666	-3.07147163842993	-3.17040604650854	-3.33211993477762	-3.40386194409184	-2.99379124957766	-3.34688232707382	-3.15530682806677	-2.82492001546811	-2.63081292986639	-2.91880115077922	-3.32593150016041	-2.73230880507266	-2.6257468821295	-2.9052145227283	-2.64416557440702	-3.10167771892821	-2.01062737963047	-2.21604030227501	-3.04305014229785	-2.66611510852339	-3.1006863251229	-2.97678370569328	-2.25401321511469	-3.31197438778946	-2.69636618928353	-2.61367950098784	-3.08723526327097	-3.28198326167795	-2.88386588735539	-2.72983986252166	-3.07693144953889	-2.5065998143335	-3.13116330683524	-3.04146910066432	-3.13048848681603	-3.30142326371381	-3.424124166699	-3.06456326668192
ADAM6	-2.83060738230707	-2.65960376160414	-2.57225729007607	-2.15786562607415	-2.94983303719147	-2.94836634903002	-2.84146844721281	-2.79794862150296	-2.52950838608643	-2.60518102940247	-2.68824964600988	-3.10024915172423	-2.97856324343058	-2.98109876020638	-3.00834778243685	-2.81376655391024	-3.87965259887261	-2.67996102487709	-2.89887734835933	-2.31259773541138	-2.19351955988249	-2.77491972196152	-2.21705013702735	-2.6059986740568	-3.21177022655801	-2.52619569313204	-2.47849628063849	-2.73536042454691	-2.67851261577044	-2.97069525781131	-2.76431737815015	-3.03713700052177	-2.61290565426508	-2.52008264597401	-2.79937888592066	-2.35190670783133	-2.8200702223293	-2.71503323611248	-2.49293625432723	-1.83745995469086	-2.67170653728663	-2.64096558017266	-2.11300581783721	-3.1756009901737	-2.76028722733055	-2.95142270918664	-3.11344481896049	-3.22899809346208	-2.71900257316523
ADAM7	-3.62861216421825	-3.28864955992819	-3.33209889378454	-3.23816744865875	-3.05899894410368	-3.00124201958834	-3.35303789166718	-3.43936625734196	-2.46767725189454	-2.88298824067758	-3.40358524318854	-3.67482163353607	-2.56023448141733	-2.99115484384001	-2.95235129864966	-3.24698131934922	-3.03425012646288	-3.5729618170755	-3.24007988665019	-3.25610821633975	-3.24534971937118	-2.88234669653815	-3.3814526665774	-3.16690179761729	-2.85554265001349	-3.48212399946402	-3.43840461490447	-3.33881531304296	-3.39709013337885	-2.68931250618716	-3.29550536481562	-2.96654578583479	-3.39148095938153	-3.22429183212653	-3.04772419311314	-3.0758960955951	-3.31785891618069	-2.1225328227723	-2.9170505326784	-3.22318719467791	-2.77847850571387	-2.74561512483941	-3.16631989122927	-2.55191906600916	-3.05252836275071	-3.00780712848736	-2.83884066876973	-3.00743570605627	-3.01224063571699
ADAM8	0.697248182518057	0.521723532451893	0.444319157677873	0.665297460862098	0.99676163434706	-0.100449751414061	0.727761649041293	0.979846453292793	0.203618023591689	0.388162215518022	0.577898834266985	0.764431899672742	-0.077817427777324	1.20475762573187	0.567036770330846	0.920926262767017	0.7515661374474	0.13475767433527	0.184294443275176	0.954012294731179	0.286729969788421	0.752335226694244	0.926799142587048	1.12186140809066	0.700768090270252	0.924654494933177	1.13353581370461	0.405550267519534	0.226967598406083	0.675203509723146	0.87474898714515	0.763445485519644	0.870004770621079	0.424531351375587	0.672298417305178	0.45012822644135	1.0847805544676	1.05345800347476	0.00419003789623884	0.269530137482397	0.287360208434741	0.568175297640543	0.237011021407124	0.653678728442648	0.0555670139851227	0.261082195797354	0.246216811149734	0.752465908374284	0.297296121204539
ADAM9	-0.863045084974956	-1.34304431098274	-1.29712003563278	-1.02608742627126	-0.916814576994555	-0.985041628999077	-1.36214278327311	-0.570740630690746	-1.08004973706239	-1.1011466264425	-0.853614407387679	-0.881559248903983	-0.888022023651887	-1.1320376300511	-1.38342433553108	-1.32001209571384	-1.3152300342991	-1.05484182100186	-0.753345329273547	-1.23748488351612	-1.03906961415706	-0.943244864072641	-1.38349084296751	-0.424497646301176	-1.15759750294566	-1.49930621594448	-0.631092210819845	-1.38997137857755	-1.56253322336694	-1.56837015965712	0.143940284627946	-0.642080432254345	-1.32014217440603	-1.32571268071402	-0.876611891654095	-1.36936033153846	-1.08872663701229	-1.19786117354295	-0.732182750052325	-1.35655672180916	-1.58856187661516	-1.34183009042105	-1.3625528442059	-1.43156643714747	-1.84231148812681	-1.17954472819059	-1.8449508570331	-1.4235562563694	-0.877439599221742
ADAMDEC1	-2.55501680438641	-2.21409102707407	-2.32262112245889	-2.48494090102347	-2.97936802651732	-1.87295101453312	-2.37294941317239	-2.75008598590924	-1.93529363192531	-2.21578805867998	-2.30150465316292	-1.85087220932458	-2.39891850680184	-2.73820050843087	-2.60978560087454	-1.9232673743116	-2.53255382534524	-2.36879818155619	-2.33903315879579	-2.67817748609711	-1.57280964437713	-2.21870986810119	-2.49800698796408	-3.17063760696224	-2.33782381002782	-2.47832886354406	-2.95533154743982	-1.84780113703306	-1.20038643160724	-2.43637369814744	-2.38705896929961	-1.84452567325845	-1.44393269500982	-0.892668255190391	-2.03657270585594	-1.34719398860274	-2.406630705227	-2.41056492479191	-1.32182803428869	-1.8792907454621	-2.27384107216384	-2.35188909564794	-2.22700897892801	-3.33811041078479	-2.91526693646828	-2.52776188387626	-2.88873839814218	-2.92314493015943	-2.88288609167548
ADAMTS1	-1.6640397551272	-2.0892675327571	-2.15513168087715	-1.96159625973095	-2.00923514342719	-1.78515597378367	-2.09334957268545	-2.15330528255547	-1.45895035240398	-2.55043975937191	-2.27459352560702	-2.03117250485183	-1.65997793034538	-2.36661443971942	-1.88982803570155	-2.18932708969809	-1.34010641873285	-1.45488637678806	-1.6588729792033	-1.53050020890091	-2.28114265127174	-2.4173527029246	-2.22911928136794	-2.28051780894623	-2.13274178006221	-2.29824070645141	-2.02910415695234	-1.92092585596764	-1.27647700505606	-1.77043655138514	-2.17632089658094	-1.62887799177303	-1.88094939626199	-2.26911024574749	-2.06536066430646	-0.965473923309945	-2.32549894791342	-2.44055504129292	-2.59760665812735	-1.89391564211221	-1.33698047861014	-2.1062577841452	-1.89696065585277	-2.03850709709557	-2.2038947517043	-1.92940220057277	-1.70242126864571	-1.98790637763363	-1.80854737813121
ADAMTS10	-1.44076896074769	-1.41333201715257	-1.16127758195094	-1.33353156114719	-1.53958064347289	-1.68571774787727	-1.33777529905437	-1.25303942531784	-1.442272853753	-1.54153595360748	-1.28677455571136	-1.77712820141672	-1.60187826308769	-1.43440115521002	-1.55615787404036	-1.58332126836589	-1.74182003870849	-1.20247577076375	-1.25396792683179	-1.35897824671668	-1.34121025583265	-1.48602493788798	-1.33746723897806	-1.28221947915863	-2.17859453044141	-1.57660331445886	-1.1730972336733	-1.44732084905684	-1.5466676388118	-1.43654036384142	-1.51542324027424	-1.78665988431006	-1.29916290559898	-1.21280758010031	-1.89731800754162	-1.09598997208985	-1.40828213146555	-1.3867550436725	-1.26756957335442	-1.13732728754624	-1.38165617053148	-1.79210619414899	-1.02665486658345	-1.86614710931758	-1.63058142240315	-1.49599465072783	-1.7050773232875	-1.94184497950702	-1.66875187524289
ADAMTS12	-2.63335085866662	-2.38399788032895	-2.4535619657996	-2.3816825308911	-2.41165018405908	-3.37121189196483	-2.43466496679136	-2.59822650933177	-2.19272632884922	-2.51287097101205	-2.37396699507507	-2.37858826292278	-2.56449813875672	-2.62661040599462	-2.9153541448347	-2.26705631426172	-2.720379561431	-1.82326355417528	-2.29367920199018	-2.2193680360317	-2.45322925163368	-2.54773365962851	-2.18119318678684	-2.556794265136	-2.47301095796741	-2.02001721035181	-2.37396699507507	-2.2263983075708	-2.36943614650881	-2.60070277604486	-2.38623359533999	-2.54765643091307	-2.46264193394223	-2.47675790906183	-3.27008524732569	-2.21630196425319	-2.21368001401571	-3.04813561004274	-2.63335085866662	-2.27028695430507	-2.45257066496835	-2.87555525562621	-2.15164860732357	-2.77237967004217	-2.77557794290097	-2.72064276064023	-2.71472876452016	-2.62636823037785	-2.4706829294294
ADAMTS13	-1.3781971566792	-1.44549691155189	-1.22293063379321	-1.24331653894177	-1.59714014463377	-1.67147390793495	-1.2523544658116	-1.4792836938186	-1.47921315289305	-1.25411979390073	-1.15863715425728	-1.50626184490413	-1.5057938331865	-1.39226883497885	-1.75494565558057	-1.29824825735913	-1.71449452705341	-1.55800947872735	-1.53824373825931	-1.43861961185856	-1.4327578418637	-1.80041374733245	-1.22700866379277	-1.53926611945049	-1.56371605092929	-1.51166171921748	-1.38631967764244	-1.17411108068757	-1.45739712015553	-1.51148715161871	-1.36732059326405	-1.7466343540325	-1.41506351796801	-1.16703911068334	-1.56371605092929	-1.11128947373215	-1.27170046494243	-1.66851227468033	-1.52469022179224	-1.30666062662785	-1.56678071832794	-1.64563991825361	-1.33906883322183	-1.53287127137584	-1.66558127050799	-1.4294150831691	-1.58540253252705	-1.66101121626764	-1.34486696316951
ADAMTS14	-1.6843503969579	-1.68762934861258	-1.70610874546409	-2.00504390591183	-2.07272931413728	-1.8074040125897	-1.92764667517241	-1.83852165718459	-1.75607365274405	-1.59330887982864	-1.49590172267605	-2.08944810303076	-1.84343206303914	-2.02512910301852	-1.99874729787425	-1.35034167682345	-2.07343254042698	-1.80167678695345	-1.61794405221459	-2.10123102705481	-1.99376670673842	-2.0928151992925	-1.8680702625482	-1.77112427617629	-1.91560383064916	-1.48469149616841	-1.84859010229217	-1.71360820868552	-1.50180742325062	-1.789510397995	-1.62661177348683	-2.19821378597526	-1.80137192113957	-1.63356982910569	-2.19497644895503	-1.23212460125658	-1.91238560791622	-2.07074205896155	-2.45830277214926	-1.57812057813548	-1.74156931186997	-2.28563992182082	-1.73408032536633	-2.07161164251824	-1.68450505506681	-2.00444181325845	-1.76429221825739	-2.38723016509791	-1.75467187011473
ADAMTS15	-2.29846000348068	-2.17907293612998	-2.2647713537147	-2.29965103085522	-2.31598210874719	-2.58864136428441	-2.30110247722971	-2.456442943517	-2.36190562207892	-2.31773173630612	-2.41460831775386	-2.20706863838941	-3.07425821726521	-2.60758002994077	-3.01671500202798	-2.507244477915	-2.34474976652767	-2.11937848867326	-2.45118094205928	-2.32450444006573	-2.33393327476317	-2.36419527864128	-2.05520849845401	-2.20185511602585	-2.54303683405378	-2.25229763346296	-2.00187268555021	-2.19393917209275	-2.30820832280468	-2.0845327406649	-1.88895785284072	-2.67650772286886	-2.07280999994026	-1.77458170372442	-2.33479666435211	-1.71702457297725	-2.18984186097623	-2.31273263021987	-2.29268051776771	-2.08247511199179	-1.68994856478102	-2.42605471111765	-2.15993887723649	-2.85812170856045	-2.44973908447796	-2.59027515753925	-2.3425706009736	-2.5234346499727	-2.15567405654237
ADAMTS16	-1.91770044783803	-1.82607075527623	-1.53131190698695	-1.70675859285636	-2.22847522874873	-2.76010368306764	-2.46973852393548	-1.52224850101177	-1.6245539707118	-2.06299777557678	-1.89250202327165	-2.30630746337936	-2.52121051718338	-1.90623899373552	-2.2503184375406	-1.86915012575943	-2.47167384312894	-1.47327452616612	-1.44622375112616	-1.90886714455704	-1.47348828272763	-2.40857822956061	-1.88811233362481	-1.51303330584412	-1.91251530411298	-1.26959136197975	-1.5566525556526	-1.54908320421188	-1.42766153789165	-1.67575834026812	-1.66177494183112	-1.68996148291956	-1.68356352616089	-1.66970917145002	-2.58193808993878	-1.14695111261962	-1.7552542574176	-1.87047720171683	-1.82459154078455	-1.68859594116529	-2.15894490580383	-1.78385174962884	-1.57727837620875	-2.53330235251843	-2.26683013964822	-2.29615462324878	-2.02498704268356	-2.15049616889304	-2.03219885416479
ADAMTS17	-1.52807583654339	-1.19915312114171	-0.486309441782286	-1.18613439351336	-1.04656912791487	-1.31939953698431	-1.10570748592487	-1.0317341897463	-0.925364933632474	-1.00665249638979	-0.485599275257024	-1.31392079083361	-1.98222442311115	-1.43261501502563	-1.56001217022337	-1.10126583912762	-1.49740565553834	-1.77069136477437	-1.31368146656967	-1.53109520740088	-1.38925987683964	-1.47458816758367	-1.70787190823135	-1.59206605966781	-1.64267263082659	-1.60995016983741	-1.59746120280504	-1.05428322295347	-1.61370921245675	-2.18314527923993	-0.951651332150418	-1.59196241776926	-0.975800041112718	-1.60046865331828	-1.62091748951338	-1.40496302197071	-1.44840404895454	-1.45378157960077	-1.48825660420576	-1.38509843443245	-1.64664665095014	-1.93478928379086	-0.967286829513554	-1.63755735243488	-1.82080285941708	-1.72840548379309	-0.989952042766606	-1.75136187111523	-1.26065836101148
ADAMTS18	-2.79780777667184	-2.02697014299199	-2.44025286556654	-2.2214221938314	-2.87434962474905	-2.92925653770056	-2.77112134314587	-2.77684731810075	-2.91143013417352	-2.66902508719821	-2.7541468079277	-2.92115015566455	-2.83692914460425	-3.00934724240248	-2.93564828538413	-2.5663912924725	-3.186881491061	-2.73591546396976	-3.03722282379923	-2.64446295717091	-2.7764786794556	-2.95345644744701	-2.88048116687253	-2.76257474633468	-2.85220144580708	-2.6823407707485	-2.81319395207403	-2.84954496122877	-2.57966094752267	-3.05002023441615	-2.72514743665847	-2.84758693235442	-2.75132086854319	-2.95795365842902	-3.15271884552625	-2.69462027425333	-2.57690963803543	-3.19054605007839	-2.60170701815315	-2.66070609987409	-2.73234810290794	-2.78490009141829	-2.47618641626083	-3.25531008190954	-3.15454433491524	-2.81451837098706	-3.06541268578461	-3.01482699719393	-2.89527214222836
ADAMTS19	-2.90411808876571	-2.33813185055297	-2.70800952607264	-2.85431383513553	-3.58984707463225	-3.13037028390877	-3.17122220823427	-3.46366577252438	-2.92824703915341	-3.19544507236511	-2.93979888456224	-3.10459474212875	-3.42122862476284	-3.21042506295086	-3.23578620647908	-3.03969800362501	-3.40682776419466	-3.05178922181224	-3.13158959152033	-3.17395052093955	-2.84951134911563	-3.45621551860166	-3.12684429015534	-3.28873956571736	-3.2505610361084	-3.17254894375901	-3.25347238815694	-2.851770258445	-2.51732014702826	-3.0549122393125	-2.73377029926899	-3.21468801751649	-2.90539430623175	-2.66432664629269	-3.19458978825274	-2.26049602023773	-2.82625882978756	-3.15011862770696	-3.14863367307745	-2.40929027029627	-3.02559892553158	-3.29017071809585	-3.05014118982972	-3.56087936466279	-3.20466670882504	-3.40253222284993	-3.1362842944135	-3.28859951616582	-3.12705139704718
ADAMTS2	-2.64691415838318	-2.05082089003043	-2.22108062650981	-2.23667859013309	-2.56516490977757	-2.65709302825009	-2.71443316926261	-2.20636451166637	-2.47636802102515	-2.34474327513983	-1.85220437303248	-2.19109254916825	-2.1909226656708	-2.79894147006516	-2.65699973930566	-1.8703882727572	-2.50674159173848	-2.05012466586577	-2.16549160037594	-2.28628082625541	-1.72398150248381	-2.74240767319431	-1.89172964327511	-1.89432607869919	-2.65943461159149	-1.35953435720728	-2.25165942754973	-1.74188956072895	-2.36209853957678	-2.42525097816169	-1.88039313556065	-2.37374129043751	-0.951357249767457	-1.55750377899422	-2.30512957065664	-1.41086365466763	-2.01164106157983	-2.09287629711225	-2.33173422727766	-1.32424628853035	-2.28209702875075	-2.28186344570397	-2.12100382391222	-2.77447094271844	-2.28997458612986	-3.07753647684936	-2.54685026307377	-2.47456805286582	-2.10173732284235
ADAMTS20	-3.23761301964459	-3.0240479871166	-2.77273105331924	-3.11759354737655	-3.0898380303424	-3.5017097546267	-3.21258256807601	-3.10990617515308	-3.44420796316032	-3.0088514294017	-3.06589864068493	-3.10425271755218	-3.29754769876225	-3.18765265908924	-3.31004592895426	-3.02379661369889	-3.25816078424779	-3.23473313533766	-3.10420988898628	-2.85977436613673	-3.28654210955878	-3.27100816625077	-3.20212778027444	-3.28232375794675	-3.47940166402703	-3.1459074200573	-3.28403203199701	-3.01934534688637	-3.18348792987357	-2.98152201161022	-3.19352236247184	-3.33763826565976	-2.85651954217584	-3.05153540942507	-3.12258302105218	-2.67211994525796	-3.20795542427045	-3.57446338075399	-3.27221354682001	-2.97564177564235	-3.07353281198527	-3.42936682373469	-3.13610389301878	-3.27440574407692	-3.0705330520056	-3.46660703541552	-3.23155348469301	-3.18951442230525	-3.16263766636058
ADAMTS3	-3.3908032560226	-3.01176469938904	-2.88733004399589	-3.14194233640385	-3.03529255126315	-3.12636520730759	-3.17233200203331	-3.35989049237445	-2.9490068404294	-3.219686058696	-2.70166625187876	-3.30314382812625	-3.47719553952211	-3.48727917755412	-3.26112226257989	-2.98095809459313	-3.06536453481495	-3.22514384265867	-2.68066432462834	-2.52351885348427	-3.25544607458275	-3.23143471704922	-2.56043478547063	-3.07368504407496	-3.50592456425194	-3.18471364161906	-2.78367749086982	-3.07393636490434	-3.19740328963063	-3.15456147068455	-2.51602060620359	-3.24494925308946	-3.31866045633345	-2.77347438503244	-3.57456719345414	-2.64925431013913	-2.35458133214331	-3.30541326404107	-2.87293461964731	-2.92182425011401	-2.79662118402954	-3.46541385912341	-3.03632459641976	-3.14539862872532	-3.40797613817383	-2.97995048783549	-3.23234003189302	-3.20675880290507	-2.51260591175954
ADAMTS4	-2.68214241209835	-2.2785651105133	-2.2450152772393	-2.51118849472004	-1.88481689210757	-2.11387590269749	-2.00036629551813	-2.14770842123042	-2.06577925890466	-1.98363355688008	-1.55908256622848	-1.8917876500157	-2.01803731025718	-2.75609628719945	-2.35196716883886	-2.44227362293715	-2.74474166524073	-2.68742672882199	-2.71797840083522	-2.56237591361092	-2.46833828173744	-3.01970274945739	-2.53213768034553	-2.72266963482914	-3.0201720976435	-2.16096154533026	-2.78729439613277	-1.82453602216418	-2.49817694372067	-2.51726158948062	-1.90048956226385	-2.8816591008649	-2.45914638612842	-2.33445842605736	-3.15264606232974	-2.26139708915731	-1.90891471349113	-2.05005271513637	-2.85289097607557	-1.78667163111528	-2.37312065599285	-2.47970493275285	-2.16371339282893	-2.16064464538934	-2.04668337119762	-2.29097139815504	-1.90022240199086	-2.51458887744683	-1.79809802183708
ADAMTS5	-1.28899686679078	-1.43149426407847	-1.14125612406205	-1.90878480874923	-2.00526864541707	-1.60332687865495	-3.14445280515697	-1.76611723104929	-0.621355851020738	-1.05713816625922	-1.67077138464868	-1.46786450361702	-1.54368665434548	-1.76223020515221	-2.170116138738	-1.44709472095669	-1.77050084700954	-1.73658895508615	-1.88389189226592	-2.22552096686506	-1.01974417033792	-2.12805296180547	-1.40792675790264	-1.93012333293405	-1.92297808613139	-2.29825749710352	-2.37983627115042	-1.50729597042382	-1.98646246913494	-1.91991685812903	-1.62880036980438	-1.56251643329697	-1.01723191072419	-1.74579971174004	-2.09486819201651	-1.7069772663711	-1.77945526204886	-1.86115338977488	-1.26943919853935	-1.70921073585688	-1.85554825016659	-2.13246253057867	-1.70419107656908	-1.97799682426795	-2.01226500818263	-2.71236172109424	-1.50369147049631	-1.59030094097268	-1.73018544416593
ADAMTS6	-2.99172093879392	-2.13127305194812	-2.56145754224927	-2.69826782088089	-3.06562839145942	-3.47621073762214	-2.95078286612754	-2.73796907667451	-2.99604236917111	-3.23898261399856	-2.60135599896895	-3.06577573953694	-2.92871929572476	-3.07087646871074	-3.42063998320612	-2.6742703894226	-3.40044086655104	-2.48179634271983	-2.53943159221278	-2.6172622512087	-2.51293219694296	-3.08050616418906	-2.52202762477182	-2.69609801881616	-2.88224245161727	-2.93029883847104	-2.38858978749448	-2.63743501069759	-1.94066775180187	-2.49550556284027	-2.22460640249238	-2.91679237786201	-2.66235494477818	-2.66155792374507	-3.41446217413861	-2.45757012370873	-2.62295285745579	-3.15293073624885	-2.78546471266693	-2.81964204758128	-2.12143605332009	-3.03631810263853	-2.47210178423193	-3.14026642933029	-3.25002624741826	-3.60057780546236	-2.96554744634398	-3.08527359335113	-2.9946364868046
ADAMTS7	-2.09938198090173	-1.78370992572737	-1.3619016002824	-1.76857896412536	-2.10692111712743	-2.59951829395263	-1.90713491435454	-1.97124827624073	-1.94997164882422	-2.025688358916	-2.02078671809764	-2.06985375191891	-2.20634166556798	-1.94944414943142	-2.01399278487297	-1.86168042603014	-2.24469334350892	-1.88854037553807	-1.61787017374491	-1.67951393925314	-1.72172574558715	-2.32582104690639	-1.59700560173998	-2.13937576793752	-2.26701635813352	-2.0447745474912	-1.98293391277226	-1.17359655773396	-1.97227118343889	-1.62809419815015	-1.87521428785417	-1.98339931028334	-1.77858463451272	-1.97381181050037	-1.95861313291906	-1.58793064130353	-1.84142156290243	-2.44035214428961	-2.01612904359063	-1.82278444841622	-2.14425898881596	-1.96637807138111	-1.5053395855191	-2.71417811315774	-1.95082896855672	-1.96438652259007	-2.03109490109976	-2.37346596092908	-1.87583079467008
ADAMTS8	-2.25905703181204	-1.93929262508636	-2.06725588059125	-2.00729806488042	-2.37871719888185	-2.60926886961944	-2.42895324125562	-1.89557780111458	-2.10296858208278	-2.12965903882476	-2.01899837961208	-2.19059386791773	-2.19882955252398	-1.81740902207411	-2.30671737497766	-2.13803873687672	-2.27574822246959	-1.81010489220896	-1.98038840775667	-2.25482273106736	-2.2240868726216	-2.12681465811834	-2.13586267428646	-2.23917107831254	-2.34674811529147	-2.12689036984405	-1.92297114860752	-1.96107233762466	-1.914421701813	-1.88581612845464	-1.3389341980141	-2.03027346334183	-2.06795216820531	-2.24133935341122	-2.07757483573699	-1.87307349945849	-1.54398346328145	-2.62656523399647	-1.85652499997372	-2.08864880766385	-2.29821336283924	-1.98127483134011	-2.09274511921521	-2.2353113941638	-2.33116427464938	-2.30018541404337	-2.04828467632797	-2.21741147441332	-1.97815800280535
ADAMTS9	-2.63033692919231	-2.56990609264391	-2.56364600541354	-2.49625763196782	-3.12220943798889	-3.02552435510865	-3.07567218776558	-2.92491426268877	-2.76356647242917	-2.72306053605789	-2.68337951872157	-2.71845724220201	-3.06612910489473	-3.10449268653211	-3.12483481707152	-2.63288842639042	-3.1763250873308	-2.73729081881987	-2.57657086851974	-2.75409823028487	-2.62350933498983	-2.81532128032694	-2.60516137367412	-2.98790717989287	-3.07373422938275	-2.50693321380393	-2.81049320647583	-2.69539390007906	-2.70563958330502	-2.65443806790213	-2.75142107627404	-3.23253496872599	-2.78972114961628	-2.70142303828231	-3.06373585120265	-2.53256569680713	-2.62208728673684	-2.7440307028816	-2.71973933791105	-2.36366496246803	-2.64030494042588	-2.62675368329764	-2.33923901358226	-3.04604306720797	-3.0513695002005	-2.81057057915805	-2.78875017498607	-3.02347432944354	-2.79444584634046
ADAMTSL1	-2.88963837378318	-2.43463315189108	-2.46368652991403	-2.48132514089523	-2.90939950491037	-2.96197095963399	-3.1688380724694	-2.82640583878409	-2.71630056670788	-2.6848261457214	-2.64959803592649	-2.84326427363238	-2.92304237912799	-2.93109938350308	-2.90533952419411	-2.80486984798097	-2.91786107410553	-2.74866267847119	-2.77259157632984	-2.79655635944974	-2.60858567598658	-2.96724559358295	-2.72966587541509	-2.78021886614828	-2.97549603401789	-2.84618347815448	-2.90815937888364	-2.62363549823836	-2.80081341920762	-2.83506665281673	-2.5955664023227	-3.00814983152031	-2.59342179352369	-2.69893395878733	-3.00632035704175	-2.5785365371783	-2.56274788639424	-3.02440584664084	-2.9682404776353	-2.57616056037436	-2.77961355542786	-2.78240206324527	-2.43971909894655	-2.94192874516844	-2.90567055800921	-3.01593702329927	-2.86043188752453	-2.92858718936936	-2.77059569823667
ADAMTSL2	-1.7136970887652	-1.36799277997532	-1.69386519555971	-1.31361409621197	-2.25426967259618	-1.80464063559373	-2.42046633235171	-1.650871295996	-1.94620312211783	-1.53756272236343	-1.4767907499736	-2.03504677031929	-1.75766385612347	-1.68885507684514	-1.75379687524878	-1.9203681533714	-1.76750175152993	-1.82376502522974	-1.79856496232499	-1.82363729349085	-1.90387721473656	-1.98510031139866	-1.9094846778418	-1.9719290033676	-1.85895352653465	-1.81333626277368	-2.06298636649786	-1.69621912462116	-1.96246381111146	-1.9695775890108	-1.75398921597185	-1.8325051979603	-1.82853684293905	-1.64921859939918	-2.11768110969411	-1.77996782760601	-1.34703103621852	-1.92477449897979	-2.05358690543796	-1.63715852772634	-1.64834849982925	-1.46737777802373	-1.75519447915681	-1.81716210632665	-1.71893006975189	-1.90629298419009	-1.72405630070986	-1.93575407870305	-1.67889391264646
ADAMTSL3	-2.75710239091857	-2.58804077102078	-2.61109729306827	-2.6775676968446	-2.57488753897734	-2.56661126670929	-2.61338254511196	-2.39452680953632	-2.70485955230191	-2.64698495347962	-2.67067118545296	-2.71446514708878	-2.83974762519313	-2.50118723102753	-2.63081848748233	-2.54219545220731	-3.05991345655069	-2.40464242337706	-2.80290553476388	-2.52864962989101	-2.21526516607055	-2.93327989410622	-2.68329374014278	-2.26270332736422	-2.90809226352804	-2.77271639091124	-2.52260278911155	-2.35516202410936	-2.10968309060805	-2.92010751834839	-2.72266206246204	-2.58139521251819	-2.39705774736853	-2.67227415017446	-2.62560940887798	-2.65358614808826	-2.5572942333885	-2.69593599377537	-2.74324228746671	-2.51181605058793	-2.65074980950801	-2.94304751080963	-2.30663187623317	-2.66303683592605	-2.6441133390578	-2.63359264512595	-2.56669367117037	-2.6962644788153	-2.69563716838122
ADAMTSL5	-1.38045235641343	-1.62289863158014	-1.65633814085221	-1.44799191585502	-2.14409563619237	-1.87545508194446	-2.398932538587	-1.82885540452926	-1.29407903058951	-1.8249599203906	-1.48698629020782	-2.34041530249549	-2.17696454628935	-2.07301177698332	-2.06487303555498	-1.85249206252228	-1.83798660047658	-1.76968187749292	-1.36986193695109	-1.46235906198002	-1.74820987632858	-1.7225436786467	-1.62615839999942	-1.40777885421251	-1.8047363563146	-1.61854894821736	-1.53863650491598	-1.53185319615373	-1.59960283394439	-2.0257417985063	-1.65100366624857	-1.66236582483796	-2.0204513662162	-1.59771533488344	-1.99886256364364	-0.653833033918669	-1.53128899835299	-2.43015311483352	-2.03186991802311	-1.52364949151879	-1.75424182018524	-1.79170706972789	-1.34113226651138	-1.81237296691531	-1.77590370950597	-1.67328682465752	-1.86174892958299	-1.87410296196668	-1.82397101244794
ADAR	3.26310229099295	2.7756982246301	2.79286604638848	3.19296884447206	3.25886703762755	3.09184038550678	2.90674180607635	3.19675927635576	2.73016182745959	2.76182160304946	2.79669706807211	3.12537276517285	2.7538771559597	3.0989406508741	2.98081820553689	2.6322664201408	2.95438259557226	2.94215906888475	2.87300291091203	3.06118784936465	2.59839556436799	3.12140616647669	3.29484453636806	3.26723380289492	2.91849622613585	3.04988933580786	3.18684534318092	2.80199019440562	2.90663797415474	2.86132419702618	3.28577870322384	3.03625687537281	3.11223861432501	3.64156928348705	3.11633001518788	2.84850291527246	2.80147801833665	2.89454909233416	2.53961688283128	2.7939793403592	2.62239946107026	2.94747479208341	2.72858256607386	2.94909102152432	2.86470768591249	3.0229694598661	2.6257468224607	2.88266137444699	2.79578087322456
ADARB1	-1.38357824593896	-1.57595068498559	-1.59284003227643	-1.55196722147597	-1.48444244107161	-1.368363497473	-1.61255729066463	-1.83690239667415	-1.42483767845364	-1.55837576853781	-1.63456182595512	-1.88071560794587	-1.42392563169172	-1.53035759202694	-1.43751019950026	-1.71401005774539	-1.40440864115849	-1.59340991150747	-1.32034790798353	-1.22424783044314	-1.72542614751781	-1.3026767505787	-1.60710060079891	-1.46410552578781	-1.20855742965907	-1.45170896691916	-1.77375544893391	-1.76229915658474	-1.57350441239115	-1.61936338580895	-1.72121630438145	-1.43459394321369	-1.75552892687628	-1.62038876701683	-1.47205804550767	-1.60465726349025	-1.73104859948156	-1.16825128622533	-1.83711750492183	-1.58210909065756	-1.6161402074661	-1.39151282170683	-1.60537913757849	-1.29796655742977	-1.518088116023	-1.20548084861092	-1.26280677658829	-1.39779917952063	-1.44740795828305
ADARB2	-2.60510871392956	-2.37372529623889	-2.50990736489067	-2.16518663460003	-3.20410661220257	-2.63907387293682	-2.59955802749705	-2.31378711251607	-2.30072726155564	-2.71141534969967	-2.67742095354934	-3.10751755730742	-2.39074033202069	-2.23263912498934	-2.2877667430613	-2.46322642830707	-2.32584058997011	-2.02061142566944	-2.50892019463756	-2.0625607716311	-2.47746759305798	-3.33431434129813	-1.83446275971985	-2.14616046322614	-2.63842554365611	-1.13202315323309	-2.06296569604296	-2.15515823200732	-1.78123557107387	-1.94144819579861	-2.163824129076	-3.39032973012919	-2.892139906986	-2.2788427449537	-2.97843118016448	-2.46385701494515	-2.43491801563959	-2.72137295307772	-1.88479470366567	-2.14103033532224	-2.77049563595682	-2.8008435907149	-2.37491705751566	-3.82953317447817	-3.08204101971234	-3.56285458705226	-1.74370679530561	-4.03941997148681	-2.57013729135913
ADAT1	0.255337407021305	0.00310696845798791	0.178312508196371	0.184975810955616	0.664814926405067	0.59712786268266	0.00424132672212152	0.691497120074972	0.0299824551761848	0.206339128618074	0.228687561010607	0.0853879854778191	0.159093569679104	0.636413144192575	0.412091691561713	0.603364161645724	0.51765107846192	0.650579857034383	1.12924022712787	0.353000632211875	0.310613888590064	0.93199526268039	0.258226331243149	0.960076687084195	0.791771868245555	0.51061681937055	0.989595852523065	-0.238507261057745	0.362327407793933	0.778255624813088	0.333258858852352	0.74981550946506	-0.0169870860155303	0.399627331278766	0.562219055369543	0.106195473498344	0.175838757149519	0.528556118694967	0.40388182839497	0.0809746824324653	0.154446806354561	0.630424641990011	0.0625085390150723	0.777782272259871	0.434137785893655	0.697859089363357	0.314263584562584	0.454893597087995	0.423125504937038
ADCK1	-0.41381119442297	-0.231465565243318	-0.303139714292756	-0.271743507073021	0.597679344628165	0.0248431059036499	-0.0906333221955195	-0.436620913485993	0.0847920840688235	-0.791361071004697	-0.244164256882415	-0.65532344070551	-0.258926651485065	0.484544984296347	-0.200367448038949	-0.226107322928845	-0.029137946926963	-0.103146767340871	-0.330768760733138	0.278673038104554	0.271078395878226	0.145830924128444	-0.477996399490941	-0.270757558891723	0.47281711572742	-0.408554422319044	0.0129102897279266	-0.256766756373409	0.486830878720948	-0.68329300994786	-0.246418288763917	-0.0259012524501265	-0.545532103911823	-0.24009898754401	-0.200150293628351	-0.271264440904854	-0.330801939883561	-0.663090403735702	0.101829530784544	-0.142478786584361	0.754994546227845	0.112063022006202	-0.174889720171392	0.0394183240575362	-0.389821051318381	0.061743187344609	-0.138995146791647	0.405704710699313	0.434636554482045
ADCK2	-0.241106453859197	-0.936696209965723	-0.969492333793258	-0.812320094946578	-1.08317599075209	-0.650152035214937	-0.975766565484278	-1.17228459921765	-0.661078484219204	-0.908800203959259	-1.10141069524754	-1.0942796873122	-0.6147805170681	-1.14013982000709	-0.562340321017492	-1.13008651417178	-0.649721603454713	-0.788462006304655	-0.825343099674589	-0.437738008484998	-0.474724241223095	0.0090093182461749	-0.902459968653769	-0.502979876442973	0.232482217216747	-0.646613123581069	-0.858030731217944	-1.07286721347693	-1.0834724363375	-0.597899536567482	-0.98886247018064	-0.273353196175078	-1.17118825965076	-1.04211814982264	-0.3547556644669	-1.12529479691767	-1.03036966382274	-0.327372773882867	-0.935020532855651	-0.729032239103372	-0.228006639974592	0.219379710886685	-0.752693105681101	-0.432375865536162	-1.04809356513873	-0.52633830166004	-0.491592250174269	-0.400277504339946	-0.70367636725385
ADCK4	-0.964134999937529	-1.11026427847342	-1.1828650717011	-1.13273909315665	-0.752860288704613	-1.06286202771295	-0.788472450399639	-0.606254986690658	-0.516583518238927	-1.31889047952181	-0.593054859467212	-0.887383202233617	-1.04827038761916	-0.362119165696752	-0.74229339772735	-0.927402402901326	-0.676411860304144	-0.948829361890121	-1.26090685472527	-0.671736702407893	-0.287113687284694	-0.840894148535914	-0.426431661816888	-0.695710489387096	-0.867728831404427	-0.787291318784942	-0.490045619321432	-1.11700617202031	-1.39025975810547	-1.24697721218299	-0.683532165299526	-0.772129946808719	-1.0300765872328	-1.08266994990085	-0.80815380294274	-1.03391387221195	-0.878855315125889	-0.591903179902975	-0.595006919104527	-1.15216812830104	-0.792528597700007	-0.779519451911821	-1.19485238039265	-0.929397932765213	-1.1876003820965	-0.986405756666885	-0.971247106998918	-0.829322304078118	-1.2970584534778
ADCK5	-1.85511748720243	-1.302786392918	-1.45156321294799	-1.37254964230995	-1.44462091110573	-1.53619251574912	-1.11692710689902	-1.40953748641154	-0.672085552237349	-1.69202788264856	-1.47523189958468	-1.57853004093906	-1.81077626878076	-1.15610385511155	-2.35139543896843	-1.4378026097032	-1.15257047026909	-1.42283541921164	-1.60345148666135	-1.07126327968607	-1.33594278766747	-1.10314711306335	-1.23917913798537	-0.783933931649444	-1.22015516204353	-1.46617698197109	-0.932819136818154	-1.44170253212789	-1.44904070927555	-1.56227258313661	-1.61270297155885	-1.75955518172929	-1.43235379897709	-1.34608887108612	-1.12106585862056	-1.535783605406	-1.41534555036215	-1.82834908985144	-1.25163169955571	-0.928710921000256	-1.38220197417261	-0.908186552770297	-1.28250956585386	-1.29406983389895	-1.7024250584452	-1.26326302677194	-1.09230588569385	-1.33783036959848	-1.06486871653628
ADCY1	-2.44098959340429	-2.03308803652616	-1.88440862199827	-2.30456989523795	-2.44897251471294	-2.83703276652007	-2.26227399610779	-2.58749479863463	-2.30878391347636	-2.3253901774755	-2.18177965459204	-2.46758819109711	-2.5402408503646	-2.39311130538092	-2.7443329448201	-2.23927358832107	-2.94708417960651	-2.38165477835902	-2.3007231890557	-2.32657174650831	-2.43609756068729	-2.63284405443766	-2.20196915991162	-2.27050121814041	-2.52145066676309	-2.38179441358901	-2.28540363982918	-2.01376700374587	-2.08938535304194	-2.16806542636385	-2.27358809567862	-2.60209772471389	-2.22472302915827	-2.24855966259275	-2.37264244427303	-2.26607451143052	-2.33878579209922	-2.44318784757366	-2.24809100972027	-2.26594895564724	-2.40972313519882	-2.45150882484554	-2.14902050214846	-2.78183914334305	-2.30346627560426	-2.96290558801551	-2.43633247263915	-2.54792648908755	-2.15688798514357
ADCY2	-3.19727785909938	-2.87406834019242	-2.90734851303248	-2.92503267536593	-2.80757587785078	-2.71428105552423	-2.81553900857381	-2.56722628999636	-2.9489184746486	-2.76522546970772	-2.82393388448836	-2.54147417627371	-2.64661399109829	-2.59340493302568	-2.73983034098842	-2.80208953190072	-2.72731903495201	-2.7111513907823	-3.01051812415195	-3.09192485364312	-2.8259932789416	-2.83258800932049	-2.63424697073032	-2.92937872954718	-2.90825472132102	-2.889729971541	-2.65831308651499	-3.00784080047614	-2.87702767924073	-3.06152123019593	-2.58358568088492	-2.78382460060957	-2.452044785924	-2.709849698529	-2.70019689217298	-2.78975260923045	-2.62277283765387	-2.84784936210072	-2.54116881301671	-2.79008951917287	-2.81405664866314	-2.78995845273765	-2.82845850402422	-2.7971729805282	-2.8550310061542	-2.73692606295863	-3.2553132896081	-2.834459852843	-2.64419063480943
ADCY3	-0.307257907866807	-0.719981585362902	-0.522005861195059	-0.881483701615071	-0.181737135073838	-0.131946035957207	-0.268089994310796	-1.02054596175796	-0.822465873180486	-0.714985598081489	-0.457664821402998	-0.00429877977173793	-0.659385073027704	-0.687671510279399	-0.150110462629892	-0.728556063367793	-0.350327717956977	-0.103354107907989	-0.346897383620488	-0.324091941958385	-0.879187499741211	-0.00950524327757607	-0.310256915537772	-0.778987120031704	0.100304836945277	-0.368939233465822	-0.755155408532628	-0.909180005242181	-0.701042766044603	-0.658490229730581	-1.03263449788976	-0.107327019467988	-0.306160862301402	-0.780362139017843	0.803050423276737	-0.781152790377081	-0.591983160733787	0.0782660159081516	-0.998307680572152	-0.686396419738154	-0.776342145425764	-0.217871933361663	-0.598271574935562	-0.240298883313704	-0.789464986606443	-0.200580926454756	-0.140568160444427	-0.145595616082115	-0.743887998458283
ADCY4	0.198398330199144	0.384587993963163	0.173468411023083	1.04646445053874	0.575086270656187	0.2528149378469	0.179615298228941	0.766293105672833	0.385223274568939	-0.163994233926898	0.316610024494961	0.385223274568939	-0.521456156628494	0.501202625696419	0.612274100765138	-0.224411996514377	0.429403743740429	0.653083875048482	0.339313101954203	0.942798271573792	0.248150309212956	0.632057737079649	2.00435516709875	1.65890011433079	-0.138891354177501	0.957754885442299	1.06292791576611	0.212285958403576	0.323471688726216	0.564520284193405	1.23723284009595	0.863025737175935	1.09676079925654	0.728512254571975	0.579700222417164	1.35934514360977	0.499772992300027	0.441479986733478	0.683536862936765	0.187750413634041	0.132309564965502	0.142631060586149	0.254165115221493	0.219590937176649	0.367638856177995	0.470358652943685	-0.207286441031484	0.508036426036799	0.929703220447382
ADCY5	-2.16902025937288	-2.32106472572502	-2.25567429646816	-2.01002058859349	-2.45062503929385	-2.89133710840515	-2.63257427544834	-2.47687580740943	-2.41015398852339	-2.69547714339943	-2.38096139045397	-2.40628508641903	-2.42955231048821	-2.68211259395085	-3.00788349639622	-2.41254561498801	-2.54098888286219	-2.48384667415318	-2.43073301836649	-2.19757070687526	-2.01403642211818	-2.48607969349081	-1.97558276697732	-2.23248414139681	-2.86570588975252	-2.3823177475293	-2.33356214474238	-2.15558332175158	-2.28175820714905	-2.4548638014708	-2.02229676397246	-2.46421650797647	-2.04196071797931	-2.39608675109329	-2.44887047583974	-2.20312091211355	-1.79724119956099	-2.71525789845838	-2.37896645061472	-2.28188846523215	-2.23925492408866	-2.58431450021436	-1.92358640634363	-2.90276928912122	-2.82907711589162	-3.15361137707694	-2.42896757422942	-2.88781007941271	-2.46371970383325
ADCY6	-2.74727151175708	-2.42559152446086	-2.13951188960354	-2.65651225756751	-2.74985791985673	-3.07989819901889	-3.37830518873852	-2.98711964348925	-2.71428998224192	-2.86718785192197	-2.98176052978348	-2.65996846703722	-3.09457998700533	-2.92348508118043	-3.4561626236429	-2.58220121087702	-3.18068461396959	-2.82597944230386	-2.94104665197943	-2.79566968686433	-2.64246320536536	-3.02937185866158	-2.75380877771572	-2.81910213791607	-3.05351174166957	-2.79552584922732	-2.67181358677708	-2.7728596076692	-2.93581206591943	-2.93432690785887	-2.86205579357776	-3.38527924829882	-2.69553659075454	-2.630953261693	-3.24930356231589	-2.33234973878086	-2.71574273941948	-3.09837817677045	-2.50628642439831	-2.54423149124193	-2.83393867730692	-3.46773997001525	-2.3785427485881	-3.43894201278343	-2.99956416728763	-3.15596173261839	-3.38157034802828	-3.18233337729104	-2.91878695037839
ADCY7	0.00735470204992644	0.17464724846721	0.133949736392469	0.156488747294802	0.679677686439695	0.727434942145902	0.475478275868901	0.389011311664126	0.257753780729491	0.468800186672084	0.335374746448417	0.773642754894882	0.763481400327811	0.277527101181511	0.519345463442887	0.101330165542999	0.5333175555479	0.185813043113019	0.249072715673131	0.107050211269936	0.0890735495369083	0.567516085101958	0.189594419948869	0.623502108879928	0.450764519332759	0.186618799775283	0.346629855388401	0.227941646264676	0.150976463134508	0.329224717045138	0.275340923117097	0.449861153743966	0.462372382713622	0.570945924418128	0.940713532833876	0.0521456163309346	0.118080888298409	0.502615217449896	0.286096011101059	0.259641864329283	0.0457537091540058	0.780451399650577	0.167035486771777	0.72327775181724	0.537787547939264	0.760614308297453	0.845580333852381	0.681827232251791	0.738309379133267
ADCY8	-2.35110918376148	-1.6265922339579	-1.95013391620177	-1.66621701657045	-2.52503761196406	-2.64924916560361	-3.1723283405675	-2.18057498433852	-2.74128301866753	-1.99265556013112	-2.31886134022889	-2.67209546087827	-2.96466791288488	-2.74327572608472	-3.17454614845776	-2.51271544546125	-3.0261441611072	-1.93776390332487	-1.86356259228972	-2.15393111570852	-2.17289900915982	-2.47569707796813	-1.95076680139989	-1.81807198841296	-2.92530561346861	-2.41569895892572	-1.99771602166972	-2.3747435140734	-2.07790602299675	-2.51290459526394	-1.74292218582496	-2.6899043777931	-2.20088115026763	-2.23722178338764	-2.39440730698142	-2.03764519675893	-2.06878847518869	-2.69356434830893	-2.11664490136969	-1.44876302909274	-2.30097341013007	-2.59153489723336	-1.59972744096673	-2.72509291501764	-2.35005522361019	-2.93844919497299	-2.43540053177659	-3.1573200653049	-2.39582873919824
ADCY9	-0.602794657473238	-1.28626271366529	-1.22533846862389	-1.28252098635476	-1.25016197477338	-1.22079761585941	-1.53866123223495	-1.41511656875495	-1.39588897416898	-1.41812079238046	-1.19324132994533	-1.01214132697013	-1.19637836190916	-0.897089573529576	-2.018452686186	-1.18460828771984	-1.00001083675558	-1.51062002910818	-1.35159296626646	-1.07229233472749	-1.1164454586657	-0.955246708991782	-1.43355278708068	-1.43765010073998	-0.989977130457995	-1.05252982264385	-1.29280154631705	-1.22880753705354	-1.26024315976785	-1.32278938342234	-1.38925531013408	-1.17695574203242	-1.11586940607117	-0.633878977041102	-1.04823068345871	-1.16320050254849	-1.37916414105292	-0.863398313099318	-1.03714873981403	-1.18478415702772	-0.919087597609111	-1.11304372322851	-1.20811522474848	-1.47107764983929	-1.15536610757788	-0.995878299980079	-0.856139012397892	-1.16542875707346	-1.15939314960689
ADCYAP1	-3.3238764808021	-3.20768969054607	-3.18450282730996	-2.89186666261791	-3.17454326908467	-3.20870652477827	-3.36054481262098	-3.35896181685425	-2.91452517978622	-2.9348790811338	-2.92334153810444	-3.09646425564166	-3.16548007768223	-3.21365991720309	-3.25955413677054	-3.20731620092281	-3.22500320906617	-3.34670001759986	-3.10404736699236	-3.12150759273147	-3.13477084114112	-3.56232484383073	-3.034804801102	-2.91837405375261	-3.35079182383329	-3.04330794032169	-3.33340317770442	-3.18852623590284	-3.26177746893231	-3.39867915164077	-3.00548925156112	-3.18295674114349	-3.30876772697512	-3.13607360058969	-3.16338226620958	-2.61601115347165	-2.9971850350585	-3.13598394092983	-2.90299678944356	-2.50304543579625	-3.00430612366769	-3.16136711704616	-3.24148291342092	-3.33238869416565	-3.16428048053374	-3.52959314237975	-3.18781868260166	-3.34998224356715	-3.41964993869661
ADCYAP1R1	-3.03062793117161	-2.77263821185982	-2.173356356041	-2.89644403997929	-2.82063756972938	-3.26914347057328	-3.17597645976339	-2.55274653080934	-2.78500755653457	-2.45446716770667	-2.59436490093755	-2.96151398803132	-2.81724599553391	-3.16466052477159	-3.03984801371963	-2.90378021560845	-3.58397568804899	-2.81269998691035	-3.01475612655651	-2.63024548124959	-2.9401522292914	-3.17839909351218	-2.9704947843009	-3.37138993077713	-3.20708978098026	-3.19487996614133	-3.01364864591258	-2.75485385443894	-3.07507876984271	-2.69972523056476	-2.94176183906129	-3.13261155745686	-2.92112839554916	-2.97207706156788	-3.14245466869298	-2.66501603153192	-2.86950443089599	-3.18575010029376	-3.01052670921767	-2.80192151189281	-2.66166518131578	-3.12831807436599	-2.77661341095304	-3.2033578118277	-2.98586510669168	-3.0888884676726	-2.79807676372606	-3.28550967266782	-2.64786815117354
ADD1	0.99271152670739	0.492332726234335	0.610425951531042	0.566281316189683	1.33893726051174	0.971158129040235	0.785305332794211	0.711481519560458	0.266335418724168	0.35623482417504	1.13665960552095	0.75838226104106	0.711257495460458	0.897620115786484	0.678121995287962	0.73402649454969	0.798795906214271	0.342799721220309	0.397313066888019	0.875337301349957	0.303117542764721	0.608487123759989	0.717430451618315	0.704458641871447	0.608522038067124	0.478314372892955	0.967115312687151	0.0264092958141771	0.0110026697918653	0.0499121997014573	0.529466734430014	0.7622696365098	0.301256369676746	0.972291336790913	0.527509569819946	0.513308714840925	0.403055501296105	0.463128352075929	0.720856687377395	0.344432512867021	0.16856954809218	0.54522710101775	0.469937451993239	0.832176523566931	0.57085695233135	0.638964363050204	0.16881737346089	0.549363976390583	0.476700061444507
ADD2	-1.33638760188912	-1.41454554834895	-1.48667095553687	-1.56668540488547	-2.02558056368137	-1.98717888045057	-2.01491304947372	-1.52363291211017	-2.24063730875916	-1.64351174776333	-1.53829902316024	-1.92364406626837	-1.92030154924403	-1.97686429694227	-2.18228731712206	-1.629419575471	-2.12196906222211	-1.82255085136051	-1.89745438978762	-1.53657193082853	-1.24476352163747	-1.85234718929631	-1.52984038086657	-1.49658740039837	-1.76007011643867	-1.50539664017074	-1.70964261946618	-1.22085862589021	-1.69468139089701	-2.05896628919078	-1.69599263984302	-2.04944303603414	-1.42569431560838	-1.52511026937973	-2.22429432380725	-1.32963884896325	-1.47405523335264	-1.92358697137875	-1.75776085140347	-1.52469504318314	-1.79331575581302	-1.85333070037437	-1.52090560213778	-2.07590601094054	-2.13927481854921	-2.03813146055278	-1.62571504987915	-1.77656544371813	-1.68853300793907
ADD3	1.95821326117101	1.68503241914077	1.69778054253643	1.75368922538476	2.2821384694396	2.32925056988873	2.16537475512487	2.14426070089483	2.14801256131129	2.01247806186399	1.73898950175474	2.17929940584811	2.07162878577799	2.26479880822624	2.18834147930554	2.11905326825529	2.22390353438113	1.63564574572848	1.73248616328268	1.61326389100738	1.56970031216879	2.10318361703948	1.78513524848988	1.65054542736554	2.15548618986786	2.16544298190354	2.03273761511185	1.79404041667633	1.83275237714437	1.8808162441301	1.96819798636962	2.32909053680191	1.83183887696732	1.80836176292964	2.10305730056572	1.71856689328134	1.87939308521674	2.11282055289433	1.75498680627302	1.59823753890433	1.6271791217319	2.00055261255128	1.65250190870402	2.17082595704997	2.26400377530828	2.2496679281312	2.19371115499943	2.15777664260324	1.83211719617518
ADH1A	-2.91942668327411	-3.12543745257511	-2.87466058171348	-3.16631030312533	-3.45860213436447	-3.65795407777398	-3.54541179545131	-3.63810366056677	-3.81475089696387	-3.33066884503324	-3.3409841882806	-3.36453547267379	-3.40252230474894	-3.59366044288243	-3.70114857094941	-3.3938738140593	-3.66160232969934	-3.35936852720149	-3.26784351932545	-3.3637989864853	-3.05110144998276	-3.50506046610277	-3.30752470312906	-3.4326771407841	-3.53598255970841	-3.31264839002704	-3.48588688154054	-3.14410502106289	-3.21236954295979	-3.50404322521914	-3.1532888958991	-3.48529519561449	-3.44601943064079	-3.31426998651237	-3.42335473038308	-3.00765595799679	-3.15740447697734	-3.3933182753951	-3.55676792121727	-3.26035837846154	-3.16956305058136	-3.27281180461962	-2.89920925631967	-3.45662868383969	-3.32388002106929	-3.9084074280193	-3.60107562653415	-3.71413205542154	-3.30232700572343
ADH1B	-3.10788348631904	-3.11963420431378	-3.05761237142854	-2.8717779494732	-3.23781555566914	-3.48776949013608	-3.37571985396355	-3.25888486586388	-3.3928173889589	-3.12864499792816	-3.18632170292219	-3.45972655893672	-3.16562354441595	-3.32744426419131	-3.44145539611613	-3.17674561600587	-3.59050199425813	-3.04586978914744	-2.95313407997191	-3.20666287185591	-3.1690466639343	-3.22847883077945	-3.01254641055929	-3.19248725047368	-3.18749449646841	-3.18451349232997	-3.22645142534581	-2.80601379342362	-3.21833751969238	-3.12855930200807	-3.12484295641668	-3.1024375353195	-3.24934077073927	-3.12253623514085	-3.1187629717102	-3.04584173458341	-3.1450649001691	-3.56761221959577	-3.19466250168111	-3.00474845320049	-3.17954070866572	-3.26786264180756	-3.0951178645305	-3.8379562915849	-3.76359850858538	-3.46655962188598	-3.24049455915644	-3.41064859541415	-3.21617052653325
ADH4	-2.65255382429948	-2.78071518908932	-2.69648956397363	-2.75403858038991	-2.10544356842206	-2.07094860276762	-2.29898171627175	-2.31503911129714	-2.12794277266024	-2.09291122906657	-2.25773143111721	-2.72899661596267	-2.06869652682741	-2.28925685932971	-2.19709648723451	-2.09966722765266	-2.15679178268596	-2.91480747312489	-2.87045903105946	-2.98324481513761	-2.86368881845912	-3.21248301161408	-2.88830234947126	-3.03762234611298	-2.9761680988663	-2.95153607863874	-2.95048331317445	-2.8941191797767	-2.85578378010584	-2.9101825456763	-2.71628445251915	-2.50194003345556	-2.7635092794608	-2.73240696000821	-2.82678632350672	-2.73183570814119	-2.73095295101113	-2.96357923238538	-2.62937668931679	-2.70625651843252	-2.78484290663537	-2.85199728611236	-2.68284169279298	-2.03936246397874	-2.05932832166161	-1.74565976610849	-1.89358193382933	-2.27377289473197	-1.81515666915779
ADH5	-0.269476878894258	0.20024365807031	0.0280595719558017	-0.185953828381364	0.559770094331023	0.526571839035816	0.723967014220008	0.211370651080067	0.537778772793731	0.119655151771248	0.966496082266839	0.72626789610664	0.757504948783357	0.542878035268461	0.515347820620088	0.799328200983013	0.41632114798847	-0.251003912658618	0.292043313299569	0.512222810529392	-0.101598694977115	0.164662199492637	0.880080891249223	0.297458332986829	0.295191594155331	-0.014244594211728	0.202794323625747	0.125060184707707	-0.0315907503679688	0.637240930578815	0.107346480938698	0.310242433194428	0.37075344930993	0.21965579291381	0.339593720654883	0.0477469777680989	0.141596132816093	0.771809767873431	0.179018505573134	0.0724481855483757	0.273420958877076	0.700337572795126	0.21667443413604	0.541402966375786	0.605463594167118	0.203708469195869	0.762690447212604	0.464071247351215	0.105787679013775
ADH6	-2.83674351869097	-2.53925173836059	-2.73490362577507	-2.98742688970393	-2.77124288104784	-2.95398579862877	-3.25960989800779	-2.8653188098311	-2.97248963044881	-2.9754376782173	-2.65454707746685	-3.01184575020367	-2.90940044199779	-2.73634797305043	-3.47774287246769	-2.59794084947752	-2.93440145265216	-2.62308614278178	-2.59376854862635	-2.83729210874654	-2.83817307288709	-3.28754947421454	-2.82313905637274	-2.68723510040202	-2.97093226101467	-2.59446379213564	-2.54469492704397	-2.90714840795564	-2.76691553053994	-3.18576427384937	-2.590414907128	-3.15871090901618	-2.51190242693578	-2.95041254355822	-3.10374698308365	-2.76870148226951	-2.76745330270089	-3.44054976134561	-2.82536598169036	-2.87364632463125	-2.50351607552955	-3.02222691233803	-2.62339012224638	-3.10545478527222	-2.75832602622873	-2.82805822881113	-3.09587088538055	-2.9749275894697	-2.8612001059707
ADH7	-2.8426647254122	-2.71324933452693	-3.06684216773218	-2.9686389798447	-3.23781104919373	-3.48108662466784	-3.41107007315296	-3.35757741215848	-3.3294213954388	-3.06390941133808	-2.80899480772276	-3.56097377328432	-3.39131651455374	-3.552706961282	-3.50384693974608	-3.22477680475117	-3.45303422311673	-3.18301946037719	-3.31858779491761	-3.34213771772313	-3.24796185558694	-3.35720166971138	-2.8632313788918	-3.26607424098612	-3.4920177292796	-3.08520611663692	-3.41140145152408	-3.19202532549395	-3.34071231382627	-3.12506850272595	-2.67828185781332	-3.46304103029488	-2.88986350164697	-3.15327640045651	-3.37728657767455	-2.66320967368436	-3.20677156761109	-3.38066286178282	-3.16104693909441	-2.92170733728942	-3.24187352739027	-3.22744576083177	-3.17932997121969	-3.37447769020699	-3.68790569562225	-3.66159047576876	-3.1771929933672	-3.46660671770295	-3.23004306720472
ADHFE1	0.403384446655327	0.209725595832966	0.236234178087831	0.138571919527646	0.807176190877385	0.807492127449764	0.467214514553508	0.284459133107993	0.69259060799887	0.218772080463214	0.153395834886842	-0.141658771748343	0.979265797789857	0.781743092166028	0.626654051009359	0.190632681481695	1.09793565019711	0.394574899799247	0.291707682520341	0.240318067072316	0.725331864590663	0.743117046557733	0.158096791705134	0.164276287604684	0.676818529470191	-0.121715524715235	0.109361814290824	0.313031302930063	0.687575113883605	0.202424727895618	0.857742202813824	0.517175066634589	-0.0189366253243622	0.00490336446827333	0.794352568725899	0.328380601213573	0.149703780165827	1.09486382824282	1.06589993522786	0.35180621278854	0.565347058924985	0.730181176212098	0.390245191924874	0.908483491679912	0.746407223132171	1.064881874658	1.06235134227226	1.12808853464643	0.894665623120377
ADI1	0.284680191513131	0.563656251174273	0.534835734241193	0.414869758227307	1.43268058206018	1.25180722773808	1.4159084226489	1.0990925619466	1.17334369567956	1.56451179899423	1.22300009665849	1.26894413185221	1.39025733517154	1.43004112562497	1.38257113396247	1.14828201002168	1.36297543092767	0.0380346030952643	0.196037599129371	0.187415437283514	0.501385327627074	0.192632406877522	0.239186463797556	0.0573930965672699	0.152253448716178	0.168246844792813	0.342707507707704	0.543924860245893	0.629298481800999	0.470427768448568	0.589638648918573	0.804140363895295	0.736870876638118	0.525384684181502	0.825281521302014	0.503786088020549	0.643668683906957	0.971017379094249	0.995681182975842	0.521046831051905	0.403777423013509	0.74869481581887	0.581251192538017	1.58877057211792	1.62313966401746	1.47512341538324	1.53259160868559	1.44136996230423	1.33730706959921
ADIPOQ	-3.17756537246712	-3.34465792193228	-3.00932203564803	-2.44407651816902	-3.2996178550574	-3.13466901188474	-3.21446122984616	-2.79119682135717	-2.96139564319999	-3.40663169453836	-2.97749060869807	-3.44774321548619	-3.14435218262063	-3.14519835318974	-3.1470827040956	-3.35537384653808	-3.23969456545876	-2.57421531327038	-2.76537170302684	-3.64762912205287	-3.36035406112512	-3.28554692152875	-3.23111985489316	-2.77972342727946	-3.50243236218232	-3.26702564660082	-3.46885943851757	-3.46253271542664	-2.99253932601208	-3.47522469998973	-3.10648662306275	-3.64311170624011	-2.82793917484122	-3.4687488706343	-3.54916626856713	-3.36320714178836	-3.31677884965639	-3.2499281519332	-3.69728402285009	-3.3744804715482	-3.24060323901621	-3.2810267853514	-3.31447524362937	-3.29560751288373	-3.34136383595132	-3.1242036718195	-3.55093543280583	-3.59278873776187	-2.52431064099128
ADIPOR1	3.10425155617252	3.45123524344255	3.18988503556416	2.4642140104903	3.1882673619678	2.78271643125308	3.38626486456483	2.57438016346959	2.75729179077477	3.02201861040079	3.49463159749119	2.6196280900849	2.53893851710157	2.9030223266839	2.14582090327663	3.4755834072845	2.76748195302693	2.43182482988642	2.0718255440666	3.3926814992813	2.89693464069628	1.95666259628766	2.39215703381253	2.69263370814413	1.6614189878183	2.38224633595243	3.18356523395573	2.10288088602046	3.00621911581963	1.40720867766974	2.67991792342916	1.68295405765312	2.46886954400858	3.00681528147935	1.67994404821572	2.39534144236591	3.07388989388975	2.07265837570542	2.68818092793814	3.35402182464562	2.18412992942452	1.43849799316228	2.55666712731992	2.73656543512536	2.94525401831316	2.53710754631355	2.17890762684341	2.52950345192101	2.24779172398228
ADIPOR2	1.52789679625786	1.20698207623452	1.23497884515956	1.17469977329288	1.39353841609676	1.19900612217339	1.3121951641937	0.929154430518127	1.23717584184579	0.151487297121686	1.1283310677595	1.28583485304598	0.898737059710168	1.21732603513157	1.44502119203519	0.737286298167513	1.42043850905115	1.3675885149157	1.42664087698901	1.70623463634426	1.74515345979275	2.18936295339049	1.90918475301321	1.84127979857664	1.81885569283122	1.80205459738429	1.85098051050214	1.15147040716871	1.09244081489686	1.3099761473174	1.23309788061475	1.67432168919354	1.22128764555163	1.19004488249708	1.64890467103593	1.05605316094341	1.24444264697749	1.73343061293166	1.75943543210094	1.21334225294937	1.45285184863466	1.61488046138013	1.24773946070014	1.47830268385834	1.05880091592601	1.24823168294385	1.15706777095636	1.55509671333673	0.906422791793617
ADK	-0.138286371958249	-0.252276501754799	-0.339225339642107	-0.315757786828692	-0.668668959881146	-0.02372792287245	-0.27130919453345	-0.958558528175315	-0.162350804579202	-0.120461874380356	-0.461681173379643	-0.567786666702821	0.105580802397913	-0.425262263735382	-0.448928932360239	-0.107712816080259	-0.387158710777222	-0.578953103117336	0.518206083195891	-0.450250467924795	-0.418143316843095	-0.160212068379748	-0.604712028042154	-0.566313128806815	0.0458711076127517	-0.122863617648711	-0.776505099179189	0.127673376969863	-0.331053625796287	-0.0643143721568392	-0.508199035709221	-0.272595338242881	-0.496798119537074	-0.380893008039486	-0.639319386874993	-0.119648110226399	-0.413627567773015	-0.280982662018806	-0.872854230638857	-0.221883022732809	-0.232074482255984	-0.195163671447925	0.316845816144626	-0.240106119869544	-0.975986803135701	-0.281053228526926	-0.32113397196616	-0.245304777026272	-0.139208025172255
ADM	2.23404879230599	1.85837233812195	1.62437884635279	2.97283644681487	2.07629768603376	2.17564579101552	1.17735196589193	2.48365641475142	1.62931577463824	2.01278899085639	1.56701480824778	2.705569924116	1.16431293020005	2.10390466220269	1.87309416214245	1.8549863022879	1.95423579460397	2.48321332458913	2.30362023547371	2.48365641475142	1.53974161378366	2.15861999060146	2.98584753617288	2.76455321051593	1.94800911939274	1.82630217711152	2.20176214118327	1.95134308116021	2.1316192164495	2.41979799231893	2.25439846052248	2.31227971583789	2.19950513098514	2.16076586132616	2.93842584607445	2.30330645580232	1.89812503560899	2.50137771835248	1.98982790804445	1.53622670330651	1.3060794507275	1.62415359827404	1.14479111367025	1.99436767279589	0.242123817518726	1.83519093393981	0.912193811067488	1.8766846222746	2.08562539023583
ADM2	-1.51362324451205	-1.31376444209095	-1.41141682049916	-1.40862957694424	-1.1522713693462	-1.16973327987356	-0.85370817903	-0.787537961865639	-1.45873588314137	-1.06605134593864	-1.38441388932981	-1.28483927099439	-1.16433720706734	-0.682182848276576	-1.16640097724877	-0.316010334392439	-0.849926414694778	-1.47397833962192	-1.28658424531478	-1.28227188221917	-1.33600140966762	-1.20401183332404	-1.3109363524648	-1.02148608676071	-1.16470750992171	-0.912337333066251	-1.14317225908328	-1.64474001827965	-1.43495429696037	-1.26378955820771	-1.55252267679382	-1.751777693817	-1.09359799152663	-1.63293090309533	-1.17182843923329	-1.45587961626128	-1.26009460456205	-1.44372411141532	-0.918140881243769	-1.44173225708591	-1.586831528134	-2.03478086802142	-1.41981609558794	-0.955134786611043	-1.52784213727426	-1.27287715518029	-1.30763768815405	-1.11652982033409	-1.14393509335481
ADNP	1.51483623049454	1.29498036699481	1.3210411430001	1.2063260092783	1.81696514375727	1.88696006259452	1.63530581993128	1.80657227298835	1.36529110632533	1.48900473028584	1.43114093487991	1.82107106733392	1.97252497272956	1.81982815296448	1.82153920595823	1.60035675322202	1.95485498703935	1.41574048831681	1.97286972149172	1.16622419655375	1.27394639911635	1.76919522858187	1.10360220486216	1.3049858522186	1.89974654587231	1.2519044965356	1.33039308952137	1.35440020473693	1.71613894408892	1.75428660835911	1.37316604406547	1.81129862574648	1.50179440783368	1.39150505769932	1.83840168225678	1.28721416043079	1.41428117955797	1.9770500772327	1.40529111140589	1.29988579612238	1.32051960033902	1.73929299086632	1.22516901287515	1.91535516075599	1.98862060288913	1.9406587378816	1.9076924616907	1.96106668957265	1.85450106672372
ADORA1	-1.4962117422453	-1.29842265233737	-1.42274674996058	-1.14962504035746	-1.55890872042745	-1.73530793334599	-1.59657768667177	-1.81116699936553	-1.48259497048929	-1.4971361589496	-1.53893311234526	-1.71417242177879	-1.80850589370756	-1.63380789440681	-2.13345777797527	-1.39945902933389	-2.02524060600062	-1.59908302269542	-1.42558173998161	-1.30490411143056	-1.16567688499066	-1.69317675191693	-1.50966120971336	-1.4724940998579	-1.90675878135357	-1.54979961812241	-1.5982212987643	-1.45487078710093	-1.51494645568067	-1.98523293126709	-1.35756686302258	-2.16364157580357	-1.37288123147526	-1.37293336170799	-2.26273835110161	-1.50850827694797	-1.64165846086681	-1.94919402511713	-1.54192457812491	-1.25220441079341	-1.51370121809662	-2.02113289220353	-1.46138400626385	-1.72287111586593	-2.08203762347936	-1.73761436928479	-2.03860326445695	-1.66633753059771	-1.509160740294
ADORA2B	-1.21575661511795	-1.01160906227692	-1.16117042532205	-1.33488853202108	-1.85377119645075	-1.66644730159365	-0.935119025378955	-1.49630962692479	-1.1191871319728	-1.37980970538138	-0.803525377059983	-0.495692553187049	-0.294152714662671	-1.96017060568327	-2.6286314343339	-0.842455817310301	-1.12117688231095	-1.57491677026256	-1.26868786125248	-1.22680220820177	0.0823366960739071	-0.772114202499874	-1.59135529824399	-1.04364771993515	-0.658456169419904	-0.666973358443024	-1.37680687458714	-1.09637440923326	-1.37712841987296	-0.432841855935628	-1.23473901433947	-1.1145294176552	-0.338579626324214	-1.31815068725997	-0.458038576643431	-1.30577565847654	-1.32368936806587	0.214271113966108	-0.0921981633682455	-1.12402618146464	-1.09402537291537	-0.877811925259135	-1.03900266809733	-0.934552641142004	-0.958113051005834	-0.850086272943895	-1.03803036759509	-0.731165465634422	-1.27015493849174
ADORA3	-0.532302361502207	-0.670956664966333	-0.122883167847638	-0.772278393313329	-0.124904377680012	-0.760553364256238	-0.328336148009857	-0.312367625970564	-1.49881080058782	-0.882231580611448	-0.0927578949136282	0.362332637488562	-0.67573293482816	0.230860994575336	-0.312174866508861	-0.757393521092356	-0.234843265672675	-0.508140092223585	-0.494885901050984	0.140512342624137	-0.136912631509156	-0.31400676909374	-0.563302138758844	-1.01088347538356	-0.255771115924307	-0.68325525865147	2.04806719682069	-0.562025209960955	-0.469275181566114	0.701069033178775	-0.511628522826866	-0.277070421957384	0.351005632982353	-0.863673540636268	0.0533114285484491	-0.507470989865878	0.875525495925529	0.318614261830715	-0.0707632945372856	-0.471588194480508	-0.639170155545686	-0.786818486508946	-0.692333001328591	-0.400555040586885	-0.183143909612049	-0.28414930416862	-0.858783475557456	-0.660257670871785	-0.66732656108635
ADPGK	0.920587198704978	0.701689713640493	0.702042716508468	0.909257076442813	1.1719264556652	1.15360358179635	0.985848747795034	1.12500627743729	0.659730536844431	0.760746716332997	0.785094744076402	1.31226896617845	1.36743621573684	0.830094068562706	1.21565047896209	0.177799026225606	1.25100437660542	0.942476084213248	1.37813691331298	1.06668286211009	0.825720358541696	1.41462001051648	0.73404252804195	1.49764902877182	1.21977005795808	0.901089956284072	1.10404649404038	0.898228996767282	1.51901911360335	1.09393837649712	0.848855141214996	1.31002071814938	0.950213384504323	0.873538383652113	1.47225204832185	0.883100026743556	0.82845287673698	1.26467905428277	1.28522128389568	0.739851234708224	0.751033365287107	1.41768659138108	0.71169294407959	1.3048354866859	1.27369584235141	1.2131067427034	1.10218350543766	1.28920283643043	0.987906531864547
ADPRH	-1.90566197634159	-1.20218818087644	-1.74751864705324	-1.66681707942806	-1.10713710530233	-1.77767043525096	-0.820426536489044	-1.0245612152781	-1.31625348704205	-1.95945918231049	-0.428359144274929	-1.14336928904884	-1.56279544502327	-1.43704135168708	-1.41949655296137	-1.63970355781964	-1.52915225373717	-1.71077749792421	-1.87054445225495	-1.36975669006916	-1.01094310722508	-1.74633360316352	-1.58439171745685	-1.37213349009427	-2.01300329360855	-1.60349147286956	-1.21171347776142	-1.73023569553197	-1.90790842564115	-1.75897452150075	-1.57203613435644	-1.37572177003427	-1.69691194596319	-1.26880781394169	-1.90520733477959	-1.13887728040912	-1.48588555903981	-1.47590113189112	-1.66740954986598	-1.61823849142861	-1.87886094215761	-2.5824000322198	-1.57738196481154	-1.51079297738318	-1.52090666954264	-1.48588555903981	-1.65576670753056	-1.68332000843848	-1.52461470447257
ADPRHL1	-2.23104056445993	-1.97332271839701	-1.87027853596183	-1.85997736282208	-2.35948146749851	-2.24511882909254	-2.31305294246958	-2.08440691861319	-2.37216021206916	-2.16051288655262	-2.22646743742541	-2.56738252712443	-2.17082601215138	-2.28004360569871	-2.62528377422611	-1.87577245886302	-2.43628519258	-2.31656818934965	-2.42024883603845	-2.21660961393961	-1.71587014890161	-2.32120542210395	-2.19758822085963	-2.58865105705906	-2.34747037094436	-2.3681356867891	-2.07111804509893	-1.64536850727064	-2.36386449360573	-2.12726274337199	-2.06240179084847	-2.65657594677407	-2.38530089058595	-1.8530908525599	-2.51293397319516	-1.92227018248923	-1.66377846038271	-2.33130009725226	-2.15574969001257	-1.6876265888421	-1.96306211363201	-2.15513762272127	-1.92350563062938	-2.45364154894765	-2.33122539227556	-2.60918679496396	-2.1374979064048	-2.27486313495034	-2.13389210924926
ADPRHL2	1.67401861159845	1.46876819269659	1.30749277764799	1.08913615460736	1.7919299077369	1.76836901839234	2.08407916721488	1.57054704166005	1.9781300632702	1.26438694533412	1.22323343856716	1.49911631273959	1.78983444436452	1.96021633720887	1.95222516287315	1.50386573153409	2.04428271695884	1.83491345750907	1.524830947677	1.62740696219549	1.55028910950832	2.166617055651	1.6863250726182	1.36465845549297	1.98457641445103	1.82345493052812	1.77263972399725	1.91373728769335	1.47437816926778	1.54236677254318	1.60288917659744	1.81737566604333	1.71182268219052	1.57391347459818	1.93677548260232	1.35103168013451	1.41450142884109	1.86424286808982	1.59399927970281	1.57467853394701	1.56587771139672	1.88788857413975	1.48823840311145	1.681465585377	1.96753903406376	1.77746122780666	1.58265903427809	1.91099991757324	1.25089466999937
ADRA1A	-2.75482739485362	-2.6076542726301	-2.55353033940187	-2.61446480556817	-2.86839318513289	-2.94174219762399	-2.83854746900258	-2.73752674947302	-2.67819475965087	-2.77274799342465	-2.35094486329518	-2.89012666378345	-2.78050674757638	-2.76362536094812	-3.07873975030881	-2.72480821323578	-3.10662990503404	-2.68288442848017	-2.56766252276523	-2.52102540399867	-2.76666892271084	-2.81163827797075	-2.60997863972217	-2.48918991317696	-2.97420305481823	-2.53328759712495	-2.60304422978852	-2.62104726063234	-2.68462205636296	-2.52576309741787	-2.56792492534037	-2.88849670904932	-2.46170068240033	-2.6319201350681	-2.8819832537006	-2.44996505276949	-2.57641131319913	-3.20708260476551	-2.6928840989219	-2.56104894614413	-2.75664429054292	-2.86295377532777	-2.43896694400014	-2.80481847824802	-2.78575229393415	-2.89831256620904	-2.7861248831541	-2.99751098749585	-2.93294356321428
ADRA1B	-1.91604954691554	-1.80988614541906	-1.11518972694391	-1.78460608816763	-2.15104491024014	-2.77698924668688	-2.26752074499742	-1.93700708448515	-1.98563023948465	-1.68349503562389	-1.81011340210685	-2.40066049312194	-2.29261636923872	-2.22908679419328	-2.38429869815021	-1.93258364107952	-3.07659373680989	-1.84161290147974	-1.9418313096861	-1.46482719749571	-1.87093382135187	-2.42079500945404	-1.88204535465995	-1.80523468016335	-2.51574913073819	-1.97356992474068	-1.6817858777839	-1.79680275189886	-1.5712214035369	-2.10760632194765	-1.92415272945079	-2.24663344757361	-1.35650851548781	-1.69095515587584	-2.3039152792075	-1.53992003270572	-1.77941113532019	-2.39118176739858	-1.9374918713061	-1.66771494369876	-1.97757658710616	-1.92161069398384	-1.66254040688376	-2.50081885571312	-2.20990243311085	-2.86640120004646	-1.95346228312371	-2.6997170943137	-2.37809768530857
ADRA1D	-2.42391935982466	-2.66060610143436	-2.62996327511477	-2.28593648506884	-2.37192632709983	-2.26823225047298	-2.71092310807174	-2.09710714578973	-2.36723592652117	-2.54115175811149	-2.65999991760877	-2.31406204328429	-2.5912298080173	-2.19032204978736	-2.33243155274902	-2.60273076282951	-2.36264971863285	-1.89746773103835	-1.96264177931969	-2.55620611434978	-2.66927871113365	-2.04262162952559	-2.0613667622961	-2.21391495824962	-2.42151950565595	-1.84182081679235	-2.07436509847653	-2.49057092113169	-2.27738934918402	-2.64661639938022	-2.6416781515755	-2.1713415362406	-2.44670647639371	-1.75727483437904	-2.27706087865669	-2.6078050249721	-2.48414807235523	-2.34035550355874	-2.7928223891882	-2.6369475961038	-2.84708531813053	-2.40448648352497	-2.60559883459889	-2.45339124193641	-2.85299983646479	-2.37864673312888	-2.60170326806125	-2.50091729432528	-2.55599600970949
ADRA2A	-2.77725896765708	-2.44007192967624	-2.47278458053237	-2.63508898287764	-1.44542647532539	-1.72356267410872	-1.65460441038713	-1.99701526483605	-1.91945317804938	-2.43760357045969	-0.884028222000155	-2.15900378265496	-1.4863818047136	-1.53335256350198	-2.14600720631912	-1.2271064497004	-2.09672327415515	-3.03063262503246	-2.42758162215537	-1.37267335529634	-2.89283339688005	-2.89957086793211	-2.68027750779618	-2.72909071909286	-3.25248078664231	-2.64906164165151	-2.35399987082961	-3.09894885432502	-2.28304470039152	-3.14861191813884	-2.61755691038465	-4.23379707740776	-2.91804551926722	-1.49994847066719	-2.98064524002484	-2.51061441415742	-2.20803119715041	-2.55176154847569	-2.3035016235168	-2.06503113861586	-2.69610642193063	-3.29903751112137	-2.44487926690109	-2.16170290052383	-1.7145391936221	-1.80120231107433	-1.8972254656222	-2.07679780899033	-1.11285949881218
ADRA2B	-1.62961190353399	-1.47116990510514	-1.40293169765737	-1.55866417155412	-1.29608220948615	-1.55248767544031	-0.994763905318188	-1.14133542503167	-1.6853942929844	-1.42881504809304	-1.61419434888146	-1.13306155415356	-1.29924918598234	-1.16799054798501	-1.55671710775087	-1.51086680225699	-1.44735139217424	-1.17212817925871	-1.57547130115924	-1.56120911896676	-1.59260822198139	-1.45700348029421	-1.30558112498054	-1.50012039434421	-1.65325282297947	-1.80411793442789	-1.18607949022359	-1.46264738101364	-1.63916967371147	-1.58041087499642	-1.55482691483704	-1.49340586465657	-1.52965365682566	-1.52771450239137	-1.38207062580072	-1.55698493389057	-1.52018651120991	-1.67589980184881	-1.39918050486698	-1.47040389597113	-1.74891339054034	-1.56334967406474	-1.41422622703011	-1.31250943550414	-1.23626842834892	-1.40704772851184	-1.22892355268581	-1.35508998472106	-1.05696642670396
ADRA2C	-1.25588290982392	-0.856601696323241	-0.670898604220843	-1.3898541661881	-0.492567265864671	-0.970703924502795	-0.921751882518328	-1.13724937076265	-1.47152560611476	-0.91537097759743	-0.639237549512122	-1.1677565368519	-0.803177622946446	-1.28804489740029	-1.16904054455413	-0.769848910605694	-1.31842152386242	-1.42665958564992	-1.44799781174747	-1.09167556707384	-1.58717282668211	-2.04334115300024	-1.47418738343633	-1.89002699787106	-2.26949489361705	-1.84832531131892	-1.48951041048708	-1.93388596277523	-1.78232400928991	-1.86115472463754	-1.20457190489486	-2.16194270883836	-1.53764360773192	-0.716629833305109	-2.12374819222431	-0.918710226711147	-1.04223807889798	-1.47246859988114	-1.37450762110909	-1.44405944681424	-1.75036727172625	-2.24782109053909	-1.50865478535658	-1.39807737963567	-1.01873418062116	-1.20078185230065	-1.42843492166145	-2.0526882663946	-1.06623174419172
ADRB1	-1.67099004691142	-2.40303524950877	-2.09526177615732	-2.29012805629128	-2.43089052932961	-2.62252693420358	-2.15355091275522	-2.47184714542057	-2.32001781032839	-2.44168699074846	-2.45772249650551	-2.40525699395036	-1.96029114069188	-2.66428850355936	-2.46321212521771	-2.26151581984261	-2.79594074137195	-2.3622889656235	-2.57678559578259	-2.06851230255696	-2.21718683687693	-3.28987416482923	-2.23752893362875	-2.13261598900411	-2.57916125257788	-2.75527550149408	-2.58143896385158	-2.16251139784319	-2.07338821664759	-2.20232656155749	-2.56347382803451	-2.90060770241512	-2.22345239920504	-2.31408950944402	-2.63399707587002	-2.02807169999748	-2.40406891948532	-3.2958650276137	-2.57180236239656	-2.22743222094679	-2.36519220193926	-2.51620955977625	-2.11668291926386	-2.68891170101945	-2.2008494463733	-3.45852538091749	-2.74384074040437	-2.49106951540654	-2.61690659621609
ADRB2	1.14891069620301	0.42510783239306	-0.151871339246451	0.165324125998215	1.32061510701665	1.37500542370182	0.630515920145997	1.19335737077441	1.34587132754121	1.11933475312482	-0.379656141302918	1.15230107088025	1.29712036483752	1.28087674347364	1.35146472985314	0.632392320366755	1.46496055496745	2.08318414236728	1.14347113882826	0.810243273366185	0.988343149220125	1.5492357286682	0.53943056715402	0.605177413950901	1.23161347504314	0.849803530444598	0.902140172108597	-0.205806030048035	2.13540289959594	1.66645171536695	0.841280122680705	1.38673145373299	0.862767350836204	0.476311298404473	1.45532078647581	0.99934865511926	0.510453702253436	1.55383185032053	1.49606240404721	0.419854345249224	1.06429805757794	1.52917105152424	0.500514558876561	1.44225520185245	1.3492710709171	1.6000833413476	1.51458368042921	1.46965672952425	0.822826162815751
ADRB3	-2.2355467940711	-2.49887839838727	-2.40608678029583	-2.66927271721365	-3.18976266957719	-2.5864443209245	-2.78057979856612	-2.83638575823267	-2.80819947284044	-2.73393623651916	-2.52122219460012	-2.55926591414359	-2.55691720840114	-2.56084979807718	-3.20830759017216	-2.44106366296301	-2.74406011095724	-2.62004939084121	-2.60416611670351	-2.27306636168373	-2.53023758340025	-2.79707211244981	-2.61158317029057	-2.51222406460016	-2.59250773786831	-2.17973886379272	-2.47419166391105	-2.39996677389653	-2.14881230473024	-2.29379794366228	-2.59914381411185	-2.80692036326803	-2.39192158402298	-2.27640039297385	-2.87143480142627	-2.35876364329033	-2.49801105757605	-2.62529171139222	-2.39440097537045	-2.42735861782752	-2.62217791617578	-2.94090028069776	-2.35823509716522	-2.70237027985217	-2.82884649716777	-2.49875920665145	-2.48781350411601	-2.96296851509238	-2.70845408977403
ADRBK1	-1.02837649460653	-0.710233951092008	-0.745866581898384	-0.683520497124412	-1.17878524403728	-1.02514286745106	-0.96895345278531	-0.796571015270487	-0.606669817608212	-0.83387526372775	-0.713083136159968	-0.770948354345898	-1.00959650995495	-0.720550044204515	-1.19324337220415	-0.626584003662108	-1.51763753479674	-0.822557823380247	-0.684236701120898	-0.83475885587805	-0.536318783265091	-1.0689559799965	-0.749727401657631	-0.86907613917656	-0.928525404086778	-0.750690118983995	-0.897815239119038	-0.67833906544078	-0.445338055273539	-0.555258737364973	-0.490082898010839	-0.743525512187287	-1.02567506109107	-0.63655036237284	-0.784140171477006	-0.719115838889589	-0.900053974805803	-0.899171358296636	-0.952884935841384	-0.391414669282358	-0.642564502529986	-1.11147756462349	0.343156642458378	-1.21748509185682	-1.1336581337085	-1.0611077275648	-0.739360277234412	-1.0024159984428	-0.83534106703757
ADRBK2	0.251269672798355	0.312629282499499	0.402882108241317	0.497675611388912	-0.153159339871238	0.476009311195506	0.54268633567897	0.479473729358711	0.538505033643372	0.720750704801017	0.0649315841875626	0.355348201259496	0.486984539979339	0.484918075323086	-0.0252368346762632	0.494287260909315	0.253283472302712	0.160887071155767	0.347851996083802	0.244903487125086	0.221446484691378	0.339240132888102	0.550845449220889	0.253368521138917	-0.237583928077306	0.344325430578751	0.0814140815307684	0.311214710230244	0.310984330452659	0.346913325336334	0.16663029046064	0.572154149626639	0.110460798536228	0.377173394377285	0.382892749503354	0.127077223774064	0.709076576199725	0.0499112804703325	0.653311982094052	0.493634235998757	-0.0636679271271332	-0.278308367297415	0.243428784036919	0.125023687284188	0.33038797830324	0.563674471750689	0.0407953037345961	0.261849152626796	0.827695831338684
ADRM1	1.65985067192281	0.894005338632217	0.778959408154842	0.498118054138859	1.31966445423417	1.05207087835923	1.38412568651067	0.611408932126507	1.33045544343423	0.734514068082845	0.968343922693204	0.972331526263975	0.82088749037157	1.47969340828554	1.07292454402241	1.25893732981622	1.36046499585586	0.238884494204315	0.153135982103844	0.997638885540742	1.28584007369166	1.31216801607677	0.761828305009942	0.802435086400911	1.41168090285179	0.88444290649924	1.3821992622902	0.856718239828073	0.33468290494663	0.442882992300498	0.90279409627897	0.890458943085785	1.09176833208494	0.965592334761351	1.06972537486451	0.426443404788077	0.703474600039943	1.26756100295207	0.880162187562369	0.906575276721017	1.63929249370332	1.22043798487832	0.912606779397608	1.35855841850584	1.21465418681315	1.20084682910444	1.10001400667845	1.34057513169991	0.610225946638531
ADSL	1.02260472054485	0.832928986112661	1.06287773011896	1.35679818880858	1.08245670099046	1.36085210128801	1.02488806727454	1.11872812372931	1.02428519964634	0.983455496037637	0.836314654708686	1.11896548147112	1.34397293394279	0.504226634543734	1.53230677935061	0.830819227689387	1.29710373773589	1.73741264187106	1.95229198067576	1.19597510486389	1.39026087224491	1.59159701895966	1.20278842054777	1.71064537423072	1.68435516556263	1.46253311070675	0.862339101364667	1.09527735816081	1.42906301186831	1.78627014117485	0.919536841846936	1.5028146277387	0.870558625472323	0.804889351118602	1.5722895418258	1.17657069021578	0.905948177369501	1.46810005398644	1.64927029389296	1.03430298851346	1.32929494817086	1.79759550976175	1.14257461686257	1.44011210668802	1.37961337942557	1.3926004460361	1.4035730492625	1.4693828340985	1.17491268979583
ADSS	0.821453085165033	0.245681974191643	0.220839107216102	0.0614136446659923	0.837285817188937	1.04537279364883	0.94188491691138	0.80931715184795	0.680531673477994	0.440684796555942	0.271482833962422	0.439214653522036	0.868027715347019	0.805024600384135	0.95483903691775	0.526211678643966	0.979836016469064	0.737304328632752	1.24809335019554	0.41158272122967	0.980142286323909	1.08989806471242	0.419930831818653	0.291359072120478	0.993463505386596	0.663512309863724	0.768857098830153	0.403093680083538	0.532829872038149	1.15304665291983	0.405702117146598	0.840256870247583	0.44436376262672	0.372278009251935	1.12175772267904	0.660838533134829	0.519697813254148	0.79056085423175	1.40108852086752	0.220133178399154	0.118113423671374	0.831824719150306	0.121785167378884	0.913810997410049	0.629430112101132	0.701825926461981	0.765295389912476	0.968313703818474	0.319106243574378
ADSSL1	-0.99001580595373	-1.09347376876506	-1.11081711463573	-1.28418050972607	-1.36463500720823	-1.4914354800231	-1.44843606512609	-1.60734714327878	-1.39122530275706	-1.22796452527539	-1.44605622970523	-1.39706103746071	-1.36269890096897	-1.44881518972377	-1.54413338663453	-1.39995314093373	-1.4505968108887	-1.3556016844457	-1.57235488365581	-1.44120336503091	-1.0750934373674	-1.47475752659422	-1.24659398400253	-1.27905998605438	-1.36463500720823	-1.51472816601133	-1.53783562308402	-1.03440399892979	-1.11150458141771	-1.36987379300036	-0.879553435471343	-1.4825605144947	-1.18013491550515	-1.00780956318329	-1.44964156357915	-1.345728319553	-1.32683828324809	-2.12807153199836	-1.31833162627414	-0.729480796064003	-1.095445182593	-1.28300583070559	-1.04315778459318	-1.44058222241725	-1.56021690581288	-1.59078571324505	-1.62448464371738	-1.58084088240526	-1.65801673588138
AEBP1	-0.517709666204135	-0.547625772031341	-0.404419906071272	-0.749815710286046	-0.651823636131054	-0.459210301628587	-0.528500372746374	-0.815607323095116	0.0297227742373858	-0.548912069586357	-0.405734553154413	-0.803027562279634	-0.890357301098237	-0.731254233731144	-0.58308741488198	-0.20945040667645	-0.645729197648382	-0.769270946427809	-1.11273099148741	-0.415295982866094	-0.662031071168028	-0.542450221237099	-0.194548439461907	-0.502850014854818	-0.478470454966093	-1.00472008145257	-0.658244737523181	-0.181176161608348	-0.856094506534442	-0.713139495019166	-0.751012049393989	-0.563881597272566	-0.841787552171866	-0.129589899702956	-1.16114345832683	-0.420995123510837	-0.633146769864316	-0.920832251360614	-0.981864860906083	-0.0875852451292379	-0.542284404805324	-0.672728949181214	-0.512844712934802	-0.6893737543212	-0.530214262187983	-0.86603077538579	-0.265342849407759	-0.463329333771859	-0.707364161633144
AEBP2	-1.89859780879001	-1.38220425170638	-1.5031132317736	-1.35648162440085	-1.23263622255424	-0.596966206473792	-0.782738970352018	-0.528928747454053	0.286730249252005	-1.41303276328414	-1.67253082486232	-0.999428696521194	-0.880174065519815	-0.842799181154734	-1.02310092902647	-0.553834588027924	-0.72760675088258	-0.736745312614455	-0.819244533449604	-1.68645703039837	-1.56926342172402	-0.673387520904017	-1.4338035392629	-1.69125703997908	-0.827161872649368	-1.31945233707121	-1.39853603532985	-1.06513857441739	-1.45394610356475	-0.541697715768186	-1.9584601446893	-0.71174018497614	-1.47203140614144	-1.38068325332071	-0.913102684963189	-1.41986634351171	-1.36239807423091	-0.875655773444869	-1.61350332828706	-1.48380015688502	-1.92856616802817	-0.895808472457448	-1.21699986764921	-0.783978187593544	-0.994687977872729	-0.981493941276766	-0.788173142839282	-0.806514537169597	-1.80921511284975
AES	1.58134779546753	1.40013287377921	0.9827435275829	0.916190024766024	1.20936785304956	1.12801399702145	1.753929581742	0.607678320079454	2.04162006985788	0.86313450932887	0.966874326302185	0.465069350246262	1.41379102323183	1.7855173768046	1.44962484615647	1.92225542347606	1.72709020532539	0.913472258934019	0.83722678098798	1.64662443422512	1.57189602015501	1.90140662120036	1.15459769325045	1.16669679161855	2.46037431894326	1.10704299002373	1.45578369787753	1.04860167625904	0.718368403615325	0.921030803983775	0.814630569640982	1.15296704758468	0.702903057206826	0.97254312570981	1.2044179064068	0.79174289955503	0.867695663540182	1.4220616359478	0.857547001738981	1.40907220778464	2.84647875271124	2.11181360817283	1.44579861935138	1.79708443440407	1.67488617020668	1.74778503089421	1.88621959863892	1.69080046836255	1.15816419694161
AFAP1L2	-1.68146853513513	-1.49871113704869	-1.10981345713886	-1.63014978166146	-1.32452051083511	-2.0927320651434	-1.33565086648694	-1.21051051496059	-1.674884936504	-0.606388190076389	-0.65451424446599	-1.37704483672648	-1.5791286697968	-1.57612597588917	-1.72908564677151	-0.611845659335864	-1.8103466619552	-0.943711165036503	-1.70348047518805	-0.797230547833734	-1.85245714939585	-1.34063087978536	-1.37646975537	-1.6826229840503	-1.34674404746796	-1.16906015820263	-1.48660593967845	0.0308126739931989	-1.27939099393348	-0.738912112115449	-1.4971892508708	-1.33600428551577	-2.0198242510156	-1.04944548884177	-2.02015633410493	-1.5332613470266	-0.937445233289573	-0.987595819909502	-1.5264170395427	-1.50739585696665	-1.71196773868299	-1.40315937138641	-0.960345950506097	-1.32465130745114	-1.28247346640007	-1.36202494470887	-1.1602893623047	-1.48088820092413	-1.31986442662793
AFF1	0.327133792798168	0.0753742048530892	0.195812763100507	0.226412633835983	0.822085940715005	0.687056425136494	-0.101843280828136	0.7697516122191	-0.406385592046568	0.0184619683918946	0.140471038133465	0.881727886769788	0.610146225814368	0.371022659093264	0.499780570157448	-0.0885211237899013	0.580429445096144	0.563186158510684	0.631300933820027	0.0942548375795163	-0.0529961233847722	0.717970753327606	0.0541141293239095	0.14514556897246	0.622394983804793	0.748519727843111	0.257623214364099	0.303230076028032	0.404104820713737	0.148147955211637	0.243543167959647	0.6584476294095	0.490169347066172	1.30809893132298	1.13113509638834	0.156411341523722	0.22683553712625	0.675552996979731	0.0266968540627433	0.186607975467372	0.159020636874983	0.586039410201351	0.198274503008966	0.41172526509752	0.157288216808469	0.514028043509745	0.229317814976603	0.564021867068014	0.676200136985597
AFF2	-2.53819832520563	-2.30898533315097	-2.26469170815769	-2.57143978482177	-2.66980161903109	-2.62188505872838	-3.1959510806816	-2.98667825604037	-2.76896969183145	-2.42292621294297	-2.50770651776949	-2.90618030564994	-2.6407090535354	-2.68536608387472	-2.74361124667911	-2.46538996260456	-2.73859892143772	-2.69181106691867	-2.71413693948593	-2.74322594626581	-2.82420261731678	-2.86366613589847	-2.94453643521659	-2.73183721142296	-2.91581887794264	-2.42203099938824	-2.84050906554171	-2.6130539743622	-2.78856283220363	-2.75361403557329	-2.51906177256167	-3.02203187466906	-2.94654338036267	-2.77937558204479	-2.90153235496144	-2.47713679758987	-2.34039294053435	-3.24124580526678	-2.60501233711447	-2.29990037138043	-2.56898256754482	-2.77131379719367	-2.35072993559089	-2.74778045600612	-2.858707802934	-2.81758576976518	-2.99090187600295	-2.808800338654	-2.78830628311411
AFF3	-2.04991353812263	-2.12374401235147	-2.05376468378772	-1.98676139097739	-2.10645183753675	-1.64930820420719	-2.01214848458278	-2.11984027261221	-1.42685054578776	-1.52266413112997	-1.92148355955727	-1.87101299572783	-1.76537750483121	-1.91654737125948	-1.87165265797042	-1.74491531197338	-2.02358277642392	-2.20778773069946	-1.97487574280377	-2.0498802798686	-2.21898082189672	-1.91611774550075	-2.14274403083235	-2.32996267670972	-1.67897056569371	-1.66379784527533	-2.33026834845478	-1.974463762877	-2.29159280703304	-2.00933526388717	-2.30934067415013	-1.94528220974204	-2.10605215530979	-2.21035136144915	-2.53803767715325	-1.22134940262329	-2.05906105656496	-1.51994480313624	-2.24782527405465	-2.05946774959583	-2.24345839132529	-1.79299958252039	-1.99104255212233	-1.6183369295401	-2.09356127946278	-1.93133430260845	-1.63628691879979	-1.53878712744789	-1.86047917165105
AFF4	-1.71990220995601	-1.47533138820042	-1.4070086553218	-1.6753635202482	-0.941477553990067	-0.984131672159837	-1.11392585618057	-1.35897191393574	-1.70862432800279	-1.62079516592124	-1.34988754329567	-0.763815376170288	-1.02350526073267	-1.15425710161792	-1.01610006082791	-1.5609556743834	-1.11624683994506	-1.7606235972709	-1.50704597412796	-1.17628507035254	-1.64469952415615	-1.06874563667698	-1.59072559034391	-1.54918491931726	-1.1737758149889	-1.05627157274364	-1.2901392395794	-1.42193825962455	-1.64343003198928	-1.68568343005667	-1.40104294586442	-1.15148470802021	-1.26189993401778	-1.29345537523878	-0.995654107496961	-1.41565072722841	-1.3540291637529	-1.12556614817872	-1.6259970914062	-1.43474573366553	-1.3437709976574	-1.02908759237554	-1.46068220776658	-1.18543803806397	-0.83883820263618	-1.00415342922298	-1.00878166125117	-1.10619399623861	-1.10767000276853
AFG3L2	-0.120579406705454	-0.409341693551662	-0.227066341682351	-0.330057142429618	-0.0824022546194764	0.096779984997204	0.00606134181542732	-0.417470620191548	-0.0530775917805005	-0.454072384213278	-0.210599785956458	-0.154816147854539	0.0924939965234415	-0.360054912271833	-0.0237798361429904	-0.602671498436554	-0.0434603705925002	-0.359150655606429	-0.121032905038164	0.198521933884227	-0.257207980022451	0.208644226242635	-0.170365250771651	-0.211374112726355	0.215242279563964	0.0165985579515567	-0.336966811712792	-0.373214301898293	-0.560213701771069	-0.18835458431315	-0.303732359894747	0.0537088877676289	-0.479546142552676	-0.291431303665061	0.0910094659934773	-0.328568030596029	-0.370260708969	0.240885788349733	0.0699743008754612	-0.168926489670291	-0.17395425391021	0.124953120366152	-0.182475165908079	0.00601736748933432	0.0307088328394102	0.0202755248344188	0.0453802776697117	0.169468436398946	-0.532748662116229
AFM	-2.98699050100008	-3.15832107182015	-3.23599784064237	-2.95240265059617	-3.08689025928103	-3.47110884988482	-3.26883955317494	-3.21368973792786	-3.57035868911733	-2.83956950307709	-3.09804006125051	-3.0387198594994	-3.35196410358614	-3.31382673790912	-3.90743413978471	-3.15589884036003	-3.63259289829913	-3.28739488372006	-3.2442563965061	-3.44758461984485	-3.31079195123672	-3.3012679443771	-3.14751231672497	-3.34919665595312	-3.22728594213289	-3.15821503249518	-3.36516639481024	-2.05170675532912	-2.66062003386607	-3.23094025863021	-2.91960503036117	-3.1701737093912	-2.80985169935058	-3.1893125491075	-3.12914405608565	-3.07997711515508	-3.24236507837266	-3.47367927813028	-2.99538837650163	-2.89368998472878	-2.89869221185187	-3.44007299028317	-3.03257008990994	-3.24958236732159	-3.10049363511496	-3.50779297585482	-3.28594259466373	-3.54341838208039	-3.01675505994545
AFMID	-1.4294184551298	-1.09442576268767	-1.48039918211618	-1.87637786624706	-1.13216351981121	-1.19787494184901	-1.21169212004282	-1.66874394523602	-0.854115570735003	-0.800729650865717	-0.974743928471177	-0.546860751144995	-1.20049416737615	-1.47930183972145	-1.66348740377584	-1.87735693508109	-1.74225518234829	-2.07472165018311	-1.96387147439461	-2.0199563943582	-1.88068310159796	-2.39504058642657	-2.05894524944696	-2.08346313291386	-1.65529384353709	-1.75029447359506	-1.93066007842125	-0.436939649718276	-2.07430543924069	-1.69951536593736	-1.02817059675152	-2.54514954285948	-1.61803634785349	-1.86825538215064	-1.43335799555768	-0.789228188997893	-1.41031152728498	-1.68225541430211	-1.9176699168087	-0.196909984228183	-2.01880349137045	-1.30136385020924	-1.54018735701744	-1.65792473794498	-1.38188343504225	-1.67232962774731	-1.57310344261809	-1.55329043994908	-1.36667111592085
AFP	-2.49603053221761	-2.79640894235136	-2.24579760901057	-2.60221078159827	-2.77238261083335	-3.0481425778937	-3.23635558162386	-2.79672404016647	-2.56980371739561	-2.99223116519646	-2.65675482662347	-2.54332239087209	-2.56446958569916	-2.87935948476478	-3.10855029450535	-2.67958738935432	-3.41948447462244	-2.34506897289093	-3.23884841555211	-2.71977274133405	-2.63038016751692	-3.12585580209182	-2.78408673243405	-2.47755853982569	-3.07886999654837	-2.45449230760497	-2.7907694069366	-2.74905358911103	-2.91210210505406	-3.03153299175943	-2.08134761636861	-3.65560349455754	-2.74763452745399	-2.61078391546804	-3.09839427140557	-2.55440231396374	-2.45347302975356	-2.71090660375458	-2.8023286712885	-2.86026616682424	-2.57765482011665	-2.86140433480635	-2.13260150537818	-2.88531833041397	-2.84233518423532	-3.05305940126901	-2.89762198579601	-2.83693221870143	-3.00940529189277
AFTPH	1.99129256435805	1.92272567776333	1.91720845503584	1.86841733421678	2.67868730193446	2.30100003671899	2.36714179873073	2.27359887656904	2.00001412656698	1.89856596185592	2.33150810956895	2.27396570307454	2.14491914975294	2.37795933508088	2.12633572485478	2.38464325182225	2.19015154437757	1.67750420659233	1.59029207658431	2.51885474733027	2.155635813283	2.09510714670572	2.47777145856819	2.28901536686384	2.02062585039632	2.14450477568372	2.28807200378075	2.01363944523566	1.79060755574392	1.66914025213124	2.48115180150526	2.13163081457191	2.43557344163648	2.55648670623749	2.04295731703575	2.22014595129729	2.08918197724078	2.08823457484371	2.19417510267818	1.97584835241442	1.75191139410637	1.72762943864654	1.93344179402365	2.24546867879739	2.201180382894	2.12621951244374	1.76129329691373	2.03789955928271	1.84536750111675
AGA	0.236365431071024	0.147021599347721	0.138965447509456	0.34216357236893	-0.494575583428468	0.476614942472114	0.628929756682353	0.223995840538355	0.695986471347123	0.379786158673229	0.0283781687566873	0.612130296184498	0.260611606644115	0.452239195397384	0.597388060085009	0.219045741951713	0.648181193602956	0.772145003349497	0.146586560412718	0.00697874735121007	0.66340250289784	0.598095139755069	-0.0638800682307615	0.640458957952662	0.557706908398527	0.130950526984191	-0.0691351034699926	0.286519895035083	0.857476635009836	0.833912320697354	-0.137954260105293	0.65965366560153	0.122032351940558	-0.247317466983043	0.520567293909978	0.170748313174066	0.0403253199806007	0.907195654927379	0.935703927316295	0.0961438039443074	0.0459724535394331	0.589191970164078	0.129160738707968	0.516975562081877	-0.308501729577055	0.635006476347562	0.614827338622159	0.643978887185867	0.177725982770825
AGBL1	-3.35695042498268	-3.0863580939313	-2.74155170224858	-2.83395372006096	-3.13052971328804	-3.76981683665107	-3.6614329846307	-3.28090095128273	-3.00592655172291	-2.97259850519624	-3.02853948185937	-3.34889576017929	-3.26522299822098	-3.50149715531725	-3.3522149168077	-3.30961640024342	-3.41737244314513	-3.26969362254149	-2.53211618593827	-3.15301897208069	-3.05978326854614	-3.26413284923518	-2.77253552584647	-3.25403989696447	-3.72696504141274	-3.21605055998464	-3.37751629080874	-2.48558651542796	-2.68606861768551	-3.30891283032723	-3.29443175499725	-3.19719977149744	-3.268848757482	-3.00220427783517	-3.64499012520655	-2.76762943843983	-2.92635875788991	-3.08641186554411	-3.2505117907078	-3.13066806051603	-3.11581644808981	-3.47019988126137	-2.61094506696573	-3.45887660948297	-3.20697287065476	-3.61371473520197	-3.231676612357	-3.28634117454734	-3.1071641994178
AGBL2	-1.80816654460914	-1.75620822076216	-1.22417960212753	-1.63130844300186	-2.28473337424467	-2.64378625612259	-2.21706566724817	-2.16270259616667	-1.98813401249233	-1.20441794073966	-1.76295233050506	-2.26484644641878	-2.04698343145731	-1.76400192080419	-2.19792612730905	-2.14092926766171	-2.21759180157996	-1.8811851162635	-2.15565073584896	-1.28284772297671	-1.81822939897152	-1.86476999039117	-2.16922353208344	-1.49810209126659	-2.16056221154853	-1.84329436935878	-2.41812266171944	-1.09426277595693	-1.95416003409061	-1.76562975933354	-1.60836490950508	-2.04424186261117	-1.44053903994757	-0.729628344010014	-2.18950517948762	-0.588592112478659	-1.95790152164804	-2.49093344219791	-2.03403735188102	-0.796194712849349	-1.9418815163726	-1.67323691958224	-0.415702298188997	-2.93113980099094	-2.6607802184626	-2.08168960662515	-1.1565998406705	-1.99507257790859	-2.04184461966904
AGBL4	-2.59620019838046	-2.44421297308275	-2.32095840908716	-2.24484846045483	-2.74379280626191	-2.79546014620971	-2.75116959903894	-2.7039892122672	-2.66805607614894	-2.61697462514784	-2.26116124186069	-2.90590277128097	-2.52662072771078	-2.61920948988659	-2.91296350973087	-2.29608310446842	-2.96386294884072	-2.2258366871649	-2.42959780846523	-2.43940821550359	-2.26583205365318	-2.63302424594543	-2.36525736130118	-2.58779176411724	-2.76643053283422	-2.4216132785808	-2.58393762179753	-1.66110149722674	-2.63085366183709	-2.77085602315799	-2.65448132277138	-2.6619094890005	-2.60361988221343	-1.90311010193777	-2.5724183284895	-2.37906994529854	-2.19124646939458	-2.56986728653549	-2.53095472210138	-2.3378409958667	-2.44671539834921	-2.69640044298587	-1.8812130875083	-2.73004552582935	-2.74407430134841	-2.64967007478444	-2.72931865319456	-3.03386319836853	-2.44827675711805
AGER	-0.402670327547189	0.0634406546321642	0.116740077918689	0.393150525022603	0.277358760487529	0.0610635525537251	0.189957151430042	0.288900863458877	0.364665340950801	0.124415428350531	0.266829019975298	-0.452663389034317	-0.217066335498526	0.177938753041029	-0.328768964052145	0.203887200768637	-0.0728314363344649	0.134006274810491	-0.0638937762561683	0.0861858027428912	0.266829019975298	0.210278918147553	0.56932921139073	0.463771251090924	0.134128467528532	0.415790501436253	0.553387659688982	-0.0364302296118117	0.0302562898331952	-0.41847515613329	0.277599694283533	0.0145269675769962	0.65531086385876	0.0395072976093819	-0.378683410807153	0.136351661921068	0.053257394999724	-0.781772799922815	-0.140945429159671	0.0555146190703334	-0.0465369207807314	-0.287065862065874	0.0369056808722469	-0.0602869400144408	-0.182210820207386	0.038397043813218	-0.0388225620676022	-0.39393785856454	0.235301975000675
AGGF1	-0.979488767363397	-1.0511870768043	-1.04984868159167	-1.24667898764018	-0.53954263648323	-0.232312665477453	-0.374324749207801	-0.686519516481337	-0.418042054167574	-0.732109880820485	-0.82157177341466	-0.213997405841861	-0.353781368892971	-0.514754707694145	-0.322041666065072	-0.891134237758682	-0.26403018888642	-0.809181001438634	-0.301760182640793	-0.394750416662753	-0.733660836891634	-0.221810238106965	-0.86744726524262	-1.0833700617548	-0.249626287226773	-0.532922519635331	-0.692492164005382	-0.744240393155687	-0.891587153177328	-0.72989460748139	-1.04264612246652	-0.424023529129198	-0.834561148995601	-0.997974510476341	-0.266901622768357	-1.029227906421	-0.813976660572393	-0.142482284482383	-0.482776767861315	-0.935997917327461	-0.935140128940134	-0.424075653897234	-1.04546723002968	-0.331137605101937	-0.196731034398587	-0.504286537949771	-0.170817928985313	-0.265216681083702	-0.916980997385493
AGL	-0.317662735533819	0.263039994378092	0.197126556088308	0.243381229649213	0.0716816489685764	0.724281492090356	0.910979635379371	0.446220007438581	1.19454228836124	1.38787142748647	-0.0708906641063351	0.523673637203075	0.428333859611027	0.924550352202697	0.751589851345123	0.795998147279778	0.687358014160165	0.792524689204558	0.498803585693191	0.629294374380485	0.120487841417314	0.531779362689697	0.261986984323273	-0.196644886967469	0.469941082697157	0.0925797289255569	0.3920517890398	0.404251348547384	0.684417365198747	0.671396088533158	0.0981875083368238	0.555105408389791	0.554733113836031	0.0749406005597525	0.588412262780875	0.977403926229963	0.147038748582138	0.358705462140431	0.976950690963247	0.195573183230901	0.237184146100433	0.463791610132549	0.246770090187743	0.399044914328175	0.813712608177224	0.553123210479911	0.848232685131236	0.675255476626083	0.361444392693169
AGMAT	-1.92163850077729	-1.66221660814102	-1.71528237517076	-1.61275483031633	-2.28527686579371	-1.78619350864309	-1.49280022116968	-1.93280189498105	-1.11317967747234	-1.75946916477198	-1.8547377009394	-2.08608351631354	-1.98685220681753	-1.90285294230594	-1.4626012331471	-1.38111094947785	-1.80161896454741	-1.19366866485621	-1.11467535421975	-1.86434519756799	-1.84353242026271	-1.2146799338754	-1.5711699617124	-1.88713453408625	-1.14993066336949	-1.59278519282552	-1.87394806114032	-1.55432525871288	-1.73734546970412	-1.34376797566257	-1.94943245739856	-1.58176237709736	-1.86101343444684	-1.91238835309899	-2.31822518382873	-1.77405330071833	-1.682277806199	-2.03938281801732	-2.1820604058767	-1.60919109371561	-1.49945401299492	-1.37654147736904	-1.65220367687693	-1.40423142453684	-1.67124896860993	-1.50167360205941	-1.3106199814305	-1.25845346155504	-1.41901935231832
AGPAT1	0.447694347345236	0.552249654969465	0.767442401281178	0.394232830737749	0.328762719235412	0.0752107648042763	0.237641846859054	0.255997949413367	0.19990756149666	-0.03093499171111	0.630394067731558	0.0826885260539744	0.201648378004249	0.894784979951057	-0.237480959593206	0.982017086301719	0.358555679289482	0.185652273460699	0.115012359021185	1.19123734467282	0.493095225665653	0.468591592001853	0.659843908139786	0.602343024237468	0.469747420264643	0.767720275256085	0.830491106922776	0.55500544773773	0.0695481587929335	-0.000810808317537104	0.600640354500751	0.185247772469799	0.314969796877518	0.492892973649703	0.334353720127285	0.394303780273062	0.330759529112266	-0.109510933382756	0.162603979664268	0.507012757435604	0.761520084228814	0.558872701545369	0.387347351454726	-0.116904716192285	-0.0191659129970875	0.146471690532012	0.0919888838006575	0.139077899359731	0.0245512410775648
AGPAT2	-0.327221721956084	-0.227695598014423	-0.36041978096155	-0.439264423687137	-0.15652195880851	-0.467204907799132	0.148962216444912	0.0635895158711348	-0.160687079344408	-0.574604183725872	-0.256673919783117	0.0445850668357917	0.0331044850673877	0.337954377302647	0.0639357755495682	0.182458751592661	0.215059170644502	-0.781320645656076	-0.793609417636732	-0.510113520061769	0.545231770788864	0.178675188904622	-0.114768810604905	0.0270243961330672	0.078933770871181	-0.368178097563322	0.535399747604985	-0.223355941440237	-0.719042559368358	0.192501437333652	0.416317896611865	-0.188547550013769	0.47678559220279	-0.453037872616147	0.241308603679124	-0.532602243024263	-0.326666564340874	0.00268047029704518	0.240830308185022	-0.193295697062038	0.523590578724644	0.254155763966438	-0.224394932153879	0.147223349517296	-0.0321664773148231	0.112542479135826	-0.320217330715083	0.0640313289300818	0.331341550950298
AGPAT3	0.0631795530481686	0.0568793811955397	-0.0846182014728296	-0.210826906484779	0.0907804572885257	-0.00777208951695575	0.250264682663162	-0.295104196594156	0.213302387487522	-0.28493587520081	-0.136509392657299	-0.223777035555849	-0.284618009783053	0.162467011350489	-0.329309906192223	0.267909172251929	-0.0704131367840111	-0.31808153961638	-0.393897427000516	0.125283428837038	0.489654895392764	0.117589895668497	-0.153776031363697	-0.120250363509874	0.0818499992683332	-0.201849614396525	0.239149347940331	-0.144557730549578	-0.286535982622358	-0.212444431433702	-0.0376591053001733	-0.392416916867269	0.0513559376418119	0.207843171085081	0.03876603513889	-0.208793539234442	-0.246471890674387	-0.288570865039766	-0.0923393288742854	0.896488659239422	0.187846365014116	0.139965610194188	-0.0688137334481388	0.0143289165747189	-0.454743903653106	-0.041291606038439	-0.0846182014728296	-0.70962234180302	-0.128837901749028
AGPAT4	0.220441522200638	-0.352599599994604	-0.288668703567459	-0.265155282634697	0.0030912395453555	0.285146839535833	0.0916920063904808	0.139230062344501	0.169795288293411	-0.343682443839023	-0.232800368890106	0.137606285415594	0.482689312031039	0.238427279537892	0.0714049040070984	-0.377980297359882	0.67840721561614	-0.255465377831071	-0.168533369994563	-0.190539697570993	0.270899181850963	0.616575307674742	-0.35688793812039	0.0706905504166758	0.28114406175628	-0.465832337599527	-0.294598002636975	-0.492262550011225	-0.0859548349298986	-0.0511153436274619	-0.460274698570642	0.348866517509872	-0.0259494221383083	-0.211882769231097	0.52188306442271	-0.243537892656014	-0.337826004415473	1.35328366188638	0.84711871736529	-0.378593024810055	-0.23445748107855	0.308239370809572	-0.344709644544053	-0.0189133985514214	0.182410264814727	0.385047990704289	0.192226380659016	0.533755406495792	0.159022289259668
AGPAT5	-1.42593792538364	-0.698898280979854	-0.768034401209942	-0.607552151194277	-0.936935668946564	-0.239652805877387	-0.589753099025594	-0.840107024075615	-0.545293767449532	-0.792372826697847	-0.786761088980026	-0.776791754105433	-0.299360278790131	-0.650871342210955	-0.330724247650186	-0.688633141988859	-0.388321513301319	0.130877004497057	0.0964325535049041	-0.483781347265587	-0.528266590345004	0.136309993105994	-0.645251172023769	0.0785373871774951	0.384548005937234	-0.543479418232777	-1.24774071923755	-0.411200291862243	-0.270845056584005	-0.836631660925714	-0.97039167611355	-0.794644225964538	-0.75944976063547	-0.54470606251148	-0.205104963868689	-0.861639783715527	-0.743832253855915	-0.59002429047038	-0.395919578213212	-0.567737139311201	-0.805223279653646	0.0723359585161946	-0.573646582901077	0.0466252115277934	-0.922021372779058	-0.219883621125201	-0.067715142003378	-0.0605439504268007	-0.52908776277185
AGPAT6	-1.19605167473986	-0.857160442563486	-0.965160919719641	-0.889142087059745	-0.711847733583524	-0.627361248756365	-0.712637061247487	-0.618356790452125	-0.907892542922327	-0.367430530796482	-0.74648972593232	-0.622695967784358	-0.597800364096355	-0.713674194496065	-0.748776207942904	-0.481304573018147	-0.713895328626955	-0.792410488561057	-0.928548720340493	-0.862050642663574	-0.917804606356026	-0.875436340318841	-1.176899380861	-0.649339167567346	-1.04168734574201	-0.714747266671847	-0.709041793738019	-0.930994288441139	-0.918981869094993	-0.60941512152043	-0.613651888458827	-0.788912200848244	-0.896687939891575	-0.890034719807494	-1.02452256697276	-0.941811166388063	-0.985098971436026	-0.731509818095992	-0.959283457171891	-0.909623297888058	-1.09370548553347	-0.650924585689081	-0.900102447750507	-0.941326720531722	-0.65375043026498	-0.621944357689707	-0.994523433527744	-0.793567580103129	-0.550414688991495
AGPS	0.40350036031627	-0.125780230875091	-0.00579788796479475	-0.147819719510655	0.217004667794656	0.503319966161097	0.304021468611195	0.0278235331199045	-0.164555819423567	-0.119793734625379	0.00599669859302854	0.654983173501943	0.472637496120942	0.145590079516282	0.269463338975111	-0.306727748577084	0.197795458667582	-0.119465404249453	-0.0307185658771698	0.0407071830220876	0.275754087877401	0.615620926729943	-0.165843703798807	-0.0641744203248648	0.460605633283834	0.12799522346887	-0.0433461458813944	-0.0346060863177559	-0.257000291235446	0.352111888036497	0.0996603011776251	0.447307806914582	-0.0588897157010054	0.047705263847475	0.720488955817558	-0.158294147749758	-0.134594403504053	0.530828718009479	0.71450995159045	-0.00674293341257021	-0.000836187467124411	0.264442398190424	-0.0287140834290312	0.444418683075016	0.207261845394464	0.210966969961675	-0.03170855040983	0.409941533883171	-0.332873113116131
AGR2	-2.94484946500252	-2.95537788552376	-3.14810474114906	-3.0259366081259	-3.03116437742652	-3.70848648588685	-2.79557905748039	-2.6748540090848	-2.87455001520879	-3.08624610436414	-2.92464823586364	-2.92165307591361	-3.11029671688945	-2.85991043024423	-3.06961967581922	-2.5562782865518	-2.99993264393992	-3.33544523442596	-3.07071724715622	-3.16640536038348	-2.7711606037737	-3.02485056374468	-2.80211627725241	-2.82660577609501	-3.11130795290656	-3.08414933826486	-2.67007392587187	-3.03913309106232	-2.8715980591606	-3.46165503721417	-2.93996170899773	-3.28144680076424	-2.58109510869744	-3.11353980659315	-3.13979938860511	-3.16251701195186	-2.95289572825517	-3.41437355505478	-2.92105872479102	-3.05250881418356	-2.85943508215594	-3.10850522760567	-2.95045729654767	-2.89302796583278	-2.90236003591628	-2.98778218351493	-2.79850276833504	-3.08895954659326	-2.86963805967477
AGR3	-3.22643611560499	-2.90599218542684	-2.95475307092622	-3.05811639313702	-3.62305425483358	-3.24216054255538	-3.4318433030621	-3.29216533531091	-3.32001111685449	-3.18539094939034	-3.31639679779299	-3.2028257867994	-3.49988536644839	-3.45613142340261	-3.51229195442239	-3.28973674563472	-3.35318937309793	-3.19525246422792	-3.00530214173548	-3.09777603223463	-3.01805658766006	-3.28929892267293	-2.94262155089904	-3.38628838822103	-3.44471082715376	-3.06939370372903	-3.23540323088054	-3.24104028868265	-3.14640069257097	-3.03634114339761	-3.26146753914601	-3.45422960420701	-3.27753275506286	-3.20566474997672	-3.24807211693793	-2.85536750939414	-3.10611533270618	-3.95087987744357	-3.22155810741615	-2.94553894360093	-3.28800083014945	-3.29850253294717	-3.0436106554948	-3.52815546278734	-3.43869304860136	-3.28835826542164	-3.35584910810373	-3.82346794152722	-3.29052483541177
AGRN	-0.908957082592063	-1.19308966433741	-1.03802022159605	-1.33978657663912	-1.20930062936696	-1.68064985378403	-1.24988300805619	-0.932145470852306	-1.26802798449882	-1.35939928995317	-1.20930062936696	-1.31140997701407	-1.08813809568346	-1.32308096991415	-1.37325813897924	-1.23546140787295	-1.67090118383851	-1.11232864073145	-1.39599118684017	-1.03010441876904	-1.18518891527694	-1.63225161306911	-0.910742965486086	-1.2371658998162	-1.21846627627859	-0.951790777576432	-1.16100346599756	-1.19189493517622	-1.31459085663183	-1.04386846114815	-1.18187205163245	-1.48765627624008	-0.883161811271023	-1.13415116811393	-1.43540687541229	-0.561561058932759	-0.482915349917573	-1.11170089339576	-0.99352404687424	-0.835379667808856	-1.14201173458554	-1.23908098881031	-1.11649732934701	-1.44726453604223	-1.78149609254503	-1.29476220434664	-1.51821712246633	-1.21860307126322	-1.28377104781313
AGRP	-2.19730889223526	-2.03120993999501	-1.96750687659827	-2.13428926803328	-1.87325861818133	-2.35008037009242	-1.88474910852797	-2.32953735574778	-1.47299695007565	-1.47665242375188	-1.71412294715662	-2.02831926531481	-2.08834629374836	-2.66683568488741	-2.11137240420888	-2.10263039937942	-2.26993067001054	-2.32942774926265	-1.55345955240479	-2.2403351466073	-0.966023597707979	-2.1588061633686	-1.68841398230622	-1.89394874905732	-2.23035293260768	-2.16921492587395	-1.70626173864343	-2.1354226965924	-2.23991316242747	-1.90581127354019	-1.96705974760171	-2.3907661377443	-2.72307398768158	-2.14146496777598	-1.67787139321017	-1.73432419149817	-1.83480858454226	-2.30984070511909	-1.24968395250245	-1.95954425016015	-2.01970949233229	-2.7518449651682	-2.13552045846689	-2.46334712133292	-2.19790884902484	-2.47692730981844	-2.1863119907199	-2.29255988391375	-1.90787721599833
AGT	-2.49379209297725	-2.33503091666191	-2.66757961499057	-2.73270757373971	-2.982471219476	-3.0062126626598	-3.25312982940669	-3.12266328108285	-3.2824850728501	-2.46540385491709	-3.02289813932637	-3.15325279354255	-2.96693845087839	-2.67171560496005	-3.39470700513689	-2.92096895604074	-3.38370782619339	-2.92331112208944	-2.48420287240616	-3.00045144548512	-2.793115034414	-2.95476588947774	-2.81900689002834	-2.76006983222282	-3.40813357113212	-2.96848310017425	-3.07680311116352	-2.68741971199188	-2.19708278846633	-2.40104889787177	-2.80044386710678	-2.72728254116445	-3.57731659915763	-2.93125965941591	-2.8571679422884	-2.56611412427494	-2.82232290998661	-2.7784584648445	-3.25782876269275	-2.54070049250812	-2.8128085761666	-2.82977240292797	-2.44879428614894	-3.02799578504627	-2.97501242198779	-3.25658187756799	-2.76970630353979	-3.17126349911866	-2.91448635239933
AGTPBP1	0.826348469294982	0.896746529667995	0.899081379076983	0.935250409137073	2.11426171577328	2.19831127978656	2.15808700311176	2.25089234076345	1.89104184664924	2.41281088599503	1.61476806437103	2.2810945984443	1.9980060026881	2.35825689227521	1.87047472631591	2.08797739912367	2.30379021565878	0.584391092005058	0.714459991193932	0.813930329061763	0.729714172572765	0.364240977736685	0.717717452646527	0.483930880220953	0.419581667908442	0.567406197184894	0.760878911823005	0.980358223640041	1.28841878212605	1.15307955573737	0.987011178214723	1.54599365173175	1.55897260832187	1.05204365686264	1.38944818051207	2.29094140114878	1.87599613232889	1.35127384667364	1.48297785936166	0.864876090726031	0.53434928221935	0.700900025846056	0.889374530211524	1.78105052487193	1.8813395906502	1.73932307804742	1.61535837755405	1.77413015379944	1.77850467353238
AGTR1	-2.84742039116326	-2.68241196937294	-2.84568302878267	-2.90244730984381	-2.94167666512629	-3.14705522589293	-3.25967435715989	-2.86190594262821	-3.18243806223261	-2.75933856719291	-2.50323027734716	-3.2667375623177	-3.15511012980535	-3.09540595564454	-3.15121039651951	-3.02109154902624	-3.17706003839092	-2.60372727341641	-3.05260633410813	-2.87875588188112	-3.18299260326248	-3.21617358075966	-2.94294331527119	-3.11979897540785	-3.1472921308297	-3.23544871036603	-3.0823376802614	-2.66367784730006	-2.72577282708362	-2.98374298020018	-2.72712685889143	-3.06436629685924	-2.98771969261395	-2.43490668121514	-3.58853583000658	-2.9607724567853	-2.68331111492503	-3.07651377397399	-2.94978273281353	-2.90587383401508	-2.82824570744902	-3.27455042964944	-2.48581373465392	-3.08750494872059	-3.38732670194136	-3.17999507611554	-3.41641309806042	-3.14243219333974	-2.84226347878042
AGTR2	-3.40445171201281	-3.02350028501443	-3.15923659780671	-3.20282962547363	-3.07615677849894	-3.19079119931618	-2.99970698746839	-3.12926314518665	-3.09355205304862	-3.04067724949345	-2.98397418237888	-3.5700971001726	-3.91937235565499	-3.24441352445141	-3.45154739689715	-3.22295868800062	-3.29469819369678	-3.04596774616048	-3.27845954443571	-2.82950676160461	-3.21750052550721	-3.41793421200246	-2.81741792435957	-2.94787904998096	-3.47602548555204	-3.14914033486255	-2.91751515580588	-3.27775585792645	-3.25784480297281	-3.18361134214492	-3.04729682758159	-3.71366451914383	-3.1849370712117	-2.97870503531705	-3.58385331731992	-3.07799064130988	-2.89727267466768	-3.41779951588373	-2.96182616690549	-3.09743328222118	-2.87988241767908	-3.43691261712537	-3.14934583746171	-3.2261105296576	-3.1933631240175	-3.3044830791729	-3.2205168274308	-3.28955280936499	-3.32493223056978
AGTRAP	1.54874701939874	1.04492642765619	0.728721255650302	0.944789735096557	1.26575873161377	0.921381791819342	1.59733397796336	1.30020257938711	1.23066108453289	0.695180506115472	1.16384141340452	1.34784663311383	1.31668752666498	1.78725264349539	1.2605571553562	1.58531305477661	1.6442230849831	0.322843477858048	0.581949993089788	0.867469282241265	1.76077466006461	1.38306015772798	1.0142708077009	1.61988940083733	1.19698460964769	1.39948631837329	1.80988190256517	1.06478695290604	0.526680910776114	1.40738765732768	1.6729194456426	0.796049758261475	1.81782673906953	0.749140612363622	1.50605994470052	0.70315478428046	0.786753673499298	1.74584036656871	1.46126134761191	0.940279379792461	1.15391835699537	1.19763401951917	0.820300976339113	1.24845288377584	1.25736542999798	1.40830440299061	0.554673107393208	1.20563532507527	1.46139238342138
AGXT	-2.66619884620698	-2.45294526636	-2.43452789568089	-2.49659006711054	-2.68110410529189	-2.92931872758084	-2.73815014389909	-2.76326242841339	-2.6723329469776	-2.64353389444196	-2.68609154993565	-2.88052802045146	-2.83913839319471	-2.82312318037892	-3.45416579273688	-2.76016796472639	-3.11176847832936	-2.52553209857721	-2.43827190698539	-2.55103851947596	-2.70950593258143	-2.74351545918942	-2.39684861059558	-2.32156312126989	-2.98996557986878	-2.46968577464375	-2.45438135503248	-2.54530156282864	-2.41122694089175	-2.6458092494626	-2.25826008038766	-2.83289843944474	-2.51956494511441	-2.3293129339988	-2.8432788018928	-2.0527133260429	-2.59156399401226	-2.74183940768623	-2.60498981678228	-2.47705454839602	-2.56584099100657	-2.62451691965683	-2.56312275946132	-2.81897692265112	-3.22504405690126	-2.83694537846288	-2.81395657796191	-3.0587132537404	-2.62439957897593
AGXT2	-2.84135413670411	-3.07078384689232	-3.16343237576959	-3.26381503317915	-3.42620086311738	-3.59868713251023	-3.3696694992108	-3.29296666226273	-3.54551783104735	-3.61623443975962	-3.01964011427381	-3.35884260075434	-3.27281385867749	-3.49862934450089	-3.55088072616217	-3.20519441556607	-3.43434634402824	-3.19880269390765	-3.31890893664302	-3.30787253909258	-3.05707451550044	-3.37176847191359	-3.03511260394399	-3.23619991765837	-3.48809705186886	-3.19723386842541	-3.2626569261186	-3.13579243405778	-3.02098816653339	-3.55885734707523	-2.73002443688612	-3.32422262168254	-3.23775119603263	-3.17999571917517	-3.44952080202728	-2.72109557915352	-2.7687931640055	-3.58502141291345	-3.38193930288635	-2.53042383456771	-3.44104077354021	-3.36461405149525	-2.92960277414736	-3.57991561824586	-3.51409555087697	-3.36370902421576	-3.12533561030405	-3.42146352919962	-3.22504185074997
AHCTF1	0.91785849012465	1.12234912895983	1.0213581552894	1.50860791186733	1.73338723140472	1.46092140169626	1.52106103485909	1.58558156731485	1.06985727335167	1.55134969331942	0.941314551970029	1.70500240878024	1.40148411239988	1.44699822491872	1.28104957619138	1.11630525601337	1.48339382922896	1.5493508796157	1.84166519154145	1.16410167995435	0.846078871221581	1.40785877408776	2.04921940620828	1.64181192184613	1.40744715662328	1.88274811231506	1.65458566832583	1.11312784037077	1.19321564154943	1.06019342471865	1.07714257135306	1.60164583998663	1.61165074867917	1.130144341693	1.36271024249891	2.02012766576795	2.27000263011636	1.69125294570937	0.941486702924905	0.725317954226108	0.612862190533751	0.884310528516545	0.908233066717906	1.27654656274339	1.28583092847005	0.788945884481347	0.76956916436647	1.26651070114051	0.995766006967837
AHCY	0.344928125507597	0.166152461623186	0.211161174760356	0.194083094291313	0.399057243648724	0.462107106365305	0.53312521836274	0.268720547619926	0.783108151575082	0.255451462375392	0.186228148750187	0.0901123852579447	0.663005784961254	0.320770968017197	0.635811263472964	0.300358940926207	0.56075623942672	0.530703115123209	0.337838663135007	0.206366525276665	1.11626579804437	0.772945322062019	0.219922761170694	0.750735421128275	1.43719944616185	0.272750302082185	0.360410118888945	0.359181019664846	0.27441420179709	1.0192155197214	0.269685048762816	0.732884756309391	0.220481210226619	0.0558073694035417	0.903719729428167	0.0651915896128278	-0.0131211089945781	0.273875928042916	0.955991369823939	0.400346295307822	1.0635812141252	0.919697773362843	0.287431879096402	0.896471800379415	0.309306067091035	0.600603351338136	0.45984816770403	0.796225781618907	0.54077865276492
AHCYL1	0.446752531673373	-0.203101059197637	-0.0564143141966373	-0.0766403296528576	0.792479551744112	0.399857055710229	0.441977907384478	0.410620692665293	0.328034195117915	-0.0118249204938631	0.36998051251495	0.352865394660404	0.264930323578795	0.467857327696509	0.24157962381218	0.273463441016133	0.414359532681535	-0.0122519391141102	-0.0872697118394092	0.29689261654967	0.179339579054644	0.412374191536358	0.347147918675031	0.179616140644718	0.352529311726955	0.0350088438843942	0.432414981685966	-0.200575180608088	0.008406983364527	-0.0978277124560136	0.162240252321983	0.493247036179926	0.0414887720685027	0.650111456145672	0.354602161920885	-0.0624191722626923	0.0875990843279671	0.337444806174021	0.541630678673051	-0.0679732121245282	-0.160342779167791	0.262170547855313	-0.00229104591233911	0.433633685233669	0.298548890506328	0.361954328788039	-0.0229666876062586	0.341650088972954	-0.0466575065114259
AHDC1	-1.55322625136182	-1.54275814755721	-1.74431114593639	-1.41853469660952	-2.02906868965365	-1.81061002144089	-1.86299547643053	-1.92451303856171	-1.39318591948901	-2.09954166607259	-1.62062908575985	-1.74734443845641	-1.87147182306631	-1.52508697829617	-2.2554863475171	-1.70123067604272	-1.84066375152947	-1.62109896819871	-1.81762720317557	-1.33864730329116	-1.82008514398561	-1.63295882417428	-1.71489626187029	-1.71909980899098	-1.6087987895307	-1.80274046606479	-1.68877766813105	-1.78614759657675	-1.61398561485224	-1.65345964624844	-1.40391485665429	-1.73261317382746	-1.74252806763993	-1.80174100333999	-1.87248381485654	-1.60037105189478	-1.59962177572148	-1.68027972190957	-1.88175833905333	-1.50888869066863	-1.13701756630335	-1.65091102333188	-1.35507702170929	-1.79756303054713	-2.26624862399725	-1.58238698846088	-1.93550804096138	-1.65993504357022	-1.46402926259632
AHI1	-2.63288422183352	-2.09500160822659	-2.21494171140104	-1.943882405318	-2.45518938092109	-1.63882124974672	-2.38342082435159	-2.55440666602154	-1.82904071437143	-1.6966754942435	-2.28657933857688	-2.85819820858726	-2.13687789973483	-1.74167329212287	-1.83774539704898	-2.06065642194491	-1.80193305116714	-2.29813224133913	-1.59749401614188	-1.62753386665736	-2.18103924053726	-1.73991698805694	-2.12121698601698	-1.99749736913246	-1.71441824720208	-2.57048185986416	-2.58323814292224	-2.11501575285367	-2.02288239268756	-2.00244713491262	-2.2404096959616	-2.5659542178406	-1.87990972585852	-2.41507431687553	-2.51212177654875	-1.97605213178867	-2.34793997337836	-2.16595369288372	-2.07972660157101	-2.13013458925105	-2.00207992736943	-1.8260792336776	-2.0975506195271	-2.28059792164543	-1.91377314062006	-1.72441955871019	-2.29041501774597	-1.8817926258463	-2.19443043364513
AHNAK	0.00949022935039795	-0.368441926549295	-0.359178218707173	-0.583529467383303	-0.060405829209764	0.0538890331522682	0.0119094908074035	-0.203604684222035	0.244048160093001	-0.0676893724770739	-0.26961269403958	0.174510292015603	0.107456943746811	0.0175356052910488	-0.0629930293250865	-0.256127637380378	-0.00737315062643978	-0.560881100123656	-0.393060618294355	-0.557231367437549	0.295671244258181	-0.0332397368793861	-0.497901913784845	-0.54512540549276	0.00458736131080192	-0.352821094336152	-0.517280780677882	-0.498005982823188	-0.661646490813369	-0.325999469489972	-0.487718210474709	-0.190416233442742	-0.252738999962445	-0.375665379365931	0.0299662788854186	-0.362056648977342	-0.489724258844457	0.348463659919831	0.397420530311713	-0.384853207013656	0.202243661138002	0.0701004961387021	-0.351504186844052	0.0300853124145385	0.0404293767922301	0.17363782884696	0.00302383686194049	-0.00682634106629507	-0.386733466780526
AHR	0.748611819316295	0.68600039392735	0.583467423436828	0.425816690542725	0.547504048984105	0.795850822876448	1.0309393490166	0.658873481459189	0.432767955850175	0.737265519649602	0.390844439936157	1.13228698239907	0.654468554494313	0.812325215004232	-0.299071893159965	0.744850607396351	0.867746538643472	0.471734345863437	0.863601142522073	0.748378454408052	1.53685071448381	0.99497346613111	0.530660796504702	0.4735940646195	1.32290096790658	0.556364479648832	0.150831074098704	0.726939592215781	0.0939540685391529	0.850844949419462	0.414146904888231	1.00778254748387	0.853459585717995	0.891854706081663	1.20248850781328	0.776843091067964	0.692053641877175	1.2340928690394	1.38206637561777	0.758502733593984	0.623379785545718	0.780404932790339	0.674242971959227	0.704370904103498	0.472435452747141	-0.0840948759449544	0.0998909986034091	0.98696351459156	0.362034059066255
AHRR	-1.81366787514044	-1.71508715074195	-1.44790702636714	-1.2317198659474	-2.72428314566133	-2.72211138316444	-2.44443142209346	-2.42349388169104	-2.31195668978014	-2.25862078535523	-2.16336738129516	-1.8899823618784	-2.03933973480929	-2.10194724638794	-2.68799825734143	-1.72430244093474	-2.40637462259168	-2.23103685784388	-2.01216223781181	-2.42175347016426	-2.19002434252888	-2.38809175488212	-1.81250537636678	-2.01642072772598	-2.33251752303195	-1.69035316566168	-2.52515788542687	-1.54537343850794	-1.83903074638788	-2.20555319734647	-1.90192857247164	-2.3535253919486	-1.92851743476912	-2.56760151319945	-2.25025420016956	-1.77126974259357	-1.94092559132651	-3.05778853230376	-3.00563542018805	-2.24762197889831	-2.08008885303719	-2.34360090336772	-1.79380972600841	-2.78404044401929	-2.66596849289088	-2.46838025824818	-1.93982413235388	-2.93725463430879	-2.41447917918873
AHSA1	1.77563224950549	1.06501308135696	1.09104813390434	1.05830117294642	1.65322855161473	1.68968291878344	1.60217866163894	1.10910671662963	0.835120883317561	1.40422351724896	1.18573015003141	1.55096805800401	1.6239486484806	1.39562786352751	1.5130940548036	1.21021202551063	1.50701521387551	0.926909027226706	0.9201018842242	1.25555784449005	1.10005806216008	1.62109292606278	1.00429354125229	1.55259499200759	1.66614051041501	1.09235282389245	1.25174125957292	1.08313867776177	0.982506417006566	1.22739486870655	1.32010321518899	1.61019150168324	1.10290722693415	1.27013605078901	1.46696698777129	1.03040814417481	0.982969411154497	1.61670770406821	1.06639458804767	1.1844900567964	1.16516493177658	1.74330814844597	1.09623633851965	1.72870867065835	1.73890265795609	1.65427957567589	1.55063611553268	1.58435810026593	0.988281519305488
AHSA2	1.25371048414653	0.61226629934841	0.287578096092503	0.709005068622541	1.26765018732747	1.59032379914617	1.21239763650774	1.29075275740622	1.5385356311224	1.21822560289839	0.531550330972401	1.22994800934004	1.22656229946941	1.20142508357231	1.33637211458477	1.31077041583459	1.51599112730815	0.592181272119481	1.08557391823516	0.557784057246516	0.512590547525613	1.02604557403939	0.528512583778187	0.720984812177548	0.96432175948472	0.417116576762068	0.389913065831739	0.221122222109609	1.23032127614859	1.40329758502198	0.494511505847375	0.951755968120894	1.21255716594997	0.512820276522621	1.14878549964545	0.753378708828501	0.552934020698932	1.06305219268527	0.969437627130632	0.498600875637157	0.757703499063162	0.651747916524008	0.590633464099049	1.05155265321	1.36455141632454	1.34106913771613	1.62845512790223	1.4947123721806	1.66301797300612
AHSG	-2.62137814878967	-2.76950438843735	-2.68031879607792	-1.62978197539245	-2.67113012892796	-2.90616768880414	-2.74225709737782	-2.63457432162635	-2.61612785027063	-2.8889732267412	-2.29131065698988	-2.51794995864839	-2.43874320466049	-2.83192604961088	-2.59673028923048	-2.37335115283301	-2.77537547508491	-2.46927854581125	-2.97211676398095	-2.92227839437011	-2.57759461481173	-2.89126112382003	-2.49499594654743	-3.10536065715714	-2.87967596245755	-2.64593783504368	-2.52019260087458	-2.85501716312628	-2.22939542025966	-3.1833322711251	-2.69554657096002	-2.83243025023548	-3.2180256106964	-2.94229994221128	-2.74852925886392	-2.9165956332352	-3.0113178506423	-3.08216241216504	-3.1342222545342	-2.77105539877474	-2.97645582633866	-3.07106933173554	-2.9034034032475	-2.87861423128771	-2.75334616173115	-2.844900610405	-2.95454320486752	-2.73187436005098	-2.68379339370318
AICDA	-3.23700965549164	-1.66574992366622	-2.90624809234526	-2.49928087480528	-2.8755967300153	-2.94533315202424	-2.94530965707834	-2.58298319890345	-2.71833526229653	-2.41510624722029	-2.34063922369394	-2.57342043779722	-2.80058749440729	-2.74905315328051	-2.85762858790769	-2.93103720259925	-2.9034635278774	-2.1702173085234	-2.41804198165943	-2.61076112788572	-2.6527987290216	-2.88964559995431	-2.58615533815668	-2.77097733023132	-3.40628429951313	-2.53702467212776	-2.96365243977067	-2.60569778849121	-2.18411570677511	-2.90300071064579	-2.70047365009762	-2.65644367192598	-1.92512229117496	-2.19348052153511	-3.03854189119665	-2.57220858260439	-2.20713594481965	-2.95001516289707	-2.51371046512913	-2.36616129346055	-3.14300834057196	-3.23639211335227	-2.82849601750737	-3.55931113439579	-2.96057246180942	-3.03637850953069	-2.97201361620304	-3.19895647783313	-3.12515257581419
AIF1	1.80774882930604	1.9061778496343	2.02850681752577	2.13683919588863	2.04853002771189	1.87923639752858	2.25327554278553	2.25064419969469	1.86048593178125	1.69503640750041	1.88230039346467	2.20055189522623	2.07221974837933	2.11312292863974	1.99997294837646	1.80947666417025	1.92991066575511	2.08788107174674	2.41791821992735	2.2325118531686	2.45746324602737	2.06212112718579	2.20586512579533	2.475292687882	2.06865706330238	2.22184175555642	2.21332414884128	1.96637485359115	1.76649081780003	2.00329452781017	2.42820335630738	2.11830221863865	1.95534385417355	1.78181665194712	2.3296375997181	1.88379260347693	1.9497290252206	1.74658501816238	2.40258943056567	2.01790271376565	2.17134393376887	2.21139479266364	1.92282857569515	2.11028293386789	2.0959187746434	1.89307748668064	1.36058788859588	1.59284117284611	1.88868461702185
AIFM1	1.04338246721191	-0.00167792416465568	0.344991643383965	0.370823004886801	0.549523134526921	0.806232598653246	-0.135403950964948	0.203870483755631	0.214777710622834	0.237746676711301	0.19653975032887	0.642912635212552	0.705399885418104	-0.0319425268848591	0.628567841298368	0.0573480109618231	0.464665084165999	0.241040946451669	0.25193677640145	0.324286604741598	0.242535303106223	0.739360672768838	0.242374007058845	0.605553147190415	0.660962716226865	0.385986415499272	0.0645396113479831	0.160750287007649	0.0215182208031545	0.0921426203926318	0.0724906187855835	0.917577535557499	0.0379385064988324	0.284784088806522	0.666421206321285	0.11493230517772	0.1585819266429	0.86779539980561	0.383498527016532	0.277980203313173	0.112556171040318	0.8685513909005	0.299579520918762	0.695404164184316	0.191820855560627	0.461971744650548	0.267747963938308	0.551997195940154	-0.248193716306479
AIG1	-1.63491132553128	-1.40526597618677	-1.33747510349484	-1.36032599485032	-1.01600400010865	-1.28044090583536	-1.21284313184632	-1.28679036167126	-0.486402146304025	-1.06013323504198	-0.699973515258134	-0.880395459259117	-1.5825083796528	-1.0166636496105	-0.902405765168887	-1.32074405963082	-0.804193628430073	-1.17433161243013	-1.72340727156314	-1.20383577433219	-1.55140421820559	-1.07980198339187	-1.36233276619905	-1.72591978947936	-1.03758754323404	-0.92811784887287	-1.6245421806634	-1.57266020542156	-1.62989959539277	-0.617609526803418	-1.4662821388613	-1.2068924156883	-1.34635990159068	-1.39670804066238	-0.96014477962623	-1.4847497786466	-1.36502945274557	-1.85247130112784	-1.42884236114262	-1.33005563428092	-1.42455664198558	-0.890255812121565	-1.39125601324928	-0.912031712171318	-0.93576914073837	-0.893342748204734	-1.40801637499002	-1.04011755218733	-1.14200523716092
AIM1	2.28208190633369	2.15018598729574	2.19254566953853	2.07128408903034	2.84432933210011	2.63922625764218	2.40535597667203	2.52984400420056	2.59501655753454	2.60814657105811	2.30470250297844	2.5567528121397	2.76009097509997	2.55614952286445	2.57583787405092	2.55059433662956	2.6720911470518	1.99574732928756	1.82265525922109	2.01599148427883	1.99598099899554	2.11519248789553	2.11516493320064	2.34208149775177	2.06307289652051	2.11516493320064	2.40293413436458	1.96145803540431	2.04232750927101	1.7701542732431	2.41771133274158	2.32852053096931	2.07125582625113	2.5895807560113	2.35242871218312	2.07416791365335	2.22352807980866	2.40057873153504	2.07529909722606	2.19392289980821	1.94821750501013	1.9907158367837	2.18174176783479	2.64562041327946	2.70184016646741	2.76996836380859	2.42845192100606	2.43630657816252	2.66134274226805
AIM1L	-1.66117573554996	-1.37518832075251	-1.54194683985167	-1.82314359683272	-2.17445548692062	-1.84740458902738	-2.15312243275166	-1.88165761711011	-1.8018051227861	-1.37990607296029	-1.39234395737408	-1.75487396625035	-1.92376434035787	-1.85810970602365	-2.28775579285869	-1.80493634498342	-1.98786141882529	-1.90231036872759	-1.82059891648388	-1.59548642386759	-1.65423784882038	-2.18858019758716	-1.8496371064657	-1.70725416479592	-1.99375056446812	-1.86847114479829	-2.03696569530077	-1.68305783299023	-1.89247521978016	-1.52604543385402	-1.24457102759657	-2.09090716049017	-1.83724440229889	-1.69135368363017	-2.23100893186844	-1.36282124405478	-1.68302777682632	-1.62561642959143	-1.82623998695264	-1.39525121785756	-1.58179099501854	-1.84921781591742	-1.18031257432476	-2.26107574618589	-1.79696914851783	-1.83785871671209	-1.90780897623992	-1.93150732787456	-1.89682249446419
AIM2	0.591046249644617	1.33806263205019	1.07131349577906	1.15735332668594	1.7593662955251	1.96902718532176	1.01563826060443	2.16660323932335	1.34490953556594	1.29937748252292	1.12972951968313	1.84629351838468	1.74614418933258	2.13876850261844	1.77616732129137	1.54008076743626	1.83806827110248	0.860655974139913	0.967789716056474	0.821861868858953	1.18537019976123	0.79374679220396	0.840390080445245	0.682182374604855	-0.0759214787056695	0.758533569483326	1.44052588783564	1.22882580552854	1.11966232676447	0.791710762324566	0.988263534098404	0.507620191005781	1.39042661432229	1.26905303452129	0.0160843135918243	1.82727969228132	1.08605138583108	0.976994444205157	0.347488773282081	1.31770186971188	0.925468803776244	0.45795103653606	1.16831484083113	1.3214427467295	1.45593087678692	1.91735226252482	1.01791051168432	1.42758978815642	1.67641191539353
AIP	1.17554400878114	0.711133196799479	0.699267845204873	0.713327208755841	0.993234145424268	0.530496768783662	1.08505299078301	0.398090367265172	1.28097316154701	0.502674184832157	0.60868832467493	0.494959278891555	0.714331890218941	1.13018337486192	0.939598426549348	0.84209267483108	0.975313875423335	0.815570094061691	0.53126760577666	1.3426949794212	1.35324652672782	1.5648711017376	0.902952807325694	1.30868610895259	1.73689176263233	1.18101371828395	1.18091565555675	0.817620271293949	0.63532472637368	0.876675344115808	0.697336948683016	0.585525014758693	0.736792710074571	0.680224268608408	0.98139545266435	0.392953108647347	0.547040323638935	1.04406273395037	0.94009548593052	0.916231693362823	1.92438018065364	1.55546023689437	0.951439313283184	1.23837288055408	1.12663959320049	1.12415215212907	1.21740349409926	1.20885819443789	0.625232249531295
AIPL1	-2.18863511275409	-2.13706364501305	-1.99967492600828	-1.83832489703179	-2.56124779511577	-2.45708988871791	-2.80627504617799	-2.15086624654257	-2.37573136479944	-2.26144772076877	-2.27644220530941	-2.51694768527477	-2.41701054144165	-2.31358101926309	-2.78205979313648	-2.40263535266817	-2.82379423637763	-1.92693180386694	-1.78620464363061	-1.92371390964289	-1.83149781514901	-2.37710150248245	-1.99112277336096	-1.85450099336926	-2.54972087305851	-2.01014166510511	-1.98113148546044	-1.84530866584641	-2.21908878467242	-2.30963928656352	-1.98275735373868	-2.373487091722	-2.3230204071794	-1.80048009485666	-2.85996696572823	-2.19935462541267	-1.96781363133007	-2.34576546953421	-2.08117374389967	-1.69086202841452	-1.80159891682992	-2.11294653061458	-1.94599543796219	-2.59001754951927	-2.52362498342849	-2.43448161465687	-2.3097592487725	-2.53516826099624	-2.33740554479554
AIRE	-1.75959842003119	-1.93337363637947	-1.72198166145501	-1.20598367688906	-1.39754978872051	-1.28098498848777	-1.36188769761906	-1.33834841950175	-1.20631140928272	-1.1240969699844	-1.18444989313832	-1.375282363159	-1.34411834208039	-1.39689444292583	-1.45140652804983	-1.21958920959609	-1.60011679375627	-1.76168895839489	-1.71063363403188	-2.36158140171503	-2.00727746893948	-1.67776856310717	-2.04450672528106	-1.87039677659777	-1.82584074786258	-2.13319196183156	-2.0984887359605	-1.88554303520561	-1.19305095800566	-1.54727231763916	-1.753128941575	-1.76920215870797	-1.74366627165513	-1.91862830505842	-1.71081565075811	-1.80937009867865	-1.7497896583349	-1.85426932889787	-1.77502171429174	-2.00643445143532	-1.79968247777637	-1.56365473856393	-1.806457679823	-1.44670024303889	-1.22021383136235	-1.35729248494238	-1.22428072117371	-1.5928099815707	-1.21393648596075
AJAP1	-2.45831613346617	-2.47485082457651	-2.26074182812396	-2.70910892958868	-2.82481642515449	-3.30989631942272	-2.99839786009838	-2.76393550915502	-2.98475141981703	-2.63465779493396	-2.60326050896143	-2.90385352663986	-2.95390731878602	-2.84118959844975	-2.86565685068842	-2.52409213823796	-3.08914431217713	-2.64546605161593	-2.31285081567815	-2.64764266612874	-2.36269416854698	-3.16113560545266	-2.89071869026535	-2.71286838023905	-3.03355401907915	-2.81018787613409	-2.52147726442647	-2.60902710387948	-2.66806917723986	-3.05371702724055	-2.80510341592558	-3.42192003062404	-2.69526096873921	-2.62483377125678	-3.28966158324659	-2.81355811990258	-2.79849051200131	-2.83486045939576	-2.44584632147523	-2.70733098180606	-2.65396681899372	-2.93756136299253	-2.55957898598251	-2.83417512204119	-2.67918688850615	-3.15225236474447	-2.78747386660291	-2.88276812984807	-2.51832184158879
AK1	0.562705895272124	0.340886612557028	0.161049346093863	0.334563547190458	0.261013837021145	0.626271944467916	0.574746374046471	0.221929083632966	0.365521036578325	0.0285007497030852	0.116213530797866	-0.4045725699967	0.720240671656	-0.138653375375018	0.686774344499794	0.0565058754195429	0.684525713546186	0.661270796768651	0.697425547243035	-0.159319094282351	-0.0639822644313965	0.583272270241888	-0.0946997544315999	0.693269552629932	0.324291851853699	-0.281365595130076	0.110526514887095	0.129196124998131	0.975492561503895	1.00195940969158	0.110162312523492	0.749649850147601	0.0742640339310556	0.119371801429916	0.330623580396944	0.138437487696914	0.194457952564429	0.525334777141648	-0.0471064604989105	0.258850232384015	0.416846146575384	1.02708159208132	0.435749462422861	0.696218823147769	0.879703175153278	0.978616791197007	0.93977464151877	0.83323365303907	1.09627975021153
AK2	0.241879319913183	0.0264495304930301	-0.0399497242945417	0.0412381123410791	0.231207850585761	0.432136493967749	0.405602853716323	0.227730004398513	0.398780223493387	0.26697751106022	0.0214165905617643	0.398319989136796	0.591942615568965	0.251867210862698	0.434292860671512	0.0236554911160833	0.36706186656809	-0.0447880389266206	0.255955881568636	0.114415823309554	0.139522199258082	0.459388628030146	-0.0317334323024749	0.238183562299984	0.539830839692306	0.0428302343572456	0.038332907759036	0.135787894579705	-0.0499939836848742	0.381353091940227	0.0778860692297925	0.53619716038822	0.0769817515675104	-0.0025605964857755	0.529669437247865	0.0956347608188126	-0.034329553874905	0.263794373416781	0.231362611749653	0.153609439792171	0.271382927945216	0.551300181348169	0.100816080739459	0.618336178362984	0.546029548849621	0.44262069575113	0.524385198953443	0.538179261447532	0.396644247093029
AK3	-0.303188241141319	-0.433360506786188	-0.33433484101852	-0.39037178398005	-0.0781912915706477	0.143828196363953	-0.6838325357027	-0.557483181628059	0.13487657346655	-0.459817134476124	-0.440828275534975	-0.594006187557351	-0.234916720163649	-0.658549701213468	0.104917491226997	-0.361269296349788	0.157969906222868	0.45992067639129	0.475172680181993	0.621838965576828	-0.0426037823800502	0.366320816601521	0.300662817243603	0.19602755629878	0.679703835898071	0.296367346159658	0.0248321196574301	-0.308247408782125	0.0553320659578095	0.381500534017326	-0.46705220097669	0.170550847296784	-0.421978749155274	-0.376290108267345	0.213230923248251	-0.175528383443093	-0.320861551907576	0.451475126910269	0.218964990067174	-0.433853639475862	-0.283234835363269	0.0612603165167862	-0.294597246463165	0.0812271150567939	-0.115807785335213	0.462737450597814	0.00702360627053935	0.205591539731898	-0.172846665341435
AK5	-1.20354944270125	-0.716755060533966	-0.827286442051844	-0.81836142757446	-0.963921979612937	-0.793700305378798	-1.16064043235185	-1.34395158208959	-0.177662798908616	-0.661928560896402	-0.917169913753969	-1.64747748771379	-1.73928889539556	-1.49250218848236	-1.11111232532047	-0.807947991036813	-1.13062598181135	-0.437958962828343	-0.597114185052791	-0.387190879148151	-1.13532858006725	-0.981305317946756	-0.714803438188283	-1.1584764440695	-0.935636869647629	-0.700518701975202	-0.913532160335081	-0.347474547368291	-0.836471737795133	-1.32193229315539	-0.536163714720773	-1.15151687309321	-1.25711975875249	-0.824820215175201	-1.36534674914349	-0.665614603123339	-0.699057280866846	-0.867690387837901	-1.35682397901698	-0.738551825795595	-0.828167556055414	-0.741244130158862	-0.56142907085365	-1.25929578913792	-1.36046526523713	-1.95214233856524	-0.664079847266799	-1.14500290236818	-0.866857229790483
AK7	-2.47817578127166	-2.56657752620436	-2.82419193016536	-2.79026906777518	-3.3386013613647	-3.18944929660292	-3.14400283643248	-2.82732273839477	-2.46654034444843	-2.90330757948768	-2.87055088908558	-3.30929507135089	-2.79275239117711	-2.81721807863445	-2.78112469774004	-2.79799709474963	-2.91613310456147	-2.73278757690703	-2.82842664395214	-2.71714655214449	-2.75649219127362	-3.0039353448206	-2.77384529012155	-3.13791643503231	-3.10438632009777	-2.98951301646284	-2.8664933918293	-2.80539692486166	-2.88906272727324	-3.15197661983286	-2.76616385376219	-3.62274841304092	-2.81886446086989	-2.99822488878514	-2.93282912515134	-2.65277521028554	-2.72124675986797	-2.8688849739809	-2.81050341389485	-2.92257312455261	-2.96766350816563	-3.28318461936887	-2.49929087675275	-3.00712783982127	-2.70372310889694	-2.93992338589847	-2.92275898139312	-2.90495752310345	-2.84072011348328
AKAP1	-1.39997078357393	-1.35762656635408	-1.32694472327117	-1.38560502962704	-0.963210949071772	-1.05633320064871	-0.808476672953742	-1.28509909090957	-1.13192130195691	-0.687883126786144	-1.29335890597852	-1.24625536957056	-0.984038825999688	-0.924708985647581	-1.05387966461058	-0.663380306584262	-1.0037479934199	-1.69047321169676	-1.53714577976608	-1.67396471367444	-1.48330237892024	-1.36436581423398	-1.55656697560334	-1.74484920215897	-1.43756288078579	-1.50901007160179	-1.65303204289253	-1.37517333900505	-1.34023345990424	-1.44135271836561	-1.45846631099266	-1.18110639729736	-1.43131829057912	-1.51798694595245	-1.24452686086027	-1.51317538191729	-1.49364439619609	-1.26386805469109	-1.49453392470559	-1.36976367001426	-1.34119099558213	-1.5214443566386	-1.43311726922776	-0.970451562083151	-0.952973650649031	-0.977419049335049	-0.775207802905015	-0.861064759346191	-0.861800509490279
AKAP10	0.354664322362847	0.505879293061682	0.654339053499334	0.960839043055112	0.919541130325394	0.980901582668845	0.197026562595779	0.921422960520169	0.937614188879591	0.74645806482554	0.59759404489094	0.68715485467679	0.619124730108401	0.744130688032578	0.807914569812662	0.408971927277712	0.101627461857156	0.757438335213827	1.13083936953379	0.729866240314205	0.378643272409143	0.954969652473905	1.4018559508678	1.43417819280581	0.965051065065161	0.765967602830479	0.864630970010835	0.717721568333635	0.483581546045977	0.100412999718058	0.674780800330741	0.1676238009103	0.844458026169646	0.472184872349413	0.920314371348237	0.745871357156485	0.57411106488519	0.392242466451198	0.213718206921128	0.506558714790818	0.915720114061735	0.924275640873488	0.402411700800232	0.547007866654486	0.545375540153816	0.363041831160984	0.517289874939499	0.347819551946732	0.856237090417551
AKAP11	-0.273774659293901	-0.191229558522354	-0.255360420197314	-0.21066804256064	0.121947466995511	0.283093557311436	0.105958316298497	-0.279926786971911	0.53158704814316	0.354980805846458	-0.281180470249695	-0.302200461004965	0.081182982310645	0.0369303368405531	0.143393674077709	0.131364582444355	0.132568176138733	0.0715986028420123	0.506008876783904	-0.268682636126685	-0.169861458678232	0.288797337919498	-0.259038934378488	-0.241570256488991	0.250785573544821	-0.325102522785702	-0.402809495069885	-0.0730784522656623	0.511410523500495	0.2288756778758	-0.205631947371342	0.368228450731814	-0.373500715294445	-0.332529955241407	0.109642904965311	-0.0461910727151956	-0.190516761147714	0.256881583130948	0.27275580383554	-0.120199113807642	-0.0679068109206461	0.321714630612041	-0.1173364215834	0.251312307298817	0.401276293985644	0.617086050876158	0.395082330201401	0.232523727663892	0.452360632039255
AKAP12	-1.04435158259325	-1.24594430215561	-1.16976324249136	-1.59373658014106	-2.0452708943744	-1.52791403066731	-1.17533057811837	-1.51267364564337	-0.97672398311173	-1.29090190531231	-1.15682743557279	-1.06728451649733	-1.80577739742036	-1.1258757429713	-1.26376106117733	-0.891360739891359	-1.30905376444588	-1.17026697509741	-1.2187715472322	-1.45283403085075	-1.54928238563831	-1.79173501183481	-1.52645540316868	-1.49691193791996	-1.49148435614795	-0.899066964479425	-0.800617849160216	-1.2520201573066	-1.04372464699952	-1.68407856952047	-1.32764618365679	-1.73761841439105	-0.876150801798444	-0.939135275649094	-2.0111218816245	-1.27769132052756	-1.27476495903058	-1.42693505914677	-1.16490126299788	-0.702440603044426	-1.1602413161301	-1.61009668400579	-1.27861191859611	-1.62477191796237	-1.88405752723653	-1.53234758255495	-1.32415169812621	-1.39661656983018	-1.8107672759734
AKAP13	0.859114533214888	0.0412665148124279	0.138324123083592	0.235128291585235	0.98783115944606	0.733698175796413	0.185886379799599	0.798355829491535	-0.260833292264273	0.251301614521028	0.286447799820794	0.74878492238092	0.4926233410522	0.339305740870508	0.412321885365182	-0.145389896848971	0.477272098438811	0.311354134664748	0.391671819203545	0.362190682265322	-0.170726893230234	0.738222059274392	0.272670979095172	0.934700637579193	0.513460836688974	0.655758183333479	0.969260080794746	-0.0576753076217215	0.328741283234286	-0.00502337198953368	0.618075061966379	0.898314770794945	0.368619767797287	0.697953921400422	0.672090055408126	-0.0977682704770474	0.703604116199236	0.943201217555488	-0.103690180010118	-0.00823489698305424	-0.135387669368622	0.505889951544897	-0.0184444470642824	0.449252990952397	0.358506931753995	0.591086717402887	0.418294304095692	0.503600535341861	0.504668268376
AKAP14	-2.96388219072388	-2.7798184494566	-2.62757752292345	-2.87472021738343	-3.30198441454894	-3.32334106422819	-3.3159373024048	-3.24380286063294	-3.26273273855406	-3.03888950806753	-3.00706451284706	-3.29912476901263	-3.28017194036795	-3.23328975308189	-3.46914188461032	-2.8513452530487	-3.40219546914211	-2.62757752292345	-3.18370615078784	-2.93842788090019	-2.90440280218491	-3.52767191080032	-3.12554861615605	-3.16904128398885	-3.30730436861848	-3.20700712857629	-3.2697429552492	-2.80528293955017	-2.9054240969327	-2.81677783836333	-2.81723494363069	-3.24865826359545	-2.96038885227249	-3.07455501605858	-3.49177279033535	-2.76769521529338	-2.93159168820164	-3.11129049801629	-3.19369888291128	-2.56284377856735	-2.72515112976521	-3.2347266118596	-2.80770299478822	-3.33467376114938	-3.32483821172532	-3.34399726265545	-3.14354836420954	-3.56996855556647	-2.96358902614179
AKAP3	-2.14364153731926	-2.1884960748343	-2.03357492774672	-2.29742258968194	-2.12645898657731	-2.53789564361012	-2.25433413168211	-2.64516904099612	-2.42738849999948	-1.99834675843003	-1.4603128338523	-2.16887614827072	-2.59204008235441	-2.93086701340758	-2.74736081980596	-2.50226645939248	-3.43030143278556	-2.23342774137248	-2.19451654091667	-2.04391757584614	-2.29062237295782	-2.66203039735766	-1.83691652643993	-1.90784709976654	-3.16659561893635	-2.60140452603356	-1.92842060870959	-2.50455019217066	-2.27847444668762	-2.89919847762525	-2.30536064068492	-3.40314651758446	-2.24808118734973	-1.68992163061091	-2.9270109258695	-2.33471364433999	-1.82272238092808	-2.54917484307229	-2.19647866367524	-2.17784382426232	-2.82403267320107	-2.70080143818338	-2.34848118645864	-3.14855796116445	-2.59167559068078	-2.9407422097604	-2.92907454106754	-2.51340326976143	-2.50459161903653
AKAP4	-2.49441956487485	-2.28111718855464	-1.9787980298042	-2.06583135876494	-2.66408527668774	-3.28557031302165	-2.71392380715853	-2.60557724450781	-2.76759227972034	-2.81491251619673	-2.52720254052679	-2.42093689046269	-2.72671398907278	-2.90527809515607	-2.98608864143615	-2.56901361122398	-3.1307215644755	-2.4754637369713	-2.44044921679234	-2.4505503041874	-2.47531400165306	-2.94161333778612	-2.19986257190053	-2.66047217053592	-2.73697468124191	-2.44481626034916	-2.14270322552112	-2.48254412015064	-2.38894578261315	-2.38052879529707	-2.52635776019245	-2.83155650329566	-2.24162716877282	-2.50418098637701	-2.99353638840662	-2.51974392167107	-2.37671437642945	-2.97018751894455	-2.52684808889381	-1.98557645938422	-2.24402949276771	-3.07749083578254	-2.2604064722539	-2.74669293610806	-2.73726117683712	-3.07231490567093	-2.59836461960092	-2.91660863647262	-2.87545788003944
AKAP5	-1.15957789916676	-1.72346250878319	-1.82110511917274	-1.85462733052842	-1.77416414924414	-2.16127696482574	-2.10495424932266	-1.71693256019387	-2.45907305646633	-1.49706152661107	-1.31601336200675	-2.04929402495106	-2.29452385349408	-2.02883799196243	-2.2048010150322	-1.75480662227404	-1.92938958933957	-1.08121098737771	-1.61710088012333	-2.40782579162664	-1.81155711909498	-2.07733538510416	-1.39331268707839	-1.96700931723609	-2.58627352913176	-1.15206771179701	-1.72491780130956	-1.4357379794627	-1.7353746998218	-2.15678516377978	-1.07717049511476	-1.99808656758356	-1.54436584438099	-1.29413933816135	-1.77533668565409	-2.02610616809835	-2.02268594077871	-1.71761400447603	-1.92513703658718	-1.7255083833667	-1.93454198465218	-2.12324039589236	-1.52497823923419	-2.06721064269254	-3.29081458148773	-2.39841184755376	-2.56276964738161	-1.81813917157854	-1.18638042150277
AKAP6	-2.57969273626073	-2.37181438217537	-2.18488190535054	-2.27063307427022	-2.71042091030901	-3.00317062670226	-2.90311610516483	-2.7935534105011	-2.50949662367322	-2.48441267128076	-1.99231792488796	-2.77607478022367	-2.68410638139602	-2.67148566026851	-3.5501536825651	-2.70872880441322	-3.08248303117608	-2.49777984530991	-2.65533428116832	-2.46191189035386	-2.62229133599736	-2.71372386770005	-2.33011307075054	-2.80987405604329	-2.61928200323296	-2.71216483494915	-2.46723130243254	-2.46119546403922	-2.20834621163234	-2.73409409669646	-2.18316234155614	-2.82282678276919	-2.22333383328195	-2.37690646844332	-2.569561703856	-2.08249549543896	-2.05886046690821	-2.92670847200977	-2.28891471286595	-2.36441122541382	-2.23538709106647	-3.29490186054745	-2.0195691442044	-2.72404970831149	-2.69552108764486	-3.02765431093193	-2.79242111617021	-2.50837964323379	-2.41968468427187
AKAP7	-0.77010443229761	-0.0322340725302654	-0.522717933981302	-0.573463838648491	-0.334411215378306	-0.136200051944559	0.243301471926681	-0.105474324784744	0.210967393298508	0.0952226340396001	-0.548444782372849	-0.0504608944599944	-0.870841943952707	-0.0617264681094476	-0.129525745427444	0.226535213752584	-0.124634872942227	0.284630006097572	0.202772874979461	-0.494358648721827	-0.303876075627259	-0.401559176539208	-0.159575574077277	-0.740827651755954	-0.348870956798596	0.00452259144899042	-0.181032635368049	0.0421503291685201	0.65122008795447	0.259479344789826	-0.698952824404987	-0.692620936398895	0.0896712048731054	-0.48209460355618	-0.372595248769782	0.324890285122751	-0.0363213868456575	-0.171951107759422	-0.124204217542229	-0.510252775381941	-0.474038612789554	-0.527297657619627	-0.562062605490711	-0.315637770753275	-0.0901859295452284	-0.293084594187557	-0.290824652882808	-0.207595729587799	-0.462590886920971
AKAP8	0.588311177672713	0.61677694049346	0.59544198742135	0.404371623251938	0.950900155978072	0.895225403576124	0.801683988742301	0.643170894429129	1.14959602873731	0.784851328017168	0.483805064424622	0.821170076855706	0.734519503779802	0.947781443051814	1.08443587532237	0.750193998784585	1.08454826635561	1.4019318917959	1.25643349336182	0.955409241855805	1.05365308492149	1.21406883139582	1.06684941843177	1.09831527699111	1.13117105319816	0.781302350214697	0.970809429034633	0.45097269257353	1.17050836121238	1.06493219703536	0.670721792279486	1.02151821053043	0.759653354459795	0.677089507614591	1.06254501459387	0.924734033928765	0.69731241996843	0.767221970292956	1.23190861385016	0.657968835234901	0.8120612459667	1.04538907735177	0.645369093293406	1.05429030177694	0.915153136217285	1.12791547902724	1.0521918867976	1.00519114988069	1.02552362423798
AKAP8L	-0.777082891756791	-1.17204657084498	-1.10122688123441	-1.13856785842518	-1.0579033482146	-1.46388682538921	-1.09400459119275	-1.08263618344636	-1.37784116930892	-1.58360629031236	-0.930688403345607	-1.26144397997583	-1.82825334887802	-0.889762093072734	-1.84855258483703	-1.16023945809702	-1.15391556777166	-1.34917770562337	-1.39031386930681	-0.599060008512184	-1.23737935358035	-0.808036183408503	-0.43171245186014	-0.567840262072397	-0.859705411879325	-0.647221749142777	-0.372470934271356	-1.31389460040819	-1.30431424146469	-1.4273464031627	-0.679283506689069	-0.837870347340188	-1.32398661868441	-1.30068946274194	-1.00960827258932	-1.41328676081669	-1.26693342638566	-1.5736288300451	-1.51202705128429	-1.23368278675633	-1.35320451624392	-1.12344529787293	-1.28081782467614	-1.37756228440709	-1.26709419333669	-1.19165904254968	-1.41605737883773	-1.42324612131687	-1.67009905976062
AKAP9	-1.59280347355175	-1.03991599063392	-0.987388594104234	-1.07834304193613	-0.999295042781849	-1.07717678802666	-0.688543464403007	-0.636819734594868	-0.452400276532998	-0.956262010949875	-0.648130467562559	-0.83336224758479	-1.1286133297732	-0.611076367824104	-1.02726158393476	-0.29622435832694	-1.08454955776088	-1.10432705161094	-1.24587312002146	-1.09663377105277	-1.16616048790749	-1.09480953696627	-1.20982451015099	-1.52797259893216	-1.27122151945449	-0.814129814205157	-0.917511474807572	-0.883281652286549	-1.06202507620536	-1.24889256924222	-1.23794396952934	-1.00643350668759	-1.24649886161091	-1.13867749332828	-1.42372157571117	-1.22202850253874	-0.897708484796913	-1.04044103381661	-0.85705240806224	-0.97986243914883	-1.46068090553496	-1.72940334192882	-1.00323063089792	-0.979988743737262	-0.737115393445793	-1.03370259592004	-1.04496834154623	-1.13500207080806	-1.07178045657778
AKNA	0.96746279733281	0.312262111436757	0.277272118983912	0.390109489195148	0.944250062647424	0.599430163378505	0.862768784598396	0.637600909155371	0.438488261651218	-0.0389571825716636	0.367365591611932	0.382087586846774	0.408934164976895	1.11282192269903	0.661479747761969	0.794864679355754	0.761364855619627	0.185483213445672	-0.119027873808623	0.665689053487916	0.500689352635871	1.01902039441232	0.616531697057935	0.920363616609237	1.0695742044871	0.774459047227304	0.980944010818222	0.327324084189922	0.00944280668690245	0.0914970211941677	0.616563952864093	0.671188550387016	0.333088382779714	0.618620747144186	0.50365240594951	-0.202396105320428	0.184797289206341	0.697825484789321	0.188091617450197	0.185900674368428	1.07476992465397	0.671739574771842	0.354081923307064	0.775129383640553	0.405246910529586	0.757925170910782	0.31810317986181	0.973825157813762	0.39671012370717
AKR1A1	2.45488877578493	1.60967811913737	1.67615163164458	1.72828318242707	1.50414940579701	2.1745709446241	2.09140119145907	1.64461448297457	2.09717708484897	1.68260942584449	1.67590384811154	1.8620995106462	2.03182304603661	1.82449538072548	2.00456445949459	1.5715378945521	2.04264517493933	1.65949406810118	1.79300156957368	1.82982154124805	2.51704226261695	2.09848028913872	1.54961205886113	2.17641771994331	2.15113246298404	1.71676127108831	1.43200715474293	1.59669443444737	1.67654641976466	2.23847836492314	1.70733896850464	2.16483404775287	1.53592509063697	1.5864294665278	2.29314644796639	1.64574041412219	1.31151722372771	2.18050639208433	2.52992233217687	1.82343791609041	2.26163467031453	2.27234223894245	1.77533849667522	2.04189204690004	1.7390786156817	1.9716390049806	1.83070010971922	2.03238555568892	1.63815014066882
AKR1B1	1.62906656166334	1.05831241995553	1.2801055693491	0.993182010287754	1.79827936679197	1.78556582398118	1.81030209047165	1.2268312420091	2.01967280991947	1.38167965097338	1.36567807623419	1.2059294542555	1.90406521502694	1.84184003370375	1.77357335096456	1.57927107124819	1.89869681088592	1.26164089390479	1.00248540401274	1.74715032287229	1.71394235635141	1.77591550935036	1.26483342293797	1.65932823965851	2.30406596327134	1.36100417007562	1.3807709819894	1.3680037811609	1.17764984641183	1.03810007686982	1.60061743510506	1.84115327372145	1.43363335764552	1.83731474791516	1.32205960045491	1.07183023997836	1.01906760017857	1.81713304957006	1.61549889431714	1.4762069458596	2.42362497652835	2.22009262598295	1.60200771675506	2.13643007143196	1.86783019945222	2.03692335877317	2.03314286182772	1.82206126527652	1.11273151626816
AKR1B10	-2.595803235539	-2.36157527249894	-2.46451287394179	-2.2598821389015	-3.30931454415945	-2.8296487207085	-3.19385437494149	-2.83511379937082	-3.11758891081686	-2.8003359928883	-2.88122022842306	-3.0066738962731	-3.03418123885645	-2.9626054806973	-3.47181265241014	-2.80306453308747	-3.85795043020195	-2.71462127931454	-2.52907770132403	-2.80322358766777	-2.37304382438829	-2.82878597564771	-2.81085769051401	-2.70393796379475	-3.07904841153797	-2.54204372308791	-2.77590047836144	-2.4507998914775	-2.42361188931436	-2.49474390329169	-1.97010865537109	-2.68393238447399	-2.73706594860162	-2.66016528680839	-3.6289940828411	-2.52653978243724	-2.34022406151702	-3.24235956804865	-2.97933773482292	-2.63103396314752	-2.71094940760409	-2.64970704226849	-2.3807733647547	-3.48336968398812	-2.65850047146151	-3.55403990203652	-2.9693210411622	-3.35621706506716	-2.54701010140102
AKR1C1	-1.7067215507434	-1.41790648160091	-0.625237527592344	-1.24725892930587	-1.81111451971795	-1.58934217752108	-1.73406032421715	-1.44226075955981	-1.83654225187691	-1.7148688545074	-1.28372221051421	-1.62670417117172	-2.07548084854153	-2.00749492041012	-2.3221059440836	-1.46084174313461	-2.15018239965049	-1.30720523693193	-1.37190836208377	-1.38567983583204	-1.16715354416266	-1.74676988688582	-1.69632791018729	-1.51341421207721	-1.70165726566135	-1.10940955008906	-1.55271379566763	-1.14557344134364	-1.39922684798577	-1.6084946860173	-1.15913675844746	-1.72519773274037	-1.49162121592919	-1.24073741157711	-1.99388391046104	-1.24355189803494	-1.4077599711061	-1.47056114012036	-1.80269750730233	-1.15302094780139	-1.52585272364557	-1.89330737947679	-1.35092374523481	-1.75513788194699	-1.7311354223613	-1.71979207402093	-1.64771657662771	-1.61853318460654	-1.50923243065193
AKR1C3	-0.515713073091671	0.272434458764546	0.14482025107743	-0.666459798502117	0.554241268477596	0.963584687759783	0.478374790333387	-0.174590821952773	0.887040671841336	0.247164411193924	0.0659717688293757	0.038215405275449	0.894452122086341	-0.0903757733578194	0.81673581181829	-0.0543826546814643	1.16897808496437	1.1656374912762	0.965001471158388	0.0300281014300448	-0.359643063330149	0.467752093163969	-0.128144971717598	-0.0985138770867424	0.534612687205696	-0.705864120974505	0.967043775496104	-0.311729880361671	0.808956838256448	1.64097146131693	-0.716767446468541	1.32065132786989	-0.467446817509183	1.2530946587296	0.817618042953722	0.80825618047416	-1.03750375645836	0.0544090975147944	-0.590567669031564	0.255607778395775	2.42383665078434	0.420612778592104	0.279599328929838	0.827863905393303	0.749343248262252	-0.269415705462455	1.05161256228101	0.880521240551497	0.431246393020922
AKR1C4	-3.27211585202982	-2.55748478571748	-2.54542742894285	-3.06743819419745	-3.01356240030771	-3.40967752398141	-2.99826391459608	-2.95310222240598	-2.90510772413815	-3.08664414312664	-2.89959919952605	-3.52156734209952	-3.57114854969882	-3.2433373612285	-3.64654836084047	-2.70274627901404	-3.66680056119511	-2.66776321775992	-2.37296103793971	-2.87672889737157	-2.94515340972338	-2.98341665495342	-2.50994206332235	-2.61677232050986	-3.18794388442866	-2.98259500520848	-2.64045719435489	-2.69481626988797	-2.29418540064672	-2.93315738838445	-2.65836996797231	-3.52763436252103	-2.93257325837105	-2.79708417851908	-3.40641296884089	-2.37240362801155	-2.62430235349323	-2.80247450564461	-2.83929969946488	-2.58975154764057	-2.69635025256402	-2.91264269441559	-2.70767303633134	-3.18614890156813	-2.80919136088657	-3.74103154781943	-3.05907648105215	-3.4511038867607	-3.22679276123199
AKR1D1	-3.36512657796141	-3.7136034858685	-3.4885335779597	-2.76752433329081	-3.2412472677746	-3.1914643867787	-3.30245557326053	-3.10810741446452	-3.26900429257981	-3.10536612912597	-3.38379294012275	-3.4453671757823	-3.09860035986448	-3.25290955519487	-3.34010066196691	-3.16841029482565	-3.4108668427052	-3.09621608569365	-3.0757208195451	-4.07853308090653	-3.81638996898278	-3.47300876330045	-3.49082393867924	-3.17490305660705	-3.59585691308482	-3.64783657848942	-3.59358715079411	-3.95212448705775	-3.31171918226121	-3.38387905601504	-3.57650701927737	-3.43035565880584	-3.74643703430099	-3.76019360068352	-3.55964184576903	-3.79144894620043	-3.61472930261094	-3.61205472904573	-3.88130879891797	-3.85774688831642	-3.63715085675623	-3.37075933480418	-3.59839262243167	-3.28918735609871	-3.06716533816816	-3.213782727071	-3.19341160311552	-3.44024589573014	-3.08943272532803
AKR7A2	0.00958267532332679	-0.125248018059702	0.567520661414958	0.381480231673895	0.865678374113994	0.930552908541034	0.586626241784138	0.204909856614296	0.494566739259893	0.73209246912518	0.594588927844682	0.884019703778302	1.08056684963042	0.279465920387284	0.902708412693802	0.237735826398642	0.863281854666396	0.380091980541824	0.603880387272128	0.115105660181735	0.494818756114632	0.849336664481328	0.331887356108272	0.957740812425216	1.03815223631772	0.090544395455429	0.342317327983162	-0.0869235312623794	0.0594439534757564	0.881460177859624	0.527168631275013	1.43875581550799	-0.113550566282358	0.461437895628084	0.894385194502171	0.115810867199529	0.0454891786119089	1.07467392425334	1.05038389024175	0.322313124989717	0.513687386288397	1.25647062953185	0.529279879773203	1.14027775026485	1.02534967389832	0.973674735723548	0.830233284016028	0.896967655618693	0.198878425340048
AKR7A3	-0.816949877957276	-1.46612874441235	-1.42427230430418	-1.51164796935382	-1.15072303247584	-0.909985451200972	-0.759559087191918	-1.67495788150117	-0.591648025885869	-1.4537884662018	-1.26958926311743	-1.16346844467885	-0.952718673598519	-0.968898547342883	-1.06506265402941	-1.01213450214104	-0.868451598845784	-1.65947481002158	-1.74609645218069	-1.60585482578283	-1.09286624671341	-1.12376511791821	-1.6458820468492	-1.5962536832425	-0.876926920198315	-1.71898541356359	-1.52135054396798	-1.32760818825692	-1.59697226283608	-1.31214810997885	-1.4265390990818	-1.12670793823133	-1.37305439147409	-1.37999878844328	-1.04007143846566	-1.53931191150158	-1.54678016270479	-0.654402215156005	-0.798768347627093	-1.37223796102145	-0.663129441084323	-0.789566407507012	-1.26259598647888	-0.763108572629	-0.809485724651116	-0.935469177454057	-0.908030263776361	-0.60587293305462	-1.45488838883614
AKT1	1.36392440818283	1.05444434488886	1.16956135979446	1.24579140995967	1.66664370738921	1.0965389154821	1.39717215071752	1.03804454909911	0.732498228328071	0.708889258744785	1.60521926546891	1.05479829630108	1.38881090127413	1.68542336144082	1.37944873438825	0.828413534497562	1.3742024068442	0.993312820731224	0.68152934570052	1.73722116481368	0.930479495142611	1.40644107327717	2.01585619932755	1.84066250653918	1.37336528972003	1.71894526270902	1.82406566315011	1.05538103450188	0.495967904527436	0.740998027894453	1.58510262391383	0.925937954762902	1.18821851406382	1.17805970297461	1.32260566183073	1.04800345109122	1.04380370029299	0.826624564232912	0.972546978503812	0.951828577365783	1.96348788503728	1.50542544382395	1.13682905937356	1.46668151375862	1.53912942337825	1.42744657001714	1.00568132325888	1.32421352209837	0.955379582493976
AKT1S1	-1.10247865045095	-0.0601562955739832	-0.970539094232489	-0.73206275157994	-1.12728652472679	-1.02142923864375	-0.87167554379026	-1.14761497932792	-1.26565198569359	-1.27109528577517	-0.289699879462133	-0.783462643142962	-1.19223783741896	-0.943062248008392	-1.05968128775698	-0.477259277544265	-1.3941415510542	-1.16133089737406	-1.16046639348571	-0.509716432828367	-0.487397939780782	-1.45688453052106	-1.16564369869704	-0.951992602570296	-1.30392347031535	-1.02450179711176	-0.580366068901799	-1.02681568954087	-1.10534149851316	-1.63771423085979	-0.626233320851071	-0.931096457453654	-1.11221400426797	-1.15398891246522	-1.52814884181752	-1.04235437835638	-1.09838003877376	-1.88716686369379	-0.883486273261493	-0.496494011687485	-1.00840529983693	-1.92368349222849	-0.86152331362047	-1.04311599564153	-1.10263064493492	-1.09308834708577	-1.43112767128229	-2.01127297276424	-0.50228396224653
AKT2	-0.984361923114743	-0.537563948507075	-0.466344790064174	-0.807598162269401	-0.987925698336941	-1.08194710966005	-0.675025373832894	-0.920747793464041	-0.954022897345436	-0.888488443264978	-0.714326534099835	-0.823042096419225	-1.13764720816361	-0.43792515618296	-0.878784788682438	-0.285373183986945	-0.805170880908673	-0.640936547011337	-0.972654192477147	-0.849944165296756	-0.564536633145473	-0.598089868671698	-0.461073412438963	-0.494763341243033	-0.637669178855336	-0.367577133775695	-0.451660670995617	-0.623660431918704	-0.833471778160897	-0.899233830124809	-0.433691343258132	-0.709923795485682	-0.573635987897961	-0.854589406583351	-1.10960451438832	-0.730594934845842	-0.68066700672039	-0.798461630102876	-0.672450454815884	-0.187188834046307	-0.688008380254597	-0.574502296934373	-0.49077411113704	-0.744507267708955	-0.623577940330435	-0.925649924798088	-0.927139012230658	-1.2995990074627	-0.848454455524935
AKT3	-0.972195747191924	-0.591468137737689	-0.890628729209034	-0.841388994437497	-1.20338114890799	-0.734879625830603	-0.818061289536661	-0.67542120211472	-0.535061539741021	-1.17007085409706	-1.01874979786516	-1.04508537430551	-0.707611798869292	-0.681677897671117	-1.00926631252647	-0.325078353230185	-0.797309393711379	-0.903643494831772	-0.916958946251581	-1.26877824806002	-0.884031144710183	-0.953268490918292	-0.922222762605111	-1.0041505465106	-0.725413284403596	-0.928257193595421	-0.924919915941107	-0.934636646612329	-0.619351141093898	-0.504327914022474	-0.727230161487343	-0.982612766908785	-0.750095111846004	-0.878695109078165	-1.1855807696016	-0.521431377083453	-0.906370354472206	-1.08469846099952	-1.09500843660911	-0.866772957226494	-0.408099420861211	-1.05209155687409	-0.742324660714614	-0.908751927823732	-0.857909955003786	-0.595126212885792	-0.872450838324063	-0.949867610067967	-0.380293862270022
AKTIP	0.166593142553138	0.359042962851447	0.0270734298213843	0.378959205635813	0.176962918969998	0.677385676787874	0.74727394611896	0.956590217356467	0.432266445953056	0.50830754747306	0.0617463061626657	0.58496622637311	0.473295342736614	0.932094920092648	1.06901203103848	0.455358663456791	1.08714119794832	0.572995213014145	1.44589609683386	1.09003417849141	0.308852652857055	1.05971473058988	1.29374081637089	0.802079524295351	1.11740756383307	0.492168137071203	1.11362213435819	1.51642616226061	0.529289836784966	0.900871705693036	0.614938605313333	0.682294443000638	0.656546368057594	0.301155925177371	0.876527064824928	0.536360884457274	0.556929926934208	0.831452942350738	0.382399190891861	0.138491243706483	0.442847872103439	0.935607594477887	0.214548287122659	0.823709937272453	0.854533968691976	0.97932052941321	0.788630334561426	0.970723854966778	0.515746698463595
ALAD	-0.383849049478996	-0.39717072098395	-0.176559592784854	-0.381731348451922	0.00499250958656031	-0.0700736619816069	0.128252517489242	-0.406443129669093	-0.635004254049791	-0.259688887070053	0.284531424261352	-0.143515167396596	-0.378492213875392	-0.414576056638575	-0.274374355167231	-0.367750520160353	-0.194819579081639	-0.666895774839367	-0.7571396490575	0.0877366671179956	-0.16382173193142	-0.257084466633691	-0.33236530477948	-0.301154024396393	-0.28967514642546	-0.618076105644526	0.0415410489876889	-0.312505210522785	-0.622337175740586	-0.310950533841835	-0.0628435607644341	-0.543489270552334	-0.472070083252507	-0.117745540804798	-0.229725176744806	-0.398246156092681	-0.391716710722853	-0.0417694115805726	0.0402722060702675	-0.254469846311233	-0.504402866554945	0.00906039901731348	-0.171917220194497	-0.115923531392036	-0.198689937786188	-0.214713930859948	-0.441167966410579	-0.215551155675892	-0.256961275332625
ALAS1	0.453069913512771	0.545427655516897	0.57365413287925	0.69679473459107	0.869793104597974	0.382344981964809	0.466217454729194	0.428522023615891	0.401331888022639	0.708168121679888	0.728909968502225	0.702234386882911	0.848036915803766	0.83820498504979	0.537696458697568	0.902198216953275	0.344121815180783	0.556718077013342	0.540654438666565	0.69632997548945	0.543720987475085	0.497209810289286	0.6839437341121	0.593101604818856	0.269475401348019	0.634896003002342	0.694446015504645	0.523337995350896	0.637481897291191	0.280830571125773	0.811668238660036	-0.31417391364173	0.709349305205673	0.715075384716516	0.458374068179227	0.471248381043766	0.613068249940588	0.594878562323245	0.359615557511619	0.685018520735563	0.422810728668507	0.253350905712082	1.01239260474874	0.416034527603624	0.441948234613447	0.498352542444304	0.474527875646173	0.465855725652934	0.188149475641361
ALAS2	0.690601370820714	1.3450890246194	1.61893097572641	0.406133042594977	0.467194915211168	-1.79160332236217	0.664878478813655	-0.651647713527558	0.0908880300632672	0.509625256911038	1.38710611462351	-1.07595487895255	-0.384947065678149	-0.508398508064782	-1.59340309722727	0.49770893584708	-0.191608569650932	1.23146719251219	0.804821302984924	1.21643408127464	0.986811211271874	-0.976248619303866	0.512511285618952	0.627819345370183	-0.933146934517067	0.193085130086519	0.950924369950435	-0.122778602806751	1.32811887586195	-0.96512278348618	0.49770893584708	-0.976248619303866	-0.706312010422094	0.738189887874739	-1.29299615216346	0.710632433961103	0.0756021575686029	-0.0465483299610835	0.640262709618896	1.6899025942531	-0.429895133319311	-1.07595487895255	1.65945251113801	-1.03942775650815	-0.608558523358088	-1.24022223599199	-0.8325644978684	-1.45367926065844	-0.874109711265022
ALB	-3.2156539670294	-2.75079063778149	-2.5217840187753	-3.06940949608541	-3.53952212550893	-3.12447721147072	-3.45521309411137	-3.26130860543029	-3.30081559427527	-2.98756148639483	-3.10217603503334	-3.26431070678766	-3.17065611230323	-3.04287568990122	-3.33261969063013	-2.95281135187525	-3.25587406362101	-3.08209700545531	-3.08151045295313	-2.97952376081953	-2.90575349331424	-3.12957890652023	-3.11441236745765	-3.08756309439724	-3.39593738903006	-3.20300729555579	-3.25242732219921	-2.98555051742951	-2.89692701426024	-3.07480377051767	-3.11943231750256	-2.97648111776547	-3.09134030922533	-2.98443520984948	-3.14509210174807	-3.13952401396008	-3.07519179797625	-3.16026894600027	-3.18302371454177	-3.01274728749759	-2.78546341417848	-3.13022840376217	-2.98315734701665	-3.50166769290673	-3.50796793906978	-3.16433427189352	-3.11471240140216	-3.32624548742647	-3.33020788221624
ALCAM	-0.573025615498677	-0.473358418208567	-0.483465051806112	-0.737078761406097	0.157624818368266	0.0945880978101811	0.191413115582685	0.0316116627234323	0.426680164433095	0.345321771266539	-0.455171581192672	0.344843898397683	-0.174688254509771	0.453586102937899	0.197079911676843	0.120908386493464	0.145126310037382	-0.280932358186918	-0.0583479539026824	-0.55792038462078	-0.501796845788742	-0.27118131009624	-0.211595349634139	-0.750608870763155	-0.00368118330643363	-0.467327155701662	-0.137422602048776	-0.534549253863062	0.341156655328537	-0.27815576578522	-0.766944186564824	0.168547323815012	0.285069005479666	-0.363479991378112	-0.0465773275885894	-0.406153493777901	-0.517322387744162	-0.157526927269887	0.0652987336563321	-0.536682769297997	-1.10988794108602	-0.268944442875997	-0.576010608728503	-0.167507843932694	-0.123571533924881	0.231037673082074	-0.50753141053954	0.0932862634494275	-0.152843359076759
ALDH16A1	0.069339004912137	-0.552644949806346	-0.510391151760727	-0.603610599998692	-0.186899351313471	-0.49474414255255	-0.492606143049949	-0.730957306112595	-0.199738015439463	-0.68300622162946	-0.587663557417134	-0.545527855016037	-0.444955055899585	-0.190908725333136	-0.432066604441907	-0.0275927562087022	-0.27631556587198	-0.770162830589287	-0.760579524850991	0.173080160149427	0.0967227667188392	-0.113188553289194	-0.677262843588761	-0.653853548720083	0.0548626759596086	-0.153524142217598	-0.436482726992514	-0.528723439047189	-0.697948382225317	-0.809897141150852	-0.591187863642797	-0.505015503301968	-0.86383314890423	-0.507305033759254	-0.423053360839158	-0.749101991340097	-0.678442117499327	-0.0798058064965176	-0.438434603368606	-0.463999261491698	-0.515426443996494	0.0639829163358563	-0.484465868987245	-0.351928780780674	-0.552138282383532	-0.266067885977718	-0.182845559514668	-0.242275569987151	-0.835725314100074
ALDH18A1	-0.811666978409139	-0.702046327340946	-0.627480776429037	-0.538497231695312	-0.542933770750301	-0.514833134188762	-0.900256036962021	-0.94823758764757	-0.405350780059433	-0.839945341382368	-0.743020568684494	-0.995565284629362	-0.844163494050444	-0.917582171114786	-0.336572187679907	-0.670160396523616	-0.44975965450741	-0.512703191833024	-0.212153147845988	-0.298103430156891	-0.75763651044729	-0.0704754035304505	-0.551583393349679	-0.179226142071635	-0.201129608911001	-0.465419505697912	-0.734637391744559	-0.695041731351251	-0.808568072791416	-0.727280698111122	-0.791107227377118	-0.354038144304263	-0.744373945686306	-0.404315119255975	-0.607346710940904	-0.500035902090722	-0.669233064758854	-0.246157319151848	-1.04232076396324	-0.643327429313407	-0.634582991122939	-0.028275633237906	-0.6104065570193	-0.397354304685373	-0.816235505268758	-0.32627984429307	-0.314282741665838	-0.300268733050135	-0.614504237582088
ALDH1A1	0.871047923796604	0.586861226322288	0.602220853420311	0.579059913673816	1.73553243370091	1.94145565576156	1.58198131106325	1.02716158050713	1.69816197340822	1.69816197340822	1.33281429745017	1.96921705653821	1.76531604927676	1.74510226731486	1.37578235397478	1.75310454324181	1.68015783451184	0.51054604664236	0.436147836907431	0.43708493950361	1.72034275959237	0.618448267023788	0.0469222014697532	0.304738006222471	0.870476518114641	0.327758052480837	-0.0143806866740037	1.91764479024881	1.04673210753034	1.15259102419012	1.21521715028164	2.18758947617318	1.3012302580067	1.80139673902924	1.62174740863046	2.24863673184243	0.439146610938786	1.00184038689118	2.61631059579092	0.581782127524446	0.61952815702237	1.06021892179477	0.572743837903036	1.94836937730567	0.444001251477506	0.919468780489475	0.517181285780484	1.19061433819556	0.488713688884693
ALDH1A2	-2.25909678764311	-2.09371368552041	-2.04288475000799	-1.95485414527117	-2.16243582473972	-2.20887171310742	-2.25416376333892	-2.08165575356835	-2.00296123420161	-2.13108099303308	-1.9843912631909	-1.92340201960405	-1.86016644050043	-2.74505357961815	-2.01443947825689	-2.06851724255595	-2.00858310218834	-1.69189524046956	-1.98781944028324	-2.37999490593473	-2.20506171354362	-2.26261352217469	-2.10138863768034	-2.18818956493287	-2.39469636307676	-1.40873002294273	-1.87153456265426	-1.86658669315042	-1.97098414003735	-2.02810524093179	-2.23846313505423	-2.1849877920105	-2.06933038754106	-1.88971313038612	-2.3332388223739	-1.59815422978346	-1.51406579778182	-2.15390509284643	-2.53201056636784	-1.64525580118033	-2.0973111694813	-3.20713677313853	-1.85215311254926	-2.50320532230807	-2.61663388078657	-2.36954899258989	-2.59245376882351	-2.30222424570689	-1.75611897493043
ALDH1A3	-2.97570331784816	-2.37457350143049	-2.82183596002744	-2.97790792283852	-2.85317993607798	-2.96265551251135	-2.61354297257782	-2.64605445638801	-2.81064778197211	-3.21420225476672	-2.55946756880444	-2.96397953879285	-3.38304730402798	-2.94152251716897	-2.85988333801029	-2.65869751545498	-2.94897847269216	-2.63705617853579	-3.27751746549985	-2.70173873161537	-2.56458765914298	-2.99774558345379	-2.389920894648	-2.95604266875754	-3.1107582766218	-3.02009911932481	-2.70892676826088	-2.42179374689115	-2.90139637946164	-3.05384466613702	-2.95915690919931	-2.78537746787711	-3.11874605768751	-2.86620948929773	-3.03007865217006	-2.73368322582708	-2.39181900082789	-2.90890835027091	-2.77756190220766	-2.42258148170247	-2.89435757464355	-2.90381926875037	-2.82056064472198	-3.11886260748399	-2.670433322523	-2.79755011678358	-2.91523576335402	-3.07774863106047	-2.97085727132603
ALDH1B1	-0.561969655550365	-0.645849153589608	-0.702954495196018	-0.651078009550728	-0.471515252454641	-0.364101727396459	-0.127649904507653	-0.339159809990966	-0.101768594344899	-0.619326994621561	-0.380345955952277	-0.525553021943479	-0.199310434050796	-0.337779991617571	-0.350518516416702	-0.677923466884547	-0.507688992619365	-0.563831948687501	-0.636753226277255	-0.649339185600242	-0.818529418170383	-0.713232632582467	-0.7482117821197	-0.851374824917499	-0.552754942585307	-0.582676319122423	-0.748022488475246	-0.670789633059072	-0.663601726654806	-0.647517706236272	-0.602853328859996	-0.564887482377801	-0.268708956397702	-0.725428011827006	-0.805186185979903	-0.622728987258203	-0.758073976645527	-0.464149674603368	-0.988731232796603	-0.556359704974474	-0.302307605863988	-0.50411582120736	-0.650014163688307	-0.406372519729459	-0.310588062446052	-0.264070865246769	-0.100937731394562	-0.339843586704488	-0.0823883507575964
ALDH1L1	-1.81608204898162	-1.37902089200414	-1.27300463137776	-1.45730179806238	-2.10954594749764	-1.79487784387434	-1.89609593341747	-1.63753853115652	-1.90674133506138	-1.47392989254983	-1.6106355806677	-1.74847725986993	-1.88676608707569	-1.84334034102056	-2.06910164732847	-1.70503017417974	-2.11633749211003	-1.98450902530156	-1.51442256867259	-1.74058935697784	-1.60836246119703	-1.97753595654246	-1.73862364892656	-1.58976244467848	-1.98148124603255	-1.74321920148879	-1.87123797208415	-1.81086368689745	-1.80127501115149	-1.76415710336976	-1.48474582567044	-2.04563718797056	-1.44174216705434	-1.69610874871706	-2.02326540273547	-1.37691023321759	-1.52773630113716	-2.01680912456651	-1.78014272488327	-1.11303426578175	-1.31320566303893	-2.18779098436456	-1.79552155035942	-2.29378754973315	-2.00645830094955	-1.94229061310635	-1.83782026467629	-1.95750799700672	-1.82893467095545
ALDH1L2	-3.09465140584445	-2.79770807586357	-2.85340572299611	-2.98294341008309	-2.65425446372191	-2.92079074068155	-2.3685270890194	-2.59273931547441	-2.79439461215107	-2.86392814699727	-2.8463905376262	-2.72875256614776	-2.79726980755655	-2.88853199434156	-2.87490373788002	-2.68826062314983	-2.94507367167477	-2.89693012030917	-2.59419357009882	-2.80583969070425	-2.86328549943935	-3.04719138588734	-2.90315064278889	-2.88071716397679	-3.24770501195937	-3.13744248862558	-2.62904085683417	-2.84766866108575	-2.43868150706975	-3.04283840532302	-2.66677340194916	-3.22363881337785	-2.96444388519931	-2.59010961423152	-2.87537799775493	-2.86841956995165	-2.78573680838602	-3.19800205240646	-2.85183182832415	-2.84978392464734	-2.68136375823999	-3.0845172988338	-2.17549314864974	-2.88173882930238	-2.80458433921188	-2.68649574946562	-2.79220490941127	-2.81681377491911	-2.53779488189805
ALDH2	2.69252357495212	1.75275861687376	1.91808242849534	1.7687564824714	2.56083374103927	2.31668463098782	2.9107112429941	2.6005859273955	2.2804879217326	1.96146027799884	2.27316584418367	2.88100115528507	2.47261034066591	2.30991449392344	2.05038062208158	1.88721593065731	2.28121624848041	1.54076655652011	1.7476768782518	1.90112438262902	2.96073913523907	2.12999255393801	1.89409161644038	2.2969741106102	2.2685443292595	2.51062936403609	1.78689556059342	1.98356981043652	1.59723626063079	2.21277068918413	3.07905107314445	2.486148723554	2.87306792153179	1.97869378249083	2.94390957428951	1.83910595496802	1.77217683480929	2.39244452816707	3.10953755055037	1.87478433515776	1.91104739387317	2.75793367535681	1.77760046284173	2.16646355686964	2.07526804238727	1.97942371246908	1.50567192337635	2.06591452706072	1.11554948633232
ALDH3A1	-2.17331230670361	-1.85294463010128	-1.83918280408014	-1.76411502937802	-2.30147302338538	-2.11104605888932	-1.78447853341641	-1.80381966040237	-1.90158860878629	-1.44790345276282	-1.8458040602421	-2.2072284055048	-1.77463146358993	-2.32384147819902	-2.29472745491507	-2.14674855824471	-2.29488273212666	-1.5623481833357	-1.88594798418177	-1.92077679978479	-1.75853006927474	-2.22655681082446	-1.53152624024855	-1.70467960388342	-2.38292332101499	-1.94028490805317	-2.11081400110183	-2.0032508454278	-1.74570645184126	-2.04763702268373	-2.07183064594201	-2.1622209753376	-1.57713811182644	-1.85509420680713	-1.89822873234615	-1.59825822783234	-1.43423257637142	-2.38983535673389	-2.1587119083071	-1.78745678818081	-1.96210173871258	-2.29829526451145	-1.85624168192013	-2.57080127187607	-2.01049134339138	-1.90541181197966	-2.02740054517214	-2.29231102559419	-1.71314544297731
ALDH3A2	-0.14237575192763	-0.307655553898213	-0.299155715804376	-0.414525519737064	-0.57347763104197	-0.248856109677948	-0.333774770699131	-0.0903581120001582	-0.260351182005612	-0.235677946280701	-0.418576856776976	-0.463799046616833	-0.137479476502174	-0.623146063904892	-0.267128013531433	-0.407437046610171	-0.203859357132374	-0.179591356520196	0.0197196210829618	-0.181551098326766	-0.204856587290939	-0.0815781469911127	-0.446908947902298	-0.22582698195515	-0.0623508084959892	-0.402557656272108	-0.547335872676676	-0.369205595319045	-0.21217900531884	-0.119691733654436	-0.476639642579292	-0.111569638851341	-0.371607546040837	-0.432595023181033	-0.148422873064954	-0.264092474005083	-0.473919615338674	-0.135880585454587	0.103268501904972	-0.321010819818169	-0.536268976638897	0.113074996480847	-0.30876580363306	-0.16339976800854	-0.319707553819479	-0.170908132695083	0.00453899076350364	-0.19003945429568	-0.3563088194646
ALDH3B1	0.617674410388116	-0.162890909590647	-0.127306586151721	-0.283528919540999	-0.0610251883189566	-0.212267468559431	0.0864109160305666	-0.397389265306125	-0.171794777575593	-0.411078367072272	-0.0492162687614387	-0.0403834805801752	-0.555079357168863	0.222903561625529	-1.14589347762034	-0.401840597963874	-0.181822486734942	-0.6708471928264	-0.541302957064312	-0.0708212140028007	0.713006298124254	-0.0636033407192149	0.201059986078709	0.144882606826797	-0.000696967137739396	0.237512114738321	0.415519951371748	-0.171286430755397	-0.702798475278974	-0.778729453546652	0.236931433295621	-0.264407671530634	0.0450987885416834	-0.300540809402669	-0.128152794916565	-0.429233439492975	-0.360705829834057	-0.167568063129618	0.122161934567033	-0.160856892829309	-0.254931952052135	-0.250023931443418	-0.239170898316446	-0.159398859488025	-0.114832553159366	-0.366114490051051	-0.764330603559908	-0.179838121398647	-0.460029375590779
ALDH3B2	-2.87455862391277	-2.61707074109862	-2.41670956896053	-2.17150399407546	-2.88477208992457	-3.03417349601656	-2.79413491836193	-2.63710378974124	-2.76948480184665	-2.87567874953516	-2.70767232430389	-2.90237784714051	-2.94042014081561	-2.95443425207387	-3.31569138036117	-2.66905800283903	-3.06883681345316	-2.54663393897647	-2.50329359731715	-2.68512680175901	-2.46507865242265	-2.97721352989356	-2.42165709282011	-2.63568639026104	-2.94238495230645	-2.5548171337631	-2.50208704597864	-2.38306699706846	-2.38646319005213	-2.74130459145204	-2.53344641271149	-3.04921689167778	-2.65012914379663	-2.53150840953453	-2.92357020536958	-2.1828930629477	-2.44928260757701	-3.11976106600305	-2.51691450631635	-2.24543216820722	-2.74452534665368	-2.74933401781005	-2.26777488897817	-3.21273256419184	-2.8611749076668	-3.01288756938892	-3.00430336710576	-3.05154891969617	-2.7012845637039
ALDH4A1	-0.705576299882759	-0.774268817981403	-0.741281907081853	-1.14648722209826	-1.02202732825915	-0.848081784339525	-1.23121953040794	-0.708091621940926	-1.03843740130194	-1.3153042382904	-0.74718269169063	-0.530638644547268	-0.438522482869903	-1.31282758278639	-1.03467117885256	-1.25256866400995	-1.07575669172525	-1.11245857131374	-0.860515655474761	-0.871352403621332	-0.820568098261177	-1.25345146781079	-1.11005040807412	-0.988809326328023	-1.18084304647879	-1.06306798687552	-1.15263394067215	-1.11051839063341	-0.952511698393626	-0.801864620914282	-0.509569247634762	-0.738066169079067	-0.92337295328819	-0.832309677280563	-0.878839516493597	-0.518849753427325	-1.00811165642482	-0.979110620695337	-0.600117182396854	-0.827252297073943	-1.20226544940972	-0.998349262894141	-0.642395812131259	-1.06423172016048	-1.0447025569208	-1.05082284859681	-1.02050419941905	-1.20612732595305	-1.06831887470941
ALDH5A1	0.243790266956024	0.181160168377355	1.27882162567717	0.844482128076204	-0.167076368357653	-0.104860708553351	-0.0921295477925027	-0.845010746682806	-1.10482967984593	0.158977941969254	1.20572510084293	-1.08785482287462	-0.675997681291621	-0.78602486278427	-0.285011005234674	0.262624614335176	-0.371776834338089	0.206818720941857	-0.771779177380632	1.20182033315365	-0.546364615165457	-0.149790750765216	-0.393970567768533	0.834514031915586	-0.0842481501769624	-0.56627629297941	0.629617803731733	-0.580690177684253	0.292449177222555	-1.22460544452168	-0.706583962857458	-0.123414246785109	-0.821262168862502	-0.383861087847217	-0.998055110824828	-0.523734505410188	0.540512242347815	-0.180567536072159	-0.274469295718552	0.836003769308976	-0.673287496355063	-0.199406080567061	1.24287778732419	-0.0951025986081022	-0.212920770342788	-0.271329044592084	-0.329663116968152	-0.244226091497568	-0.734489144357864
ALDH6A1	-1.19067027141774	-1.21478836051216	-1.14976365251141	-1.29917257807725	-0.715791894026043	-0.802202137986979	-0.738951929553801	-0.887254127485309	-0.623621582725637	-0.730604016851139	-1.00162398392292	-1.02774937394382	-0.918268659546379	-0.64995846848363	-1.02774937394382	-0.646408069037543	-1.00744703048376	-1.49152377573833	-1.39440761023788	-1.42781292764518	-1.42765399984685	-1.10419483895836	-1.39360617148353	-1.47511547972809	-1.15600133170613	-1.46650117007679	-1.42140737490561	-1.16185210722401	-1.12071540186285	-1.14028130351617	-1.18514520199384	-0.92126284568346	-1.29184224896437	-1.20683280726545	-1.30952012392561	-1.27056241128559	-1.22348567414304	-1.25230171917149	-1.19254050246939	-1.17892674001525	-1.39196831613048	-0.945696050108573	-1.193862526036	-0.537628439886235	-0.749711937225596	-0.946420182412097	-0.744863967948305	-1.0373179063151	-0.927398885359148
ALDH7A1	-1.93060553005058	-2.05696659289899	-1.73284473880081	-1.33783201056743	-2.23946797850269	-2.77754038988729	-2.38524990009907	-2.54447294076713	-1.87819241786867	-2.30760822588286	-2.05528952943402	-2.09916434946873	-2.53488232722075	-2.78267787858769	-2.29149191693247	-2.40362183665083	-2.58583312822183	-1.62371285308335	-2.56636865595064	-2.10406691802308	-2.32202875257061	-2.13075650072931	-1.44208166315922	-2.249125577885	-2.46941776120517	-1.95565016301289	-2.48483600603604	-2.28915641775568	-1.75099934351928	-2.28224100197529	-2.28591676577004	-2.08031655223038	-2.34033275219619	-2.2138515665572	-2.40818637517908	-1.35811767875533	-2.24865126794196	-2.05953522736831	-2.6426916213532	-2.03211438193621	-2.20334968097743	-2.56488342706319	-1.66950332507543	-2.25951644113627	-2.15872350360384	-2.46581004285155	-2.04395969355226	-2.75751022980284	-2.13639033421856
ALDH8A1	-1.88569424808448	-1.07301030654233	-1.07210439927826	-0.267003141066515	-0.931647514814111	-0.934891697035894	-1.71486515064473	-0.135424084110377	-1.01010214935743	-0.759604306590608	-1.16601076993417	-1.8523975081849	-0.22327413579979	-0.603793987858978	-0.818066701429276	-0.404900693871449	-1.03950126041286	-1.18518700435373	-0.624990285658352	-1.56754027470643	-1.46532614482087	-1.23679521981046	-1.49465078353635	-1.36670962899868	-1.70015110753195	-1.6901166432176	-1.15064262950532	-1.45571418414583	-1.1222663279859	-1.53452630575343	-1.43344648981849	-1.38015362791643	-1.28283537566154	-1.56143635308243	-1.8295470725535	-1.40851999150212	-1.12423706485881	-1.68399378891081	-1.38298500476266	-1.17562751403989	-1.39399985489352	-1.0925999520573	-1.03584078733781	-0.92372312749703	-0.440385886982514	-0.430937427773721	-1.04481015702793	-1.03311562375377	0.22474953682116
ALDH9A1	1.93287995734467	1.16326708729012	1.33417633322424	1.35146919783675	1.92577810306714	1.75090772473616	1.45467831970725	1.47358935580157	0.919362722797746	1.57468456878102	1.35855068027463	1.91824500583198	1.76096084952811	1.64222258542517	1.59979680733124	1.07263299400493	1.61806257879827	1.18416581920547	1.30418663092464	1.14137825518178	1.06940424133238	1.58424912597561	1.82938544483725	1.81857686241254	1.77024896046301	1.6825904925499	1.72256943716271	1.11360407004235	0.762727205407922	1.16155476839049	1.40969273192536	1.83278650077648	1.37602742631066	1.28180006997998	1.65511628977201	1.27220814194923	1.9343312654206	1.86974555728404	1.26437066217689	1.00199144938654	0.993155394810163	1.78590693106831	1.21952281252229	1.75532364822558	1.61339581693761	1.49441027303218	1.33107177270434	1.66044631447803	0.799904457055306
ALDOA	2.93895501301195	2.59436313436037	2.58850660776821	2.44125845489005	2.65490481308727	2.54742795833815	2.72820295025433	2.54661569637099	2.51508076859476	2.25785999769756	2.65269233957179	2.73702271001743	2.42289201104002	2.7921668140436	2.20540259003963	2.49392413555784	2.63094111136415	2.12391307818548	2.02588379062929	2.668180016105	3.09127364488377	2.66938379882854	2.93968991059098	2.83184651522119	2.71046047343487	2.92140157097945	3.03188901677957	2.55263073341967	1.9909090669704	2.15639180734516	3.06448762110243	2.33179006003156	2.81438370213876	2.54237491481816	2.46011581066315	2.3743339025379	2.56099347809428	2.75303527450104	2.58868634363112	2.64204730990953	3.00420682845346	2.76573560689201	2.55681293439274	2.63448925859158	2.51124091511063	2.52094929518352	2.14024485707135	2.35491130883939	2.27125612908631
ALDOB	-2.97027323976713	-2.5225973047071	-2.73666485460342	-2.91209557817247	-2.52592170836901	-2.793084615028	-2.30038583188854	-2.68272542142376	-2.15070474920833	-2.8072631196459	-2.8423554980133	-3.32872134537985	-2.61496518193841	-2.35294924758475	-2.81538849838188	-2.24374817529865	-2.50147142702562	-3.09182581584328	-3.09002429267246	-2.48130773104367	-2.8306663842494	-2.64594982606325	-2.93907414794019	-2.94663601463336	-2.78185263868554	-2.94095842983297	-2.53079065668713	-2.7702782083137	-2.91987969155544	-3.21433886965712	-2.75172082138939	-3.1953477416624	-2.50766222241632	-2.91018720658243	-3.29142326890024	-2.90006559076862	-2.83245101496962	-2.8009493485651	-2.97990151438319	-2.57057456507828	-2.21096599326834	-3.05994100520987	-2.42088471891604	-2.40481997894651	-2.29144892160789	-2.0972794919174	-2.37589036411379	-2.84001162344875	-2.16687153192558
ALDOC	0.920349482380882	0.16272701510934	0.500147700886824	0.329679306467376	0.114353305998631	0.555165541285455	0.0577436508784602	-0.422099325271971	0.0459213447522027	0.229760212444221	0.340827065374434	0.64440725379314	0.389163356655626	-0.280026528110932	0.55632600051597	-0.176188520721728	0.532299531049803	0.557368723520663	0.347494242120609	1.07206969416757	0.0958133619502143	0.575115897406518	1.12892261264528	0.807887777229407	0.736273314623985	0.484048645792479	0.697278949439271	0.300108625173158	0.04174694725662	-0.204539865632358	0.197878332159079	0.821103543111987	-0.272678337946726	0.280842142231141	0.155291191769567	0.360707037175899	0.195729235357269	0.856580241278033	-0.0849929494922081	0.241605927811966	0.132433831952095	0.869214508296219	0.412484421045768	0.49843505889901	0.394516559862719	0.0100709187218204	0.226595784375135	0.484112150240439	-0.104836148904901
ALG1	-0.981199652803897	-0.987996820189575	-0.828673875923519	-0.97260289008268	-1.07246152519509	-0.873362624003146	-0.9024617215117	-1.43421537656225	-0.797765297418763	-0.92747680123659	-0.847351568260465	-1.02931542936207	-0.733307297785104	-1.14422257927968	-1.08462008549063	-0.650151893897781	-0.722273573557928	-1.31967407702304	-1.26231056036459	-0.603360621986748	-0.709011673672357	-0.558147909281996	-1.1839732324683	-0.938059622484152	-0.520383748062143	-0.830432350642073	-1.0380285854189	-0.819473029927327	-0.989709896027763	-1.17814860880333	-0.652978546468408	-1.22749667074422	-0.903579187871459	-0.945572139179308	-0.875833877887985	-1.02888393839673	-0.991875634341198	-0.427191102447524	-1.03590083632761	-0.890453119499994	-0.58840906676222	-0.998093121482965	-0.939326957257661	-0.827283857746959	-0.827568710527805	-0.870164724925044	-0.472463502267329	-0.818830312966749	-1.41952494923473
ALG10	-1.3047807567231	-1.98361079876335	-0.615708468386182	-1.90292490014197	-1.6533946729964	-2.44445017837868	-2.15379332212477	-2.04031164506097	-1.87211313151553	-1.68777087984806	-1.7871261004872	-2.31487506970902	-2.38862345874211	-2.37320759177677	-2.69389686930079	-1.67698809309904	-2.61479978799652	-1.55380281715948	-1.77522651474314	-1.87480077472154	-1.3224952183085	-1.74750201938304	-1.98028773204071	-2.02689712616895	-2.11933492334083	-1.93749640518166	-1.93242985055199	-1.48443002664819	-0.735636548076907	-2.14271424248009	-2.18220507601368	-2.06504853474945	-2.37147185503085	-1.80943607783041	-1.85369968851203	-1.94068792470476	-1.09661571875801	-1.74097413146435	-1.31420645470071	-1.62522615703716	-1.95196961108355	-2.17751318130145	-1.67952724215319	-2.10773758910706	-2.42098111571694	-2.7391394869957	-2.12305733249188	-1.74667242570657	-1.52606582392157
ALG12	-0.682005024209065	-0.139724151406649	-0.225900929970629	-0.323817355761009	-0.40972290778909	-0.710346591622769	-0.552157095653873	-0.711197352132012	-0.184424177100798	-0.616983859732079	-0.532024871884188	-0.574717373434761	-0.711071601303826	-0.585657612377348	-0.690552809735132	-0.588901747682789	-0.901661293992592	-0.378862374083125	-0.563903523801254	-0.197255389408715	-0.644711090504646	-0.518492908321746	-0.145932369236633	-0.463277366951221	-0.538336708505794	-0.456748348496682	-0.302747096742452	-0.552767070824875	-0.272769079130155	-0.612592947756789	-0.398741107241434	-0.957443271009168	-0.743092951760898	-0.40581444699992	-0.604749135613794	-0.11560152895842	-0.476396790934874	-0.885551863434409	-0.426403214935176	0.0206056872285141	-0.473422851557973	-0.512888218703067	-0.426776730121879	-0.640460531278119	-0.537775641666002	-0.532676002762662	-0.736411867161087	-0.551675148263354	-0.665216213522585
ALG13	-0.703308321557255	-0.449354464798229	-0.432463264607624	-0.607698941640448	-0.0644118233721689	0.364531505354466	0.43750974095887	0.140094364046581	0.485771806493949	0.335440192589538	-0.117566611632617	0.226702883183462	0.435162216795396	0.150611712031749	0.372294478847535	0.287342753136259	0.407900953686077	-0.645634927697496	-0.744448154931839	-0.694576295390817	-0.47817459376027	-0.951392298788279	-0.666966593870572	-0.950217486363102	-0.818366516638782	-0.683760683334495	-0.676718671665678	-0.292170787118425	-0.227807060599493	-0.172242492683594	-0.610190749268987	-0.16818297053158	-0.228902073374145	-0.542697551881762	-0.130399947211979	-0.222612396430624	-0.442816572523013	-0.279940410370527	0.0392450654601904	-0.454843458656128	-0.54978464945458	-0.282447940033518	-0.439889753721183	0.341849125691956	0.315855011038875	0.251571157735656	0.342683819077464	0.317876673575558	0.215611821469914
ALG14	-0.975891297372669	-0.83071864247983	-0.646832166394818	-0.894826960828717	-0.787755729087983	-1.14349065308684	-1.02738249894383	-1.09287409674916	-1.38746080439517	-1.21834912060742	-1.01585749021695	-0.502246429777938	-0.765096446524011	-0.971898571794806	-0.651391136117914	-0.57419873095	-0.807558213199217	-0.736749941423586	-0.468152386109756	-0.699085086918104	-0.660313307340185	-0.618136330447442	-1.31969295809006	-0.882347853140681	-0.578634756242054	-1.08627956280791	-1.05641113928749	-0.836949669470654	-0.970012202881564	-0.513449802172987	-0.818638073874	-0.886337914259883	-1.07483183846014	-0.958083839188576	-0.501872295411764	-0.837295597077384	-0.878799293745212	-1.24864402188401	-0.566278430093877	-0.706297077159733	-0.526426190713366	-0.647009021606001	-0.888655325119251	-0.779729507985714	-0.690724155977355	-0.738427019548449	-0.607625104024714	-0.73696226795601	-0.72484057256491
ALG2	0.523541277404071	0.650660488541848	0.678577745111908	0.496910310389318	0.325483293822539	0.418185429204843	0.286536661071175	0.318902317555839	0.29755510539174	0.365079350703327	0.924107593100298	0.481874230463695	0.411407399163212	0.4084063011468	0.362606210950215	0.263939203794198	0.403503501735337	0.466384748436536	0.551694916923535	0.487484254791711	0.51171236568236	0.287239100038027	0.756884560173815	0.352007349453602	0.353352685550626	0.567106273202646	0.236608443346325	1.16976295932585	0.247233035741586	0.553606810439474	0.4799473036713	0.496331673777939	0.447771975251558	0.503986503107989	0.369971193059862	1.37732256756511	0.8294350338191	0.627862825527214	0.442206168076017	0.925004169210596	1.07082253740208	0.402490150852576	0.747203951828344	0.368619567764568	0.614140650690731	-0.0330527507455413	0.452576481354102	0.470935736266036	0.165243928112687
ALG3	0.507193226002202	0.0931430794980979	0.171276508715885	0.0961575194202886	0.376884104463447	0.627584683988755	0.51008969055212	0.0944482440516766	0.407038718692592	0.0919830694977014	0.186056400463383	0.511225917732673	0.863846885140497	-0.0812296559668007	0.649878426161406	0.0951132593712453	0.649035393077443	-0.180593820202922	-0.239228223595756	0.0782758385279613	0.1302064017492	0.579390866935652	0.0473624497264191	0.244880080555316	0.594730907449899	0.048631555143117	-0.130190825872925	0.10264443448212	-0.0448032209400752	0.242488878447679	0.183884787527781	0.607779454650824	-0.210277392134805	0.162381234117749	0.574166654301731	-0.0681892728776257	-0.0968320613762733	0.484137851515852	0.380132284300555	0.122191169996397	0.100358555402653	0.625989434318245	0.186101227652131	0.735085570086455	0.519690360434207	0.605407598684932	0.713824205292217	0.787875984230139	0.587916390393328
ALG5	-0.756819701839994	-1.14813120337566	-1.00232685625363	-0.957926772307313	-0.646492938626758	-0.224752994512411	-0.318546171275954	-0.482788851610882	-0.288424381449661	-0.340908466323585	-1.02372303921146	-0.397949124409192	-0.145404994942737	-0.396333763931892	-0.0999869424106075	-0.367313935056889	-0.128130306161696	-0.61068848143046	-0.311720754154825	-1.1395082434652	-0.697313633964509	-0.535679134570555	-1.33334664720006	-1.27656090754435	-0.480976655250255	-1.30473972221945	-1.27166677475024	-0.976755051956951	-0.595979010128344	-0.0686910887702945	-1.06477946169659	-0.134808364031526	-1.03862969852492	-1.14362899936769	-0.20658193538001	-0.804861726860263	-0.930865735237341	-0.297194197148944	-0.243220835967795	-1.05561907809723	-0.807613768098829	-0.515254312219743	-0.967347033409452	-0.191340957890619	-0.365147229709996	-0.140526794441793	-0.201476918964578	-0.170106656213853	-0.542846333247973
ALG6	0.679055434127744	0.508226624903298	0.390626419134717	0.357437099263074	0.798521339343087	1.1657124183915	1.00061113123158	0.617169477671765	0.727796677863387	0.867461336181289	0.374914490615102	0.957347404185269	1.00568658792814	1.12555621010221	1.14847475547526	0.600340967448857	1.40567161929071	1.00556515832241	1.240055482786	1.18776995319265	0.592369172930697	1.39379719639876	0.416177272831038	0.876344925740538	1.31488958895858	0.542084650725145	1.10961422615112	0.458401428257876	0.81618714689625	1.36365840642827	0.455751007568352	1.24963395456244	0.509265264753648	0.369374219448352	1.27682355259235	0.480076678535809	0.567092430190591	1.20345146504954	1.27933744945537	0.401393265624032	0.506350228825033	1.09167417715939	0.389673180661669	1.0694467949754	1.02650414133281	1.13855558905247	0.961483284113323	1.31191733277053	0.726755580872311
ALG8	0.950934301526373	0.303235995977195	0.409730089088808	0.520875433506407	0.725596669012591	0.800747987694236	0.50609027844029	0.180271492493161	0.420107088734388	0.342084656598409	0.430536030419999	0.554715452253596	0.662920480391235	0.356410442140272	0.64353407223274	0.266892532424619	0.615661921831918	0.205308071635349	0.597101503398023	0.660389149815934	0.344926948295342	0.78379135809253	0.190607005932601	0.502872669489331	0.871450210766283	0.285376604498292	0.0791370946928356	0.310698479043134	0.180923750205841	0.230556118681531	0.289672130948236	0.905892607368976	-0.007968774276223	0.401374855636153	0.695819800843739	0.217235253293107	0.202919234278402	0.931189416017496	0.547172862244255	0.346710788789326	0.43228211273791	0.871835151748698	0.417975804374137	0.697606521540547	0.623262545406796	0.780023431720463	0.846916314024246	0.69693059691232	0.349905757849955
ALG9	-0.200866019115889	-0.257963333072201	-0.358583352366901	-0.381901437949842	0.321407270630135	0.187967718206903	0.244430953116139	-0.201090896479776	-0.172036123560049	-0.200648681895926	-0.217095449711985	0.163627583494829	0.151438230527406	-0.140618606892009	0.28410695982194	-0.312426617047407	0.267880928505165	-0.257528670076371	0.063566979736161	-0.0976248761428007	-0.254052205320782	0.362188419313122	-0.209497474198896	-0.236409435048102	0.28820733059758	-0.415213088349853	-0.024103165771176	-0.336991295024428	-0.193341915701671	-0.443151221768066	-0.230849615236885	0.16427787980713	-0.216579051284731	-0.00636937320033454	0.14120495786722	-0.298180659005926	-0.284846748869591	0.257942911106681	-0.0224705441667101	-0.221283186121396	-0.0432895959157138	0.336074415246975	-0.10493203301003	0.484991592704804	0.470667165339675	0.489192011898708	0.585699562580704	0.480616012880984	0.31988670858771
ALK	-2.59569660452976	-2.11828940529512	-2.20680286402287	-1.95963897424939	-2.54109859597114	-2.45485235139514	-2.5537621121887	-2.00628254396475	-2.25899083472585	-2.48161160953963	-2.2809331407942	-2.13184509300459	-2.68426672726381	-2.30285681706775	-2.64830987450823	-2.16910692727922	-2.78374998323118	-1.85629037313257	-2.30841579441071	-2.21904897215462	-2.29429849893444	-2.4197775660636	-1.5868224528882	-2.23943359489722	-2.54633919408801	-2.27993773914687	-1.86842829251878	-2.32030833109663	-2.15842150758981	-2.41399120122799	-1.98420801050438	-2.36528427523454	-2.19894355276565	-1.79569185032707	-2.30558041238163	-2.27903232634143	-1.78896247242429	-2.15687184839348	-1.90798358075923	-1.65741594170851	-2.09176200523059	-2.57891672012345	-1.80520794438955	-2.54481140226925	-2.5375867099281	-2.47172901214454	-2.40748420647713	-2.6724871328378	-2.47076045136953
ALKBH1	-0.902789919875399	-1.16818418637439	-1.07422463134308	-1.23895721813532	-1.14666629290444	-0.897289875993037	-0.768515940355284	-1.03719040534528	-1.08815607680061	-0.695356237504376	-1.09832437120593	-0.969388113624118	-0.839345407960229	-0.780939736121352	-0.762948717807615	-0.978643447568276	-0.726423636497812	-0.945057847964213	-0.568983684990366	-0.770247449628736	-0.929740978975452	-0.622946430555781	-0.845379435781569	-1.08869520333902	-0.472625201053406	-0.998053505156888	-0.973087878233333	-0.926915697629646	-0.794597224652789	-0.322808561840751	-1.24310648871769	-0.640888131253494	-1.32281606337919	-0.809524952544032	-0.607598387220327	-0.738528715889696	-1.17576619190084	-0.680968153572133	-0.469845947646335	-0.98315760346018	-1.23069961381948	-0.814539582071794	-1.05446597079376	-0.75044800090684	-0.674424307068324	-0.633853329836392	-0.61529798362137	-0.799065328558657	-0.883900439995743
ALKBH2	-0.959152683496094	-1.06556259524523	-1.08922374133231	-1.07235912885712	-1.5888908528905	-0.828200539638176	-1.27324265119286	-1.42831180572522	-0.557152541681713	-0.921728699410906	-1.14236723937979	-1.33564383988532	-1.05492946636132	-1.21344044042361	-0.765542129329311	-1.1476493803297	-0.80948706160701	-0.755802265184807	-0.906035661983004	-0.405674782508071	-0.999393821063033	-0.6703477249206	-0.736410094450739	-0.689502012957877	-0.393118359833826	-1.07180716993167	-1.11305952828097	-0.965346940135784	-1.14703257007431	-0.942988549361299	-1.11001871178551	-0.750633515554605	-1.09599369550089	-1.05603783494238	-0.747377293153881	-0.895580352092587	-1.01796705362847	-1.12656815870172	-0.903936141807523	-0.953115133518597	0.225648986110831	-0.375721726422403	-0.921590755476281	-0.612105075578378	-0.880275214669138	-0.64260876332807	-0.626120837615696	-0.688220605244835	-0.800140752734201
ALKBH3	0.70810424340678	0.410454352837629	0.374643956851775	0.316055903557305	0.318240481411236	0.781414551875371	0.34393567383651	0.159306795152266	0.927372977974895	0.296061223024403	0.202802947707295	0.0618369343064503	0.436360215814562	0.159896889318725	0.798796199132677	0.324859172784765	0.829211391554305	0.558583790295106	1.14285276900096	0.465477271107304	1.18785993498201	1.08032245959414	0.326576510072291	0.86604032784618	1.26761486052344	0.459691934557706	0.383670239669415	0.446520891945309	0.365907464703579	0.610608058007094	0.37546496690723	0.955443052851705	0.184365361349806	0.592792446052538	0.987447716191287	0.352100488825835	0.308824460352631	0.800997624381875	1.0755432537051	0.503114924186483	1.08133385849985	0.901238788464618	0.525147591548317	0.819810493395459	0.68396123013479	0.983474154662658	0.966370104488758	0.908412857922853	0.537489554777474
ALKBH4	-1.29297135550344	-1.15173933321411	-1.12250669807945	-1.3362521683458	-1.30477859080529	-1.36739906584244	-1.12815637822871	-1.28038629019116	-0.963483579345757	-0.531063318863786	-1.19561724232033	-1.41066345203879	-0.699992191450536	-1.72599549232177	-1.11489331371865	-1.36676178994769	-1.11943962035813	-1.29578481060245	-1.17899608031634	-1.30322650580462	-1.08254368611124	-0.880877117095286	-1.13447254296184	-0.977777013954525	-0.900917218461394	-0.748632262502073	-1.38660500079145	-1.21022563979785	-0.585533974879699	-0.585863709852484	-1.07469418238644	-0.868459998918336	-1.23098169262411	-1.18307828126263	-0.826760316765812	-1.08678328484507	-1.10592155149874	-0.364881755610376	-0.632738776819591	-1.16147251877739	-0.883018354437775	-0.710795314941306	-1.07936844654246	-0.9786419647327	-1.4139627117596	-0.773275348020653	-1.15194068758671	-1.02245255488798	-0.99512102361301
ALKBH5	1.16184908514772	0.331639638153102	0.596683738699273	0.22883013140986	0.908047572306865	0.871212075891267	0.457212952186418	0.25452110394647	0.200984365609573	0.41498185665024	0.864204969317266	0.62466943675532	0.775102070808949	0.171774869687494	0.797621734082065	0.0758993543049131	0.730758315655779	0.095358848771318	0.14020450213445	0.881376699885665	0.296774516237141	0.824144103168813	0.433969560648034	0.515362341653773	0.990873709019686	0.610926176626333	0.632692411016695	0.176709858886499	0.079219745359723	0.473129964102963	0.431014900635877	0.79660004607593	0.301376616989392	0.293248701844656	0.730954605208395	0.00727868656736874	0.330026084980748	0.925672908614334	0.267079238756584	0.344760531216786	0.593528998023288	1.01971586184682	0.514994357828336	0.831803612206305	0.740488088738129	0.863462684746673	0.619884918064739	0.827402922640164	0.0708584218746633
ALKBH6	-0.593332362804513	-0.503833501820375	-0.379336662672226	-0.160816038182562	0.0232306775859923	0.160990560032956	-0.956036358819964	-0.485004294664813	-0.507294443540424	-0.459396634744636	-0.479472335612723	0.324798958685992	0.441136731710495	-0.407213820870766	0.517398473357033	-0.545565055370639	0.440712260042969	-0.508548661524758	-0.576464465986533	0.261754735911234	-0.352798426865291	0.499993211077255	0.308771126474867	-0.124296612580957	0.302450933242192	-0.0686830793390233	0.161595224625545	-0.609209035134106	-0.386621089207852	0.742736985737749	-0.442481795341798	0.0625681773688782	-0.509737800002974	-0.342478894142367	0.234746654663489	-0.542381832897047	-0.225686695345156	0.424575544897197	0.27468031181646	-0.322352617516043	-0.547696561610827	0.485345310828048	-0.255807387060913	0.335343270776953	0.200277524490975	0.380601065312016	0.289119795097569	0.432961728199483	0.535840498564458
ALKBH7	-0.922375584968686	-0.629890785529981	-0.683561507917535	-0.899578628099682	-0.996281951405339	-1.01553057230235	-0.629576546083858	-0.957302165265726	-0.102142737196847	-0.869286502761917	-0.839606739193511	-0.567489121934295	-0.89643454804021	-0.858646273331061	-0.424387292899776	-0.615413433520663	-0.360362989561104	-0.31335527579087	-0.712531305283615	-0.564322787184698	0.370656230975117	-0.246825167082851	-0.221541213681836	-0.106592626071507	0.179543040592191	-0.712069047154028	-0.627534153996878	-0.633383037333594	-0.381181065626437	-0.0517537549090352	-0.656520162678263	-0.517753805606138	-0.788705485378586	-0.904733571150864	-0.290185884842307	-0.573557316325633	-0.729644918382874	-0.458728403952143	0.0308219774433664	-0.580241990544591	0.235069303120984	0.0143827566862749	-0.758756923211149	-0.323169067885635	-0.988136618033266	-0.318702248874058	-0.0991008470609275	-0.231620487634393	-0.324506484551657
ALKBH8	-1.6087506738068	-1.67264197925327	-1.55720186714044	-1.65425974560738	-1.15241967495027	-0.998042303459739	-1.18923962171763	-1.91448380735771	-0.973535579352237	-1.38778896033636	-1.65333346746272	-1.88087562949997	-1.19065710648519	-1.47197757776208	-1.43234343492726	-1.39376068161591	-1.30218423918358	-1.58961661541936	-1.46980087545971	-1.76453985657294	-1.64609211485118	-0.836172807502265	-1.49952952358441	-1.28868268472486	-0.941126068545002	-1.63047399054983	-1.67049273463089	-1.6734315203033	-1.62064784736129	-1.81149401800533	-1.61466080525958	-0.98197984847427	-1.8299891619043	-1.68174619830211	-1.32660058364447	-2.10731846774424	-1.63772366130359	-1.21485059571254	-1.96570502740107	-1.58785839108915	-1.42936171845454	-0.957259356024029	-1.40637119046532	-0.969271246251434	-1.20108336021534	-0.795022307630144	-0.939196147272853	-1.3694357714944	-1.43382918533146
ALLC	-2.99613277875149	-2.53831619346924	-2.46134072980534	-2.67147918649853	-3.23118497146161	-3.19035399715542	-3.33464964552008	-2.8773375466452	-2.80691507558543	-2.4760023374171	-2.6861321462533	-2.94223327751327	-3.06211435648698	-2.87540728311922	-3.32801951973679	-2.91695192432486	-3.26507723210083	-2.61031605799746	-2.81507431337028	-2.84539137898932	-2.76716609920079	-3.03257177094721	-2.30308020773987	-2.77125915699219	-2.95688613850273	-2.73259359651988	-2.70840895524953	-2.38848056290879	-2.59957328110832	-2.71200395892344	-2.51557955429622	-2.82170012150063	-2.6572813337543	-2.29284365823348	-3.11616952340366	-2.45122173385425	-2.42823579083623	-2.7710169212634	-2.53903478369718	-2.30542353095024	-2.54834556007976	-2.94963157595289	-2.38439097392997	-3.43982968471439	-3.09159265566736	-3.0841025045139	-2.97828815915339	-3.19282685405172	-2.80310562189982
ALMS1	-0.314323035499204	-0.363780664818545	-0.0212764691290631	-0.253977246746289	-0.248015473658873	-0.223150954816178	-0.405895899414964	-0.542772543489712	-0.420680551376537	-0.0964227814597267	-0.175176851257158	-0.603943146956047	-1.12307696934915	-0.221923719689127	-0.831721883550638	-0.462225971754855	-0.673712734009426	0.185201906599907	0.0520475726842958	0.0494790050269654	-0.561989335798886	-0.0705761676604192	0.0675052696797815	0.0930325770831613	-0.0808311986566141	-0.295397928210698	-0.130195985058885	-0.429177682887786	-0.309533475960217	-0.221321125500316	-0.480701395588212	-0.0927168574921965	-0.613020051675264	-0.0955634214133845	-1.03260298040892	-0.367340761331781	-0.390040670263047	-0.453185541207021	-0.535684179820267	-0.328848897285013	-0.317111345349822	-0.26862316849283	-0.144800959581428	-0.190609005234167	-0.822278190884287	-0.0724327836580604	-0.392295716771646	-0.59620681115308	-0.409460096283122
ALOX12	-0.038375585941664	-0.355576599575989	1.08310614118385	-0.459125706087768	0.0707961179590532	-0.0452743219519059	-0.0109126092094544	-0.648556646950009	-1.05850301717652	0.148170300981488	0.917796672116026	-1.07741053002216	-1.33746163936127	0.0141941969498624	-1.61549404158619	0.350455788516855	-0.837632818713816	-0.306652318678987	-0.850420837582033	1.43112297919551	1.31797372363838	-0.583731224257663	0.76006885753828	-0.614813949228541	-1.1360841423947	0.818559175387215	0.156969552999452	-0.550254861431491	-0.2230908692706	-1.14105005175381	0.545752719175219	-0.310558841212519	0.166672612139686	0.484678369845368	-0.797310423221056	-0.522418578237202	0.713289290406454	-0.146051565167038	0.890958274428768	-0.407224716963774	-0.751004625673406	-1.55097267871172	-0.394190546133188	-2.17334069203987	-0.800653934875623	-0.647935283190747	-0.814188385783829	-1.52095932331061	-1.04756885596499
ALOX12B	-2.63351769779501	-1.95055433088133	-1.70699149922461	-1.55640498371118	-2.38352328551769	-2.47005180430523	-2.66228451147948	-1.87582981964479	-2.10721649517345	-2.67650921799861	-2.23624048014741	-2.45823046060899	-2.35252642323774	-3.02729443994144	-2.60550953042043	-2.28184411321344	-2.62684013126058	-2.31180625484197	-2.20480909541604	-2.33184898262526	-2.36417574799436	-2.50686033492318	-1.96303414933701	-2.73720060548081	-2.70495601465111	-1.95115393166864	-2.27148581925447	-1.92796149132959	-2.17586959918476	-2.82531225006024	-2.385174974324	-2.69120916714291	-2.17291128813757	-1.95994335758013	-2.63404155147004	-2.2674919851643	-1.84568129353655	-2.47213311261929	-2.34264270041556	-1.97455747507867	-1.87808461786393	-2.53151878239703	-2.09785820241583	-2.59256057162995	-2.68618639962792	-2.53510057749116	-2.63240624221182	-2.30818149111963	-2.66473515878496
ALOX12P2	-2.47796599067047	-2.25014761108387	-2.23591811174282	-2.22055838775483	-2.75392995874546	-2.39668773218382	-2.41762711702376	-2.39039723494057	-2.14399107531936	-2.20845192976016	-2.28614407854209	-2.80726841929296	-2.53664188512155	-2.63293310171691	-3.09016137615208	-2.29599481720185	-2.66033411208606	-2.27604474848629	-2.12826784956808	-2.40941280612103	-2.05692688128079	-2.60542130817989	-2.39641744668292	-2.23037901187263	-3.01943937568101	-2.55779709504016	-2.47802089035527	-1.74813959235508	-2.56097721180706	-2.07348604059966	-2.05983007371035	-2.42456256301816	-2.49622932619167	-2.19422892112327	-2.64068248511946	-2.406711289728	-1.90857515774012	-3.50054217842183	-2.47841244309619	-2.26113618858515	-1.77624697848179	-2.97093513582758	-2.0861403307416	-3.61875290964969	-2.48031754855714	-2.69940888301641	-2.34693373920943	-2.96696077038428	-2.52155614386033
ALOX15	-1.63707208291276	-1.29351511468641	-1.27061293922756	-1.4953996694377	-0.38687693736149	-1.28053273594011	-0.525539254109479	-1.25436416867341	-1.71688673693741	-0.524134331701086	-0.957722422512056	-1.56095613439844	-2.80079345157099	-0.175551408142866	-2.01124611199563	-0.389586370119693	-1.6089524233928	-0.579846607321286	-1.73059783643731	0.22135555905141	-1.59741660735723	-1.71943812968281	-1.43535024262542	-1.1413728249249	-1.05637521573642	-1.89907626179074	-1.48503219115667	-1.22798443980972	-1.50628732026238	-0.393697728481566	-1.35019117027899	-2.23395958808669	-1.53074733410484	-1.33453852205665	-1.88554689121684	-1.15756637417501	-1.34197361697658	-1.38447848477675	-2.09042427323639	-0.780764969691603	-1.20073205282636	-2.22714082568451	-1.11971422980509	-0.922145787818275	-0.447357354001012	-1.36335545453608	-0.846125183989016	-1.52957266721561	-1.74907736554991
ALOX15B	-2.00722276688097	-1.2381366895916	-1.58615431732637	-1.30571328879577	-2.35257345826726	-2.29196406877005	-2.19536836909918	-1.62297431235708	-2.04411195355312	-2.33652345130162	-1.83155738807705	-1.66374898481679	-2.23475822978589	-2.23547179574162	-2.19545149566777	-1.99365221869343	-2.14210248029113	-2.04946361290328	-2.18128027251637	-1.72116811945712	-0.877058307675642	-2.15118239357949	-1.54238248397062	-1.70329148119289	-2.66536570823383	-1.57418786924057	-1.08465551341031	-1.88473340678507	-1.98713358237717	-1.94281869664422	-1.48787785203511	-2.37945396543617	-1.44346133127917	-1.66740302817657	-2.04685254264703	-1.71409217011224	-1.9652190290714	-2.51916312970471	-1.2566303078364	-1.59943750833973	-2.09630339215558	-2.69125847413337	-1.75129039119153	-2.91645666371158	-2.29983458264394	-2.07216384570043	-2.18329714742405	-2.83614173731699	-2.22977966459967
ALOX5	1.33002948884743	1.28054552114853	1.48255784797321	1.79441106185526	1.37777199728222	1.10070885608849	1.05684869396518	1.62163900084434	0.332446639283978	0.872684989643176	1.50021995574795	1.58187616159532	1.19741655165698	0.975053445227182	1.08346057368818	0.71722457680583	1.04942278036723	1.37495911355133	1.59437855964079	1.45563827060795	0.877336904156896	1.11670152553302	1.68898249132992	1.70931585877881	1.00115313200032	1.67475302487346	1.55325484530984	1.01945540367054	0.877250239768179	1.19754737116795	1.70931585877881	1.33708661686775	1.6504890374613	1.12416923247546	1.30794978843257	1.06467551197829	1.695994607821	1.37777199728222	1.16253888042401	0.883249801508736	0.680318206609068	1.19362724155815	0.999620232900136	0.983744474142507	0.345823308775294	0.477105210297704	0.421952830445287	0.973099374342365	0.921362594747433
ALOX5AP	2.99353173492703	2.52996863540027	2.49081169823268	3.25948413301517	3.08684471122378	2.36540905419881	2.86795674508672	2.96213527985774	2.10328635100705	2.99588731813504	2.39854553242322	2.94831240620034	2.8981485726255	2.84542583625825	2.80760047388029	2.01391708964486	2.71467611111637	2.55435832638602	3.05284059898619	2.50888051470374	2.10674597249652	2.67046049141782	3.56854014357562	3.09728776167733	2.53780444591127	3.02220116664303	2.93874000815801	3.57175577567626	2.4047809536244	2.49419071224514	3.44854117223536	2.69265140205129	2.96267615732798	2.24088042372912	2.64054235794033	2.37689740288808	3.41520243477159	3.15513974925409	1.98196737787425	2.29454123058989	2.58251348960129	2.70137406143778	2.23847162606564	2.45669180461558	2.85268106034488	2.39010815708125	1.83520505071666	2.63152746079385	2.40389896165539
ALOXE3	-2.35169379789893	-2.22968402007938	-2.17028531216383	-2.08122498444102	-2.64942468542677	-2.96303877697641	-2.83851171950644	-2.66609539862282	-2.70381040032953	-2.49281256728019	-2.47838399452182	-2.68741980153504	-2.91359454576704	-2.80437328108939	-3.15223873256242	-2.75942919690023	-3.18177171904653	-2.59029118188431	-2.45679881331095	-2.68973376954037	-2.48330466516765	-2.73586319758293	-2.52972028201962	-2.58224866107758	-3.05647689788927	-2.37437164884311	-2.44932138602659	-2.5430090634244	-2.32127137441417	-2.64743990465035	-2.34994065835963	-2.59374417947083	-2.52869457931195	-2.41289225246376	-2.79180401801425	-2.54489425439952	-2.57717757301073	-3.02832910859287	-2.66657369654294	-2.06878967229259	-2.41927331041275	-2.71054907978357	-2.27217749957199	-3.33235993228317	-2.73462543727094	-2.9195886131623	-2.88582974295435	-3.40152774356095	-2.56439914397028
ALPI	-1.88049664138777	-1.45639542819359	-1.37452129790141	-1.41098244907253	-1.41200244956411	-1.53457506647891	-1.60776678731517	-1.24723040345686	-1.2988319031542	-1.49758947998082	-1.38382214530927	-1.43467182826666	-1.66889296563289	-1.28458033177641	-1.44811981373909	-1.40853948337048	-1.86446616173487	-1.66271805671837	-1.2604585083313	-1.446437694433	-1.3018365713632	-1.6144295800115	-1.57030854394423	-1.65277981904082	-1.64646418612444	-1.72622984138507	-1.66866959099228	-1.36192214940113	-1.6744547138256	-1.68826982406065	-1.62327268242465	-1.55496901914556	-1.41767609297784	-1.31288941511717	-1.86569921911871	-1.59245513407856	-1.47037528652401	-2.04506800425884	-1.62759694067995	-1.29731956291212	-1.49755033055676	-1.8588244513534	-0.979303472515284	-1.59409703806244	-1.37102049272019	-1.6313926670772	-1.42633350404985	-1.7169497398719	-0.87998129571825
ALPK1	0.949776184502176	0.462464137538203	0.351181526271695	1.26610767649714	1.16046095474554	0.805640539006528	0.613726764471089	1.18476513630084	0.0317989403344233	1.08874535380027	0.375279478816718	1.11628677543737	-0.445926790390019	0.929176533712073	0.628309135030238	0.32560074014788	0.676497500612065	1.33864972508296	1.42046250165052	1.32337122697916	0.318219640254684	1.24538861842533	1.20739914525356	1.43605169836104	0.563576469786701	0.621940397088927	1.2764531232628	0.328534924923534	1.31392889611826	0.833066119082181	1.11628677543737	0.901774230358525	1.31907580188681	1.33006851499902	1.63914577997499	0.597393177592639	0.585059042637954	1.04166213904862	0.496748787905002	0.395778478635335	0.0886786720415138	0.686839001007446	0.18076187516708	0.613524604823488	0.23631361387494	-0.0889938846904907	-0.127199921910359	0.606754948931757	1.07130677620246
ALPK3	-1.7841260972301	-1.71546333064116	-1.60883562999975	-0.770447549305891	-1.94042819675409	-1.92026407082538	-2.38881826420982	-1.84071724234789	-1.88307017871225	-1.58807493808123	-1.21966494026431	-1.54194460512306	-1.67750777161059	-1.91435626547721	-1.74868726912854	-1.68336201610808	-1.807142068735	-1.66626064295382	-1.58481479059424	-1.6451152678594	-1.23888326006031	-2.41997988925957	-1.38553336517962	-1.99604601623422	-2.51563324491145	-1.39737219286321	-1.87804966073632	-1.63874812674827	-1.20610135226957	-2.53138368702391	-1.36844641789281	-1.83274406482657	-1.20996918241927	-0.98010270471701	-1.75906632667928	-1.67631440784554	-1.6525241117939	-1.98045405248601	-1.62035777613922	-1.4297373268999	-1.43281816566614	-1.85310556242635	-1.05170257746591	-3.42413547235508	-1.60007395302212	-1.95605107963066	-1.67190525593357	-1.90416493320194	-1.59519284916349
ALPL	0.86424216305238	1.30918593503336	1.47189879303295	2.23962286957631	0.942534924516212	0.362868545153412	-0.449210956733808	1.12364021294612	-0.892215557416412	-0.0940828686461029	1.0275916310977	1.72809533407136	-1.14289958787701	-0.445095218014616	0.014796763306764	-0.319642816525732	0.167117958505234	-0.262038478966465	-0.303101824627725	1.18522648182357	-0.837140018952261	0.240267562204868	1.70012974225603	2.07061273777906	0.240050971495565	1.42163836317782	0.669929867966025	0.127896876355817	-0.837140018952261	0.761058916484076	0.678669715193243	1.3282932928175	2.01714509753807	0.926452905755678	1.10080727261401	1.48700806129506	2.04588003277369	1.96962485763128	-0.768915616875858	-0.361209985558286	0.0916949006959595	0.39317299803327	0.149713981732219	0.213463660917112	-0.705018163207623	-0.972975158320266	-1.2247189433113	0.381028995512071	0.482209457092017
ALPP	-1.09856456375114	-1.72095477219091	-1.65101348378347	-0.681386863726064	-0.795249684193574	-0.697524178776021	-0.751584475147273	-0.392422853101584	-0.464243981094777	-0.609191487927257	-0.837138693553377	-1.09734501291445	-0.484295100837971	-0.565128372760416	-0.601045010158278	-0.604104863131993	-0.784127809299544	-1.55467073886521	-1.5513671777423	-2.2134528429242	-1.65557875302223	-1.30547440107572	-1.65040745469612	-1.40525438072984	-1.30539376524355	-1.87671510472565	-1.48119286411503	-1.86731054871921	-0.934314620119689	-0.914509506731713	-1.49471570599717	-0.848762943323194	-1.32318572490346	-1.6325413697131	-1.20262716106099	-1.6359310071995	-1.4992546254523	-1.05077103408709	-1.42423902747647	-2.18840959926603	-1.37585118075067	-1.35988320495215	-1.66011617939466	-0.518831059315754	-0.510610549293934	-0.475994694914472	-0.520484075900008	-0.635556702241746	-0.373671804808013
[truncated: 12,806 more rows]
[truncated: 106 more columns]
