# Supplementary material for: Identification of anoikis-related genes classification patterns and immune infiltration characterization in ischemic stroke based on machine learning
Source: Front Aging Neurosci. 2023 Mar 23;15:1142163. doi: 10.3389/fnagi.2023.1142163 (PMC10076550; doi:10.3389/fnagi.2023.1142163)
Supplement: Supplementary file 10 [file Data_Sheet_10.ZIP]

Archive with 11 entries (11 files):
- 06.diff/all.txt
- 06.diff/Diagnostic06.diff.R
- 06.diff/diff.txt
- 06.diff/diffGeneExp.txt
- 06.diff/GSE16561_s1.txt
- 06.diff/GSE16561_s2.txt
- 06.diff/GSE58294_s1.txt
- 06.diff/GSE58294_s2.txt
- 06.diff/heatmap.pdf
- 06.diff/merge.txt
- 06.diff/normalize.txt
