# Supplementary material for: Identification of anoikis-related genes classification patterns and immune infiltration characterization in ischemic stroke based on machine learning
Source: Front Aging Neurosci. 2023 Mar 23;15:1142163. doi: 10.3389/fnagi.2023.1142163 (PMC10076550; doi:10.3389/fnagi.2023.1142163)
Supplement: Supplementary file 10 [file Data_Sheet_10.ZIP › 06.diff/all.txt]

id	logFC	AveExpr	t	P.Value	adj.P.Val	B
LAMP2	0.577167987631344	1.95265222997484	12.6203505506935	1.0031711636524e-25	4.19827131988529e-22	47.7986439199573
NUP210	-0.550436945981974	0.710523050632258	-12.2214626640302	1.25644817471743e-24	2.62911780559622e-21	45.319354136555
C19orf24	-0.722593320196474	0.650727749865161	-12.0582822615471	3.53275899186544e-24	4.84756519987527e-21	44.3052305997545
CPD	0.831794306241608	1.22801839206581	12.0154666662979	4.63327617670276e-24	4.84756519987527e-21	44.0391935842818
SLC22A4	0.869090500626614	1.74232847513935	11.7758915506656	2.11149106714524e-23	1.53866497016265e-20	42.5511990605719
TM9SF2	0.567944438393064	1.89097268535226	11.7689738448611	2.20597128338731e-23	1.53866497016265e-20	42.5082528159224
PLXDC2	0.674758994452722	0.568049888169742	11.7089416686257	3.22514109864391e-23	1.9281736425464e-20	42.135618909678
SRPK1	0.779319985725729	1.11798025925742	11.3841810442017	2.51133951582178e-22	1.31374448421427e-19	40.1218860830492
RRS1	-0.640004704346237	0.419945785525806	-11.2964582246237	4.36847861679067e-22	1.99504909864396e-19	39.5787083955007
LUC7L	-0.535472302932368	1.15683946439935	-11.2826139422976	4.76714241014087e-22	1.99504909864396e-19	39.4930197540031
RFWD2	0.439312440485758	1.68678806595226	11.1119802642391	1.39748440667884e-21	5.31679294722814e-19	38.4377460806545
TMC6	-0.719562629351241	0.286024149585806	-10.9274154248249	4.46359576266927e-21	1.47608824611936e-18	37.2983227354348
MRPL41	-0.697095650414243	0.517780160473548	-10.9231383622255	4.58522035831581e-21	1.47608824611936e-18	37.2719454501232
FLT3LG	-0.918453797023779	0.769248316286452	-10.890180500198	5.64037357226733e-21	1.68606881428134e-18	37.0687336861124
PDDC1	-0.41805086555264	1.24559340064129	-10.5544041119504	4.62968239754169e-20	1.29168138891413e-17	35.0033264663178
CLEC4D	1.07559583914393	1.15994285265032	10.4477009143954	9.01915911058012e-20	2.35907380486111e-17	34.349084646389
ANTXR2	0.591401774317258	0.27395956220129	10.4070480652059	1.16245973624621e-19	2.86170235070022e-17	34.1001220235215
NPL	0.571714840598246	1.13555823980387	10.3603959780595	1.5551172870023e-19	3.61564769228035e-17	33.8146296893552
MRPL49	-0.422106424038772	1.34631251482645	-10.2576858427603	2.94889904338281e-19	6.49533815608267e-17	33.1869077689193
EVL	-0.667458776355773	0.968773203143871	-10.2095944274243	3.97743846188914e-19	8.32278998150303e-17	32.8933978192026
KCNJ15	0.805300388516273	1.3370861370471	10.1653732023124	5.23585747897386e-19	1.0434315975955e-16	32.6237449883961
AES	-0.670696089686663	1.44661954029677	-10.0952222100685	8.09409941301241e-19	1.53971845652077e-16	32.1964570285684
TJAP1	-0.4482524556303	0.81126125189871	-10.0388815274572	1.14793427684346e-18	2.03431938927988e-16	31.8537272144453
ITGAM	0.529665126401339	2.42509382484581	10.0315494674237	1.20130303947879e-18	2.03431938927988e-16	31.8091545919468
APRT	-0.679138758406973	1.80679930837161	-10.029687588917	1.21524455751486e-18	2.03431938927988e-16	31.7978370665863
CD163	0.896924348369327	0.92282637348129	9.99584380013898	1.49871236770104e-18	2.41235048416494e-16	31.592193770865
DHRS3	-0.698609779021376	0.634655481732258	-9.91215255271549	2.51539590126348e-18	3.89886364695839e-16	31.0843128852101
UBE2G2	-0.408137843886525	0.188563716022581	-9.87345269659987	3.1949190187551e-18	4.71937224040062e-16	30.8497832001669
OSGEP	-0.560753835421296	0.847350503845161	-9.86967724276582	3.27029378665754e-18	4.71937224040062e-16	30.8269142088187
LEF1	-0.807907487458432	0.274244292958065	-9.8437443398438	3.8381646112077e-18	5.35423963263474e-16	30.6698852034079
ERP29	-0.485381148424685	2.39245681108323	-9.8047313708721	4.88266190468277e-18	6.59159357132174e-16	30.4338331339942
MCM7	-0.394378266415524	0.602227111199355	-9.77254758462876	5.95416279432714e-18	7.78692852945597e-16	30.2392666482589
NFIL3	0.63226386532041	2.15013547681097	9.75219402720441	6.74961246037978e-18	8.55973580202709e-16	30.1162977195456
S100A12	0.884089481262865	2.85484383302516	9.74673599725718	6.98036188184363e-18	8.59200425750459e-16	30.0833326423845
RGL2	0.400417052578979	2.19428327099161	9.7020629098796	9.1896236457344e-18	1.09881642735424e-15	29.8136859484248
USP3	0.361894627793855	2.17819427529226	9.6893868407019	9.93481701952225e-18	1.134112417921e-15	29.7372280094462
TXN	0.700762272491392	1.93876572588645	9.68788827471902	1.00268003496002e-17	1.134112417921e-15	29.7281907617526
GYG1	0.624450958914893	1.89787918609355	9.67146577175386	1.10921398221326e-17	1.22159487251645e-15	29.6291757684959
CHMP7	-0.554404780437176	0.987077377262581	-9.66192628857674	1.17619806938165e-17	1.26215100522108e-15	29.5716790840342
LSM4	-0.465345096960619	1.11699369017548	-9.65629188823993	1.21763847909996e-17	1.27395425875833e-15	29.5377258421255
LHFPL2	0.744953690497616	0.934918967752903	9.62845447293222	1.44472082564851e-17	1.47467235496073e-15	29.3700482906476
F5	0.776085671394129	1.02300098396968	9.57895482127819	1.9575458516905e-17	1.91473062529562e-15	29.0721905901976
ITPA	-0.481452447686013	0.723068721538065	-9.57814058480629	1.96734568429419e-17	1.91473062529562e-15	29.0672942941866
WDFY3	0.590753560776024	0.148043061701935	9.50864721725721	3.01167516965189e-17	2.86451376931662e-15	28.6498025406852
ICAM2	-0.62431005753816	1.50394757622194	-9.49831772258733	3.20823972346945e-17	2.98366294282659e-15	28.5878143597586
DIRC2	0.638029466408708	0.19277077662129	9.47250231421011	3.75714640828291e-17	3.41818646057912e-15	28.4329718522812
ZNF438	0.705759832921986	0.0255752758677419	9.36958984623356	7.04390663491765e-17	6.2720743121554e-15	27.8168265073796
IRAK3	0.792939008419582	1.07261862787355	9.33725637765727	8.57845348987502e-17	7.47933913648478e-15	27.623625545249
CLEC4E	0.77116534181444	1.78059708663097	9.33295660067012	8.80614201302108e-17	7.52116414785576e-15	27.5979472979822
SQRDL	0.402245309698129	2.51413336435226	9.32455277897302	9.26866288115517e-17	7.75787083152688e-15	27.547769300031
MBOAT2	0.722703687096119	0.959728625559355	9.30017730277998	1.07514999169893e-16	8.82255434364709e-15	27.4022989923244
TSEN34	0.55995962011515	1.7649867606871	9.29496334883286	1.10981214733174e-16	8.93185353189102e-15	27.3711966587052
MCEMP1	1.28374734915603	1.64660249813871	9.28026878763216	1.21360022005388e-16	9.58286211495374e-15	27.2835672251982
HAX1	-0.421328036824961	0.210503887464516	-9.26761860182507	1.31064968475032e-16	1.0157535056815e-14	27.208160945786
AQP9	0.463755146273582	2.86082543981677	9.25978275408802	1.37459873062538e-16	1.04594467048495e-14	27.1614671771653
KIF1B	0.633773434072852	0.175186753499355	9.24634249136073	1.49159712179722e-16	1.11470249191453e-14	27.0814032333705
TCIRG1	0.442561352270607	2.53561619547936	9.2083608953991	1.87856551904978e-16	1.37926257846023e-14	26.8553285405298
MCTP1	0.541162829058885	0.476887803091613	9.20296106755085	1.9411485304062e-16	1.40063906892241e-14	26.8232096619555
RGS2	0.43867980626397	3.23077086652065	9.19465873159416	2.04144078405118e-16	1.44803892902613e-14	26.773837082125
CR1	0.625026692668203	0.360582857689677	9.15811901401328	2.54775895724805e-16	1.76196833631712e-14	26.5566981704793
SLC2A3	0.58535920906844	2.11522455194968	9.15679894981301	2.56822146990069e-16	1.76196833631712e-14	26.5488584362701
PPP4R1	0.512413177278763	2.06210690752581	9.12219518963363	3.16702166615638e-16	2.13773962465556e-14	26.3434707964362
SHMT2	-0.490319261430654	0.898379895429032	-9.11626090812729	3.28284237187957e-16	2.18074528989143e-14	26.3082718842326
BAZ2B	0.68911270453361	2.17258131196323	9.10179560029719	3.58312151566093e-16	2.3375317601588e-14	26.2225006404424
LCK	-0.543114725287765	1.31077259549613	-9.09962060146675	3.63057501577831e-16	2.3375317601588e-14	26.209607679128
MCCC1	-0.515510369350493	0.667597664798064	-9.07350197561813	4.25167162130456e-16	2.69594632350903e-14	26.0548550543284
LIN7A	0.725429907348601	0.299394203158065	9.06277056049941	4.53651452759832e-16	2.83362885044761e-14	25.9913110054406
AIP	-0.479728163109004	1.06439138200387	-9.04619859844266	5.01409985922901e-16	3.08588351630491e-14	25.8932287722523
CCR7	-1.16834574813349	0.918715255888387	-9.03241508019462	5.44918025478533e-16	3.30504628496762e-14	25.8116924443313
DCPS	-0.468977257199941	0.559577643385806	-8.994400284831	6.85353336258686e-16	4.09743387463228e-14	25.5870171314425
ILKAP	-0.39725966818552	0.647914848409032	-8.98293593919041	7.3438139330643e-16	4.32871286054565e-14	25.5193188704888
ETF1	0.339312276660895	1.29758026549742	8.97102727090363	7.89004558833653e-16	4.58608899822061e-14	25.4490257230764
MFNG	-0.450743229201143	0.489500748741935	-8.96002418493642	8.43056791669263e-16	4.83314064813132e-14	25.3841042301338
NGRN	-0.365514900261702	0.561274491601935	-8.92178150045419	1.06118760007289e-15	6.0014460896014e-14	25.1586589243139
LARS	-0.445703692477128	0.468568724214839	-8.85943672049344	1.54321658705259e-15	8.61114855575345e-14	24.7917976957429
DNMT1	-0.570833599572399	0.058598307716129	-8.85390843129151	1.59525805437031e-15	8.78441441781545e-14	24.7593076430467
RAB27A	0.294441120911328	1.88175238730452	8.85023324699447	1.63081667219228e-15	8.86359451055156e-14	24.7377120792304
CLPP	-0.428501480783392	0.788739588629032	-8.84232743344644	1.71000063834748e-15	9.17481111728744e-14	24.6912671447762
GOLGA8A	-0.692026179776182	1.33738787789548	-8.77554432284718	2.55095500822957e-15	1.35136034296718e-13	24.2994820281726
SIRPB1	0.51532335652892	0.178667557396129	8.75476099721804	2.88851775787075e-15	1.51105585208614e-13	24.1777595736426
ATP8B2	-0.51087631031578	0.578104760434194	-8.73863300834575	3.18074777944129e-15	1.64338635271133e-13	24.083369657576
ORMDL3	-0.70062216580197	0.600793157113548	-8.72503295755559	3.44987654917884e-15	1.7490918411871e-13	24.0038207411243
ITM2C	-0.733074821783137	0.341526728854194	-8.72411058858909	3.46892766591467e-15	1.7490918411871e-13	23.9984271879762
CASP1	0.435069664593026	1.86184469295226	8.71228405355209	3.72266485593444e-15	1.85468481215305e-13	23.9292888341169
FGD4	0.612306566748916	0.0528336862806452	8.68739998730553	4.31835001400302e-15	2.12615233042384e-13	23.7839210952964
DNAJC3	0.526920166103782	0.194478025586452	8.68448917903269	4.39394397003188e-15	2.1382157575097e-13	23.7669261179396
SLC26A8	0.95055963761907	0.375069252117419	8.67823109936299	4.5609480287725e-15	2.19397327590953e-13	23.7303945221891
SH3GLB1	0.493301080602168	1.85477038265355	8.64938897045179	5.41589223817444e-15	2.57562602463182e-13	23.5621467933468
ZAP70	-0.563531357942809	0.431115940996129	-8.63735858913636	5.81792634031527e-15	2.73573277912578e-13	23.4920266144106
CSTA	0.513027232195804	2.85204816524968	8.62545048262342	6.24505172973201e-15	2.90394905432538e-13	23.4226528928446
LTB	-0.563878695933392	0.926464659518065	-8.59855743113853	7.3277196267599e-15	3.36994578439453e-13	23.2661049191464
ABLIM1	-0.564687612940722	1.86506952930774	-8.58003988243244	8.17965383661068e-15	3.72085340284953e-13	23.1584127782939
SORL1	0.455825866876438	2.55086338314452	8.57746752646503	8.30553383808722e-15	3.73749022713925e-13	23.143459328621
RNASEL	0.469995375584713	1.11548107228387	8.55963106951786	9.23291467682107e-15	4.11061148111661e-13	23.0398177736181
PLEKHA1	-0.668448017502738	0.137587538618065	-8.55315141392673	9.59469595400987e-15	4.22671605974014e-13	23.0021858846588
SLC12A6	0.384148168254886	1.17797423611548	8.55095349203817	9.72058382742948e-15	4.23756701227004e-13	22.9894233445853
MAPK14	0.493228765128112	1.47807326581871	8.54017638268044	1.03619964258218e-14	4.47061392186228e-13	22.9268616678116
HAPLN3	-0.611083646235776	0.253890380265161	-8.53124647133562	1.09251861285433e-14	4.66550040285244e-13	22.8750446636796
TUBB	-0.47985591721511	1.64541418234387	-8.52409150375794	1.13982869344879e-14	4.818366749579e-13	22.8335411745622
TEX10	-0.407259733900926	0.301916722946452	-8.50689021497229	1.26205711701329e-14	5.28170903470062e-13	22.733814232855
SPOCK2	-0.620494926821257	0.822560552205806	-8.49232817847606	1.37564483315198e-14	5.70007289776339e-13	22.6494461651857
P2RY8	-0.43181622974214	2.51154771224968	-8.48808947973425	1.41057573542421e-14	5.78750926740228e-13	22.6248983543196
FBXL5	0.329491967622006	2.08465147938645	8.43797469376904	1.89673505622606e-14	7.70663709738451e-13	22.3350082701989
PPP3CC	-0.554394904594405	0.0823790649864516	-8.42449995554197	2.05371952096512e-14	8.26424634157598e-13	22.2571719407434
HSDL2	0.615914811175729	0.0153147597387097	8.40884009787174	2.25242922555293e-14	8.97753934184669e-13	22.1667717108938
GTPBP3	-0.294922240303448	0.118022476529677	-8.38099953996391	2.6539575509906e-14	1.04781248593355e-12	22.006211464004
PQBP1	-0.340453538454176	0.978224809492258	-8.37253115274352	2.78963492639523e-14	1.09107417900773e-12	21.9574129698911
TNFSF13B	0.47685937933233	2.12289550668516	8.37095269291816	2.81567530066512e-14	1.09107417900773e-12	21.9483192682272
PPP3R1	0.583626539692691	1.58808216843419	8.32921420730514	3.59901293519257e-14	1.38182285631018e-12	21.7080953894859
ARHGAP26	0.469350027836328	0.507845114871613	8.32233577331091	3.7474205481878e-14	1.41538708444151e-12	21.6685509198343
NUP214	0.45071534885136	0.633369598783871	8.32203379827436	3.75407327056171e-14	1.41538708444151e-12	21.6668151369804
KCNJ2	0.49821310750402	2.47094516573677	8.31945938805292	3.81126737132316e-14	1.42412088830245e-12	21.652018149956
SIGIRR	-0.471670409451144	1.7422902415	-8.30818651070238	4.0720671021453e-14	1.50810626747594e-12	21.5872455428042
SKAP2	0.586828856977935	0.432376132641935	8.28425430032075	4.68590924693882e-14	1.72022194723149e-12	21.4498462739111
SLC25A5	-0.405205191979237	2.47228685996258	-8.27594858512538	4.91973325127462e-14	1.79035510057255e-12	21.4021975030612
SLC7A6	-0.375312110230516	0.687631572107742	-8.25894667537088	5.435088711902e-14	1.96084881545775e-12	21.3047178222255
SPAG7	-0.437660769928704	0.679859798485161	-8.2573787439185	5.4852309591376e-14	1.96202491999922e-12	21.2957320941154
TGIF2	-0.360772934931502	0.760253606987742	-8.24426673721079	5.92292652550367e-14	2.10063114485024e-12	21.2206140253637
ACSL1	0.66411021852045	2.63864936132194	8.21734362161969	6.93321723616231e-14	2.43827849859994e-12	21.0665196860041
ARL6IP4	-0.533486538045428	1.18344107282065	-8.20223066205398	7.57343025880676e-14	2.64123380275886e-12	20.9801078595024
PCNX	0.580299479114539	0.0667414993787097	8.19982002854603	7.68083682579793e-14	2.65655389388135e-12	20.9663303301951
GAB2	0.450440892103566	1.44213892768774	8.17531939210984	8.86195244654994e-14	3.03994024498455e-12	20.8263927951992
HDAC1	-0.438116325330752	2.09285108942452	-8.15998107095142	9.69133286013312e-14	3.29741691216725e-12	20.7388716560623
SLC41A1	-0.423428355287707	0.185554838495484	-8.15623045406756	9.90558468209553e-14	3.34313483020724e-12	20.7174804809777
RRAGD	0.526545098826753	0.908274826695484	8.15112343449286	1.02048933136989e-13	3.4165982814264e-12	20.6883595746595
VNN3	0.639211390830989	0.56157014532129	8.14359474979264	1.06625625947075e-13	3.54149400467072e-12	20.6454433726381
RNF13	0.368756427403429	2.12077391302194	8.14015678754074	1.08782724982817e-13	3.56986250470965e-12	20.6258510602482
CCDC12	-0.379399186830281	1.23623025526129	-8.1395219407665	1.09185758805934e-13	3.56986250470965e-12	20.6222335499237
SLC22A15	0.602047224215878	0.55919323568	8.13698078698437	1.10813899506257e-13	3.59500906537741e-12	20.6077545795198
IQGAP1	0.568126712684534	2.09268754656194	8.13441886846325	1.12479720316899e-13	3.62098176558632e-12	20.5931591403445
IL7R	-0.738439579859673	1.95331774731226	-8.12983358480378	1.15523426820112e-13	3.69057665070357e-12	20.5670410688419
PIK3C2B	-0.53888772171048	0.421939186172903	-8.12696074398206	1.17471896698125e-13	3.72439308849737e-12	20.5506802115766
DGKA	-0.378630740339835	1.22740958432581	-8.11676883364474	1.24651080715201e-13	3.92229152476027e-12	20.4926560432271
NCR3	-0.668816001526576	0.239763283701935	-8.10603481936258	1.32682889309292e-13	4.14386486387603e-12	20.4315774946819
EXOSC7	-0.440482382566942	0.560514958816774	-8.09972506937458	1.37641587784409e-13	4.26688922131668e-12	20.3956891579178
B3GAT3	-0.357148587541213	0.856245417528387	-8.09134374243229	1.4451355955331e-13	4.44697975537209e-12	20.3480357813298
ZNF419	-0.473700866696356	0.131835488960645	-8.08900668012597	1.46489694223736e-13	4.47488591479078e-12	20.3347516245818
PLCG1	-0.516784319857191	0.0252517026270968	-8.08268496932138	1.51970405967594e-13	4.60866774619117e-12	20.2988260726607
MRPL17	-0.441953657143775	0.23440344368129	-8.05937330546359	1.73996607523307e-13	5.23867483802187e-12	20.166447985694
DAP3	-0.327334380191174	1.26460705845355	-8.02408772248982	2.1349564913596e-13	6.37759242328848e-12	19.9663742007978
ZNF593	-0.547226429628034	0.159977889130968	-8.02297815341	2.1487228953015e-13	6.37759242328848e-12	19.9600886920417
TNFAIP8L1	-0.475529880252482	0.287783080098065	-8.00973601200865	2.3199700528668e-13	6.83737652904759e-12	19.885102218942
FNTA	-0.328313229631717	0.677826517936774	-7.99570140190066	2.51624847486011e-13	7.36398592118152e-12	19.8056845332993
HAL	0.615894277092178	0.687599845585161	7.99296021013202	2.55646411158286e-13	7.4297238242877e-12	19.7901797304513
POLR2L	-0.334191742191175	0.891120292976129	-7.96206913553818	3.05616269205467e-13	8.82071783879228e-12	19.615606909222
GPS1	-0.380620828166785	0.13269587447871	-7.9568669200882	3.14935967103366e-13	9.02744535840813e-12	19.5862359183675
SKAP1	-0.596964342541391	1.16644368884645	-7.95377959654234	3.20599503166151e-13	9.12096086192758e-12	19.5688091435206
CXorf40B	-0.433565082156206	0.644841663627742	-7.95272492975665	3.22557277793377e-13	9.12096086192758e-12	19.5628566020949
ENTPD1	0.431281461372557	1.15918286590194	7.94829032560645	3.30919722519899e-13	9.29462442111261e-12	19.5378313355706
PDZD8	0.498905836877443	0.515820136185161	7.94230682502906	3.42544490050207e-13	9.55699127240077e-12	19.5040747221294
NSUN5	-0.330138690743952	1.10385259062968	-7.92503151712488	3.78427325306281e-13	1.04598309838472e-11	19.4066745333803
UBASH3A	-0.516242661997498	0.296086211013548	-7.92435629435753	3.79903060823124e-13	1.04598309838472e-11	19.4028693778088
VASP	0.510628477552423	0.349692112066452	7.92006693696557	3.89411798068974e-13	1.06515580060043e-11	19.3787003206145
MOSPD2	0.511540403247124	0.996816582633548	7.91156446364904	4.08962937162789e-13	1.11137005975732e-11	19.3308082722955
POMT1	-0.361628221468046	0.107797096832903	-7.90592153120949	4.22472613050141e-13	1.14067605523538e-11	19.299035328252
NHP2L1	-0.392960889285894	0.504249648805806	-7.9013902867201	4.33640225034278e-13	1.16332329600542e-11	19.2735288339455
TOR1AIP1	0.388862534245095	0.158332291201935	7.89113783102892	4.59999647848416e-13	1.22617740525199e-11	19.2158405860891
DFFB	-0.446355806642968	0.833791862286452	-7.88384668378632	4.79705672459106e-13	1.27061280964643e-11	19.1748344862737
PELP1	-0.472728046029531	0.0937865210664516	-7.87704112130927	4.98853190014483e-13	1.31301924541548e-11	19.1365740505171
MX2	0.49120231661184	2.22729343971355	7.87055664367999	5.17801282014629e-13	1.35437397826952e-11	19.1001319573401
NPEPPS	0.287102440911211	1.72715471323806	7.86850125753315	5.2395482979336e-13	1.36195711968025e-11	19.0885835977244
DAZAP1	-0.268052928293539	1.39731233373871	-7.86452472309743	5.36066485021847e-13	1.38483841963977e-11	19.0662447966286
TLR5	0.807240004141687	1.1536108996071	7.85245022185053	5.74568912579445e-13	1.47519687064109e-11	18.9984442903718
PRRG4	0.753913162493755	0.222206224657419	7.84456776729883	6.01169617441622e-13	1.53408222499585e-11	18.9542072006479
DYSF	0.658706209789262	2.37800517851548	7.83641918110325	6.2995131295465e-13	1.59777874711398e-11	18.908496806873
IMPDH2	-0.501640798265544	1.53040178395032	-7.83536683828129	6.33766480336728e-13	1.59777874711398e-11	18.9025950774545
HPSE	0.591447566539224	0.807686526463226	7.82494753973694	6.72798095733373e-13	1.67872113374646e-11	18.8441803632393
IL18RAP	0.837797425222401	2.39056802060774	7.82466339852902	6.73895222149118e-13	1.67872113374646e-11	18.8425878289883
FANCF	-0.337357664259397	0.107920699699355	-7.81383952668287	7.17034702261915e-13	1.77561552009829e-11	18.7819417454254
YIPF1	0.358491435652107	1.8664062039471	7.81243922348529	7.22811960338005e-13	1.77939297294974e-11	18.7740985324455
SRM	-0.408393822146868	0.505599784106452	-7.80602024345107	7.4989066027115e-13	1.83525872118992e-11	18.7381531630504
TMEM88	0.605200898441785	0.298132487874194	7.78230107650699	8.58958101852662e-13	2.08996491642639e-11	18.6054415908922
DDX24	-0.494314153057368	1.05932227958645	-7.77946298927982	8.73018477066128e-13	2.11189729856748e-11	18.5895740420813
ABHD5	0.5902171671066	0.431873196456774	7.77212382109675	9.10443931433856e-13	2.18977462819005e-11	18.5485530842893
METTL9	0.311747586442179	1.5421001033871	7.76641086125938	9.40672945273406e-13	2.24784145081733e-11	18.5166333467234
DNAJA2	0.331202131402975	1.08649386882258	7.76543765382891	9.45920681561257e-13	2.24784145081733e-11	18.5111968261645
VCPIP1	0.403756988985303	0.120949364017419	7.76455596380959	9.50699968446038e-13	2.24784145081733e-11	18.5062717990149
ABHD14B	-0.420103768741707	1.30878646038581	-7.75746876754832	9.89995824955038e-13	2.32518703187322e-11	18.466692452755
EEF2	-0.373833806032385	2.82464575400194	-7.75666998401593	9.94524441350794e-13	2.32518703187322e-11	18.46223254755
MMP9	1.1873926121446	1.77913114152258	7.75064027146695	1.02937779559841e-12	2.3933033747663e-11	18.4285729859635
IL2RB	-0.741083693447577	1.11291832626323	-7.73736359389385	1.11044267514516e-12	2.56751524612292e-11	18.3544997605585
NELL2	-0.990449282675807	1.16989565994065	-7.72834063578156	1.1691123019301e-12	2.68831592504256e-11	18.3041911169824
CXCL16	0.567913055054058	2.01967165962387	7.72364039542733	1.20088020049483e-12	2.74098828588752e-11	18.2779946949382
TLR8	0.389060527936111	1.85498419469419	7.72224690979628	1.21046171268917e-12	2.74098828588752e-11	18.2702295780095
ANXA3	0.884522647242928	1.95578754956968	7.72207232621931	1.21166746210082e-12	2.74098828588752e-11	18.2692567653443
RYBP	0.467641989431915	0.386662314723871	7.69841263815662	1.38657285644927e-12	3.11978892701085e-11	18.1375115387697
SLC40A1	0.463966298599015	1.13439386897613	7.69604131560761	1.40542496026885e-12	3.14529596723269e-11	18.1243171951255
NRD1	0.377977079288732	1.48824194083097	7.68894366553482	1.46338167492856e-12	3.25758101573193e-11	18.0848358713085
SNRPA1	-0.443488480069287	0.722085296421936	-7.68705396389043	1.47920717861248e-12	3.27538732407049e-11	18.0743269952828
LPGAT1	0.300415801891273	1.36612472826645	7.68358120683549	1.50873330834686e-12	3.32318362917454e-11	18.0550175742159
MME	0.503128942962924	2.04145481544129	7.67625164355678	1.57298009795459e-12	3.44655586907851e-11	18.0142762254987
NOTCH2	0.340435329502739	1.5452881526271	7.67343529554629	1.59838070631154e-12	3.48397044578844e-11	17.9986262300853
MTX1	0.530687049433885	1.44561462579161	7.6537676478089	1.78744700221192e-12	3.87588896593621e-11	17.8894086531858
PAK1	0.376942258484417	0.44755971114	7.64910343680286	1.83543804860544e-12	3.9402851281739e-11	17.8635261782123
CCPG1	0.58123206713292	0.932152658694194	7.64905192258393	1.83597514932834e-12	3.9402851281739e-11	17.8632403573061
EMR3	0.575219271684851	1.80057943828	7.64699240108066	1.85757621150686e-12	3.96630430875317e-11	17.8518140476164
FAIM3	-0.692449637976951	1.43196795701935	-7.60612663091399	2.34218160880694e-12	4.97564976287159e-11	17.6253792108835
RPS5	-0.536502786411662	2.77748852646581	-7.59984270108097	2.42705974460577e-12	5.12992173291673e-11	17.590609570529
CKAP4	0.592858153539421	0.442927301995484	7.57595563506133	2.77841631926516e-12	5.84305140508779e-11	17.458560580821
KIAA1147	-0.526551399479137	0.333422518398065	-7.56283832100777	2.9923106544954e-12	6.26141004453162e-11	17.3861289663345
MUTYH	-0.370746411878782	0.173068974667097	-7.56059276432974	3.03052700081302e-12	6.30982860617038e-11	17.3737352004069
DNASE1L1	0.262341171505121	1.73866387774194	7.55471202300973	3.13291352448605e-12	6.47862420233647e-11	17.3412860611396
PSMD3	-0.39544209891907	0.205350888734839	-7.55416788814526	3.14255845417994e-12	6.47862420233647e-11	17.3382841899754
TMEM109	-0.456527700740209	0.26056482335871	-7.53945325783614	3.41481815296066e-12	7.00539900497076e-11	17.2571449307049
LMNB1	0.586537835404138	1.41354171771742	7.52807975354305	3.64113875139943e-12	7.4332515485886e-11	17.1944797383481
CORO1C	0.394877630010363	2.19700134509226	7.52218875835881	3.76413533074513e-12	7.64704192192639e-11	17.1620391662804
CKLF	0.398988733056678	2.12500270752323	7.51824092667366	3.84885290620477e-12	7.78137652776181e-11	17.1403058610873
CD79A	-0.75743084755266	0.596215083555484	-7.50929689660494	4.0478280152918e-12	8.11889149173753e-11	17.0910876121408
STAT3	0.469265954643617	0.888384563912903	7.5090003902491	4.05459575095136e-12	8.11889149173753e-11	17.0894564324034
FKBP2	-0.384357953839184	0.512571178060645	-7.50326500328314	4.18773065297502e-12	8.34554894414307e-11	17.0579101100298
NCBP2	-0.253474990515662	0.948488259683871	-7.50145098052963	4.23073298780426e-12	8.3912879402658e-11	17.0479348031809
LAT	-0.345861225762963	1.07587897033935	-7.49776989394888	4.31934243672328e-12	8.52662646117308e-11	17.0276959977154
RPL12	-0.378703623347734	3.17969945669484	-7.49060758037763	4.4970456261061e-12	8.83384011724175e-11	16.9883306067345
SNX11	0.371905566617672	1.37500625704129	7.4893911300277	4.52793727420961e-12	8.83384011724175e-11	16.9816465303943
SLC38A1	-0.353883146654767	0.0729386892303226	-7.48898517923543	4.53829301124725e-12	8.83384011724175e-11	16.9794160507355
LDLRAP1	-0.533188237423168	1.27777122763871	-7.48794798532752	4.56485820059656e-12	8.84441276365583e-11	16.9737174906623
TMC8	-0.391098739707033	0.244911667347097	-7.48319157584819	4.68866602187189e-12	9.04242732789578e-11	16.9475895449029
ZCCHC6	0.392725331953447	1.63719114488129	7.47539708413686	4.89877577517804e-12	9.40430120143124e-11	16.9047897094204
CCS	-0.435946566746217	0.0425639842103226	-7.47262425494531	4.97574526509688e-12	9.50844471891801e-11	16.88956908186
RPL18	-0.345176737423523	0.858709617145806	-7.46602654191563	5.16373137022846e-12	9.82282535654824e-11	16.853363614766
PTTG1IP	0.291128581151891	2.48054006339355	7.45208545022367	5.58436660218925e-12	1.05749204661367e-10	16.77691059728
APH1B	0.420284545776596	0.958675647267742	7.44451347083738	5.82685686799584e-12	1.09844126092624e-10	16.7354142417447
CXorf40A	-0.366106871343656	0.704937450518065	-7.4417780030387	5.91699669680471e-12	1.11043189130618e-10	16.7204281191629
REPS2	0.57543226819143	0.843326527055484	7.43838442939329	6.0307417365091e-12	1.12672563246833e-10	16.701840238746
RTN3	0.251170674400077	2.78263039448323	7.43435097976078	6.16874993382369e-12	1.14738748769121e-10	16.6797527671271
RPS25	-0.280058763219879	3.13418918204323	-7.42784384240808	6.3980116347289e-12	1.1844149710698e-10	16.6441312345087
GIMAP6	-0.294595885132999	1.63558416567548	-7.42710901113404	6.42442529110738e-12	1.1844149710698e-10	16.6401095379306
PCSK7	-0.450381418861388	1.03493837058581	-7.41643981003902	6.82030761401859e-12	1.25188541073104e-10	16.5817389228963
CD55	0.485880675159575	2.41434951243548	7.41344412462983	6.93573777167563e-12	1.26751364953985e-10	16.5653569068762
GLA	0.417993583160696	1.52450238666839	7.41109072627326	7.02777267990416e-12	1.27874907240865e-10	16.552489483401
STXBP5	0.48680627989868	0.529011811265161	7.4070330115153	7.18930406584208e-12	1.30033921855116e-10	16.530308148419
PSMD12	0.359898874416647	0.809059670559355	7.40655505085202	7.2085710562454e-12	1.30033921855116e-10	16.5276957788995
GPR97	0.664980393803014	1.1483553216729	7.40461109709017	7.28746110053082e-12	1.308928098958e-10	16.5170716253867
ZNF337	-0.476337042958097	0.452158168190968	-7.39631285995777	7.63393655960857e-12	1.36530019239153e-10	16.4717349061305
USP9X	0.257430741487629	1.4234447716329	7.39476614289174	7.70029470927591e-12	1.37130780248169e-10	16.4632872474885
MTF1	0.424451985454058	0.886622932547742	7.39186048892126	7.82650096417977e-12	1.38787739555476e-10	16.4474198199951
TIMP2	0.374080461138021	2.17795754899548	7.36444981970671	9.12240170722632e-12	1.6108544786811e-10	16.2978814081285
ACSS2	0.352723814185934	0.633011523583226	7.35033626611925	9.87022160236311e-12	1.73558308428108e-10	16.2209899661306
EIF4E3	0.487780511037235	1.37762833861935	7.3269464693117	1.12452247659187e-11	1.96909061277698e-10	16.0937188553699
MYD88	0.300790911887372	2.59818404411871	7.32609160004459	1.12989148929623e-11	1.97024828446031e-10	16.0890709903983
VNN2	0.336418812425452	2.93757455071161	7.32200078002531	1.15593679850275e-11	2.0073010380639e-10	16.0668331488567
ILF2	-0.392125613457349	1.15703844177742	-7.30725758707968	1.25482361569845e-11	2.17001521970993e-10	15.9867390065054
ARL15	0.339697188486919	0.132543175430968	7.30366786776127	1.28014006210361e-11	2.19993018772386e-10	15.9672493951233
CISH	-0.482767575694366	0.758166124259355	-7.30326023746973	1.28304660325014e-11	2.19993018772386e-10	15.9650365506082
PDK3	0.424788229519503	0.667672519316129	7.30258268458398	1.28789222459342e-11	2.19993018772386e-10	15.961358549711
C6orf136	-0.306742111122754	0.188879520820645	-7.29097653064641	1.3737609144424e-11	2.33706887274042e-10	15.8983821763632
EIF2AK2	0.581337712493853	0.242732316563871	7.26873088913686	1.55446802870326e-11	2.63378489883528e-10	15.7778124973875
GK	0.508450081679531	1.31051179721548	7.26542724918054	1.58323638945126e-11	2.671711407199e-10	15.7599225227272
RAB32	0.50476604040985	0.615771416075484	7.25534819455373	1.6742971815409e-11	2.81402960030067e-10	15.7053669658973
ARL2	-0.482479378959909	0.335900274219355	-7.24512752577557	1.77192147649625e-11	2.96619655165472e-10	15.650083202252
TMSB10	-0.206073209988315	3.53349595181548	-7.24178706815647	1.80503220034645e-11	2.99909845326936e-10	15.6320229974097
SLC44A1	0.354859850241257	0.229429173512	7.24169946080718	1.80590874605467e-11	2.99909845326936e-10	15.6315494033909
RALGDS	-0.37649358166379	0.139028283666452	-7.23800161984363	1.84329322896429e-11	3.04908385897848e-10	15.6115619485519
GZMM	-0.627736085791155	0.179048565214839	-7.2323540006096	1.90187058274439e-11	3.11334573729773e-10	15.581045409664
JAK2	0.472683809298128	0.0339418858058064	7.23231378241723	1.90229425564837e-11	3.11334573729773e-10	15.5808281358058
SEL1L	0.3118667781329	0.07855326066	7.2321083322772	1.90445999700888e-11	3.11334573729773e-10	15.5797182259711
FCGR1A	0.776641392054197	1.24714476835677	7.22530217184969	1.97760077262847e-11	3.22033433208176e-10	15.5429579652352
MRPS9	-0.434763582355969	0.670445708972903	-7.21411589808784	2.10388742471184e-11	3.41270111334071e-10	15.4825780915453
CIRBP	-0.354479720184475	2.01469655820516	-7.21174574196203	2.13165125718966e-11	3.44438629781418e-10	15.4697907563424
GNB4	0.522860163907408	0.105406246845161	7.20760357878206	2.18104416304513e-11	3.51064223936303e-10	15.4474482305696
MGAM	0.397870817186249	2.61427669783032	7.204782300185	2.21533204266401e-11	3.5521703442716e-10	15.4322341364012
CNIH4	0.512886916081363	0.739108885406452	7.20318436459734	2.2349879651856e-11	3.57000940240525e-10	15.4236183934814
PPIE	-0.252642586085042	0.149077277384658	-7.2012479646095	2.25903834659256e-11	3.59470550588968e-10	15.4131790020902
NUFIP2	0.367359995049428	1.50479465147548	7.19432155103602	2.34717748662515e-11	3.72080976572964e-10	15.3758492953362
EDF1	-0.317713141836149	2.56731207127484	-7.18990664743816	2.4051217859665e-11	3.79827723557351e-10	15.3520647035496
DRAP1	-0.567095178314165	1.0990982711671	-7.18457840664351	2.47693816786428e-11	3.8907478671935e-10	15.3233694181243
TLR2	0.44609937079541	2.39394603027097	7.18418898766094	2.48226924860374e-11	3.8907478671935e-10	15.3212726181609
TOMM40	-0.341575957557467	0.107970223673548	-7.17855355304868	2.56069853463848e-11	3.998702749053e-10	15.2909354041839
PRPF19	-0.476743134041489	0.18542683444	-7.17475207852833	2.61498203723622e-11	4.0682898980794e-10	15.2704777085054
NUDT1	-0.430773844558136	0.132014355569032	-7.17098868093619	2.66984136664072e-11	4.13825411829312e-10	15.2502303019079
RASGRP2	-0.312549640927462	0.979059663139355	-7.15970900084079	2.84116878813603e-11	4.37795374295032e-10	15.1895767473394
SDF2	0.330594876972932	1.41005643686	7.1594384781513	2.84540840640976e-11	4.37795374295032e-10	15.1881226737846
ERCC3	-0.323344946392061	0.716778388314193	-7.15563636299041	2.90566038033487e-11	4.45428157205181e-10	15.1676890448576
C1QBP	-0.416367512878093	0.974378221254194	-7.15493610664595	2.91689396329667e-11	4.45518293299145e-10	15.1639262701695
VILL	-0.282965854727561	0.0570708330045161	-7.15129782420902	2.97595383942762e-11	4.52886066109257e-10	15.1443792324588
SHKBP1	0.517430530533846	2.03484564838323	7.14733692835225	3.04159422347347e-11	4.61198254537553e-10	15.123104644332
DDIT3	0.424508970652364	0.370912016733548	7.14342780954819	3.10777838856024e-11	4.69532583253596e-10	15.1021140140701
UBL4A	-0.37490333791448	0.325545316527742	-7.14082935743992	3.15255710010266e-11	4.7458458503344e-10	15.0881644368392
PSMD8	-0.361761808685128	1.89144179216065	-7.13456460531338	3.26315412602012e-11	4.89473118903018e-10	15.0545432188144
ADCY4	0.493250317434476	0.457275260581935	7.13288481655831	3.29345484616517e-11	4.9225387611433e-10	15.0455307979623
NDUFB3	0.668576011175531	1.4860356261871	7.1230095835796	3.4772908643032e-11	5.17881219470068e-10	14.9925699115443
ATF6	0.390242293184022	0.745380650766452	7.11998847011579	3.53552998749516e-11	5.24687694952739e-10	14.976375136823
CHIC2	0.456592626495371	0.910633509606452	7.11163807915625	3.70156251452661e-11	5.47386541459147e-10	14.9316308187437
RCC2	-0.454630746502031	1.93438755055226	-7.10888522201093	3.75796814324694e-11	5.53771009841142e-10	14.9168859182302
SFI1	-0.297533256052935	0.0515408315896774	-7.1001255699727	3.94316080577734e-11	5.79022034111514e-10	14.8699867282785
WSB1	0.551404367326891	0.536453606905806	7.08439302581869	4.29867621528168e-11	6.2901957905433e-10	14.7858290053458
ARRDC2	-0.245924074864717	0.358387780668387	-7.08031796270669	4.39581040678332e-11	6.40991865936871e-10	14.7640459810942
FBXW4	-0.313061373911131	0.650447512540645	-7.0771780129456	4.47213063428851e-11	6.4985648279505e-10	14.7472659448866
C21orf33	-0.289015834210933	0.774565442486452	-7.06822300448012	4.69705407981404e-11	6.76786136343411e-10	14.6994309927724
SIPA1L2	0.696423549519346	0.374148356878065	7.06805386597004	4.70140808170892e-11	6.76786136343411e-10	14.6985278058228
LFNG	-0.235876579237962	0.588912612924516	-7.06694084983141	4.73015916589044e-11	6.76786136343411e-10	14.6925846607711
TST	0.558678200921651	1.24525342408323	7.06668260637798	4.73685480560688e-11	6.76786136343411e-10	14.6912057934128
SLCO3A1	0.323688713652876	0.799255383222581	7.06662646948052	4.73831153999091e-11	6.76786136343411e-10	14.6909060590044
TCF7	-0.398559754335068	1.02093114202	-7.06586463723013	4.75812463443146e-11	6.77304476023662e-10	14.6868384930739
UBE2I	-0.219493368795469	0.000887203961935486	-7.0516023560036	5.14451663124795e-11	7.2982380006009e-10	14.6107312404024
CDC37	-0.440895468853507	0.899697818263226	-7.04435768003612	5.35249321256386e-11	7.56762976168235e-10	14.5721021823292
RASSF2	0.217314684735581	2.83129252902839	7.04163312073457	5.43283820294858e-11	7.65536292233664e-10	14.5575799795187
IFNAR1	0.423199184328172	0.310226911896129	7.03984100483217	5.4863342316798e-11	7.70480159717448e-10	14.5480293888958
OXCT1	-0.507419891608038	0.118801799453548	-7.03315767689313	5.69046266977859e-11	7.96474457291753e-10	14.512423531225
ILF3	-0.250963283236466	0.617470661729677	-7.02268971927578	6.02535031779399e-11	8.40536369332261e-10	14.4566900820442
SIRPD	0.485982000748385	0.0548280467058065	7.01596009999716	6.25084086841049e-11	8.69095316754083e-10	14.4208830572831
CARD6	0.384086252846296	1.45330228188	7.00612052517371	6.5956088765135e-11	9.1399414398043e-10	14.3685607209654
CRY2	-0.318895591907112	0.0102452336419355	-7.00076870878964	6.79094384872933e-11	9.37957095938358e-10	14.3401182957441
RPL22	-0.423668355142219	2.73519767161806	-6.9886423074663	7.2549211979896e-11	9.98744908341661e-10	14.2757140972537
POLR2H	-0.376774329075748	0.8545870419	-6.97519608337335	7.8060360435579e-11	1.07109051941934e-09	14.2043685648197
PMPCA	-0.340702705841627	0.22882111184	-6.97260251755971	7.91699523854247e-11	1.08276552527125e-09	14.1906154190114
APBB1IP	0.427278561149173	0.598000658771613	6.96784648550119	8.12452963672139e-11	1.10752952865404e-09	14.1654021373791
MTMR3	0.426398227618243	0.75524968018129	6.95199826069833	8.85560005960471e-11	1.20255356960958e-09	14.081450832619
ATG7	0.367973663312884	0.230927808016774	6.95151115431687	8.87906936700981e-11	1.20255356960958e-09	14.07887212464
PIK3CG	0.501290601924389	0.268720220229677	6.9486255476033	9.01936516234495e-11	1.21761429691657e-09	14.0635978731772
CLEC5A	0.704481280933826	0.209467293224516	6.937629245941	9.57433507386431e-11	1.2883791731229e-09	14.0054223308566
RPS3	-0.380042461193088	3.21471540905613	-6.93122235253692	9.91308041862127e-11	1.32968722922853e-09	13.9715493423103
TCL1A	-0.783657207466075	0.837482294887742	-6.92684130820454	1.01514958560313e-10	1.3573166184502e-09	13.948396472205
SUSD1	0.442205722567159	0.911570241656129	6.91558224070078	1.0790476895635e-10	1.43815750981632e-09	13.8889303375956
CAMK1	-0.59077773526582	0.51737303855871	-6.90947042967221	1.11537907903074e-10	1.48186077642655e-09	13.8566715675977
TRIB2	-0.625760726252266	0.388069408864516	-6.90444325346978	1.14616542807895e-10	1.5179437710476e-09	13.8301489765999
PHB2	-0.33688138405396	1.98281487352774	-6.90136002516745	1.1654602746013e-10	1.5386281543238e-09	13.8138874302006
LXN	0.468096802389579	0.887498330232258	6.88545085938453	1.27022857742336e-10	1.671668741043e-09	13.7300409191102
ZNF83	-0.537414929931619	0.721539732247097	-6.88472763505116	1.27520595158416e-10	1.67295827817546e-09	13.7262317438321
LY96	0.970685120401773	2.05361084277226	6.87584689680775	1.33791628227161e-10	1.74974363790834e-09	13.6794749128391
ZYG11B	0.415415853490563	0.478777930511613	6.87349930082241	1.35499578464661e-10	1.766559924843e-09	13.6671202822074
VPS25	-0.341879693073128	0.834569938289677	-6.86975716363486	1.38266670041122e-10	1.79183843725859e-09	13.64743130678
SMAD2	0.210756183529275	0.228276548030968	6.86931578006883	1.38596700195764e-10	1.79183843725859e-09	13.6451093787149
SLK	0.406975020016096	1.21205325284903	6.86914717279827	1.38722975787762e-10	1.79183843725859e-09	13.6442224298747
CDC25B	-0.519818898738417	1.73820646715097	-6.86608446986283	1.41036589971623e-10	1.81611732009613e-09	13.6281132880157
BCL2A1	0.824201913278368	2.25021846938387	6.8618816985974	1.44273491567232e-10	1.85010214001137e-09	13.6060139076301
CDC42	0.204810575946296	0.992725733985161	6.86151425120485	1.44559952158594e-10	1.85010214001137e-09	13.6040821085551
EIF2B1	-0.30399872858617	1.15861855458581	-6.85886708187499	1.46640321191056e-10	1.87100531763588e-09	13.5901666569038
SLC25A45	-0.321025677830892	1.14461900955935	-6.82712080558449	1.74011376753219e-10	2.21348818149612e-09	13.4235102409606
DOCK5	0.421705382724547	0.378241095673548	6.82628599664594	1.74795294404108e-10	2.21672214267028e-09	13.4191334233176
CIB1	-0.377024079872203	1.40991960732	-6.82167342062005	1.79189877021722e-10	2.25908360692564e-09	13.3949553744258
ATP5G1	-0.320309851270192	1.4332744125871	-6.82164713004692	1.79215234766861e-10	2.25908360692564e-09	13.3948175906869
MBD6	0.345533551654492	1.53983500754903	6.81810918716982	1.82660125530649e-10	2.29559346950681e-09	13.3762785456447
S100A11	0.366052956070646	3.05183176426	6.81524481488183	1.85496928193661e-10	2.32426540266608e-09	13.3612728653891
TRAF6	0.24691621842898	0.114257889767742	6.80914456227378	1.91684047616849e-10	2.39462011724332e-09	13.3293266540935
ACYP1	-0.433383980298266	0.356035074903226	-6.80816575512274	1.92695560639914e-10	2.40009202761321e-09	13.3242022144671
MAZ	-0.324907296740977	0.43417483738	-6.80735883663988	1.93533398203661e-10	2.40337469282587e-09	13.3199779798134
BIRC2	0.598488317960658	1.49443166690581	6.80334824757671	1.97751255662656e-10	2.44848818032016e-09	13.298986493588
SOAT1	0.311490685691312	1.14532391653742	6.79374317748838	2.08224727785958e-10	2.57056190496824e-09	13.2487407111696
PPP6C	0.275887490138021	1.41129218961484	6.78583971526043	2.17251406727899e-10	2.67410922693016e-09	13.2074252795188
SPTLC2	0.400628053019109	0.416402521493548	6.7839190732116	2.19502634844156e-10	2.69389597308737e-09	13.1973890566242
NEIL2	-0.379598770296414	1.2498849942271	-6.77796465096089	2.26629144590429e-10	2.77174189441647e-09	13.1662843473756
TP53I3	0.434772057605181	0.184619602110968	6.77752011495653	2.27170243676188e-10	2.77174189441647e-09	13.1639627775884
APOL3	-0.30400857976381	0.997464375788387	-6.77214384253958	2.33816083331362e-10	2.84453578122602e-09	13.1358920081037
NQO2	0.595691227885501	1.25933150865419	6.7690874980276	2.37679237973457e-10	2.88315249541716e-09	13.1199395432313
PHF20L1	0.366485179891962	0.450131020285806	6.76456434415501	2.4351214928212e-10	2.94537093857131e-09	13.0963383462561
BAZ1A	0.316507920493086	1.90760061358516	6.76154750912557	2.47480779214811e-10	2.98474657352733e-09	13.0806017088658
PMVK	-0.321522217285993	0.899257300370323	-6.75772555463811	2.52600204102438e-10	3.03773521312846e-09	13.0606708623113
LZTR1	-0.355598462861367	0.223453396236129	-6.75409729667896	2.57556711711124e-10	3.08813025361896e-09	13.0417558184319
LILRA5	0.692227786665386	0.295642542422581	6.75358331108126	2.58266568403019e-10	3.08813025361896e-09	13.0390767289238
MCTP2	0.478148913500551	1.02014978849613	6.75007144584275	2.63168620001195e-10	3.13777970001424e-09	13.0207745336823
P2RX5	-0.507606550114459	1.4097764249871	-6.74688520318105	2.67695440694183e-10	3.17893694276179e-09	13.0041738461078
MAPK1	0.318680853576182	1.07462669262645	6.74657535840936	2.68139723009537e-10	3.17893694276179e-09	13.002559748846
NSMCE1	-0.333216198389185	1.59282510467097	-6.7431713304814	2.73068826586789e-10	3.22822892447942e-09	12.9848295726407
MRPS11	-0.314751283786407	0.169694135652258	-6.72631217626352	2.98828819495786e-10	3.52281298476018e-09	12.8970896913467
MIF	-0.494953504025788	1.17544073043742	-6.70527470551847	3.34352556028686e-10	3.93052091848329e-09	12.7877744285892
FAM49A	0.331812691762589	1.42406717010774	6.69686843103817	3.49683513160971e-10	4.09923109966013e-09	12.7441465198038
CYP1B1	0.65528401814476	0.381825105528387	6.69039903435958	3.61951894809808e-10	4.23119742955041e-09	12.7105914937963
MAP3K2	0.490855841886426	0.0185797196193548	6.68724198315921	3.68091873525553e-10	4.29098743928813e-09	12.6942232431083
TEX264	-0.320276091476458	0.229959221974194	-6.67345779418021	3.96124429885845e-10	4.60494649742295e-09	12.6228071059066
EIF4H	-0.286559246895252	1.69282634076839	-6.6607954849802	4.237234345756e-10	4.91214009334871e-09	12.5572756967287
BRI3	0.346734201781266	2.40098651028774	6.64298316953798	4.65780214254715e-10	5.38477954877343e-09	12.4652089468775
HEBP2	0.451144500032111	0.532212369464516	6.63534479755761	4.85051065991117e-10	5.59211766163313e-09	12.4257706272822
FCER1G	0.3253226304434	2.89141498674258	6.63379771619869	4.89048788088439e-10	5.62271752239043e-09	12.4177858559761
RAB8B	0.467748135071217	1.2272286651129	6.62841075019234	5.03223847079831e-10	5.76984054802491e-09	12.3899908776827
ACPP	0.40298517061054	0.166323939447097	6.62661947573249	5.08026410693269e-10	5.79637886194908e-09	12.3807512941278
NDUFB8	-0.319205542617907	1.56230852032581	-6.62651478319038	5.08308492792189e-10	5.79637886194908e-09	12.3802113222299
DNAJA3	-0.413276942622084	0.87306914644129	-6.62299811723344	5.178739037554e-10	5.88940838917486e-09	12.3620762234242
MRPL11	-0.339509925062116	0.346088969778065	-6.61304041233602	5.45931381008369e-10	6.19166078460711e-09	12.3107546612239
POLD4	-0.406265292291214	0.818619636986452	-6.60732848340994	5.62695941436584e-10	6.36454733760029e-09	12.2813352390321
TNFRSF10A	-0.367221699056482	0.0945911662864516	-6.59161557044541	6.11473790336134e-10	6.89762213627148e-09	12.2004794390782
HMGCR	0.382293978123602	1.02912413529484	6.58901138803769	6.19950721221014e-10	6.97444561373641e-09	12.1870892841996
RPL3	-0.251667291191251	3.20904542408452	-6.58763259495245	6.24485610697514e-10	7.00662809857666e-09	12.1800010322144
FCRL3	-0.616872498474074	0.302079916053548	-6.57915092951894	6.53109347003046e-10	7.30818881606349e-09	12.1364159992841
TNFRSF14	-0.42136051122764	0.886179966145161	-6.57078460430355	6.82608444694983e-10	7.61791024279601e-09	12.0934548135172
GNAI3	0.348738283348976	1.34245513583355	6.56986422221357	6.85932683830008e-10	7.63464968571432e-09	12.0887305311802
ANKZF1	-0.32182946339147	1.21613987919806	-6.565582463426	7.01608325357213e-10	7.78841072047729e-09	12.0667573788108
PPIH	-0.377572215912785	1.02671930654258	-6.55360016765041	7.47374925891218e-10	8.27450810808134e-09	12.0053098031499
RLF	0.339351944270882	1.06053065755161	6.54327266358698	7.89170456636842e-10	8.71419092618782e-09	11.9523995524357
PHF21A	0.363308662292061	0.942590894603226	6.54204713520617	7.94280426954617e-10	8.74753575475019e-09	11.9461240341867
HDAC4	0.409159621292632	0.58313236520129	6.53648011307653	8.17905798438418e-10	8.98408337654798e-09	11.9176256237996
ATP13A1	-0.371028011707191	0.545564162292903	-6.53286322701514	8.33624510529471e-10	9.12429908327032e-09	11.8991176651992
CREB5	0.484083956006599	1.80149386878387	6.53254277367087	8.35031433427128e-10	9.12429908327032e-09	11.8974781561295
ECH1	-0.369950772389223	1.54751629805419	-6.52666922976246	8.61236718415365e-10	9.38613454835495e-09	11.867435962746
MKNK1	0.34116105213024	1.31286713432774	6.52565989337159	8.65820754094749e-10	9.4115840412637e-09	11.8622749306762
ATP11B	0.539395569862825	0.862856980945806	6.52087431840978	8.87884070590918e-10	9.62641149073314e-09	11.8378110981332
ARID3A	0.490695089053881	0.100512914545161	6.5146784519556	9.17273149780594e-10	9.91934917785991e-09	11.8061531179094
HSP90AB1	-0.422475522072321	1.46519129460774	-6.50599533083965	9.60077446699427e-10	1.03554745217451e-08	11.7618154423654
LRG1	0.633669333318499	1.58280912457806	6.50547738133899	9.62691961188832e-10	1.0356981639011e-08	11.7591717648105
CD247	-0.61872200090461	1.17618553031032	-6.50140767920193	9.83480399967108e-10	1.05535012150317e-08	11.7384037103107
CCR1	0.456690850475905	1.72811314582	6.49804326867101	1.00099924415809e-09	1.07003230414102e-08	11.7212404556606
MAN1A1	0.478238362310816	0.705228108703871	6.49780027293681	1.00227637568287e-09	1.07003230414102e-08	11.7200010311233
BANF1	-0.44813278719541	1.47345685325677	-6.49035264612856	1.04220683570012e-09	1.1084839304633e-08	11.6820265716435
GDI1	0.356177419499488	1.52291946347871	6.49009961590688	1.04359060597978e-09	1.1084839304633e-08	11.6807368440101
TRADD	-0.318885052565012	0.335443178251613	-6.48918028154134	1.04863349345978e-09	1.11102054939979e-08	11.6760511217955
FAM102B	0.44377019216842	0.161392904562581	6.48858390533044	1.05191765372374e-09	1.11168570223077e-08	11.6730116775905
CECR6	0.56105646847896	0.769149437336129	6.48480602319193	1.07295834943266e-09	1.13106566558581e-08	11.6537613550662
RHOT2	-0.302347471230083	0.510782180672903	-6.48133601408135	1.09264899369136e-09	1.14705302587518e-08	11.6360854979226
CASP5	0.774964946957782	0.633835433349032	6.48116891721212	1.09360611069104e-09	1.14705302587518e-08	11.6352344617911
MAT2A	-0.300848603966056	0.755986049250968	-6.47852293183201	1.1088725335005e-09	1.1601578881749e-08	11.621759957133
NUP88	-0.350317580117809	0.222119644393548	-6.46758742755426	1.17422222223166e-09	1.22405960095485e-08	11.5661052950396
ZNF548	-0.569033041440485	0.176327036424516	-6.46723664883696	1.17638000233993e-09	1.22405960095485e-08	11.5643209561046
ADM	0.519247560240425	1.89536665789806	6.46685630472351	1.17872406017874e-09	1.22405960095485e-08	11.5623862872682
PSMC3	-0.442599538433786	0.366562659653548	-6.46379157124722	1.19778047508792e-09	1.24077012085222e-08	11.5467995286995
MAL	-0.714012146296238	1.44301001174452	-6.45892328807307	1.22867631327549e-09	1.26763043748445e-08	11.522048977811
ANAPC5	-0.265892629536781	0.0719984101606452	-6.45875346317727	1.22976811856317e-09	1.26763043748445e-08	11.5211857757634
DYNLT1	0.321400956611266	2.19855244171871	6.44932477941962	1.29190664223373e-09	1.32841014686687e-08	11.4732813858258
ELMO1	0.423174436935362	0.817417691517419	6.42813972599258	1.44301241937134e-09	1.48014876839928e-08	11.3657944224402
CTBS	0.434960689955063	1.13252536613677	6.42479100466901	1.46843836326732e-09	1.50254634481021e-08	11.3488227723372
PYGL	0.415195431722911	2.77177089064839	6.42428609047912	1.47231008398909e-09	1.50283358573033e-08	11.3462642638823
GNS	0.430806068218597	1.17869486584387	6.42285459535906	1.48334157735398e-09	1.51040985431299e-08	11.3390112075321
SNRPD3	-0.287736607500119	1.8913591462271	-6.41595341682395	1.53767528933573e-09	1.5619347295801e-08	11.3040577345514
PTEN	0.289096105334101	1.59194184268194	6.41383569724545	1.55473749068167e-09	1.57544222724039e-08	11.2933361819998
IFNGR1	0.368905813123779	2.03544970091548	6.41104801505808	1.57748169786971e-09	1.59462823806395e-08	11.2792259019269
RC3H1	0.327854604503014	1.05129024850903	6.40388078456959	1.63747111533486e-09	1.65007741550436e-08	11.2429643042043
TNFSF10	0.370111355636229	2.12744484287419	6.40355854495384	1.64022032222178e-09	1.65007741550436e-08	11.2413345344778
GDPD3	0.355084596471356	1.06280765681161	6.39495781638601	1.71529918886095e-09	1.72146932982807e-08	11.197852922408
NDUFA13	-0.348664101748207	1.77132959732129	-6.38648758357029	1.79253931847125e-09	1.7946835042589e-08	11.1550644687339
TMEM101	-0.321246513416903	1.45670527542839	-6.38600718979312	1.79702109482475e-09	1.79487667824381e-08	11.1526386941779
C12orf57	-0.664609434481659	0.746144524872903	-6.38478168758803	1.80850424867277e-09	1.80204530492751e-08	11.1464509383939
TFDP1	0.592246539803507	0.347133574640645	6.38396606132842	1.81618676560151e-09	1.80540180856112e-08	11.1423330973354
OCIAD2	-0.49537470065729	1.0329104918729	-6.38226194397194	1.8323418583252e-09	1.81714471021113e-08	11.1337305389146
GLT1D1	0.332368272857368	1.98032662593871	6.37369226235213	1.91574963697466e-09	1.8953693216877e-08	11.0904903389282
RING1	-0.255784465484772	0.543644982586452	-6.36693274927486	1.98416327203437e-09	1.95842530506223e-08	11.0564078140606
SERPINB1	0.303000142277935	1.41027079395097	6.36274102370942	2.02778906076477e-09	1.99677581630601e-08	11.0352831586046
ZBTB4	-0.346904916542198	1.38031547136387	-6.35646293575331	2.09489869094337e-09	2.05801667173662e-08	11.0036593704754
FCGR1B	0.597449667164047	1.92849715959419	6.3538366175671	2.1236163010824e-09	2.0813429086721e-08	10.9904356179045
MADD	-0.26162385101844	0.54196544797871	-6.34780764248169	2.19101271911058e-09	2.14238042744808e-08	10.9600913633792
RNF125	-0.365829755172459	0.127015286608387	-6.33931055328925	2.28958327979439e-09	2.23354452819103e-08	10.9173537836341
NUP98	0.305506061576339	0.792957147325806	6.33849463697346	2.29927464705078e-09	2.23778241811802e-08	10.9132517706629
TOM1	0.428843091903428	0.420503529321935	6.32425248180066	2.47508517331558e-09	2.40330196063241e-08	10.8416997568567
PFKFB3	0.433053113396494	2.47214861816323	6.31919824770669	2.54060086303999e-09	2.45897472562178e-08	10.8163304048406
GAPVD1	0.255848880101458	0.645778473577419	6.31892643265634	2.5441721772861e-09	2.45897472562178e-08	10.8149663901165
ICT1	-0.31568249124149	1.00326718533935	-6.31745457614496	2.56359643748624e-09	2.47050739659262e-08	10.8075809650227
GPR160	0.572691724785088	0.936772459782581	6.31712913866565	2.567910914021e-09	2.47050739659262e-08	10.8059481350815
CCR6	-0.420182694282723	0.711171796307742	-6.31606799900278	2.58202857940481e-09	2.47839211119476e-08	10.8006243849582
PRDM4	-0.265084121113042	0.639735213703871	-6.30928700580738	2.6740633145735e-09	2.56085926121055e-08	10.7666165971192
NAIP	0.511700223305122	0.942987859763871	6.30831213995979	2.68755704388813e-09	2.56790553166023e-08	10.7617292691886
TSG101	0.225084333952521	2.03023955339355	6.306011987673	2.71966072439615e-09	2.59266062223186e-08	10.7501996162013
IL32	-0.534894932243775	2.53477568987613	-6.30336217622605	2.75711210688792e-09	2.62238958348317e-08	10.7369203732268
P2RY13	0.254277080734044	2.43418286413226	6.30282192689223	2.76480975701777e-09	2.62374803472095e-08	10.7342133794311
HMG20A	-0.272446464869976	0.641647140980645	-6.29936088595429	2.81462738063581e-09	2.66498090225359e-08	10.7168746303319
CLSTN1	-0.367710153736623	1.00532696181742	-6.2970648404454	2.84816197509075e-09	2.6906451164232e-08	10.7053752759674
TOMM20	-0.350124692542356	1.98019291836774	-6.29515466310391	2.87635982909727e-09	2.71116348756128e-08	10.6958103783593
SLC7A6OS	-0.232560414198089	0.670941870109677	-6.29250457824293	2.91593501254122e-09	2.74147191231339e-08	10.6825433776884
TOR1B	0.325360189499509	1.60603820271935	6.29212703702453	2.92161642268045e-09	2.74147191231339e-08	10.6806535808365
STAT5A	0.311583856947813	1.35481422838581	6.2905161389078	2.94598043873005e-09	2.75814947116001e-08	10.6725909284329
CEACAM1	0.473716539970351	0.130244876387097	6.28639061905424	3.00929108946595e-09	2.81113464495871e-08	10.6519480375239
RPL8	-0.249189171961684	2.97700466184839	-6.28529317267612	3.02635657157727e-09	2.82078001159262e-08	10.6464580975405
FCHO2	0.506644674020075	0.285188517536774	6.28384235429942	3.04906310524922e-09	2.83562868788178e-08	10.639201303036
AKR1B1	-0.364925101561171	1.68749157299032	-6.28105809572616	3.09310907341596e-09	2.87021318675073e-08	10.6252776233718
TPST1	0.890931075236781	0.24262259687871	6.27925222670228	3.12201096880245e-09	2.89062298770758e-08	10.6162486992986
STK17B	0.390681823767454	0.799560115140645	6.27443230109338	3.20045694758776e-09	2.94824358512704e-08	10.5921577871541
ALKBH3	-0.325299353114303	0.690867189325161	-6.27436650221322	3.20154113864391e-09	2.94824358512704e-08	10.5918289882026
BIN1	-0.469430066986289	1.09285712825677	-6.27402614810474	3.20715503660583e-09	2.94824358512704e-08	10.590128261543
ASB7	0.19364651525786	0.509081913891613	6.27370729191963	3.21242311784452e-09	2.94824358512704e-08	10.5885350085844
MUM1	-0.290351835900039	0.286106247552903	-6.26023889855544	3.44288279070819e-09	3.15283686632686e-08	10.5212807007268
CTNNB1	0.380787995313278	0.0785247908877419	6.25777117288904	3.48683522042632e-09	3.18611471560789e-08	10.5089675143119
TOR3A	-0.294618618901399	0.4525989421	-6.25481204364757	3.54026739653488e-09	3.22789086154651e-08	10.4942062126517
EBAG9	-0.282338923259969	0.425663748072258	-6.24806510990141	3.66512151966598e-09	3.33446381734829e-08	10.4605655100341
GDAP2	0.251130341873306	0.138336735004516	6.24123470774303	3.79592516482183e-09	3.4459754478914e-08	10.4265308324944
DUSP22	0.296763205114677	1.89807035856968	6.23048301506631	4.01116941286578e-09	3.6334943707453e-08	10.3730024108002
ATP6V0B	0.299148866941468	2.38624192700129	6.22441644773216	4.13786474077397e-09	3.74016499787021e-08	10.3428238947021
SELL	0.361625680239027	2.88181814676387	6.22097688018598	4.21143508504737e-09	3.79846030838863e-08	10.3257214229513
DIP2B	0.347334503747518	0.201978982459355	6.21895383431056	4.25530542851237e-09	3.8228809910711e-08	10.3156649474377
SOD1	-0.390621829573898	2.30613861430774	-6.21888617981535	4.25678026723807e-09	3.8228809910711e-08	10.315328673896
DOCK10	-0.452605904906501	0.716973766992258	-6.21546944871466	4.33192016817144e-09	3.88203124278318e-08	10.2983488407037
S100A4	-0.252526284890939	3.24236731278258	-6.21127862999381	4.42586444952621e-09	3.95774417121094e-08	10.2775297838171
GBP2	0.344835297258313	2.0422069501329	6.20986008412593	4.45811465469113e-09	3.97808311937791e-08	10.2704846842125
NOG	-0.801775402727541	0.547040394412903	-6.20418170556457	4.58953825982037e-09	4.08664204624431e-08	10.2422931901993
STAM2	0.269760677407013	0.169960702925806	6.19218037861952	4.87995000622081e-09	4.33600653418983e-08	10.1827614544719
NR1D2	-0.481164559802069	0.470692833645806	-6.1913614227435	4.90041236988822e-09	4.34496308643691e-08	10.1787016263946
HTATIP2	0.276621155711761	0.845592043691613	6.18927837773936	4.95283968691351e-09	4.38216365533468e-08	10.1683767681917
NDUFA11	-0.337854954470962	0.521277202323871	-6.18794516223012	4.98668355559621e-09	4.40279972155488e-08	10.1617696338796
DDX27	-0.287668637954216	0.678714832027097	-6.18466941510503	5.07080644813024e-09	4.46764736535264e-08	10.1455393901132
ECHDC3	0.983524918159771	0.36888425453871	6.18369973635953	5.09597455457546e-09	4.48038939304586e-08	10.1407359528188
SEC24C	-0.278685190659082	1.22999866191613	-6.17995207385311	5.19440398184352e-09	4.55735443690044e-08	10.1221756882621
GSTP1	-0.361447122641845	2.35245699131935	-6.17882569771865	5.22435058371868e-09	4.57403916168675e-08	10.1165986560126
CD46	0.355425750984122	1.17804449505935	6.17289842770046	5.38475245232087e-09	4.70405259289795e-08	10.0872611096122
STAT5B	0.346778978828704	0.727536261212903	6.17251370811853	5.39532913880768e-09	4.70405259289795e-08	10.0853574975502
PRKCQ	-0.43314299346316	0.748965814525806	-6.16997078982749	5.4657537601555e-09	4.7555466707382e-08	10.0727768230841
HSD17B8	-0.383102993450946	0.223132823470968	-6.16755855650627	5.53339305628458e-09	4.80440870135912e-08	10.0608456058893
OGFOD1	-0.209404059986998	0.0505083023193548	-6.16255950138811	5.67619441279761e-09	4.91566253372134e-08	10.0361286755783
CSTF3	-0.289570127780595	0.460811746997419	-6.1622378760772	5.68550474886537e-09	4.91566253372134e-08	10.0345388748366
TM6SF1	0.43886951138091	1.26356811644839	6.1618495667473	5.69676542139749e-09	4.91566253372134e-08	10.0326195209161
ATP6V1A	0.373369454404866	0.689886969443871	6.1543413480581	5.91885393509946e-09	5.09668904381712e-08	9.99552203117935
MRPL24	-0.305228981477856	0.309049439598065	-6.15394158435128	5.93091413223163e-09	5.09668904381712e-08	9.99354760490071
TRIP12	0.293799455521927	1.4885280911671	6.14743838585674	6.13052742131243e-09	5.25742976602306e-08	9.96143940852543
AKR7A2	-0.359999280433964	0.638220410716774	-6.14005699208996	6.3650956614928e-09	5.44742849557206e-08	9.92502042850389
NDUFB7	-0.393895412965879	0.00569818683935484	-6.13721417727557	6.45776672721608e-09	5.51545994967333e-08	9.91100142908391
RNF25	-0.36985186208422	0.0389626392064516	-6.13445358657302	6.54902459321311e-09	5.58200976020302e-08	9.89739170865989
ROPN1L	0.569786442541568	0.550873922590323	6.13167029145848	6.64231442628856e-09	5.65001745406862e-08	9.8836738490959
DDOST	-0.318523557687018	1.61596774328774	-6.12931788203501	6.72217822371203e-09	5.70635210268455e-08	9.87208264207631
TRIM21	0.351889999953703	1.98144373053548	6.12839100903802	6.75390358390666e-09	5.72167742887639e-08	9.86751633789744
CD58	0.429539827081974	0.620877498143871	6.12660432867295	6.81547405329476e-09	5.76217351778557e-08	9.85871532675163
DCP2	0.369722954347282	0.583161267015484	6.12429346201655	6.89592617480072e-09	5.81803984064485e-08	9.84733455799271
SURF4	-0.301969528584574	1.20286981560387	-6.12391026843607	6.90935675221144e-09	5.81803984064485e-08	9.84544762535512
PJA2	0.455000366272696	1.19066534048452	6.12336911404126	6.92836745467619e-09	5.82233289112849e-08	9.84278298090334
PELI2	0.334529563881915	0.39092514696	6.1187835474362	7.09153248069235e-09	5.94750770174298e-08	9.82020944562168
THOC1	-0.371349427673384	1.0612215723529	-6.115866312147	7.19729132784948e-09	6.02413284141002e-08	9.8058540655134
SAFB	-0.331467290929511	0.315962324002581	-6.11465618343735	7.24161517768154e-09	6.04913363644655e-08	9.79990039408246
ACSL3	0.283355323938298	0.524347574086452	6.10932311627277	7.44016495220095e-09	6.20260763445438e-08	9.77367103806143
FGR	0.203552815676301	2.75876410929161	6.10750218730516	7.50917409220289e-09	6.24769255981493e-08	9.76471847521169
FOLR3	0.99618294363554	1.84620094856129	6.10708896144785	7.52492167507638e-09	6.24837246234021e-08	9.76268708646337
MRPL38	-0.336007828362884	0.248850101851613	-6.09632079816816	7.94690674042427e-09	6.58570390270803e-08	9.70978137917183
ECHDC2	-0.505176372608767	0.473797145707742	-6.0847218800254	8.42743789749221e-09	6.97012403181915e-08	9.6528583907781
SDF4	-0.276770541757112	0.132446147888387	-6.08101467634505	8.58695292528531e-09	7.0880469412858e-08	9.634678976614
WAS	0.33193358174151	2.01260171085936	6.07696727138985	8.76449017769141e-09	7.22035263654302e-08	9.61483909286913
SNRPF	-0.405598460290031	0.138451795192903	-6.07619282189961	8.79886919911391e-09	7.23443371282745e-08	9.61104376632693
BBS2	-0.370565189560678	1.10029335515484	-6.0683028754446	9.15674475773231e-09	7.51391702178622e-08	9.57239473281702
ATP5G3	-0.201923527666469	1.49304697806452	-6.06384248223907	9.36534058354516e-09	7.6637426301705e-08	9.55055917007275
XAB2	-0.460410695653152	0.113047132630968	-6.06361817656805	9.37595275184539e-09	7.6637426301705e-08	9.5494613588383
SNX1	-0.199328670847065	0.486385309289677	-6.0627954154017	9.41497966979844e-09	7.68064130957241e-08	9.54543476353103
HERC2	-0.417685703967061	0.483411332636129	-6.05871469892673	9.61091270405345e-09	7.82522756156881e-08	9.52546872872728
ZNF211	-0.283528899144287	0.43322608322129	-6.05165241622326	9.95949908564163e-09	8.09330168415732e-08	9.49093424719517
CD59	0.343368965602423	0.756833942214194	6.04935170374348	1.00757159089592e-08	8.17187424011518e-08	9.47968918520718
LCOR	0.434798476868696	1.15365986916774	6.04752706631362	1.01688296102185e-08	8.23144137693706e-08	9.47077289527258
CCDC17	0.550926537668262	0.191503879411613	6.04322485365516	1.039173204932e-08	8.39563680046416e-08	9.44975627576677
ARHGAP9	0.249352747235698	2.53236809811742	6.04252128968893	1.04286376836556e-08	8.40921940387262e-08	9.44632019891042
LYAR	-0.403029311104551	0.672656123363871	-6.03080663488713	1.10623661784365e-08	8.90307739553013e-08	9.38914453965632
PTGS2	0.617084351316588	0.460592256754839	6.02495431151808	1.1392958931715e-08	9.15154186741406e-08	9.36060700427733
RNF141	0.321603498993853	0.148797266315484	6.02361174517545	1.14701552116351e-08	9.19590029898333e-08	9.35406271649148
ATXN1	0.40893404181446	0.438423601716774	6.01164840185784	1.21810809035346e-08	9.73824862912314e-08	9.29578803453454
FIS1	-0.530032796588534	2.00558538278581	-6.01145092178989	1.21931715212916e-08	9.73824862912314e-08	9.29482669539789
AOAH	0.303723645745211	2.25842641905548	5.99864543559134	1.30028246813194e-08	1.03651088173946e-07	9.23253133257516
C5AR1	0.287121045431659	2.8631636644729	5.99056431174365	1.35406629763846e-08	1.07733221589676e-07	9.19326155308717
FASTK	-0.238857445174074	0.0365452062658064	-5.9882140803647	1.37011362633311e-08	1.08803140914688e-07	9.18184695796626
RBP7	0.448265560120155	2.31670211521419	5.98516224539985	1.39123004616679e-08	1.10248269058662e-07	9.16702900796984
TBP	-0.25113509909677	1.02956665104452	-5.98482539409443	1.39358027077735e-08	1.10248269058662e-07	9.1653937426521
BLCAP	-0.224790321214383	2.50455263678645	-5.98294899752888	1.40674337956785e-08	1.10986465007865e-07	9.15628571702203
PAQR6	0.443777770320863	0.0329159936619355	5.98274023811509	1.40821536246538e-08	1.10986465007865e-07	9.15527250995934
RAD17	-0.240736811227207	0.121976092516774	-5.97558275877422	1.45960725667391e-08	1.14820608443239e-07	9.12054734076722
ZNF467	0.624117270232979	1.38330047156323	5.97483806313802	1.46505875443066e-08	1.15033224902295e-07	9.11693588077212
TRIM33	0.209347330078901	0.8298772991	5.97438657937928	1.46837352821441e-08	1.15077588306691e-07	9.11474651249955
MRPS18B	-0.324624137766095	0.69251697781871	-5.97129552303095	1.49126627087372e-08	1.16653258759e-07	9.09975992718094
RPS15	-0.391384428332466	1.00862237811742	-5.9673208596518	1.5212179707444e-08	1.18774201633681e-07	9.08049645417481
SLC11A1	0.457631135817357	0.677701071546452	5.95464564031071	1.62072762331681e-08	1.26308102487539e-07	9.01911908391222
GCA	0.375329381387156	2.18523012675871	5.95262947065577	1.63713348373555e-08	1.27349509840768e-07	9.00936374086283
KIAA0319L	0.421684179012687	1.00276191746581	5.94959384058025	1.66214236597855e-08	1.29055024148798e-07	8.99467961449316
AKT1	-0.345689464489499	1.27391918210258	-5.94392649180357	1.70983871125519e-08	1.32283218936831e-07	8.96727783413894
PGLYRP1	0.702427982558195	1.11477265432387	5.94390277147926	1.71004113368759e-08	1.32283218936831e-07	8.96716318038874
PRR13	0.238846209576951	2.49262947126645	5.93512144057264	1.78661530027361e-08	1.37951753351385e-07	8.92473790186938
DHPS	-0.270803874125748	0.930851744887742	-5.9335614317749	1.80056595640424e-08	1.38772901059885e-07	8.91720517275733
TIAM1	-0.375952057145942	1.04054248775226	-5.92740147255609	1.85670320692503e-08	1.42836450753332e-07	8.88747315558944
CFLAR	0.355684966396946	1.43616855892065	5.92613928782968	1.86841578236055e-08	1.43473762370255e-07	8.8813834344413
PHPT1	-0.318820680923266	0.167533495435484	-5.92560177924074	1.87342560700227e-08	1.43594984712537e-07	8.87879034115427
FEM1C	0.337208383549035	0.965104778462581	5.9237092887267	1.8911694796776e-08	1.44690023262354e-07	8.8696616178125
TMCC3	0.408942452999606	1.52222189447097	5.92191827403773	1.90811356640948e-08	1.45719986777804e-07	8.86102408023747
CCNL2	-0.245415764647518	0.972403465984516	-5.92028294295492	1.92371468284189e-08	1.46643824183849e-07	8.85313880447342
RRM2B	0.543615455192514	1.2528668691071	5.91817042532333	1.94405333797703e-08	1.47924785807889e-07	8.8429546633814
POU2F2	-0.275780292406166	0.229315522702581	-5.91472497464029	1.9776780588663e-08	1.50210211912077e-07	8.82634959031221
FBXO38	0.31060480762567	1.10849082856903	5.91161606345903	2.0085071628234e-08	1.52275407181448e-07	8.81137170756801
RAB24	0.279593619109142	2.34866872154839	5.90769584010869	2.04805353968233e-08	1.54992840209232e-07	8.79249227062511
U2AF1L4	-0.383076554181383	0.977129823099355	-5.90401056652666	2.08592505797008e-08	1.57572167756209e-07	8.77475158387523
C1RL	0.360871106656285	0.396805067502581	5.90365002950229	2.08966674085295e-08	1.57572167756209e-07	8.77301635790773
NIN	0.223705301509634	0.456700726256129	5.90246252634681	2.10203731138096e-08	1.58219894750527e-07	8.76730150899663
CYB5R4	0.37809560617498	0.778769739755484	5.90162352227528	2.11082069586391e-08	1.58574879302364e-07	8.76326424950829
ATP5D	-0.319541214627187	0.867485890910968	-5.90128909948347	2.11433172403152e-08	1.58574879302364e-07	8.76165511992755
KBTBD7	0.549614738421611	0.365800840566452	5.90004372186481	2.12745706453839e-08	1.59197735624532e-07	8.75566329317029
CAPZA2	0.398327908965819	0.659081390122581	5.89978021061267	2.13024449103317e-08	1.59197735624532e-07	8.75439557694613
ADAM17	0.358454648161623	0.631729888349677	5.89706638491486	2.15916039962525e-08	1.61071056549584e-07	8.74134183163343
POGZ	-0.221614563663042	0.35455869204	-5.88839643857399	2.25413985381942e-08	1.67857211534418e-07	8.69966422529392
SESTD1	0.335218339772025	0.261512385244516	5.88309765260521	2.31419101449522e-08	1.72022902232016e-07	8.67421147633851
TRAF3IP3	-0.378274005372853	1.05192621878516	-5.8805643748394	2.34345172209933e-08	1.73889103847264e-07	8.66204802373749
TCN1	0.713543493583195	0.436348296754194	5.87965514678482	2.35404193386658e-08	1.74365760942153e-07	8.65768320898512
ZFYVE27	-0.259505312431068	1.08674553615613	-5.87917143928186	2.35969499739634e-08	1.74475681344588e-07	8.65536131173523
CANX	0.26380828592435	0.518667474374194	5.86990104500194	2.47064361875781e-08	1.82357029003553e-07	8.6108850440465
ZNF146	-0.490306751405181	0.0661083055025806	-5.8686838840959	2.48558500185113e-08	1.83136852689207e-07	8.60504884026163
RPL36	-0.294716934476024	2.76203676844903	-5.86661005034741	2.51124670367705e-08	1.84702415727389e-07	8.59510673014555
FES	0.465128946500276	0.909763368091613	5.85973210777175	2.59822617561476e-08	1.90764500788558e-07	8.5621494573698
ABCC1	-0.184340253371119	0.707986839010323	-5.85716114504196	2.63149094280318e-08	1.92868469275505e-07	8.54983643915416
CEBPB	0.261902090809142	2.77283503368452	5.85549589815415	2.65325920559516e-08	1.94123947122653e-07	8.54186297885909
TARBP1	-0.400553919273464	0.895628636585161	-5.85373974554635	2.67640687743213e-08	1.95475790262713e-07	8.53345582090085
EPC2	0.297180119626615	0.811762045036129	5.84893324907795	2.74077708756449e-08	1.99828433997516e-07	8.51045413882245
CDS2	0.304075490440957	1.03605650076387	5.84766348134125	2.75803390783994e-08	2.00736902683654e-07	8.50437963654143
RSAD1	-0.314609913108038	0.837773285330968	-5.84338160246065	2.81701507954783e-08	2.04673751873397e-07	8.48390158784926
MXD1	0.299387916911701	2.04636441930258	5.83929918268838	2.87439827351506e-08	2.08481053287011e-07	8.46438641374698
ITK	-0.580767160134792	1.77962042118323	-5.83376893310876	2.95396160757394e-08	2.13881130236971e-07	8.4379641531343
MT1X	-0.417688442652561	1.18599443065032	-5.83184872354242	2.9820888200163e-08	2.15544761861282e-07	8.4287935957171
ST6GALNAC2	0.42923983712565	2.17989137695419	5.82980757863932	3.01227506693724e-08	2.17351226812627e-07	8.4190476018499
RAB10	0.265250101164854	1.74237835137032	5.81877022418032	3.18076221395613e-08	2.29113422812503e-07	8.36638482137125
ITGB7	-0.472029699356067	1.5234666631471	-5.81669889015278	3.21339417305749e-08	2.31066230485319e-07	8.35650897932006
C3AR1	0.432354536704295	1.63037481807742	5.81520755933081	3.23709145686548e-08	2.32370973361613e-07	8.34939991729843
HCG27	0.427446112167948	2.04148196357419	5.81204235150688	3.28795508163853e-08	2.35618013983857e-07	8.33431550256062
MRPL16	-0.251738690360205	1.08550423721806	-5.81136063523054	3.29901197584593e-08	2.36006241348978e-07	8.33106734378539
CTDP1	0.297749510393341	0.0490344802922581	5.79177715713097	3.63265569753925e-08	2.59431127887402e-07	8.23786341905167
IGF2R	0.496528896012017	1.46279705037097	5.78378788505524	3.77806231546567e-08	2.69355890804494e-07	8.19989839227607
ATP6V1B2	0.283911977827088	2.39512636214452	5.78335939769398	3.78601982330933e-08	2.6946416599574e-07	8.19786317865947
MAP4K4	0.261054465047793	1.2352606647729	5.78002162334773	3.84857037088753e-08	2.73348257894743e-07	8.1820128839202
PPP2R2A	0.244079665816686	0.0996191884322581	5.77975262629989	3.8536552486953e-08	2.73348257894743e-07	8.18073573921719
STARD5	-0.191160915454886	0.120082936019355	-5.77582488149586	3.92865512288309e-08	2.78196644488422e-07	8.16209197326885
EIF4G3	0.288425735704058	0.120119518876774	5.77151152950472	4.01266444540926e-08	2.8366555243307e-07	8.14162732092357
BTBD6	-0.333698958708472	0.950801978309032	-5.76875828637288	4.06720489182992e-08	2.87036298015316e-07	8.12856977537779
SRP14	-0.320978448965721	2.57771166579677	-5.76840125857851	4.07433037386969e-08	2.87055094522637e-07	8.12687682966523
CANT1	0.33565848536253	0.756008540978064	5.76548591575065	4.13297317354574e-08	2.90697356828386e-07	8.11305547381236
LDLRAD3	0.42883758203357	0.63588457404	5.76397854157627	4.16361753395674e-08	2.92361398986728e-07	8.10591093963541
CD74	-0.450774121947795	2.09018636409032	-5.76354228483066	4.17252788951975e-08	2.92496301803017e-07	8.10384343047847
PSMD1	0.257805833901852	1.04313905410903	5.76106675495375	4.22344404291907e-08	2.95570456849771e-07	8.09211331807679
WDR75	-0.41311119283292	0.630988475414839	-5.75887158722878	4.26910208332187e-08	2.98266981948281e-07	8.08171442056111
RNF113A	-0.249414108383432	1.30857698446516	-5.75748943932285	4.29809730150695e-08	2.9979228678011e-07	8.07516826348664
SLC35D2	-0.237481952697715	0.117749386594839	-5.75320589531377	4.38918870656817e-08	3.0563651808632e-07	8.05488694699624
GMPR2	0.243250583296886	1.36065458584516	5.75145345533977	4.42699725414649e-08	3.07757201139585e-07	8.04659249199631
TRIM35	-0.247328413164283	0.590425980650323	-5.74968273782456	4.4655238009652e-08	3.09920681708778e-07	8.0382131983653
MRPL37	-0.306290070151438	0.403981515225161	-5.74852702745693	4.49084602703608e-08	3.11162096409702e-07	8.03274511428018
FRAT2	0.339712503514362	2.09501766788516	5.74722380083831	4.51956899330306e-08	3.12634648545013e-07	8.02657993610686
UBR2	0.368984147143124	0.228289724932258	5.73136679847594	4.88378685028888e-08	3.37271418621435e-07	7.95163817667772
NUPL2	-0.248409228093046	0.908673169536129	-5.72745503337219	4.97796194651712e-08	3.43208743759047e-07	7.93317156856477
ZNF200	0.321534792987943	0.378901054760645	5.72645157382295	5.00240500005275e-08	3.44326725743762e-07	7.92843577756353
LDHB	-0.475881113142002	2.71991687570387	-5.7249901559728	5.0382135279859e-08	3.46222062637455e-07	7.92153963880748
DPH3	0.271977309878349	0.660820540370968	5.72212620050337	5.10911662302176e-08	3.50518902743378e-07	7.90802854186651
BRD2	-0.248527449589461	1.43930849712065	-5.71574814110445	5.27054455486713e-08	3.61002110672978e-07	7.87795507361388
STX12	0.213602801807447	1.44240604301161	5.71253756573777	5.35368125048267e-08	3.65866196892348e-07	7.86282505400782
GCN1L1	-0.322069163365209	0.600655711403871	-5.71233215640055	5.359043696416e-08	3.65866196892348e-07	7.86185724022186
ZNF586	0.324228364715032	0.317346306683871	5.7030219368157	5.60769251531529e-08	3.82218129911962e-07	7.81801482508591
TMEM55A	0.510607076333216	0.857387391604516	5.69874558008294	5.72565017652122e-08	3.89623512012054e-07	7.79789290532704
TSPAN13	-0.589377670328585	1.04397998178903	-5.69294468670764	5.88954658700558e-08	4.00125851730818e-07	7.77061328211956
XPO6	0.300937053230419	2.67398815142452	5.68748683071809	6.04793569548756e-08	4.10220597821968e-07	7.74496350916177
RPLP0	-0.275591291644012	2.72198726628387	-5.68704054735914	6.06106972645635e-08	4.1044622662168e-07	7.74286686827278
GPI	-0.321236915916765	1.55025444316774	-5.68445931837477	6.13758382966305e-08	4.14956192684004e-07	7.73074236692755
ARID5A	0.318724111537175	0.968425944129677	5.67969774267423	6.28121512737185e-08	4.23364233127104e-07	7.70838588056176
SIGLEC5	0.577117277028467	2.17567212032903	5.6796661518938	6.28217894317638e-08	4.23364233127104e-07	7.70823759711532
TRIM25	0.418474997987451	0.759603661889677	5.67874623328031	6.31030862272759e-08	4.24576231288022e-07	7.70391984425699
CYFIP1	0.324810643642967	1.16216939548452	5.67589791717686	6.39818908760861e-08	4.29798095210947e-07	7.69055383670407
OSBPL11	0.375598596973306	0.648976956874194	5.67233168454777	6.50990846943369e-08	4.35634390018635e-07	7.6738251602168
SHOC2	0.31504506395124	2.08738095170645	5.67223158829486	6.51307154952553e-08	4.35634390018635e-07	7.67335572323845
DLST	-0.268272241046119	1.16634368288516	-5.6721294926791	6.51629935846274e-08	4.35634390018635e-07	7.67287691515937
HMGA1	-0.228874869461249	0.0410410950587097	-5.65829652464617	6.96841145858747e-08	4.65116458599499e-07	7.60805560744562
DGAT2	0.456442114939223	1.8950847685	5.65619225133336	7.03982176066626e-08	4.69134618923381e-07	7.59820413326171
UBE2J1	0.360549744931265	0.809948140224516	5.65345691252127	7.13371813206364e-08	4.7463609511425e-07	7.58540184836478
TOE1	-0.204980432850749	0.10672682059871	-5.65264406336151	7.16185615043233e-08	4.75217430140682e-07	7.58159823563016
PRPF3	-0.246867850961132	1.69385338641226	-5.65254865305991	7.16516603151184e-08	4.75217430140682e-07	7.58115180031081
KPNA4	0.229483047687906	0.163195953124065	5.64518013062671	7.4253563776056e-08	4.91694880384168e-07	7.54668872137327
HK2	0.447591928159752	1.78881241981419	5.64027518163203	7.60365250021684e-08	5.02705935440876e-07	7.52376443027244
RRAGA	0.210805399903546	1.59647884994323	5.63970607229633	7.62460878696849e-08	5.0329633712087e-07	7.52110543437945
SNRPA	-0.291353187507466	0.532535582972903	-5.63594287958167	7.76460861930904e-08	5.10589750061803e-07	7.50352749596491
RPS6KC1	0.283794017619208	0.587120967705161	5.63580923659273	7.76962638844718e-08	5.10589750061803e-07	7.50290339014641
OAZ1	-0.23007762881056	3.25323334022774	-5.63575401636852	7.77170061623341e-08	5.10589750061803e-07	7.50264551742929
IL1R2	0.456024402880909	2.19857689913871	5.62867157416239	8.04227296413561e-08	5.27537811205447e-07	7.46958512933908
TNFAIP6	0.49561803641322	1.40594473620645	5.62531695372984	8.17362293768046e-08	5.35314741693157e-07	7.45393559714579
GMFG	0.264799220675138	3.0455833298871	5.62330691043832	8.25332823966707e-08	5.3969029192198e-07	7.44456157459878
COG2	-0.244310749362017	0.219713301359355	-5.61846813162348	8.44833143202162e-08	5.51579829064126e-07	7.42200460441126
STAG2	0.254210022559082	1.20533533446903	5.61373984102071	8.64322893330969e-08	5.63425437475094e-07	7.39997515917907
CEBPD	0.415866431790918	1.41234714852645	5.61014255925466	8.7944435030668e-08	5.72391074033197e-07	7.38322342314644
CUL4B	0.246383961365012	0.663399383396129	5.60662588727016	8.9447674634632e-08	5.81270991220396e-07	7.36685397252659
ARPC5L	-0.282865880386663	0.878472011415484	-5.60269459669064	9.11578807863802e-08	5.9146624975349e-07	7.34856263611467
METTL3	-0.315815519339559	0.37194024667871	-5.59640033330858	9.39627852821299e-08	6.08721759141972e-07	7.31929475541472
GPX7	-0.400737046363357	0.303373617469677	-5.5957934586651	9.42376418532919e-08	6.09558780766656e-07	7.3164739897513
CSK	-0.256085040836406	2.27802190947226	-5.59256877325438	9.57113481942578e-08	6.18135790421248e-07	7.30148900699944
KEAP1	-0.296000323535894	0.608407188112258	-5.5909232638324	9.64720121273611e-08	6.22088398694925e-07	7.29384461065299
ALPK1	0.401622680531698	0.686527870872258	5.5905284288427	9.66554080139047e-08	6.22312126981832e-07	7.29201058414795
TUSC2	-0.247370647886742	0.274919573330323	-5.58920615865718	9.72720699893554e-08	6.25101238768966e-07	7.2858692081045
FAM126B	0.517209569142552	0.699399980392258	5.58895990639392	9.73873375573157e-08	6.25101238768966e-07	7.28472557935266
RBM17	-0.199832921273995	0.26871094402	-5.5848459636791	9.93328779576484e-08	6.36612701765327e-07	7.26562484740722
ERGIC2	0.417390413652541	0.549547588512258	5.58323268046101	1.00106143343408e-07	6.40587476899333e-07	7.25813705550874
RICTOR	0.415175197416016	0.66694146075871	5.58259758320081	1.00412163501783e-07	6.41564739320555e-07	7.25518975102816
ICAM3	0.246307714121572	3.32828200326968	5.58190486967142	1.00746988082298e-07	6.42722782201853e-07	7.25197532123681
BASP1	0.415243238071021	1.62576225533548	5.57903704067408	1.02144803168713e-07	6.50106650100786e-07	7.23867044010852
CDK5RAP1	-0.225986306852324	0.908309480279355	-5.57889383926428	1.02215095762561e-07	6.50106650100786e-07	7.23800619745833
LYST	0.250978639204649	0.718819082150968	5.57812050016048	1.02595518568004e-07	6.51536032180725e-07	7.23441924519518
USF2	-0.239785040014382	1.1300154390871	-5.56402460973568	1.09776971589986e-07	6.96085797127412e-07	7.16909704174912
TXK	-0.463215134736564	0.939874317465161	-5.56202035474239	1.10837158211669e-07	7.01745093972517e-07	7.15981804495882
SNX27	0.354614156397577	0.854863268827742	5.55913768995325	1.12379552368333e-07	7.10003046798103e-07	7.14647624631059
PRPSAP2	-0.313473061529274	0.953727127736774	-5.55894987351995	1.12480769421061e-07	7.10003046798103e-07	7.14560713885535
PFKFB4	0.402885062032289	0.345819511162581	5.55820743841202	1.12881751131781e-07	7.11461036877267e-07	7.14217176478381
NUDT16L1	-0.24089521295589	0.81504276270129	-5.55727005468691	1.13390017412853e-07	7.13589808831266e-07	7.13783476943511
SEMA4B	0.362818412593243	0.88904412964129	5.55665303403861	1.13725796345391e-07	7.14628314873064e-07	7.1349802662437
EDEM1	-0.39250296872892	1.49938622936452	-5.55417674856287	1.15083173616778e-07	7.22073585586528e-07	7.12352644256688
MRPL46	-0.3242623945434	0.348933316071613	-5.54468172272838	1.20436083497688e-07	7.54528457242253e-07	7.07963985241047
ZFYVE1	0.275408914376891	0.100108630153548	5.54416512062802	1.20734195331238e-07	7.55265482004832e-07	7.0772535318886
FYN	-0.283414119804038	1.75341584927161	-5.52472932535005	1.32488791660206e-07	8.27560586713374e-07	6.98758313705275
RBL2	-0.248413595254118	1.85594977935355	-5.52360294805743	1.33203246574564e-07	8.30783288993369e-07	6.98239289893378
PRKDC	0.396087941464165	0.360120264485806	5.5215229393252	1.3453248556281e-07	8.37825077500534e-07	6.97281029298083
GFI1	-0.497267581902423	0.292461665625161	-5.52051093991729	1.35183883411497e-07	8.40630835181451e-07	6.96814888843556
AP1G1	0.224153076255752	1.06495002735226	5.50384575536465	1.46364389226487e-07	9.08805591858824e-07	6.89146973595693
CA4	0.731605466864185	0.444603659989032	5.49923522358217	1.49613750381384e-07	9.27605252364583e-07	6.87028360030944
XRN1	0.257326607305477	0.38244210179871	5.49551491498437	1.52286951055257e-07	9.4278238190274e-07	6.85319693509373
NCOA3	0.198905821132092	0.599433843870968	5.49467848989894	1.52894347163667e-07	9.45144524194899e-07	6.84935647168761
NSUN2	-0.308431189452995	1.30682498736968	-5.49435500016406	1.53129892918913e-07	9.45204427530461e-07	6.8478712678063
ZC3HC1	-0.306042304043755	0.246746557452903	-5.49227515204942	1.54652795317784e-07	9.53198745809905e-07	6.83832369634468
ABCG1	0.412458144539125	0.559632839289032	5.49187357887059	1.54948532555715e-07	9.53617071684805e-07	6.83648055088988
TBCC	0.353756764732309	0.707140926852258	5.49112690736674	1.55499884467862e-07	9.55605016884001e-07	6.83305371143141
ME2	0.309721255503803	1.06870273973484	5.4892981611258	1.56858355743602e-07	9.62539910244832e-07	6.82466203590534
PRSS33	-1.08902007187849	0.630113471192903	-5.48857949920078	1.57395373413131e-07	9.64421138702715e-07	6.82136478761761
MACF1	-0.18857234787104	0.157167923663226	-5.487534926728	1.5817912779765e-07	9.67393762930575e-07	6.81657277058301
HSPBAP1	0.311990682352227	1.77522942889484	5.48731739060494	1.58342826190548e-07	9.67393762930575e-07	6.81557489283144
RHOT1	0.295912047623779	0.163189793925161	5.4869717406987	1.5860327182328e-07	9.6757243816389e-07	6.81398938896752
AFTPH	0.189476287202857	2.06219748599742	5.48118055908833	1.63029602752406e-07	9.93127929430598e-07	6.78743517416109
H1FX	-0.426792775199586	0.773911254494839	-5.48077734438099	1.63342239061711e-07	9.93586148943695e-07	6.78558702771673
PPRC1	-0.241751612574094	0.201977847088387	-5.47524848577321	1.67688567898707e-07	1.01854376873162e-06	6.76025464208718
CD3D	-0.528400348448089	2.15973364270323	-5.4746693984911	1.68150275466469e-07	1.01986797511184e-06	6.75760235601775
ERO1L	0.306257515687294	1.56430653148774	5.47374324784527	1.68891277460832e-07	1.02145586665096e-06	6.75336087566536
MAN2A2	0.267528512273227	1.75346087747548	5.47373208350733	1.68900229324364e-07	1.02145586665096e-06	6.75330974945903
DEGS1	0.243952004218853	1.10579242216581	5.47131696638239	1.70847658974066e-07	1.03174235614209e-06	6.74225157446446
NDUFA12	-0.31994403340323	2.31279213795548	-5.47078775316629	1.7127730790409e-07	1.03284659017092e-06	6.73982889125335
STIP1	-0.312787032883905	0.689492674392903	-5.46671141121171	1.74622270469649e-07	1.05150244879926e-06	6.72117315440509
PPP1R16B	-0.384049144671789	0.262983118206452	-5.45870272575419	1.81380709339123e-07	1.09062969624171e-06	6.68454822341201
SERPINA1	0.295916938604748	0.72942181218129	5.45012048459453	1.8890646120767e-07	1.13287757855895e-06	6.64534088059273
USP38	0.315629734865623	0.208812671643226	5.45007373403673	1.88948279530262e-07	1.13287757855895e-06	6.64512741908124
YPEL5	0.253931758582251	2.35167459363226	5.44847731651738	1.90381706186121e-07	1.13983897051347e-06	6.63783897744347
RNF135	0.344694528129236	1.24576612753226	5.44470240248484	1.9381354686023e-07	1.15872813372866e-06	6.62061039986745
POP5	-0.321412243399921	1.22257737749355	-5.44410526021763	1.94361919587331e-07	1.15969974913311e-06	6.61788580848481
VNN1	0.579391393741449	1.34232774198903	5.4438384633164	1.94607415749245e-07	1.15969974913311e-06	6.6166685554608
PRMT5	0.340336709450196	0.939760856974839	5.44362138155882	1.94807389161428e-07	1.15969974913311e-06	6.61567815631937
FRAT1	0.327882070700689	1.80781697543613	5.44011644651105	1.98063983956924e-07	1.17741160917575e-06	6.59969120434565
SCO2	0.464636946873365	1.49476160738452	5.43885973324839	1.99244540582529e-07	1.18274950686225e-06	6.59396070706205
SLA2	-0.275710600467474	0.159243701734194	-5.43741691507094	2.00608390404122e-07	1.18915880147486e-06	6.58738270198086
CCNDBP1	0.165003034275709	2.34536689270645	5.43022994684036	2.07538827449401e-07	1.22850069713684e-06	6.55463407633507
CD83	-0.376700844047045	0.0437786162716129	-5.42821180465831	2.09526574782621e-07	1.23851513483795e-06	6.54544339172477
MS4A6A	0.346029038710993	1.29995665466452	5.42771086464211	2.1002284000166e-07	1.23969758167411e-06	6.5431624562456
ZFP36L2	-0.340549112852659	0.519640286156129	-5.42727101261413	2.10459532536079e-07	1.24052555445562e-06	6.54115979192344
COL4A3BP	0.22975513100396	0.891155297195484	5.42672594824903	2.11001910644567e-07	1.24197327151549e-06	6.53867824535862
VIM	0.332266803535854	1.4974916222	5.42471529642966	2.13014469918302e-07	1.2520583660226e-06	6.5295257055517
RMI1	0.381804238900847	0.855337956768387	5.42381329439503	2.13923400360279e-07	1.25563734994077e-06	6.52542052184822
ADAM10	0.297017614010697	0.938004175625161	5.42179488729118	2.15971036838457e-07	1.26588065709936e-06	6.51623605575098
KPNA2	0.348829754062786	0.96250621278129	5.41960079478884	2.18218589563435e-07	1.27726545080137e-06	6.50625481057436
GZMK	-0.71400089867313	1.70439175765548	-5.41913753105822	2.18696049694677e-07	1.27827230163718e-06	6.50414770992902
PAK2	0.301042591523168	0.822847715953548	5.41605995395963	2.21893906184748e-07	1.29515480806579e-06	6.49015284060732
NDUFV1	-0.255759929582644	0.0538398621677419	-5.41160732136039	2.26601421809653e-07	1.32078962433621e-06	6.46991472187355
MGMT	-0.373476825022143	0.55564571662129	-5.40772962538009	2.30780330280422e-07	1.34327633132624e-06	6.45229909265494
APBA2	-0.404093380291233	0.600931320997419	-5.40376817551179	2.35127084906033e-07	1.36667618101632e-06	6.43431192010334
NUMB	0.316253382014184	1.56493274662903	5.3973910916558	2.42292672121985e-07	1.40637286106866e-06	6.40537542022844
SERINC3	0.20592461203751	1.91563706759484	5.39457310619049	2.45526521262333e-07	1.42316965579344e-06	6.39259606688827
RNF24	0.420813905500906	1.42898499561806	5.39217485273215	2.48311816284555e-07	1.43659576845614e-06	6.38172377541274
ACTR2	0.273469816033373	0.867576655769032	5.39198865174687	2.48529351579987e-07	1.43659576845614e-06	6.38087978690819
ARHGEF18	-0.259915008969426	2.33922921245548	-5.3885796125506	2.52545073911792e-07	1.45779466802876e-06	6.36543125918989
HLA-DRA	-0.315382307415958	2.81523472065677	-5.38804626610936	2.53179032986323e-07	1.4594411199005e-06	6.36301493395792
FTSJ1	-0.181025630609102	0.442344310890968	-5.38697424938831	2.54457976687953e-07	1.46479591807301e-06	6.35815866097044
PPP2R2D	-0.240908577988948	0.0310477265890323	-5.38355225270598	2.5858279776827e-07	1.48649589101677e-06	6.34266134083297
PPP1R3D	0.274298928507171	0.355580799846452	5.38293061215608	2.59339078789133e-07	1.48879841527095e-06	6.33984682138692
ATP1A1	-0.320877457844346	1.29885505508903	-5.38112019873815	2.61553914614957e-07	1.49945634611452e-06	6.33165132595489
SIPA1L1	0.336984667883451	0.273629765930323	5.38010754174562	2.62800817363229e-07	1.50454366712054e-06	6.32706799227913
MAN1B1	-0.2485689345342	0.0750939206625806	-5.37665440550197	2.67096455613819e-07	1.52704735893966e-06	6.31144339570048
NUP50	0.222387617192927	0.316901777586452	5.37415474747181	2.70248618092632e-07	1.54296107328467e-06	6.30013736236639
AK1	-0.323074806805753	0.438761313119355	-5.36526715002761	2.81752644435489e-07	1.60645070430861e-06	6.25996780172064
GADD45A	0.436603598287254	0.907327711430968	5.36487145186846	2.8227578129919e-07	1.6072437343362e-06	6.25818041730715
RUNX3	-0.287226442736013	0.376838778803226	-5.36392648549617	2.8352891737643e-07	1.61218548807114e-06	6.25391233406093
ATP10D	0.291019977458235	0.745926056993548	5.35521445968298	2.9534048579984e-07	1.67706910864631e-06	6.21458758658627
SSRP1	-0.229433057252719	0.739046922623226	-5.35214100922501	2.99620768895347e-07	1.69906899434557e-06	6.20072503078451
PGM2	0.27922738500524	0.920662724263226	5.34963363839465	3.03157422359608e-07	1.71679812256422e-06	6.18941980345202
MDC1	-0.306765854720883	0.340206098515484	-5.34525142741035	3.09436481384796e-07	1.7499887494532e-06	6.16967009084977
B4GALT5	0.367408592475984	2.34049965508903	5.34443270343462	3.10623562472075e-07	1.75433145606698e-06	6.16598151259227
CSNK2A2	-0.241831560140288	0.709880025898065	-5.33828459633489	3.19680711977143e-07	1.80305091593577e-06	6.13829507262894
PRDX1	-0.319466746565898	1.90432584832581	-5.33454877678874	3.25309334111117e-07	1.83232781057204e-06	6.12148252816153
MPG	-0.261558161489539	0.34264150676	-5.33370556534037	3.26593065654225e-07	1.83708599430501e-06	6.11768889753183
KLHL8	0.354673487607132	0.408695742002581	5.32947483897513	3.33108942729883e-07	1.87122271855646e-06	6.09866101740255
RAN	-0.284704877218479	1.37939932741935	-5.32811351022295	3.3523237868916e-07	1.88062668205648e-06	6.09254060515087
SLC37A3	0.470475330485973	0.621167963934839	5.32735206175485	3.36425851792635e-07	1.88479543474187e-06	6.08911767348155
VGLL4	-0.233683526710343	0.392510354060645	-5.3240846519789	3.41594267606002e-07	1.91119252664588e-06	6.07443356853859
VAPA	0.286546447438396	0.262564322096129	5.31750331916126	3.52240591435562e-07	1.96812666910257e-06	6.0448752906413
CD36	0.402378891065839	0.794320474429677	5.31323938532789	3.59310007559453e-07	2.00494984218175e-06	6.02573852906214
MRPL2	-0.269695944825355	0.439933976358065	-5.3126880549326	3.60234120980213e-07	2.00742982197363e-06	6.0232649071512
CLTA	-0.190632642140662	0.375534979193548	-5.31232223320427	3.60848571201599e-07	2.00817988095571e-06	6.02162369453278
RAB1A	0.234184273251635	0.649026069802581	5.30721432348484	3.6953544443629e-07	2.05379260951644e-06	5.9987159094788
FKBP5	0.60846841849208	1.67348189994129	5.30422469915855	3.74713971213808e-07	2.07981163067611e-06	5.9853152463234
RPS4X	-0.267291894907682	3.44209346998581	-5.2998485837471	3.82421819177554e-07	2.11978187186499e-06	5.9657092574977
CREB1	0.294997560720705	0.521991647431613	5.29510682339738	3.90948033299646e-07	2.16417661290876e-06	5.94447780687067
RPL29	-0.186097715142751	3.14133980414	-5.29315061686709	3.94519209642567e-07	2.18106062398169e-06	5.93572265671068
SERTAD3	0.396392205615071	0.0353266684729032	5.29139016720942	3.97760169023731e-07	2.19547177383686e-06	5.92784555724819
IARS	-0.272530168539756	1.32500623776194	-5.29116575480183	3.9817516758475e-07	2.19547177383686e-06	5.92684155922921
CEP68	-0.227949355856501	0.0279152762819355	-5.2901571708895	4.00045521729553e-07	2.20258529819758e-06	5.92232962482393
FKBP11	-0.328425033672715	0.942214772789677	-5.28990316848659	4.00517900102356e-07	2.20258529819758e-06	5.92119343089803
PRKAA1	0.229813230717514	0.172954916714839	5.28705360216191	4.05854728143989e-07	2.22650446133817e-06	5.90844946422373
SEMA4A	0.433924327735205	0.50315290944	5.2870129308206	4.05931398805501e-07	2.22650446133817e-06	5.908267606546
ARF5	-0.282015029963535	1.49341673541161	-5.28463158010756	4.10445226135084e-07	2.24831580022949e-06	5.89762134434874
PDCD2	-0.242210817112648	0.183896735478065	-5.27822292749011	4.22836930754701e-07	2.31316673883454e-06	5.86898690997358
TSPAN2	0.498469270984181	0.355550508213548	5.27791716719196	4.23437163302505e-07	2.31342627731199e-06	5.86762135143048
ILK	0.207260396948208	2.27507179320194	5.27708009634489	4.25084650493629e-07	2.31939929897763e-06	5.86388318500235
ACOT9	0.185443206065347	1.80106227152968	5.27124670072381	4.36740273627698e-07	2.37989328793218e-06	5.83784407244214
SPAG9	0.233924546017061	0.187186547127742	5.26779682965859	4.43779242877933e-07	2.41510550252815e-06	5.82245400406553
KPNA3	0.317378191205142	0.47471561818	5.26182616494932	4.56223421618646e-07	2.47960392139485e-06	5.79583517681546
PHF1	-0.228184153107624	0.747115984603871	-5.25477434960584	4.71358946099303e-07	2.55854369575303e-06	5.76442349133677
CLK2	-0.189772512447616	1.03040615935613	-5.25332341287578	4.74533228649707e-07	2.57243725634588e-06	5.75796408028112
STX18	-0.250229608751517	0.956041664421935	-5.24965319374656	4.8265592964568e-07	2.61308546645171e-06	5.74163024482948
CAP1	0.210015272410558	3.05403352597097	5.24874915291131	4.84677380313093e-07	2.62063932378591e-06	5.73760815558969
PARP8	0.303593486146848	2.07323730117226	5.24674228807927	4.89194264191664e-07	2.64164902663499e-06	5.72868132313706
IFRD2	-0.299588815530595	0.03526950622	-5.24020889671334	5.04184746600323e-07	2.71908912953911e-06	5.69963640961579
IRF7	0.304119238860639	0.846483429589032	5.23947547732668	5.05895191357304e-07	2.72480228549591e-06	5.69637749734837
RAB9A	-0.28380356900124	0.999006984242581	-5.2388436730034	5.07373182094116e-07	2.72925034326976e-06	5.69357036312024
RAPGEF1	-0.2584901061158	0.346803580107097	-5.23587080384068	5.14384272912705e-07	2.76303367830919e-06	5.68036496433302
PPAPDC1B	-0.343134989229886	0.0232806251245161	-5.23562253876805	5.14974018896336e-07	2.76303367830919e-06	5.67926241609294
EXOSC8	-0.36674101684269	1.74815232844194	-5.23160210773231	5.24616556987864e-07	2.81116554544714e-06	5.6614127430791
AGTPBP1	0.446637736099783	1.23413471344516	5.22877474623778	5.31502667874005e-07	2.84442284533595e-06	5.64886575818076
MAP3K12	-0.186054416337864	0.617328083706452	-5.22553971058446	5.39489619911276e-07	2.88347900297406e-06	5.63451548405383
FAM50A	-0.327614387528211	0.458495750267097	-5.22349406941549	5.44600243072519e-07	2.90708165466644e-06	5.62544445949538
PRCC	-0.262810904315425	0.968284587430323	-5.22132545355084	5.50069540914899e-07	2.93253634232975e-06	5.61583085328979
RPS23	-0.546481514367573	0.93688685955871	-5.21643084630632	5.62611055425371e-07	2.99558176457402e-06	5.59414308439866
RAF1	0.237356393490543	1.87667459534516	5.21443747401915	5.67798054077228e-07	3.01615924539717e-06	5.58531465011759
IRS2	0.421245940935676	2.3132046228129	5.21411721821203	5.68635726150665e-07	3.01615924539717e-06	5.58389649262282
PPP1CA	-0.23568437879868	2.46561350255613	-5.21411638468777	5.68637907913588e-07	3.01615924539717e-06	5.5838928016888
ANKRD11	-0.263437082865741	0.544710611835484	-5.2126267999167	5.72549962962336e-07	3.03306531012326e-06	5.57729742580362
CYP4F3	0.418013235910067	1.55115585391613	5.21175947067933	5.74839856730296e-07	3.04134614464764e-06	5.5734577975704
CCT4	-0.192562121140741	0.841973053634194	-5.20846504122811	5.83619190992697e-07	3.0838968614955e-06	5.55887760541967
MEF2A	0.299685856016115	0.277892288847742	5.20667946692486	5.88431952418436e-07	3.1054069620065e-06	5.55097788442671
EMR2	0.445003386408038	0.570588547471613	5.20526091642429	5.9228295939716e-07	3.12179368397622e-06	5.54470330748404
MARCKS	0.357129144475197	1.8105487791471	5.20271142530817	5.99265917983878e-07	3.15462624750004e-06	5.53342934856987
SIT1	-0.348018475644523	0.364239106407742	-5.20229708719662	6.00408315510023e-07	3.15666934724805e-06	5.5315974955978
MRPS7	-0.319684423197715	0.898905347904516	-5.19709712588655	6.14926864721937e-07	3.22894470371556e-06	5.50861641205067
ZMPSTE24	0.253992542450118	2.01138490126065	5.19597711720539	6.1809839937986e-07	3.24153107945453e-06	5.50366868768073
TIMM9	-0.316197455923739	1.52227525290839	-5.18666881147577	6.45079785696265e-07	3.37879712533025e-06	5.46257767081092
CHFR	-0.248712887068243	0.709615424185806	-5.18328902043398	6.55157340034478e-07	3.42729183505536e-06	5.44767064856491
TTC1	0.243761339565169	1.40172322977677	5.18123208429282	6.6136531417339e-07	3.45544798978232e-06	5.43860161862243
USP21	-0.217815887872675	0.123392117396129	-5.17929544036565	6.67262514012869e-07	3.48191224581528e-06	5.43006528400032
LBH	-0.3592011447302	1.71103712574194	-5.17610258895966	6.7709679383834e-07	3.52882949217117e-06	5.41599677094388
CLEC7A	0.352863339357782	0.684151577818064	5.16629574022816	7.08192440280185e-07	3.68630020220469e-06	5.37282372077393
TLR4	0.398804129208826	1.19978752554516	5.16360211703442	7.1697374039924e-07	3.72737279946686e-06	5.3609756402542
STEAP4	0.350025101968025	1.77095101771355	5.16089194692512	7.25915820820789e-07	3.76917830041563e-06	5.34905919851578
LY9	-0.307699713177049	0.546897849883226	-5.15760629944639	7.36902180315468e-07	3.82148156706348e-06	5.33461837113694
PHC1	-0.266744052410874	1.2362742202529	-5.1555268658527	7.43938639947719e-07	3.85319703982822e-06	5.32548237489463
DDX3X	0.30054985203688	0.650393033803871	5.15523106030682	7.44944890272297e-07	3.85363951271887e-06	5.32418296498149
MTFMT	0.304649313551517	0.357738204303226	5.15323610436624	7.51765835236454e-07	3.88217718763023e-06	5.31542093622849
TMEM71	0.341008693320626	1.92026967905806	5.15307573763296	7.52316773994772e-07	3.88217718763023e-06	5.31471669543245
DDX18	-0.295095934121198	0.960837132889677	-5.15240610290441	7.54621544848247e-07	3.88699916909522e-06	5.31177620322568
LRP10	0.354573093690248	1.60160890227806	5.15226478933036	7.55108799157566e-07	3.88699916909522e-06	5.31115570337951
ST3GAL1	-0.268427565789046	0.252696857050968	-5.14698070925225	7.73549719318469e-07	3.97703387634864e-06	5.28796228594591
FCGR3B	0.521267635079491	3.12029764720645	5.14475774012916	7.81437858104449e-07	4.0126594308799e-06	5.27821005892674
TMEM45B	0.547217031072321	0.300672967027742	5.14375641001136	7.85016544956361e-07	4.02609588314016e-06	5.27381817420424
CD5	-0.387666382646415	0.245163407438065	-5.1400478108678	7.98410152050733e-07	4.08977538106771e-06	5.25755736468298
ANG	0.480264256503841	0.493846225564516	5.13239598564782	8.26750485211285e-07	4.22976868045138e-06	5.22403336489621
OS9	0.194650291897814	1.88119421979935	5.12963487963445	8.37215082917297e-07	4.27807707204993e-06	5.21194520071224
MAD1L1	-0.415009964591214	0.261638182096774	-5.12715097881345	8.46739010162288e-07	4.3214667774746e-06	5.20107460402545
CSTB	-0.259412376024232	0.837298633329032	-5.12681596319305	8.48031580863498e-07	4.32279191950517e-06	5.19960872157649
RBMS1	0.157213261053506	1.9015732562729	5.12444931691024	8.57217461473699e-07	4.36430057940077e-06	5.18925525245626
IL1RAP	0.413086611227069	0.316649506137419	5.12373721046328	8.60000304505269e-07	4.37314857151221e-06	5.18614063662836
LRRC25	0.436496940899448	1.17152476638581	5.1226727714183	8.64176409777332e-07	4.3890513045123e-06	5.18148556149456
BRD1	-0.276645232923581	0.825696673562581	-5.11578779668315	8.91668187796621e-07	4.52318953445922e-06	5.15139239558561
TMED9	-0.250444106060559	0.964991416766452	-5.11199039020755	9.07193061920575e-07	4.59637162728524e-06	5.13480687315755
THYN1	-0.217169884741805	0.913839588547097	-5.10476051707909	9.37480278803846e-07	4.74408097556722e-06	5.10325405106041
DVL1	-0.302358270841312	0.526077423754839	-5.09897464794545	9.62424041494923e-07	4.86442586190369e-06	5.07802618460929
NDEL1	0.31788700300656	0.0149848761445161	5.09703965117544	9.7090912005608e-07	4.90139284370892e-06	5.0695936702228
H2AFZ	0.193600904772894	2.39806804391677	5.09482552104553	9.80707405965681e-07	4.94489216140527e-06	5.05994753088166
ZFP91	0.199288827742435	0.874589557863226	5.09225890252812	9.92185845948248e-07	4.99674821334948e-06	5.04876948476305
F11R	0.334468232785362	0.914844104258065	5.09050156843085	1.00012017716531e-06	5.03065257384234e-06	5.04111833100324
ASXL1	-0.157944148089559	0.166678194765806	-5.08965986251738	1.00394226619839e-06	5.04381558708314e-06	5.03745434676421
MANBAL	0.238271690700945	1.30193432375484	5.08848839203083	1.00928540815248e-06	5.06457965601693e-06	5.03235560446551
UBA52	-0.172485453003625	3.41929365846968	-5.08760377857407	1.01333847863346e-06	5.0788281833306e-06	5.02850594412435
SLC26A11	-0.317553154042928	0.0795072614212903	-5.08493278546778	1.02567247285625e-06	5.1344967690232e-06	5.01688522736214
COX7B	0.488871356083195	0.821992355034839	5.08411202551682	1.02949175098024e-06	5.1474587549012e-06	5.01331521697562
PDHA1	-0.209105930238455	0.96044173666	-5.0834116580575	1.03276172419338e-06	5.15764655817337e-06	5.01026919715726
SNRPB2	-0.283251106559594	0.0164401541935484	-5.07905167903864	1.05334630604514e-06	5.25417674707854e-06	4.99131365601846
RPS19	-0.264164366218301	2.28986774839806	-5.07848373542544	1.05605688174479e-06	5.26142625012137e-06	4.98884531034635
AUP1	-0.244463902262866	2.21337281025548	-5.07742865477041	1.06111037269535e-06	5.28031737185501e-06	4.98426033877375
TRAF3	-0.21752039722898	0.0698682281425806	-5.07534848385144	1.07114261844579e-06	5.32390957030362e-06	4.97522272406247
PCMTD2	-0.34205342579805	0.0771480129954839	-5.07346904790365	1.08028594900975e-06	5.36298540522636e-06	4.96705951747308
CCL5	-0.419789882443556	2.16991187085806	-5.07146836769887	1.09010243089934e-06	5.40530648496889e-06	4.95837207880369
SRRM2	-0.287191089446296	0.241892927756774	-5.06758639709749	1.1093973754741e-06	5.48929038110996e-06	4.94152263862615
PLOD1	0.417360590154374	0.558371105947097	5.06753341440534	1.10966300177277e-06	5.48929038110996e-06	4.94129273479875
CPNE3	0.310984499190189	1.37515909923355	5.0597218640754	1.14950932474613e-06	5.67968893041626e-06	4.90741555955362
BRAP	0.208694465580772	0.598208403587097	5.05824589627225	1.15719269769303e-06	5.71090971679875e-06	4.90101879382904
PPCDC	0.317850737285519	1.63860820550258	5.05670805238369	1.16525122944865e-06	5.74390623703486e-06	4.89435528813098
IDH1	0.223776849197931	0.787856648900645	5.05502624775824	1.17412653231512e-06	5.78084651498682e-06	4.88706966638299
NCOA5	-0.212190813395035	0.05429392908	-5.05311482443602	1.18429330880804e-06	5.82405111323345e-06	4.87879144737786
C1GALT1C1	0.255299634872577	0.845618713184516	5.05201714499679	1.19017041026686e-06	5.84608352930377e-06	4.87403850535468
GOLPH3	0.301214986243696	1.15498028131613	5.0514406323259	1.19326845975959e-06	5.85442966482283e-06	4.87154250836841
MS4A1	-0.485764400342573	0.938429987718065	-5.05117284244124	1.19471016481301e-06	5.8546393907991e-06	4.87038318858845
UBL7	-0.376215284199783	1.04817345808516	-5.048297122743	1.21029923759673e-06	5.92409626823661e-06	4.85793637071309
SEPW1	-0.275035979941529	1.34571511252839	-5.04628209836403	1.22134005483035e-06	5.97115435685166e-06	4.84921789380881
AHCTF1	0.283095697194346	1.27982920560323	5.0420928347407	1.24460799212025e-06	6.07257045305122e-06	4.83110008488774
SLPI	0.585166016818222	2.15357216994129	5.04202544717293	1.24498577030297e-06	6.07257045305122e-06	4.83080873442704
LCMT1	-0.207254169673207	1.22997626830258	-5.03928890160834	1.26042141071377e-06	6.14070268199899e-06	4.81897963824959
MAP2K4	0.269404237219326	0.817754684299355	5.03764749176414	1.26976886297544e-06	6.17904964133979e-06	4.81188663880182
SGPL1	0.241897711889263	0.225411084627097	5.03188773149933	1.3031048667522e-06	6.33390693072931e-06	4.78701025987764
PANK2	0.193421317621139	0.505092833030323	5.03133341708974	1.30635755608452e-06	6.33869639479791e-06	4.78461726154154
TAZ	-0.288525133519123	0.234734104020581	-5.03120376724578	1.30711947161544e-06	6.33869639479791e-06	4.78405758523199
ANP32B	-0.26771017099011	2.56788871438452	-5.0284823761728	1.32321225434284e-06	6.40930935697313e-06	4.77231220573269
TAOK1	0.351679147140051	0.203914129191613	5.02808370987927	1.32558583828801e-06	6.41338350663042e-06	4.77059196840933
C19orf10	-0.270766874627167	0.537956543151613	-5.01767372663296	1.38904886691024e-06	6.71266686838261e-06	4.72570797126302
QKI	0.245574970488534	0.427125514234839	5.01713093224893	1.39243760665945e-06	6.72128187297556e-06	4.72336948684633
RPL36AL	-0.261159502890131	2.86798711254581	-5.01439527400593	1.40963921031893e-06	6.79647476403772e-06	4.7115864195457
ECSIT	-0.351324520824783	0.325589713162581	-5.01298893402183	1.4185622618508e-06	6.83162608267619e-06	4.70553082036705
ICOS	-0.513323584742238	0.185451320494839	-5.0104884471876	1.43456312297453e-06	6.90074329844643e-06	4.69476693836745
DDHD2	-0.382993529036978	0.559904063734839	-5.00841642817023	1.44795477933012e-06	6.95716504190191e-06	4.68585043265436
NFATC2IP	-0.172454981482191	0.182636101488387	-5.00802884928527	1.45047317393157e-06	6.96127320287114e-06	4.68418286338278
TMUB2	0.22271429706188	1.75617739305677	5.00656414642768	1.46002890935491e-06	6.99910765824777e-06	4.67788178100771
PTGDR	-0.499417014728329	0.146134162822581	-5.00182103243658	1.49139418081878e-06	7.1412867811517e-06	4.65748628933456
CD99	-0.259310878416763	2.28246923280645	-5.00090178129831	1.49754820367998e-06	7.16255912274367e-06	4.65353510981975
PICALM	0.21787871268095	0.430013301145161	4.99908977819148	1.50975109748273e-06	7.21268075680962e-06	4.64574819214858
FHIT	-0.597831926939441	0.0441814136335484	-4.9964879201634	1.52744216367502e-06	7.28887737169892e-06	4.63457052239291
YTHDF3	0.319025817939598	0.320234289181935	4.99503767734466	1.537390086097e-06	7.32799260856032e-06	4.62834206152347
RFX5	-0.179400936302246	0.957334319460645	-4.98996002194621	1.57271806648111e-06	7.48785564075476e-06	4.60654502851384
USP32	0.186779085173089	1.69594873917935	4.98458510525338	1.61097229921204e-06	7.66127167295725e-06	4.58348946058096
LGALS1	-0.348411873320035	2.28742948010645	-4.98098447866536	1.63710195625833e-06	7.77669885010342e-06	4.56805475696843
EPHB4	0.396422601484712	0.0570503651432258	4.97849701189694	1.6553931165338e-06	7.85027783353389e-06	4.55739653644735
CBX6	-0.275179134941687	1.04121973944839	-4.9783685681705	1.65634296941707e-06	7.85027783353389e-06	4.55684628978995
PCTP	0.341427026641174	1.39091946351161	4.97734308609042	1.66394548868329e-06	7.87738899337057e-06	4.5524535446131
RPL19	-0.174068697095704	3.48150829449742	-4.97285530271004	1.69761629064972e-06	8.02771093375036e-06	4.53323745839722
BTN3A3	-0.269903696104945	1.66691003997032	-4.96851204937877	1.73083161873106e-06	8.17554212685045e-06	4.51465223552851
NMT1	-0.178569486681876	0.519802755399355	-4.96605553069202	1.7498962402821e-06	8.25627482027122e-06	4.50414577400385
RUVBL1	-0.225098240900847	0.405479899212258	-4.96504689918656	1.75778290837339e-06	8.28414580128677e-06	4.49983298057386
UQCRC1	-0.388802305163514	0.402431879974194	-4.96424909827729	1.76404546630153e-06	8.30430852246557e-06	4.496422126491
NOV	0.481899555756344	0.0561050891845161	4.96021627059904	1.79603493753573e-06	8.44255826289399e-06	4.47918660667312
PHB	-0.2371405551921	0.554879177130323	-4.96003975445365	1.79744788822904e-06	8.44255826289399e-06	4.47843244410966
BRMS1	-0.284719142098325	0.792848547685161	-4.95685337062009	1.82313996258413e-06	8.55363312041992e-06	4.46482202986538
DYRK4	-0.265748834509496	0.287634028092903	-4.95362664842025	1.84952013319272e-06	8.66241945137881e-06	4.45104580934373
ZC3HAV1	0.247817465407506	1.3980626151129	4.95351170366239	1.85046666416551e-06	8.66241945137881e-06	4.45055518294565
TSPAN14	0.260500243835028	1.2751891733471	4.95117969864399	1.86977169891681e-06	8.74301068152721e-06	4.44060312266382
BAK1	-0.383878536078349	0.529815157886452	-4.94982097006104	1.88110956758122e-06	8.78620930840113e-06	4.43480619089993
CDK2AP2	-0.264697921257584	1.24026237349032	-4.94690096893638	1.90570149300965e-06	8.89114910618217e-06	4.42235211371013
CYBRD1	0.483266821384456	0.748022255951613	4.94659237628017	1.9083185688364e-06	8.89344455521196e-06	4.42103625054188
OSTM1	0.284780104666765	0.512947020874194	4.94590101734415	1.91419442081138e-06	8.9109050623978e-06	4.41808845952901
STOM	0.308228418369878	0.430798561206452	4.94287286529196	1.94013802795663e-06	9.02088852323621e-06	4.40518067877917
EEF1A1	-0.197883354774704	2.13814857637935	-4.94264180693475	1.94213155542075e-06	9.02088852323621e-06	4.40419600794529
CAMTA2	0.285932369726911	0.336772087289677	4.94024883613417	1.96289481336273e-06	9.10722260967075e-06	4.3940001775186
CHCHD7	-0.243723561048129	0.807620560423226	-4.93852780147709	1.97796074452318e-06	9.16696092561407e-06	4.38666952287255
SHQ1	-0.228157585781088	1.16239851759097	-4.93543403003936	2.00532603625258e-06	9.28350604172241e-06	4.37349646214843
RBM3	-0.296073287826833	1.00845780046452	-4.9320153938803	2.03599181513384e-06	9.41505607329849e-06	4.35894716730265
STOML2	-0.332666771922459	0.863050416918065	-4.93047446832343	2.04996239963425e-06	9.46919717711848e-06	4.35239158761072
ATP6V1C1	0.280834179989677	0.316812230134194	4.92934872905228	2.06022746511606e-06	9.50612121445502e-06	4.34760328732211
EVI2B	0.448249341621039	2.83429751224	4.92533374127744	2.09724557932259e-06	9.666269547869e-06	4.33053216344285
CYBB	0.348828949727463	0.658365948892258	4.92396299841243	2.11003084248603e-06	9.71449843322776e-06	4.32470630172207
WDR6	-0.265838326624961	0.0194752075941935	-4.92226917473796	2.12593396586497e-06	9.77696005180756e-06	4.31750893783902
MORF4L1	0.186581760597085	1.91826359992194	4.92189738455503	2.12944018280872e-06	9.7823349781059e-06	4.31592937655668
ALOX5	0.297343645581009	1.12048038804581	4.9210486182542	2.1374656070316e-06	9.79894673021023e-06	4.31232369585305
IRF8	-0.319420615923247	1.89206199073097	-4.92101974236049	2.13773915524061e-06	9.79894673021023e-06	4.3122010349325
LILRB3	0.25084261546385	2.39067523695484	4.92037283274655	2.14387638841278e-06	9.81632678939548e-06	4.30945318788009
STUB1	-0.251101648301084	1.18451287183613	-4.91889777027587	2.15793425399264e-06	9.86989601416306e-06	4.30318862479818
DUSP1	0.390268277869858	0.462573567927097	4.91615571808314	2.18430480640799e-06	9.97960219958235e-06	4.29154683563137
GALNT7	0.244066348226122	0.969446859670323	4.91480731603523	2.19738681979345e-06	1.00284229452951e-05	4.2858237391717
NUP85	-0.270819881038358	1.2190409567671	-4.91336689391146	2.21144549474542e-06	1.00815897554571e-05	4.27971134776177
GNL2	-0.273029121611249	1.22206754652516	-4.91197935602578	2.22507043697498e-06	1.01326657004791e-05	4.27382461087282
PARP9	0.345726643603999	1.43165665800452	4.90437130278312	2.30123627820033e-06	1.04681237220309e-05	4.24156852739916
JMJD1C	0.293809335889756	0.706071613907742	4.90311592934714	2.31404458839617e-06	1.0514958308836e-05	4.23624960988542
POP4	0.235525750839973	0.377796351871613	4.90158051528874	2.32980404570657e-06	1.05750866933644e-05	4.22974554107314
IFRD1	0.325026551081442	1.09112177016903	4.89759413271413	2.37120735131842e-06	1.07513572754795e-05	4.21286606387409
RRAGC	0.255330696742218	0.310901257906452	4.8944940355852	2.40389754658832e-06	1.08851303632181e-05	4.1997463430097
CDK4	-0.281481418290977	0.698641964416129	-4.89423562300839	2.40664211419808e-06	1.08851303632181e-05	4.19865300737558
S100A8	0.190229887471927	3.3105740048129	4.8939071549553	2.4101351155558e-06	1.08851303632181e-05	4.19726333040131
RHOH	-0.276871621015958	0.291853604516129	-4.89381510296313	2.41111489765907e-06	1.08851303632181e-05	4.19687389071364
HIST1H2BK	0.304369607953645	2.31272481735871	4.89352147008551	2.41424284449527e-06	1.08875067933326e-05	4.19563166897969
NIT2	-0.25037961055134	0.705578997330323	-4.88724291899024	2.4820743410955e-06	1.11735764836026e-05	4.16908320108653
COQ2	0.311558410347715	0.00421680604516129	4.88715684251704	2.48301699635613e-06	1.11735764836026e-05	4.16871940613427
FOSL2	0.32535174027106	0.410321641391613	4.88570968840315	2.49891735564007e-06	1.12330495524744e-05	4.16260383693984
PHF10	-0.282927150993755	0.298813094678064	-4.88517939107278	2.50476857165504e-06	1.12400091563274e-05	4.16036317207134
SELP	0.381342261579176	0.171279312788387	4.88508267364285	2.50583716675112e-06	1.12400091563274e-05	4.15995453128446
FTSJ2	-0.189455720285362	0.785884630693548	-4.88060029124195	2.55584890766023e-06	1.14425703793187e-05	4.14102254928794
AP3D1	-0.268814437397419	0.0649644080554839	-4.88054566228084	2.55646434997922e-06	1.14425703793187e-05	4.14079189495459
NMI	0.263368401696809	2.26387779255161	4.87758215403221	2.59006685444777e-06	1.15805873780597e-05	4.12828222197989
PGK1	0.198543975356757	1.72514188521097	4.87685441071445	2.59838377636428e-06	1.16053747108693e-05	4.12521109993163
PXK	0.304923322842632	0.0786055176103226	4.87307223336187	2.64202628699161e-06	1.17795201914285e-05	4.10925551128829
PDZD4	-0.442524942983826	0.429937903395484	-4.87298824393671	2.64300345513771e-06	1.17795201914285e-05	4.10890129487662
DPF2	0.394404621383569	0.790635208151613	4.86810798744131	2.70038760475383e-06	1.20224703466966e-05	4.08832706099721
THAP7	-0.234400032754236	0.0776396596354839	-4.86525684514979	2.73446915128011e-06	1.21612682232808e-05	4.07631421959327
NDUFS6	0.203944732133964	2.14985715644194	4.86339469689088	2.75695315633652e-06	1.22482473028326e-05	4.06847115138013
TNFRSF10C	0.295683860777462	2.26924780879806	4.85903547884832	2.8102898658205e-06	1.24719650991079e-05	4.05011949001827
IMP3	-0.261368589269662	1.33703494015871	-4.85681207719554	2.83787756636105e-06	1.25810567957849e-05	4.04076397588126
CAST	0.259651707395528	0.719122939394194	4.85007407527207	2.9230932836665e-06	1.29451273990945e-05	4.0124314721437
LIPT1	-0.303004588411249	0.231416366319355	-4.84720219695287	2.9601625389264e-06	1.30954336420793e-05	4.0003643951506
KARS	-0.183356080347004	2.11959059621806	-4.84591765556996	2.97688994736265e-06	1.31555273809004e-05	3.99496871069712
RBMXL1	0.371468743590149	0.802829109505161	4.8402468362071	3.05183628632746e-06	1.34725051247684e-05	3.97116121282144
CYFIP2	-0.201845413929649	1.84228978146645	-4.83979364246775	3.05790397646079e-06	1.34850665347612e-05	3.96925948351759
TRIM4	-0.191978529032604	0.0279232725419355	-4.8349623069925	3.12331981861285e-06	1.37590457272577e-05	3.94899402179899
CS	-0.182856623442948	2.05721269968258	-4.83425587195379	3.13299771572381e-06	1.3787166603895e-05	3.94603207332635
MRPL14	-0.309150781090918	0.258169274429032	-4.83016188799669	3.18965807866421e-06	1.40217637176573e-05	3.92887308368035
PARP6	-0.146640972883629	0.65624457015871	-4.82447543232086	3.27000675678836e-06	1.4359893260398e-05	3.90505748577911
UBE2A	0.161539194799685	1.57979454854258	4.81995035737743	3.33534200507503e-06	1.46314531354706e-05	3.88612075735221
DHRS9	0.464655304130083	1.12719002710258	4.81863130746376	3.35462377377804e-06	1.47006287887551e-05	3.88060322117437
RPN1	0.215510612866371	1.69209481406194	4.81730591016274	3.37410699271793e-06	1.47705415946909e-05	3.87506026250251
GLUD1	0.221666502718893	1.0158673257729	4.81564219539316	3.39871853251664e-06	1.48627346484662e-05	3.86810402405453
CHSY1	0.340501847372202	1.84366467548323	4.81282954692691	3.44072213417418e-06	1.50307120370762e-05	3.85634797909591
TBC1D4	-0.443135037080201	1.21985358148839	-4.81175890919317	3.45684252035235e-06	1.50853868067514e-05	3.85187436740584
ZDHHC16	-0.190815615721277	0.630149498460645	-4.81006567140122	3.48248661129244e-06	1.5181465071103e-05	3.84480075790559
GMFB	0.368037644817987	0.480485536089032	4.80504851193355	3.55955723753849e-06	1.5501297647345e-05	3.82385211008092
SMARCB1	-0.286457756014854	0.202032160724516	-4.80265271047474	3.596939976846e-06	1.56478106061336e-05	3.81385441132856
COQ10A	-0.28223157798617	0.491718484390968	-4.80122150640188	3.61945266448479e-06	1.57293970933217e-05	3.80788375353585
ZNF121	-0.29520102670266	1.44102780851226	-4.7989790680048	3.65500043380362e-06	1.58674033355479e-05	3.79853147125839
EIF4B	-0.251549850591332	2.19282144997871	-4.79595364175242	3.70349615993197e-06	1.60612760925547e-05	3.78591882008825
CUTA	-0.215443927879256	2.33806173420129	-4.78702194959092	3.85032598220561e-06	1.66807600781889e-05	3.74871816616949
RASGRP1	-0.486501706846119	1.78403124894387	-4.78554053024	3.87521771613092e-06	1.67712369617455e-05	3.74255302102117
GABARAPL2	0.429959275586781	2.56084641812903	4.782192334064	3.93205114407434e-06	1.69996219400321e-05	3.72862424625723
RFC4	-0.275504871848778	0.440587637918064	-4.78171459673946	3.94022587541045e-06	1.70173841987541e-05	3.72663741141982
RAC2	-0.251503307832034	2.49268756771484	-4.77924074802351	3.98282048473406e-06	1.71836120913526e-05	3.71635142802698
PDE7A	-0.207493967436702	0.393656849134839	-4.77781954094731	4.00749187307192e-06	1.7272248701139e-05	3.71044400428462
SLC7A7	0.22830345861304	2.37835069924452	4.77591274467324	4.04082518451487e-06	1.73979973222168e-05	3.702520226755
MAN2A1	0.246656534103585	0.528620563905806	4.7742004066962	4.07098757037181e-06	1.750984890237e-05	3.69540653983413
HIST1H2BC	0.403474629663002	0.670228005643226	4.77252541786792	4.1007027234912e-06	1.7619549176397e-05	3.68844985631926
IDI1	0.304359852808669	0.993998647150968	4.77158960906118	4.11739569232731e-06	1.76731292024511e-05	3.68456398124064
SCFD1	-0.192781450144898	0.151013220554839	-4.76619139088741	4.21498000935836e-06	1.80734542409475e-05	3.6621593937612
PARK7	-0.305796768147241	2.31598728716323	-4.76280897752616	4.27726035581081e-06	1.83217344821579e-05	3.64813078691614
RAB31	0.280518638037291	2.13386815717032	4.76156344216077	4.30041785994931e-06	1.84020948301512e-05	3.64296678565861
REEP4	0.29202899605721	0.111668109807742	4.75817471501763	4.3640378968622e-06	1.86552590381699e-05	3.62892219961558
OSBPL3	-0.286165622952147	0.526352015027097	-4.75556394209559	4.41367244467002e-06	1.8848182837698e-05	3.61810694352766
ALOX5AP	0.306339942862746	2.64309181390581	4.75515297434405	4.42153510033596e-06	1.88625121252864e-05	3.61640489354668
FANCE	-0.205349389384949	0.385998419970968	-4.74680147578569	4.58428239430507e-06	1.95368857639172e-05	3.58184045228261
TMEM55B	-0.204034290549468	0.852154984120645	-4.74605241809939	4.59915926889739e-06	1.95803474469335e-05	3.57874254073318
ATP6V1D	0.222828389281422	0.0518627471774194	4.7444492946552	4.63115559286213e-06	1.96965306464715e-05	3.57211366091007
EPRS	-0.250426468422537	0.23141654908129	-4.74199144383493	4.68062954741737e-06	1.98701748464562e-05	3.56195375874539
KLF7	0.233463199271434	0.618866186044516	4.74194943014936	4.68147966513878e-06	1.98701748464562e-05	3.56178012302592
FBXO34	0.3029320841816	0.377957523083226	4.73735630124189	4.77532426000562e-06	2.024795544896e-05	3.54280441970382
ITGAL	-0.224502705885777	1.99448592311871	-4.73550853000708	4.81358781933002e-06	2.03895394978706e-05	3.53517456503091
SLC24A4	0.262017646699606	0.112218973949032	4.73166913391205	4.8940439802105e-06	2.07093772064519e-05	3.51932798782959
MXD3	0.288095442315898	0.0369986964548387	4.73108294304394	4.90644169213385e-06	2.07408671531113e-05	3.51690941404276
DOK3	0.266172286368636	1.3080622825071	4.7292794805827	4.94477492079545e-06	2.08818194182936e-05	3.50946989031195
SEPN1	-0.258914020372281	0.466745172992903	-4.72677145360006	4.99856552123963e-06	2.10876982927297e-05	3.49912748101517
PTAFR	0.275363963271277	1.64470595081935	4.71874124778432	5.17462419433562e-06	2.18084614836803e-05	3.46604083665503
PWP1	-0.243060902906009	0.266410524905161	-4.70707990106193	5.44100553640097e-06	2.29080565088914e-05	3.41806816797012
PEBP1	-0.342141660419859	1.51949121263484	-4.70474945279224	5.49580647683017e-06	2.31155277442555e-05	3.40849182776807
ETFB	-0.221662375588495	1.09871237933484	-4.7035802534081	5.52350096938689e-06	2.32004328130495e-05	3.40368866662065
TIMM22	-0.255167867784279	0.449732176683871	-4.70342955104536	5.52708040970379e-06	2.32004328130495e-05	3.40306963506085
PLXNC1	0.279908671875946	0.493627317734839	4.7025433119095	5.54817550612169e-06	2.32656457846886e-05	3.39942958274669
TDRD7	0.2180445775197	1.28488710463548	4.70209892420529	5.5587825051371e-06	2.32867915755743e-05	3.39760454230061
AASDH	-0.258530567735717	0.00693942558387097	-4.70041510735024	5.59915125317163e-06	2.34324479945233e-05	3.39069051116954
CD86	0.280065033510068	0.946141020437419	4.6990990291943	5.63090071907589e-06	2.3541777731601e-05	3.38528777409576
TYROBP	0.16583925798339	3.43638583020387	4.69874888858502	5.63937687021137e-06	2.35536848321702e-05	3.3838505758855
RASSF3	0.208485955261427	1.83063942348387	4.69702715927518	5.68123590971786e-06	2.37048577090421e-05	3.3767846845842
IMPDH1	0.335563875795784	0.706089692088387	4.68930780720963	5.87262943729116e-06	2.44790380428919e-05	3.3451288316185
RNF20	0.238745780555043	1.12252016755613	4.68798300786706	5.90609673426224e-06	2.45940446098383e-05	3.3396999826053
C15orf37	0.328666197891391	0.778406290284516	4.68699736557547	5.93111565137478e-06	2.46736769393673e-05	3.33566170376238
CDIPT	0.188278747766371	1.76098462581806	4.67094320798682	6.35333015197161e-06	2.64038596683229e-05	3.26997638246418
APEX1	-0.293928245838614	1.40620388984258	-4.6702591689855	6.37195008907137e-06	2.64549713519481e-05	3.26718142854059
CYC1	-0.293511296777325	0.61201495248	-4.655057014466	6.79962641444429e-06	2.82026130272045e-05	3.2051459665377
WDR26	0.303879558924626	0.63551734410129	4.65222782900708	6.88222090139692e-06	2.85169252201447e-05	3.19361779708144
PTP4A1	0.21964131746054	0.0774159217264516	4.6514095507423	6.90628954508369e-06	2.85883498973049e-05	3.19028452277869
OSBPL2	0.239005224352758	1.84110850673097	4.64956470898333	6.96085181336927e-06	2.8785736006868e-05	3.18277114900463
GPX4	-0.317103015921337	1.6492341807671	-4.64462381035479	7.10903953836491e-06	2.93695266219715e-05	3.16265977769531
HOOK3	0.204676107352699	0.0734931836541936	4.64311024554767	7.15504064702471e-06	2.953041923846e-05	3.15650222526252
ST8SIA4	0.246589516464933	0.6044082426	4.64187628033904	7.1927565185098e-06	2.96568335270577e-05	3.15148327832516
ENOSF1	-0.36014672260392	0.00845868236451613	-4.64042097228921	7.23748436075363e-06	2.98118819387342e-05	3.14556535637116
ARRDC4	0.411018522714342	0.681056235287097	4.63727725670429	7.3350224839352e-06	3.01839420799104e-05	3.13278643137976
ATP2A3	-0.23055895038816	0.537794302865161	-4.63414610570414	7.43343143920544e-06	3.05588512505646e-05	3.12006511134582
MRPS26	-0.259419287388396	0.138647459970968	-4.63350731141387	7.45366403802588e-06	3.06119568195665e-05	3.11747060246764
FKBP9	0.439313048594169	0.522313441351613	4.62690758629011	7.66583354054415e-06	3.14524640854679e-05	3.09068124076872
DDX23	-0.206114613207269	0.790859420552903	-4.6242902312464	7.75158101884738e-06	3.1773130816725e-05	3.08006500108126
NPEPL1	0.245491495952758	0.539203366894194	4.62194776378749	7.82910721436216e-06	3.20595045911014e-05	3.07056760207327
CHD1	0.296371450586584	1.38486060858387	4.62160546479584	7.84049839964104e-06	3.20747661803497e-05	3.06918007684055
MTPN	0.394182942107762	0.989029919880645	4.61637309493166	8.0166272556124e-06	3.27632666647831e-05	3.0479801418875
IL12RB1	-0.204398332529748	0.48463585666129	-4.61471630045508	8.07318876242269e-06	3.29622389958429e-05	3.04127113312112
PMM1	-0.204479836218755	0.484653631266452	-4.61296343269042	8.13344929286597e-06	3.31580303030485e-05	3.03417508051364
NIPBL	0.171438841047577	0.879707899896774	4.61286087194823	8.13698855943389e-06	3.31580303030485e-05	3.03375995217246
GIMAP1	-0.370607954998562	0.728797122886452	-4.61104715004474	8.19982431028641e-06	3.33815804849695e-05	3.02641983015317
GALNS	0.271226039414303	0.0281829005290323	4.61064756673162	8.21373053417372e-06	3.34056970704733e-05	3.02480301409664
ETS1	-0.455844404167573	1.06072753712387	-4.60954384185786	8.25226049767286e-06	3.35298157114184e-05	3.02033761570262
RPS28	-0.396834180681876	0.702246797257419	-4.60591490783758	8.38017620205955e-06	3.40165251266918e-05	3.00566158162028
RAB18	0.227175160943656	0.624176087409677	4.60567847771676	8.38857613447939e-06	3.40176270569731e-05	3.00470572287229
KLHDC3	-0.308090527069247	0.303346091674194	-4.60426308660586	8.43903254008788e-06	3.4189110532689e-05	2.99898424707834
PELI1	0.290990920854788	1.36951924247871	4.60127510369895	8.54651256948831e-06	3.45910590941089e-05	2.98691023763793
SNRPC	-0.227289780265425	0.833927667594194	-4.59923412842928	8.62068581417762e-06	3.48575556834139e-05	2.97866638284317
GAA	0.301708007768144	0.636602447695484	4.59688661696655	8.70676719022738e-06	3.51716415937274e-05	2.96918782202832
IER5	-0.290635044288338	1.32369472599484	-4.59387830763887	8.8182922386745e-06	3.55871964857778e-05	2.95704654718197
HK3	0.3700576372382	0.660070959808387	4.59365447337393	8.8266451498775e-06	3.55871964857778e-05	2.95614341380598
FUCA2	0.243590808237569	1.12126540734	4.59298854796414	8.85154090283707e-06	3.56532229820723e-05	2.95345671593054
DEDD	0.187119874592474	0.698343387488387	4.59207705784396	8.88572696700311e-06	3.575650707395e-05	2.94977976079384
PDZK1IP1	-0.751205197191135	1.92408285211226	-4.5917669546737	8.89738660720055e-06	3.57690326139619e-05	2.94852893015018
PLEKHO1	-0.299511627470292	1.56363325579613	-4.59083931772949	8.93235320728456e-06	3.58751422000824e-05	2.94478760295176
SFT2D2	0.141789193997341	0.760506811729032	4.59027272674128	8.95377560567526e-06	3.59267026939127e-05	2.94250272292595
RGS19	0.227084013162137	2.07602887184516	4.58408812603049	9.19085701274607e-06	3.68426595769562e-05	2.91757620518338
TRIT1	-0.279049774842947	1.56311579069097	-4.582578779857	9.2496291185608e-06	3.70043016126708e-05	2.91149680589477
SLCO4C1	0.362617527568499	0.0708090762167742	4.58251674302051	9.25205249603654e-06	3.70043016126708e-05	2.91124696438183
STK38L	0.263526384160441	1.11560351707871	4.58237205247494	9.2577069984388e-06	3.70043016126708e-05	2.91066426087537
TMEM91	0.260490208797735	2.29810179561548	4.5817842956901	9.28071080274693e-06	3.7060853730435e-05	2.90829736789392
NKAP	0.244411532865563	0.455271360314839	4.57950754880851	9.37034026044723e-06	3.73831019923467e-05	2.89913111101351
PRDM1	0.235876099590918	0.34543335776129	4.57531694723735	9.53750001853209e-06	3.80137500738636e-05	2.88226871295743
CLNS1A	-0.271510374364126	0.647703283107097	-4.57202424281631	9.67085707403469e-06	3.85085983395197e-05	2.8690276061668
NCOA4	0.196847773088377	3.07959303949226	4.57092681955864	9.71570170038007e-06	3.86503912700481e-05	2.86461610587938
EPC1	0.19182702849474	0.680836800999355	4.56742512034729	9.86013821361364e-06	3.91877287976952e-05	2.85054514112674
LSM7	-0.356677656218105	0.0633538873787097	-4.56710608737017	9.87339996457776e-06	3.92032057417058e-05	2.84926357301006
RNASE6	0.339951211226025	2.56149144935419	4.56011846657559	1.01682162035546e-05	4.03355306273706e-05	2.82121120713847
CSNK2B	-0.187197366216548	2.54485111454774	-4.55898460039378	1.02168487483261e-05	4.049006819294e-05	2.81666231096134
DVL3	0.205878331879275	0.0141581150812903	4.55803307745256	1.02578333970585e-05	4.0614032891854e-05	2.81284561624696
CEACAM4	0.446666406587017	0.692121965313548	4.55648610524439	1.03248041542273e-05	4.08405532943679e-05	2.80664179172578
SNX17	-0.243923711312825	1.25894940431161	-4.55382682867455	1.04409144568864e-05	4.12608375845792e-05	2.79598106200983
COX8A	-0.196569150104571	2.34443455522323	-4.55344491527956	1.04576927137876e-05	4.12731109875355e-05	2.79445040733779
PDAP1	-0.226430262552088	0.25196175026	-4.55330730688916	1.04637445060395e-05	4.12731109875355e-05	2.79389891655148
TNFSF14	0.328123856712608	0.514956486661935	4.54984988066622	1.0616909149063e-05	4.1837819951816e-05	2.78004684120667
AKR1C3	-0.538042479563475	0.513930859554194	-4.54924375464103	1.06439823380645e-05	4.19050480571965e-05	2.7776192462765
RPL37A	-0.298356619792574	1.99280125867548	-4.54321797451988	1.09167736687564e-05	4.29386257554001e-05	2.7534988884696
MRPL28	-0.289825319428664	0.665815262527742	-4.54148834558889	1.0996311721255e-05	4.32108587356357e-05	2.74657995525442
TBC1D20	-0.235162159970922	0.750565573137419	-4.53865169090252	1.11279675010917e-05	4.36871894859933e-05	2.73523702901052
LRMP	0.215685679368616	2.04240443770839	4.53565237686855	1.12688244996329e-05	4.41866453268247e-05	2.72324959474114
UBE2R2	0.21511400185666	1.87302751245613	4.53549410019094	1.12763051873474e-05	4.41866453268247e-05	2.72261717535787
PEA15	-0.301259736536091	0.478414014347742	-4.53327845352549	1.13815277829905e-05	4.45572439399581e-05	2.71376598963101
DENND2D	-0.263449476592081	1.20163907076	-4.52858991915159	1.16073178036622e-05	4.53987149610526e-05	2.69504693271483
PDCD6	-0.221909877769346	0.836031811683226	-4.52806007643299	1.16331036945442e-05	4.54570858652356e-05	2.69293246234743
LILRB2	0.254293006920626	2.59206031129871	4.52357996181605	1.18533552355609e-05	4.6274525803006e-05	2.6750610437778
EXOC8	0.381657720740386	0.994387826697419	4.52177075016016	1.19434338540284e-05	4.65827312946028e-05	2.66784785707701
BRD9	-0.188217413358451	0.963961246867742	-4.51955764475086	1.20545188716333e-05	4.6938260251942e-05	2.65902739539716
PAPSS1	0.447798428338653	1.07950081762258	4.51938993587222	1.20629773325394e-05	4.6938260251942e-05	2.65835911721205
PBXIP1	0.237902109513042	0.614390849284516	4.51927846160577	1.20686027424593e-05	4.6938260251942e-05	2.65791493053096
PSMD4	-0.244344602981323	1.36097470318	-4.51906361335941	1.20794519214675e-05	4.6938260251942e-05	2.6570588578097
MEGF9	0.311345124789302	2.1496906056871	4.51694761284479	1.21868066339657e-05	4.73114895762027e-05	2.64862922952332
OCIAD1	-0.218072171533274	0.965013635608387	-4.51574130583178	1.22484190180245e-05	4.75066112978987e-05	2.64382495736267
MYADM	0.249865681884673	2.72160586133742	4.51271779150634	1.24041670358465e-05	4.80661472639054e-05	2.63178776515717
KLF3	0.23700183652037	0.327448724310968	4.50842650100959	1.26285000875197e-05	4.8890169163987e-05	2.61471397152808
TIPARP	0.258977804337491	0.881171751453548	4.50638636531147	1.27365165810325e-05	4.92627743915167e-05	2.60660125510346
CDCA4	-0.199095505207506	0.508168719213548	-4.49786948910543	1.31971378138835e-05	5.09582556611303e-05	2.57276398328553
SSR1	0.159453614938475	1.52153156391032	4.49783158507282	1.31992232106727e-05	5.09582556611303e-05	2.57261350212601
NFKBIZ	0.205670524609377	1.29640740114903	4.49395655522855	1.34141016553056e-05	5.174010638475e-05	2.55723457645282
PIK3R5	0.162737934960344	1.41494684006194	4.4876366996323	1.37717958345799e-05	5.30708706885056e-05	2.53217476084786
CEP63	0.195132482809929	0.836093085968387	4.48268016964549	1.40587358205632e-05	5.41267795851488e-05	2.51253993096676
RASSF5	-0.240151412957507	1.49044414960065	-4.48018942704523	1.42050925143069e-05	5.46399928054911e-05	2.50267941664256
ETS2	0.289367874984929	0.462559520654839	4.47378985966246	1.45878897308164e-05	5.60608985523108e-05	2.47736382049784
CCT7	-0.214295482676301	1.3060092844729	-4.47347275901135	1.46071133937746e-05	5.60832748192173e-05	2.47611015215083
HDAC3	-0.158682947703842	0.872774972934839	-4.46986110861322	1.48277909184148e-05	5.68783730463481e-05	2.46183621866518
EZH1	0.20294985487764	0.0727197871141936	4.46452117448669	1.51599586269934e-05	5.80992919908127e-05	2.4407481268854
DDX26B	-0.267857738798877	0.574418363075484	-4.46157791009934	1.5346092321284e-05	5.87588255851542e-05	2.42913313873362
VPS41	0.221094913411998	0.0588520253477419	4.46060061105407	1.54083822057604e-05	5.89433999370267e-05	2.42527774093953
ACLY	0.20993450063288	0.667754827987097	4.45634007086849	1.56827892592098e-05	5.99383315523224e-05	2.40847775992271
RBM7	0.273441986312667	0.658191826276129	4.45462232947814	1.57947481785405e-05	6.03111506634965e-05	2.40170795458996
RASGRP4	0.171544921846413	0.962146883604516	4.45235665550715	1.59435969568023e-05	6.08240230302805e-05	2.39278178204097
TOPORS	0.445451112027876	0.808131409354839	4.45034960374811	1.60765815843648e-05	6.12754953830299e-05	2.38487745588585
NUDT9	-0.232544082758747	0.403482539024516	-4.44878676213395	1.61808718573359e-05	6.16168778188816e-05	2.37872446668129
H3F3A	0.160641004735638	2.95809466161484	4.44629084884997	1.63487782585178e-05	6.21996700108155e-05	2.36890140246677
PLAUR	0.309184409310874	1.4696344428	4.44491898012483	1.64417799396004e-05	6.24966839666011e-05	2.36350401635337
PRR5	-0.357039978321966	0.456295840216774	-4.44378225073091	1.65192264649327e-05	6.27340859852482e-05	2.35903272558419
ETV6	0.22818995636182	0.655041022985806	4.44272744558546	1.6591405247886e-05	6.29510706821423e-05	2.3548844754027
PIN1	-0.2469514139237	0.434555217321935	-4.43904414011331	1.68458355580847e-05	6.38585342487179e-05	2.34040507368981
FH	-0.256328012374468	0.155600229768387	-4.43774408501068	1.69365319277883e-05	6.41442408305828e-05	2.33529666816804
RABGGTB	-0.351727089199685	0.746068180314194	-4.43661329899254	1.701580130011e-05	6.43861920804343e-05	2.33085432966707
MRPS34	-0.191099967670843	0.507315865928387	-4.43147405187459	1.73805872484801e-05	6.57070981344977e-05	2.3106756740553
HMGN1	-0.256146666034575	2.01875155000323	-4.42698874112796	1.77050934797242e-05	6.68734803363229e-05	2.29307948150627
SBF2	0.214488650655713	0.226899098056129	4.42607542552804	1.77718809719929e-05	6.70652135868261e-05	2.28949817758052
DHRS7B	0.218453881201812	0.397328619759355	4.42349728025525	1.79617214001504e-05	6.77205441978644e-05	2.27939182517451
ADAR	0.152339368494742	2.91151807374774	4.42313872655783	1.7988277297032e-05	6.77596224015113e-05	2.27798665434858
IRAK1	-0.18664339757305	0.20329596498129	-4.42275205103112	1.80169583223937e-05	6.78066282187208e-05	2.27647137348155
SF3B5	-0.244726705487275	1.80347257558903	-4.42155192311056	1.81062561846803e-05	6.80814754113991e-05	2.27176904059906
TRAPPC5	0.340865777963968	1.77141791633419	4.42101228216447	1.81465477994319e-05	6.81717257994817e-05	2.26965494685763
FPR1	0.288735226839775	1.71061467088774	4.41308954372688	1.87481067091392e-05	7.03684543298184e-05	2.23864000591962
TBRG1	-0.134634521369503	0.368569145285161	-4.41147124777716	1.88733174462123e-05	7.0774940423296e-05	2.23231023301749
MRPL51	-0.27101347748424	1.24920847510645	-4.41047299318732	1.89509548979798e-05	7.10024585926996e-05	2.22840658041601
SNX3	0.246021742033136	2.00535192618774	4.40806816709364	1.9139248815538e-05	7.16437891708646e-05	2.21900538772961
N4BP1	0.262996878870056	1.21777556224	4.40778249309029	1.91617357796413e-05	7.16638643769425e-05	2.21788886717356
GLRX	0.278222265956875	2.32656131761484	4.40595390491981	1.93062767607974e-05	7.21399716463723e-05	2.21074339859449
DENND1A	0.267320644832506	0.431261795428387	4.40383982626019	1.94746909066447e-05	7.27043545444318e-05	2.20248521633403
TMEM50A	0.175088847713041	2.17480833254968	4.39786370174079	1.99584415564624e-05	7.44439197092647e-05	2.17915752394855
CMTM3	-0.200600774386111	0.0390559459019355	-4.39556751444501	2.01473659777964e-05	7.50816799795884e-05	2.170200971869
SSH3	0.225981660770784	0.451529135387097	4.39376983955426	2.02964725418478e-05	7.55700512345492e-05	2.1631914748482
ATG3	0.268389793181127	1.02883710641742	4.39274204079597	2.03821983682134e-05	7.58217779297537e-05	2.1591848858977
ACSL5	-0.156330602347183	1.23671697406516	-4.39247942893342	2.04041578474753e-05	7.58360573638403e-05	2.15816128362735
DCP1B	-0.187507790656225	0.250573151858065	-4.39152672206611	2.04840137839117e-05	7.60653040689178e-05	2.15444824657086
IMP4	-0.263265111012332	0.576658209865806	-4.3891089816563	2.0688019585723e-05	7.67547535161796e-05	2.14502827696561
FCN1	0.278387045960185	2.55250107654323	4.38878583601102	2.07154336841013e-05	7.6788387925566e-05	2.14376954794339
SHFM1	-0.344559607250729	0.49728661324129	-4.38816719139108	2.07680139016703e-05	7.69151665296373e-05	2.14135998220302
USP8	0.306546187112865	0.965125264804516	4.38609246152911	2.09452885797061e-05	7.75031235243767e-05	2.13328103130876
RBM4	-0.234912909292356	1.21755294982903	-4.38551981883203	2.09944733779695e-05	7.76164938929351e-05	2.13105169933837
PRNP	-0.3244170693355	0.295239872	-4.38487657645841	2.10498544103077e-05	7.77525513743493e-05	2.128547789884
GRN	0.334490626147735	1.46693044183677	4.3804578958229	2.14341003682572e-05	7.91020370733301e-05	2.11135522693946
CSRP1	-0.232662072443558	1.02081768896129	-4.37960988927674	2.15086094033364e-05	7.93070752008483e-05	2.10805728380769
C9orf142	-0.346496126888968	0.320724779634194	-4.37768800438065	2.16783957271105e-05	7.97987148630939e-05	2.10058481802962
SLC45A4	0.310557688223365	0.978162016896129	4.37766900113569	2.16800809556363e-05	7.97987148630939e-05	2.10051094446653
LRRC4	0.29068485872376	0.965685398773548	4.37622390105666	2.180860342024e-05	8.02012348978072e-05	2.09489397067581
RPS9	-0.242731054525414	1.0715457823871	-4.37104418175216	2.2275312006141e-05	8.18113612746349e-05	2.07477278962426
TREM1	0.306255686675453	2.37033181189226	4.37093192557121	2.22855321034848e-05	8.18113612746349e-05	2.07433692477715
SNX9	-0.235438016667593	0.350279638805806	-4.36634513687826	2.27069995787176e-05	8.32451451554569e-05	2.05653497730731
UQCRFS1	-0.198680544207309	1.97214993034258	-4.36587777276084	2.27503717240103e-05	8.32451451554569e-05	2.05472189552953
CTRL	0.272749667134299	0.406941712600645	4.3658538029241	2.27525983077343e-05	8.32451451554569e-05	2.05462891158491
SLC20A1	-0.227196774456207	1.75875867389935	-4.36582082353595	2.27556621404642e-05	8.32451451554569e-05	2.05450097838406
PGM1	0.27607463748093	1.45573182059419	4.36515049987589	2.2818022139421e-05	8.34003691296742e-05	2.05190083185135
SERINC5	-0.232468788186781	1.65143372516258	-4.3587203005799	2.3424621476486e-05	8.55427930882147e-05	2.02697435460531
RCN3	0.257171227673247	0.324778374572258	4.35748034143072	2.3543362295519e-05	8.59014570241909e-05	2.02217100157633
TMEM69	-0.208506794114362	1.06853237447097	-4.35297463394097	2.39797234083705e-05	8.74173714843471e-05	2.00472581558651
PNMA1	-0.25185807167502	0.88082363929871	-4.3508942395947	2.4183813252435e-05	8.80800572806821e-05	1.99667572695004
DPY19L3	0.269186806975177	1.16287720853548	4.35069344068307	2.4203599969602e-05	8.80800572806821e-05	1.99589889504242
LEPROT	0.22644403330723	0.3350516332	4.34921622179925	2.43496437179135e-05	8.85345429708669e-05	1.99018483445126
LY6G5C	0.304756271234574	0.0122926305587097	4.34844630382792	2.44260959804561e-05	8.87354268040006e-05	1.98720730254895
CBL	0.290179532077167	0.887456108687742	4.34744541091851	2.4525828557097e-05	8.9020461848613e-05	1.98333713124434
RNF175	0.265175117000473	2.56172957210774	4.34335986351178	2.49369980705376e-05	9.04344340772961e-05	1.96754672186497
CRISPLD2	0.500095970046552	0.0786331983025806	4.33349109121156	2.59576752880269e-05	9.40544338358378e-05	1.92945257974305
SNIP1	0.206057269546355	0.539722748876774	4.33080163608569	2.62427131987985e-05	9.50049781461693e-05	1.91908290579561
RALBP1	0.266999199089816	1.59128399712387	4.32919254544812	2.64146843748208e-05	9.5544904156115e-05	1.91288118993706
NVL	-0.193018946169503	0.445793111679355	-4.32845632635514	2.64937278509541e-05	9.57269020737709e-05	1.91004427750063
NDUFB5	-0.240740800857662	1.95578489395161	-4.3282980767964	2.65107477905616e-05	9.57269020737709e-05	1.90943453555263
RBPJ	0.171376699924921	1.48698645549806	4.32730355745293	2.66179500904749e-05	9.60311389039976e-05	1.90560301364868
TNFRSF1A	0.263337453214441	2.26643749749032	4.32670644269328	2.66825147222564e-05	9.61811577197615e-05	1.90330288003398
ERGIC1	0.335894191839736	0.476689018951613	4.32284504241799	2.71036827307903e-05	9.76152428815467e-05	1.8884344877609
LCP2	0.180513893257388	1.04907901817742	4.32212595399769	2.7182816253231e-05	9.78160670849283e-05	1.88566677848239
RNF38	0.1903463854737	0.261240462829032	4.31803536961311	2.76372087654132e-05	9.93657377003902e-05	1.86992936735038
TTC19	-0.270185910056797	1.19260080577161	-4.3171749718894	2.77337075368599e-05	9.96270953148143e-05	1.86662071443425
CAB39	0.237977275499193	1.22503541044645	4.31598047969974	2.78682132515569e-05	0.000100024418917466	1.86202816456608
TSSC4	-0.248574078675374	0.367638296389677	-4.31500727021492	2.79782640562238e-05	0.000100323295070253	1.85828713613936
PYCARD	-0.277024567788671	2.31052853552	-4.3148205277268	2.79994285883048e-05	0.000100323295070253	1.85756937185754
SDCBP	0.230555113762904	2.93744079339677	4.31441205597052	2.8045776466365e-05	0.000100403399924498	1.85599945324003
PRKCH	-0.274707858071355	0.0910791875670968	-4.31253278158763	2.82599614905011e-05	0.000101083708408331	1.84877816651612
KPNB1	0.185984517524407	1.98360775587226	4.30935614579417	2.86255835223328e-05	0.000102304070914571	1.83657728465459
UBL5	0.261462927721276	1.77012418928452	4.3090847917013	2.86570252005927e-05	0.000102329053297338	1.83553539127507
MGST2	0.310400176444661	1.22171006965355	4.30876135919638	2.8694544471404e-05	0.000102375676566774	1.83429360475146
ROCK1	0.222680290055595	0.0338930324651613	4.30755320873305	2.88351113562431e-05	0.000102789557943677	1.82965568254954
RPLP1	-0.221145093721138	0.780711303535484	-4.30617685065395	2.89960541467019e-05	0.000103275307748041	1.82437328401522
SAP130	0.213716087486742	0.398976520087742	4.30448991987068	2.91944891966387e-05	0.000103893654156406	1.81790073724283
PSMB7	-0.194560418354354	1.05597340010258	-4.30421138039157	2.92273791051542e-05	0.000103922329273636	1.81683220774418
BOLA2	-0.215578597608747	0.696048291458064	-4.30280713921313	2.93937338757036e-05	0.000104359051863869	1.81144610659509
AMIGO1	-0.327263292511387	0.440174195784516	-4.30275374659602	2.9400076976703e-05	0.000104359051863869	1.81124134146669
SSNA1	-0.212801764756205	0.582116799674193	-4.30128312955512	2.95753050391516e-05	0.000104892077617669	1.80560219061968
MAP4	-0.199274434256383	0.143912533682581	-4.30082716718381	2.96298374027675e-05	0.000104996502566115	1.80385409009209
FUNDC1	-0.183806450629098	0.505730229268387	-4.29750362646234	3.00302519160273e-05	0.000106325384321975	1.79111648382193
NOL11	-0.277700589927207	0.882393873122581	-4.29442412577733	3.04058944227807e-05	0.000107564385595382	1.77932110764221
SELO	-0.213184193367849	0.462229449812258	-4.29059924246731	3.0878738681441e-05	0.000109144866031952	1.76467999622236
LMBR1L	-0.201983106415622	0.694222167244516	-4.29002127845819	3.0950799031109e-05	0.000109307252274423	1.76246852791931
NIP7	-0.211337704533678	0.225054121884839	-4.28953465984562	3.10115955218551e-05	0.000109429618262195	1.7606067576995
RNPC3	0.277535830168144	0.239139208841935	4.28560945839488	3.1506202969519e-05	0.000111081263207613	1.745595300862
FBXL20	0.239740568080299	0.0477345848083871	4.28529263490363	3.154645363955e-05	0.000111129552593869	1.74438412146121
TRIM41	-0.176303299184772	1.10514735983742	-4.28172286496305	3.20033951425589e-05	0.000112644414357955	1.73074219696945
OXA1L	-0.183965204170881	2.35975852596968	-4.27926283932961	3.23219731526276e-05	0.000113670132473736	1.72134640668999
ABCA5	-0.271762399612352	0.260106887132903	-4.27832758928549	3.24438859016836e-05	0.000114003075145714	1.71777544496881
DPAGT1	-0.167677030688554	1.0646371622271	-4.27511647175212	3.28658301338431e-05	0.000115388841535347	1.70551948925207
SRGN	0.20779315747896	2.12828857580387	4.27401478483331	3.30118015525814e-05	0.000115804182311444	1.70131632947822
PDZD11	0.244252151320528	0.647791927029032	4.27293912369524	3.31549242976685e-05	0.000116208842701627	1.69721329038854
TDRD3	-0.192133126212116	0.251706398244516	-4.27230301135388	3.32398423806031e-05	0.000116408987751317	1.69478726600962
RALY	-0.233680224362076	1.91748719087935	-4.26693465455634	3.39648475632773e-05	0.000118848567769495	1.67432465385985
LIMK2	0.195276113647065	1.40856698173548	4.26477108161946	3.4261307373891e-05	0.000119785773901198	1.66608350404467
CCNK	0.2240439584579	0.755778831005806	4.26405419989923	3.43600828570653e-05	0.000120030840364623	1.66335359846416
ANAPC4	-0.288234272525847	1.6497495337929	-4.26314229748595	3.44861238139292e-05	0.000120370665689152	1.65988157397057
FXYD6	0.305795438735737	0.411780138811613	4.26172341278972	3.46831204474589e-05	0.000120957382560513	1.65448040873071
NONO	-0.1969352825724	1.5775543190129	-4.25899027259608	3.50656316986101e-05	0.000122090211333772	1.64408037797616
TBL1X	0.279945973594602	0.53345486255871	4.25898557593024	3.50662924786603e-05	0.000122090211333772	1.64406251097057
FAM103A1	0.246339474009869	1.25444750620194	4.25568803659419	3.55331856527053e-05	0.000123515284631927	1.6315219024869
NUDT17	-0.174056080442888	0.104456160698065	-4.25567794014907	3.55346243003203e-05	0.000123515284631927	1.63148351732782
MANSC1	0.281960188877778	1.66481260771806	4.25398579619742	3.57765291915928e-05	0.000124189629640541	1.62505126185604
TUFT1	0.285419571877344	0.287068307449677	4.25390597391598	3.57879792942635e-05	0.000124189629640541	1.62474788782726
NDUFB10	-0.265657469162628	1.57673761222581	-4.25047072167966	3.6284090823849e-05	0.000125806893204481	1.61169608350264
FKBP3	-0.26415953777437	1.12267445628	-4.2459528923617	3.69465879253594e-05	0.000127997906016249	1.59454390131913
STAU1	0.204783463457899	2.07758287663484	4.24211774976315	3.7518058187819e-05	0.000129870201419374	1.57999493835045
OPN3	-0.188641499237077	1.04854182745677	-4.24054289786167	3.77551700359119e-05	0.000130582964132472	1.5740236176337
MRFAP1	-0.160661565457603	2.69531618268129	-4.23575484419985	3.84849177032092e-05	0.000132997011220422	1.55587970946962
HIGD1A	0.305906887433649	0.859710756032903	4.23307490414574	3.88992467636284e-05	0.000134317943651637	1.54573142195032
BCL11B	-0.24842838341249	0.422119678003871	-4.23112353275218	3.92036215904862e-05	0.000135257342420597	1.53834526046162
CALM1	-0.403783151458255	0.700695649959355	-4.22942575413629	3.94702960643044e-05	0.000136065229842763	1.53192117898807
GMEB2	-0.203762346974645	1.01990978219419	-4.22805442091252	3.96869627982346e-05	0.000136699538527253	1.52673380346975
HP1BP3	-0.128617822849271	1.40079580179548	-4.22774056330671	3.9736711390788e-05	0.000136758336488855	1.52554675480146
POLM	-0.208600240659811	0.0186599400445161	-4.22300861882147	4.04940358651411e-05	0.000139250238369446	1.50765844510712
C1orf162	0.184106481079178	2.53084445589161	4.22206709539321	4.06463623224401e-05	0.000139659299112817	1.50410107745656
CDK7	-0.180339322751103	1.20032143633355	-4.21849233859481	4.12297255325774e-05	0.000141547499059751	1.49060028605095
TLR1	0.361005708238475	2.33441904537742	4.21520678920056	4.17729586227058e-05	0.000143294944127888	1.47819977440977
IFIT5	0.305812936380831	1.31314531932129	4.21152381724763	4.23900499056403e-05	0.000145292677195008	1.46430843529875
RBM22	0.161987045208885	1.02485004138645	4.20997467278892	4.26522129277786e-05	0.00014607161301371	1.45846830228839
CCDC47	0.157850394473877	1.06085589799806	4.20622020040619	4.32940423982101e-05	0.000148148460700335	1.44432138854686
ZRANB1	0.265672035178802	0.874201732366452	4.20567761736147	4.33875587064633e-05	0.000148347167636069	1.44227775875394
CRIPT	0.206036742550552	0.841484549127742	4.20509745076191	4.34877666591017e-05	0.000148568410994564	1.44009280366167
GOLGA7	0.125950457922242	1.4766342181671	4.20483628465909	4.35329482771817e-05	0.000148601458841766	1.43910930909615
LRPPRC	-0.204665997354768	0.205214796497419	-4.20329847578591	4.37999014106419e-05	0.000149390861779573	1.43331924410525
ADIPOR2	0.231822706817001	1.41180535955032	4.19990155251524	4.43951503824456e-05	0.000151297804845712	1.42053534054484
ZNF274	-0.160180789736328	0.848152317475484	-4.19740132581496	4.48382095987701e-05	0.000152683406973843	1.4111313120716
ASAH1	0.143749557284672	0.998845010296774	4.19696786483548	4.49154515019108e-05	0.000152822084988209	1.40950140262502
NCOA1	0.239974118902718	1.9361395681071	4.19478710546312	4.53059951620803e-05	0.000154025661862962	1.40130330159276
SNAPC5	-0.14318628253554	0.593823672476129	-4.19433970633352	4.53865190180657e-05	0.000154174173774842	1.39962182013264
TMEM14A	-0.350910505561485	0.402096950375484	-4.1937946293683	4.54848082895628e-05	0.000154382743464574	1.39757342486334
AP2S1	-0.31221739241113	0.988042297269677	-4.19065294725505	4.60553060588585e-05	0.000156192427760391	1.38577114918847
BSDC1	-0.175878518126379	0.193684591380645	-4.18993077932421	4.6187409329448e-05	0.000156513609752016	1.38305919793692
EEF1D	-0.139584849487431	2.83934301174129	-4.18687272856768	4.67508369406963e-05	0.000158176613989677	1.37157946248778
MTO1	-0.205602531849173	0.418020182772903	-4.18685697376232	4.67537566320741e-05	0.000158176613989677	1.37152033724731
SAP18	-0.153077766411368	1.50608636228194	-4.18382412403637	4.73190688249805e-05	0.000159959857053751	1.36014185271242
IDS	0.220364718938593	0.542342602905806	4.17754115457837	4.8511076966469e-05	0.000163857027525967	1.33659071022438
MAP4K1	-0.281393521564992	0.992134132250323	-4.17546875751756	4.89105168071109e-05	0.000165000828221099	1.32882872435007
CYP4F2	0.292876817568853	0.414411503632258	4.17537552233011	4.89285610089329e-05	0.000165000828221099	1.32847959234267
GTPBP8	-0.218612451637017	0.0676438760322581	-4.17492060365556	4.90166947584101e-05	0.000165164949729425	1.32677617611636
KYNU	0.341450828020587	0.165720466164516	4.17448385159023	4.91014519161329e-05	0.000165317438671775	1.32514092337643
ASGR2	0.412412119619661	0.942827138591613	4.17420934228122	4.91547956075872e-05	0.000165364002908161	1.32411319724405
ATP7A	0.170424520292868	0.413308172885806	4.17160786817252	4.96630844397579e-05	0.000166939765767379	1.31437631041662
FBL	-0.280601107282821	2.07213247811742	-4.16944970477241	5.00885699751885e-05	0.000168234883905428	1.3063023484404
E4F1	-0.210568716690386	0.385741587024516	-4.16736251718817	5.05033786571658e-05	0.000169492092766831	1.29849709692534
BCL6	0.289006510335048	1.78365629032	4.16613787664658	5.07482921505814e-05	0.000170177566226108	1.29391888473521
LYSMD1	0.23944693562301	1.29510107181742	4.16408384686285	5.11616268250879e-05	0.000171426267624494	1.2862424919561
KIAA0513	0.287011192564697	0.212156220510968	4.16123751068954	5.17397251621495e-05	0.000173224599842876	1.2756100753595
YARS	-0.244050772805181	0.339721702398065	-4.15893852029792	5.22112128435191e-05	0.000174663409872204	1.26702650690693
ZNF182	-0.199551646123483	0.170116454939355	-4.15738870421345	5.25313725679904e-05	0.000175594084821917	1.26124221931739
CDC42SE1	0.23393973031249	1.49812179381677	4.15670636501238	5.26729242607159e-05	0.0001759267262818	1.25869611255388
FGL2	0.21769370520861	2.57750195268516	4.15577242307691	5.28672626530521e-05	0.000176435003351693	1.25521170864773
DIABLO	-0.175730733543637	1.49332664332581	-4.15305951888937	5.34356718769175e-05	0.000178189869964064	1.24509381038665
AAAS	-0.18161974700593	0.130471521743226	-4.15220711187209	5.36154722632697e-05	0.00017856096881332	1.24191581374617
LILRA6	0.393825902786229	0.49218958754	4.15193002735034	5.36740429213183e-05	0.00017856096881332	1.2408828827197
GCDH	-0.149270804745331	0.0157805503458065	-4.15192570113799	5.36749578894041e-05	0.00017856096881332	1.24086675566394
MYO1G	-0.308931882250099	0.0292596681774194	-4.14961989119319	5.41647515922815e-05	0.000180047248144319	1.23227318092589
PTPN4	-0.283132495497774	0.0900429672864516	-4.14847975115369	5.44085134707096e-05	0.000180713991170571	1.22802538217506
IL18R1	0.534852579187943	1.16534725710968	4.14664147333957	5.48037480278056e-05	0.000181882383422971	1.22117851640397
IL13RA1	0.302668368087844	1.29533372545935	4.1443012697833	5.53108715665817e-05	0.000183419966328165	1.21246569654996
TMEM59	0.213384717132152	1.23192600691871	4.14403919626966	5.53679416599508e-05	0.000183463844692711	1.21149021551694
BRE	0.198412372553546	0.844336788905806	4.14352833511013	5.54793505730349e-05	0.000183687564990626	1.20958884796697
WWC3	0.228700726674862	1.65832765824387	4.14295555313992	5.56045181247302e-05	0.000183956449290115	1.20745724187517
CASP6	-0.186491632942041	0.263282925049032	-4.1427237009557	5.56552605100808e-05	0.000183978882491855	1.20659447203267
C10orf54	0.255475417041233	2.38050016081226	4.14204581164196	5.58038751911075e-05	0.000184324560122166	1.20407212826706
DHTKD1	0.224178792309436	0.688243179213548	4.13957287344181	5.63492447189848e-05	0.000185979171253116	1.19487343510554
ALAS1	0.176921644451458	0.540529057408387	4.13790356447872	5.67202630183533e-05	0.000187056186549889	1.18866652948265
ZNF18	0.188216829982585	1.25122818491484	4.13684796301241	5.69560838190636e-05	0.000187685992742347	1.18474257851744
SDHA	-0.185909557216213	1.5610241172871	-4.13540064966105	5.72809370237772e-05	0.000188607963370974	1.17936383753308
C6orf1	-0.195193679610619	0.355220136735484	-4.1345725137326	5.74676102647691e-05	0.000189073859243757	1.17628686431175
HMGB2	0.390560552584653	0.0889337876845161	4.13322072176491	5.77735729519347e-05	0.000189931188376942	1.17126528911755
ARRB2	0.164553724355004	2.1954260511871	4.13079894519025	5.83256127379234e-05	0.000191567512247317	1.16227228328818
RAB11A	0.202436474941667	1.11527331237226	4.13047282382062	5.84003356719687e-05	0.000191567512247317	1.16106159040411
BTBD10	0.209311061976241	1.57812145944968	4.13043661828766	5.8408636948047e-05	0.000191567512247317	1.16092718573121
MRFAP1L1	-0.192509682720645	2.11195422327419	-4.12920228011358	5.86923241811e-05	0.000192347201799455	1.15634555700772
SPATA1	0.291566624808924	0.687090053705161	4.12745139346906	5.90969896541135e-05	0.000193521832318048	1.14984848670862
TLN1	0.268526308170902	0.619327991696774	4.12523245379597	5.96136644266878e-05	0.000195061130278099	1.14161778030875
WTAP	0.149610336169267	0.278020507739355	4.12418871427566	5.98581871867999e-05	0.000195708213575592	1.13774747122137
ZNF232	-0.218614848639385	0.0779834264754194	-4.12302149376752	6.01327740260137e-05	0.000196452505307469	1.13342021305905
PRKAR1A	0.299451391010441	1.42158455045484	4.12247207396323	6.02624405386999e-05	0.000196691228552066	1.1313836798849
CMTM2	0.264479345349803	2.79020441875355	4.12231379981624	6.02998437831065e-05	0.000196691228552066	1.13079704595774
SIPA1	0.252755380684536	1.11987689683935	4.11909830494644	6.10645493115184e-05	0.000199030481984972	1.1188829247462
PPM1A	0.223501162068341	0.981829005765806	4.11563723169028	6.18980125535797e-05	0.000201590025320413	1.10606724188432
RPLP2	-0.216265894508157	1.10321402625355	-4.11461714921959	6.21457262658216e-05	0.000202208510569828	1.10229172891258
ANXA7	0.132878639398247	1.7778855053129	4.1144576146703	6.21845527128719e-05	0.000202208510569828	1.10170133031483
WDFY1	0.233214039395981	1.22287187798387	4.11149545898953	6.29096872093836e-05	0.000204407640505645	1.09074246043448
TMEM127	0.211239843755023	1.43027252680323	4.11061498250475	6.31267806773635e-05	0.000204953900026972	1.08748625164183
CST7	0.290855544757072	2.92070225607548	4.10983701834631	6.33191938663343e-05	0.000205419245217526	1.08460962491309
CASP4	0.162546790268165	2.15500393762	4.10857883101108	6.36315668066807e-05	0.000206127386979679	1.07995823687001
APOA1BP	-0.255752529616667	0.798099212828387	-4.10849918804646	6.3651389414451e-05	0.000206127386979679	1.07966384370256
UBE2Q1	-0.150276548323778	0.334939275251613	-4.10836325576908	6.36852356904958e-05	0.000206127386979679	1.07916139269352
USP11	-0.205265070407013	0.512820294129032	-4.10732607597358	6.39440536712809e-05	0.000206805150397458	1.07532807139963
ZNF266	-0.27665024019675	1.50968904140258	-4.10704014524387	6.40155813960065e-05	0.000206876608604083	1.07427143479545
HP	0.726548046944404	0.88556409144129	4.10512941050029	6.44955321125435e-05	0.000208266822446755	1.06721197244866
ATP2B1	0.228556064150414	0.985790969325806	4.10345071523805	6.4920033022366e-05	0.000209459438402454	1.06101199540231
NKTR	-0.229275391598089	0.0209556366825806	-4.1032736711089	6.49649584340229e-05	0.000209459438402454	1.06035823200033
LYPLA2	-0.205856879456679	0.107556571217419	-4.10123612962587	6.54841324811836e-05	0.000210970819425522	1.05283592505229
THAP11	-0.240164775248404	1.14411368833097	-4.1001659443773	6.57584054541695e-05	0.000211691482173615	1.04888616324369
ACTN1	0.331305587310382	0.757754236229032	4.09753436710305	6.64375155216064e-05	0.000213713299352746	1.03917726446581
GNAQ	0.229189626483334	0.860861559562581	4.09563962658421	6.69306189713533e-05	0.000215134132407921	1.03218995241641
NUPL1	0.183407970259397	0.192033584816774	4.09440105922332	6.72548417957302e-05	0.000216010370617905	1.02762384605308
PAQR8	-0.265735896322518	0.766699501523871	-4.09412089593724	6.73283886039902e-05	0.000216080756370935	1.0265911497157
SCCPDH	0.213613166016903	0.158346039838065	4.08724365924958	6.91580355223418e-05	0.000221782665640613	1.00125918378526
AQP3	-0.258306272778526	0.291466769087742	-4.08553132502124	6.96209213173768e-05	0.000223096137605836	0.994957230320589
CLTC	0.269760129837766	0.121840189206452	4.0852442782062	6.96988060851362e-05	0.000223174830502139	0.993901012280073
FOS	0.34236111806249	1.12152743862968	4.08438597007168	6.99321885845923e-05	0.000223750924485106	0.990743137474093
ZNHIT1	-0.186954251603171	1.87501182708323	-4.08319419987612	7.02574805465517e-05	0.0002246199817321	0.986359282603714
UNC5CL	-0.252376438603526	0.341928530912903	-4.0822429929308	7.05181474884742e-05	0.000225281257434553	0.98286106672655
SH3BP5L	0.268200167879551	1.49620558049871	4.0813229667973	7.07711481403043e-05	0.000225891688091617	0.979478149682872
CD81	-0.310411799924567	1.19506168890774	-4.08115591471904	7.08171791579932e-05	0.000225891688091617	0.978863968732107
CACYBP	-0.163010895404334	0.760150158234194	-4.07979361332571	7.11936285070132e-05	0.000226919524220754	0.973856111852858
TSPYL2	-0.232752582663022	0.100149808654839	-4.0792171309662	7.13535045480778e-05	0.000227256024759289	0.97173735386656
NUDT2	-0.306755260142435	0.931415398167742	-4.078634916576	7.15153181742808e-05	0.000227598179893053	0.969597774397996
DHX32	0.333612095138593	0.193095739629032	4.07792867229353	7.17120734963342e-05	0.000228048789099177	0.967002728799213
MCRS1	-0.15273101453814	0.813064408923871	-4.07773581785403	7.17658913365869e-05	0.000228048789099177	0.966294161676886
KCTD9	0.213026814496178	0.568211408447097	4.0771331741654	7.19343133630819e-05	0.000228410547363048	0.964080161099853
GRHPR	-0.235562169498188	1.33081026957484	-4.07531284377748	7.24453393947414e-05	0.000229858791028804	0.957394212742159
BZW2	-0.193737112982604	1.64728343842839	-4.07323766181067	7.30321385639838e-05	0.000231545075674449	0.949775156566553
ELF4	0.259083400602423	1.38002747743355	4.07264936359154	7.31993154767443e-05	0.000231899421097786	0.947615783273029
PIAS1	0.178852007795055	1.63856538435548	4.0721683622541	7.33362732137207e-05	0.000232157566867943	0.945850435100843
TALDO1	0.193375151256642	3.30073277913935	4.06205704279947	7.62725805776808e-05	0.000241270407949807	0.908779401214089
NAGA	0.212760645744878	0.611251157125806	4.06106697682616	7.65660505436372e-05	0.000242015801756134	0.905153541416388
GLMN	-0.302208713718499	0.151835999536774	-4.05797313711559	7.74900715522671e-05	0.000244751659959425	0.893827768656582
SAR1A	0.22050950081643	1.24135009824581	4.05654172809048	7.79211751911476e-05	0.000245927690931337	0.888590103895021
FAM8A1	0.297096724398484	1.80145010091032	4.0509441057078	7.96291142383259e-05	0.000251128743848827	0.868122234775188
PIGX	0.240849051676675	0.536015047157419	4.04984408233985	7.99689255546983e-05	0.000252010507113262	0.864102660220916
COX15	0.122686419418341	0.292705278058065	4.04198950114537	8.24358315764932e-05	0.000259589131036587	0.835427110567882
PUS7	-0.294678267187333	0.284361851905161	-4.0404492982825	8.29280061849547e-05	0.000260942636003034	0.829809424737519
MAF1	-0.363485377456166	1.40725082809677	-4.03719073142662	8.39785424742652e-05	0.000264049737231254	0.817929960321659
RSBN1L	0.211074872106797	0.468674371230968	4.03523945992241	8.46136813780484e-05	0.000265847039464814	0.810820109128358
CTBP1	-0.113230733838535	1.25560895062774	-4.03369962955427	8.51181282333487e-05	0.00026723133282563	0.8052113966173
UBE2B	0.209190102392257	0.737937767830968	4.0329425488774	8.53671977647422e-05	0.000267812385791189	0.802454426433914
CTCF	-0.188637791346276	1.93122162168323	-4.03076577078582	8.60872076994344e-05	0.000269868887057778	0.794529855236631
NAT10	-0.249039470003487	0.236139657260645	-4.02842857766248	8.68667246991777e-05	0.000272108714720104	0.786025161135216
HSPH1	-0.288024921251359	0.0538029640051613	-4.02799019584095	8.70136846749766e-05	0.000272365198477769	0.784430401958847
RBMX2	-0.179730489144385	0.427400841734194	-4.02425840922747	8.82743387230467e-05	0.000276104714167377	0.77086050135095
GATA3	-0.269508133971966	0.303277653473548	-4.02322134383568	8.86277561533178e-05	0.000277003106423925	0.767091234215377
MFAP1	0.194914437532664	0.805197833299355	4.02046650824169	8.95731303384471e-05	0.000279748918258508	0.757082478872345
TFPT	-0.187897645673069	0.271729443251613	-4.01799153360306	9.04306582846852e-05	0.000282216483908581	0.748095256662913
RELA	-0.197213639006048	0.399783712192903	-4.01771748092837	9.05260918479068e-05	0.000282250017168347	0.747100382918818
SEC61A1	-0.210132534226123	0.172424733013548	-4.01757343988528	9.05762898583248e-05	0.000282250017168347	0.746577503191597
GAS7	0.27341809812898	0.679194613923226	4.0138640508232	9.18781843709747e-05	0.000286081171395804	0.733117397313336
CHMP2A	0.19722728718952	2.23388889125806	4.01368222917176	9.19424553231437e-05	0.000286081171395804	0.732457888707787
FCGRT	0.210762084891175	2.24801920009871	4.01338428876926	9.20478650133941e-05	0.000286196370788302	0.73137724345644
PPM1D	0.189537593955733	0.564384709567097	4.00401631509396	9.54215844901883e-05	0.000296465724641008	0.697432425731073
NR3C1	0.125717013271907	1.37130805329742	4.00319937297264	9.57213153958895e-05	0.000297176338970176	0.694475301157838
HIST1H2AE	0.406782429074468	0.379850809193548	4.00294369950735	9.58153046030768e-05	0.000297247627697462	0.693549928634683
DNAJA1	0.21111414372892	1.49841024827742	4.00018023152397	9.68368244411652e-05	0.000300194155767612	0.683551035250463
CIRH1A	-0.197749352817888	0.948801055046452	-3.99970930532586	9.70119348664985e-05	0.000300514394830715	0.681847671795568
C12orf10	-0.251968628493854	0.16530719932	-3.99758417039866	9.78059112720831e-05	0.000302749806711293	0.67416298592497
SELT	0.324147622280595	1.08464821084774	3.99497425215505	9.8789483280052e-05	0.000305568357373997	0.664729832967012
CTSS	0.210329495001418	2.33717123459097	3.99414886111186	9.91024964912905e-05	0.000306310153483051	0.661747627741876
TBC1D1	0.195653352804393	0.87305313056	3.99184346505169	9.99817865826523e-05	0.000308799835312472	0.653420705125062
MTMR6	0.312156780743046	0.748460701052258	3.99046134603779	0.000100512493093186	0.000310210017400431	0.648430471750288
CD160	-0.567197806050906	0.727081099527742	-3.98997319531478	0.000100700573988409	0.000310561460679065	0.646668307642138
RPH3A	0.587634932527935	0.219265294983226	3.98978030637699	0.000100774985077767	0.000310562085825078	0.645972050753421
QRICH1	-0.163110242996434	1.75456540102774	-3.98468908963615	0.000102758080134173	0.000316440445446293	0.627604591993723
HIF1AN	0.177432260672676	0.929494118929032	3.98046706871167	0.000104430757968661	0.000321354942719741	0.612387428318816
NOC3L	-0.367898410151359	0.208795541290968	-3.98004235847772	0.000104600447908438	0.000321640613149754	0.61085740105391
HIGD2A	-0.232974989674606	0.733440242178064	-3.97318599397647	0.000107376473540433	0.000329934318477761	0.586175660524344
PSMB6	-0.192708968298483	1.79077989986258	-3.9728064890082	0.000107532160435206	0.000330170279839572	0.584810522878495
SECTM1	0.234928168487885	1.56165461825484	3.97148297363543	0.000108076799187896	0.000331519304865031	0.580050468639147
ZYX	0.258233543397418	2.00633819366065	3.97135414733236	0.00010812995248286	0.000331519304865031	0.579587211021386
CCDC22	-0.165896553696198	0.528330115192258	-3.9681454884504	0.000109461895050036	0.000335357269973939	0.568052880408369
TANK	0.284402135669957	0.337647605778065	3.96687166353527	0.000109994991683013	0.000336743994289252	0.56347591003474
CCM2	-0.19912204826576	0.403272484080645	-3.9646131742648	0.000110946254417549	0.000339348931090218	0.555363903555982
AMPD2	0.168286005164558	2.24385937295742	3.96446709916393	0.000111008049381722	0.000339348931090218	0.554839363362444
APLP2	0.152760627317572	1.97092321748387	3.95985587373718	0.000112975695216231	0.000345111886481698	0.538289068344612
CLIC4	0.256760005890347	0.209674531314194	3.95829927302879	0.000113647373456516	0.000346910472586082	0.532705781182277
RABEP1	-0.193042634197833	0.280103177676774	-3.95679147389147	0.00011430161760292	0.00034865325777567	0.527299250557241
NIPA2	0.142799359421355	0.996085127063871	3.95523021810208	0.000114982834926764	0.000350475720443195	0.521702816511733
ATF7IP2	-0.286982242756324	0.191229639810968	-3.9541977449186	0.000115435451719514	0.00035159924704961	0.518002835019064
LAIR1	-0.18021388880857	0.503855467603871	-3.95121745889295	0.000116751486776114	0.000355349070660392	0.507327087819915
CLEC4A	0.211666370213909	1.80895603322839	3.94626940585866	0.000118968043285617	0.000361832311882491	0.489617118893068
CCDC43	0.255114833315879	0.584474276694839	3.93969214328779	0.000121976496439316	0.000370712881335177	0.466104070124675
SPATA2	0.180309763090032	0.3353798542	3.93570834358391	0.000123833754532633	0.000376084370623419	0.451878026370907
RFC5	-0.102971497023266	0.356290566675484	-3.93402606730829	0.000124626090188148	0.000378021887250502	0.445874207007037
ZNF689	-0.184542290725768	0.0275292392741936	-3.93397042673064	0.000124652378591564	0.000378021887250502	0.445675669188095
QPCT	0.210165246487076	2.61302257357548	3.9336736628317	0.00012479267924049	0.000378173325576721	0.444616789232778
EMD	-0.232726857881974	0.0733793284503226	-3.93272979554205	0.000125239909661857	0.000378778559370789	0.441249422573147
UGP2	0.158665603522064	1.17742745796774	3.93270541170227	0.000125251483582706	0.000378778559370789	0.441162438906805
ARPC1B	-0.198698932055912	2.37757493997484	-3.93267920259685	0.000125263925010555	0.000378778559370789	0.441068944524012
BTN2A1	0.173965041102069	1.06310385835355	3.93145816432476	0.000125844855535956	0.000380260447955217	0.436713764732547
UBE2F	0.2093403456066	1.20018122641484	3.93040243469929	0.000126349203031399	0.000381508957205198	0.432949099742243
SKIV2L	-0.21779420661121	0.285575415622581	-3.92994344388791	0.000126569073288703	0.000381897311977809	0.431312626356459
HCFC1R1	-0.201813433542317	0.175723645494194	-3.92796178790413	0.000127522530957617	0.000384496968341229	0.42424908442732
WDR47	0.196329760136466	0.561673738571613	3.92285469070757	0.000130011367896168	0.000391718916231434	0.406058501691565
RAB37	-0.212486237196533	1.89783877438194	-3.92182205903169	0.000130520184094952	0.000392969043480126	0.402382811237407
SLA	0.221452870929472	2.14201703528065	3.92026146158119	0.000131292744720814	0.000395010881852342	0.396829315523279
HADHB	0.134212750503703	2.05989956589613	3.91858510980093	0.000132127453388447	0.000397236632493283	0.390865922727347
ARF3	0.256879361646355	0.994053958314194	3.9179522643907	0.000132443877658319	0.000397902101938309	0.388615206383163
SAMD9L	0.333661747757506	1.18118654571806	3.91621828059695	0.000133314570997048	0.000400230616658999	0.382449819042148
KIAA2013	0.165478457951556	0.680459571169677	3.91411601851684	0.000134377491573943	0.000403042947251423	0.374977982348561
LOC93622	-0.267656225366686	1.63609262340065	-3.9139850907055	0.000134443955642291	0.000403042947251423	0.374512749250639
GRK6	0.269785862771927	0.293785570544516	3.90942031972183	0.000136780855878318	0.000409755105118656	0.358300493430653
DCUN1D2	-0.145349570845863	0.399281819259355	-3.90866025109926	0.000137173699338403	0.000410638005530199	0.355602542046347
EVI2A	0.377526164455397	1.84054294381161	3.90537391694082	0.000138884631342409	0.000415462603408136	0.343942285553527
WDFY2	0.224586430293085	0.26443316948129	3.90504243687547	0.000139058328682673	0.000415685075383562	0.34276660766097
HCCS	0.220662046716903	0.369305429903226	3.90367073155865	0.000139779307990617	0.000417542044211799	0.337902380722228
RCN1	-0.210638177946455	0.690371469560645	-3.90016681085261	0.000141637166408972	0.000422789972483273	0.325483454204721
RHOG	0.260128430809652	2.29104599182194	3.89974939367865	0.00014186004896809	0.000423153460393057	0.324004616745468
CPSF2	0.144844441360599	0.0804841204658065	3.89652955829051	0.000143590541149796	0.000428010266888814	0.312601671702311
STX11	0.288491675297912	0.483056683645806	3.89621389953611	0.000143761267039923	0.00042821416552461	0.311484193640042
GSS	-0.17306113878883	0.716690981449677	-3.89512212121224	0.000144353250862069	0.00042967166063852	0.307619713887568
LEO1	-0.15590052389147	0.240319511404516	-3.89340759099377	0.000145287582218195	0.000432145367152199	0.301552729749943
POLD3	0.218092979525158	0.0115219664974194	3.89263119539238	0.000145712566456864	0.000433101626862198	0.298806123792474
DYNC1LI2	-0.165067447893893	0.691850086508387	-3.89173354526851	0.000146205395956822	0.000434258042639673	0.295631125782409
FAM53C	0.28484295130124	1.90354188302129	3.88835665492424	0.000148073610498833	0.000439495077969941	0.283692432961476
ABHD2	0.234019409216352	0.683378247190968	3.88725880142721	0.000148685853223077	0.000440999500877801	0.279812910125888
GRWD1	-0.213304931010185	0.216597373215484	-3.8870668862795	0.000148793125768903	0.000441005121347635	0.279134825653069
RNF166	-0.294497217032269	1.12116156274903	-3.88595270065438	0.000149417363501395	0.000442541872790756	0.275198672835683
CLEC2D	-0.306092134244583	0.54821287096129	-3.88135203477915	0.000152021403472859	0.000449936049175327	0.258955466709301
ATF7IP	0.148794564219129	0.802578250447742	3.88097111994896	0.000152238928793236	0.000450261425441478	0.257611312192593
CREG1	0.241062828158255	2.20651347479935	3.87383706234597	0.000156367958010747	0.000462146825052949	0.232457089230224
LILRB1	0.203121327536958	1.59042189150194	3.87192256802531	0.000157494000669975	0.000465146360482599	0.22571320693922
SELPLG	-0.298163484661387	1.91357803313161	-3.87013681715842	0.000158551261039005	0.000467778765492977	0.219425309238926
FAM105A	0.199105796852463	0.168996651592258	3.86991392146922	0.000158683699571679	0.000467778765492977	0.218640628067568
ZNF33A	0.193745003169267	0.321518355645806	3.86985179441126	0.00015872063249702	0.000467778765492977	0.21842192284899
MALAT1	-0.17375590235471	2.43952595037742	-3.86912795768993	0.000159151536896494	0.000468474254410032	0.215874021821571
SEMA4D	0.159117174158214	2.48735361277613	3.86907937312214	0.000159180499347925	0.000468474254410032	0.215703018520959
USP4	0.141711533195549	2.38623319295032	3.86496121743611	0.000161653713633361	0.000475418686968106	0.20121477510169
STX2	-0.322616780404492	0.00241471425741935	-3.86407691728498	0.000162189531479564	0.000476659543007004	0.198105346560283
ZNF224	-0.16389788529539	0.257574036827742	-3.86156810087853	0.000163718877993352	0.000480816494317319	0.189286897525025
SENP2	0.157432892323975	0.229590257680645	3.85697867163944	0.000166552052100449	0.00048879406594697	0.173167377709987
SHC1	0.128817708337392	0.917338152024516	3.85660946495465	0.000166781985177547	0.000489125864028055	0.171871296295141
STAT4	-0.338602616249369	1.52882364331032	-3.85550869461584	0.00016746930903073	0.000490797659869472	0.168007706471301
HAT1	0.334261829056738	1.16672969085161	3.85295311053192	0.000169075408139784	0.000495157860787262	0.159041387720073
RAB33B	0.467157737781796	1.30277140464323	3.84939913853265	0.000171333288498177	0.000501419449206204	0.146580379029557
SUMO1	0.234551579590583	0.748347580644516	3.84796863228126	0.000172250162052768	0.000503750473927905	0.141567394333627
DOK2	-0.251066730447656	1.24932378729742	-3.84554419769179	0.000173814733955734	0.00050797113240555	0.133074864775211
C6orf48	-0.234207105838929	1.66154336196323	-3.84445319107135	0.000174523191512722	0.000509685663978187	0.129254633032668
ZDHHC13	-0.167543640340209	0.199118352392258	-3.84293652883713	0.000175512608742284	0.000512217759823193	0.123945430750223
DEXI	-0.214737270777364	0.467169914476129	-3.84088680756335	0.000176858238384798	0.000515785176056012	0.116772966914239
C7orf26	-0.189097402469188	0.121137695369032	-3.83955320393552	0.0001777389933984	0.000517992818504391	0.112108071053944
GNA13	0.313336058678566	0.569845536546452	3.83711437682923	0.000179360452771137	0.000522187180792715	0.103580614947062
TMEM42	-0.249115258279728	0.485077269005161	-3.83701359684753	0.000179427757701296	0.000522187180792715	0.103228330286255
TBK1	0.220508353038356	1.36088039958452	3.83673056522614	0.000179616905832048	0.000522374392569229	0.102239011115745
PSMC4	-0.187838808094838	1.6494484100471	-3.83600289919979	0.000180104069263747	0.000523427451297764	0.0996957779586154
ZDHHC3	0.194459687439421	0.175450412367742	3.83541465529364	0.000180498807685201	0.000524210624679088	0.0976401249639576
NBPF1	-0.223714811445962	0.699497390331613	-3.83451176112061	0.000181106288510839	0.00052561013690559	0.0944854161911355
ACTR10	0.172242647025552	1.50645659437161	3.82782601311064	0.000185665318269346	0.000538468022839372	0.0711445939693736
GPR56	-0.358570091021907	0.257417153638064	-3.82684686047771	0.000186342078125532	0.000540056507586807	0.0677290786147751
GNAZ	-0.431296190772064	1.07490039616452	-3.82651935421343	0.000186568962187376	0.000540196566384288	0.0665868212093592
STK38	-0.177242301891568	0.110318190543226	-3.82640454069547	0.000186648562722026	0.000540196566384288	0.066186400452775
PPP1R8	-0.146066894052087	1.51143623683742	-3.82363817082024	0.000188576265234103	0.000545398527992206	0.05654149033235
SEPHS2	0.148051523504138	2.21464539666129	3.81801545388676	0.000192552737157277	0.00055651464433923	0.0369558003452957
SUDS3	0.133273186175906	1.68240551099806	3.81623024217031	0.000193831814991845	0.000559683824826282	0.0307423495478973
ADPGK	-0.187461574129847	1.07451038243032	-3.81611211173594	0.000193916737395008	0.000559683824826282	0.0303312802370428
MAPK13	0.259950273582388	0.402278110716774	3.81095117686278	0.00019766150914901	0.000570098839275401	0.0123826149289554
DPM2	-0.518593623314027	0.227051760687097	-3.81066250221937	0.00019787298400877	0.000570315728702962	0.0113792598185363
C1orf123	-0.152153766399704	1.04861237304065	-3.81046699849411	0.000198016326352632	0.000570336081063844	0.0106997775121105
ARL4C	-0.215794195475295	0.778053899256129	-3.80861475792398	0.00019937927508001	0.000573866758053537	0.00426366580249393
RBX1	0.282368259844957	1.06855018759032	3.80823322077572	0.000199661127469251	0.000573911694323312	0.00293823446979946
GMIP	0.213057874155004	0.200797708047742	3.8082223572875	0.000199669158168397	0.000573911694323312	0.00290049714448681
NCF4	0.177468607550257	2.71912076058258	3.80727799067658	0.000200368441469941	0.000575526374434937	-0.000379679183263981
SNF8	-0.207053840463909	1.26576991416839	-3.80252125985705	0.000203926152864426	0.000585343586925668	-0.0168914974025958
CCND3	-0.296514361379571	0.560230059638064	-3.80198396577664	0.000204331756574854	0.000585709329800613	-0.0187555029761688
IL10RA	-0.206459044155792	2.35809331475226	-3.80198168251491	0.00020433348184203	0.000585709329800613	-0.0187634237066296
ZNF148	0.201421921001044	0.264680883996129	3.80061903111776	0.000205365589562506	0.000588264881806356	-0.0234898130446108
RPL26L1	0.31654340355327	1.16966469476581	3.79810478606039	0.000207282931973713	0.000593350937284533	-0.0322068355737777
SLC39A7	0.138528873661939	0.313573431322581	3.79765438745181	0.000207628189789711	0.000593932996766875	-0.0337678851368599
CBX7	-0.179676617574566	1.73729294175806	-3.79617276058232	0.00020876779741231	0.000596784994651993	-0.0389020123199453
TXNDC11	-0.132226127274744	0.93961587587871	-3.79584077669549	0.000209023958006435	0.000597109395397221	-0.040052172989089
RABIF	0.144019688350374	0.282644244709677	3.79543845273073	0.000209334792776045	0.00059758943231088	-0.0414459152576017
SECISBP2	-0.170015243003684	1.04991826938645	-3.79385955990817	0.000210558882083789	0.000600674111466024	-0.0469143738605151
ZNF143	0.207241132620626	0.614729585128387	3.79322923621187	0.000211049454233316	0.000601589911925012	-0.0490969566879942
SYTL1	-0.224092979817435	0.731151570678064	-3.79307789425254	0.000211167402776068	0.000601589911925012	-0.0496209542027373
NT5C2	0.228800241206698	1.46428308648452	3.78992866416545	0.000213635984329583	0.00060820856763218	-0.0605207163789494
CCT2	-0.271873571299094	1.30750204338968	-3.78965859950679	0.000213848948161515	0.000608400984402408	-0.0614550831744722
C14orf2	0.299848672884436	2.0517438746271	3.789145798526	0.000214253879562274	0.000609138917097907	-0.0632291139761358
ZNF592	0.191150139534732	0.694633445631613	3.78197766260604	0.00021999080557371	0.000625024793839766	-0.0880062982101073
ERCC5	-0.234402227028546	2.13310668896645	-3.78157200542745	0.000220319782365049	0.000625534795927904	-0.0894073137930036
CD14	0.269819346598641	2.45571608376194	3.77741298193724	0.000223719637142014	0.000634757072162256	-0.103764085034912
ARSG	0.197958313040248	0.528613751692903	3.77274689296049	0.00022759316005749	0.000645309874553248	-0.119855554232239
UPRT	-0.206446772465209	0.415906897179355	-3.77050350874509	0.000229478029515601	0.000650213644903717	-0.12758618474013
NBN	0.132207048584377	0.720702117086452	3.76976405656537	0.000230102543938667	0.00065154204762065	-0.130133473286469
TCF3	-0.22753494450794	0.294266988561936	-3.76899424177511	0.0002307544119882	0.000652946054205961	-0.132784913317527
CHUK	0.230426453941784	0.810356482545161	3.76577902177488	0.000233495973779014	0.000660257196125117	-0.143854075424368
DENND3	0.222294562625158	1.35766388527355	3.76411963988303	0.000234922942855755	0.000663843697401306	-0.14956381063329
PAF1	-0.220922945660145	1.47978263614387	-3.76327170151755	0.000235655304206097	0.000665463865116408	-0.152480654900789
SRPRB	-0.226448202851083	0.294086678307742	-3.76149582005119	0.000237196139947695	0.000669363348402632	-0.15858777694407
EXOSC9	-0.196738999718971	1.49221436614194	-3.75932882204899	0.000239089253287654	0.000674251027633983	-0.166036660406696
ZADH2	-0.201630760181797	0.0565432816393548	-3.7583567634343	0.000239943095633786	0.000676203269513397	-0.169376870610468
CLIP1	0.214803500927167	0.368083142670323	3.75469656474091	0.00024318414166825	0.000684875930606747	-0.181947659483144
PIGV	0.143491487530437	0.629743820877419	3.75365308153453	0.000244115696155618	0.000687037113928218	-0.18552958240963
EGLN1	0.179837340055851	0.429410383406452	3.74867177548996	0.000248609442129795	0.000699214055990049	-0.202617250890198
OSTF1	0.220596034395824	1.56365135005548	3.74548264980514	0.000251527425176632	0.000706945785335261	-0.21354714228355
CDC42EP3	0.170180241357389	1.76401651780839	3.74510897851064	0.000251871440925296	0.000707437570652593	-0.214827293754371
HDHD2	-0.238691060121514	1.29282371564258	-3.74354616262846	0.000253315060660577	0.000711015109902425	-0.220180150007782
SPINT2	-0.192574209422341	0.771219256303871	-3.74240664507266	0.000254372601123339	0.000713504916689794	-0.224081974720814
GABARAP	0.163849568504531	2.96434813605161	3.74109291957439	0.000255597003426376	0.000716459115431602	-0.228579072754489
BRWD3	0.173166107343282	0.32273270743871	3.74018812411896	0.000256443521764692	0.00071835082903965	-0.231675568366814
YIPF6	0.221294391666667	0.492364724890323	3.726556900772	0.000269522320974551	0.00075416113825643	-0.278250074507395
RTN4	0.112699901766017	1.97823265286387	3.72649021516711	0.000269587828633601	0.00075416113825643	-0.27847757278878
AMD1	0.17523037218158	1.71156677276839	3.7259114631945	0.000270156990506984	0.000755248500515516	-0.280451844923498
ZNF24	0.160256120694287	0.137278858087742	3.72450500948005	0.000271544881225739	0.000758621714238796	-0.285248550757898
DTX3L	0.169476219940879	2.13981344272387	3.71809785055562	0.00027795327845292	0.000776006984873561	-0.307080948025437
AGTRAP	0.233869474768597	1.13833002796258	3.71698870205423	0.000279077066972093	0.000778625016852139	-0.310857173936717
PBX3	0.190278611389559	0.286262972823871	3.71646623545651	0.000279607917614562	0.000779586365900694	-0.31263564548044
DERA	0.172210949616509	1.25610515516903	3.7133480552287	0.000282796049932085	0.000787950378805443	-0.323245545026166
HHEX	0.261369231978388	0.906603060989677	3.71297358670183	0.000283181223385782	0.000788498616014304	-0.324519207044403
ANXA5	0.251035785926063	1.72617937373935	3.71246278212644	0.000283707430435027	0.000789438561416616	-0.326256408746895
SNX6	0.126362494666902	1.86893761057161	3.71150613490689	0.000284695412580561	0.000791661329999765	-0.329509343191151
OSCAR	0.240557398897695	1.87551803442968	3.70671714776283	0.000289690372296566	0.00080501607440978	-0.345783001073357
HADHA	-0.175923307447596	1.31619281852258	-3.70136043987117	0.000295375628030709	0.000820270075188134	-0.3639649668276
PTOV1	-0.243933191416706	1.33905306802839	-3.70112083349912	0.000295632379223282	0.000820438665152146	-0.364777733355756
SFPQ	0.160352489068263	1.08494588887742	3.6982026227309	0.000298776382591522	0.000828614420904917	-0.374673023907168
LTB4R	0.243696426513475	0.561645535107742	3.69790095395377	0.000299103189273952	0.00082897142192814	-0.375695571584418
SEPHS1	-0.181053838475276	0.474994983109677	-3.69692994576696	0.000300157407145406	0.000831342653145946	-0.378986461413585
UXS1	-0.187232390554393	1.29607876282065	-3.69528824782065	0.000301947783177542	0.000835748328437838	-0.384548766891821
ULK1	0.253817764174961	0.82326776679871	3.69482802614563	0.000302451493019647	0.000836589225569877	-0.386107690850249
TAX1BP1	0.194845001168577	1.49344185942	3.69092632114568	0.000306753913349858	0.000847929410415559	-0.399317511349104
IRF3	-0.201749579548464	1.15832866787097	-3.6895217785453	0.000308316817989609	0.000851687051674265	-0.404069935391429
SP1	0.233325585594405	0.0515347817941935	3.68809709836501	0.000309909817670017	0.000855522814610172	-0.408888944325442
MBD4	0.24370756869407	1.19595320833419	3.68440439819085	0.000314075082620677	0.000866449717051769	-0.421372293682884
MPV17	-0.187912562599428	0.807400188154194	-3.68303301107905	0.000315635398701265	0.000870180595233725	-0.426005656272111
LRRK2	0.181906221085306	2.76678908362581	3.68031799325468	0.000318746081761569	0.000878177980363506	-0.435174325546745
RNASE2	0.435244779742768	2.4668623722929	3.67767162416544	0.000321805972827991	0.000886024997556014	-0.4441056938145
SON	-0.120960636256403	1.80057105160645	-3.67564837290703	0.000324164075921756	0.000891930741441519	-0.450930423831289
COG8	-0.159164885385166	0.389103522765806	-3.67531430512502	0.000324554999389244	0.000892419627098544	-0.452056980636452
LETMD1	-0.178834626465603	1.17286422201484	-3.67382503821785	0.000326303152495725	0.00089663735600434	-0.457078098160942
RPN2	0.244875933951261	1.88789964616	3.67275264626085	0.000327567468263116	0.000899520902021746	-0.460692646054311
IL2RG	-0.128426330490425	2.71588603888258	-3.67104920745109	0.000329585286322042	0.000904468474267376	-0.466432341376007
CD2	-0.32701750904799	1.9279807056271	-3.67016086103951	0.000330642234770466	0.000906774411870512	-0.469424713621025
RALB	0.273676088359043	1.05081640632581	3.66969577515673	0.000331196866890529	0.000907700646978956	-0.470991100422536
GTPBP6	-0.228809817466864	0.431735262345806	-3.66791869405654	0.000333324206626368	0.000912933118279678	-0.476974684474786
UNG	-0.186167288116824	0.274154938787097	-3.66683679561524	0.000334625658587949	0.000915898221838173	-0.480616333932555
GOLPH3L	0.180535002265465	1.3996075763129	3.66648468409033	0.000335050259553159	0.000916461004071876	-0.481801339465123
PDIA4	0.172229091552581	0.769524043959355	3.66563732436221	0.000336074152568136	0.000918661220442617	-0.484652673721141
CXCL1	0.294102229254689	0.582674372573548	3.66525834109783	0.000336533046493611	0.000919037565177559	-0.485927758804443
CHD3	-0.157537177657566	0.881030040513548	-3.66516097652986	0.00033665103641988	0.000919037565177559	-0.48625532291051
FFAR2	0.41422821251249	0.795286502207742	3.66496377576105	0.000336890131201456	0.000919090742554169	-0.486918743996005
FAM63A	0.260358077174547	1.18159885656774	3.65998443334206	0.000342980720673708	0.000935097274279783	-0.503660237983129
DEF6	-0.178157554731305	1.58311450946903	-3.65511636912515	0.000349035605575913	0.000950985683160935	-0.520009050587552
NFATC3	-0.160433492131718	0.384907216046452	-3.65462285897989	0.00034965503499041	0.000952053559814486	-0.521665421516414
PNPO	-0.185214405379905	0.43447449866	-3.65226916127388	0.000352623585451609	0.000959512161973332	-0.529562556264201
KIAA0232	0.185718398974075	1.28074414047226	3.65160660707508	0.000353463499619672	0.000961172674404371	-0.531784786641245
VPS37C	0.223128434123753	0.0929162716974839	3.64760994785654	0.000358570224649701	0.000974426227375973	-0.545182511626924
CCDC23	0.286433626936722	0.580064071073548	3.64698931120079	0.000359369462309685	0.000975964438524355	-0.547261918882914
UBE2D1	0.301948016491154	0.621610681230968	3.64287385963113	0.000364711917354625	0.000989830981925489	-0.561042947492523
IRF2BP2	-0.125659104263436	0.743881909454194	-3.63668633802955	0.000372885485571916	0.00101112053903819	-0.58173780411289
CIZ1	-0.177260968885855	0.938312652733548	-3.63657101466373	0.000373039453351246	0.00101112053903819	-0.582123234000156
PCGF1	-0.146986642837529	0.880501870442581	-3.63294594678634	0.000377909961201899	0.00102365902111971	-0.594233551790063
HIST1H2BH	0.29641396756121	0.0222103096103226	3.63227446397004	0.000378818701960269	0.00102545683551341	-0.596475664384768
DDX21	-0.191910885105476	1.44146168648258	-3.63208469485397	0.00037907589646207	0.00102548973929784	-0.597109248898311
TBPL1	0.186576226009318	1.31166866567677	3.62971651314227	0.000382299386384361	0.00103354194574842	-0.605013574312517
HIST1H2BD	0.291259857679432	1.14753456893484	3.62885808199218	0.000383474227146271	0.00103604883189616	-0.607877700612844
ASH2L	0.153266889867001	2.00233208634645	3.62643811549008	0.000386804532579907	0.00104437223796575	-0.615948754306812
MEFV	0.318940618583805	2.08895270651419	3.62152121377799	0.000393655279235929	0.00106218397395381	-0.632333547266133
ATP6AP1	0.229120422796789	1.50590823255161	3.61996385293176	0.000395848915835766	0.00106741476338446	-0.637519284507206
PTPN12	0.242789191654846	0.0486759041516129	3.61743235774086	0.000399439298454163	0.00107640274567332	-0.645944691502461
WDR81	-0.16658702660063	0.209442611103871	-3.6163446391836	0.000400991407668403	0.00107988998783286	-0.649563341266071
LHPP	-0.292625717145843	0.234168069313548	-3.61484402551322	0.000403142031283677	0.00108498353757054	-0.654554109575527
ZHX2	-0.222548909209652	1.15258521313484	-3.61262726657294	0.000406338918315993	0.00109288455858125	-0.661923439544378
PADI2	0.34154930506578	0.275249525236774	3.61167167973978	0.000407724373065268	0.00109590655188063	-0.665098984922589
RAVER1	-0.19651265511182	1.32089743474645	-3.60951699296852	0.00041086470136509	0.00110363849500186	-0.672256693368418
KIAA1191	-0.180957074147635	1.2840255631471	-3.60643779090644	0.000415392057868503	0.00111508387567651	-0.682479295263463
PSME4	0.191138550647734	1.12878515553677	3.60604574470391	0.000415971847826839	0.00111588624196232	-0.683780314025905
MED31	0.142342960718066	0.400600525372258	3.60587524475302	0.000416224235054522	0.00111588624196232	-0.684346086583522
GOLGB1	0.199420176346434	0.3218585649	3.60538431040795	0.000416951760616148	0.00111712107437809	-0.685975034884764
ADCY7	-0.140974270733038	0.406939402518065	-3.60487550219102	0.000417707038811236	0.00111842863558863	-0.687663091484946
ARFIP1	0.202144294407301	0.418595004741161	3.60467075148081	0.000418011335865805	0.00111852777531867	-0.688342329368931
NACAP1	-0.332717229839243	1.31203002541613	-3.60447323971156	0.000418305072543607	0.001118598548623	-0.688997521899775
GATA1	-0.479461852603743	0.0892170311722581	-3.60232542148697	0.000421511864855781	0.00112645412159735	-0.696120371613222
MTR	-0.255893247379275	0.338541618405806	-3.59623786113495	0.000430727256348678	0.00115034688437729	-0.716289113163802
RNF44	-0.207281658884535	1.32431529529548	-3.59523246040724	0.000432267389392662	0.00115372386773488	-0.719617331938747
PPIB	-0.355803624488929	2.26384554344258	-3.59433209512647	0.000433651026389472	0.00115667912392603	-0.722597178019551
TRIOBP	0.127352106162195	0.620072678538064	3.59166238082775	0.000437778288049113	0.00116694403534111	-0.731429135880742
SOD2	0.153800562548049	3.35119023053032	3.58941579991115	0.000441280055694097	0.00117552962003806	-0.738856970364318
STIM2	-0.162803109982998	0.119944230596129	-3.58704308962836	0.000445007069913732	0.0011847039361253	-0.746697543891641
PTK2B	0.147983838024232	0.893069461567742	3.58659755721314	0.000445710204015376	0.00118582149002184	-0.748169306333323
RPL32	-0.10457051181637	3.63491505877935	-3.58524249633002	0.000447855183982566	0.00119077124839075	-0.752644632762279
FKBP1B	0.365443538576004	0.435122144263871	3.58330327907861	0.000450941771509798	0.00119821670715461	-0.759046741763949
BFAR	-0.184047531674192	0.317267776715484	-3.58287709722731	0.000451622791758283	0.00119926483725153	-0.760453339511324
ZNF580	0.216117995352837	0.862765688087097	3.58033605533317	0.00045570341966174	0.00120933342503765	-0.768837008654008
ATP1B3	0.194844562906718	0.151186427541935	3.57753085603717	0.000460248578854041	0.00122062123099123	-0.778086349024781
UBAP2	0.17776400540985	0.598133776149677	3.57688130311294	0.000461307096226083	0.00122265370342379	-0.780227185842508
NIPSNAP3A	0.284613098871021	0.0797031239412903	3.57035738767513	0.000472066450993552	0.0012503785426633	-0.801710798370222
SUPV3L1	-0.184220954383787	1.04570038348516	-3.56662366800386	0.000478330038328186	0.00126616774851579	-0.813991148829877
SLC9A8	0.217226721757781	1.13584588307419	3.56367612388914	0.000483329941789373	0.00127859406219249	-0.823678022688689
DDX17	0.238392260389953	0.933622422530323	3.56250897577121	0.000485323334918567	0.0012830563213103	-0.827511882056435
LEPROTL1	-0.194424169204177	2.00363057478581	-3.56139621566887	0.000487231042830724	0.00128728656202436	-0.831166092766364
ZNF721	-0.262852555147557	0.719553196703226	-3.56114905036426	0.000487655738327632	0.00128734182130377	-0.831977631105574
CD300A	-0.268961084926379	1.41934188416516	-3.56102607331894	0.000487867175289792	0.00128734182130377	-0.832381393991055
ARHGEF3	-0.241136107709159	1.95495481682194	-3.55971159468678	0.000490132583070205	0.00129179679719702	-0.836696399157473
CPNE1	-0.148325616396493	0.79055357914	-3.55968829076026	0.00049017283487428	0.00129179679719702	-0.836772886133861
BTLA	-0.32707104082234	0.286099467770323	-3.5592863490858	0.000490867580179364	0.00129281360796138	-0.838092051876167
RNF41	0.139328515511899	0.00422088998516129	3.5590423773218	0.000491289730724134	0.00129311164973616	-0.83889270126592
MRPS6	-0.192931515524429	2.00449496127742	-3.55194577369823	0.000503719760790223	0.00132499509673607	-0.862161402523117
RPS12	-0.109913256917515	3.46415352373613	-3.55153209905294	0.00050445338425217	0.001326091339884	-0.863516560695418
ATP5L	0.228064611930909	2.00452091203806	3.5507582096112	0.000505828524662796	0.00132887154784294	-0.866051386983828
POLR3GL	-0.193184203069682	1.04009257814452	-3.54888640290116	0.000509169176382768	0.00133680865944911	-0.872180428180849
HMBOX1	-0.217452907924941	0.449896412809677	-3.54678058497666	0.000512952285727835	0.00134589674969968	-0.879072426292162
SLC22A18	0.254267495417987	0.285054096190968	3.54199184307155	0.000521653963997964	0.0013678708266488	-0.894732226813582
ARFIP2	0.151244450162648	0.165276865150323	3.54105734816146	0.000523368160144722	0.00137150641841306	-0.897786043403763
LDHA	0.149804938054707	2.53078764808774	3.53854254022562	0.000528007569156432	0.00138279829594472	-0.906000722340635
CASP3	-0.200111026283058	0.647261835839355	-3.53732136737727	0.000530274361630148	0.00138786629357234	-0.909987918193245
USP39	-0.130336235852463	0.910050826714194	-3.53657011484298	0.00053167341280599	0.00139065827037067	-0.912440215897351
SLC25A20	0.21493752007301	0.997158041663226	3.53308026133187	0.00053821818420944	0.00140689762705591	-0.923826248630069
CYBA	-0.231109201615899	0.546423282752258	-3.53005488014296	0.000543953139909324	0.0014210011801002	-0.933689133099024
ELF2	0.183558657090268	0.821562487152258	3.52961004075489	0.00054480121412194	0.00142232880917051	-0.9351387227488
UFC1	-0.212355778421158	1.60081029959419	-3.52914296312459	0.000545693023072131	0.00142376889124493	-0.936660612055776
CREBBP	0.175501826691253	0.403933460412258	3.52738373554479	0.000549064320605184	0.00143167238737239	-0.942391199905503
GBE1	0.198292577978467	0.915115531252258	3.52533406728157	0.000553016904950534	0.0014410807890523	-0.949064808095784
PHKA2	0.221459846682072	0.167611513513548	3.52366841596494	0.000556248639064188	0.0014486002205872	-0.954485640478045
IGSF6	0.201021675206009	1.49209218301677	3.51952897960275	0.00056435713109596	0.00146880260798296	-0.967947893646305
DDX5	-0.213848272924665	1.7257624131529	-3.51903921484591	0.000565323819368885	0.00146964403157105	-0.969539810423334
FHOD1	0.169397480449763	0.714954186474194	3.51900937365929	0.000565382769612757	0.00146964403157105	-0.969636799214864
SUMF2	-0.20229180833355	1.1206305994529	-3.51743072579998	0.000568509586421593	0.00147616311200639	-0.974766664729649
ZNF641	0.274980196541745	0.269750515672258	3.51738713245488	0.00056859616166172	0.00147616311200639	-0.974908294782717
RPL35A	-0.231164619349074	0.891458449676129	-3.51638688056685	0.0005705860435224	0.00148041078248062	-0.978157593029421
THBD	0.271773357103073	0.618611806742581	3.51451270763408	0.000574332122247341	0.00148920689690528	-0.98424368173264
IFITM3	0.355033009821219	3.07376504651613	3.51146646401715	0.000580470286257788	0.00150419080370826	-0.994129977173353
BLNK	-0.33767292423749	0.648389529141935	-3.51110961255608	0.000581193360702032	0.00150453671225579	-0.99528762566062
CD1D	0.244410450421001	1.50008072186774	3.51104578214803	0.000581322787029297	0.00150453671225579	-0.995494684904936
CD3G	-0.363280638198385	1.00023101793226	-3.50860990536979	0.000586282204708142	0.00151643450352508	-1.00339401412914
RPS27L	0.304910434708313	0.825884987527097	3.50498111056414	0.000593744177698764	0.0015347865248112	-1.01515318094164
VAMP8	-0.24450233824003	2.19813853881806	-3.5040353747168	0.000595703524248071	0.00153890077097418	-1.01821614438522
RASSF1	-0.1687854584277	1.22687412810645	-3.50006386702414	0.000603998086282364	0.00155936581807014	-1.03107098812107
LRRFIP2	0.194383900144346	0.179478000055484	3.49987357805517	0.000604398219306614	0.00155943683588051	-1.03168659618173
PGRMC2	-0.194124128007368	0.442511598801935	-3.49701137186023	0.000610446890405197	0.00157407285049029	-1.04094272948981
PIK3AP1	0.309331358367888	0.774546346285161	3.49517695896036	0.000614353388289315	0.00158317052339334	-1.04687165985655
KIF13A	0.200535209228625	0.297544260403226	3.49257602965571	0.000619932496957431	0.00159656461524114	-1.0552734540989
THRAP3	0.141813893632348	0.192007531505806	3.48871674458666	0.000628298587378229	0.00161711536788308	-1.06773025740628
CD8A	-0.434478043546236	2.19425773115742	-3.48630266015834	0.000633585579090518	0.00162972074277432	-1.07551632210815
CD164	0.307265037221789	1.88773454264774	3.48253034784156	0.000641930888894413	0.00165017246315916	-1.08767379298029
KLRB1	-0.388298822435893	1.62381069357548	-3.48174584115492	0.000643679330295787	0.00165365131816321	-1.09020069829553
LY6E	-0.405862272463455	0.641105992680645	-3.47879913271199	0.000650286720288056	0.00166865831014105	-1.09968772493705
YPEL2	-0.157798006430122	0.852787918094194	-3.47873002275248	0.000650442446715236	0.00166865831014105	-1.09991014417896
CXXC1	-0.187423608785638	0.192217580047097	-3.47860824632813	0.000650716932413428	0.00166865831014105	-1.10030205271862
PPM1M	0.180374489976595	1.58406313881355	3.47701377292021	0.000654320944566879	0.00167687272076692	-1.10543240260686
IDH3B	-0.140928604882683	1.0612195097871	-3.47642008489749	0.000655667647402738	0.00167929565751558	-1.10734212791655
BCCIP	-0.148301049836682	0.278406277680645	-3.47510920402	0.000658650427938691	0.00168480173159502	-1.11155786861688
IKBKG	0.219665697124113	0.196920275706452	3.47506655828378	0.000658747677708635	0.00168480173159502	-1.11169499272064
ADHFE1	-0.205735957422183	0.524308875825806	-3.47494489522736	0.000659025193457835	0.00168480173159502	-1.11208618304882
RARRES3	-0.260899939901852	2.36578033637806	-3.467817204045	0.000675476479587307	0.00172580529125329	-1.13498377021954
DYRK2	-0.21006512586182	0.191838175569032	-3.46444645093744	0.000683389961490372	0.00174495850447664	-1.14579821513275
TMEM154	0.220459950044581	2.25207112585097	3.46366465409225	0.000685237764651476	0.00174860978357709	-1.14830517846883
TMOD3	0.121551616932309	0.135590951856129	3.46091664047953	0.00069177005327437	0.00176420333513299	-1.15711329510199
KCMF1	0.102519162489795	0.530038985345806	3.45692210508727	0.00070136969608985	0.00178759572359076	-1.16990614707522
PPP3CA	0.225220426368124	1.89067702022774	3.45353423058138	0.000709609208671154	0.00180749515416237	-1.18074617402135
MIB1	0.205971984292376	0.194732751014839	3.45026121440313	0.000717655531549356	0.00182687858852436	-1.19121002556686
DPP8	0.107225101637214	1.5788187534129	3.44560573408932	0.000729247991456292	0.00185526008768667	-1.20607893940822
ZCRB1	-0.158344449387372	1.03306573401355	-3.44376685782219	0.000733875109078386	0.00186589752824608	-1.21194728479114
PIM3	-0.148930779761132	2.04990215431613	-3.44237922670457	0.000737384978887296	0.00187368314307428	-1.21637380393638
PAPOLA	0.184552769499626	0.848068543630968	3.44114963547184	0.000740508249187339	0.00188047756240838	-1.22029489718189
POLG2	-0.214916629711348	0.440878662097419	-3.43927713447469	0.000745288401441452	0.00189146874471345	-1.2262638780049
ARID4A	0.236055450602049	0.83924897743871	3.43859175418479	0.000747045272366364	0.00189477846354741	-1.22844796987295
COX7A2	0.195450347278704	1.78029906710387	3.43721123520036	0.00075059582080749	0.00190263083590512	-1.23284611434731
METAP1	-0.200716648357388	0.773223149730323	-3.43598498912072	0.000753762855714644	0.00190913813172784	-1.23675149279722
GNPTG	-0.174317482684083	1.5830571294729	-3.43586425692349	0.000754075348087483	0.00190913813172784	-1.2371359388407
STX7	0.212819425915208	1.16157459738903	3.43424051849768	0.000758289903344901	0.00191864766958791	-1.24230526011934
WDR55	-0.123248964656541	0.0850296481819355	-3.43296987052423	0.000761603369671622	0.00192586713116359	-1.24634901936367
CMIP	0.205816143350237	0.794217260357419	3.4321395739589	0.000763775858245108	0.00193019442436943	-1.2489906918219
PYHIN1	-0.282084487053979	0.153426735722581	-3.4310253981518	0.000766700250157737	0.00193641553826803	-1.25253469096077
SEC14L1	0.213427720702561	1.80382499883935	3.43039646529271	0.000768355648916863	0.00193942604988967	-1.254534779651
SNAP23	0.20006299233948	0.699803679784516	3.42974700798289	0.000770068584617765	0.00194257807512076	-1.25659980766362
SPAG1	0.208483813352876	0.277238591423226	3.42720176306001	0.000776816192347144	0.00195841913552578	-1.26468947817355
ACIN1	0.1765725457066	0.461275136065161	3.42642315951212	0.00077889136156161	0.00196246860212844	-1.26716311765954
DHX40	0.152191420914026	0.86256029412129	3.42569128380581	0.000780846724936712	0.00196621151856807	-1.26948786073317
C6orf203	-0.216141118209456	0.702078233654194	-3.42546586639582	0.000781449901951032	0.0019665471074354	-1.27020379451399
LRRK1	0.192289127840248	0.236411228547097	3.42465690331023	0.000783618140414027	0.00197081846011581	-1.27277275636303
MYO9B	0.184858985764638	0.107931678934839	3.42388325026932	0.000785697010667355	0.00197486005383957	-1.27522909816192
ALG9	-0.169978206759555	0.0474522748451613	-3.42357367624859	0.000786530308534757	0.00197576791189553	-1.27621185918957
SLC25A26	-0.164684961805221	0.939013271910323	-3.42326401239835	0.00078736467657052	0.0019766773673951	-1.2771948288457
ADAM19	0.1707643182566	0.0104197422677419	3.42203653163783	0.000790680205154471	0.00198381094638577	-1.28109048248103
PCMT1	0.160218788934122	1.60599135310194	3.41939036744577	0.00079787226122235	0.00200065632906862	-1.28948451681468
ATP5F1	-0.192184398972596	0.522298337089032	-3.41903302090455	0.000798848183304361	0.00200165303944959	-1.29061764566454
ARPC2	0.0658274033207649	2.94554164918774	3.41889466419584	0.000799226339049049	0.00200165303944959	-1.29105634080187
MEN1	-0.140793749489027	0.131790183094194	-3.41608053456105	0.000806954390073358	0.00201979911630204	-1.29997593577084
SP100	0.180491474287293	0.522926123315484	3.41487840392599	0.000810276923270911	0.00202690312246788	-1.30378425011331
SET	0.225143681613653	1.79004930243355	3.41335226939722	0.000814513421695463	0.00203628355423866	-1.30861733537227
HLA-DPA1	-0.339828445707447	1.72305415355484	-3.41196282356349	0.000818388510677022	0.00204474980130348	-1.31301592479236
ST3GAL5	-0.188082462561072	1.43406173197097	-3.41030541931964	0.00082303350251084	0.00205512840573262	-1.31826077543674
BET1	-0.231429534918735	0.726756818809677	-3.40775100065156	0.00083024081539285	0.00207188897580148	-1.32633992356219
ENO1	0.24576753372766	0.335224244985806	3.40610016064525	0.000834930068411671	0.00208225260142043	-1.33155844495606
AP3M1	0.131627867747222	0.479623284898064	3.40593913266869	0.000835388797559115	0.00208225260142043	-1.33206735876
CDC5L	0.177794161182919	0.420595871829032	3.40242801078114	0.000845449985133399	0.00210607630225195	-1.34315877103117
RPL30	-0.138560446243025	3.45801986924323	-3.39627657814331	0.000863351023659844	0.00214938966925428	-1.36256696584546
DEPDC5	-0.15300710503753	0.968882550348387	-3.39577166498697	0.000864835998421204	0.00215180657157713	-1.36415865583506
RTF1	0.22350414735266	0.58804899569871	3.38748699504626	0.000889545633593591	0.00221197176267925	-1.39024609877012
MRPS36	0.138936202459633	0.747096868927742	3.38723798360449	0.000890298456163916	0.00221252912057363	-1.39102935442881
ACTR3	0.272090966434791	1.34063473888387	3.37948138990916	0.000914049224883699	0.00227020534488919	-1.4154025041799
RNPS1	-0.131386316730162	1.20359865604258	-3.37668756491058	0.000922748184890656	0.00229045145537805	-1.42416956882431
ZNF195	-0.223962663385145	0.316665591629271	-3.37631359992971	0.000923918435284975	0.00229082258108507	-1.42534260088093
AAMP	-0.14938292505788	0.0332387244522581	-3.37628995403126	0.000923992477149725	0.00229082258108507	-1.42541676821318
ALG6	0.197899462947577	0.877110619181935	3.3719633245171	0.00093763415871245	0.002323267586863	-1.43898004267148
CNP	-0.137715245853132	0.340138253148387	-3.37151243557524	0.000939066578502915	0.00232544001836373	-1.44039264023614
ANKMY2	-0.203282713494208	0.386688220798065	-3.37110198536795	0.000940372308411584	0.00232729633985954	-1.44167840455106
PPIF	-0.179856029601004	1.18007411743484	-3.37007956079476	0.000943632245506047	0.00233398401149102	-1.44488063315645
SIN3A	-0.187185909300256	0.303408497627097	-3.36894115492115	0.00094727441429082	0.0023416086378069	-1.44844512599606
PNPLA8	0.263316422694898	0.381104667460645	3.36868543477256	0.000948094360817252	0.00234225200709575	-1.44924567484776
TRIP4	0.164209143859121	0.833170086536774	3.36677722670598	0.000954233865159167	0.00235602874672042	-1.4552177866068
MAGED2	-0.137292521890898	0.455987779909032	-3.36636571935382	0.000955562720060121	0.00235791862231816	-1.45650529587974
CEACAM8	0.684923882664735	1.11838291760065	3.36556381827228	0.000958157221429766	0.00236292750246527	-1.45901386364663
PPA1	-0.307252213682841	1.3704233652271	-3.3649023441406	0.000960302335737572	0.00236682289461822	-1.46108274793828
TLR6	0.223868399377856	0.591564210922581	3.36425484275196	0.000962406485438933	0.00237061279668154	-1.46310758900816
CCNL1	-0.23339109769604	0.564158650498064	-3.36392067271617	0.000963494105008556	0.00237189578203577	-1.46415246056778
ELOF1	-0.257704448283157	1.14126609856516	-3.36284655350315	0.000966997816949225	0.00237912161312904	-1.46751037175591
PIM1	-0.229859969824153	2.10421877091161	-3.36209600202869	0.000969453136028708	0.00238369636101911	-1.46985619468139
TRIM52	-0.206496282919444	1.06073066909806	-3.36179343753298	0.000970444578686515	0.00238369636101911	-1.47080172146611
TMEM50B	-0.219916909544681	0.602425643249032	-3.36175641060364	0.00097056597351889	0.00238369636101911	-1.47091742712026
MPZL1	0.259444872630103	0.243540384707742	3.35434119834122	0.000995165294795534	0.00244267845086177	-1.49406702583278
BSG	-0.380219615853074	1.36395497207355	-3.34788481730141	0.00101705708599305	0.00249494953392786	-1.51418717971621
GPD1L	-0.194963137322695	0.819317214709677	-3.34748539896271	0.00101842607409767	0.00249684424141696	-1.5154307920409
ZNF23	-0.345186913113101	0.0967746984432258	-3.34606408098826	0.00102331155270108	0.00250735295553514	-1.51985510552223
SESN1	-0.281147756657132	0.478349517185161	-3.34507699240878	0.00102671733389553	0.00251271377010431	-1.52292678078655
ARL8B	0.166236085736308	1.46256587019032	3.34504949166769	0.00102681237197579	0.00251271377010431	-1.52301234782143
E2F4	-0.16196862011115	0.363160484899355	-3.34490823554593	0.00102730065965316	0.00251271377010431	-1.52345184882116
PIM2	-0.169820932634515	1.76156958473935	-3.34422711483749	0.0010296581727586	0.00251700902628196	-1.52557084605897
TRAPPC3	-0.155756419836446	1.21008695691677	-3.34257871686172	0.00103538458501993	0.00252952976550403	-1.53069753814641
SAMD3	-0.28995998865002	0.403319689425806	-3.33844964396455	0.00104985953530808	0.00256339682337474	-1.54352977006135
HIST1H2BE	0.244388760333688	0.855095886776774	3.33473024010821	0.00106305993780553	0.0025941141922543	-1.55507706407625
FASTKD3	-0.228129627309732	0.104859496596129	-3.33439378613786	0.00106426164800579	0.00259553321497915	-1.55612107124908
PPP2R5A	0.212576642229413	0.167968017422581	3.33403111214073	0.0010655584287375	0.0025971823088331	-1.55724633606459
BIRC3	-0.299271096025985	0.428613330250323	-3.33310212613574	0.00106888685392455	0.0026037785120339	-1.56012820677437
CEP192	-0.223354656106561	0.565611571030968	-3.33149127606685	0.00107468132436935	0.00261637076351699	-1.56512368243515
HERC5	0.412159357494208	1.19290458187613	3.32917415761058	0.00108306780477099	0.00263525509474801	-1.57230572129039
KIF5B	0.135309283912963	0.840873611878065	3.32830734638919	0.00108622077938248	0.00264139102946872	-1.57499133656107
KLHL15	0.221073862288429	0.0191516816936258	3.32669814009337	0.00109209690592829	0.00265413795081876	-1.57997548249291
RAD23B	0.155011101317987	0.441522904037419	3.32513524280092	0.00109783232818414	0.00266652831889183	-1.58481419361818
ORM1	0.737559663381324	1.14692486907613	3.32293104679094	0.00110596895288244	0.00268473321798899	-1.59163500176561
MRPS33	-0.283968432929768	0.544490558703226	-3.31985174784039	0.00111743023646891	0.00271098292152023	-1.60115720799857
SSB	-0.266438858464914	1.29661704745677	-3.31945241915091	0.0011189246488031	0.00271303572146059	-1.60239150204521
CUTC	0.146123699772814	1.25151178750581	3.31770372729605	0.00112549079350275	0.00272737635831442	-1.60779505380721
SDAD1	-0.191640335016627	0.82650247196	-3.31514009537574	0.00113518197505138	0.00274926884582756	-1.61571234169698
PDHB	-0.14783211791777	0.985147202165806	-3.31421037153424	0.00113871576754385	0.00275623220773337	-1.61858230210901
UBE2L3	-0.119850093573483	1.10820794804194	-3.30959599284177	0.00115640698823961	0.00279743540218656	-1.63281605195474
OSBPL9	0.154923502413613	1.25426410585806	3.30737023782654	0.00116503175460917	0.00281667122648144	-1.63967556580801
OAS1	0.286321833674015	1.11474605718968	3.30718402148486	0.00116575605368169	0.0028167950835207	-1.64024928064279
EOMES	-0.339473681398464	1.54918748717226	-3.30410171019985	0.0011778060654673	0.00284426911943488	-1.64974150706975
EIF1	-0.140477666631502	1.5516048363	-3.30164951321619	0.00118747557791653	0.00286596614393349	-1.65728774616002
HSBP1	0.174996566738633	1.72276885348645	3.29863840411103	0.001199450266675	0.00289319848186448	-1.66654727837404
MRPL45	-0.175383193707801	0.388591810816774	-3.29677533908707	0.00120691566440438	0.00290952883383199	-1.67227275116675
CD96	-0.31465245209011	0.0100326067277419	-3.29651249661463	0.00120797236852378	0.00291039974799771	-1.67308027811387
CLC	-0.476284779872853	2.32877831132387	-3.2952695711456	0.00121298099043097	0.00292012622900087	-1.67689814005688
GABPB2	-0.176660750139914	1.02019780678323	-3.29516459436994	0.00121340490136978	0.00292012622900087	-1.67722053709824
DEFA4	0.739664392816311	1.55551724631806	3.29396385503127	0.00121826349135945	0.00293013374214903	-1.68090752440073
IDH2	-0.170989840190977	0.212303428840645	-3.29223849350054	0.00122527664157775	0.00294530887133996	-1.68620336689553
CRNKL1	0.144293540335244	0.616878034865161	3.29194372481249	0.00122647855838413	0.00294650560668059	-1.68710789130796
PGS1	0.269036093172419	0.131447607868387	3.2821107179479	0.00126720814045754	0.00304260818578016	-1.71724093144029
CSNK1A1	0.118051052261919	0.331100060509677	3.28188094200429	0.00126817480382191	0.00304318323050154	-1.71794413578406
PSMB5	0.252713043244347	1.05429560659935	3.28138187050408	0.00127027675659217	0.00304648035893308	-1.71947134215151
C10orf32	0.255858944489854	0.644525099151613	3.28013849620696	0.00127552763795577	0.00305572116813479	-1.7232753056047
ASCC2	-0.411977036897478	1.95131744577871	-3.2801237166998	0.00127559017460728	0.00305572116813479	-1.7233205142831
AIM1	0.140955485758688	2.26595997989871	3.27802271875122	0.00128450927377926	0.00307476405352374	-1.72974539945487
DPEP3	0.267313171344484	0.365163762630968	3.27790542376581	0.00128500891985974	0.00307476405352374	-1.73010398361757
PRDX5	-0.215495412580793	1.76650534633032	-3.27766627537804	0.00128602819074532	0.00307544455901095	-1.73083505288902
APP	0.154505360613613	0.561876848142581	3.27731394754248	0.0012875312146497	0.00307728048732667	-1.73191202353036
ALKBH5	-0.158457030491706	0.587292374224516	-3.2737048945389	0.00130302190223906	0.00311252663291693	-1.74293810631773
PAPD4	0.187809644683392	0.61164590277871	3.27337293084872	0.00130445543428483	0.0031141734127108	-1.74395176249036
ITPK1	0.204273708810993	0.0625876497922581	3.27245267178559	0.00130843711139941	0.00312189812497521	-1.74676131876506
CSTF1	0.0911666868179473	0.419360088169032	3.27139524132268	0.00131302626480592	0.00313106263146026	-1.74998880935732
CCR3	-0.327479732390603	1.02145336820903	-3.26916902693957	0.00132273688934874	0.00315242248401166	-1.75678068931942
RB1CC1	0.241501335651359	1.15005436775742	3.2671770702094	0.00133148235844285	0.00317145911786188	-1.76285446118911
PDRG1	-0.152338469562194	0.388022043054194	-3.26373952992187	0.00134670127754087	0.00320588444056232	-1.77332843377765
SPCS3	0.155272487450276	1.00215858352129	3.26340181764381	0.00134820512778293	0.00320763982931869	-1.77435690303819
ALDH2	0.228709998097065	2.13181658671032	3.2631303597581	0.0013494150773676	0.00320869437430876	-1.77518353376835
TGFBR1	0.135052362078448	0.242504042597419	3.26207337630287	0.00135413593369798	0.00321798618029936	-1.77840163795749
RPIA	0.31938971660788	1.27145026702774	3.26191142782381	0.00135486060924432	0.00321798618029936	-1.77889462778441
GOT1	-0.158282672268381	0.300846360226452	-3.26096968125132	0.00135908183059332	0.00322618120308171	-1.7817609894364
ZNF671	-0.17597921599076	0.0875098711754839	-3.26072323699727	0.0013601884955873	0.00322697780840864	-1.78251096404688
POLE3	-0.200886215084181	0.341017832074839	-3.25994690631277	0.00136368011794781	0.00323206009749143	-1.78487315578526
KLHL2	0.278335007639046	2.18497410275419	3.2599035639002	0.00136387530039901	0.00323206009749143	-1.78500502208133
CTNNBL1	-0.149475880846257	1.41572200031097	-3.25968101306417	0.00136487791595305	0.00323260559041511	-1.78568209351518
TMEM186	-0.123297647091824	0.252981325210968	-3.258465256473	0.00137036715556759	0.00324377067084296	-1.78938010473113
KRT10	-0.227359614978428	0.767328347325806	-3.25563753898073	0.0013832141274067	0.00327232963436803	-1.79797661654119
FAM122B	-0.203044323715268	0.375081023899355	-3.25457050149732	0.00138809099448296	0.00328201175814191	-1.8012188110366
WRN	-0.184016246027797	0.158149765252903	-3.25439261588479	0.00138890557101394	0.0032820834639714	-1.8017592263687
OR7E37P	0.156494357539381	0.35229060420129	3.24879375935231	0.00141477249889481	0.00334132218277358	-1.81875532627895
UBE4B	0.179106943724586	0.944907401225806	3.24769808205361	0.00141988673694985	0.00335150930295269	-1.82207841346078
IL16	-0.142088789136032	0.572660526322581	-3.24710007125372	0.00142268529455116	0.00335622207310969	-1.82389171122743
TMF1	0.125168398860993	0.370423862246452	3.24453196161642	0.00143476193060246	0.00338280488989932	-1.83167545537491
RBM10	-0.128379475543814	1.07584726194065	-3.24004185251688	0.00145610631215627	0.00343119646192228	-1.84527169506458
TMEM60	0.153483512289894	0.999856736283871	3.23662900576885	0.00147252697110906	0.00346793774569017	-1.85559492336311
NAT1	0.233566202688889	0.00633985331870968	3.23501428690433	0.00148035595244482	0.00348441488244183	-1.86047583155583
SLC5A6	-0.155604053499547	0.0228403589993548	-3.23474527995362	0.00148166399168688	0.00348553333626172	-1.86128876802358
ZNF700	-0.21771048014799	1.14792867223806	-3.23178982765015	0.00149610575892644	0.00351752955118378	-1.87021622182896
PSMD2	0.153580739132111	1.70937276453419	3.23059522643419	0.00150198022343483	0.00352935835770621	-1.87382269424057
CCNT1	0.133934697673916	0.106637746589677	3.22645903342258	0.00152248611970607	0.0035755355841582	-1.88630074469671
CYB5R3	-0.227080415219977	0.46743344044	-3.22580448712784	0.00152575490336185	0.00358120261950047	-1.88827409464881
SLC6A6	0.181231943488633	0.173388375992903	3.22394863245587	0.00153505849710931	0.00360102007309554	-1.89386728649941
SLC16A6	0.178373180123523	0.975656498735484	3.22208337111328	0.00154446237012321	0.00362105043079307	-1.89948598784617
PECAM1	0.142484721323148	1.6629443243929	3.21781056954227	0.00156620627902249	0.00366997383970276	-1.9123461535844
YOD1	0.424610431773995	0.208615615186452	3.21695720315972	0.00157058293236032	0.00367816987796751	-1.91491280200297
CARD8	0.163869953239223	1.43717909197677	3.21106201568034	0.00160112942311772	0.00374760997525036	-1.93262730987875
CCDC104	-0.263545385889361	0.595019357572903	-3.20877209239847	0.00161314305289144	0.00377361860053139	-1.93950064209214
BCL11A	-0.183383781122045	0.319551316090323	-3.20821721337227	0.00161606669508102	0.0037783458764883	-1.94116549525881
ITGA5	0.151121278668931	2.28685189411935	3.20760757223819	0.00161928455272733	0.00378375536190055	-1.94299436499223
RNF149	0.201618651325453	2.63405930007097	3.20084945099064	0.00165535678400007	0.0038658862394198	-1.9632477119254
DRG1	-0.156143667547912	0.847699126121935	-3.19950279910228	0.0016626332857934	0.00388071405524002	-1.96727900171274
ARHGAP17	-0.13015060551909	0.760044166382581	-3.19779360098974	0.00167191155132249	0.0039001950068476	-1.9723934533557
SPPL2A	0.161236848096335	0.562333097545161	3.19673189857069	0.0016776991177754	0.00391151577041228	-1.97556918908538
NUP107	-0.19977160661647	1.30079262321871	-3.19441562749994	0.00169039023521052	0.00393891043115591	-1.98249434418941
PSTPIP2	0.208318145239894	1.95382119103613	3.19392862440898	0.00169306989822578	0.00394295911189477	-1.9839498186357
GRAP2	-0.222941541174094	0.0508647484187097	-3.19342478037066	0.00169584637694433	0.00394722863599112	-1.98545541948262
RBM38	-0.505507522210815	2.15312237839806	-3.19306682964762	0.00169782146520796	0.00394962914502242	-1.98652493113986
RNF4	-0.122230217052423	1.19885744096903	-3.19234007961246	0.00170183807370819	0.00395677352137155	-1.98869604486326
MIS12	-0.231802247045765	1.00667875962645	-3.19048539484968	0.00171212858404399	0.00397848868640984	-1.99423481600176
EIF5	-0.104047108020291	1.68277292740323	-3.18949570078717	0.0017176433994476	0.00398908858306782	-1.99718925000347
PPM1F	0.236162696447655	0.507288819331613	3.18583468161556	0.00173818713167092	0.00403456081311303	-2.00811112433292
NBR1	0.115560283704255	0.86357568568	3.18488275354246	0.00174356609298454	0.00404480271570971	-2.01094919477996
LRRC47	-0.144939157410814	1.86262563460065	-3.18357808712037	0.00175096333713539	0.0040597127788984	-2.01483770589001
SULF2	0.231185352268834	1.04105572282774	3.18305476130965	0.00175393868522963	0.00406435957789922	-2.0163970661706
AIM2	0.29839993720526	1.10914900578194	3.1819030369348	0.00176050330289244	0.00407731395827607	-2.01982807988748
TPK1	0.143686388093262	0.583264878310968	3.18153113677705	0.0017626279310913	0.0040799767099652	-2.02093574605768
CAMP	0.502265659656718	1.42689718300968	3.18123479787035	0.00176432258866209	0.00408164180959141	-2.02181827940082
DNAJB1	-0.148019871154808	1.12091215225548	-3.18024468010923	0.00176999569446467	0.00409250385709097	-2.02476644668169
SPAST	0.228610495674961	0.406205456518065	3.17961179792354	0.0017736308008935	0.00409864434110396	-2.02665048940974
SEH1L	-0.138039321214756	0.422536740046452	-3.17533704387891	0.00179836585004955	0.00415351053115748	-2.03936747867258
CRYZ	-0.361250417650492	0.675967814440645	-3.17187970670787	0.00181860476142962	0.00419793763187147	-2.04964172643812
PFDN2	-0.179793567326359	0.898400528852903	-3.1710129331648	0.00182371178963957	0.00420740564478589	-2.05221599387304
RIT1	0.142586493631324	1.15910735514065	3.17044886305094	0.00182704243214395	0.0042127672608939	-2.05389091718698
SAFB2	0.185745221563337	0.445909785564516	3.16625541539866	0.00185198077116489	0.00426791824191908	-2.06633452558284
CLIC1	0.0967896324381794	3.20252698902	3.16406773466052	0.00186511581406881	0.0042958226097292	-2.07282048262139
MINK1	-0.1397975037171	0.459822797919355	-3.16358925578338	0.0018680001366108	0.00429823850876443	-2.07423853376974
SETX	0.13490463628162	0.5911636795	3.16355300305184	0.00186821884048805	0.00429823850876443	-2.07434596703304
MRPL27	-0.15180559760197	1.1236131228271	-3.16196902696115	0.00187779779712356	0.00431790317635281	-2.07903894765042
LAT2	0.168604118224567	0.196066266136774	3.16029879117619	0.00188794771604155	0.00433885842484013	-2.08398525628192
PSMD9	0.116563009985244	0.698256152843871	3.15835658064778	0.00189981436565885	0.00436373387501772	-2.08973410943472
EIF2AK1	0.283097789290268	0.932135207717419	3.15713137342134	0.00190733575068724	0.00437860675624031	-2.09335906541905
ATG9A	0.230355399337096	0.799491253066452	3.15613694518282	0.00191346069919884	0.00439025933451049	-2.0963003172424
MAP3K8	0.186924067236269	0.561205038973548	3.15512378516482	0.00191971976925069	0.00440220670373376	-2.09929613346352
ZNF528	-0.16937224759738	0.865617614600645	-3.15296138076981	0.00193314213808115	0.00443055851471502	-2.10568732064773
HIST2H2BE	0.213361964000059	2.04494145876387	3.15164421764578	0.00194136054213738	0.00444695887730976	-2.10957842715219
ZCCHC7	-0.166307713111466	0.248927229132903	-3.1500482631605	0.00195136184379401	0.00446598108024301	-2.11429120789326
PAM	0.353646023878999	0.250878222609032	3.14997865506717	0.00195179913877287	0.00446598108024301	-2.11449670955127
VPS11	-0.140110513474251	0.907829995774839	-3.14706500034263	0.00197018509695452	0.00450270435058251	-2.12309500626194
E2F3	0.182195941322084	1.83765476373355	3.14701595760368	0.00197049593898403	0.00450270435058251	-2.1232396730909
DOCK8	0.190963060410856	1.15987459373871	3.14692440894092	0.00197107631308654	0.00450270435058251	-2.12350971906122
SAMD8	0.154053370885028	0.366905007991613	3.1448132191918	0.00198450425525067	0.00453088868327078	-2.12973528711568
FLNA	-0.216890739483274	1.38370998797226	-3.14464475175625	0.00198557941340946	0.00453088868327078	-2.13023191256024
TIAL1	0.113418398012057	0.0895799064296774	3.13894256452148	0.00202229060413237	0.00460990344054479	-2.14702756720162
MFSD1	0.166135184722853	2.14831037823613	3.13892429153799	0.00202240925133578	0.00460990344054479	-2.14708134662829
CCNB1IP1	-0.164992434514047	0.815434325229677	-3.13731429831497	0.00203288834889138	0.0046312671421396	-2.1518186522569
PROK2	0.22151371548221	2.59232460115226	3.13531821236924	0.00204595026709767	0.00465848850261357	-2.15768903548761
ARF1	0.158655983256757	0.549998447883226	3.13419922154327	0.00205330663857701	0.0046726961840374	-2.16097848672242
ABCE1	-0.23393698774675	0.879810273232258	-3.13309748710942	0.00206057349001983	0.00468668481289835	-2.16421619800723
AK2	-0.10683365803485	0.267643230340645	-3.13265614164781	0.00206349120462505	0.0046907716954676	-2.16551291592824
PNN	-0.171176218050847	1.24730488659806	-3.13214415370417	0.00206688072665983	0.0046959260809291	-2.16701698672131
LRRC8A	-0.171904668039381	0.392723735827742	-3.12968813231126	0.00208321216833104	0.0047279838085928	-2.17422904282133
IFITM2	0.125589025918893	3.42491684265742	3.12968243170752	0.0020832502133919	0.0047279838085928	-2.17424577671916
GLTP	0.16848392308422	1.56922327829032	3.12929147024854	0.00208586097302511	0.00473134318271549	-2.17539336450475
SMU1	0.0957542879152481	0.171348965709032	3.12655133742175	0.00210424420463166	0.00477045611938434	-2.18343291538554
DDX58	0.282693992577127	1.10581310939677	3.1261891795346	0.00210668507066876	0.00477340390944707	-2.18449502166668
ATXN7	0.145232111552936	0.753475237974839	3.1244484825247	0.00211845361150308	0.00479747205851752	-2.18959847625107
LYL1	-0.34025206789669	1.35304420896258	-3.12298470790688	0.00212839700375239	0.00481659071603061	-2.19388809472089
CARM1	-0.348293182689972	0.862745684342581	-3.12286709653769	0.00212919780756431	0.00481659071603061	-2.1942326799728
HMOX1	0.243809808480379	1.01273806489161	3.12086845756586	0.00214284904628217	0.00484485319216147	-2.20008666721888
SIDT1	-0.209930254568361	0.0501692843419355	-3.11459617534101	0.00218621819941466	0.00494023928971401	-2.21843660311625
HSPB1	-0.24945305234271	0.851940021798064	-3.11416760572381	0.00218921095095522	0.00494433234201167	-2.21968921873485
UBE2E3	0.137190475020646	1.4135716284929	3.11310374033172	0.0021966564386283	0.00495847205806873	-2.22279800716143
RPL7L1	-0.201407662338376	1.7354746815529	-3.11113751133115	0.00221047883771191	0.00498698325381366	-2.22854117878042
VPS28	-0.177914709810835	2.52820851054903	-3.10656953280717	0.00224290247808247	0.00505740671916764	-2.24187143692992
TMEM70	0.157295903522912	0.345955325870323	3.10546678120771	0.00225079548126228	0.00507247123806282	-2.24508688784988
ZFAND2B	-0.161650466175867	0.869444120357419	-3.1048529387308	0.00225520021397036	0.00507966248410439	-2.24687631902525
BLMH	-0.156051265389598	0.14188185764	-3.10265461154119	0.0022710401723952	0.00511258909170194	-2.25328216438951
STK4	0.146012448116902	1.04124616284	3.10217884379368	0.00227448181312381	0.00511758407952857	-2.25466800610204
SNRK	0.199717377508156	0.0443167267593548	3.10170033056137	0.00227794817880988	0.00512262930054775	-2.25606165541303
PSMC1	0.112394236410777	2.0518670175729	3.09901176792203	0.00229751521671615	0.00516385670352153	-2.2638884431427
WBP2	0.207936502656461	2.04386899112645	3.09168516545071	0.00235162888517298	0.00528264459712772	-2.28518674051328
HARS2	-0.107630117526202	1.28142835746129	-3.09138254376113	0.00235388915656676	0.00528488525763514	-2.28606549662952
MRPL36	-0.199514457868657	0.877844990968387	-3.0906607458385	0.00235928835019398	0.00529416715579722	-2.28816115379666
CAMKK2	0.1634713417105	0.128992718029032	3.08961741722454	0.00236711289071462	0.0053088785893037	-2.29118957263226
U2AF1	0.161497218253212	0.666248119576774	3.08786164470337	0.00238033463258439	0.00533567243565382	-2.29628392389011
S100P	0.615994219810343	2.47230927250903	3.0876013084467	0.00238230087943569	0.00533722118867151	-2.29703906789449
RBM23	0.157456436536329	2.03404791972065	3.08726799902848	0.00238482046318276	0.00534000729717488	-2.29800579910453
PIP5K1C	-0.161040882511643	1.31788024438516	-3.08533345353862	0.00239949295021128	0.00536998823349423	-2.30361493328897
ALDOC	-0.195495871535599	0.443784443421936	-3.08254603425592	0.00242078075071123	0.00541473406826644	-2.31169146372235
CFL1	-0.1674218359237	0.131069873396129	-3.08203456182701	0.00242470581283417	0.00542061636042255	-2.31317274986911
WDR54	-0.231046738717317	0.825108351856129	-3.08169167288079	0.00242734044909587	0.00542360906538507	-2.31416567589837
DDX6	0.154528188234967	1.33362861650387	3.07915168827382	0.0024469392969707	0.00546448290171951	-2.32151782823884
OGFRL1	0.206441338536328	1.16391067400774	3.07859753555309	0.00245123459028394	0.00547115560551374	-2.32312114593055
CFD	0.501466505413139	1.69602384999226	3.07638489639738	0.00246845449489494	0.00550665355071178	-2.3295203764129
TMEM173	-0.176684644568834	0.809934661927742	-3.07529786894209	0.00247695517375173	0.00552267309651093	-2.33266270274486
IQSEC1	0.127603423675908	2.09034245570452	3.07401726834491	0.00248700430184521	0.00554212619979884	-2.33636333810606
RPS27	-0.212158354842317	0.608742101398065	-3.07120738563083	0.00250918609603021	0.00558563804395776	-2.34447845192455
PPP2R1A	-0.208474869354492	1.12889818827935	-3.07120570622811	0.00250919940803837	0.00558563804395776	-2.34448330017538
NCF1	0.225424774955083	2.74295837586452	3.06910962221144	0.00252586522632363	0.0056189901230743	-2.35053263166448
POGK	-0.14892601936379	0.190573805765806	-3.06898400449742	0.00252686724292135	0.0056189901230743	-2.35089505005214
DAPP1	0.187983953503388	0.817547065961935	3.06769842197359	0.00253714308660655	0.00563884430029123	-2.3546033148927
POLR2G	-0.119700318712845	2.16375940038903	-3.06117957793929	0.00258984550883541	0.00575292115418057	-2.3733857181513
SIGLEC9	0.214199057270686	0.677963837329032	3.05976497228978	0.00260141468653877	0.00577555462236857	-2.37745686620073
NME7	-0.152383098546986	0.159761848154839	-3.05852174805298	0.00261162160289531	0.0057951412556293	-2.38103341038769
MRPL32	-0.246227698741489	0.972167505971613	-3.05778642128228	0.00261767604434661	0.00580549774541101	-2.38314821302698
CDCA7L	-0.216407855328665	1.21756899036839	-3.05697402559116	0.00262438010484169	0.00581728323027673	-2.38548414142514
CHCHD2	-0.159518630234023	2.32212451711806	-3.05600134288519	0.00263242772802055	0.00583203284370884	-2.38828022765058
MRPL3	0.257796515490741	0.752835816580645	3.053962392566	0.00264937121126577	0.00586646482494564	-2.39413885711833
RAB3D	0.182218774790701	0.306439115811613	3.05274466731921	0.00265953832687103	0.00588586351028834	-2.3976361591124
HLA-DMA	-0.204126323699704	2.01339537604129	-3.05242391104724	0.00266222239061062	0.00588868959022487	-2.39855716376859
POLDIP2	-0.119847053442731	0.704785277639355	-3.05171516348662	0.00266816199985245	0.00589592007965627	-2.40059192387302
SUV420H1	0.0950170673969853	0.966406855053548	3.05169765628078	0.00266830887237013	0.00589592007965627	-2.40064218041362
POLR2J	-0.157297743611289	1.87840200185677	-3.04866531436022	0.00269386080316145	0.00594923876582094	-2.40934301988392
HTRA2	0.114897831942631	0.912987320334839	3.04838235000809	0.00269625667081471	0.00595138932877613	-2.41015455075254
SLC9A6	0.133857745077994	1.35998962331097	3.04626000166517	0.00271428941164975	0.00598803436360265	-2.41623923113762
KLHL12	0.13474308410524	0.140489302523226	3.04582020859065	0.00271804004260661	0.00599314940901405	-2.41749962789176
CYP27A1	0.426120057925571	1.2169640983329	3.04562981390818	0.0027196652433265	0.00599357506230722	-2.4180452271771
VAMP3	0.153563862726616	1.23858097095419	3.04477815883476	0.00272694591067664	0.00600645717693777	-2.42048537820899
ZNF559	-0.218449703288279	0.99180761472	-3.04273973365584	0.00274444515301392	0.00604182165458351	-2.42632338505067
DUS1L	-0.129760835104965	0.619289667803871	-3.03796903343899	0.00278580566916368	0.00612965127521031	-2.43997298815094
CD3E	-0.284130239257111	1.45035834849806	-3.03597511835407	0.00280326198443612	0.00616481944554133	-2.44567220104425
PAQR7	-0.199810269779788	1.25955811144129	-3.03491084448003	0.00281262070543581	0.006179246165854	-2.44871285623903
JTB	0.117039895337235	2.37977325889935	3.03489330997952	0.00281277513642816	0.006179246165854	-2.4487629447775
HBB	-0.158697407944168	2.10002701575936	-3.03275769015153	0.00283164266344993	0.00621743155642075	-2.45486156928554
GUK1	-0.335737313146357	2.29176036312452	-3.03020829413222	0.00285431849233492	0.00626393439455775	-2.46213680272056
GPR18	-0.26140784317504	1.35560107564194	-3.0287029744503	0.00286778615323424	0.00629019132666943	-2.46642999121544
HLA-F	-0.197560812412038	2.36693289785484	-3.02680085758663	0.00288488759005242	0.00632438688547375	-2.4718521356731
DUSP12	-0.171350323634929	0.439431923111613	-3.02489284931987	0.00290213635947659	0.00635886945780604	-2.47728802929877
AIFM1	-0.147976135770725	0.389436462550968	-3.02452291395462	0.00290549162578788	0.00636288982413515	-2.47834161790441
IK	-0.123466358175886	2.17652293309419	-3.02415451940651	0.00290883646853781	0.00636688316989055	-2.47939070426066
CABIN1	-0.214562682913692	0.89772432796	-3.02255929896516	0.00292336127370433	0.00639533033478967	-2.4839321409644
TLR7	0.225793994531836	0.245252101930968	3.02226752799769	0.00292602512467104	0.00639781355629483	-2.48476255370187
H2AFY	0.122560224645943	1.42463659470581	3.02084317014042	0.00293906155816242	0.00642296220413041	-2.48881541078645
PPP1R2	-0.137961568379649	0.687006424930323	-3.01918217230229	0.00295433140524876	0.00645038959922063	-2.49353945361398
FECH	0.506894203935954	0.515127550391613	3.01914276269712	0.00295469459061074	0.00645038959922063	-2.49365151035612
AP3S1	0.148959222510165	1.74759386931484	3.0179249135121	0.00296593816194439	0.00647155954522277	-2.49711368449875
KBTBD2	0.141196188300685	0.433655521745742	3.01625765534442	0.0029813947299981	0.00650189522930801	-2.5018514485208
GALNT1	0.107500601596709	1.61027356893032	3.01079809301219	0.00303252910475812	0.00660996578302746	-2.51734929513318
PFAS	-0.160724141177463	0.0690170455877419	-3.01041924798611	0.00303610716497476	0.0066143198778862	-2.51842377983698
BCKDK	0.21636052883753	0.484462010928387	3.00763211284205	0.00306255041738065	0.00666845655397399	-2.52632498223837
PFDN5	0.240803852903329	2.71558626110581	3.00715487679682	0.00306709945049065	0.00667488881971055	-2.52767723680545
SAMHD1	-0.134203689614303	0.871872641350968	-3.0067048057364	0.00307139524434155	0.00668076356422524	-2.52895234384347
ZNF14	-0.209147802834634	0.302036965643226	-3.00459716416898	0.00309158584902826	0.00672118793671858	-2.53492129026144
DMXL2	0.21568141581645	1.04136375873484	3.00411158052731	0.00309625488456605	0.0067278435575851	-2.53629595874246
PIGS	0.153328840464677	0.631622393713548	3.00292148215173	0.00310772550447058	0.00674926374478949	-2.53966424373291
ARHGDIA	-0.211084574690347	0.521974113125161	-3.00115320452607	0.00312484107855974	0.00678291489303554	-2.54466672797039
MBOAT1	0.144089918247734	1.75489951993871	2.99889148993028	0.00314685918074576	0.00682716727393521	-2.55106132420172
HIVEP2	-0.1845237817553	0.403806195753548	-2.99700692792929	0.00316531459087854	0.00685980578045022	-2.55638630545692
EDEM3	0.228397079015445	0.0732728882206452	2.99698084298321	0.00316557073661811	0.00685980578045022	-2.5564599896234
XPC	0.167915636054787	0.702313349466452	2.99685357577064	0.00316682073305372	0.00685980578045022	-2.55681948296882
DGKD	-0.138443965293676	1.21816242636065	-2.99573123123024	0.00317786388447471	0.00688016573022591	-2.55998919471989
CORO1B	-0.151432535073129	0.11888781241871	-2.99452574301834	0.00318976457238894	0.00690236025617773	-2.56339254035838
AKR1A1	-0.141513922882446	1.89883334606516	-2.99331066156101	0.00320180144501325	0.00692482638107517	-2.56682173337059
UBE2G1	0.138788819693282	0.94433245996	2.99279140021069	0.00320695809834863	0.00693239650908523	-2.56828680992164
FLOT2	0.216474674370429	1.36863668432194	2.99077101168084	0.00322709484319086	0.00697232417075569	-2.57398510341622
RAB11FIP1	0.14120563259346	1.76476413871097	2.98953266106478	0.00323949461827031	0.00699550308434532	-2.57747604414557
CCR2	0.2279508744684	0.70520903179871	2.98876514152142	0.00324720187850845	0.0070085300987921	-2.57963905302453
MTMR1	-0.131509535003152	0.2047312188	-2.9856859592742	0.00327829219027153	0.00707198598777646	-2.58831176273365
BCS1L	-0.148673357905043	0.445659999796774	-2.98543769695069	0.00328081076652241	0.00707377282735511	-2.58901066155957
ZNF552	0.12539077755985	0.138141095450968	2.98465019682635	0.00328881159062936	0.00708737204262816	-2.59122725928119
ATP5B	0.120785263119366	2.50256965101742	2.98374449548049	0.00329803549326325	0.00710359163114087	-2.59377591579045
CSF2RA	0.188983352330457	0.627991934807742	2.98235747148778	0.00331220742940306	0.00713044654940937	-2.59767768266692
HPS5	-0.122815734034102	0.240716691033548	-2.98129443721209	0.00332310687325319	0.00715023252676844	-2.60066695417566
CHMP5	0.22084371933942	1.06339385421742	2.97903641914051	0.00334636815160523	0.00719658310095987	-2.60701338448158
PPP1R10	0.15225691445461	0.69619298076	2.97764578641535	0.003360768323444	0.00722335128623228	-2.61091978781443
TOP1	0.147773068565445	1.73630414145871	2.97750135224709	0.00336226721758196	0.00722335128623228	-2.61132542206796
IFI6	0.445904688117809	0.527375027696774	2.97682896763576	0.00336925311398172	0.00723464560390636	-2.61321354053132
SYK	0.152014036182013	1.68424196834323	2.9759142343846	0.00337877836999276	0.00725137819406138	-2.61578158499395
VPS39	-0.155852599796001	0.440644388783871	-2.97410629337956	0.00339767757600251	0.00728820125862149	-2.62085516910159
CXorf38	0.134052483989046	0.894430384394839	2.97332641073108	0.00340585998770469	0.00730201027077056	-2.62304288591439
RAB14	0.101639893366292	0.487921765028387	2.97298766808539	0.00340941966259351	0.0073058992769861	-2.62399296278005
ZNF512	-0.165591152675965	0.769081523192903	-2.97195462934953	0.00342029646628364	0.00732545584001896	-2.62688974573453
CD53	0.142045098701438	0.662241481148387	2.97005426497802	0.00344038861221494	0.00736471935658288	-2.63221627992503
USP7	-0.120727322505437	1.23169899814968	-2.96895413774134	0.00345206952884694	0.0073859463078857	-2.63529843686967
UBE2D3	0.107394235717888	1.40741950240323	2.96858217476111	0.00345602718817698	0.00739063555570805	-2.63634031121048
GRAMD1C	0.339949262603644	0.218470646434194	2.96698524777852	0.00347306578889359	0.00742327902273733	-2.64081200398094
UGCG	0.184673294635816	1.17044294822065	2.95206746256397	0.00363600121773361	0.00776756768566368	-2.6824806451179
ZNF354A	0.291373777261308	0.576953737985161	2.95175087554351	0.00363953387560397	0.00777114758642991	-2.68336290602935
CRIP1	-0.234426750166311	2.38196813338968	-2.95005167165829	0.00365854845409698	0.0078077640389576	-2.68809678020614
KIAA1324	0.39608429939275	0.315315122756774	2.94848630531989	0.00367614600306348	0.00784132060286477	-2.69245563260362
MECP2	-0.108312887189224	0.062040029116129	-2.94432172274144	0.00372334240076753	0.00793794597412741	-2.70404206793907
SLAMF7	-0.198347754021355	0.0318966985858065	-2.94381330386513	0.00372914213923553	0.00794626265412459	-2.70545555422182
FUNDC2	-0.121405537230438	0.478108038031613	-2.94048051588286	0.00376736632681552	0.00802362752046968	-2.71471582844819
TP53INP2	0.263471707888968	1.06330119827226	2.9393587792862	0.00378031230784171	0.00804710427686549	-2.71783050189622
ITGA4	-0.228029059566923	0.383221070638064	-2.9305757168638	0.00388309722524121	0.0082616989769367	-2.74218121402544
MIF4GD	-0.15370884922035	0.694351077364516	-2.92969829241736	0.00389350494811185	0.00827963323569517	-2.74461025288024
LPPR2	0.219875592644031	0.70697370729871	2.92936242797079	0.00389749562749128	0.00828391020876129	-2.74553987867865
GLI4	0.181704910867573	0.401195113312258	2.92864726318727	0.00390600558147316	0.00829778343069298	-2.74751903646386
JARID2	0.139021628291883	0.920800163572903	2.92826396789335	0.00391057353273948	0.00830327256951534	-2.74857959533842
NDUFV3	-0.155053965744385	0.373145377725806	-2.9272327423588	0.00392288756846281	0.00832519496653999	-2.75143232698417
NUBP2	-0.162627611406757	0.00511982211548387	-2.92706572815033	0.00392488525464462	0.00832521276770791	-2.75189426212836
RBM15B	-0.11000669942766	0.216108571449032	-2.92670752119781	0.00392917297635355	0.00833008556536962	-2.7528849267756
ARL4A	0.244258530908747	0.288647857038065	2.92334154894116	0.00396967378834876	0.00841168850847573	-2.76218862007972
MYLIP	0.16947026566448	0.562466711027097	2.92260189170071	0.0039786247866169	0.00842638903440878	-2.76423177818867
CD1C	-0.2089975922079	0.662247979503871	-2.92181895719547	0.0039881196583824	0.00844222598398095	-2.76639397611331
ZNF622	0.124196250045883	1.29029365502065	2.91580270271879	0.00406177632197453	0.00859379873987028	-2.78299147950917
MED19	-0.121977925064224	0.254231897170968	-2.91513268898136	0.00407005593843908	0.00860517446107513	-2.78483799849583
CIC	0.189204567109811	0.450156425059355	2.9150349250742	0.00407126533642264	0.00860517446107513	-2.78510739831957
MRVI1	0.255874700691075	0.557760242685161	2.91397351906803	0.00408441677171428	0.00862861392711976	-2.78803170428636
PDCD10	0.232696783322143	1.36897328145548	2.90954380036397	0.0041397247836877	0.00873867753704806	-2.80022581366662
MRPL9	-0.141968767814244	1.30605530681419	-2.90946678846224	0.00414069236701704	0.00873867753704806	-2.80043766441948
AMZ2	-0.0977061519590032	1.39895872494065	-2.90739617501939	0.00416678549329795	0.00878435415640699	-2.80613179310708
AHCY	-0.158630085969089	0.558269619259355	-2.9073324857371	0.00416759046473419	0.00878435415640699	-2.80630687914807
KRT23	0.253144875667001	2.19291120695548	2.90725005024503	0.00416863258175013	0.00878435415640699	-2.80653349464416
PTGER2	-0.214517919156107	0.857442514482581	-2.90707622550057	0.00417083078789272	0.00878456308370964	-2.80701132065176
RPS17	-0.232723767032408	2.82709200700645	-2.90601658204867	0.00418425412774467	0.00880840217535787	-2.80992361464836
CCNG1	-0.205003535022202	1.67670989853161	-2.90567278899632	0.00418861771840469	0.00881315492786507	-2.81086828089755
DYNC1LI1	0.176491091500788	1.3755137026	2.90141192606883	0.00424304564623876	0.00892318895955236	-2.82256784672032
KLHDC8B	0.277213815910894	0.460288317787742	2.90024158479023	0.00425810843466368	0.00895036855804496	-2.82577869463855
DNAJB2	-0.245240362805989	1.04016752041226	-2.89968774939206	0.00426525358156631	0.00896088666609188	-2.82729774429522
CTNNA1	0.204015987879709	0.205601754410968	2.89898509574829	0.00427433445968187	0.0089754589632557	-2.82922459487079
COX10	-0.156691671724783	0.0702954821322581	-2.89707205760666	0.00429914773153394	0.0090230357354411	-2.83446849397978
ARIH2	-0.124007373053408	0.331741615865806	-2.89548331092724	0.00431985488589304	0.00906195122679817	-2.83882110178572
BTF3	-0.120685886658117	1.33780499518516	-2.89344849726447	0.00434650923756242	0.00911329717394725	-2.84439264269046
PQLC3	-0.173450576923917	0.122006835313548	-2.89324755185715	0.00434914960268595	0.0091142669440364	-2.84494266207921
ACTR1B	-0.189410148157152	0.278843421244516	-2.8884231641594	0.00441298297086902	0.00924341027682024	-2.85813746671467
DOCK2	0.197192051548365	0.232601357625806	2.88239775471743	0.00449391100814283	0.00940821289098437	-2.87458928458946
[truncated: 2,186 more rows]
