# Supplementary material for: Identification of anoikis-related genes classification patterns and immune infiltration characterization in ischemic stroke based on machine learning
Source: Front Aging Neurosci. 2023 Mar 23;15:1142163. doi: 10.3389/fnagi.2023.1142163 (PMC10076550; doi:10.3389/fnagi.2023.1142163)
Supplement: Supplementary file 10 [file Data_Sheet_10.ZIP › 06.diff/Diagnostic06.diff.R]

#if (!requireNamespace("BiocManager", quietly = TRUE))
#    install.packages("BiocManager")
#BiocManager::install("limma")

#install.packages("pheatmap")


#ÒýÓÃ°ü
library(limma)
library(pheatmap)

inputFile="merge.txt"       #ÊäÈëÎÄ¼þ
logFCfilter=-4               #logFC¹ýÂËãÐÖµ
adj.P.Val.Filter=0.05       #½ÃÕýºópÖµãÐÖµ
setwd("C:\\Users\\dell\\Desktop\\06.diff")      #ÉèÖÃ¹¤×÷Ä¿Â¼

#¶ÁÈ¡ÊäÈëÎÄ¼þ£¬²¢¶ÔÊäÈëÎÄ¼þÕûÀí
rt=read.table(inputFile, header=T, sep="\t", check.names=F)
rt=as.matrix(rt)
rownames(rt)=rt[,1]
exp=rt[,2:ncol(rt)]
dimnames=list(rownames(exp),colnames(exp))
data=matrix(as.numeric(as.matrix(exp)),nrow=nrow(exp),dimnames=dimnames)
data=avereps(data)
data=data[rowMeans(data)>0,]

#¶ÁÈ¡Ä¿Â¼ÏÂËùÓÐ"s1.txt"½áÎ²µÄÎÄ¼þ
sampleName1=c()
files=dir()
files=grep("s1.txt$", files, value=T)
for(file in files){
    rt=read.table(file, header=F, sep="\t", check.names=F)      #¶ÁÈ¡ÊäÈëÎÄ¼þ
    geneNames=as.vector(rt[,1])      #ÌáÈ¡»ùÒòÃû³Æ
    uniqGene=unique(geneNames)       #»ùÒòÈ¡unique
    sampleName1=c(sampleName1, uniqGene)
}

#¶ÁÈ¡Ä¿Â¼ÏÂËùÓÐ"s2.txt"½áÎ²µÄÎÄ¼þ
sampleName2=c()
files=dir()
files=grep("s2.txt$", files, value=T)
for(file in files){
    rt=read.table(file, header=F, sep="\t", check.names=F)      #¶ÁÈ¡ÊäÈëÎÄ¼þ
    geneNames=as.vector(rt[,1])      #ÌáÈ¡»ùÒòÃû³Æ
    uniqGene=unique(geneNames)       #»ùÒòÈ¡unique
    sampleName2=c(sampleName2, uniqGene)
}

#ÌáÈ¡ÊµÑé×éºÍ¶ÔÕÕ×éµÄÊý¾Ý
conData=data[,sampleName1]
treatData=data[,sampleName2]
data=cbind(conData,treatData)
conNum=ncol(conData)
treatNum=ncol(treatData)

#²îÒì·ÖÎö
Type=c(rep("con",conNum),rep("treat",treatNum))
design <- model.matrix(~0+factor(Type))
colnames(design) <- c("con","treat")
fit <- lmFit(data,design)
cont.matrix<-makeContrasts(treat-con,levels=design)
fit2 <- contrasts.fit(fit, cont.matrix)
fit2 <- eBayes(fit2)

allDiff=topTable(fit2,adjust='fdr',number=200000)
allDiffOut=rbind(id=colnames(allDiff),allDiff)
write.table(allDiffOut, file="all.txt", sep="\t", quote=F, col.names=F)

#Êä³ö½ÃÕýºóµÄ±í´ïÁ¿
outData=rbind(id=paste0(colnames(data),"_",Type),data)
write.table(outData, file="normalize.txt", sep="\t", quote=F, col.names=F)

#Êä³ö²îÒì½á¹û
diffSig=allDiff[with(allDiff, (abs(logFC)>logFCfilter & adj.P.Val < adj.P.Val.Filter )), ]
diffSigOut=rbind(id=colnames(diffSig),diffSig)
write.table(diffSigOut, file="diff.txt", sep="\t", quote=F, col.names=F)

#Êä³ö²îÒì»ùÒò±í´ïÁ¿
diffGeneExp=data[row.names(diffSig),]
diffGeneExpOut=rbind(id=paste0(colnames(diffGeneExp),"_",Type), diffGeneExp)
write.table(diffGeneExpOut, file="diffGeneExp.txt", sep="\t", quote=F, col.names=F)

#»æÖÆ²îÒì»ùÒòÈÈÍ¼
geneNum=50
diffSig=diffSig[order(as.numeric(as.vector(diffSig$logFC))),]
diffGeneName=as.vector(rownames(diffSig))
diffLength=length(diffGeneName)
hmGene=c()
if(diffLength>(2*geneNum)){
    hmGene=diffGeneName[c(1:geneNum,(diffLength-geneNum+1):diffLength)]
}else{
    hmGene=diffGeneName
}
hmExp=data[hmGene,]
Type=c(rep("Con",conNum),rep("Treat",treatNum))
names(Type)=colnames(data)
Type=as.data.frame(Type)
pdf(file="heatmap.pdf", width=10, height=8)
pheatmap(hmExp, 
         annotation=Type, 
         color = colorRampPalette(c("blue", "white", "red"))(50),
         cluster_cols =F,
         show_colnames = F,
         scale="row",
         fontsize = 8,
         fontsize_row=7,
         fontsize_col=8)
dev.off()
