# Supplementary material for: Identification of anoikis-related genes classification patterns and immune infiltration characterization in ischemic stroke based on machine learning
Source: Front Aging Neurosci. 2023 Mar 23;15:1142163. doi: 10.3389/fnagi.2023.1142163 (PMC10076550; doi:10.3389/fnagi.2023.1142163)
Supplement: Supplementary file 10 [file Data_Sheet_10.ZIP › 06.diff/diffGeneExp.txt]

id	GSM416567_con	GSM416568_con	GSM416569_con	GSM416570_con	GSM416571_con	GSM416572_con	GSM416573_con	GSM416574_con	GSM416575_con	GSM416576_con	GSM416577_con	GSM416578_con	GSM416579_con	GSM416580_con	GSM416581_con	GSM416582_con	GSM416583_con	GSM416584_con	GSM416585_con	GSM416586_con	GSM416587_con	GSM416588_con	GSM416589_con	GSM416590_con	GSM1406033_con	GSM1406034_con	GSM1406035_con	GSM1406036_con	GSM1406037_con	GSM1406038_con	GSM1406039_con	GSM1406040_con	GSM1406041_con	GSM1406042_con	GSM1406043_con	GSM1406044_con	GSM1406045_con	GSM1406046_con	GSM1406047_con	GSM1406048_con	GSM1406049_con	GSM1406050_con	GSM1406051_con	GSM1406052_con	GSM1406053_con	GSM1406054_con	GSM1406055_con	GSM416528_treat	GSM416529_treat
LAMP2	1.313122	1.0813433383	1.424435	1.469608	2.0386027511	1.9790226037	1.712178	1.3268022236	2.106324	1.455396	1.826768	1.325626	1.420833	1.669522	1.3154321597	1.471653	1.608841296	1.6071540551	1.3934885086	1.9863837401	1.538091	1.8325166405	1.453153	1.497455	1.833936	1.6431718045	1.543611	1.4097416938	1.0211462613	1.7988275233	1.805778	1.541724533	1.1758173259	1.7313531601	1.5842309442	1.8694566144	1.12407	0.9687700331	1.541725	1.7064737266	1.607011	1.643172	0.939568388	1.6926630197	1.4170395796	1.9373337769	1.4829614289	2.167168	1.8181522255
NUP210	0.573475	0.9662909719	1.096217	0.618087	1.0692818867	0.7284620075	1.291461	1.3067937454	1.067097	1.188014	1.048768	1.36172	0.6339769	0.9570371	0.51859755	0.6986031	1.1424769938	1.2530893681	0.3443322707	0.987841709	0.9929151	1.2029385397	0.8122577	1.322986	1.119071	1.3497886684	1.530242	1.2734398085	1.1492311024	1.2600941218	1.150418	1.4640641945	1.2893575729	1.0068202207	1.4997195952	1.0490536195	1.437097	1.3075434913	0.9852901	1.1196129921	1.051337	1.168959	1.2548945473	1.2268618911	1.2751718492	0.8430305402	1.4266873012	0.6865705	0.4102503821
C19orf24	0.5530522	1.748528045	1.346157	0.5173276	0.851491129	0.9115846409	1.014774	0.9034173625	0.7708142	0.7522643	1.576636	1.714785	0.8541299	1.080961	1.6945648638	1.234954	1.139637204	0.2396189575	0.8011927559	0.9180942435	1.179057	1.1229252503	1.078428	0.961796	1.080232	1.4697540396	1.548356	0.8447904714	1.5610398564	1.0852873881	1.123421	1.2475847774	1.5430091851	1.3174693807	1.4042019832	0.6492621761	1.50322	1.2058009641	1.228131	1.3140964457	1.51559	1.072374	1.5324499151	1.4375646238	1.2250559126	0.9069517303	1.466136505	0.7363352	0.4653137258
CPD	0.5491451	-0.0866946872	1.155025	0.6817741	1.156150683	0.1253639859	0.2983495	0.598819228	0.9768641	0.7070511	1.176888	0.6799182	0.5139293	1.163188	0.6491833108	0.8030428	1.4990309273	0.6557162729	0.7222851122	1.2991244077	0.9074688	1.0264467964	0.483873	0.5116272	0.714046	0.4455757074	0.6093078	0.57106578	-0.2940715368	0.8652109809	1.008765	0.3611034296	0.0754863209	0.1533778051	0.778923932	1.0293070833	0.4112677	0.0461290553	0.6577392	0.7938161541	0.4173299	0.6190357	0.2308515219	1.1098739099	0.5064834174	1.0163363434	0.09641106	0.8967412	1.1232420456
SLC22A4	1.179026	0.6861507423	0.9784622	1.330656	1.8197766044	1.4218270658	1.574276	0.7512238158	2.229054	2.136885	1.925945	0.6604392	0.8019099	1.549498	0.6693332784	1.151842	1.1889094291	1.2171957553	1.1128871993	1.5111553836	0.6978291	1.9502971474	1.462107	0.7048058	0.9161297	0.7046634869	0.5152728	0.9311741812	0.2898490483	1.0134251491	1.364239	1.1621299333	0.7539937971	0.8969806052	1.327399053	1.226502287	1.329003	1.0472517949	1.615075	1.3980278153	0.7516013	1.013834	0.7148572368	0.7154568201	1.2284707619	1.4514258062	0.3498719972	1.840481	1.6800611531
TM9SF2	1.260239	1.1688403877	1.906197	1.419597	2.0569021859	2.0631461855	1.881268	1.5828183921	2.191826	1.626839	1.66279	1.243035	1.370878	1.709483	1.1568810649	1.37361	1.3421498046	1.3918715893	1.1077618071	1.9268892226	1.892987	2.0241143018	1.558191	1.478961	1.275982	1.4112527197	1.410559	1.4589533407	0.8781747448	1.5735234686	1.371241	1.2020338548	1.1976463361	1.0517635578	1.4729454109	1.1456662268	0.992932	1.0701927934	1.555296	1.7532926987	1.643144	1.471421	1.5509894152	1.4887040177	1.7496086742	1.7372447496	1.4166089431	2.006123	1.6259631573
PLXDC2	0.1054704	0.0247364275	0.08926702	0.110948	0.5576062988	-0.215159468	0.1464358	-0.1284042291	0.7259445	0.2654586	0.4781411	-0.13277	-0.046575	0.5094451	-0.1435598428	0.07068661	0.0455796674	0.1658062239	-0.1227417837	0.6499638296	0.001785086	0.5714224393	-0.08480591	-0.03090014	0.3244303	0.0338360846	0.1930721	0.3071406555	-0.7308060561	0.3000494198	0.5173822	0.0639721537	-0.1980498324	0.4042202854	-0.1863037328	0.2325587988	7.043931e-05	-0.7570777327	0.243526	0.2261066908	-0.3932825	0.1854434	0.0377781498	-0.0641767735	0.0742311572	0.3926847935	-0.2195107332	1.19956	0.4411296888
SRPK1	0.3737492	0.2022539027	0.9665488	0.5237448	0.9721640968	0.5643823278	0.4698287	0.4540344677	1.140903	0.8576425	1.258033	0.4924596	0.5466315	0.7717294	0.3810730486	0.7295418	1.1773811267	0.7830163562	0.8086083326	1.1350886862	0.4202138	0.6810845741	0.3115972	0.3306031	0.6388392	0.3957507019	0.1242285	0.4156685695	-0.0305668068	0.6884002656	1.072992	0.5090093972	0.2198954114	0.3254415147	0.4355473582	1.0581933513	0.5262674	0.4425469772	0.6984891	0.7169181765	0.06290905	0.6437165	-0.0533894624	0.5556925856	0.223352734	1.2026396686	-0.2012558916	0.7644269	0.8869001836
RRS1	0.2756571	0.5691119634	1.246154	0.2923471	0.6460111498	0.4105074655	0.3818098	0.6061937478	0.7219788	0.02017921	1.714012	0.4957834	0.859943	1.277812	0.8444288137	0.8624965	0.9244628759	0.6495456786	0.2934769627	1.305670528	1.259726	0.2164707831	0.9721724	1.244863	1.099511	1.0154021122	1.201222	0.9828779429	1.2563907896	1.0316178821	1.049866	1.1757356495	1.3306539203	1.0621134965	0.8092288238	0.7346185611	1.011102	1.1949053874	0.6801839	0.8700196728	0.7823149	0.7131629	1.2918253634	0.7171495877	0.8810561303	0.5078752047	1.2069262186	0.5723208	0.1913165433
LUC7L	0.8978816	0.892626641	1.327255	0.9997623	1.1311820429	1.4156257569	1.409474	1.7267707986	1.319665	1.796844	1.282627	1.268003	1.122887	1.618011	1.291931828	1.848557	1.5812273296	1.9550255384	0.9502466125	1.3321795157	1.563332	1.6208753549	1.23367	1.688445	1.706809	1.7271594632	1.766984	1.5676313304	2.0185992649	1.5925608464	1.330425	1.9083745784	1.9954925409	1.7927590882	1.7366320976	1.6527778891	1.63315	1.963393178	1.627237	1.6314359363	1.55451	1.573875	1.6239216923	1.4991820678	1.793619058	1.2873172418	1.649357491	0.7799591	0.780382647
RFWD2	1.269315	1.2316583281	1.610203	1.311016	1.7600855635	1.7602694731	1.805448	1.1597584035	1.765506	1.488112	1.634393	1.340402	1.140037	1.650037	1.1172260925	1.600185	1.2275972884	1.572201088	1.2847570076	1.6252424825	1.434626	1.7779346809	1.249108	1.128642	1.711425	1.4486871579	1.317104	1.3907833695	1.1891317918	1.3862285222	1.512778	1.0108358572	1.0228374958	1.3870660124	1.1936982354	1.7738581607	1.310936	0.8817279589	1.278222	1.3353571242	1.324771	1.445802	1.264192455	1.1047968879	1.1856462449	1.7634940128	0.7091255476	1.80733	1.538392253
TMC6	0.1586159	1.2206956198	0.4798482	0.2291038	0.6277323901	0.2154582861	0.6874276	0.5090789733	1.017921	0.2883234	0.7727182	0.396257	0.2692522	0.8077603	0.4387351016	0.76041	1.2065433633	-0.0359203073	0.2081790292	1.4210826539	0.8382927	0.7635902292	-0.009394217	1.002571	0.9742814	0.9742813853	1.069987	0.6781512766	1.1578022689	1.0895328445	0.7242568	1.1222028424	1.2738927312	0.7310107718	0.9976523064	0.734832784	1.35153	1.1743308583	0.9342805	0.9837178594	1.151237	0.6762107	1.0112252242	0.8084406635	1.0918847362	0.653597645	1.369028537	0.5878735	0.0848213257
MRPL41	0.4165745	0.9670977022	1.450028	0.2942845	0.9360002666	1.0918693725	1.167532	1.0797697986	0.6365115	0.8499508	0.8390052	0.6008019	0.4352754	0.9144724	0.7133424711	1.338681	1.0215334783	0.4437895522	0.3812944648	0.7935457785	1.241831	1.2434414797	0.7949514	1.094872	1.038898	1.2629581483	1.512228	1.0504926079	1.3957508101	1.2381412061	0.7855352	1.2484317811	1.2916604176	0.9259672808	1.5036302154	0.8325251099	0.9890392	1.1333229282	0.7107924	1.1057498577	1.220656	0.9890392	1.0867485762	1.3479759865	1.1391455403	0.8557150721	1.7535662428	0.4679535	-0.0908140037
FLT3LG	0.5618979	1.6553648928	1.452259	0.6228945	1.0709331038	0.8768090562	1.039279	1.0826665839	1.209644	0.9653871	2.347041	1.414625	1.379586	1.318433	1.9553180161	1.33632	1.3630532408	0.6007153321	0.7675124723	1.7186660751	1.900216	1.0343274452	2.264788	2.192607	1.53202	1.5320198766	1.806545	1.3918024423	2.2686183496	1.5334634721	1.045912	1.8702136479	1.6617265146	1.5428124232	1.4607332696	1.146800264	2.132329	1.9163956792	1.028561	1.3491912738	1.414329	1.27725	0.8802088952	1.1054389818	1.7203240613	0.9165193387	1.5689931327	0.7470506	0.4181774245
PDDC1	1.109736	1.4367604615	1.609981	1.174454	1.3023900414	1.2469402367	1.474028	1.7519393545	1.310548	1.498463	1.645645	1.253792	1.323537	1.360522	1.2689209037	1.752214	1.6691987583	1.0409659612	1.0873447134	1.4210210267	1.71674	1.7963613085	1.729813	1.79208	1.530961	1.7373205412	1.691956	1.5554856846	1.6690850774	1.5489271142	1.445113	1.8188818376	1.8501343086	1.7492783201	1.2002794642	1.5959995218	1.508601	1.7517627944	1.724872	1.5909340698	1.609554	1.591856	1.7214418746	1.5244177146	1.5464979025	1.5237248028	1.9729016071	1.363976	1.1224358729
CLEC4D	0.6358521	0.52326358	0.6091123	0.6428851	-0.0017205547	0.8804359332	1.034623	0.1741923399	1.03082	0.9090878	0.7743261	0.3949084	0.5145806	1.136735	0.4909648168	1.141945	0.8581465833	0.3810898135	0.7528567454	1.0084887817	0.01248473	0.1969608974	0.2108403	-0.193069	-0.3087917	0.2430319167	-0.1196939	0.0565342203	1.1713750153	0.0275426072	1.001307	0.9656443886	-0.6706992561	0.4741760712	0.0982763784	0.9645593278	-0.592034	-0.8671103427	1.236312	-0.044691092	-0.1970202	0.6329791	-0.2445420943	0.6768208574	0.254175911	0.6744629071	-0.2591403078	0.2748556	0.91066522
ANTXR2	-0.3220302	-0.9461388416	-0.1342742	-0.180679	0.2393789966	-0.1670874501	0.07286038	-0.3202900496	0.3220837	-0.313248	0.146109	-0.1268504	-0.2141695	-0.1982016	-0.4291764968	-0.3985233	-0.1179350151	-0.0227637802	-0.3137391252	0.2768547637	0.04634246	-0.2579616825	-0.06989245	0.299309	0.1405985	-0.2928379242	-0.2868722	0.2706678896	-0.9459560691	0.0467371183	0.04673712	-0.2124282611	-0.4270147559	-0.3914262952	-0.0334473962	-0.2003169252	-0.1821782	-0.3190138862	-0.5047002	0.1956007349	-0.4348358	0.09286545	-0.4784950281	0.2056646966	0.2259513902	0.2212591529	-0.0978911321	0.7250519	0.1171162649
NPL	0.6551271	0.4802389323	0.5857017	0.3982239	1.2023425973	1.0391645502	0.920743	0.4774918192	1.185787	0.8341761	1.317931	0.8961603	0.6747516	1.074111	0.5713642478	0.9646263	1.0474856116	1.099502218	0.7826447837	1.2066156107	0.6072345	0.9502784115	0.07755203	0.2436608	0.3851984	0.778660103	0.2916287	0.5945817283	0.2028317313	0.8523463691	1.236879	0.6151820311	0.159779351	0.4801036822	0.8269583354	0.8523463691	0.7107425	-0.1029376463	1.134547	0.7201974449	0.7004132	1.060139	0.4600989109	0.8240063206	0.6925098313	1.3577798341	0.5215910536	1.007662	1.085140976
MRPL49	1.220974	2.0493408191	1.580901	1.114877	1.7074002342	1.8181923715	1.709159	1.6260229552	1.744336	1.461319	1.682499	1.388006	1.452078	1.470702	1.3236231972	1.663517	1.5585134773	1.1410748529	1.3540406968	1.6469022633	1.847677	1.7970762185	1.914234	1.7074	1.547753	1.5454178069	1.93689	1.8329005522	1.6911258535	1.82495922	1.415199	1.6305903246	1.8899739374	1.683494654	2.0354675912	1.3315799935	1.503244	1.7179003081	1.834434	1.8079966688	1.79457	1.563654	1.6966720498	1.75667832	1.819949014	1.3898696421	1.8698067452	1.266745	1.0157245397
EVL	0.8998911	1.3234396581	1.612624	1.004374	1.3619752097	1.1161812735	1.460988	1.6049574669	1.36841	1.287052	1.496232	1.155027	1.349637	1.341677	1.3292187455	1.627854	1.7332839361	1.7292954042	0.9637092035	1.4334255471	1.490815	1.3662268687	1.254171	1.83093	1.29574	1.5540087245	1.6511	1.777531007	2.0220848066	1.2526246522	1.219958	1.9924553608	1.5936413523	1.3482060357	1.7934437848	1.1614218107	1.7174	1.6871597525	1.109073	1.3570714981	1.532437	1.22886	1.7362439416	1.165696876	1.6044809327	0.7466326965	1.7018722817	0.9069034	0.1421553246
KCNJ15	1.00609	0.6598588905	0.4869844	0.9369073	0.8981005206	0.5155092837	1.344536	0.4806717194	1.178759	1.534263	1.373271	0.9058437	0.7221347	0.5423966	0.6736326593	0.8803382	0.8791454423	1.1897785668	0.9363120361	0.820899774	0.8861383	1.2161394213	0.8678067	0.05070448	1.292772	0.9701131862	0.3435821	0.8926259755	0.1895841898	1.3080020078	1.057042	0.7213155988	-0.4621461374	0.599059787	0.9151419169	1.4156103	1.015531	-0.6230360855	1.186946	0.9806283216	-0.1575628	0.9662249	0.603079594	0.4358580388	0.8393979264	1.6439848607	-0.6492167857	1.007796	1.1748380326
AES	1.409072	2.8464787527	2.111814	1.445799	1.7970844344	1.6748861702	1.747785	1.8862195986	1.6908	1.158164	2.033996	2.007106	1.52033	1.814942	1.9888557268	1.95687	1.893042709	1.1681826947	1.3958987433	2.1118136082	1.876469	1.5513611819	1.963587	2.074518	1.976274	2.24129532	2.268806	1.8512463526	2.6618802305	1.7757446364	1.58793	2.0838042983	2.2468587536	2.0986977884	1.976273728	1.7934566038	2.102255	2.1366961061	1.961791	1.9789523656	2.186352	1.742412	2.464897453	1.8309000938	2.2635216883	1.4929801129	2.1072324122	1.581348	1.4001328738
TJAP1	0.4954245	0.6782677462	1.261334	0.6463076	1.1571545471	1.0947173302	1.117718	1.1463174047	1.022226	1.087661	1.17722	0.7463093	0.974673	1.266564	0.7106021228	1.135698	1.2996526475	1.4841108454	0.6627818427	1.0431684013	1.382471	1.0636233303	0.9882102	1.375655	1.224236	1.1317545108	1.421157	1.4181710236	1.1587472052	1.3750431024	0.8699453	1.1659480691	1.2548352507	1.2065654434	1.4372034295	1.2169541468	1.203534	1.4491420327	1.169708	1.0596102489	1.059999	1.155046	0.9000555956	1.2517704771	1.262272155	0.8366157287	1.5626422356	0.7814509	0.0701705115
ITGAM	1.972324	2.3070891561	2.371438	2.074634	2.4713667775	2.320330761	2.351537	1.8779764659	2.714714	2.165917	2.526534	1.791966	2.006784	2.323297	1.8699940588	2.157291	2.1572283344	1.9075998547	1.9606337174	2.5593850902	1.91316	1.88475978	1.395338	1.743833	2.122237	2.1071195819	2.329629	1.7319082247	1.6563261111	2.1766519571	2.104659	1.9895434683	1.9725726663	1.6563261111	1.8310325859	2.452307025	1.809426	1.6006890136	2.321051	1.8559872213	1.889537	2.010258	1.9868084767	2.2161493913	1.8119392047	2.1962923848	1.9801497569	2.952262	2.4232016368
APRT	1.590045	2.8567789893	3.098571	1.648117	2.171530072	2.0268989587	2.113466	2.066587641	1.840029	1.496207	2.806805	2.630666	1.924086	2.619755	2.7159020657	2.789292	2.6463348972	2.1229157135	1.8862146911	2.2253392418	1.915942	1.9986402757	2.588366	2.358377	2.011688	2.0488687243	2.107919	2.1925506464	2.5023637851	2.4278931874	1.975226	2.6241284772	2.6585667909	2.4955693152	2.3577338152	1.5862271615	2.154395	2.6528583607	1.712228	2.4808946771	2.667767	2.366083	2.5047141685	2.4193376213	2.5479273677	1.6926112321	2.8358485696	2.018454	1.416903415
CD163	0.4771179	0.4240879713	0.5681826	0.5638052	0.8709703693	-0.2986008472	0.5495858	0.1362838913	0.8258071	0.3354168	0.7014087	0.1755758	0.3874598	0.3699534	0.3550994825	0.2523108	0.4294043169	0.3491039412	0.3092947737	0.8252592932	0.6809275	0.03975711	0.2207914	0.03278635	0.1859825	0.1204756029	0.505569	1.1545737096	-0.3763405911	0.581580525	0.1689715	0.2666246943	0.7433807954	-0.3771378678	-0.2391091066	-0.1226711936	-0.3900565	-0.6089118336	0.09445823	0.6541459275	0.1555571	0.3249643	0.2701700188	0.3568752827	0.548756956	0.0144579671	0.3859073279	0.8704097	0.5897131924
DHRS3	0.4469509	1.7347160193	0.8726127	0.4986593	1.2767435038	0.7263624794	0.5797364	1.0349515924	0.9717042	0.6471399	1.184903	1.007442	0.6759822	0.603726	1.1429429602	1.168373	1.0091911822	1.4138830276	0.3509412236	1.1859325064	0.9152684	1.7652079009	1.579423	1.959236	1.060188	1.2811271812	1.295772	1.3434509486	1.4763723853	1.2400663953	0.8782349	1.3195261571	1.3556099582	1.1593307584	1.5424207949	1.1020769943	1.390245	1.4355043657	0.7381526	1.0806736445	1.331616	1.092496	1.7807774652	0.6283151008	1.2347424069	0.8116024889	1.3768201733	0.06600225	0.2471671748
UBE2G2	0.05826482	0.7104598612	0.6102637	0.1538014	0.3036597761	0.3675264608	0.4433277	0.7379595459	0.4092306	0.4447906	0.35036	0.1237717	0.1851294	0.3431974	0.2366980491	0.717484	0.6697455743	0.2728275776	0.1745094745	0.5441166813	0.5356796	0.4159035657	0.8190663	0.6460835	0.6753059	0.3313176425	0.3713074	0.5735185146	0.5719173862	0.226717969	0.4114937	0.6793259851	0.6988542042	0.5464099838	0.5591900693	0.5441527552	0.6771124	0.6529049498	0.3422868	0.3037825547	0.4588923	0.5735185	0.8012466724	0.4161739955	0.5376502484	0.4672283255	0.5341852108	-0.04293633	0.009998307
OSGEP	0.6333371	0.4814971166	1.418129	0.713795	1.3379240687	0.9714422639	1.020533	1.4679322076	1.074072	1.109917	1.096509	0.6708585	0.7961087	1.546401	0.7408766133	1.439771	1.2938957542	1.6148747039	0.5418721363	1.275676089	1.268721	1.2729864208	1.93723	1.562906	1.34781	1.6987167127	1.205126	1.5119995735	1.4156926781	0.9437859413	1.15143	1.2747465897	1.6682582229	1.6850013264	1.1497617848	1.0916910081	1.679674	1.8185936692	1.170933	0.7959087309	1.515368	1.02545	1.2614745676	1.1310006623	1.4487826302	1.1737781237	1.7370084534	0.4452284	0.4860540032
LEF1	-0.03437733	0.2068074438	1.275504	0.07937728	0.6150656201	0.4218788826	0.4268813	0.8144344549	0.5764827	0.04404838	1.713757	0.07884243	0.6473153	0.631728	0.9324553923	1.136886	0.3956044206	0.6897067136	-0.0114374418	1.4731513942	1.8819	0.5419120145	1.847622	1.820571	0.8812978	1.064749786	1.21927	1.3777814763	1.3605083165	1.2953019913	0.8426812	1.3421750501	1.4704748303	1.2797468491	0.4247072579	0.9610148543	1.44917	1.4099006097	0.1986046	0.5131400772	0.1199669	0.9627734	0.1753223244	0.8990212753	1.0261543298	0.3183158426	0.5489531811	0.2184008	-0.1704020722
ERP29	2.103184	2.6676158502	2.880272	2.119938	2.633462249	2.6000582653	2.660145	2.2449148479	2.383041	2.156926	2.911305	2.491386	2.36443	3.023507	2.6479382203	2.904769	3.0332302138	2.7480976718	2.3047326997	2.6779315948	2.801631	2.7359099837	3.071828	2.743318	2.673696	2.7640057473	2.933312	2.8643057553	2.9569413828	2.8756741175	2.712678	2.9943828011	3.0868895373	2.9333119171	2.596299977	2.8205436989	2.750127	3.09866992	2.753469	2.9423405377	3.125589	2.767583	2.581224196	2.8685112568	2.8597903372	2.4094468525	3.062556228	2.637673	1.8928428136
MCM7	0.5194865	0.6993623413	0.9516732	0.5547797	0.7114604817	0.7071946922	0.6608641	1.0095042124	0.7098504	0.4344319	0.7768837	0.7370351	0.535993	1.040214	0.6068175677	1.016513	0.9524394223	1.1689606776	0.4480026323	0.892177474	1.015505	0.8547614728	0.6807848	0.8818715	0.9349888	1.1076815652	1.078136	0.9719250721	1.3299805804	0.6891149248	0.6634967	1.0029395074	1.2872160184	1.1714487755	0.94929394	0.9546045763	1.097317	1.1619977668	0.979884	0.8372697182	0.8620238	0.8856756	1.1379661186	0.7750075904	0.9856651395	0.7649708829	1.0247554067	0.9604964	0.3887627555
NFIL3	1.732031	1.6940159005	1.701191	1.618569	2.3156909228	2.4644551287	2.388347	1.7328001596	2.533929	2.290854	1.754423	1.542227	1.604218	2.005551	1.3127798083	1.570335	1.5307652018	1.5073504493	1.6635232648	1.6649961168	1.206117	2.0597422513	1.551922	1.483546	1.817709	1.8830792591	1.56353	1.9776803136	1.3576602585	1.756875846	1.962372	1.1916537125	1.0461299223	1.7773179924	1.3618367308	2.0897628083	1.586309	0.6592331958	2.00187	1.5278174775	1.620978	1.884952	1.3509009893	1.7057243857	1.6524268639	2.3651944538	1.2803521879	2.143564	2.0135438781
S100A12	1.962538	2.6061048592	2.57994	2.218464	3.1291636503	3.6304959562	3.319283	2.2067863065	3.243051	3.491779	2.045993	1.43979	1.825268	2.024044	1.7706874957	2.15213	1.9091506501	1.439789995	2.1937119952	1.996496536	2.30087	2.6985657997	1.936353	1.731183	1.984619	2.1887234231	1.286769	0.736615854	2.7981962288	2.0970944316	2.183955	2.8075953433	2.0738137435	2.5647677381	1.8740393688	2.8315878773	1.614264	1.1641014627	2.634742	2.5042529524	2.382989	1.908913	1.6893240014	2.9455656687	1.9013854154	2.8839887284	2.3162131102	3.402201	2.8666231179
RGL2	1.894308	1.8167957684	1.982947	1.797968	2.1115175199	1.8588233626	2.14221	2.0170168555	2.323153	2.036157	2.176872	1.783362	1.720437	1.974592	1.8420447486	2.193269	2.3634688022	1.9274872252	1.8323777037	2.3279693927	1.503154	2.4761593093	1.729963	1.921574	1.601442	1.8214193055	1.703051	1.7742356914	1.67950359	1.9434759574	1.71079	1.8873923951	1.6709695058	1.4586491362	1.6218447911	2.1821529955	1.394268	1.7565222975	1.976517	2.078686298	2.380689	1.890415	1.5900842531	1.903409677	1.8904154571	2.16433497	2.1844060898	1.811591	2.0679108194
USP3	1.729077	1.7192250243	2.26037	1.809791	2.2705010635	1.787873472	2.167204	1.7077277238	2.31436	1.912084	2.285704	1.889551	1.690694	2.060568	1.8493273948	2.224766	2.4040165836	2.3255441349	1.7055825804	2.329656625	2.134766	2.039239466	1.642873	1.86013	2.001129	1.8882484962	1.7919	1.8922427264	1.821562383	1.9523512729	1.781265	1.88231349	1.8922427264	1.9568319259	1.7478518093	1.9698319337	1.590036	1.7315611214	1.811556	1.9337366786	1.898292	1.789916	1.6664567262	1.8604221754	1.7528217356	1.9609710509	1.8294932593	2.492251	1.9638155075
TXN	1.320624	1.8625116003	2.107017	0.9256716	1.9439541887	2.5470919084	2.284768	1.1754072897	1.81415	1.889727	2.039167	1.645797	1.023528	2.201725	1.1226780708	1.999689	1.480016368	1.3945938375	1.9678013279	1.6616239097	1.011725	1.889634999	0.8539994	0.8295689	1.449488	1.205436024	1.056151	0.5040471489	1.9828083367	1.292412262	1.399145	1.2794307117	0.9395154172	0.9556016838	1.4084283869	1.5559600433	1.14085	1.0181973707	1.768638	1.137983371	1.271429	1.424513	1.1161490404	1.3896128923	0.9564260519	1.9580045767	0.9704572368	1.233178	1.960760199
GYG1	1.572613	1.9972210011	1.992989	1.115542	2.0793892715	1.8288697319	2.149767	1.2129264104	2.053763	1.408635	2.280925	1.386419	1.425333	1.527491	1.2066798755	1.490671	1.5830639793	1.6285719649	1.3456419141	2.0323412464	1.572545	1.5137372098	0.7967851	1.228938	1.206169	1.0775757843	1.337035	1.1810128979	0.9713013599	1.2908354382	1.476477	1.6284271631	1.1230167017	1.2643542936	1.2953576346	1.3238985255	1.03423	1.2051021675	1.712196	1.5105637834	1.367135	1.455387	1.3555500026	1.3002387167	1.1642071705	1.8064274185	1.233203258	2.346774	1.698690917
CHMP7	0.8955781	0.7212940873	1.49488	0.8167388	1.1966774703	0.5095990662	1.105296	1.4880460812	1.243335	0.612621	1.460392	0.6677129	0.7789496	0.8566538	2.005271934	1.386827	1.1894570138	1.595432757	0.7787990397	1.4416812305	1.673166	1.329806512	2.026592	1.685955	1.549822	1.9607432362	1.791555	1.7491117458	1.8500326821	1.577869817	1.287869	1.7223019252	2.0184080802	0.9924241205	1.5628980029	1.5249211436	1.864604	1.9486013401	1.205131	1.237438838	1.280246	1.496013	1.4921068706	1.4060824825	1.5881262018	1.2118265256	1.2696036853	0.4132379	0.7620227819
LSM4	0.9190399	1.6588992937	1.651027	0.9212276	1.3619550759	1.2672448695	1.417544	1.3183684041	1.150308	1.034046	1.584794	1.455242	0.9901591	1.557804	1.339602243	1.981776	1.8945782167	1.6834536419	1.1392385206	1.3714982614	1.688474	1.6496509923	1.107591	1.531736	1.431227	1.4807847278	1.627916	1.396209584	1.7891590699	1.5421995914	1.180922	1.0820143768	1.6603590016	1.5554487208	1.7769949415	1.2142852777	1.60844	1.583842917	1.252861	1.4827740348	1.810992	1.407109	1.7528309486	1.1529707277	1.4768956078	1.1962150881	1.6002950725	0.6232458	0.7241930101
LHFPL2	0.8748279	0.1529374618	0.381225	0.6050426	0.8562037478	-0.2045925338	0.7961296	0.1767631055	0.6350829	0.291692	0.3413236	0.3318898	0.7441704	0.4908934	0.523364896	0.4550269	0.4240253967	0.43193606	0.485705895	0.7667771851	0.4486274	-0.1048268654	0.4350568	0.1916769	-0.2273217	0.2166658947	0.5432261	1.1074180899	-0.6629299712	0.3896107519	0.6956319	0.5437314507	0.6149481869	-0.0561760291	0.2274517443	0.3548103643	0.5352082	0.2015222534	0.6710239	0.5449764641	0.2874849	0.674862	1.0467838952	0.4995666969	0.4544577785	0.2209555062	0.1302917334	0.7274725	0.7525024341
F5	0.6369648	0.3151282466	0.9949208	0.7089034	0.8024100893	0.1496649806	0.8380299	0.2005286247	0.9134537	1.082557	1.388203	0.3854811	0.6101873	0.6351891	0.5006889129	0.4618263	0.6164335685	0.9917366133	0.5590942839	0.8381992881	-0.1222931	0.1754785416	0.2804283	0.2513669	0.7072304	0.4503525716	0.0200243	0.4294988137	0.1693283008	0.675477915	0.7381832	0.3959670935	0.0874648785	0.311656076	0.1113786384	0.6341113789	0.9306461	-0.2773132164	1.124706	0.4660644823	-0.1934378	0.4873549	-0.2211369237	0.5016546951	0.002637288	1.1718585627	-0.2727970444	0.7088645	0.7840168341
ITPA	0.5255215	0.5864992283	1.044155	0.5409226	1.2803836376	1.1458095879	1.087039	1.4190478067	1.004554	0.7271364	1.114694	0.6808294	0.3221635	1.141619	0.9198628179	1.117418	1.0166331506	0.9314867546	0.61408152	0.9014675033	1.399111	0.6657015918	0.7074578	1.183177	0.8482936	1.1228879417	1.306925	1.1177573842	1.3278318191	1.1718412804	0.8084966	1.3339093312	1.5495700575	1.2650606723	1.167392989	0.9872936586	1.17958	1.4125470096	1.053876	1.1154218538	1.453544	1.106494	1.3509755594	1.2463479692	1.3870148504	1.0073786098	1.3538090529	0.6337204	0.3453030302
WDFY3	0.146099	-0.1756317818	0.05288374	0.1694179	-0.2527150381	-0.3768155738	-0.3753347	-0.3188738771	-0.3156208	0.2645534	0.2710162	-0.1246298	-0.103759	-0.3367263	-0.1854966859	-0.408197	-0.2582480337	-0.2663314857	0.1287830536	-0.0275514958	-0.3185012	0.1196669655	-0.1029913	-0.3529471	-0.2855557	-0.3935580374	-0.3397164	-0.0292117683	-1.1428294405	0.0975565157	0.1025309	-0.743776515	-0.9967728555	-0.7305262767	-0.3389831279	-0.1816592944	-0.202567	-1.0842597212	-0.1745965	-0.2572557795	-0.5748529	-0.3293647	-0.6702571403	-0.4058596599	-0.1566080324	0.5406612715	-0.9427893125	0.6080939	0.1809858786
ICAM2	1.371544	1.7867274961	1.862653	1.308525	1.8242356677	1.5770597959	1.711002	1.7670093993	1.607533	1.209092	2.606609	2.355778	2.272103	2.041396	2.3482788924	2.334209	2.050068609	2.2247289769	1.3806530037	2.0413956675	2.078612	1.8178499083	2.15073	2.131423	1.908198	1.897683582	2.255455	2.0967163436	2.0015621608	1.8347912308	1.560637	2.0353201148	2.0651999469	1.7947965793	2.2434844873	1.3915305124	2.162766	2.0714751027	1.580911	2.1103935564	2.162101	1.8668	2.3901147669	1.8507776983	2.3125217632	1.5373809923	2.1408502606	1.55199	1.0831773206
DIRC2	-0.3374556	-0.4485349858	0.07973341	-0.4540848	0.1298077681	-0.811239779	-0.5013145	-0.5879053569	0.3068274	-0.2945581	0.2114961	-0.2501375	-0.457868	0.6495354	-0.457868035	0.229109	0.2094846016	-0.1737361173	-0.1642011525	0.2883816771	-0.2970095	0.2415237555	-0.7265474	-0.2679178	-0.1704389	-0.2572147848	-0.5200349	-0.2183421701	-0.5251527594	-0.3642683848	0.01150479	-0.5968055546	-0.7513930754	-0.2972927187	-0.0806825026	0.1897781934	-0.4904925	-0.986907122	0.1054348	-0.3325482116	-0.8116158	0.08430437	-0.6556880024	-0.3949935306	-0.3216133291	-0.013004475	-0.552263362	0.1827083	-0.0487909028
ZNF438	-0.135148	-0.4914895972	-0.3222631	-0.2452603	0.0377240551	-0.8562863175	-0.1590513	-0.8794528468	-0.07866365	-0.1297169	0.6656869	-0.1564635	-0.4745623	-0.50178	-0.5184829197	-0.4686402	-0.0010258459	-0.4406088675	-0.2248954481	-0.0142556086	-1.098816	-0.4769349856	-0.7713119	-0.8858865	-0.07537831	-0.8179076641	-0.5623538	0.1816436582	-1.2820826598	-0.1587598057	-0.3772329	-0.5337077278	-0.7864059223	-0.2488365332	-0.5894805938	-0.3127017627	-0.2037724	-1.5940862318	-0.6566159	-0.1781181553	-1.047433	-0.7677571	-1.1078555772	-0.7924883096	-0.4633383839	0.1645260793	-1.0727301086	-0.1146439	-0.2714905538
IRAK3	0.6623968	0.1527738174	0.8445647	0.5009167	0.8843245024	0.6247726767	0.05558364	0.0910049412	0.8987273	0.6982714	1.059166	0.3780559	0.4367826	1.500854	0.5978964202	1.190428	1.2506780683	0.7826198379	0.5117502221	1.0058170439	1.022758	0.4460535143	-0.2191841	-0.08184401	0.334666	0.2575211332	0.5395157	0.7186101746	0.2264631984	0.8168886869	0.9465038	0.9761977902	0.3890281932	0.4708189672	0.1141740547	0.724405112	0.1182182	-0.2365636426	0.8321963	0.1698430061	0.05533721	0.9639989	0.1287431908	0.5265125965	0.0693383138	0.4935848614	-0.4855678026	1.088215	0.7654047903
CLEC4E	1.5395	1.4909283147	0.9929444	1.233187	0.9478827918	1.4014209726	1.02061	0.928451858	1.540138	1.01785	1.033503	1.374498	1.430309	2.534636	1.5155439008	1.303543	2.0478475805	1.6661111724	1.7774944087	1.4843900695	1.443813	1.4101518714	1.103917	0.8380682	1.218481	1.216630236	1.335993	1.6112269993	0.8945907168	1.3825827846	1.442646	0.4903542114	0.152109924	0.6826547225	1.0034234597	1.2315315528	0.259238	-0.1973820456	1.611227	1.4878642509	1.359879	1.175437	1.2435867476	1.5119792363	1.4281451015	1.5001236716	1.3145798325	1.477245	1.7572211701
SQRDL	2.370378	2.1838247032	2.360308	2.169147	2.6198404876	2.6511566832	2.638106	2.0634053955	2.706766	2.167391	2.389773	2.173155	2.250976	2.130042	2.0243429764	2.007555	2.1944143332	2.1634307837	2.2496749396	2.5687915652	2.075987	2.0320879787	1.932078	2.301078	2.162153	2.3426295262	2.348675	2.4908982859	2.0086000262	2.2050756565	2.113566	2.2220606876	1.9914247106	2.0758542787	2.1221892882	2.2394349121	2.394435	1.6849810919	2.065304	2.0028174604	2.248434	2.162153	2.2077118009	1.9386981852	2.6068611843	2.5616011627	2.372114911	3.257675	2.3701977674
MBOAT2	0.6025089	0.664472188	-0.03608451	0.5098007	1.2185228437	1.7356792438	1.836979	1.3379718298	1.479492	2.045372	0.3097865	0.320964	0.322005	0.2057502	0.3344317021	0.2074525	0.3578392744	0.4851658786	0.3187302566	-0.0661482893	0.0679965	1.208910808	0.4441958	0.930562	0.2395642	0.2574940904	-0.3487392	0.7036562013	-0.256841546	0.6567927555	0.7624578	-0.2853370875	-0.7307698441	0.1243025711	0.6176818694	0.355754495	0.2607388	-0.1135765934	0.8527065	0.5880353348	0.01079631	0.3300794	-0.1248962401	-0.208016563	0.1088863016	1.011414563	-0.2146751437	0.4817316	0.6652773304
TSEN34	1.217418	1.2472554411	1.642341	1.161169	1.7891031459	1.6462185485	1.409684	0.6744149604	1.889123	1.041373	1.776501	1.378875	1.281907	1.982357	1.2234648852	1.523598	1.7675917855	1.6903783436	1.6021327012	1.7678574594	1.00787	1.7080649333	0.8538236	1.19843	1.310804	1.3174902975	1.451117	1.7670090412	0.6118114511	1.4746940233	1.251824	0.9035707528	0.7265976125	1.1263390557	1.6748850714	1.2209879325	1.374519	0.5750420147	1.405327	1.5803906893	1.551227	1.213442	1.1467649454	1.2110753271	1.8583670651	1.9717144571	1.4106518134	2.30773	1.6688498138
MCEMP1	0.9127669	0.8165427052	1.59483	0.8582114	1.1547869517	1.2061435009	0.7686021	-0.391770877	1.217186	1.147915	2.688389	0.6606437	0.8457587	1.722027	0.8688070213	2.384751	2.163577475	1.2972450662	0.837815558	1.2835412202	0.5876829	1.085716146	0.4158018	-0.4232602	0.1106662	0.6682390515	0.358929	-0.6184159667	0.4794751236	0.9757577249	0.2280802	0.4593637861	-0.0529564996	-0.5295566254	0.00994205	0.7008726187	0.01130417	-0.3014715924	1.419616	0.5606593732	0.7599412	0.5674775	0.4156034988	0.6025539203	0.6315517396	1.3893388634	0.7989808844	2.05082	2.218098838
HAX1	-0.01234373	0.2258756975	0.4922371	-0.06355455	0.3732053638	0.3862692448	0.6756376	0.5331189173	0.2920073	0.5866133	0.5936424	0.5034292	-0.06427119	0.4407326	0.0543905754	0.9166523	0.5340250259	0.651769067	0.1675821165	0.5584879728	0.6601224	0.6066927115	0.9213122	0.4502226	0.6137356	0.7834340712	0.8179072	0.6902683572	0.9524295321	0.4795104259	0.2749682	0.842124138	0.5403288177	0.6810173761	0.7096208428	-0.099565544	0.6446166	0.5633962969	0.5020374	0.2921178501	0.7534379	0.456777	0.6337709221	0.3369922082	0.6817908521	0.3593744819	0.6975496047	-0.00913071	-0.1234878943
AQP9	2.440448	2.5303219935	2.639498	2.611331	2.721568563	2.2543795706	2.339837	1.8866832309	2.900061	2.500091	2.99058	2.515403	2.391379	2.881914	2.2505358717	2.688628	2.8167442547	2.9205153442	2.7596786775	2.6654114107	2.004075	3.1627373085	2.21538	2.216554	2.411383	2.4496506964	2.273508	2.733942904	2.3027288074	2.8626868861	2.995192	2.5532064807	2.1586806995	2.4326425621	2.4443256862	2.6708113372	2.486044	2.0313385504	2.862687	2.9022200614	2.662519	2.754556	1.5545760034	2.4670089251	2.5723012356	2.9187886372	2.4670089251	2.980669	2.8914629635
KIF1B	-0.2004869	-0.6145530589	-0.2769108	-0.2806776	-0.0691752903	0.0587975792	0.1265464	-0.5013278508	0.03365057	0.02993417	0.0814815	-0.3464889	-0.25882	-0.3327926	-0.3697683592	-0.4211048	-0.442526673	0.2339235963	-0.3207567105	-0.2985330863	-0.1064206	-0.5391398825	-0.5011102	-0.08097726	0.2433509	-0.1442294681	0.0553412	-0.4235126564	-1.0417662186	-0.1428014153	0.1524676	-0.2297255013	-0.2616602134	-0.8002133856	-0.0818892479	0.0644022058	-0.5073854	-0.9174138666	-0.01619329	-0.3229033812	-1.074004	-0.2750454	-0.1993140109	-0.2057350684	-0.5002697607	0.227313828	-0.7228570296	0.1956231	-0.0419654348
TCIRG1	2.508463	3.0572455137	2.625242	2.399069	2.4964375825	1.969239348	1.914976	2.0354165815	2.498826	2.473931	2.33077	2.350726	2.244546	2.613617	2.300007338	2.332265	2.8404642955	2.0288956959	2.2776936185	2.6662767153	2.415901	2.3494219644	2.09317	2.460324	1.9645	2.059553165	2.109442	2.0867671758	2.2831767181	2.1305772543	1.83502	1.9047421894	1.6094745214	1.9093925766	1.9974315459	1.9153642299	2.036721	1.8761665586	2.257596	2.0375897555	2.303263	1.985289	2.3320290546	1.7795659195	2.1783168516	2.3678941609	2.4379933789	2.809884	2.7110240104
MCTP1	0.3668053	0.3601758749	0.146523	0.3014603	0.4086160751	-0.497921789	0.2388606	0.238464898	0.3853016	0.2042604	0.5556506	0.3570217	0.2254635	-0.177794	0.2275978597	0.03718201	0.404979052	0.2432820996	0.207752662	0.3816170668	0.5480806	0.2635055158	-0.2221767	-0.3267364	-0.03588486	-0.1730721108	-0.3772113	0.2490312816	-0.6183874282	0.2954826027	0.6063224	0.0391885716	-0.3136269923	0.3550614874	-0.2485779327	0.4405194332	-0.4560396	-0.5129332262	0.1661719	0.3361183506	-0.01842866	-0.3411774	-0.0282504594	0.2867665593	-0.1836308542	0.5829464463	-0.2368430969	0.6045631	0.3888630675
RGS2	2.403787	2.9648355404	2.687338	2.480742	2.9782817086	3.3817379241	3.007567	2.5384227789	3.421633	3.011694	2.77082	2.834736	2.628038	3.119444	2.777528256	2.850495	2.7899924506	2.9064306154	2.8510157285	3.057264032	2.333544	3.3063745231	2.538423	2.516636	3.17761	3.1776100678	2.944651	3.0531906347	2.8306979309	3.0531906347	3.158041	2.8306979309	2.6045976904	3.3308934126	3.0199295038	3.2852262004	2.859742	2.5944510899	3.158041	2.9010234488	3.01993	3.122086	2.9579346898	2.9869222184	3.0199295038	3.2170686011	3.0199295038	3.321882	3.4910127108
CR1	0.04755133	-0.0669786989	0.2790723	0.07089854	0.2457974814	-0.0346306324	-0.5275906	-0.3650035591	-0.0602329	0.5183555	0.7175803	-0.08119798	-0.007953505	0.2164156	-0.1195443781	0.1623022	0.437141695	0.1218282068	0.1405981277	0.1171610216	-0.3668081	0.3605209773	-0.1558077	-0.4632967	-0.004204512	-0.308579616	-0.2596527	-0.3626580376	-0.4389375669	0.2517750763	0.6164909	-0.1859097034	-0.7228529864	-0.4066213281	-0.4328656216	0.4620016399	0.1324099	-0.5260757349	-0.005810777	-0.1154756288	-0.8414832	0.07516842	-0.9702673386	0.095002545	-0.692797661	0.5165646118	-0.5826209729	0.01183259	0.2509579834
SLC2A3	1.656791	1.7673837088	2.067906	1.730039	1.7046910189	1.293094773	1.633811	1.448097655	2.072577	1.747189	2.509497	1.452421	1.689199	2.038962	1.4361250066	1.786469	2.0920534151	1.5987301095	1.7346940075	2.1053606073	1.252758	2.0716413391	1.717315	1.529444	1.969682	1.6128356519	1.62729	1.1570547815	1.2076021129	2.0970908249	2.310807	1.8772741694	1.3613275077	1.5879225673	1.7211474461	2.4381389259	1.539299	1.430472518	1.682129	1.9130076825	0.6136896	2.048923	1.0620501255	1.878835646	1.5476927267	2.3690228686	1.0564391767	2.479687	2.7100121623
PPP4R1	1.348184	1.6185076502	1.656671	1.402582	2.1113822512	2.272885967	2.112389	1.5556786736	2.352934	1.88926	2.166301	1.48464	1.290104	1.653443	1.4144307156	1.869559	1.6822971067	1.7055526575	1.6285021605	2.0553165696	1.527619	2.2459593125	1.44246	1.625263	1.405098	1.5628026297	1.706207	2.0462870646	1.2876796209	1.7231657906	1.910535	1.2040269606	1.0817258032	1.2876796209	1.898520051	2.1371183393	1.935557	0.9208753964	2.097948	1.9293799519	1.865901	1.531873	1.5957820104	1.2101128272	1.9066703286	2.2221226276	1.5593294834	1.728321	1.9379622853
SHMT2	0.6572111	0.7634038301	1.598372	0.6567114	1.3412730151	0.9293919977	1.126837	1.1271668413	1.28109	0.638533	1.451513	0.8874615	0.9396794	1.540876	0.7146307211	1.118514	1.4280079809	1.5337321932	0.6855290216	1.748118386	1.454011	0.8471691428	1.049241	1.229584	1.535849	1.4294814689	1.606633	1.3861994772	1.3128599593	1.1284240162	0.9976912	1.3696859493	1.8183604034	1.4042015979	1.3300828775	1.1600213412	1.545128	1.627145326	1.097446	1.1531942925	1.384945	1.331591	1.5803670195	1.5604864583	1.4392201543	0.947749511	1.3861994772	1.129945	0.4586915236
BAZ2B	1.174842	1.0242489407	2.044761	1.111106	2.005347165	1.6537203257	1.721928	1.6701790518	1.952922	2.02685	1.818416	1.542894	1.301596	1.609577	1.7380903886	2.075645	2.8318781348	1.7297538822	1.455114194	2.1569573588	1.540772	1.9292647674	1.489274	1.684844	1.633249	1.5034304237	1.273258	2.0733441046	1.6925998552	1.9614109973	1.896318	1.3731481326	0.7671410375	1.3276438499	1.9652334389	1.8695548578	1.059572	0.9209331104	2.069254	1.9707559264	2.050958	2.101549	1.4688759801	1.5829067644	1.7346485888	2.2889655799	1.6692602044	1.501366	2.0067247651
LCK	1.207915	1.6958338582	1.756699	1.337513	1.5519994939	1.5690667486	1.783875	2.0779758317	1.377836	1.795601	1.555537	1.124669	1.984726	1.570287	1.3407560009	1.450863	1.5801676918	1.5383519217	1.2343996318	1.6408566518	1.847831	1.6389328205	1.683031	2.024888	1.691085	1.9826338372	1.856945	1.652747642	2.039113126	1.6657796256	1.424394	1.9802037704	2.1263373378	1.9826338372	1.9611292671	1.5801141161	1.931854	2.0111846167	1.5011	1.6729780722	1.723137	1.573963	1.8266927606	1.643632756	1.9495997846	1.1832643371	2.0623087125	1.228109	1.2010688727
MCCC1	0.3943618	0.6491767255	1.251886	0.3148955	1.0788300918	0.9840906408	1.112656	1.0988741872	0.9775022	0.7613657	1.352483	0.7263113	0.4855615	1.012384	0.5204378535	1.034184	0.8441163399	1.3236571081	0.3862629275	1.3132474073	1.729091	1.2539223778	0.5685482	1.290654	0.9953009	1.0405301223	1.326243	1.2015565764	1.7777664151	1.0601583404	0.8126117	1.3426366844	1.6106155531	1.3676897214	0.7705718278	1.3541950232	0.8357388	1.1327371571	1.101406	1.285200704	0.9741636	1.150268	0.8439256197	0.9195081619	1.1136530662	0.8193211341	0.9589254069	1.033627	0.0197116906
LIN7A	-0.1592994	-0.6174855408	-0.7197278	-0.1604463	-0.394158968	0.1187155898	0.1476981	-0.6750467928	0.2054078	-0.1795813	0.1612893	-0.2310284	-0.3240385	0.483454	-0.3661069358	0.1693448	-0.0841345918	1.3630059381	-0.0350086186	0.0905767669	-0.6436287	0.4757726475	-0.2396085	-0.6620494	-0.3476321	0.0368601701	-0.6491904	0.1453444549	-0.4175591532	-0.007188399	0.3404202	-0.3372863515	-1.0699236581	-0.4341178702	-0.263760003	0.3445419527	-1.710988	-1.0513131061	0.1607117	-0.0953638556	0.04439576	-0.1423751	-0.8376374186	-0.1086620471	-0.0991502311	0.3875745104	-1.2967481181	-0.212764	0.1240171531
AIP	0.9162317	1.9243801807	1.55546	0.9514393	1.2383728806	1.1266395932	1.124152	1.2174034941	1.208858	0.6252322	1.625168	1.723419	1.006482	1.469636	2.0324855168	1.700374	1.6159102442	0.8178044243	1.4573214197	1.7191629412	1.407143	1.1063106898	1.457006	1.299736	1.220412	1.5724013275	1.481499	1.3370733292	1.6016108546	1.2571300768	1.475884	1.4544980582	1.5581279294	1.3752938135	1.3502655501	1.2334646821	1.432102	1.2978208405	1.444204	1.3973129018	1.792248	1.474211	1.773524426	1.4685043586	1.651807213	1.2672143922	1.4939802028	1.175544	0.7111331968
CCR7	0.6644935	1.0086260701	2.511641	0.9791802	1.3453744518	0.8968166139	1.109215	1.7720656532	1.698905	1.332422	2.051833	0.7462218	1.418793	1.519739	2.4215902614	1.89001	1.591899691	1.8480056605	1.004807284	2.3172994445	1.947764	1.7634558479	2.598205	2.833358	1.348406	2.1418290075	1.953144	2.7434966663	3.1048601828	1.7067803817	1.529296	2.0461788967	2.7048524174	1.624203122	1.2669391447	1.6626467409	2.627239	2.5306217979	1.371192	1.3144428122	0.9653397	1.584501	0.8267074261	1.8375795516	2.2193191541	1.0678526953	1.991906674	0.6331511	-0.1126258653
DCPS	0.6029342	0.6810134406	1.088624	0.5269021	0.6736007629	0.8258929228	0.7295913	0.6624495748	0.5603218	-0.003884977	1.149014	1.430084	1.379513	1.192692	0.987288983	1.003778	1.0204209302	0.7393173491	0.5284243764	1.0395299228	0.8544405	-0.2191749657	0.6941442	0.8602399	0.6383334	0.8610756771	1.253343	1.1844384701	1.0653893589	1.069714787	0.4521958	0.6780706255	1.0916673466	0.7866190555	0.8673669389	0.4957637512	0.9346467	1.055116063	0.9941649	1.251623913	1.201817	0.6036652	1.476782637	1.10635113	1.2949745061	0.8976088503	1.3905115674	0.6057863	0.4047827814
ILKAP	0.5079029	0.5827196307	0.9796721	0.5999802	0.7293041152	0.2945454104	0.9341095	1.1006090152	1.015007	1.056048	0.6718732	0.3172302	0.4219738	1.053743	0.4980494794	0.8287032	1.0173043514	1.1947434489	0.3384340229	0.8838221805	0.90935	1.295890283	0.5776189	0.9748895	0.9516496	1.1370051849	1.327681	1.1845852062	1.266138694	1.0964277983	0.6229995	0.9359330249	1.2799154465	1.0864513981	1.2815352454	0.8825478735	1.035456	1.1431959711	1.085058	0.9953678803	0.8530412	0.9951255	1.3655301465	0.8241016069	1.3505544763	0.9776144145	1.0001726619	0.3139556	0.4547141847
ETF1	0.8943899	0.9324936677	1.274269	0.9410036	1.5702902226	1.5895685057	1.521487	1.187163814	1.582907	1.091279	1.343221	1.012844	0.8963134	0.9855977	0.9875089298	1.167855	1.0412187872	0.8016256837	0.9104267339	1.4331739141	1.32981	0.9557098932	0.9394114	1.396112	0.772043	0.8218414295	0.8245815	0.8624949881	0.8961442479	1.1361841894	1.073801	0.7683386754	1.0543294952	0.9458779856	1.0568256744	0.9693675103	0.7018793	0.8609956515	1.211153	0.9383211677	0.9846482	1.108626	0.9445165828	1.0140647751	0.8180958407	1.0381823248	1.2863500053	1.616017	1.0555385188
MFNG	-0.03408666	0.4444526597	0.8805165	0.3519217	0.8874184391	0.8958311664	0.8137517	0.8768531803	0.9092858	0.3208997	0.773834	0.3279517	0.460017	1.196882	0.4629082247	0.8354882	0.9881800931	0.5986295473	0.3789780226	0.9878390062	0.8338995	0.9281598283	0.4103189	0.8860352	0.7520853	0.7586857285	1.178798	1.0699491745	0.9792298664	0.8480362524	0.6224771	0.792077656	1.0644731413	0.663166726	1.1251308927	0.3813326537	0.8904616	0.8491322576	1.037312	1.0038579589	1.308108	0.9370929	1.1988387152	0.7796636582	1.1059821521	0.9353807726	1.0704110282	0.9777589	0.1232122271
NGRN	0.3997639	0.6894098326	0.9050469	0.3517294	0.6814234341	0.6854750709	0.7460665	0.668899372	0.6112428	0.2646912	1.069403	1.155689	0.5271313	1.179386	0.8802844997	1.066393	1.1189194996	1.2350980824	0.5570612177	0.8630332444	0.9791512	0.7788019818	0.4855045	0.6567521	1.014186	0.8938297635	0.8796032	0.7688675632	1.2841180867	0.6661617917	0.8445354	0.9041543447	1.2660876793	0.9590178723	0.7282453643	0.8002842178	0.9193338	1.0500286195	0.6910438	0.7443826663	0.9337441	0.7829718	0.8851476763	0.674766196	0.7591526129	0.4993695416	0.8445354174	0.5769547	0.4213593672
LARS	0.2864907	0.501343727	0.8079761	0.3579106	1.0239684085	0.8387864553	0.8239226	0.9297377095	0.7450715	0.7286431	0.9133081	0.5074083	0.3492974	0.4257116	0.2402876945	0.3045221	0.7833424357	0.9427622593	0.0878719968	0.9834288	1.351712	0.3806419402	0.4055983	1.446709	1.069464	1.1324089487	0.9818861	0.9620348515	0.8359512741	1.0477150403	0.6557388	1.4358165995	1.3829462541	1.0330701839	0.5064101461	0.8819686986	1.000982	1.5524725372	0.3165693	0.7170418155	0.3824911	0.9462684	0.6929607073	1.1152967714	0.6789031275	0.257141246	0.8668163613	0.6256745	0.0990787337
DNMT1	-0.2830028	-0.2531834866	0.8388901	-0.1619006	0.4578420388	0.1042130461	0.2339767	0.4796962999	0.4144653	-0.2430297	0.6702907	-0.184675	0.5273255	0.7116117	0.2275835912	0.3567658	0.9768280954	0.4775604957	-0.2151300395	0.5668120952	0.9339214	0.2919307839	0.7208513	1.257159	0.3038683	0.6711438659	0.5676529	0.6100693942	0.878756661	0.5909828481	0.3620398	0.7713126828	0.8066663717	0.6336673997	0.8011443941	0.3933216225	0.8537994	0.7705330144	0.3997304	0.3939238775	0.288943	0.6470857	0.0623398711	0.1836985238	0.4048715248	0.0011442513	1.1445020263	0.4349066	-0.7684404749
RAB27A	1.78325	1.7999930579	1.42284	1.827322	1.8534528068	1.8513413579	1.713889	1.4598475932	1.800707	1.774987	1.45047	1.707635	1.75463	1.842373	1.6827134226	1.533058	1.6173135342	1.6427964661	1.8643054119	1.7250127869	1.429277	1.671260214	1.599449	1.420757	1.935372	1.7891136598	1.484715	1.4662155982	1.5359957771	1.6517009668	1.725582	1.68758782	1.4033268913	1.7826414818	1.5806061423	2.0303491155	1.530181	1.2894533607	1.893294	1.6716993013	1.752507	1.822361	1.6731368332	1.6193772386	1.69866122	2.0521613283	1.4951710121	1.893277	1.9579276317
CLPP	0.543164	1.4629308374	1.152879	0.5309186	0.9509540654	0.8857028804	0.8882796	1.0097783505	0.8905165	1.005967	1.333723	1.247328	0.8804252	1.16084	1.4926192207	1.568684	1.3291188547	0.6435212468	1.1233850355	1.1045633274	1.045312	1.036018694	1.291189	1.180301	1.214217	1.1752285811	1.46101	0.9290751993	1.1394267944	1.0284331108	0.7018968	1.0782667281	1.7059689234	1.1355553717	0.6588177351	0.6942806992	0.9729848	1.359281776	0.7522706	1.0482790315	1.228524	0.86362	1.1080182952	1.2413218585	1.2384575175	1.0278503889	1.5825884063	0.4034197	0.4659577935
GOLGA8A	1.105738	1.7880195252	1.683092	1.208922	1.6835972225	1.4977436245	2.079833	1.9423424639	1.371877	2.197148	1.58594	1.65019	1.540884	1.34143	1.4031151164	1.539962	1.8057636599	1.3098308111	1.5182610553	0.6451683466	1.881668	2.3324822554	2.319684	2.869389	1.837267	2.1812095659	1.984991	1.8741244594	2.6020922523	1.5706316884	1.770059	2.4462230659	2.4945041751	2.1534596498	2.0246452251	2.0392178005	1.996311	2.3685174714	1.668152	1.5750926094	1.776433	1.878748	1.765584682	1.7049845945	1.8383018419	1.450947292	2.2163930231	1.198166	1.1653361327
SIRPB1	-0.05864813	-0.1819864055	-0.4784762	-0.1395391	0.1480483562	-0.1270463871	-0.5362976	-0.6634346611	0.3502703	-0.1966111	0.04458047	-0.1353496	-0.1843434	0.1213897	-0.2743282402	-0.1632157	-0.1314983472	-0.4488171112	-0.1657742368	-0.0768129756	-0.4861562	0.1992322746	-0.3491372	-0.2049251	0.1131776	-0.1952060804	-0.1548593	0.0944878158	-0.6195898954	0.202723696	0.2680918	-0.2121698145	-0.6755970802	-0.5158735326	-0.1770608113	-0.1618692021	-0.2888101	-0.7065496809	-0.1706999	0.0361066646	-0.2438572	0.1084817	-0.5795313155	-0.2230026178	-0.4223854281	0.2374095543	-0.05317384	0.3606983	0.0999224348
ATP8B2	0.3344324	0.3614456347	0.9084529	0.4899394	0.8363463275	0.9548008584	1.178782	1.2587532821	0.8552879	0.9852809	0.9232042	0.7820811	1.216801	0.9263875	0.946244345	0.9375088	0.9348359157	0.5655271031	0.4012671305	0.8507159389	0.9213075	0.9753901409	1.704233	1.289532	0.9706406	1.0144934832	0.9359946	0.9600724114	1.1021009137	0.9326448316	0.6594147	1.0174841212	1.2161979456	0.9289103227	1.2832024096	0.9326448316	1.290106	1.7106551577	0.2744274	1.1163831099	0.720944	0.7645102	0.7361353865	1.2941056047	1.185377721	0.3599881412	0.9563077408	0.2891006	0.3245873088
ORMDL3	1.493747	0.8979267252	0.569588	1.75844	0.7016059587	0.6047167748	0.3868006	0.9469631725	0.5803325	0.2520695	0.9123058	1.883986	1.231983	1.435747	2.3354699813	1.247394	0.6538177011	0.5023509966	2.2956920328	0.7860938873	0.3671013	0.3031876665	0.8445285	1.011173	1.323797	1.1087948923	1.057561	1.2204306222	1.8332418794	1.2368978921	1.127701	0.8365725274	1.3751516686	0.951735049	1.3990909167	0.9082063711	1.860068	1.6226149526	1.24238	1.1241933694	0.514241	1.088673	1.0682479956	1.4417477804	1.2460281649	0.4745740012	1.1165540989	0.8666244	0.671177221
ITM2C	0.02232699	0.716102864	0.5511268	0.06045113	0.8339161086	0.1158082596	0.5531027	0.3807952794	0.7250036	-0.2382583	0.983225	0.9773593	1.008616	1.062732	1.2148703652	0.7352275	1.211929153	0.557271596	0.6463213588	2.4886072441	0.7389966	0.209334747	1.105008	0.8274261	1.106092	0.6020603292	0.8278734	1.1864610853	0.8459281918	0.7727546564	0.3738629	0.9898291308	1.366758426	0.6706625913	0.8865848797	0.6231185808	0.8553347	1.4393534112	0.6868022	1.2621450643	0.9542085	1.127359	1.7324355521	0.9394639033	1.5927690999	0.9028964806	0.8267198124	0.001511306	0.0381493022
CASP1	1.676081	1.1560472931	2.09452	1.531474	2.0744539196	2.1599793369	2.142646	1.3921863641	1.909433	1.788551	1.825087	1.375146	1.451079	1.769418	1.3261452381	1.498249	1.7966298264	1.6395359762	1.5044737054	1.8716297009	1.850522	1.3251785482	1.212617	1.172499	1.521118	1.1127130293	1.513344	1.8313431655	1.7588655282	1.5305038534	1.783978	1.4264245142	1.3210058475	1.8341318448	1.1876049276	1.6724721579	1.177864	0.7268630552	1.471764	1.5701933082	1.40385	1.533679	1.4049255481	1.6525283632	1.5188308341	1.6685879171	1.0926979754	2.281146	1.5357887987
FGD4	0.2492875	-0.241462261	-0.6605929	0.006932768	-0.0305853454	-0.4198969846	-0.7864398	-0.3933248137	-0.08079821	-0.6699463	0.1924364	-0.2168752	-0.2046146	0.1976437	-0.1257646375	-0.6157012	0.0614251111	-0.1664637465	0.1408791799	-0.5279944373	-0.8740408	-0.6621250732	-0.4449244	-0.5379218	-0.1230617	-0.5910673221	-0.8188999	-0.5901049931	-0.7615395003	-0.0897359676	0.1090024	-0.3576178858	-0.9720079215	-0.6346604701	-0.4045830169	-0.0007045571	-0.9286023	-0.7828328361	0.04461204	-0.6631283545	-0.6772333	-0.1168687	-0.393040294	-0.4782453513	-0.6429090093	0.326932856	-1.2117052807	-0.1004117	-0.0416239282
DNAJC3	0.0247912	-0.0963755307	-0.09222341	0.0902285	-0.0735015958	-0.2618313094	-0.9428278	-0.2269066333	0.06918356	-0.1342762	0.2113377	-0.04119731	0.07918081	0.1305953	0.0100455006	0.1840563	0.4593867658	-0.0212904496	0.0894592727	0.4702362687	-0.1917121	-0.3739633421	-0.2358759	-0.2960945	-0.2343183	-0.5451543991	-0.4396038	-0.3487779264	-0.6371281661	0.1182461109	-0.1185325	-0.3244738141	-0.8198660599	-0.4681852564	-0.0800316189	0.0342091834	-0.2364748	-0.7478783963	-0.1297743	-0.1830243538	-0.5666164	0.0565205	-0.2595034851	0.0320731697	-0.2767770495	0.209179656	-0.9798514574	-0.3084016	0.2090680591
SLC26A8	0.523718	0.3160833493	0.0870568	0.2578638	-0.630372179	-0.7071872226	-0.07449222	-0.4834514198	0.2547838	0.4052451	0.4987141	-0.1025792	0.06033578	-0.04111973	-0.1388953999	0.2426792	0.2781288697	-0.1005873321	0.4387216834	0.3595414976	-0.813172	0.1396584033	-0.08763405	-0.8513273	-0.511674	-1.1505311352	-0.7269404	-0.9595458839	-0.6446577986	0.5601078909	0.174779	-1.0316949818	-1.9267874423	-0.9931813951	-0.7057814655	-0.05152315	-0.4785198	-2.2181843741	0.2868427	0.1230475346	-0.9154402	-0.3181945	-0.8043357057	-0.2287652087	-0.337871233	1.1039673865	-1.5778682898	0.5230808	0.4978124323
SH3GLB1	1.570123	1.6977608323	1.488135	1.344078	1.6830096486	1.2534121688	1.712364	1.1350716248	1.825476	1.393684	2.460683	1.656397	1.434836	2.001528	1.4761584263	2.061971	1.7129388211	1.9141718899	1.699598863	1.9202426228	1.110131	1.4441329579	0.8646224	1.230248	1.119624	1.5297484504	1.281762	1.7156229675	0.8748983543	1.7203549981	1.887372	1.3870008568	1.1952333619	1.3493062166	1.5131333276	1.7203549981	1.428786	0.5680486417	1.725167	1.6241288021	1.483704	1.621464	1.3923567152	1.4556786213	1.4824035788	1.6470018358	1.2054682602	1.758561	1.8350335615
ZAP70	0.2968201	1.765471121	0.8554648	0.4687709	0.5693800138	0.8673720707	0.7610318	0.9485839276	0.4581658	0.8043076	0.7242633	1.047653	1.268569	0.565281	1.0581110301	0.5407094	1.0488202153	0.034849479	0.1919910107	0.8024414334	0.7234495	0.614756233	0.7047943	1.000281	0.7301899	1.1854714125	1.087015	0.4901823874	1.2839036761	0.9138207707	0.5858687	0.810744972	1.2275199377	0.9305154345	1.2426117178	0.5392179911	0.8711628	1.2203775265	0.7310985	0.8102493058	1.180177	0.5003572	1.3154951222	0.5623289524	0.7771844988	0.2147470627	1.3856143751	0.7192265	0.2678100383
CSTA	2.460163	2.5996156933	2.910762	2.499444	2.8251333516	2.7293848798	2.28202	2.1972598349	2.823834	2.715128	2.834096	2.443148	2.383028	2.714778	2.6200850196	2.874493	2.3243701932	2.7456457259	2.6080386644	2.8309416669	2.235797	3.0682966783	2.471827	2.063365	2.531387	2.6214988459	2.300393	1.6530531508	3.1282826455	2.2256572185	2.519894	2.6811800943	2.2368545077	2.4881841432	2.1011564256	2.759898337	1.930128	1.5472840213	2.534864	2.2805153761	2.655719	2.442078	2.4230765605	2.7879914721	2.5727080643	2.6214988459	1.941491959	2.154976	2.6136550206
LTB	0.5640277	0.8651937343	1.732553	0.7733631	1.472532313	1.3532181899	1.18128	1.324211092	1.424795	1.363232	1.636017	0.8998223	0.7287524	1.378817	0.8879649942	1.539645	1.2364260875	1.2915286201	0.7224987617	1.3606148886	1.583356	1.3694029441	2.180943	1.809285	1.457208	1.4188444464	1.368093	1.5002569005	1.9355835621	1.3448634712	1.250946	1.7526391974	0.9391625755	1.1788962976	1.4923628778	1.1525894957	1.882	1.161824556	1.285025	1.2637620689	1.604535	1.418844	0.9543471456	1.2407976499	1.5431245471	1.4672675672	0.7175033231	0.6061526	0.4297952389
ABLIM1	1.687521	1.9087530708	2.289474	1.71957	2.0528987043	1.737513403	1.980541	2.2404537169	1.963927	1.853802	2.666923	2.080877	2.401307	2.095642	2.4138765384	2.314993	2.268959241	2.8355471825	1.7624960652	2.3916365705	2.468165	2.2656164515	2.775781	2.640342	2.240783	2.5314650368	2.477341	2.7827866979	2.5165895253	2.5314650368	2.103744	2.5888753188	2.7189498231	2.2640739116	2.3144622226	2.3752092442	2.55707	2.7720044261	1.81527	2.1079420396	1.382753	2.196042	2.1575252387	2.5488798597	2.5731683423	1.6134216245	2.1644391227	1.666376	1.6051094701
SORL1	2.011359	1.9567447868	1.8629	2.350263	2.456416563	2.2603165044	2.403061	1.8233269366	2.101043	2.398348	2.588622	2.26782	2.213382	2.11302	2.0536681712	2.188853	2.6491393954	2.7256942385	2.234958931	1.8577378678	1.805397	2.71202035	2.000277	2.571034	2.555378	2.3913992182	2.376675	2.5962292197	1.4578623758	2.6370241833	2.35557	2.2285836828	1.7315886203	1.9225101915	2.3624904336	2.453284806	2.429861	2.088468205	2.178583	2.3555697188	1.720564	2.338158	1.5478177346	2.2860928106	2.6370241833	2.3802731645	2.3266067779	2.684266	2.5273919424
RNASEL	0.6116269	0.1756323029	0.8894845	0.378082	1.2113526438	1.2692393757	1.191796	0.9312035495	1.369489	1.147186	1.043069	0.5249443	0.4922855	0.7066057	0.5315552255	0.7145986	0.712658628	0.6459297088	0.431032618	1.1464530667	1.154559	1.3889895176	0.6471156	0.9429474	0.8824525	0.8085849296	0.6403521	1.0281232406	0.4530781254	0.9474766704	1.120833	0.424854014	0.0595542792	0.4353007843	0.6403521053	0.9821026234	0.8908662	0.2782168293	0.9515351	0.9076878373	0.6579858	0.8688338	0.2443798579	0.8667351206	0.6824741167	0.9185402693	1.0878644642	1.198895	0.8120776579
PLEKHA1	-0.2795757	0.206676951	0.8289521	-0.148492	0.5094282212	0.6609204116	0.7483062	0.8249455506	1.085834	0.4732267	0.6522496	0.4352023	-0.04775481	0.3020671	0.0604279758	0.3540759	0.678663375	0.6365004059	-0.3006604464	0.9970429723	1.470971	0.7954349256	1.084802	1.102593	0.5931036	1.0570357593	0.3616951	0.4574123309	0.973891314	0.444320588	0.468972	1.1026030716	1.151499202	0.6268421899	1.1330416175	1.069988309	0.6141927	1.2119174688	0.001876147	0.4848176277	0.2476259	0.2942682	0.7173960583	0.8612988218	0.8016392049	0.1847010544	0.3652327486	-0.08420484	-0.777079583
SLC12A6	0.9772327	0.7598580027	0.688075	0.9797288	1.1735303452	1.3823411167	0.9221657	1.0371890912	1.28361	1.273133	1.168442	0.740463	0.8292712	1.094656	0.7784807141	0.8793818	0.6526121627	0.8486772505	0.9439328089	1.0353429032	1.063274	1.5139602383	1.220327	1.102593	0.8789459	0.8040976688	0.7779355	0.9541116372	0.3574575343	1.0477937667	1.111952	0.6821637154	0.7284532234	0.5185185292	1.0192487458	0.8269213171	0.9093316	0.3083693029	0.7984534	1.1150252989	0.7874457	0.920564	0.4681166712	0.8918438112	0.5996957292	1.1429472068	0.7868860893	0.8698906	1.0861338145
MAPK14	1.409276	1.1890710484	1.16463	1.304641	1.1381609438	1.2289102118	1.141444	0.884726362	1.311144	1.161081	1.746232	1.213067	1.367066	1.409332	1.2935460879	1.215718	1.4356709636	1.5357457798	1.3538183681	1.4702369206	1.201211	0.9451823699	1.018982	0.7939279	1.081131	0.9347274344	1.101497	1.0112598127	0.3026790785	1.407779524	1.401526	1.0246658329	0.8814871881	0.8423476612	0.8801696474	1.2391274426	1.078502	0.2996244799	1.483621	1.0797044022	0.8177879	1.022701	0.9482668846	1.0873952785	1.1382847083	1.6821233877	0.6377673469	1.552684	1.4550193581
HAPLN3	0.1546378	1.0822758419	0.5105786	0.2373169	0.1866671439	-0.0367486473	0.2374997	0.7734309753	0.3779559	0.7741414	0.9109486	0.8928529	0.6917523	0.6830462	0.7775153854	0.8590581	1.0388859046	0.8375311362	-0.0566891073	0.7159469886	0.9287493	0.4387970322	1.302123	1.243868	0.3638878	0.6011035746	0.8461741	0.6500727913	1.6311470134	0.7996796471	0.4239185	0.9527365819	0.4593365338	0.2449391936	0.9633352899	0.2851088772	1.298669	1.0009633369	0.7314265	0.8305518829	0.9532609	0.60891	-0.0125698462	0.7883774907	0.8592764122	0.3870642109	0.7153405242	0.2679088	-0.0105398648
TUBB	1.473575	2.001727881	2.283469	1.558914	2.03915146	1.9756882935	2.060202	1.9311083762	2.058613	1.352566	2.28843	1.881375	2.379995	2.005956	1.5071437351	1.845415	1.5927954854	1.346319042	1.4584853988	2.1061802175	2.173266	1.9837278909	1.795835	2.369737	2.021721	1.8943619619	2.106438	1.9968177499	1.7774927017	2.1031513825	2.131393	2.2149857026	2.3650919577	1.9027381914	2.1573141357	1.7484868625	2.021721	2.4097394959	1.860918	2.1313929929	2.1169	1.940086	2.3337424628	2.2629897507	2.0571218204	1.7708204171	2.2538735317	2.490682	1.3561711127
TEX10	0.1072515	0.3001260622	0.5916302	0.1381186	0.4522384528	0.2622072318	0.4545387	0.4894203653	0.4229584	0.1783765	1.163232	1.211588	0.2707572	0.3656135	0.4899339977	0.9646436	0.6427459634	1.1632321207	0.1756641982	0.7722742517	0.7852298	0.2818162767	0.27621	0.8416205	0.8487757	0.5719054899	0.7157573	0.9728612486	0.803754921	0.7309397251	0.490613	0.8516199428	1.0907642794	0.6955437159	0.8263795009	0.4738147166	0.7231377	0.8371535364	0.6273235	0.4240915454	0.5554287	0.2266192	0.6298259139	0.3797452486	0.6381934655	0.2603656256	0.3511439971	0.2351811	0.0183751279
SPOCK2	0.4868022	0.7526779058	1.354412	1.007898	1.2298752139	1.1050772011	0.88496	1.2861725985	1.21694	0.4405181	1.901572	0.9343483	1.615305	1.055261	1.9162392134	1.245989	1.7256730663	0.5767818153	0.6645758614	1.4285720946	1.522862	0.6395855245	1.61671	2.033919	1.105003	1.5496212654	1.643816	1.5243543132	1.4422936982	1.3474849867	1.180861	1.5997212967	1.5261348926	1.0417370806	1.758344946	0.9402246975	1.584037	1.3878807717	1.033731	1.608350586	0.6850703	1.05404	1.1035996738	1.2428281097	1.584921333	0.5869336699	1.806837293	1.288542	0.4078173299
P2RY8	2.210458	2.7757198224	3.070904	2.278383	2.8500785577	2.4569827042	2.732013	2.6682440966	2.71686	2.118609	3.300227	2.971554	2.469142	2.612674	2.7036650387	2.770624	3.3529465018	2.3994310357	2.2313361255	3.1285948839	2.739358	2.4548761587	2.371972	2.824229	3.024755	3.1741347577	3.094061	3.0561266346	3.0886093008	2.8257148362	2.791451	3.0765702515	3.0765702515	3.2250960765	2.986365773	2.9720995053	2.861924	3.0401610298	2.757157	2.808355393	2.699649	2.782753	3.0765702515	2.8574587752	3.046089695	2.7788550364	2.8746180288	2.187808	2.0876065466
FBXL5	1.819311	1.7854094022	2.114425	1.790375	2.0357593668	1.7385384949	2.03247	1.5889167587	2.093672	1.869696	2.26028	1.750718	1.707024	1.946922	1.6821421261	1.979104	2.1651714913	2.2862998025	1.9381173302	2.1582500688	2.233358	2.0077380265	1.670788	1.538257	2.002943	1.9378726605	1.68146	1.4350749256	1.3800213508	1.9881953237	2.020784	1.8971518351	1.8095249432	1.9064165134	1.5051384634	2.1906445092	1.546371	1.264405493	1.974389	1.8234801892	1.948385	1.774902	1.6430893006	2.0895823234	1.7418034582	2.0072698543	1.4266410186	2.142496	1.8878166937
PPP3CC	-0.1436574	0.4064038074	0.7298609	-0.1897841	0.4976090211	0.4154421048	0.611597	0.6374708084	0.6296059	0.1293194	0.8144673	0.0615799	-0.02730267	0.3954284	-0.0078941582	0.407153	0.9265399434	0.6929177909	-0.0353000028	1.205604374	1.193594	0.4517233387	0.2742082	0.4651646	0.4202242	0.505612534	0.6360587	0.6173044249	0.6529934072	0.3498393006	0.4406651	0.8884923468	0.6730484991	0.66939886	0.5072723503	0.469565683	0.9695358	0.7460868093	0.4360974	0.3339591174	0.5703479	0.2390667	0.493357989	0.1898700501	0.3649341574	-0.2709771233	0.582849331	0.0564308	-0.387030591
HSDL2	-0.557849	-0.4425885221	-0.7721289	-0.3542536	0.1508213454	0.2943100406	0.185311	-0.5867098378	0.1405458	0.2157527	-0.3584342	-0.666474	-0.6983211	-0.6711916	-0.744699515	-0.3820991	-0.7209771728	-0.795045153	-0.5761186861	-0.4094658508	-0.3073642	0.0949705617	-0.6581975	-0.6916743	-0.1133388	-0.1477662056	-0.4104074	-0.8381944562	-1.1828428818	0.0306277697	0.1503856	-0.7915044658	-1.0030936978	-0.510524266	-0.3982079888	0.3366939324	-0.2763905	-0.4309185819	-0.2361557	-0.4553060879	-0.2808344	-0.3631321	-1.4679977782	-0.4415484899	-0.8046185488	-0.1508469703	-0.3526201405	-0.6326437	-0.1079385725
GTPBP3	-0.01323605	-0.0789766774	0.3894722	0.03754581	0.1757217743	0.0369103116	0.230458	0.3251001142	0.2002996	-0.17916	0.3535871	0.3751171	0.1849786	0.4318972	0.3888819577	0.4830817	0.4365307507	0.6617913776	-0.0037788767	0.3001516699	0.4801189	0.3135259089	0.5886567	0.5262371	0.1042915	0.3411620335	0.380134	0.6426573221	0.6838849675	0.2072837125	0.3620648	0.4918176826	0.486127774	0.4153641315	0.603111842	0.2559196984	0.7855432	0.6713140569	0.2224952	0.4537474155	0.2756031	0.06564864	0.1140793708	0.0263753728	0.44560278	0.1703787798	0.3557644351	-0.2410692	-0.0023374105
PQBP1	0.782006	1.1976067975	1.173697	0.8524844	1.2143879991	1.3340003667	1.233928	1.1521619958	0.9161242	1.333176	1.085154	0.7562944	0.8130815	1.26201	0.7542766286	1.475626	0.6958212914	0.7950309013	0.8796179918	1.1055418037	1.321824	1.0880419911	1.562993	1.335437	1.385405	1.4342759128	1.582052	1.1651027083	1.4883096097	1.2718509939	1.281925	1.424721519	1.4867897645	1.4167028637	1.3510562162	1.2543721194	1.373559	1.3789449247	1.396325	1.1968921412	1.283749	1.266861	1.5772689166	1.0648559463	1.4194630568	1.1674260921	1.3376382597	0.3829858	0.8136843644
TNFSF13B	2.023096	1.6358802543	1.800376	1.669981	2.3382127015	1.5187441749	2.624707	1.5019274953	2.31787	1.929439	1.72537	1.540215	1.592418	1.559407	1.4838054316	1.659469	1.6526054383	1.6611401653	1.6151129138	1.5288442636	1.414871	1.7756691453	1.472116	1.688067	1.904641	1.7682963308	1.997649	2.7105049874	2.1354606634	1.7063240404	2.450924	2.0042781975	1.4618112423	2.4847241443	1.7805762457	2.3208577159	1.816999	0.6845864857	1.733021	1.9195447682	1.51881	1.897589	1.4751502379	1.3837736873	2.034925086	1.9731884223	1.2667340301	2.277847	1.4625394203
PPP3R1	1.391495	0.303594569	1.223721	1.38	1.7064011304	0.9056962673	0.6221516	0.9994516385	1.379274	0.9665397	1.676995	0.8754543	1.342656	1.244759	1.1125324776	1.081012	1.6496375999	1.3314821941	0.7884023579	1.2363867006	1.027248	1.102712596	1.144464	1.631834	1.004471	0.9337615828	0.7914257	1.0311437676	0.3214856658	1.3989012604	1.640596	0.9453722409	1.3809157332	1.3675605495	1.6066083535	1.1826038281	1.736143	1.8145986055	1.360439	1.5803556625	0.8962283	1.084263	1.1875015686	1.3055412225	1.1852166565	1.2428228919	0.405177354	2.166425	1.3948902442
ARHGAP26	0.2441997	0.0670764555	0.3820504	0.3065336	0.5809277753	0.4959280335	0.6165335	0.2776827748	-0.2531288	0.9196402	0.008517144	0.133592	0.2524926	-0.365389	0.0448956011	-0.1547021	0.4786899242	0.7156101977	0.2800591171	0.2368596	-0.3040717	0.5133973825	0.0589471	0.3663892	0.3718847	0.3601923678	0.3003123	0.3354338616	-0.5365306434	0.4489654661	0.3930108	-0.1058052198	-0.2680476234	0.0194542124	0.1331278406	0.2583024194	0.828952	-0.6185026493	0.1162958	0.2190778744	-0.1363731	-0.1066921	0.0465892382	0.0337135452	0.1145127686	0.5484101678	-0.1607507284	0.4368376	0.2633093948
NUP214	0.08400061	0.2975197436	0.6496139	0.1805629	0.6238740967	0.5209583709	0.5248482	-0.147069096	0.4793362	0.4805325	0.5648174	0.3467219	0.04129122	0.5785429	0.2395909289	0.9138217	0.4638537864	0.4847791888	0.4623475301	0.1918225695	-0.102964	0.9989246075	0.1797312	-0.2679705	0.4506511	0.4063012152	-0.05043107	0.6069460666	-0.1150937146	0.3894734835	0.652548	0.3423378106	-0.0276521809	-0.4002609069	0.3577493855	0.4251280817	0.174851	-0.0321550475	0.3188138	0.2721836952	0.147127	0.2727554	0.5313278882	0.3477046944	0.2328004747	0.5204086199	0.3951677762	0.6983191	0.4910929596
KCNJ2	2.235505	2.1908426369	2.513292	2.139801	2.1195138534	1.4054749931	2.060103	1.8403550386	2.515408	2.770748	2.609992	1.757923	1.901973	2.610917	1.9836190561	2.952928	2.720766404	2.0479940242	2.279133516	2.4828155517	1.95276	2.6542925621	1.992208	1.741821	1.889796	2.1314534753	2.008407	2.6785782532	1.9193412718	2.4771274413	2.328168	1.621154635	1.5869271903	2.1970119433	2.1420509303	2.208689934	2.203076	1.6546035393	2.010729	2.2823480421	1.606893	1.828778	1.1798739286	2.0084066761	2.1651776536	2.343402496	1.8665660421	2.283883	2.323326564
SIGIRR	1.621229	2.7139602981	2.08081	1.689684	1.9235038158	2.054016621	2.0412	2.0571173756	1.961908	1.601186	2.056857	2.584446	1.747176	2.075238	2.2480716751	1.873817	2.1566061379	1.7126420856	1.856617342	2.1452938091	2.060856	1.8861803044	2.172529	2.418696	1.932122	2.1224244488	2.224584	2.1027483368	2.5790501442	2.0202670116	1.839151	2.5516513511	2.4407493511	1.9700000419	2.2022347101	1.8237789458	2.191081	2.1709878097	1.998289	2.0706576071	2.170988	1.865347	2.2006502324	1.7802920555	2.1556631337	1.5982950142	2.5834328427	1.694679	1.4646165068
SKAP2	0.1028462	-0.3971463137	0.3215183	0.1567392	0.8564418722	0.9312177401	0.6700682	0.0335928756	0.6582049	0.8013392	0.04383063	-0.386451	-0.1702923	-0.4506898	-0.2418462593	-0.3187021	-0.3971463137	-0.527042951	-0.2728412674	-0.2751622467	-0.04903005	0.5440177627	-0.0880519	0.2288756	0.4433191	0.061422401	-0.1306358	-0.6129497244	-0.7654063572	0.0963078228	0.5405521	0.1399108069	-0.6418574955	-0.2635560999	-0.0335284551	0.2765141734	0.1957198	0.0184442064	0.1226255	-0.6629424694	0.212646	0.4318537	0.232758351	-0.0529847535	-0.0816754534	0.336394908	-0.5332425736	-0.03354975	0.27886797
SLC25A5	2.322348	3.2860180466	3.134635	2.306225	2.9611621034	2.5598672691	2.711386	2.6648726181	2.854813	2.305784	2.711837	2.143819	2.135986	2.847465	2.4506572499	3.038111	2.6537459241	2.4464252502	2.1528697786	2.9370768167	2.693148	2.429715448	2.29496	2.608483	2.771806	2.8581219071	2.940428	2.9245544956	2.8999390133	2.8449376733	2.734413	3.0003442776	3.0765536745	2.9245544956	2.7757661154	2.8404125218	2.805318	2.9798696963	2.810052	3.0104400746	3.05038	2.877442	3.1259643012	2.9752065804	3.0985719511	2.6326907092	2.8581219071	2.864849	2.1361013682
SLC7A6	0.453547	0.5407824446	0.9752194	0.5192397	0.9754713592	0.8778853269	0.8202389	1.1834877603	0.8324378	1.044957	1.044352	0.6238783	0.6128447	0.8162581	0.6016873157	0.7964189	0.8508392416	1.4038175987	0.3890082937	1.0308029425	1.4137	1.1341437823	1.181256	1.663888	1.002238	0.9918693771	1.087402	1.2473232483	1.4285325001	0.6757779562	0.6573328	1.3259385086	1.3267402368	0.9728398975	0.8414370809	1.056040599	1.268226	1.3330880652	0.7329436	0.9238486517	0.8389118	1.006151	0.6812599984	0.9168710212	1.1524355989	0.5416954551	0.8144848965	0.6214786	0.3827663344
SPAG7	0.5526591	1.2626349531	0.8863135	0.4706148	0.8283359505	0.6243425876	0.6073866	0.3564066799	0.8983865	0.1377672	0.9626835	1.036447	0.4922972	1.594138	1.2314428298	1.446517	1.0857374509	0.8435134925	1.3765935456	1.1555195791	0.7992093	0.2381433374	0.5127706	0.9150639	1.054153	1.0790521408	1.459015	0.943165958	1.6480468326	0.8808056605	0.7311676	1.2972758775	1.043554261	1.0635260865	1.1069417794	0.7537403814	1.078087	0.8938189747	1.483057	1.4139667302	1.459384	0.8974598	1.5457889926	0.8113593423	1.2355670438	1.0725090941	1.0197276777	0.4593175	0.4000693468
TGIF2	0.4824941	0.6252623057	1.084387	0.6026842	1.1905877343	1.0302600897	1.22955	1.284449062	1.155552	0.9840466	1.072804	0.6951481	0.6044759	1.148548	0.657279102	0.9208162	1.0011385299	0.5769349951	0.5780553054	1.021254525	1.186689	1.161872913	1.146497	1.343422	1.199772	1.1574086858	1.385245	1.3832101773	0.932712421	1.122669486	1.110101	0.9258733803	1.2437973737	1.0520999467	1.2343450302	1.0014533658	1.345391	0.9823476319	0.7712496	0.9072878282	0.5791844	0.9230191	1.0407167209	1.2175308744	1.1730630645	0.8895349489	1.1844295579	0.996535	0.4621988161
ACSL1	1.747694	1.6215823044	2.488064	1.942212	2.9441127046	3.0808355752	2.981245	2.2341414909	3.004507	3.218116	2.590354	1.408499	1.88874	2.055432	1.1034445654	1.850779	2.0726620458	1.8944512827	1.9312183489	1.8568790147	2.12098	2.8971951038	2.111256	1.927239	2.384427	2.2993594289	2.007946	1.9740452411	1.8355627848	2.5745196334	2.624012	2.2714071607	1.7486038609	2.2855708327	1.9935564283	2.8411154717	1.929568	1.3911375049	2.24002	2.454345276	1.685254	2.644589	1.3174180473	2.2897368318	2.0533437897	2.7886664092	1.6621373333	2.627067	2.5061788963
ARL6IP4	0.9551355	1.2745825392	1.349697	0.8078339	1.6098724576	1.9176215268	1.908027	1.7366362227	1.400699	1.865597	1.357958	0.7565297	0.6619885	0.9531885	0.9448097875	1.418447	1.3639157122	0.6461700571	1.1400026507	1.3013669668	1.585855	1.2320412464	1.4123	1.424049	1.786643	1.8402131432	1.938413	1.7714931335	2.2665864303	1.7011560718	1.581904	1.8771205365	1.8201596448	1.8189841916	1.972412769	1.4514932669	1.76089	1.6766187221	1.752758	1.6746936409	2.160945	1.787489	2.0764585087	1.6889826687	1.7799002376	1.638781452	2.2441333968	0.4856841	0.8771571307
PCNX	-0.6347551	-0.8369309916	-0.3733658	-0.3429269	-0.3032848653	-0.4199567237	-0.1573519	-0.5723205789	0.06403597	-0.2252649	0.1192078	-0.364958	-0.2671589	0.1646315	-0.3388545218	0.150625	0.4357773565	0.2110900069	-0.1492440684	0.2483923226	-0.8085706	-0.2474381326	-0.7374692	-0.5209107	-0.3012505	0.0047989775	-0.7124263	-0.8242275455	-0.7575624681	-0.3316425249	-0.1488414	-0.420670331	-0.7354993012	-0.5478480482	-0.9807333324	0.0434534783	-0.3925002	-0.6252149372	-0.1651161	-0.5131677459	-0.2409995	-0.0876494	-0.6980936127	-0.2791093384	-0.4702851933	0.0956152426	-0.8710494966	0.03654542	-0.0200494571
GAB2	1.224258	1.0320940996	1.212832	1.166271	1.4098919216	1.08777217	1.179357	0.6361181728	1.415797	1.460299	1.363582	1.049118	1.014174	1.086032	1.1035743754	1.324403	1.1461240376	1.3347310744	1.1945830156	1.3956778221	0.7561636	1.385027358	1.07403	1.079839	1.241305	1.3656865138	0.9068952	1.1981633724	0.1627621481	1.500701246	1.415951	0.6338880272	0.665273747	0.7314339977	0.9218343613	1.433539892	1.178457	0.3360106377	1.534282	1.3041743137	1.273745	1.487376	0.6690931742	1.2990768849	1.001443715	1.6318209672	1.0046530572	1.633213	1.3538903738
HDAC1	1.832373	1.8834856704	3.051601	1.849986	2.2067710479	1.8101636555	2.076797	2.0976788559	2.165185	1.632206	2.581275	2.507044	2.526161	3.041741	2.1503688465	2.775371	3.0043124007	2.6580721197	1.9933841411	2.6667638283	2.229982	2.2064685562	2.133153	2.592892	2.736561	2.6919859894	2.565635	2.4201452507	2.6531681312	2.3442005083	2.044623	2.8173557908	2.6531681312	2.7331192961	2.3335045125	2.4988690031	2.532463	2.826277105	2.080628	2.4568457779	2.337316	2.271582	2.4595753008	2.3491071671	2.4201452507	2.164702756	2.6473901253	2.393086	1.4169491081
SLC41A1	0.08734857	0.2636211417	0.2318546	0.1930637	0.4015284324	0.6570238537	0.5803604	0.8222784424	0.510958	0.4293685	0.475372	0.4164652	0.1225433	0.08201486	0.5294122421	0.5001353	0.612696799	0.0942780354	-0.1203734571	0.4542962517	0.5951074	0.6822472362	0.7607024	0.7278816	0.7469785	0.877434749	0.7362882	0.6094424202	0.5823233933	0.2987266375	0.2005993	0.340542595	0.6137074364	0.8156937667	0.313074154	0.5018580533	0.7285767	0.5826989804	0.3640721	0.436146941	0.1714726	0.6282197	0.7883868268	0.6932665706	0.5338475188	0.0210246492	0.8931064963	0.2552543	0.0384634739
RRAGD	0.3254181	0.2096977955	0.1802235	0.600277	0.6989517996	0.8259772718	0.9316677	0.220466825	0.6962926	0.5224377	0.8180929	0.483822	0.3824469	0.912353	0.4242029898	0.5256412	0.9377948022	0.5024777675	0.6026779425	0.4110952123	0.2096978	0.9651445351	0.2972509	0.3565033	0.8283401	0.569706286	0.5320592	0.5244790187	0.1976435099	0.498200021	1.108471	0.5594101629	0.2477019426	0.2438356605	0.4589185861	0.843293268	0.08383805	-0.2068351562	0.86713	0.4763673961	0.7465509	0.6515252	0.4594903491	0.647291042	0.4738375189	1.3442598615	0.249288676	0.9469931	0.7683919777
VNN3	-0.03975896	-0.1629507982	0.07485292	-0.02143224	0.2107116072	-0.0578588432	0.2740504	-0.1714236447	0.1992947	0.6923865	0.4464198	0.1608596	-0.1402103	0.5762749	-0.1843421501	0.1664671	0.5066904816	0.5604102047	0.2533259279	0.4314265715	-0.3547947	-0.1646910748	-0.001725988	-0.4721549	0.8800834	0.0960830195	0.09113079	0.0413010743	-0.6013694289	0.6209096978	0.5739366	-0.1903885835	-0.5066496987	0.760215252	-0.3636460781	0.3436411195	-0.1557609	-0.9403183819	0.5415663	-0.2929464513	0.1976583	0.7032731	-0.1378696311	0.1113446237	0.4423160222	0.8784131637	-0.4140956566	0.04450867	0.5142354723
RNF13	1.842478	1.7156262944	1.820587	1.681686	2.0705499987	1.6605214081	1.812445	1.638289751	2.134773	1.925274	2.027904	1.826476	1.686124	1.9807	1.7434732965	2.027425	2.0195560396	2.0046079402	1.8868515337	2.1877501229	1.724953	1.9626037066	1.841529	1.47072	2.223132	2.1710961949	1.926413	2.1868730288	1.7064965184	2.0470406279	2.247254	2.0356415672	1.3556962288	1.8953601938	1.6755799346	1.8880986164	1.655119	1.5609723259	1.664001	1.8360588068	1.778579	2.304035	1.5872167761	1.8329932702	1.7563832504	2.3719327941	1.201318457	1.77342	2.0067879036
CCDC12	1.064961	1.4621150371	1.739497	1.004806	1.4867836836	1.3454702433	1.373778	1.4254339678	1.367558	0.7620908	1.835661	1.77613	1.310216	2.082346	1.5375026851	1.821589	1.8687431211	1.5579230823	1.2067083576	1.4878804131	1.509134	1.1651493117	1.173279	1.502885	1.698203	1.809864589	1.844359	1.2769550578	1.7248040502	1.2170065149	1.150515	1.6694894219	1.6130120726	1.9245686345	1.4217269268	1.2358746624	1.485798	1.3051224828	1.545869	1.5102001236	1.693849	1.47998	2.0453753858	1.2558315169	1.5158600659	1.4189770844	1.8166511396	1.337763	0.7267862236
SLC22A15	0.07246008	0.4790294136	0.3486768	-0.01241975	0.5900422053	-0.3067377542	0.3521539	-0.1123053725	0.5599635	0.2462588	0.4586269	0.0277829	-0.2199495	0.7136452	-0.1651985035	0.1803422	0.4894644645	-0.0227037698	0.1341823434	0.2050968696	0.2714037	1.0070305204	-0.3505405	-0.295865	-0.105287	0.1514333856	-0.1037511	0.4674545174	0.1446114994	0.1137787515	0.5733649	-0.047285378	-0.6264947175	0.2262878845	-0.0559985941	0.660994788	-1.153358	-0.8051497108	0.2669473	0.2288236217	0.505327	0.2329343	-0.1137057494	0.3225953504	-0.2409769741	0.9929486692	0.2800721372	0.1384574	0.2269777803
IQGAP1	1.646237	1.3885896872	1.392477	1.777416	2.2722895514	2.2978868846	2.297551	1.728658329	2.22241	2.167361	1.784895	1.40739	1.713001	1.100521	1.2120313403	1.212031	1.4384836658	1.5528984589	1.2801925415	2.0521592316	1.579689	1.5621702814	1.386533	1.688697	2.233902	2.1682314025	2.178233	2.1158092201	0.8035058873	2.2520130206	2.085536	1.8202336096	1.6746920654	1.5796994268	1.9757422418	1.8812989182	1.555788	1.3465519501	1.581482	1.4090185767	0.5697131	2.155724	1.8005932668	1.8025652929	1.5814818998	1.8005932668	1.2171040643	2.36644	1.8979625634
IL7R	1.512122	2.1180446779	2.689481	1.969899	2.2590367582	2.0947941714	2.270987	2.1844292699	2.105879	2.240197	3.483368	2.973893	2.617684	2.245855	3.0725119355	2.174756	3.8438350399	3.1897701178	1.8571056232	2.4401470746	2.410189	2.221693722	2.977785	2.513087	2.157665	2.3177286234	2.905025	2.7883339614	2.8205290839	2.3682028091	2.38765	2.9050251509	2.8621232915	2.4045921231	2.624073142	2.0745293058	2.691913	3.0794332593	1.821387	2.624073142	2.157665	2.390033	2.0497570389	2.2802788366	2.7018747616	1.5800553793	2.5301410333	1.922271	1.5761910892
PIK3C2B	0.3807291	0.4961790511	1.201519	0.4601759	0.8730031013	0.0742216957	1.08583	0.5602395525	1.007384	0.5188578	0.6440458	0.5499599	0.3779338	0.4135149	0.3385544834	0.6994308	0.7234493308	1.382910728	0.333276572	0.7590023054	0.7701068	1.0445776873	1.038506	1.266528	0.6470443	0.7502012282	0.6995086	0.9141944207	0.7058480477	0.7973303888	0.5822463	0.8575765014	1.3877036318	0.8528835249	0.8982004861	0.907964649	1.416713	1.3407720932	0.7151518	1.0337504445	0.7733711	0.6872843	0.699973657	1.5581278901	1.0623996786	0.2133451159	0.977317997	0.4319565	0.3627887192
DGKA	1.191015	1.3291022868	1.303235	1.370065	1.420453032	1.5099012897	1.432614	1.6150836464	1.297342	1.575266	1.479555	1.244223	1.313681	1.166415	1.4760612725	1.334664	1.4743377799	0.9898887551	1.0215748208	1.5062826639	1.663198	1.3857006471	1.844525	1.813193	1.385256	1.5148555903	1.683923	1.7598499949	1.8623885903	1.5631109835	1.380439	1.7781444973	1.8902177046	1.5077901311	1.5853967608	1.4708202081	1.938088	1.9059454552	1.519382	1.5523647087	1.239718	1.45829	1.1764890463	1.2229667306	1.822482504	1.4029271295	1.7095732853	1.251471	1.1537003561
NCR3	0.03678072	1.2473449211	1.030034	0.1255148	0.7637543401	0.5082990596	0.4434322	0.5376988374	0.4007069	-0.273301	0.5936094	1.849821	0.8292144	0.5712617	1.1085473894	0.8417355	1.885807074	0.8867845005	0.9837294352	0.6554435378	0.5956436	1.5415490152	0.008199389	0.1807806	0.8044363	1.003316134	1.239765	0.3244923856	-0.2593225629	1.0995618401	-0.01182976	0.8112661176	1.279259879	0.7629632715	1.2468034633	-0.2023765031	0.3286152	0.7875800745	0.667111	1.0028524309	0.6350604	0.3333805	1.4962687064	0.6011289294	1.0082481356	-0.3833507137	1.243898101	0.5783147	-0.0460217423
EXOSC7	0.376709	0.727912482	1.862021	0.2983672	0.9129875321	0.7946568694	0.774909	0.8488433383	0.9327206	0.3188224	1.037542	0.7360436	0.5291826	0.7871965	0.7746479725	1.009766	1.0375418907	0.7048893102	0.5893652545	1.2523831741	1.217573	0.5739877283	1.120098	1.285914	0.613297	1.0625367414	0.620256	1.1948822314	1.1280984492	0.9256628033	0.4247075	0.899894401	0.7650716794	1.0432649042	0.9132916716	0.6953423159	1.039029	1.1377195387	0.9700356	0.5706891559	0.8185044	0.6299183	1.1270839297	0.8135234664	1.2263286773	0.4751468249	1.1709255956	0.7116578	0.0709894804
B3GAT3	0.9421874	1.4999922303	1.166261	0.8391371	1.0794619665	0.8575450177	1.052624	1.0337974309	0.9011863	0.6884771	1.220384	1.331151	0.9334015	1.088756	1.015638816	1.190835	1.3107723234	0.5709731457	0.8332345313	1.1402921021	1.050848	1.1828322149	1.210559	1.064719	1.338794	1.2424907607	1.355559	0.8751965412	1.4576572613	1.1211472067	0.8187948	1.2737591961	1.3834333086	1.0722246778	1.2279858637	1.2344964238	1.224047	1.3035132181	1.145633	1.2235290031	1.11086	0.7629401	1.102647422	0.8865806134	1.1757706123	0.8198902759	1.5775583562	0.9890118	0.8114546538
ZNF419	-0.153742	-0.0111893052	0.5033105	-0.1629017	0.7041327786	0.8080437624	0.7320046	0.6385683887	0.5407402	0.6404841	0.7098196	0.0549427	-0.1014822	0.441854	-0.0124450058	0.7384784	0.5365317141	0.1194118639	0.014225716	0.6534741111	0.7303813	0.9501186135	0.3152196	0.621675	0.4230035	0.5064187643	0.29397	0.4371358498	1.2730742441	0.4144467945	-0.030216	0.99542474	0.8459843165	0.5820293081	0.4223003535	0.4574185849	0.2046838	0.6970928502	0.6823944	0.6062623854	0.674797	0.308392	0.3570383532	0.1527865759	0.6399983212	0.2042585472	0.5488559057	-0.07390839	-0.1122523042
PLCG1	-0.1728203	-0.1186034285	0.2885098	-0.05344599	0.6097674124	0.5506160413	0.8713504	0.7884967184	0.3216708	0.7153517	0.190514	-0.1326283	0.0681322	-0.4147488	-0.3143759766	-0.07775645	-0.1235878294	-0.4246366787	-0.3569577977	0.1310303023	0.8472504	0.8182711199	0.6585167	0.8782017	0.4572254	0.7447595805	0.9332659	0.599313866	0.9543822973	0.3245541953	0.3221885	0.4698227837	1.005303447	0.5476601356	0.6670739623	0.4821106152	0.970636	0.7818711214	0.1503153	0.5368325503	0.07844806	0.3205213	0.4664391786	0.1567036761	0.7118187947	0.0689288445	0.8123897238	0.202863	-0.2365610873
MRPL17	-0.1367596	-0.1890798654	0.5107547	-0.159374	0.6053943931	0.6369177138	0.641478	0.5604871284	0.4539488	0.1505669	0.4857385	-0.01055893	-0.07312051	0.7494847	0.6130255998	0.781012	0.6979900353	-0.0362494521	-0.0206370718	0.4491293418	0.686061	0.5371258869	0.7168088	0.5622908	0.8386859	0.9632822903	0.9439765	0.6103044424	1.4657706668	0.5500736379	0.4983848	0.8195657775	0.7311774553	0.9062842888	0.8277631274	0.6027114959	0.2496612	0.5117434262	0.6438628	0.3044267149	0.875379	0.7041068	0.8776355748	0.6944271245	0.9010229423	0.2245164191	0.5330340421	-0.2401917	-0.2808845136
DAP3	0.8926067	1.3542110952	1.637718	0.9585763	1.5289421681	1.0963947487	1.431557	1.2334731675	1.365926	1.12351	1.632598	1.220495	0.9590366	1.533107	1.2981015461	1.809666	1.70350788	1.5517770033	1.0262960702	1.8346492641	1.535464	1.3520082847	1.048299	1.422429	1.507889	1.730333038	1.853005	1.6087946842	1.4756976779	1.5508334225	1.620134	1.6491281224	1.6717037269	1.6294308568	1.748505687	1.4344640915	1.767007	1.8140278854	1.594675	1.6078129052	1.511122	1.527765	1.706436203	1.7198318691	1.6170190767	1.4736999952	1.7865386702	1.356013	0.885774092
ZNF593	-0.08492917	0.2698534211	0.4421561	-0.0909643	0.5008381857	0.1032280762	0.7699247	0.7582050285	0.8424081	0.7039223	0.6281542	0.004237829	-0.1807113	0.7087017	0.537922039	1.199014	0.6763019101	-0.2061092319	-0.0280902665	0.8824187015	0.3802154	0.3410787164	0.7677303	0.4581223	0.1390978	0.3706217182	0.6872402	0.3264827888	1.4806183282	0.8741901387	0.6778735	0.8006805205	0.8793512971	0.6140880501	0.5965471631	0.3509455839	0.7764573	0.5993102557	0.198668	0.6845453199	1.21387	0.5320125	0.8843991061	0.7709831362	0.467791153	0.3509455839	0.7793955537	-0.2330015	-0.1598430748
TNFAIP8L1	0.0282287	0.1467368786	0.6529689	0.2597071	0.7881523405	0.4718234243	0.6727853	0.8028882972	0.5679659	0.9596678	0.851629	0.3513038	0.4804166	0.5173652	0.203327815	0.08922377	0.4745262117	0.0594859192	0.0844971485	0.4356377351	0.336398	0.6796230355	1.123977	0.9613545	0.6988963	0.6725575514	0.7507999	0.734206131	0.555661055	0.6877895232	0.2081976	0.4546209087	1.1521992678	0.8208478022	0.6510392343	0.5193140684	0.9939738	1.0220034729	0.2812913	0.9866787406	0.6393228	0.8034742	0.8496504444	0.8177042749	1.1406585077	0.7751366952	0.8829274059	0.4783448	0.022971735
FNTA	0.4810514	0.6677207581	1.206158	0.3986229	0.9146535139	0.9198784992	0.9678951	0.9183013573	0.9365016	0.5592594	1.138641	0.7680039	0.5082094	1.244917	0.6786456793	1.054055	1.0256541744	1.3465619398	0.5208745486	1.0163536017	0.9820606	1.0298545883	0.6072091	0.8520893	0.9020786	0.9111774379	0.8805073	0.729156455	1.302412752	1.0875951701	0.9304708	1.1105723361	1.1194932599	0.9792566037	0.9000490186	1.1178333017	0.8979671	1.092142886	0.7880418	0.8811485445	0.9863655	0.84749	0.8668868522	1.1237876545	0.915826303	0.7071510728	0.7889919674	0.5039563	0.3364726532
HAL	-0.08785754	-0.7097896611	-0.03451707	-0.06986753	0.7459642588	0.9328516314	-0.1237776	0.1666406636	0.8387392	1.082624	0.2176722	-0.01042235	-0.0758218	0.2534599	0.0394690536	0.2345866	0.3068578342	0.3580154227	0.2066859608	0.1961643342	0.01319786	1.0794856696	0.07647994	0.262918	1.17917	0.7823880026	0.2038394	0.2435170701	0.1338935887	0.7478054731	0.0791592	-0.0788922022	-0.3305580603	0.1867623616	0.124327197	1.041453595	-0.1010909	-0.9441894646	0.4954295	0.1499867367	0.3896638	0.8603145	-0.2709541108	0.2570050043	-0.2686279567	1.3819951374	-0.0145083041	0.02995826	0.6137795294
POLR2L	0.7834436	1.4748647422	1.278284	0.780211	1.2919092172	1.0658096949	1.07019	1.0538970738	1.007537	1.15026	1.485967	1.480485	0.655794	1.184972	0.7183052264	1.513925	1.0880338496	1.1120556854	0.8015782539	1.1527263936	1.099172	1.1270143306	0.7403103	0.6379077	1.20859	1.2552877288	1.398964	1.0268770938	1.2403696011	1.1237666373	0.8625075	1.2363725659	1.2244307906	1.1519509429	1.2509322673	0.9358122525	1.202526	1.2104850347	1.078869	0.9856780818	1.296864	1.064935	1.5255353686	1.1969083077	1.1900744678	1.1693397957	1.2351648036	1.005553	0.6440895328
GPS1	0.09235617	0.4904382373	0.4539949	0.2058866	0.1998487116	0.0105506912	0.2482468	-0.243126583	0.1455825	-0.2095226	0.5785613	0.7698697	0.2783708	0.5404082	0.4280362308	0.56124	0.6358921949	0.7424530424	0.3346240816	0.4661835548	0.3269078	-0.0761927671	-0.09512804	0.5335904	0.6200651	0.3624341791	0.5058946	0.427264038	0.4438470361	0.2675508237	0.2583135	0.4814875053	0.4618775866	0.5473967175	0.6261543457	0.2562001611	0.4070238	0.3365463101	0.4930393	0.4015547972	0.5781888	0.7091689	0.9258921483	0.3389820256	0.552080765	0.4235754876	0.857814467	0.08379512	-0.0465576551
SKAP1	0.7150711	1.1539685168	1.838551	0.941227	1.8631619215	1.6679672102	1.899949	1.9013986734	1.289429	1.511661	2.067937	1.821215	1.444824	1.324886	0.8398337093	1.31796	1.2868093263	1.869304234	0.793940628	1.7539178031	1.917563	1.8391650172	2.115352	2.278996	1.507058	1.7532222889	1.550968	1.5366631557	1.9363573551	1.1989483105	1.290867	1.5509681081	2.0506679381	2.0250606653	1.7456187093	1.3694131789	1.847315	2.2015958654	1.243386	1.5509681081	1.651157	1.478767	1.9030038088	1.3267768615	1.7291086648	0.7230854263	1.7474081637	1.023486	0.6518081307
CXorf40B	0.4289139	1.0317241059	1.266584	0.4299135	1.2879046547	1.2362574232	1.198212	1.2690011244	1.216368	0.9843372	0.8098293	0.4871059	0.4690051	0.6551483	0.4276545756	0.6429227	0.4817039126	0.4539109769	0.3578018495	0.8614151548	1.158638	0.9227512275	1.082437	1.01604	1.07862	1.0567932326	1.240591	0.7604254911	0.9474915883	1.0976350508	0.9281214	1.1649780716	1.4572841147	1.1604298218	1.139941394	1.0781503534	0.8267766	1.6367840522	0.6479661	1.090171768	1.255236	0.9275348	1.2064929987	0.8955796209	0.9258332771	0.668060655	1.1396380373	0.4319193	0.2968080568
ENTPD1	0.8134773	0.7964382883	1.267175	0.6466272	1.1016281402	0.3648986268	1.016284	0.4669078971	1.336593	0.8414707	1.127789	0.8202692	0.6174238	1.577732	0.6281982343	1.482054	1.3588975767	1.4127235446	0.9022474571	1.2898984518	0.752682	1.1231770453	0.4546743	0.5053471	0.827272	0.8577622236	0.8372983	0.7186171779	0.6312056265	0.740620741	0.7521945	0.6727453466	0.5874687576	0.6884494343	0.762306542	1.2114636519	0.4174083	0.4267085583	1.210011	0.7802096038	1.068587	0.9442871	0.5518153605	0.5975852128	0.6539476736	1.3732255218	0.3420189583	0.9531268	1.0362685141
PDZD8	0.08806263	0.0176067073	-0.2124887	0.06039804	0.3185062001	0.0957356097	0.4724495	0.2187918379	0.5297431	0.09411848	0.3044315	0.03046011	0.04585456	0.7095368	-0.0023336608	0.2734858	0.4055533859	0.3570241158	0.1265315121	0.5135437504	-0.1208878	0.9259937291	-0.1271771	0.3536322	0.01586329	0.2359212261	-0.4768569	0.5715964242	-0.34642153	0.2798244949	0.3552646	0.0495800091	-0.2705625327	0.5835610328	0.2085909315	0.3116613214	-0.481974	-0.1283568592	0.5095112	0.4405806284	-0.1189015	0.09358012	-0.2069578683	0.426632863	0.0883396798	0.9035851	-0.6174491087	0.2633155	0.3905277243
NSUN5	0.9939725	1.2012323127	1.484585	0.9667382	1.3594174205	1.2453867476	1.565161	1.6519014689	1.369624	1.382833	1.249189	1.027099	0.9449644	0.8050166	0.9204006558	1.384261	1.4373858354	1.318123301	0.8914575732	1.4207305143	1.292576	1.1113333507	1.262004	1.631913	1.27931	1.42925177	1.626955	1.3459732567	1.7503679605	1.2599926786	1.260715	1.4954918156	1.568169838	1.3213205998	1.42925177	1.2735765316	1.559647	1.5407144746	1.450112	1.3137005848	1.372611	1.261303	1.4696236329	1.1892339868	1.6400849881	1.2119187319	1.7259498997	1.037262	0.935820381
UBASH3A	0.1318814	0.5371848204	0.7422211	0.2509326	0.5249200967	0.4764147042	0.5846614	0.4763518551	0.3670124	0.5594669	0.7910137	0.7522942	0.4453141	0.2200353	1.0487649226	0.8419352	0.7624469901	0.8285398335	0.3217936707	0.5345884374	0.7647122	0.9203299644	1.518288	0.7391571	0.8387448	0.7028861088	1.028523	0.8948749343	1.3022135388	0.607019577	0.3734265	0.4434019915	0.9013374902	0.6808998425	0.6447381665	0.6247964251	0.9948826	0.7084351294	0.1142681	0.6281898074	0.8106186	0.6037601	-0.0585920164	0.602678941	1.3106953204	0.2283591519	0.6957474451	1.063599	0.1561587497
VASP	0.07263638	-0.0267053008	-0.5301378	0.05645424	0.4773899428	0.5507402966	0.353893	0.0731940992	0.3605975	0.123335	0.02134645	-0.1801007	-0.08008165	0.09283805	-0.1675931173	-0.3145375	-0.3004755761	-0.3154984429	0.0188619399	0.0227365437	-0.4674956	0.2957928468	-0.2923153	-0.02277559	0.2061839	0.1770600672	-0.06459954	-0.0321912089	-0.9854387245	0.3508286802	0.2979789	-0.3508086094	-0.404430648	0.1036627972	0.3158678631	0.3726235094	-0.1320656	-0.7748760459	-0.1639443	0.082008458	-0.140461	0.3883456	0.0812180622	0.3792704138	-0.0893214818	0.3863130357	-0.1120536186	0.4902139	0.386389132
MOSPD2	0.6293886	0.78356227	0.5633864	0.7033249	1.1594775976	1.614510037	1.36276	1.1158829275	1.537559	1.318468	0.4865327	0.2856336	0.4224856	0.4469885	0.5459888551	0.3787951	0.3037929926	0.4943492356	0.5068857868	0.7838235457	0.8886985	1.2736585445	0.5316364	0.4835454	0.6655321	0.4898143363	0.4602352	0.5027212824	-0.1879293131	0.9594637974	0.8354487	0.4027867942	-0.2299778527	0.4119102136	0.7168941813	0.7967803715	0.2853574	0.1108549572	0.5208901	0.9637684891	0.3378471	0.4354658	0.2848034224	0.8951234453	0.2610576495	1.4968706615	0.0614029143	0.9633874	0.8030219186
POMT1	0.09288698	0.0573710478	0.3175482	0.2144006	-0.0508399937	0.0065831714	0.3978213	0.3755260429	0.1241205	0.1472319	0.2864141	0.9819729	0.316918	0.2037998	0.5696280827	0.3975748	0.5409009333	0.406889976	-0.0168845047	0.3140689039	0.4985391	0.4901664295	-0.03777932	0.7233684	0.2412273	0.5594658902	0.4411331	0.1180107409	0.8624950113	0.6213288386	0.1010442	0.4404264099	0.5766754948	0.5065254118	0.4042894109	0.3705367633	0.6191326	0.5455047991	0.4216542	0.3635070847	0.346467	-0.0153423	0.4737060424	0.048148637	0.3723737337	0.2142573657	0.9184094495	-0.1549544	-0.0065829963
NHP2L1	0.297807	0.8624284095	1.204666	0.2731116	0.7675343927	0.6803717978	0.8076058	0.7533152526	0.577136	0.1963832	1.115171	1.177471	0.4794685	1.256938	0.9985156207	1.199352	0.8914872341	1.1181558792	0.5475637859	0.8231547701	0.9476775	0.6128933019	0.8609247	0.8766014	0.7935662	0.7593792162	0.9735577	0.8891378305	1.3554501304	0.7519440242	0.288522	1.0926379102	0.9171452958	1.101778584	0.744009991	0.4082200002	0.6511625	0.7467426162	0.6162041	0.5359933243	0.6178351	0.5163444	0.7880715984	0.5845142963	0.7388040428	0.4612542697	0.9105595354	0.5321658	0.1464760593
TOR1AIP1	-0.3720736	-0.0557424496	0.0133791	-0.5394189	0.2967409094	0.3489065378	0.2030423	0.0741828153	0.6783139	-0.2465242	0.1932539	-0.3791008	-0.4343508	-0.02028217	-0.2640807023	-0.1303477	-0.0615641714	-0.245411942	-0.3619270074	0.567687508	0.2751088	0.0084656475	-0.4066558	-0.1096627	0.1922527	0.0141155072	-0.1245288	-0.1922063102	-0.5297711478	-0.0260973183	-0.01751831	-0.3142225818	-0.554833388	-0.264418303	-0.2194372943	0.0707362667	-0.06847734	-0.5944912721	-0.2164969	0.1543654389	-0.329789	-0.3413941	-0.3215836274	-0.1945390607	-0.10675336	0.2596986931	-0.59955208	-0.2857842	-0.0343857301
DFFB	0.6688765	1.2148499308	1.314033	0.7659619	1.1306653592	1.5160659766	1.171065	1.5599721664	1.294836	1.574968	1.084365	0.7257947	0.6778199	1.157502	0.9527087351	1.367706	1.1483095314	1.3524917835	0.7477815002	1.1247105041	1.334566	1.5048316438	1.005746	1.251736	1.13801	1.0714850074	1.103334	1.4128859896	1.3400214756	0.8405764468	0.876506	1.1101585623	1.5863541536	1.2572789281	1.2756813348	0.9935975245	1.097762	1.3007438469	0.874626	0.9938488794	1.272568	0.5980721	1.2324858909	1.32749064	1.301326234	1.0997895264	1.0536845949	0.5956825	0.5315323249
PELP1	-0.02823392	1.0116974755	0.538586	0.1972367	0.3692880534	0.3111726499	0.3252514	0.4228358631	0.5895043	-0.3006289	0.4987603	0.1273906	0.512081	-0.04818924	0.0216858336	0.158076	0.1215044939	-0.4787910505	-0.1515643236	0.8187926314	0.658856	-0.3916219184	0.06684906	0.8977681	0.6360811	0.4919567852	0.1401232	0.9240728606	0.473851755	0.9127112178	0.6554112	0.541738168	1.0942263716	0.4943082621	0.4994418275	0.4158858503	0.8679933	1.1025754851	0.2228583	0.9242657996	0.2979506	0.623547	0.7847091357	0.4491114074	0.7939468861	-0.219008786	0.5129826987	0.8390561	-0.0904698561
MX2	2.074505	1.9991232285	2.322411	1.79248	2.1489040381	1.7790193121	2.353049	1.3285830497	2.310654	1.770184	2.069563	1.971195	1.914899	1.910263	1.8949622178	2.099752	2.2022543337	2.0953618357	1.7235069509	2.2597554438	1.584586	1.9726910749	1.474721	1.848675	1.50956	1.8392709986	2.226067	3.0061600597	1.6242819359	2.0629047848	2.280701	1.4407684521	1.1594376179	1.5581706245	1.8653028601	1.7778751822	1.741301	1.3705141274	1.627621	2.0382756141	1.562941	1.973371	1.396696875	1.251491638	2.2780243193	2.1315018134	1.9733706711	2.878437	2.0036589949
NPEPPS	1.255756	1.2223584956	1.7203	1.372226	1.7457965484	1.6371585129	1.754979	1.412330951	1.794661	1.544358	1.722809	1.334954	1.315213	1.347712	1.3182435076	1.504113	1.7781745956	1.4529374041	1.2918279107	1.8130844006	1.727781	1.348807235	1.377796	1.686199	1.789406	1.6590927777	1.495634	1.4381228306	1.1324710857	1.8700794825	1.866902	1.7212420287	1.3346528892	1.3935483341	1.6396015192	2.0066140753	1.350705	1.3333916518	1.484916	1.5199062818	1.298688	1.553745	1.1576351322	1.6246148574	1.4122006303	1.8888409129	1.3225425999	1.665989	1.5383048042
DAZAP1	1.221279	1.597257129	1.424163	1.226454	1.4996042844	1.434262508	1.690325	1.8232715345	1.528732	1.886014	1.48003	1.663301	1.351714	1.189201	1.301322231	1.531521	1.3403465265	1.3350682713	1.3111211416	1.5276508753	1.64062	1.7916509992	1.621705	1.765519	1.582639	1.8038516075	1.895748	1.7566398448	1.8282897727	1.6167620509	1.39485	1.7970317967	1.7991418939	1.6187369878	1.7770558378	1.492016006	1.511945	2.0107020394	1.528972	1.5791072788	1.597845	1.528972	1.9209450991	1.5582219868	1.5771474849	1.2680624998	1.8251640562	1.522048	1.1388685205
TLR5	0.8870964	0.6679984286	1.276355	0.7675919	1.1284804176	-0.5175998129	0.1208162	-0.0508545685	1.168945	1.693143	2.42294	0.1848184	0.6259343	0.8078465	0.4707995953	1.142089	1.287378053	0.7524941793	0.5743695413	1.107861829	0.3960254	1.1606952289	0.2375105	0.5326975	0.3016059	0.4821226555	0.3189454	0.6721795925	-0.1024135478	0.9627061762	0.582485	0.6584034016	-0.0607034715	-0.0309313722	0.6052334508	0.6640704574	0.731358	-0.4401440961	0.8982761	0.2266413723	-0.06667168	0.4282394	0.35740545	0.3061839899	0.5403281593	0.7878229304	0.115328886	0.6083875	0.9643182516
PRRG4	-0.1632283	-0.4209048141	-0.875482	-0.1623869	0.9309107313	1.0958421681	1.07906	0.6888329865	0.8656258	1.41545	-0.795723	-0.4132433	-0.3616522	-0.696898	-0.4653193432	-0.9843962	-0.6521795503	-0.4380311257	-0.4741764356	-0.3903143745	-0.3422715	0.4031656423	-0.1044476	0.1552703	-0.6757662	-0.7901237401	-0.814778	0.0092485044	-0.9916365512	0.1477253389	0.2206385	-0.4923489956	-1.2190298625	-0.3195911617	-0.5850138476	0.2166604117	-0.1410956	-2.0533879449	-0.6896805	-0.5810168785	-0.7839997	-0.3017902	-0.896119701	-0.6670705159	-0.7274343839	-0.475935813	-0.5277036677	-0.5496442	-0.0028196379
DYSF	2.155376	1.9458079234	1.927898	2.107188	2.125682342	1.9802556899	2.197617	0.9979099011	2.018764	2.464568	2.983826	1.943822	2.058554	1.80779	1.7569845222	2.146792	2.1354323046	2.0531820149	1.9934252314	1.8813987537	1.297113	1.6401839709	1.34346	1.44068	2.24549	2.2985329717	1.99644	2.1277810825	1.1337477344	2.2087829695	2.410239	1.878861557	1.0687369332	1.522812562	1.7168119833	2.3999896975	2.279564	1.1246933815	2.237348	1.9200004332	1.325863	2.182302	1.7766465446	1.985020981	1.6274081748	2.6162980738	1.7075957149	2.989549	3.0146042543
IMPDH2	1.147996	2.0299994437	1.871014	1.215024	1.7821862914	1.4344284693	1.488826	1.3993900438	1.78399	1.130777	2.160765	1.632204	1.548576	2.271743	2.6099749892	1.921608	1.9867038749	2.3243559245	1.4315739913	2.7188511326	2.304505	1.3247160089	2.294334	2.34873	1.915002	2.0182952296	2.234528	2.0584248745	2.2099361988	1.9110183718	1.325266	1.9821268301	2.2681401799	1.7959950221	1.7189409579	1.6834777684	2.115553	2.2324182372	1.640078	1.6605496221	2.04327	1.759895	2.0138095797	2.0182952296	2.1052792209	1.2809214054	2.2033179932	1.592233	1.0780294678
HPSE	0.5582151	0.4306065933	0.6428118	0.512443	1.223692706	0.832334012	1.021233	0.5572896092	1.103129	0.7448095	0.2809971	0.07010104	0.3661891	-0.1239236	0.2859223753	0.3009299	0.0922151495	0.6295591261	0.2771051639	0.8023695991	0.1964827	0.8552416043	0.3814114	0.5740532	0.1303005	0.5452759369	0.01100465	0.2373557587	-0.4214449536	0.9528167945	0.5898148	-0.4841187867	0.2835027566	0.6473383054	0.036085644	0.7736703625	0.1752984	-0.5782463087	-0.05668588	0.8852928801	0.3277227	0.740575	-0.3945138826	0.1582156764	0.3504205011	0.6816700953	0.3857437587	1.450429	0.5768861776
IL18RAP	2.137944	2.2779034129	2.607933	1.771234	2.2433981266	0.852399063	-0.5426551	1.8772576996	2.487107	2.195848	1.761887	2.320813	1.839017	2.89138	1.9349550242	2.785237	2.7273308827	2.483845274	2.2528012847	2.5108740833	1.952912	2.2303925331	1.789604	1.374259	0.9422785	1.9305109144	1.843222	1.457284245	1.313991251	1.8810254221	2.071899	1.9975882881	1.5348141554	1.8934773511	1.9330306059	1.1449980227	1.410403	1.2539742467	2.450669	0.4972906914	1.875647	1.639661	1.9904036979	-0.4420496147	1.8456311033	2.2803524179	1.4104029964	2.209941	2.6917593789
FANCF	0.1530578	0.1575417505	-0.07409211	0.3063904	0.0372083241	0.3375950277	0.09985303	0.6373232768	0.2802404	-0.1423128	0.1630798	0.02406016	0.2966808	0.256283	0.0993836027	0.4938338	0.0336685742	0.3019956112	-0.0125304177	0.2771736743	0.4196967	0.4045651703	0.9008106	0.1323022	0.3600459	0.3296731161	0.4663641	0.257164475	0.7730598873	0.3419312688	0.3523339	0.7682199246	0.62471207	0.5195072689	0.5007362048	0.4316793878	0.4041279	0.9365341459	0.2158974	0.2893146663	0.5798054	0.504235	0.4726019179	0.3498056578	0.3597292876	0.1985773487	0.5003276635	-0.2465249	0.2294915611
YIPF1	1.4366	1.612516871	1.538158	1.506353	2.0545198112	1.7388179908	2.084106	1.5144149509	2.236918	2.076717	1.995626	1.447631	1.440787	1.647592	1.4537607131	1.723053	1.8211456269	1.7648211585	1.5609937875	2.0678054717	1.671336	2.2412747267	1.460867	1.522674	1.904932	1.7184980346	1.551531	1.5261260936	1.2055005694	1.6564335202	1.363865	1.4301261604	1.2483932056	1.4372377829	1.4624586555	1.6205068518	1.457694	1.1159083123	1.685472	1.485993732	1.472128	1.371103	1.3291652906	1.429568883	1.7329624755	1.6917714653	1.4652101389	2.259759	1.576541573
SRM	0.7221646	1.2404848053	0.4688259	0.8202416	0.6155462616	0.5273865287	0.7010015	0.5596626897	0.8530233	0.1846306	0.7789108	1.257135	0.7971667	0.90257	1.586474452	0.8966592	0.9789531348	-0.0161508714	0.5758664106	1.0854486813	0.8159479	0.5696310363	1.11519	0.8366051	0.7990236	0.8328205768	1.173817	0.7964075297	0.881856149	0.732929882	0.680768	0.8259247403	1.3301000888	0.4669053387	0.6172877	0.1989177791	0.8054715	0.8577698599	0.477021	0.8273534192	0.7800141	0.7360484	1.3665496761	0.5848119929	1.1590206833	0.3102268431	1.0230076408	0.828787	0.3394416086
TMEM88	-0.05214083	-0.3805542279	-0.2061697	-0.0259796	-0.0307795951	-0.0126616759	0.06856345	-0.490666255	0.1853864	0.9771429	0.055371	-0.2545371	0.14892	-0.2738382	-0.3539737596	0.1733319	0.4697249163	-0.3884276763	-0.2408576673	-0.1577140191	-0.1089944	-0.0312902825	-0.1219911	-0.7200025	-0.01074689	-0.0084545859	0.06676612	-0.0461687336	-0.8166198664	0.2929331299	-0.06747661	-0.8632722363	-0.9931898635	-0.4230157088	-0.0428187071	-0.0548199285	0.1157893	-1.0482654978	0.2424721	0.3381802155	-0.32841	-0.224435	-0.9564300118	-0.0049333881	0.3641630738	0.6823997077	-0.2486349601	-0.1109523	0.2230225505
DDX24	0.9150964	0.9810871551	1.340313	0.955045	1.2326110695	0.9123596216	1.076959	1.2934049234	1.078506	0.3193699	2.424188	1.443682	1.739844	1.410996	1.8247682795	1.59263	1.6121799727	1.1214290652	0.8645742832	1.9889469332	1.812648	0.6104201985	1.051615	1.86423	1.662429	1.5975778554	1.866622	1.5650534962	1.3331730389	1.679443406	1.309879	1.8316623348	1.9409625948	1.306660648	1.7371774696	1.2741657542	1.760347	1.9681781892	0.9829663	1.2559353876	1.108059	1.213517	1.5491971434	1.5933323597	1.5522202132	0.6834979098	1.7371774696	1.702859	0.7336559631
ABHD5	-0.7054677	-0.2829944524	-0.431202	-0.4521431	0.5038345317	0.7957653503	-0.09529697	-0.3026159779	0.7619037	0.1667491	-0.07918719	0.006109961	-0.1609817	0.8624426	-0.2801902332	-0.08924841	-0.1242283757	0.0661430831	0.0354384418	0.5135854988	-0.4641098	0.7588179525	-0.06357345	-0.1426634	0.6072856	0.402042874	0.148166	0.0530588389	-0.7452801013	0.4013817542	0.454058	-0.2783512971	-0.8324702109	-0.0723300388	0.2077096737	0.4510977286	0.003520955	-0.6495144911	0.1753078	-0.3563288418	-0.1187968	0.3863208	-0.467347391	0.1373292456	0.0131270625	0.7371587467	-0.4846533933	0.9548156	0.2775300519
METTL9	1.481425	1.2453968156	1.055885	1.533739	1.6359563375	1.7737350469	1.815828	1.1740779552	1.585015	1.464931	1.55954	1.588775	1.339957	1.167561	1.3489768385	1.066653	1.3443930882	1.2425809748	1.4063350249	0.9798762808	1.439305	1.3207232446	1.262876	1.282876	1.242344	1.0939198507	1.117904	1.1329146647	1.3268489317	1.1491665424	1.485561	1.4388574546	1.2185306737	1.1779197188	1.0930609846	1.432129815	1.419466	0.9671012895	1.733735	1.1609232533	1.454305	1.334409	1.2800805289	1.2565012409	1.0694437656	1.4447165807	1.1232173198	1.839827	1.6723887099
DNAJA2	0.5975848	0.6266475839	1.25713	0.6773483	1.2587150929	1.2098877965	1.239994	0.8573314178	1.434349	0.6538815	1.236293	0.6836414	0.7327955	1.223184	0.6183841838	0.8527044	1.0419314882	0.7827976209	0.5161546948	1.261371266	1.311456	0.6650626513	0.7319527	1.083252	0.7909035	0.5752024517	0.7113488	0.3501413188	0.755184419	0.7710354638	0.9926439	0.4502567923	0.7523281966	1.0190955416	0.6193038339	0.7933097686	0.5216611	0.6722029239	0.9257084	1.0981062755	0.8883597	0.9585751	0.7196000966	1.0422761651	0.6428012607	0.7896356814	0.8253451426	1.285273	0.8515192233
VCPIP1	-0.3156738	-0.5578057126	0.332065	-0.4904937	0.1429394762	0.0823967422	0.1648507	0.1741991625	0.4514817	-0.1777428	0.1005231	-0.3269201	-0.4821243	0.1207287	-0.2148340096	-0.1910647	0.5845796338	-0.2541184212	-0.3294366196	0.3539171525	0.2321335	0.037473869	-0.2888669	-0.4669582	-0.4844789	-0.2307677692	-0.2472572	-0.0705879637	-0.3185450261	-0.2570349624	0.1768923	-0.298693563	-0.8450292492	0.011003315	-0.2973169094	0.0775843626	-0.4039704	-0.8491893619	-0.1412435	-0.0792701036	-0.4196025	-0.2261532	-0.4924018008	-0.3405553122	-0.1031056499	0.2145623296	-0.5938584685	-0.2502452	-0.2622799892
ABHD14B	1.233859	2.0368544337	1.706957	1.344873	1.3698115734	0.8068889796	1.462728	1.6676104305	1.516783	0.7370973	1.880539	1.795534	1.742758	1.721289	1.7424045922	1.753968	1.5687158477	1.1894736371	1.6310840846	1.935352404	1.729859	1.2918835629	1.880821	1.753968	1.369205	1.6854173168	1.693828	1.7294723333	1.5097591676	1.4839069216	1.574937	1.8934367487	1.9103640799	1.3035582663	1.4053551692	1.2925473405	1.876841	1.8873442233	1.464096	1.7238714029	1.85632	1.584506	1.6416813155	1.6713677487	2.0364751137	1.1782267978	1.9970546862	1.273124	1.2112010182
EEF2	2.421134	2.627663454	3.289636	2.83443	3.0980327398	2.8362799606	2.908907	2.9942311957	2.882939	2.548074	3.291732	3.011396	3.200891	3.683262	3.1590305611	3.1679	3.1366520468	3.7347199803	2.8300695426	3.0548517443	3.214097	2.3890395062	3.083401	3.246847	2.854007	3.1595808906	3.186887	3.2225381443	3.25556601	3.1595808906	2.945156	3.2225381443	3.2137133623	3.0513973623	3.0360278685	3.0197032375	3.213713	3.1958071943	3.084386	3.2302268692	3.271162	3.159581	3.1958071943	3.1958071943	3.2302268692	2.8443469534	3.4078277114	3.127524	2.4905284506
MMP9	1.210201	0.7040797883	0.8903545	1.01705	0.0052928196	1.0533935207	0.2081207	-0.2402926814	1.827508	1.450659	1.649752	0.6517872	1.259656	1.567176	1.1960603627	1.210357	1.7270023167	0.9337407552	1.5178200942	1.7800308566	0.6588101	0.549317891	-0.0445353	0.6385566	1.361291	0.7717026147	0.9315357	-0.0682068701	0.6061239497	0.9800537233	1.601358	0.7186542227	0.8067699869	-0.5018877587	0.6219621796	1.4513221648	0.1415143	-0.5441617081	2.541847	0.9373271436	0.5675332	1.473263	1.3022036589	1.8649609904	0.1537527967	2.8595074251	0.7336455101	2.098189	2.8409785575
IL2RB	0.9075979	2.5525740157	1.401749	0.9835006	1.6253951806	1.7096880737	1.486716	1.891518062	1.73635	0.8898179	1.419629	2.162625	1.86161	2.113578	0.9318167544	1.205653	1.7265431154	0.9891213744	0.9157664566	2.24894359	1.397197	2.3517254318	0.7038142	1.661949	1.493303	1.5417769097	1.936819	1.6434105276	0.8790593675	2.0579166615	1.529643	1.8547085511	1.7302104944	1.6629588422	2.6188601301	1.2124741843	2.116843	1.7449138603	1.524101	1.323905412	1.687236	1.752273	2.9936414025	1.0712378903	1.8251661759	1.4187296433	2.0823902912	1.962405	0.4687063474
NELL2	0.7514166	1.0437896641	2.010882	1.03789	1.5468448513	1.1324309264	1.20759	1.8014448596	1.300688	1.204339	3.548666	1.724039	1.545593	2.000545	3.3513486311	1.914759	2.751580614	3.0485576027	0.7749234027	2.1973646436	2.552646	1.1443650116	2.007125	1.638561	1.504708	2.3937173906	1.978048	2.2575329857	3.2701854671	2.0166777876	2.180943	1.9717491174	2.5618513547	1.3791205707	2.0600078568	1.56550557	2.335855	2.5966866584	1.370771	1.9640626989	1.330626	1.375589	0.8575149439	2.0654873755	2.2912227866	1.248463406	1.606996749	0.7131526	0.3584405755
CXCL16	1.630719	1.3804401233	1.707531	1.504558	1.9624894802	1.0715722302	1.184361	1.0097025614	2.010499	1.026616	2.076043	1.648308	1.752023	2.255424	1.5571776066	1.902049	2.1063747346	1.6773217607	1.8433644718	1.8485911126	1.482833	1.9236896762	1.075283	1.558458	1.238905	1.5426030608	1.35193	2.0763636029	0.7279810668	2.4123700846	2.168038	1.2310461778	1.7319406543	1.292493726	1.9141556936	1.1176315961	2.332403	1.4382834073	1.504289	2.0779042547	1.450301	1.577827	1.5080327515	1.577117438	1.5708678422	1.847330978	1.4410873459	2.529372	1.6755930611
TLR8	1.648567	1.4844251001	1.967615	1.579924	1.6872274379	1.2072653097	0.9277655	1.0690325603	1.865885	1.466542	2.046325	1.409953	1.376051	1.841656	1.4805738743	2.064284	2.0836140941	1.861562525	1.5859579537	1.8833049445	1.647606	1.7473707995	1.324643	1.261069	1.844403	1.7235945561	1.674628	1.7767972271	1.4629593478	2.0219878553	1.898353	1.4138637213	1.3571186427	1.6232436367	1.53162433	1.9014586915	1.200154	0.8475985951	1.704918	1.6669616072	1.081161	1.659953	1.6191263147	1.5538569249	1.6106977468	1.9687741722	0.7816989092	1.766721	1.7840911
ANXA3	1.615283	1.2125141942	1.570216	1.613726	2.1549218793	2.0041228111	2.2113	1.1341572656	2.299705	2.877649	1.998467	0.8391057	1.269189	1.082304	1.1646230664	0.9464359	1.0994724408	1.152815809	1.2582083475	1.0692000214	1.402098	1.0456449549	1.725512	1.143406	1.414363	1.3972218282	0.448577	1.2036008118	2.0150254203	1.5250882887	1.743495	1.8561622756	-0.1234503766	1.5295152006	0.9548199336	2.0800112761	0.9943504	0.7366696158	2.036287	1.3779735507	0.6443851	1.594411	0.2431105371	0.6162708609	1.3689271706	2.0964597464	-0.688027248	1.484455	1.7153019827
RYBP	-0.3482134	-0.3157473796	0.3678766	0.1063691	0.3412665132	0.104996822	0.2764445	-0.270737102	0.3280816	-0.01779077	0.4767563	0.4105264	0.04232904	0.1722475	0.1606699886	-0.09147614	0.547173999	0.1473743715	0.1597454674	0.2648336306	-0.1858439	-0.031035303	-0.2030364	0.2082443	0.3653639	0.1166190656	0.04352186	0.3772668008	-0.7736543979	0.7109231632	0.0120252	-0.2995503746	-0.297632485	-0.6414078399	0.1860785327	-0.0799886434	0.2635121	-0.33448518	-0.077705	0.3019402307	0.149957	0.4266538	-0.4769104553	-0.1069281722	-0.3366133736	0.6766857552	0.0018806754	0.8470911	0.1901673238
SLC40A1	0.5729607	0.5650541255	0.7368075	0.1518706	0.9599400433	1.0651174416	0.5490599	0.6070493623	1.254747	0.6915042	0.851293	0.7501381	0.4571176	1.233003	0.79196915	1.044321	1.1411167379	1.2818029839	0.8472788148	1.417673283	0.8379392	1.0941767138	0.7929789	0.4663363	0.8278643	0.7773937903	0.656096	0.7926172553	0.8764606302	0.9949250466	1.198792	0.9799284456	0.0773847088	0.4105184306	0.7246071155	0.9146848775	0.9667948	0.7125801693	1.062814	0.9675070054	1.25214	0.525898	0.3666311455	0.8935458347	0.4364873905	1.3216952894	0.2237420042	0.4289698	1.0841322533
NRD1	1.201255	0.8822561711	1.51199	1.221434	1.4707836805	1.1983496975	1.389826	0.9013515585	1.405316	1.685801	1.896275	1.249464	1.144694	1.07994	0.9824233418	1.438902	1.5792309397	1.7166595729	1.0346419533	1.5425407066	1.291612	1.2188367667	0.6899831	1.040234	1.314	1.0620213554	1.256346	1.1593696068	0.6240075698	1.2440559974	1.424827	0.8700363575	0.5839516275	1.3039472684	1.4580649286	1.5695767966	1.74052	1.2006971711	0.9377056	0.8976634107	0.9619232	1.226861	0.8151375528	1.4027387682	1.2341591134	1.5385215964	0.9692991036	1.367466	1.3421125784
SNRPA1	0.4495232	1.1416147484	1.399168	0.5174581	1.1999161106	1.1280591117	1.227459	1.2685996948	1.082919	0.7902887	1.247393	0.6200599	0.644167	1.0722	0.734263932	1.348545	1.0185939224	0.7878939298	0.5900646131	1.3952046099	1.494394	0.98085684	0.7533372	1.266503	0.8618132	0.6013369567	0.6566177	1.0611101017	1.4054905199	0.9157877515	0.5997317	1.3630222515	1.3969665454	1.4145368477	1.1552167364	0.9993376435	1.147243	1.5652509087	0.7843876	0.9354055497	1.116595	0.9618026	0.8788381477	1.3654416518	1.1429330712	0.8393892744	1.1348039796	0.7578009	0.0453149788
LPGAT1	1.266955	1.4458984009	1.140823	1.219342	0.8627061681	1.4699495883	0.9799439	0.9011318799	1.392414	1.288628	1.35048	1.448239	1.148513	1.508767	1.1704364717	1.321085	1.3144910335	1.4171683762	1.2812602282	1.2519663929	1.354655	1.3713221163	1.050823	0.8927163	1.272031	1.2329915103	0.9876767	1.1361106228	0.7014885174	1.2681137	1.319004	1.0539375063	0.6047035882	0.7985168589	1.0870338172	1.2884536176	0.9034754	0.8998384735	1.317382	1.1013928435	0.9060142	1.098413	0.8402463288	1.4022792095	1.0053323822	1.5153387375	0.7802403885	1.004298	1.4217423679
MME	1.759968	1.6923224627	0.9933458	1.797501	1.6872345896	1.9974144118	1.833884	1.2512881051	1.973667	2.014517	2.089488	1.866042	1.760656	1.963875	1.6572125632	1.637606	1.8176043214	2.1872292821	1.9411369078	1.7958247309	1.007923	1.9447704395	1.391947	1.652556	2.112298	1.933391782	1.307011	1.2720776768	1.4289933805	1.9444514891	1.977212	1.6574607434	0.6424362286	1.4189865319	1.40660717	2.1849353648	1.349575	0.0952534713	1.937468	1.7736947463	1.966209	2.154641	1.615563923	2.2256489422	1.0974226963	2.4816684354	1.7736947463	2.088107	2.1713682941
NOTCH2	1.324137	1.1405965223	1.509829	1.19113	1.5511555919	0.9808972344	1.403486	1.191129937	1.64504	1.165743	1.472634	1.0724	1.158337	1.128111	1.225510238	1.304518	1.5496496036	1.1835611501	1.2114729746	1.5717750534	1.350136	1.2258869351	1.175338	1.378339	1.49611	1.6180356613	1.434062	1.6575628033	0.8318628825	1.7111362376	2.041208	1.5906958991	1.1732949883	1.3176513101	1.2610596762	1.731416956	1.119437	1.0883495234	1.127988	1.3050786672	0.6883194	1.56082	0.9063259865	1.4713400159	0.8583295261	1.4248240016	0.954113446	1.25512	1.4105327427
MTX1	1.067876	1.1862726891	1.253081	0.9844596	1.1661185523	1.3702401582	0.941803	0.4623998551	1.473188	0.9472586	1.716182	0.9683997	1.038635	2.234205	1.0019470014	2.038487	1.6562877683	1.1876402977	1.4798485216	1.5061536314	0.6532869	1.6659633262	0.896947	1.154094	0.4230587	0.791582479	0.4697807	0.7070997814	0.7066002425	1.4329237621	1.136812	1.1149548825	0.2673278065	0.5741136426	0.7938772284	0.880222711	0.735759	0.3195217147	1.303861	1.6417707399	1.508242	0.9814597	0.6893536986	0.6775125885	0.9372746217	1.122017535	1.2988413544	1.216834	1.4483001873
PAK1	0.2550237	-0.0312662539	0.1970827	0.2667581	0.4665737331	0.290739584	0.5347476	-0.1181271816	0.4151609	0.02846787	0.4121043	0.2240783	0.04874324	0.2704904	-0.0480521914	0.0149781	0.4192848648	0.3427801959	0.1168588303	0.4765148325	-0.1642718	-0.0163037994	-0.234235	0.1789804	0.7568019	0.0800243709	0.585261	0.5569898471	-0.4804551416	0.4256766948	0.2262731	0.0511822065	-0.0685129563	0.0882396259	0.1936902253	0.2483885994	0.08550693	-0.1913345771	0.1854305	0.1170345526	0.1599282	-0.02754271	0.4890503722	0.1111541396	-0.1657797343	0.8939812248	0.0229556355	0.7410396	0.3765622191
CCPG1	0.5525497	0.0872717679	0.5211003	0.3774866	0.9805537141	0.8798221605	0.5383313	0.3038230495	0.9866314	0.5705836	0.6928106	0.2918672	0.4091811	0.7077333	0.2648191292	0.4754407	0.7386580757	0.6377177497	0.4970060728	0.6775679926	0.3218641	0.4296375362	0.3300022	0.2856705	0.6996686	0.2728768287	0.1641226	0.3842913895	0.3648712099	0.9780241317	1.245501	0.5041536014	0.193286281	0.2122333344	0.5907209902	1.012694537	-0.923801	0.0677624393	0.811721	1.1235772504	0.7461384	0.6831564	-0.0911376925	0.9661884715	0.3438317197	1.2816804452	0.5870704455	0.3496517	0.7543220672
EMR3	1.089197	0.9823289179	1.394287	1.34861	1.9515031812	1.9830290853	1.804894	1.1857597123	1.994783	1.618388	1.249282	1.07956	1.113919	1.568969	1.0268778315	1.170701	1.181423163	1.568802545	1.248908212	1.7144027767	1.151284	2.1300753597	1.439117	1.349731	1.813163	1.3204287963	1.194147	1.9249578803	0.8399233591	1.3495494259	1.466407	1.4014851301	0.5144164854	0.6570372743	1.5927507277	1.5994357175	1.344672	0.5737260715	1.922382	1.8878456676	2.023124	1.258737	1.3226307216	1.0826764706	1.1761419038	2.0281198388	1.1501399694	1.819725	1.6793274506
FAIM3	1.135367	1.794588167	2.035747	1.225445	1.9084503133	1.4093100391	1.542684	1.9473213558	2.087682	1.174632	2.384744	1.884671	1.829524	2.147611	2.5155692352	2.084332	2.1336523487	1.759135124	1.2641338566	2.8677226328	2.558929	1.9629216969	2.573474	2.498714	1.500039	1.9964445661	1.967918	2.1681011319	2.4370437346	1.4333471787	1.653256	2.2905702951	2.5827193173	1.5224412323	1.7485160293	1.2910849893	2.07111	2.5487753766	1.587319	1.8882547488	1.775242	1.403957	1.669722764	2.1213027678	2.226108912	1.0121450573	2.3573228989	1.470393	0.7949243265
RPS5	2.361599	3.0687745273	3.739692	2.435229	3.0734282011	2.7921742288	2.960333	3.1540291352	2.82579	3.060408	3.492131	2.492188	2.28355	3.124694	3.7430420854	3.944503	3.068927229	3.3272013769	2.6936618739	3.1639931543	3.496685	3.092698566	3.739692	2.831535	3.163592	3.3868028085	3.369595	3.1767256024	3.613097173	3.1260204424	2.822116	3.4066808527	3.4461460265	3.1767256024	3.2073313984	3.0052058646	3.361274	3.487593527	3.230226	2.9873980717	3.406681	3.084058	3.1692314758	3.294487966	3.0973947456	2.8327307709	3.294487966	2.172008	2.370310487
CKAP4	-0.02961525	-0.2357149743	0.2209372	-0.2249598	0.3093450865	0.0689052295	-0.082032	-0.5331588392	0.3921421	0.03343103	0.4612755	-0.302864	0.1383915	0.3456605	-0.1396565736	0.07166759	0.2216843734	0.0985932711	-0.1227225704	0.3479317056	-0.4394421	-0.2934545359	-0.4394421	-0.3620782	0.5049852	-0.0330498438	0.01629689	-0.1067768231	-0.0096281765	-0.0016604606	0.3823737	0.0598366048	-0.1785843871	0.3858992415	0.0926877643	0.0482428427	0.1097457	-1.0098562931	0.6990208	0.2107897647	0.07299988	0.2895848	0.4385528272	0.1187716494	0.0265909746	0.9502818325	-1.169493742	0.5636955	0.6305244944
KIAA1147	-0.09394943	0.3518723339	1.104296	0.0339228	0.6647458594	0.5342476737	0.5855286	0.7655744325	0.6497732	0.169162	1.278663	0.4459661	0.2269313	1.181652	0.7565540637	0.8257047	1.2733559223	0.7600713331	0.1095543014	1.2839114015	1.215692	0.8265630206	0.7507694	1.108073	0.7361382	0.6218251039	0.8030304	1.126634761	0.9029546746	0.7622991723	0.3497369	0.8173443044	1.1566758014	0.8894045467	0.6447179917	0.6396854057	0.7681226	0.9815328927	0.4111317	0.7576706674	0.3827972	0.4893049	0.6931981392	0.547908193	0.850882439	-0.0807638447	0.8537002608	0.140762	-0.2560727517
MUTYH	-0.006213408	0.5072102291	0.388526	0.118856	0.3124920916	0.1655994496	0.3641001	0.4371217726	0.3490909	-0.1341585	0.3807178	0.5203187	0.474061	0.4625608	0.4834934503	0.5098871	0.5772140348	0.5569459611	0.0637787361	0.7293168303	0.5499004	0.4062519867	0.7211848	0.6644261	0.4155476	0.4000728853	0.8394447	0.6431113085	0.9313372957	0.3465536568	-0.2190622	0.4511775035	0.5093028686	0.4793547134	0.6827740615	0.5360253598	0.8855807	0.134453524	0.4215399	0.3895951503	0.5003289	-0.1298256	0.4898215155	0.2885738555	0.7117478713	0.4213575781	0.5440933383	0.4215569	-0.0482665894
DNASE1L1	1.586932	1.8519276618	1.645293	1.60356	1.7771419621	1.4157844323	1.702223	1.306660195	1.643423	1.542213	1.837257	1.690978	1.516123	1.705583	1.5649437816	1.82435	1.7802349526	1.7743925414	1.6370414972	1.7999456164	1.81701	1.5438649259	1.397947	1.676632	1.580248	1.5112799462	1.689199	1.4429424709	1.4353481792	1.5032954725	1.396117	1.4734794171	1.561442843	1.588451371	1.2650495425	1.3472741215	1.233047	1.2349223143	1.648458	1.378419497	1.468104	1.493612	1.7460987294	1.192573807	1.5259386896	1.4372788482	1.3319102023	1.965218	1.5847732512
PSMD3	0.1340955	1.1295566013	-0.2714874	0.3544493	0.2859299925	0.0347017959	0.3246584	0.3082546031	0.1377708	0.18063	0.4346449	0.1874261	0.2168256	-0.06057187	0.0948863425	0.1758709	0.5148856678	0.557545791	0.3298445807	0.2982470232	0.4973856	-0.1241366367	0.924054	0.663903	0.7092968	0.6732506836	0.5332543	0.6848844839	0.3385995126	0.6098855974	0.3777432	0.6470243342	0.7702349976	0.4108740191	0.9174980091	0.4298565963	0.584343	0.5421657989	0.8975909	0.8434230501	0.6741712	0.5080372	0.9036197032	0.5704330742	0.8552647238	0.586763411	1.203997514	0.1890309	-0.0479650501
TMEM109	0.06775808	0.6624418123	0.5832484	0.01443965	0.4186051523	0.0300400453	0.3051985	0.3022869737	0.5129944	-0.501484	1.241092	0.6538907	0.8613592	0.4894178	0.5852489504	0.4492203	1.1011561293	0.1487569702	0.0211968944	0.9752592799	0.8769628	0.1210659412	0.4192505	0.6991902	0.4634261	0.5624436879	0.7147237	0.8662296785	0.1293340744	1.0598666567	0.5939539	0.9631438579	1.176715565	0.6504926632	0.9222737406	0.3676302033	0.2652838	0.9753380582	0.3444553	0.9970245221	0.7963212	0.6800864	1.1231573793	0.9987488398	0.4274604263	0.1697195468	0.9106665831	0.5109434	-0.0875093699
LMNB1	1.115218	1.0566843457	1.454696	0.9221016	1.1040910944	0.3064476599	0.4656726	0.7377823568	1.399905	0.8048673	2.076248	0.8384413	0.9863972	1.724071	0.8443412477	1.167509	1.3302835556	1.4081391699	1.1429435415	1.3509666204	0.7943896	1.1766682734	0.7002453	0.4295633	1.566141	1.6198156229	1.217431	1.0345446008	0.6088121209	1.3491309088	1.482092	1.0011162084	0.6077073927	1.1280308764	0.646320112	1.9893176689	0.9659411	0.320794871	0.6718621	0.9727549318	0.08497885	1.215761	0.1950298161	1.3595760659	0.0985306979	1.0452988191	0.7096318231	0.9941446	1.1408260613
CORO1C	1.77486	1.7245425456	1.629356	1.947635	2.3861012654	2.2340889134	2.253131	1.7434333711	2.240173	1.896629	1.81988	1.78017	1.860906	1.822187	1.5735072425	1.543094	1.7284840119	1.6861211614	1.6821483829	1.9060909946	2.121032	1.9666769726	1.71389	1.8143	2.27453	2.088784542	2.075405	2.3538711775	0.8669675728	2.279759652	1.965649	1.742149601	1.9797104902	1.7546524279	2.2745302423	2.047707259	2.014893	1.637423676	1.960899	1.9159516388	1.641592	2.060264	2.3473319085	2.2316779146	1.9457059457	2.4422704591	1.5772933671	2.431194	2.0266952202
CKLF	1.687302	1.7777113696	2.178815	1.746042	2.1613856229	2.3441100354	2.171493	1.546637977	2.029324	2.372502	2.269621	1.75035	1.498903	2.546135	1.7581459101	2.56176	2.2648450642	1.7489776375	2.1092700763	2.0751232383	1.681784	2.6226064447	1.569123	1.368269	1.680891	1.8705433657	1.486223	1.333467191	2.2891580125	1.6947254712	1.799468	1.7376823622	1.0694463764	1.5029009258	1.8186514351	1.9261275512	1.621779	1.1249520062	2.056878	1.6419928396	2.103936	1.761279	1.1332824822	1.7936994069	1.8661051206	2.0351325406	1.620332313	1.834218	2.0494655672
CD79A	0.4167393	0.1892749881	1.421181	0.3518497	1.3139297541	0.5688558091	0.7762099	1.1494161272	1.297615	-0.01058888	1.161897	1.021154	0.4660127	1.815007	0.9771107927	1.607898	1.2522085425	0.7294209381	1.3962044729	1.0643726245	1.908138	0.5258526721	1.888367	1.271109	0.9145294	1.0539228614	1.284717	1.3595165352	1.1290230364	0.5119894081	0.7210798	1.3573111446	1.8174400292	0.8029742046	0.8590296082	0.9992663711	1.923844	1.9290091369	1.423745	1.2440092986	1.293099	0.8976499	1.157854688	1.9673121755	1.7849112695	0.303025361	1.5322528522	1.105435	0.2295457132
STAT3	0.5254168	0.1761755223	0.4447145	0.51733	0.9369709399	0.4964471116	0.7937547	0.1240929676	-0.04435395	0.3734001	1.158625	0.5757024	0.5936924	0.6366316	0.3131272237	0.7202048	0.9800513196	0.5407581655	0.452536211	0.7217263637	0.4519062	0.4527209322	0.4982975	0.989818	0.9071503	0.7471023957	0.6510915	0.843949623	-0.5701923715	1.0463159	1.076879	0.2729609301	0.5166470942	0.1521100071	0.7665208208	0.6971640687	0.6551771	0.2820999605	0.3909278	0.6500005935	-0.05121023	0.8057936	0.2350341153	0.976631268	0.6405867944	1.0225720235	0.2413122695	1.341821	0.5655565073
FKBP2	0.3420223	1.2464437941	0.8343978	0.320001	0.8682924443	0.6017486995	0.8949512	0.7753774052	0.4807356	0.9150308	0.881444	0.5797635	0.3579324	0.6858305	0.4431540419	0.5464387	0.3399003656	0.1742364545	0.2435178581	0.6335323667	0.9233968	0.6016074554	0.8479273	0.9708769	0.9320139	1.0340505255	1.31674	0.7940920572	0.9970970658	0.7963088124	0.5729331	1.2174733757	1.1143204925	1.2061133996	0.8732566219	0.8197922312	0.8544214	0.8095745665	0.7074684	0.7234962098	1.015759	0.7684684	1.3643681774	0.6067606382	0.9710027839	0.6047252475	1.0691523345	0.6301755	0.3520516783
NCBP2	0.7915448	0.8808503271	1.232107	0.7804879	1.237165283	1.4238368211	1.281569	1.225489449	1.135089	1.073349	1.15099	0.8103829	0.7255239	1.072059	0.8580763633	1.146664	1.1075302156	1.3486797882	0.8128066919	1.155108656	1.456288	1.1230287683	0.9003668	1.163805	1.253379	1.214132088	1.267631	1.3924906009	1.3933446151	0.9708111753	1.097763	1.3084098698	1.2669932174	1.554441719	1.1804740621	1.1083416528	0.9315664	1.364294605	0.946943	1.1302702398	1.36207	1.26081	1.1792330018	1.1124651753	1.1019495758	0.7597086295	0.8295240228	0.7588095	0.6907063111
LAT	0.9741575	1.2022500032	1.272668	1.045954	1.1817531838	1.1834989475	1.366136	1.4713333568	1.132723	0.9789434	1.405113	1.208711	1.650281	1.168265	1.6808673702	1.168671	1.2646841855	1.2527155784	1.0454187477	1.2926179065	1.303267	1.3341968523	1.751272	1.58592	1.40922	1.4854236365	1.304528	1.0643524614	1.6863983526	1.422038029	1.260591	1.5353215846	1.6050875096	1.123276401	1.2806193148	1.152564851	1.347341	1.3543114202	0.9504625	1.5524160799	1.509666	1.061905	1.0188241057	1.4183006904	1.539407709	1.2018544982	1.6873807332	0.8720329	0.9262711293
RPL12	2.93895	3.6371382038	3.687704	2.965218	3.2369333086	2.9429178008	3.246433	3.3373519979	3.142563	3.050661	3.666064	3.570953	2.884085	3.914833	4.0500903422	4.22491	3.5095701872	3.3811707967	3.3270027427	3.4041298811	3.23301	3.4563460626	3.864257	3.277542	3.402038	3.4020376489	3.606962	3.4227698408	3.634406008	3.4671678047	3.467168	3.4671678047	3.5392219436	3.3456324068	3.5108065577	3.2454388603	3.634406	3.6628408715	3.584595	3.2930709179	3.742253	3.490766	3.4907655282	3.4431414971	3.4227698408	3.3112737312	3.3112737312	2.809302	2.9747508947
SNX11	1.045421	1.0421830807	1.194792	0.9718708	1.4360543195	1.5436638727	1.304199	0.9531110993	1.521352	1.700404	1.289846	0.9510445	0.8389	1.549493	0.9832522049	1.453972	1.4499290222	1.5147212714	1.2535481176	1.4590630347	0.7939563	1.3816414134	0.8619081	0.7438389	1.259213	1.0763100567	1.168472	1.1207003702	0.7343534888	1.3090600586	1.139588	0.7360451766	0.3813153664	0.5359488193	1.1098735728	0.8341423006	0.8799034	0.2709108588	1.286159	0.9862925242	1.206465	1.084796	1.1693910225	1.1373884348	1.0931455477	1.4103555823	1.2779920052	1.428807	1.1228783079
SLC38A1	-0.1491825	0.2730412248	0.3682509	-0.07336941	0.3601275554	0.3724985284	0.4662545	0.5232763528	0.3058285	0.4315812	0.6097671	0.5875203	0.09063591	-0.144347	-0.1002329784	0.1767841	0.2921991522	0.2931100264	-0.1210802948	0.3886416563	0.551601	0.4798401841	0.4476535	0.4803385	0.4217808	0.3753822632	0.492402	0.409676287	0.3932239756	0.2632255243	0.6380406	0.7691013357	0.7151949562	0.3701028135	0.4209487195	0.10844535	0.4015097	0.7766202989	0.1776403	0.4298949713	-0.1039997	0.2596056	0.4644359348	-0.0132052836	0.1696741811	-0.059206198	0.2259882308	0.4407918	-0.285194684
LDLRAP1	1.136729	1.3054452572	1.608788	1.2699	1.2495803199	1.0249900305	1.341161	1.523029278	1.293154	1.359369	2.775135	1.795024	2.09692	1.357156	2.5083729845	1.685388	1.71587293	1.5151667229	1.1658826422	1.8861192781	2.278295	1.1986346379	1.806877	1.896004	1.228783	1.5016443985	1.973812	2.2746753719	2.2620590032	1.6710259689	1.345733	1.8937997836	2.3638905827	1.4734437283	1.4791766579	1.6139510262	2.120518	1.8901733944	1.468846	1.411346759	1.452513	1.469737	1.4818513737	1.7333399966	1.8359531742	1.033356668	1.7436785253	0.9706304	0.941119886
TMC8	0.2763474	1.4481280018	0.3767533	0.1294312	0.3051373964	0.6165943503	0.4098406	0.1657797753	0.1773363	-0.1538118	0.6549287	0.2926496	0.302345	0.7924709	0.8801903301	0.5014773	0.480323387	-0.1050693042	0.1769731567	0.4664461843	0.3311408	0.664325415	0.1114397	0.3355381	0.5543518	0.7307314202	1.057347	0.4280841407	0.9875126672	0.407327686	0.4103519	0.8811342636	1.1183014472	0.4806862465	0.7090235864	0.5620971113	0.8573569	1.0097617027	0.3325959	0.6672780817	0.7241926	0.2576385	0.3667910105	0.5522581853	0.4928243506	0.2207907274	0.8735482663	0.3625853	0.2455476481
ZCCHC6	1.276295	1.1441962449	1.406626	1.297609	1.6936707531	1.6627072729	1.576579	1.2213409987	1.476497	1.507655	1.537327	1.168398	1.284231	1.318458	1.0074936859	1.116742	1.2785034469	1.3826797261	1.2143811578	1.131096588	1.454445	1.4564079346	1.190536	1.602882	1.553592	1.1839964633	1.459089	1.726407434	0.4839180983	1.5465089469	1.797524	1.4047911062	1.1508697517	1.2563944823	1.4659749226	1.587291434	1.47698	1.0231064846	1.35827	1.4037285047	0.9858181	1.401843	1.1586541452	1.6574510733	1.5488642725	1.9057679004	1.143263687	1.875136	1.4177377764
CCS	0.5129404	0.3709016976	0.1736418	-0.1400982	0.1770352456	0.1943833365	0.08298398	-0.0627961915	-0.2121733	0.4295435	0.1958722	0.9368819	0.3353125	0.8380405	0.1029738344	0.5234861	0.2195148115	0.3861388714	-0.0911512027	0.0905859189	0.3159259	-0.0122498957	0.1705619	0.2725979	0.3975885	0.1377124722	0.5172817	0.2522380434	0.4755065497	0.1916782624	0.2278907	0.3536912042	0.3056267563	0.2396856539	0.5399754246	0.1360004855	0.8029298	0.5753007655	1.044201	0.197112932	0.5884662	0.4623016	0.7123857758	0.3121914154	0.5965852575	0.7101541966	0.6896959782	0.2064822	0.0570879554
RPL18	0.5192542	1.5456515268	1.299331	0.7471994	1.0135589654	1.0111619434	1.023441	1.0088059333	0.8393567	1.132323	1.115643	0.8715348	0.6627095	1.184896	1.4922135798	1.401558	1.0885172379	1.3876376259	0.8824053709	0.9691616202	0.9976707	1.1050648692	1.043184	0.8674104	1.21397	1.3323237792	1.295261	0.9946121787	1.3622078488	1.0344036553	1.227835	1.3306914704	1.2436352536	1.0104735335	1.227116835	1.1305751551	1.370896	1.1994521453	1.072895	0.8615637145	0.979117	1.189819	1.4063873089	1.0563038389	0.8503478212	0.8774456785	1.1863098301	0.5503471	0.506050791
PTTG1IP	1.991733	1.9575668918	2.534529	1.980552	2.6092518218	2.6720904574	2.587583	2.1636887203	2.626562	2.369462	2.637549	2.120634	2.103964	2.770421	2.0840075624	2.317319	2.7239660843	2.6739026283	2.2598216429	2.6160059067	2.162857	2.5053632149	2.104886	2.135951	2.135754	1.6125371864	1.99609	2.4043930231	1.9692072562	2.4454000576	2.143265	2.0703300402	2.1567534031	2.1069292393	2.1121554924	2.081905069	2.388352	2.0968770612	2.31375	2.3461735878	2.28372	1.986497	2.2245781788	2.140553319	2.544528337	2.3461735878	2.4358017393	2.712506	2.1920633983
APH1B	0.5690284	0.5404124039	0.9215777	0.503972	0.878791229	0.8934266096	0.9535885	0.1549477281	1.171373	0.4730722	1.049689	0.7843705	0.5640524	1.209225	0.6273016363	1.188425	1.0022562925	0.6604587641	0.8180692754	1.0299893467	0.6086717	0.9734327469	0.3555153	0.4199263	0.405191	0.4615716544	0.6506526	0.7117139398	0.2787497007	0.7996339786	0.8129072	0.4856662469	0.2265655046	0.564725065	0.8283858084	0.4947427316	0.4125521	0.370689377	0.3985188	0.8541049019	0.4615717	0.4986932	0.6418102489	0.7761152131	0.4620758352	0.8122266716	0.5336779155	0.6691713	0.711976798
CXorf40A	0.4271389	0.6769595002	1.080276	0.3654516	1.1013249859	1.0541653119	1.037027	1.2889059504	1.054018	0.5175895	1.22916	0.4485613	0.5259642	0.8503599	0.6557254292	1.10001	0.9865527312	0.719869161	0.5438081265	1.0755450276	1.196666	1.0318801655	0.8325961	1.005094	0.8119592	0.9736588103	1.051709	0.7851064207	1.0982052566	1.1904879171	0.8967502	1.1266509095	1.4581965206	1.3335445334	0.9886218068	0.9007986613	0.8846517	1.5228492038	0.808698	0.9983527034	1.11642	0.9532015	1.2184288408	1.0252099013	1.1154776234	0.7988180465	1.259024071	0.6429134	0.2469501027
REPS2	0.5558442	0.4546075938	0.1230332	0.6125337	0.20925253	0.8392873598	0.6514086	0.0265304131	0.803996	0.5774236	0.558055	0.4848963	0.4921426	0.7019748	0.3496105702	0.4276427	0.2504525004	0.8267521682	0.5998298833	0.3106821126	-0.02296407	0.9480204862	0.2200539	0.07623965	0.8605966	0.8242881058	0.6115179	0.5706831151	-0.6845156433	0.6827325641	0.9130623	-0.096724195	-0.4366637432	0.3151267631	0.2945093904	0.9670214852	0.09698529	-0.4539905606	0.5907247	0.684208873	0.2958701	0.5643628	0.2448789015	0.6533550415	0.6781332675	1.3205874945	0.2178117577	0.8285362	0.8876439022
RTN3	2.503803	2.4691300421	2.451171	2.554287	2.8391467592	2.8897547598	2.773674	2.4306327767	2.840246	2.999594	2.618955	2.469839	2.486017	2.418376	2.406669191	2.368855	2.3786927619	2.5608580201	2.4823545314	2.5546304703	2.519216	2.8702761017	2.530522	2.622899	2.840931	2.7162372153	2.677805	2.7721136998	2.256329107	2.7721136998	2.853857	2.6603378662	2.405410995	2.3808899627	2.5827283773	2.6062904232	2.444051	2.4150496124	2.571712	2.8127185241	2.77878	2.660338	2.2882764732	2.9374013624	2.5827283773	2.9085341622	2.593960796	2.589673	2.6858607547
RPS25	2.921919	3.7469506295	3.165102	2.996159	3.0428670887	3.1330682865	3.097732	3.12498927	2.947282	3.25679	3.11644	3.692848	2.973191	3.313033	3.7762489685	3.392994	3.2140357809	3.4424310206	3.8095399949	3.0676437377	2.901532	3.0855196396	3.128827	3.00185	3.474571	3.3839234308	3.369495	3.3839234308	3.5275047022	3.4260307136	3.510902	3.6784481165	3.5275047022	3.5836355714	3.390233821	3.5435498379	3.343607	3.4745713263	3.294941	3.3694953147	3.443266	3.640603	3.0796794966	3.6207043795	3.3183751849	3.3183751849	3.4260307136	3.235891	3.0011761266
GIMAP6	1.543139	2.147181704	2.04968	1.444966	1.9190559091	1.8563410683	1.809579	1.906104829	1.806257	1.422515	2.161971	1.827966	1.752969	2.098065	2.1089141738	1.982587	2.1549672054	1.9563030047	1.5576833192	2.0597058626	1.984215	1.5540053742	1.580011	1.704602	1.562401	2.0074505766	1.804735	1.9919559463	2.0031286514	1.8575993675	1.707826	1.9487869612	2.0678948282	2.126752091	2.0045690927	1.6199768554	1.56921	1.9529183498	1.520331	1.8223557915	1.870358	1.784931	1.7593814373	1.7410221626	1.9131738915	1.3823508033	2.1121026136	1.647655	1.3710668465
PCSK7	0.9026126	1.4596669537	1.377886	0.9931371	1.3254064873	1.2866665017	1.529617	1.3336302971	1.59264	1.24935	1.437567	1.561724	1.455153	1.520516	1.2395523508	1.303956	1.7340732442	1.0903765365	0.9293492764	1.6983128605	1.428515	1.4590233478	0.8897396	1.434224	1.465072	1.3784953784	1.599521	1.3435023692	1.4115801836	1.2414064596	1.111694	1.3784953784	1.7363891117	1.4545753612	1.6864287282	1.3354148434	1.677219	1.6844257707	0.9840393	1.1996150978	1.171891	1.082464	1.2599985446	1.2527017062	1.3068251409	0.8406821941	1.5562367396	1.381296	0.7458597502
CD55	1.857365	1.7454737407	2.022975	1.067936	2.4859861983	2.6026921694	1.908659	2.1640187439	2.751296	2.247034	2.325198	1.826182	1.642113	2.741184	1.7599294498	2.000106	2.4469230894	1.7130645764	1.7690242691	2.3994559819	2.303417	2.23004661	2.025417	2.197275	2.485494	2.3240952443	2.033037	1.7061148002	1.6753051979	2.4652490394	2.324095	1.9430535851	2.0821816585	2.3993904357	1.8296266372	2.6438549754	2.255324	1.8737807652	2.1623	1.4732484823	1.708323	2.192202	1.1990814507	1.9755957065	2.1864436131	2.4854937402	1.9065564909	2.0325	2.1902530392
GLA	1.348551	1.09650593	1.628223	1.116071	1.4891060608	0.9676260752	1.083152	0.7499881052	1.588317	1.037808	1.595821	1.129196	1.458451	1.806523	1.249031725	1.657672	1.7038593223	1.4640518844	1.1933892855	1.7889280041	1.396612	1.4956756898	1.079167	0.8715071	1.248049	1.1644666244	0.5291025	1.3409363236	0.535385877	1.4004809741	1.149163	1.0891028762	1.0835652438	1.05273997	1.2913811002	0.4283139737	1.413446	0.8976100939	1.473988	0.9524251029	1.19466	1.054414	1.485582568	0.6776836765	1.6065917317	1.4479574179	1.4507172719	2.538812	1.1243801331
STXBP5	-0.05985705	-0.1142448763	-0.0009452489	-0.05395686	0.6163043134	0.6117457573	0.4941653	0.1176255681	0.5938441	0.04882882	0.4851266	0.06483722	-0.1007288	0.7086491	-0.0587039928	0.09804292	0.3972015142	0.0353737896	0.1959310905	0.6008202301	0.09697227	0.7385423562	-0.164739	0.2269519	0.5369946	0.4151290136	-0.001278912	-0.3665389639	0.0311236445	0.2236515294	0.4810602	-0.4766654314	-0.5425323796	0.1681768723	-0.0289575418	0.6663297252	-0.2144397	0.2284708922	0.1895733	0.1341446773	0.5751916	0.3858262	-0.2148577153	0.3930666465	-0.1067958083	0.7206784769	0.1462966872	0.1184177	0.3051035635
PSMD12	0.3691072	0.3866423367	0.9275755	0.4625077	0.8874456219	0.8541488634	0.7909773	0.3698503835	0.9669112	-0.04373129	1.040731	0.5856419	0.5251713	1.355044	0.5714680404	1.03286	1.0688977183	0.7980108299	0.4614598797	1.3379847603	0.8960075	0.2796181811	0.3952663	0.8877709	0.390936	0.4272272931	0.475208	0.4454508374	0.485119218	0.496492707	0.2029027	0.1200691076	0.3099314057	0.4435921293	0.5207142755	0.4095504006	0.07691241	0.5081829315	0.2249307	0.2899514356	0.600849	0.248193	0.3637997915	0.4392594108	0.4979289001	0.6123521401	0.4427759422	1.166388	0.5271719649
GPR97	0.8729655	1.0387640146	0.7650603	0.7705837	0.7615675592	1.102328629	0.115081	0.1664827273	0.9681628	1.029443	1.237961	0.9708986	0.5615909	1.196318	0.4803489098	1.06083	0.6005427669	0.497177606	0.9164086785	0.2432260599	0.1473488	1.3079800535	0.3732862	0.3854665	0.9430138	0.905254181	-0.003139282	0.0489893152	0.1719586258	1.0605148585	1.098103	0.4941342109	-0.1647397602	0.5964737205	0.4528191021	1.0116355487	1.049043	-0.2401995123	1.457591	1.3263730832	0.6262991	0.9076168	-0.368671265	-0.1851131716	1.1781520233	1.7005315405	0.5592015473	0.6199815	1.2565546462
ZNF337	0.2468167	0.7383359739	0.9685588	0.2624201	0.7238595685	0.6484949936	0.8002304	0.9342090353	0.6088952	0.7805823	1.524264	1.27898	0.5850789	0.5923948	0.54480219	1.074393	1.1349326222	0.7562596906	0.3378230575	1.2926702585	1.151732	1.4441514924	0.8244328	1.098987	0.3178827	0.6608163046	0.7449298	0.5630051542	1.2983192024	0.8218482936	0.1562471	0.7552737881	0.6491148299	0.5699211141	0.8404082478	0.4379973125	0.9347143	1.0017610549	0.5006083	1.0105406915	1.021589	0.4367531	1.0857460317	0.3649854086	1.0293757468	0.1788670213	1.1166943918	0.4374811	0.0944551738
USP9X	1.156187	0.924809403	1.380685	1.238837	1.4260098109	1.3499125557	1.343501	1.3721839633	1.463291	1.037207	1.561309	1.243288	1.202062	1.109126	1.1298753051	1.110299	1.537502838	1.2182566889	1.1183645227	1.4682903353	1.398613	1.1767099198	1.09027	1.520449	1.410848	1.0767259884	1.15882	1.0746395447	1.0687685992	1.3068735928	1.281338	1.3287877318	1.2345437192	1.3715394571	1.2736364077	1.3214566909	1.286768	1.5086813009	1.093902	1.3810049603	0.7756112	1.167412	1.0191444942	1.1843565419	1.0545765016	1.2991243158	1.2158643047	1.580343	1.2926767511
MTF1	0.5885694	0.2386921433	0.9287462	0.499167	0.8588992457	0.2760449105	0.9493533	0.3604100972	0.8603655	1.060381	0.9444686	0.5343605	0.5130663	0.3222777	0.3336505389	0.4516096	0.8152866203	0.5838188529	0.3544399295	0.8902917936	0.2595938	0.6378719166	0.3039213	0.6408567	0.7536231	0.552896528	0.687439	0.8345673253	-0.0278261384	0.9528770184	1.007303	0.6234642775	0.4410231392	0.2551066151	0.7531616634	0.5427074908	0.6425014	0.2838894821	0.7432521	0.4558057002	0.01027539	0.5931352	0.6941890378	0.8442507621	0.393139487	0.970457875	0.5577775041	1.284742	0.5930996599
TIMP2	1.866216	1.807354624	1.976521	1.898311	2.180624558	2.1573783883	1.942281	1.4501222447	1.700497	1.764294	2.259295	2.006883	1.821651	2.528925	1.8594082816	2.103289	2.3153396054	1.9947264691	2.0444641355	2.2157480875	1.716816	2.0034958114	1.59356	2.003496	2.227718	2.0446874606	2.131303	2.0746870964	0.7887516943	2.1942387741	1.888489	1.8642636931	1.7469277719	1.6021484244	2.0610171519	1.9187108356	1.821685	1.3924133621	1.844443	1.8611432353	1.71602	1.821685	2.0316598956	1.8884889778	1.9787310869	2.1494784831	1.8540849075	2.42331	2.1040184106
ACSS2	0.3710713	0.1308271057	0.7540686	0.4657964	0.6192629035	0.3407578261	0.6111391	0.0642207349	0.562261	0.3705783	0.7393561	0.1931261	0.3474199	0.3689296	0.2337694301	0.4802486	0.5282496358	0.71737468	0.371225951	0.6522257519	0.5562548	0.5435769938	0.1191648	0.8701282	0.2092961	0.0320070289	0.5280199	0.4871854217	0.0616270155	0.5952848255	0.1073193	-0.0992751477	0.1850674372	0.0060404868	0.5098361817	0.1022381304	0.7642001	-0.1755997561	0.455433	0.3637240115	0.321224	0.2881133	0.2517766602	0.3357862054	0.5774043139	0.8078326048	0.4748306707	1.160979	0.3836264726
EIF4E3	0.9897333	0.882896197	1.472886	0.502057	1.50246366	1.8453699637	1.767241	0.7472452182	1.471556	1.127208	1.520752	1.326297	0.6448152	1.435031	1.0051771834	1.828301	1.0716774371	1.8062125794	1.1827150597	1.4281733791	0.4848109	1.2997030533	0.6736452	0.748295	0.923677	0.6650690967	0.7856237	0.901612496	0.4689553194	1.3449412757	1.047519	0.9518193024	0.2452680903	0.7506455307	0.9738208262	1.3783242866	0.6381798	0.6595313172	0.8161243	0.8287014034	0.8553673	0.8828846	0.7654176567	1.2818878534	0.7355775027	1.571936494	0.5373604391	1.748826	1.1111419558
MYD88	2.460752	2.3894589975	2.769709	2.285586	2.6854313772	2.1630797527	2.658021	2.1241219096	2.590635	2.065773	2.898907	2.382795	2.370717	2.411841	2.3224371928	2.593819	2.6586538708	2.5393707578	2.3461933019	2.7039197261	2.099804	2.0941678342	1.828543	2.231853	2.3054	2.0400632905	2.024023	2.4708162099	1.9423736078	2.4506221504	2.470816	2.7182017032	2.3198980421	2.7292809695	2.0843308782	2.6191964673	2.078077	2.0780771655	2.323513	2.8456439899	2.6553	2.466321	2.2306179101	2.2244318617	2.401015147	2.7626616991	2.3479620431	2.881601	2.4462292839
VNN2	2.612925	2.3674751183	3.154098	2.673059	3.0778350331	3.0838373143	2.436447	2.5614493398	3.108785	2.79253	3.152167	2.691031	2.499192	3.258057	2.4077599365	2.605188	2.744509424	3.1269361338	2.7699763886	3.0755119895	2.387783	2.3484906913	2.562768	2.089309	2.932754	2.8739756108	2.622833	2.6077083293	2.6519696275	2.8963741132	3.172628	2.663690539	2.1051744057	2.6574567541	2.4431216255	2.8522399787	2.657457	1.9076920754	2.674986	2.9043435536	2.580464	2.859446	2.6287651383	2.8871801492	2.9101323276	2.925033189	2.0462846014	3.013637	3.1670301548
ILF2	0.9342088	1.5035350858	1.959417	0.9044802	1.4976511588	1.2946287046	1.370498	1.29388198	1.319847	0.8458631	2.168545	1.336565	0.9644253	1.404068	1.1413719724	1.541347	1.5722287236	1.4263226379	0.8261690319	1.7486843848	2.177414	1.0183163348	1.255249	1.551919	1.552587	1.5141815239	1.415254	1.36829472	1.7465660976	1.3767654962	1.436306	1.5787701328	1.6054721752	1.9112956481	1.3479657885	1.5160785843	1.395457	1.5728970624	1.249533	1.5889715148	1.523946	1.662652	1.3603768586	1.4886915894	1.7135030394	0.9102158862	1.3298706116	1.382015	0.5328565521
ARL15	0.08393234	-0.0481408954	0.0423642	0.1446886	0.0475797443	0.2444471692	0.3343129	0.0031892071	0.2085704	0.5411917	-0.5024212	-0.2052902	0.009788318	-0.1919284	-0.0507131702	-0.2697594	-0.3348696349	-0.0165439852	-0.1001439617	-0.4141717256	-0.1194689	0.1042396194	0.05850008	-0.2052902	0.02420744	-0.1108933394	-0.2157106	-0.2430044545	-0.4831358696	-0.1305274397	-0.08263554	-0.3179202066	-0.4393985992	-0.0094692937	-0.343382954	0.1796512985	-0.602968	-0.3914630366	-0.2215215	-0.3369545478	0.07096977	0.06574241	-0.2031096754	0.1558345347	-0.2849487912	-0.074433377	-0.2639966125	0.1500168	0.107144017
CISH	0.5990796	1.4609041717	1.018695	0.5891598	1.0143050488	1.0000225125	0.9157712	0.7183024209	0.67821	1.093474	1.02669	0.8358996	1.332053	1.163718	0.8647618433	1.415383	0.866375147	0.4335535887	0.5092376939	0.9593798187	1.422039	0.6990256805	2.150353	2.398575	1.011456	0.765222905	1.348208	1.2965172316	1.6045920909	1.0420844066	0.5861352	1.3172917362	1.3489696907	1.0662595309	1.1820722542	0.5631062514	1.785335	1.6738932384	0.6821325	1.0812776897	1.326079	1.484371	0.8446614483	0.8426129341	1.2479850753	0.9865154789	1.1919204986	0.7009911	0.5031090135
PDK3	0.4349392	0.2536498679	0.6079692	0.4458389	0.6198585032	0.7634805665	0.8460486	-0.0700226233	0.7239186	0.1405084	0.797326	0.4285717	0.2851142	0.7896186	0.2023073653	0.2961622	0.4751879269	1.0234980373	0.5746216163	0.8566144998	0.3311349	0.071173224	0.007236511	0.2681192	0.457715	0.0769586548	0.2337616	0.4274632027	-0.474067337	0.368901366	0.6078792	0.321351974	-0.2459521114	0.0612607843	0.2783377542	0.5215852085	0.1364172	-0.1422773713	0.4811094	0.2406095804	0.2263117	0.4994862	0.3551672705	0.3043470127	0.2771027634	0.9902816371	0.2928531496	1.200406	0.5805363906
C6orf136	0.04169726	0.9725210858	0.5553659	0.05725555	0.497065976	0.6373578834	0.5919463	0.4565527602	0.3966497	0.5166882	0.3139194	0.2726076	0.09380141	0.5968323	0.1062869282	0.366522	0.4104102524	0.1605168874	-0.0502917116	0.6220876394	0.4839667	0.5620273668	0.1817671	0.6113501	0.08521852	0.1762753264	0.3187218	0.0756446192	0.3128810939	0.6597933148	0.2558955	0.1023355425	0.582730687	0.2687075162	0.561654086	0.0412345207	0.2248981	0.4221684032	0.5014806	0.6962509722	0.5848299	0.386678	0.4462333192	0.7380330312	0.474062958	0.4781520431	1.0738624309	0.2316882	0.0191919489
EIF2AK2	-0.1982701	-0.5939786244	0.1462605	-0.3779434	0.187006106	-0.0613707976	0.7447023	-0.4773856168	0.2711976	0.112427	-0.4967302	-0.3377506	-0.2206282	-0.6270343	-0.4034621362	-0.4107035	-0.2182994559	0.562890849	-0.5177549962	-0.1207085991	-0.4773856	-0.4991522503	-0.5435363	0.05840813	-0.161527	-0.301283919	0.3400708	1.0347563904	-0.2708950077	0.412454304	0.6957785	0.4103423064	-1.0049443548	0.0513891112	-0.4248243177	0.2390587401	-0.7929115	-0.3676441334	-0.5706895	-0.9455754676	-0.8178209	-0.1362628	-0.8252168009	-0.0581131171	0.3387373669	0.3414895985	-0.316619672	0.487056	-0.3188219709
GK	0.9508016	0.8114167054	0.7753232	0.678572	1.2256783471	0.486529863	1.133378	0.4404550543	1.153871	0.8109903	2.483241	1.089683	0.767354	1.745163	0.7121147963	1.59112	1.4712873761	2.036717456	0.9137128957	1.2365955831	1.334189	1.1739273164	0.776969	1.141878	0.8976414	0.7399407418	0.58113	1.1229023116	0.3007084962	1.2866577043	1.036522	0.6862482436	-0.0465277204	0.9118622632	0.8595859268	1.1077401717	1.10837	0.1330814831	0.9199429	1.1129521843	0.7105981	1.169099	0.0649845479	0.6184301219	0.8705716657	1.2455545446	0.5641697952	1.615933	0.9180669083
RAB32	0.09209058	0.240022897	0.6652803	-0.1155681	0.5165230132	-0.2803836034	0.4177126	-0.0963075749	0.5288023	0.125101	0.8257575	0.2047451	0.1285114	0.8852743	0.1439857881	1.006711	0.493842544	0.6001027055	0.4819754758	0.6365818648	-0.02277911	0.7213119279	-0.0387122	-0.1946958	0.3620302	0.2148669482	0.1884254	0.1148589778	0.2885602696	0.2780379817	0.2936851	0.1517741723	-0.1651591111	0.3953813706	0.262962457	0.3741296999	-0.2628803	-1.0099725394	0.4233387	0.1759508822	0.5782294	0.4322522	0.2877906846	0.0168207955	0.5377241265	0.5095490801	-0.0032595326	0.4099732	0.3347901495
ARL2	0.09575465	0.4051853926	1.090351	0.1369344	0.5863519533	0.3360759472	0.6951485	0.4892785794	0.5649847	0.160277	0.9234236	0.4781373	0.4655587	0.6866018	0.3154256609	1.068209	0.7201354681	1.7227870372	0.2801483543	0.5874772309	0.5801286	0.6622312577	0.568915	0.7963992	0.6785285	0.581574369	0.9914982	0.470938765	0.9460648529	0.7179541041	0.3581388	0.9978525126	0.8247793404	0.4438177724	0.7280592476	0.2868546669	0.6157513	0.9939219084	0.6148487	0.7818763697	1.084496	0.4620551	1.1847789783	0.677889133	1.1847789783	0.3796433856	1.1657130409	0.3056356	-0.570937941
TMSB10	3.538824	4.0655499668	3.953426	3.438845	3.6244040144	3.7306413143	3.642268	3.6810797535	3.539083	3.582668	3.64023	3.662568	3.449171	3.739328	3.5576889392	3.853397	3.5774138876	3.4587720565	3.4862792702	3.5984121765	3.644495	3.8262383834	3.737519	3.544916	3.694941	3.6949411602	3.694941	3.6949411602	3.6132539466	3.7695391439	3.73224	3.6520733234	3.6949411602	3.7695391439	3.7695391439	3.6520733234	3.652073	3.6520733234	3.769539	3.7695391439	3.694941	3.652073	3.5715015307	3.7695391439	3.863802109	3.7695391439	3.6520733234	3.944261	3.3355709516
SLC44A1	-0.2456171	-0.0237172654	0.3788353	-0.2494941	0.2812019907	0.1908940866	0.2453714	-0.064864925	0.4110949	-0.06441294	0.3482291	-0.3119426	-0.1889275	0.1866897	-0.1208357597	0.2261053	0.4339843516	-0.1049756316	-0.1287787019	0.4623550152	0.2049033	0.0964070234	-0.1832299	-0.2897065	-0.2138177	-0.2525376144	-0.1948467	0.0146087319	-0.2210216624	-0.198153322	-0.1562156	0.1107786613	0.0008608149	-0.2603997064	-0.1197607463	-0.1215951124	-0.2905609	-0.2141933344	-0.04859721	-0.0022467514	-7.314404e-05	0.06449688	-0.0211601675	-0.1999947081	0.0750015585	0.077153658	-0.1552110549	0.07564785	-0.0967270337
RALGDS	0.00213713	0.1965087463	0.4251431	0.3756664	0.2525441133	0.2451989048	0.2347563	0.3235194304	0.1982306	-0.09825243	0.4080633	0.1670928	1.041655	0.7040073	0.0915840208	0.4008822	0.5365841097	0.4971924825	0.0461320129	0.3710786266	0.3011051	0.4836480534	-0.09807734	0.462457	0.2745197	0.6002202468	0.5347933	0.2076652666	0.4356813272	0.3263398993	0.2612793	0.1082019335	0.5808161851	0.7549604471	0.820909972	0.3237882924	0.7193208	0.6162626974	0.6751965	0.6215146771	0.5365104	0.3394735	0.9457118715	-0.2562941239	0.5132296869	0.5161808519	0.8387471925	0.7864978	0.0149943717
GZMM	-0.08221011	1.5039420391	0.6528757	-0.2332602	0.4111752282	0.4269682548	0.7551321	1.1062813581	0.4863229	0.3994458	0.7743988	1.259511	0.7797274	0.4812413	0.5679830716	0.5234563	-0.0882397739	-0.0553439401	-0.0456565721	1.2470739806	1.276372	1.3835798703	0.2161391	0.5443703	0.280824	0.6605555003	0.920882	-0.1302844362	1.0458099204	0.4902350371	0.5139826	0.4375608026	0.7749542089	0.8327092185	1.3133011705	-0.1664642371	0.8151372	0.9269732061	0.4869229	0.8396726044	1.311672	0.06504448	1.257896342	0.2658935509	0.0513643365	0.0294375746	1.6572610111	0.5355645	-0.3323541091
JAK2	-0.1494819	-0.8236749142	0.08854801	-0.7268713	0.1454860547	0.1916064339	0.14329	-0.352231064	0.2873119	-0.2595321	-0.01501565	-0.6312068	-0.7282357	0.165868	-0.518583142	-0.5109662	-0.0849304883	-0.5167124346	-0.492894696	0.196110104	0.2470784	-0.0749935984	-0.8001569	-0.8039408	-0.4761249	-0.4419182709	-0.4886185	-0.1897465446	-0.4023424626	-0.3252584818	-0.05251258	-0.281732021	-0.4362585926	0.1022996712	-0.9061793025	0.0633017658	0.0576513	-0.0602015792	0.04006909	-0.363719948	-0.3863409	-0.2295842	-0.8133208265	-0.5102705394	-0.724862353	0.1230633404	-1.1576281088	-0.4076121	-0.2406753172
SEL1L	-0.09747977	0.0553041244	0.2403072	0.0421045	0.0311544695	-0.0349445327	-0.02592052	0.0745205008	0.1433906	-0.2809851	-0.1962115	-0.02961723	-0.009386355	0.3855044	-0.2121188436	-0.3541948	0.2182951372	0.1455017058	0.1811692696	0.1240445693	-0.07739752	-0.6207792496	-0.2102853	0.09760534	-0.2347652	-0.4308346437	-0.208062	-0.118373011	-0.6177271895	-0.0101353146	-0.05549775	-0.2989628482	-0.3814804366	-0.2728108221	-0.3095011603	0.1567072276	-0.2995718	-0.4873354613	-0.4205023	-0.2789575798	-0.695137	-0.2332257	-0.4075907397	-0.1877537817	-0.284226787	0.1318567836	-0.1668243033	0.3829243	-0.0487268039
FCGR1A	2.005979	0.8798833317	1.240887	0.754298	1.0105834589	-0.5514766616	1.242295	0.3589139283	1.116629	0.8201006	1.584648	0.3756856	0.8693449	0.5504422	0.5087243885	1.100043	0.9724257102	0.7214450917	0.719433315	1.0882848272	0.9173172	0.1361496637	0.4303928	-0.1144193	-0.2679333	-0.6804051011	-0.4755625	0.8467477869	-0.0488051797	1.5486513343	0.9664107	1.1444690306	0.4796037604	0.8561485686	0.2219976827	0.4415053786	1.855706	-0.1306456038	1.170612	2.0512276569	0.6479781	1.442952	-0.9108674702	0.4526008721	0.9050612133	1.4280619493	0.4985262379	2.485285	0.9421901373
MRPS9	0.54766	0.6832718711	1.143418	0.5227493	0.9224137267	-0.1280151468	0.8261393	0.6190312725	0.9511662	0.2218271	1.531346	1.557716	0.5750839	0.7830506	0.5945563631	0.9769837	1.5606975912	1.02907824	0.5638403837	1.5970948626	1.086018	0.8305742401	0.8377954	1.287063	1.287141	1.3544904294	1.319042	1.2418867584	1.3763534938	0.9912307889	0.7210643	1.1613065022	1.0771988372	1.3852819976	0.738651249	1.009683371	1.386943	1.2013262622	0.9209424	0.8295579503	0.9015799	0.9776624	1.1799870089	0.7670212745	1.1938315492	0.3492028716	1.2568091639	0.6336937	0.3124405603
CIRBP	1.736575	2.1853662677	2.32786	1.66888	2.4009273892	2.2357126303	2.259169	2.1427119188	2.138539	1.402481	2.271369	2.448886	2.054067	2.488905	1.9948978796	2.331418	2.3937261907	2.1307866118	1.9381002944	2.341841873	2.297744	1.9675552362	1.782033	2.567015	2.362332	2.3889246361	2.617473	2.4272522268	2.8083243314	2.3453096149	1.98926	2.3547190071	2.450312465	2.4910051862	2.5300246591	2.0879464397	2.532152	2.6449971601	2.35254	2.2241978837	2.469112	2.322079	2.1797046856	2.1904205491	2.2901730618	2.2405991342	2.4939509977	1.787487	1.4902415421
GNB4	-0.0770502	-0.3651246719	-0.8140773	-0.1617202	0.6694171857	0.7333003457	0.8529379	0.4911379387	0.4449071	1.102423	-0.8403752	-0.1524274	-0.3259346	-0.4885349	-0.3441189271	-0.5658134	-0.4491407015	-0.48383996	-0.298012094	-0.5886960223	-0.5019778	-0.2754674312	-0.3601953	-0.3196999	-0.2015801	-0.4593695257	-0.1963374	0.0730905877	-1.1417383637	-0.3365634432	0.3475785	-0.2582232176	-0.9296141957	-0.4593695257	-0.5101728859	-0.3206973048	0.03826946	-0.7031473766	-0.6235447	-0.5004423827	-0.3365634	-0.1811674	-1.0763037308	-0.0578120915	-0.2741898727	0.0326834289	-0.9754359655	-0.3399937	-0.0852945597
MGAM	2.41002	2.1153606598	2.397022	2.415934	2.5143269152	2.4181478076	2.103687	2.2915565743	2.487529	2.712496	2.657795	2.159351	2.345745	2.174857	2.2669519527	2.133398	2.2771637116	2.4083121396	2.4588052815	2.3156725378	2.250158	2.2567346618	2.231981	1.985757	2.736292	2.7800469601	2.420607	2.1481884092	2.3177852173	2.5991063719	2.602099	2.2541960703	1.4180236283	2.2081827049	2.3672290305	2.977916811	2.044077	1.3125525479	2.662153	2.5275505803	2.093971	2.662153	2.0939710561	2.5887184669	2.1810029942	3.0765852087	1.9802069628	2.333709	2.6665171881
CNIH4	0.3345367	0.4801446751	1.138751	-0.1275584	0.8752874051	1.1647207661	1.10727	0.7323145222	1.128923	1.247117	0.6183221	0.03946219	-0.2850208	0.4843622	0.2311702171	0.7160633	0.2994319328	-0.0758952124	0.2490585679	0.7491558536	0.8295418	1.2058645284	0.3986254	-0.07377703	0.3085125	0.4398981326	0.4288268	-0.0510335726	0.2015925953	0.2854952805	0.4718185	0.2115181052	-0.5669683023	0.4467576721	0.1320607906	0.5410994089	-0.2119595	0.0202825754	0.4683258	-0.1356283666	0.02028258	0.302107	-0.0100062212	0.2707776452	0.2162813582	0.646425764	0.0375600882	-0.2158136	0.4442983011
PPIE	-3.187478e-06	0.1008452125	0.3367296	0.0002422889	0.4217303993	0.2458833054	0.4994811	0.3174520722	0.2319379	0.4955815	0.2940273	0.6118811	0.2962864	0.4130065	0.2869062095	0.255665	0.3107917176	0.4623286352	0.170689337	0.2544715109	0.5345698	0.4249661335	0.6185299	0.3711034	0.346049	0.6630746599	0.3999695	0.3054515058	0.4600042718	0.1800472611	0.3708211	0.1591130796	0.2202613356	0.4958515755	0.2301962102	0.4162865798	0.1627145	0.2139392576	0.1137969	0.4525542037	0.4919234	0.1251549	0.527219499	0.0484298312	0.4731625341	-0.1633672899	0.6325122938	-0.04934389	-0.0499934853
NUFIP2	1.043559	0.6118908813	1.628022	1.032596	1.7208568906	1.6668778082	1.712781	1.618713753	1.702351	1.896278	1.405188	1.087457	0.9658724	1.21907	1.0512006123	1.572084	1.387541516	1.2729240782	1.0098897495	1.5719287986	1.681087	1.6893327642	1.153613	1.429977	0.9229251	1.0561687188	0.9261988	1.2117529081	1.1155614344	1.3765126759	1.342426	1.0565744518	0.9300319383	1.230729189	1.2242318672	1.3039303309	0.9155496	0.999613749	1.094637	1.1868704494	1.075994	1.065986	1.0046316128	1.2081951015	1.0557629859	1.2575531136	1.0019720191	1.065738	1.151116912
EDF1	2.257845	2.9691573769	2.993128	2.382231	3.0646585105	2.9263112633	3.040348	2.8308852724	2.853287	2.611296	2.848776	2.548237	2.325446	2.44563	2.407942445	2.871078	2.7521420807	2.2331720247	2.3479341054	2.9060083029	2.889855	2.6898190382	2.835743	2.906594	2.846433	2.8218768618	3.007426	2.927363207	3.0705991404	2.8559277266	2.547174	2.9654208726	2.9865803434	3.0135640295	2.811640954	2.5300091737	2.814409	2.9108950882	2.716699	2.811640954	3.08289	2.755768	2.9654208726	2.8464334698	3.0297386575	2.7125155588	3.1003099746	2.634976	2.1604297303
DRAP1	1.249709	2.436015491	1.494327	0.8827457	1.4179957726	1.0788725599	1.454019	1.030816463	1.603608	0.558612	1.348849	1.021716	0.7151448	1.189859	1.171659516	1.447824	1.3729743092	0.1016717589	0.9368620307	2.0839038254	1.297908	1.0127395104	0.7617616	0.9970182	1.75737	1.8388380131	2.062917	1.8074538275	2.0838434525	1.7675672717	1.705467	1.9545638484	1.8760499255	1.9297624007	1.671217478	1.4620119062	1.834656	1.7344782311	1.780874	1.6332674619	1.966732	1.753495	1.95024878	1.4460022332	1.8559424353	1.8307554374	1.8589449254	1.737182	0.9858648597
TLR2	2.007271	1.7720937829	2.350041	2.08655	2.1831863204	1.5769510041	1.957329	1.8126411859	2.1246	2.485647	2.499663	1.822139	1.991965	2.046167	2.0428961679	2.23935	2.8859183416	2.1025464021	2.0323416662	2.2494209152	2.13055	2.2182199018	1.943549	1.844087	2.380649	1.9177910154	2.384911	2.61383612	1.5049139505	2.4925825206	2.328328	1.9855232921	1.883466972	1.9899573354	1.6396215696	1.8324256264	1.811016	1.2248269463	2.264102	2.0793150189	2.097957	2.250081	2.1358889617	2.2080141332	2.1575303587	2.2796781363	2.0388888991	2.371115	2.1949955049
TOMM40	-0.09740948	0.1241457847	0.6367357	-0.05173751	0.6174537969	0.3814253141	0.5106733	0.493797887	0.4816936	0.2725101	0.5927027	0.04639364	0.1095116	0.5619228	0.0394197818	0.3455551	0.4981997672	0.2149898004	-0.0757967356	0.4058320838	0.5485494	0.1499374478	0.5130573	0.7251757	0.2664548	0.3203710877	0.6262012	0.3806078055	0.6136991731	0.4477243151	0.2830726	0.2874868285	0.4688699701	-0.0488487068	0.3735473538	0.0579520418	0.2556103	0.2841840427	0.3160548	0.1276309232	0.4471804	0.1928843	0.9111749914	0.2122245637	0.4774964048	0.4842735087	0.4300706123	0.1836845	-0.4807689481
PRPF19	0.160448	0.4268105473	0.9508589	0.4935578	0.7344024551	0.6283557153	0.641958	0.5491055964	0.3578457	0.003360322	0.9831981	0.8102478	0.5088443	0.4504985	0.3123458627	0.3544169	0.4378553975	-0.4564814885	-0.0056076237	0.3941234014	1.19332	-0.0115017617	0.5334388	1.036458	0.04867862	0.3418962824	0.4649872	0.3535220255	0.1865019852	0.9562687217	0.2729599	0.8196485526	1.0971158989	0.2175901428	0.3509861788	0.0085112446	-0.3479463	0.4940893345	0.5125713	0.9644418725	0.589986	0.7282541	0.8226720057	1.000509465	1.1383211173	0.2840943896	1.5341106571	0.8442014	-0.0714171859
NUDT1	0.3130841	0.8280934605	0.4504015	0.04827584	0.3328898414	0.2256758268	-0.2028217	0.3008241079	0.3376169	-0.03119442	0.4276054	0.4092855	0.3044671	0.5879913	1.1449688683	0.6263811	0.6205512711	-0.2295289042	0.0458093839	0.5408194769	0.2825578	-0.0713442542	0.4247891	0.4295208	0.6389153	0.3693500916	0.7138685	0.6542002073	0.6623936354	0.1075108854	0.4752204	0.4779619841	0.589941864	0.2701949351	0.7940451587	0.0028348863	0.7919148	0.1078714856	0.8152464	0.413660936	0.7954993	0.2169827	0.9470575866	0.8228783143	0.6052463655	0.6273671246	0.2649410656	-0.05671154	0.0220055029
RASGRP2	0.7742511	1.0180214464	1.322462	0.7557977	1.1552590043	1.0441617292	1.213657	1.2217786091	1.25862	0.9026248	1.189223	0.6641498	0.8019678	0.95725	0.8796127434	1.327573	1.3641348131	0.8150803926	0.6918129025	1.3715964341	1.410137	1.1285335337	1.084978	1.709882	1.338771	1.4130354161	1.521241	1.4056752768	1.5532687617	1.0755852143	1.01863	1.2078783267	1.2914487691	1.1781094659	1.3031276349	1.2483519591	1.600666	1.2432124961	1.218348	1.2210624844	1.394562	1.083079	1.5032451601	1.1572495349	1.495738763	1.3507349872	1.3657147369	1.043897	0.6677037703
SDF2	0.8853137	1.0464048649	1.564324	0.907774	1.510304404	1.5298394381	1.410527	1.2680510904	1.67073	1.108439	1.474583	1.113331	0.9475709	2.028695	1.1077085389	1.644229	1.7307219424	1.1116348761	1.2173147496	1.895293553	1.296742	1.6605271445	1.200897	1.007161	0.8282373	0.8376504124	0.712413	0.7324874568	1.106297121	1.2470565834	0.9741081	1.1304047743	0.925532669	0.8691405719	1.0897973089	1.0048492314	0.6723148	0.9807965588	1.178097	1.1409091394	1.487498	1.008789	0.6632889628	1.1390360087	1.0468400748	1.2860366838	1.0465055698	1.793571	1.1532210599
ERCC3	0.6259582	0.9456061656	1.140502	0.6070745	0.8885617333	0.6986980581	0.8296642	0.9344123126	0.8741191	0.5119807	1.238551	0.7375887	0.6723915	1.0262	0.684248292	1.097117	1.1518959807	0.8681538531	0.6309955099	1.3266299371	1.254824	0.929071847	0.848727	1.239272	0.7439836	0.9160503968	1.130927	1.1485781725	1.2216458054	0.7821804118	0.7766964	0.997830951	1.0421949592	1.1375956201	0.9754702494	0.845147622	0.6452653	1.1235512093	1.104241	0.8989538151	1.087381	0.8274063	1.1264927092	0.6687632577	1.2253800652	0.9182889051	1.1713413818	0.7102842	0.4027813571
C1QBP	0.7146453	1.1971725537	1.28053	0.6192474	1.2503908308	1.0748926477	1.226667	1.2987398483	1.372556	0.7194044	1.581451	0.8621677	0.6389661	1.188533	1.2166309254	1.463374	1.2978046255	1.1198567317	0.8408965179	1.8325316582	1.763216	0.8041001819	1.599191	1.198245	1.219466	1.5217430164	1.459698	1.220989824	1.9398140323	1.3351114536	1.121534	1.2814445329	1.5457967403	1.3439945849	1.1989639902	0.8746124088	1.372095	1.5910029144	1.366087	1.3184363642	1.558653	1.437184	1.4812030275	1.516978837	1.3256355481	0.8665698847	1.3729163048	0.7748984	0.7104054637
VILL	0.1227199	0.1522218137	0.4001855	0.04684187	0.1358360798	0.2342553489	-0.2214927	0.4047073057	0.09786947	0.03540721	0.1811691	0.2354591	0.1006452	-0.2045337	0.1947825111	0.5789701	0.7913753798	-0.0601321693	0.0810785634	0.3443864832	0.1550653	0.2371905004	0.1555195	0.328488	0.2289217	0.3572426016	0.4604106	0.208852514	0.6464241121	0.1665100374	0.1960737	0.2843333455	0.344112238	0.2937029439	0.2573176649	0.2863858624	0.32808	0.3661897346	0.3238122	0.4499674629	0.4673702	0.3242757	0.3791939583	0.0108217582	0.3588532082	0.2443992909	0.4377379974	-0.3390286	0.030220015
SHKBP1	2.09929	2.1913955194	1.582031	1.949692	2.1055929781	1.7619235287	1.745837	1.4264817725	2.04149	1.34296	2.392155	2.47539	2.624931	2.113101	1.7918299585	1.804088	1.8871728961	1.3228244822	1.9953944137	2.1418651297	1.601324	1.3800596449	1.357093	1.659172	1.215999	1.7013550425	1.471542	1.0973962655	1.0099444607	1.9420781824	1.555146	1.0149409701	1.6906673273	1.2170402076	1.331273048	1.408407227	1.717637	1.3133746556	1.467475	1.4884381084	1.552644	1.716254	0.9182625315	1.7824656876	1.6862684348	2.1780273606	1.422999331	2.507924	2.0684789916
DDIT3	0.02795806	-0.0332803991	0.4360561	-0.07728669	0.1646299224	0.182165374	0.006040341	-0.2190519597	0.274003	-0.01254944	0.3839458	0.224667	-0.1292288	0.4750722	-0.0027487741	1.255525	0.5076713127	0.2166050908	0.3342512999	0.4533745768	-0.01602999	0.2353990368	-0.01522383	-0.3154508	-0.1097438	-0.1481931356	-0.2337408	-0.1164246606	0.6871871843	-0.112730287	0.04160885	-0.3313810295	-0.5635582633	-0.1088653767	-0.1608325433	0.0866443092	-0.07124002	-0.0989866082	0.4128071	0.0691113709	0.5196493	-0.02969178	-0.1411828632	-0.6039914026	0.0512688861	0.3907443219	-0.2540914944	-0.347894	0.2013872009
UBL4A	0.1003854	0.2483649943	0.2810847	0.1936154	0.4770487769	0.3822925769	0.432683	0.1799684362	0.4288923	-0.1083172	1.02197	1.122486	1.02197	0.6940005	1.3270434809	0.5004659	0.5695549003	0.4118778827	0.4806454122	0.785808128	0.4652411	0.3003402096	0.3245616	0.4834576	0.370394	0.8351431145	0.6453808	0.6030535177	0.7546592089	0.5118313148	0.1375582	0.5860037417	0.7318876444	0.7558910195	0.6574795563	0.4287236276	0.7754453	0.6630503299	0.6725052	0.8527045469	0.9610623	0.8700452	1.0471662978	0.3506174875	0.7079914735	0.6100858645	0.9239886672	0.6098087	0.0907661524
PSMD8	1.648895	1.6690992026	2.450049	1.624876	2.2527758824	2.0975887978	2.13805	2.1936069838	2.195251	1.696971	2.080871	1.968861	1.802329	2.216154	1.7731546248	2.266674	2.254835852	1.7862627065	1.7369620178	2.1923385639	2.080219	2.1260524244	2.129205	2.292431	2.246542	2.2482404249	2.404408	2.0639430446	2.1759234117	2.1933768112	1.792037	2.4930001857	2.4473132204	2.2099568388	2.2482404249	1.925700575	2.329125	2.3744386791	2.198997	2.3022339581	2.514499	2.237864	2.3985041734	2.4247804649	2.3727058654	2.0222236247	2.4473132204	1.957945	1.3569898983
ADCY4	0.1877504	0.132309565	0.1426311	0.2541651	0.2195909372	0.3676388562	0.4703587	-0.207286441	0.5080364	0.9297032	0.1359483	0.01370829	0.01351224	0.6096888	0.0534346093	0.5053464	0.4111438611	0.0204861368	0.0064091718	0.4932557291	0.1631656	0.7724201249	-0.08983692	0.3877029	0.1201943	0.0182297282	-0.2301312	-0.4474281121	-0.060959484	0.2786725158	0.06828858	-0.3726315316	-0.4709717213	-0.1923441698	-0.3398723869	0.0210583218	0.3288189	-0.6465838852	0.6356175	-0.4572014143	0.268879	-0.1403154	0.1123669269	-0.4343418107	0.2488422853	0.7035079293	-0.1741930154	0.1983983	0.384587994
NDUFB3	0.5625172	1.3893724126	1.59657	0.2371865	1.5456419732	1.5230711616	1.685066	0.8074412609	1.568881	1.496422	1.715916	0.8649851	0.3986162	1.494892	0.8745896494	2.41711	1.4568089144	0.561866726	1.279586081	1.6946207003	1.390497	1.5054611656	0.9677338	0.06632235	0.5530858	0.9844500952	0.5198444	0.4736447364	1.878862503	0.5423843345	1.008915	0.8562412026	-0.077482576	0.5955878725	0.5973150897	1.3209301579	0.1384	0.4606914254	1.387316	0.7372182366	0.9257849	1.121592	0.9850617468	1.1430436195	0.9504555048	1.2541933743	0.490177795	0.8908912	1.3574056007
ATF6	0.3227852	0.2019417285	0.8949554	0.4769937	0.7771826695	0.1360128309	0.3602538	0.1929476569	0.8138213	0.2401746	1.362022	0.4612301	0.4234768	0.9936705	0.2895649755	0.6589735	0.860867351	1.0207483166	0.4244834413	0.8319908444	0.4160463	0.4817353451	0.2137313	0.5375291	0.2921505	0.5780344424	0.216001	0.5066276667	-0.1601199512	0.7828618532	0.5401542	0.4135262723	0.4393435831	0.5769811679	0.4024768838	0.49154141	0.3390359	0.2676641373	0.04665286	0.6154079677	-0.03155064	0.3836361	0.2473450968	0.4352594385	0.6830794828	0.9018014247	-0.1079646484	1.012455	0.3011977364
CHIC2	-0.1370584	0.3291743917	0.6961728	0.1807586	0.8746825402	0.90340351	0.9112385	0.3260450725	0.9764463	0.3802672	0.9996874	0.4459897	0.2867771	1.667101	0.4811544916	1.32411	1.246411245	0.6589909441	0.7911394388	1.0363815439	0.6153708	1.3310108574	0.3775161	0.2085798	0.6888326	0.633128831	0.8572018	0.2949119415	0.2004036845	0.5376219825	0.8085051	0.1163807	0.1072325317	0.4927122674	0.6984158251	0.5557577697	0.3545496	-0.0058797935	0.02842453	0.2823725294	0.4675302	0.7063884	-0.0050932278	1.0799703819	0.8944465713	1.2025076294	-0.0605699158	0.9164478	0.6291631817
RCC2	1.831858	1.7905700587	2.726331	1.840372	2.2022436123	1.9790792844	2.043385	2.1383629898	2.157952	1.506149	2.385572	2.090418	2.499181	2.4106	1.8601870083	2.241958	2.667133836	2.3541406307	1.6451211876	2.4641719372	2.47664	1.9891838718	1.759658	2.214151	2.428052	2.5158155779	2.504083	2.7230709571	2.2472069017	2.2989938942	2.109478	2.384611551	2.6669205657	2.5561838134	2.3899250915	2.1435339317	2.376595	2.5910029787	2.091854	2.2216665064	1.903065	2.303657	2.6928518348	2.60724898	2.476645724	1.9774372335	2.3203195901	2.556934	1.5406490619
SFI1	0.2905745	0.3065491865	0.3433687	0.222248	0.0606063915	0.1304145187	0.3424741	0.5639610662	0.2668679	0.6612384	0.1676386	-0.01156149	-0.1384626	0.03077028	-0.1007368128	-0.02822657	0.0348250603	0.1891219797	-0.0458487517	0.0062301797	0.3463313	0.369979642	0.02858384	0.652929	0.311632	0.3293752963	0.5974554	0.387634094	0.7473874834	0.1605887256	0.05438361	0.4216033281	0.5845224674	0.2108267134	0.3459668077	0.2387654482	0.50173	0.3474293414	0.3200118	0.1598493146	0.09138562	0.000913422	0.1970651564	0.0997436459	0.5141188153	0.3086340672	0.5452543511	0.1248458	0.0761393113
WSB1	0.05745941	-0.2338226123	0.7079659	-0.115852	0.7975125571	0.9774707805	0.9342177	0.6990706924	0.9001467	0.9613743	-0.3181755	-0.2740901	-0.367138	-0.09018555	-0.2293415306	-0.02099902	-0.0105940843	-0.5103963317	-0.1490333431	0.2481099844	0.3866104	0.7068435055	0.06054438	0.2924123	0.1767796	-0.0867152417	-0.1112883	0.1321394293	0.0206688215	0.208373346	0.5013339	0.1717477051	-0.1274143299	0.1834305009	0.2379114162	0.3378575513	0.1300984	-0.0124223209	0.38857	-0.3078357026	-0.1820025	0.1540202	0.1307375205	0.5816935174	0.0319862202	0.4839667937	-1.2980312084	0.1244594	0.1684380783
ARRDC2	0.3059262	0.7244294838	0.5129888	0.2387327	0.5015436541	0.5197086783	0.4298831	0.5788494358	0.5618265	0.3211567	0.308675	0.3933232	0.2787086	0.5917998	0.6268900117	0.6657699	0.6191034259	0.7274353361	0.2874284611	0.6882534884	0.6057015	0.3917460725	0.2037212	0.4033689	0.5940117	0.637901281	0.8768998	0.6046331612	0.7250507716	0.4174830665	0.2379705	0.3502865978	0.7557754483	0.6659841184	0.6990939181	0.6746259081	0.4152191	0.6273298015	0.5423431	0.7001418998	0.7339611	0.5913938	0.7266053611	0.3757896523	0.5408230263	0.3984498297	0.5190994021	0.2176897	0.2833694212
FBXW4	0.5994131	0.9439428748	0.9865027	0.6932432	0.9391566449	0.9404893212	1.010151	1.0080569744	1.077929	0.8571722	0.8758853	0.6998032	0.9164777	0.9393349	0.5815367534	0.9252633	1.0715332107	0.3016945406	0.5430384144	1.1663764232	0.9695975	1.0365727814	0.6644293	1.172644	0.9025113	0.9854453517	0.8549094	0.8965574125	1.0754688401	0.8800917123	0.8180355	0.6612946372	1.0702434261	0.8147280389	0.9018494351	0.7356914216	1.132301	0.8754914278	0.9297912	0.8311948546	0.5528599	0.7738149	0.9582956251	0.9061097774	0.7305457783	0.5504904466	1.065322423	0.5971551	0.6313139737
C21orf33	0.5726389	0.8830467297	1.250445	0.6048114	0.9919159468	0.9147312069	0.9024349	0.8830103457	0.8361966	0.5146994	1.160129	0.8918449	0.5608409	1.384269	1.0506672669	1.172155	1.1641127035	1.4247790774	0.631400629	1.1717126986	1.179169	0.9560574796	0.9007443	1.04354	1.012045	1.0244779244	1.045734	1.0153993258	1.0379539594	1.0708662569	0.8803121	0.918545967	1.1629534469	0.8237357761	1.0566051319	1.0114373037	1.177344	1.1629534469	0.840763	1.0755867424	1.080621	1.090394	0.9109842724	0.868412171	0.8472891446	0.8759300173	0.8336818419	0.7957476	0.4977747899
SIPA1L2	-0.1685471	-0.2356105675	-0.5731796	-0.341508	0.4122990653	0.0499259596	0.1828568	-0.3695832918	0.1425834	0.2688317	0.5705977	-0.05581343	-0.148933	0.8201214	-0.1628920468	0.4540941	0.4720529664	-0.1503110722	-0.0265760624	-0.0544386412	-0.6574995	0.8001156569	0.1009261	-0.5827284	0.4131831	0.0111826955	-0.2234213	0.2234744163	-1.0798912052	0.3458295363	0.03670658	-0.9154574751	-1.1855700742	-0.6020360088	-0.3426081343	0.1734261514	-0.2877116	-1.0393583111	-0.1247279	0.1183050059	-0.7764968	0.2298332	-0.2477304048	-0.4587436935	0.0371316151	0.3729486596	-0.6468273991	0.5234321	0.5204688227
LFNG	0.6484542	0.742212582	0.9376245	0.5584069	0.8544830217	0.7185714503	0.7164103	0.8041687874	0.6263086	0.3838504	0.6922996	0.7100066	0.6407154	0.9191152	0.7348683611	0.9164196	0.8194076947	0.2906110489	0.5783228993	0.7719441617	0.6679962	0.5276220923	0.604422	0.8255832	0.9386932	0.7713339604	0.8837806	0.8380149097	0.590880358	0.7744682353	0.7774898	0.5802821458	0.8012272943	0.9637713244	1.018521346	0.7729152548	0.9949327	0.8287683435	0.6293434	0.7543907749	0.847372	0.9718813	0.994385596	0.6149292251	0.7455100727	0.8631201893	0.7576335018	0.7457675	0.4701227812
TST	0.4374376	0.633428075	1.33323	0.9605679	1.1367593396	1.1117988194	0.4533925	0.3955114181	1.055162	0.5665297	1.312517	0.8929388	1.133448	1.619308	0.6813739995	1.157476	1.2859794167	2.4586087399	1.022379224	1.1613321163	0.2446632	1.5404968074	0.8632053	0.9785197	0.6612165	0.7690193166	0.6209692	0.8847290861	0.0306860157	1.0680305588	0.3548511	0.2370534851	0.0946305013	0.1188162424	0.7600953388	0.6778489797	0.7231653	-0.2842895594	0.9139837	1.1455916125	1.350883	0.7338255	0.7972933261	0.3701174225	0.9243174076	1.6296395809	1.212563675	1.339853	0.8237278099
SLCO3A1	0.5257986	0.3823362542	0.8367659	0.5941207	0.7690573181	0.30267988	0.7366909	0.3135887971	0.7122714	0.7262529	0.8435665	0.5543377	0.6123967	0.9043683	0.4023104297	0.6011368	0.6619769086	1.1704420579	0.6033223352	0.5363859971	0.6225726	0.7281993207	0.6428195	0.8254065	0.7375411	0.4369951698	0.5923503	0.8204521372	-0.0976489322	0.6532304393	0.6059866	0.3077190567	-0.1734961989	0.2789723141	0.5610994365	0.5660986002	0.177409	0.0816902344	0.6345349	0.6986747978	0.6102174	0.482977	0.6900127575	0.4335645108	0.6382852214	1.0962167982	0.5230327765	1.415091	0.9109189339
TCF7	1.233796	1.2694196251	1.223451	1.196528	1.0245643242	0.8410108397	0.8808918	1.1232721279	0.8944282	0.8599171	1.394205	1.211959	1.586758	1.001386	1.4559215965	0.8997635	1.2249121107	1.4501174459	1.0914943221	1.2836617965	1.538878	1.0509363103	1.776262	1.741129	1.394567	1.6985908757	1.627444	1.5083919353	1.9891218713	1.3282017681	1.219731	1.7104047808	1.6907385975	1.5170334481	1.2402276747	1.3766721759	1.524768	1.74804729	0.9554524	1.2525757632	1.067727	1.304339	0.8040578161	1.1800200973	1.383911269	1.0234710187	1.2357949105	1.06599	1.0457149846
UBE2I	0.04059702	0.463633893	0.1734172	-0.07825628	-0.0969146661	-0.0892056409	0.02265808	0.028238735	-0.04096658	-0.2825042	0.1647996	0.6852192	0.05232141	0.2828061	0.3816986001	0.2731791	0.1259427295	0.2734044586	0.222338414	0.1482655076	0.0143173	-0.1138355495	-0.1401547	0.06725448	0.1450219	0.1092265939	0.2498228	0.0827078911	0.1266029696	0.261400755	0.21304	0.4114683602	0.3837289526	0.0397706094	0.3344000458	-0.0059368407	0.3963671	0.0286740948	-0.01077801	0.3464897151	0.3504835	0.06332914	0.240922217	0.1453626591	0.1765905288	0.1221812321	0.4406219676	0.1243284	-0.0772488744
CDC37	0.5626635	0.5877192409	1.695952	0.7665828	1.0740812952	0.8014666592	0.969647	0.709590724	0.8707119	0.3201119	1.336507	1.301731	1.328529	1.3461	0.8085755461	1.378926	1.2887859635	1.6141855062	0.6219224409	1.1286933706	1.042836	0.8248187072	0.6596999	1.189802	1.436144	1.414497827	1.499408	1.3407090335	1.5335223994	1.3287039486	1.002811	1.4775397629	1.7203266534	1.3589752407	1.169468737	1.3455702962	1.450895	1.2941807512	1.497023	1.4024663477	1.43793	1.546521	1.712699698	1.220405938	1.5805443737	1.4042216248	1.3202088557	1.682141	0.3824541799
RASSF2	2.438592	2.5643909215	2.525563	2.654904	2.799988804	2.7913164032	2.783641	2.4144580793	2.835717	2.662595	2.729685	2.643845	2.51188	2.733131	2.5057946438	2.639922	2.6619048962	2.7956265014	2.5797812178	2.8158158721	2.407343	2.8184792553	2.4407	2.492025	2.617323	2.6636478174	2.479276	2.9025824327	2.3242523517	2.8897914378	2.817608	2.7858698202	2.5961575568	2.6636478174	2.8744715531	2.8744715531	2.57911	2.5208256244	2.739716	2.9877512765	2.6341	2.908402	2.5791095662	2.9499325862	2.7809678991	2.9371399051	2.6007896545	3.123953	2.7865379111
IFNAR1	-0.1435638	-0.2930372405	0.2911138	0.02519011	0.2328689604	-0.7972261625	-0.4023604	-0.2208827044	0.2181897	0.2166711	0.7532993	0.09777009	-0.1182043	0.4513204	-0.1484289286	0.2733129	0.5742106569	0.74926982	0.0160253567	0.3269154992	-0.2301687	0.4150685201	0.07385503	0.1065782	-0.03877427	-0.1830159823	-0.07905453	0.1137478837	-0.5161438471	0.0271877056	0.3377026	-0.0891029492	-0.4840155902	-0.4006450077	0.1316235461	0.0930833856	-0.1844641	-0.395377336	-0.08107722	-0.0083314204	-0.2634394	0.3885395	-0.4486527541	-0.0114557485	0.0745664044	0.3665192495	-0.095633175	0.4634667	0.1734386143
OXCT1	-0.06079565	0.0565466293	1.142358	-0.1175284	0.6954709683	0.3156299505	0.4542454	0.8203580213	0.3729843	0.4454576	1.053742	-0.2023798	-0.1277607	0.2899339	-0.0340859151	0.4364323	0.6138352545	0.82501226	0.1037316135	0.5780380426	0.8668865	0.5880978703	0.7719926	1.182652	0.486823	0.4047349268	0.1641975	0.5215390432	0.9528544797	0.3177877831	0.2719073	0.8207086542	0.7571455925	0.9853486709	0.3282873293	0.354153975	0.1701168	0.7738788596	0.4497389	0.6332998393	0.3301855	0.7029627	0.1658803496	0.5323443064	0.4065874583	-0.0934184606	0.6929483528	-0.468026	-0.1132575342
ILF3	0.4918963	0.791470391	0.9341708	0.4440037	0.8695663426	0.6816961179	0.849469	1.0103189878	0.711673	0.6966659	1.006949	0.7442197	0.5404102	0.674427	0.8673159933	1.021431	0.8764765739	1.0896162688	0.5092819299	0.9070448214	1.02756	0.7229155386	0.3911554	0.8571505	0.8489975	0.7583309505	0.9487089	0.9878143798	0.8614458174	0.6544889971	0.5705442	0.7728676983	1.1829001058	0.6909692389	0.8091481911	0.5370836185	1.048051	0.9944033717	0.6930333	0.7750936173	0.6723219	0.7262625	1.1059150254	0.7445543444	0.9004575361	0.4082036375	0.8312835528	0.5580724	0.3691066761
SIRPD	-0.1429084	-0.3801643158	0.18804	-0.1226487	0.1350769464	0.1583000172	-1.308087	-0.2308661693	-0.1057306	0.1486786	-0.4348938	-0.3202673	-0.4711894	0.2739905	-0.4222943114	-0.1239858	0.1786560412	-0.5129789174	0.2907979863	-0.087346771	-0.6431283	0.5967706092	-0.1676281	-0.4643613	-0.7075788	-0.5913948335	-0.4738996	-0.3446213889	-0.4210634879	-0.0876040367	-0.09827508	-0.3703411254	-0.7374348369	-0.8249337283	-0.6677311317	-0.3093960724	-0.3335552	-0.7852076737	-0.1969984	-0.2519147976	-0.009983912	-0.2876413	-0.7461028017	-0.3059008001	-0.4770088497	-0.0287270983	-0.312725048	0.1705483	-0.0710293864
CARD6	2.500455	1.1854270341	1.303719	1.434922	1.2359039172	1.3564583027	1.075346	1.50531066	1.467887	1.650859	1.538183	1.534821	1.521469	1.617376	1.9382259659	1.594012	1.1631244149	1.0279600122	1.5206328147	0.9707642865	0.665159	0.7427335387	1.269401	0.8319111	0.864932	1.0094234981	0.8506515	1.2108816396	0.6816030256	1.3020326902	1.306168	0.9767853274	0.7983829082	0.7646622287	0.8061487208	1.0070659222	0.6967464	0.4180077626	1.14117	0.9299829321	0.9007598	0.8541024	1.0788932304	1.0999931978	1.1508232421	1.7219637636	1.5037607253	1.28349	1.6000430455
CRY2	-0.1342683	0.3040244051	0.319058	-0.1397189	0.2983528675	0.3165573483	0.2199717	0.4074832573	0.5944423	0.03265703	0.4389123	-0.07348984	0.05870039	0.1166774	-0.1915419045	-0.3122616	0.1799783562	-0.3261580568	-0.1448210068	0.4286166316	0.1865408	0.2070666219	-0.06624309	0.6418115	0.8637746	0.2933522208	0.6169645	0.1943658714	0.5182752929	0.2216909434	0.141773	0.2477982545	0.6054797681	0.4055768529	0.3473209234	0.1417730246	0.5319218	0.5923952823	0.09936473	0.3646044405	0.2855231	-0.2068713	0.260564762	-0.0764751962	0.4317853423	-0.0252870229	0.7068228686	0.03393234	-0.1355157258
RPL22	2.318077	3.2870850651	3.244135	2.459777	2.8957644045	2.853415438	2.809504	2.8642837062	2.952841	2.36322	3.525056	3.014458	2.557872	3.359529	3.1977638479	3.530068	2.9189951027	3.5517035583	2.6093075356	3.7970229103	3.025353	2.8611645242	3.132164	3.268994	3.044194	3.1086796138	3.058938	3.0589382774	3.3576090399	2.9609685692	2.850901	3.2070925427	3.3273069719	3.0714667203	2.8873002456	3.0062361616	3.137814	3.3118408449	2.778354	3.0714667203	2.980145	2.966238	2.991515825	3.1606663119	3.0517316331	2.6176699114	3.0241183791	2.581726	2.2767534939
POLR2H	0.5685228	0.9711298206	1.392173	0.5560521	1.2349066774	1.2774264588	1.415339	1.3142263178	1.254931	1.169224	1.128502	0.6623095	0.6658666	1.270204	0.670856453	1.380389	1.232027468	0.6704358059	0.6984813284	1.297965233	1.270712	1.0355342155	1.136014	1.552664	1.014701	1.1631328877	1.365633	1.1948178101	1.4724078478	0.98091178	0.8954504	1.1795700933	1.2485417128	1.0510084554	1.2993335826	0.853899406	1.244827	1.4006140812	1.063443	1.0077757621	1.314775	1.002117	1.3885664679	1.2582843544	1.4150888043	0.7348375268	1.1287127952	0.716057	0.5586624898
PMPCA	0.06229436	0.0354231539	0.638344	0.1724043	0.3532528329	0.1513019356	0.2257462	0.3687478785	0.5541618	-0.1678993	0.5373282	0.2960151	0.06257952	0.5532601	0.6514681613	0.7126789	0.676471934	0.7415389457	0.2011454087	0.6857731255	0.4067632	0.4283914367	0.09836142	0.9864508	0.6714519	0.6918089787	0.6380724	0.3375009484	0.7949322214	0.2432168838	0.0007413505	0.7985180704	0.9836754346	0.7444862213	0.6039806039	0.2634600156	0.5548046	0.5502238147	0.5763036	0.4324674373	0.5606473	0.4551235	0.8442130391	0.3349330233	0.5297947334	0.2805551308	0.5891417323	0.2600773	-0.045097584
APBB1IP	0.3537182	0.4032336398	0.2502678	0.376142	0.6477279678	-0.0108685017	0.3671478	-0.0239574196	0.8685103	0.1061356	1.102582	0.2755256	0.2566008	0.2339538	0.1433789995	0.2612013	0.6858807105	0.0345279648	0.2114783011	0.7184717084	-0.1808217	0.1494094655	-0.04672994	0.3837353	0.6996212	0.5174973061	0.09899694	0.4798761357	-0.1913897992	0.6114809185	0.5637585	0.2955617491	-0.0200735557	0.0488171451	0.2684904576	0.4063111826	0.4279703	-0.0705875159	0.5605833	0.327598872	-0.1857546	0.3026138	-0.1180007299	0.3763362811	0.5237499157	0.7600040794	-0.1373663347	1.246862	0.530803714
MTMR3	0.552881	0.2334222723	0.4076095	0.4668976	0.7289562321	0.5766127718	0.6590413	0.0270836935	0.5191983	0.4899187	0.981195	0.4787122	0.5530221	0.6462413	0.327531288	0.4075371	0.542253892	0.4716823312	0.4420410132	0.6585191684	0.3358351	0.3114973843	0.1263763	0.2212879	0.5128465	0.2387792109	0.2266597	0.4173708789	-0.3001643313	0.6906159069	0.7655945	0.3040368176	0.175071318	0.1622075874	0.3642357882	0.7670341253	0.6343803	0.2480401299	0.7136604	0.4656410116	0.3175462	0.8465233	0.6009589897	0.6107724928	0.501078289	0.8896096094	0.215028582	1.212943	0.6435005736
ATG7	0.04123242	-0.2317207258	0.3365862	0.06698885	0.2210026339	-0.1776210787	-0.05471341	-0.4017246525	-0.2147405	-0.3343832	0.2383786	0.07342909	0.07353509	0.2448858	-0.0667266725	0.03288661	0.3057547305	0.6728509752	0.1172540359	0.0255363823	-0.4791156	-0.3260584942	-0.4706564	0.01033496	-0.05706069	-0.136545215	0.124591	0.0680377883	-0.4006161773	0.0329763389	-0.09633631	-0.173477535	-0.1628664309	-0.0444351583	0.0200817722	-0.1244963682	-0.09099424	-0.2337043138	0.1975266	-0.0861616426	-0.3409641	-0.07798305	0.071554058	0.0497946561	-0.0738996291	0.393263228	0.2415827838	0.5795129	-0.0861233651
PIK3CG	-0.06932586	-0.2562304059	0.323927	0.09582859	0.7055380618	0.8001553108	0.8981195	0.1942900842	0.497365	0.7465944	-0.204427	-0.1150617	-0.1864999	-0.4928009	-0.7061441634	-0.470738	-0.4459034665	-0.2387939609	-0.4845627708	-0.0757632019	-0.3435726	0.0595984488	-0.07705223	0.3091831	0.3333336	-0.1107756906	-0.4338845	-0.4812593996	-1.0871609991	0.0317987179	0.3970294	-0.1668306523	-0.4857894126	-0.0646292696	-0.2018672933	0.1355535152	-0.893933	-0.1950006584	-0.2907364	-0.1413567363	-0.4595435	0.1774004	-0.3449975529	0.4923304387	-0.5018665024	0.4108159883	-0.3689621582	0.3328108	0.0894847487
CLEC5A	-0.001231782	-0.0065178777	-1.01621	0.2578614	0.0729185693	0.5275540951	0.2605744	-0.7335038121	-0.3112442	0.6895701	0.5297999	-0.09613727	-0.191648	-0.432607	0.6696328241	-0.0257022	0.4885633394	-0.4879379144	-0.0752549673	-0.3645934376	-0.0397747	0.0941118253	-0.293505	-0.5473992	-0.5917155	-0.5401095578	-0.09580417	-0.624090083	-0.5271955059	-0.2722563086	-0.4619527	-0.8629841546	-0.1302791386	-1.3170492783	-0.8550189369	-1.0650714579	-1.492391	-0.7872860243	0.6918979	-0.2913149594	-0.4291082	-0.4590903	0.2261315788	-0.2837185293	-0.5493924801	-0.1334773593	-1.3417058358	0.2603025	0.1802958551
RPS3	3.017462	3.8351877119	3.571765	3.112015	3.2241726391	3.2327437715	3.275618	3.3929582768	3.07082	3.404975	3.608278	3.378045	2.990206	3.796073	4.2630202413	3.965226	3.691195426	3.9968176835	4.0094573088	3.3787846	3.474084	3.4433775702	3.706489	3.221103	3.479395	3.4574924417	3.457492	3.5005623633	3.6785242084	3.3262484803	3.220732	3.5005623633	3.6285984004	3.289978431	3.5005623633	3.2035052238	3.457492	3.6285984004	3.457492	3.3794315077	3.602347	3.368265	3.5788416566	3.4364553347	3.5534446622	3.2709444285	3.5005623633	2.580468	3.0495971055
TCL1A	0.8214353	0.8424510979	2.441921	0.7052041	1.8267664364	0.6338600544	1.12741	1.5200736423	2.69956	0.6336263	1.023552	1.291392	0.6192079	0.4242254	0.6458193828	1.265678	1.0367618628	0.5771857787	0.7732106344	1.3693732876	0.5611135	1.094706221	2.841405	1.229748	1.717794	1.5318064005	1.508947	1.466181233	1.826857029	0.4862440538	1.014458	2.134768904	2.1257766177	1.3855810045	0.3371283535	1.57101016	2.36295	2.0205364948	1.920677	1.564260642	1.780242	1.347922	1.3976007965	2.6375378816	2.4631314651	0.6768033796	1.7412761271	1.445942	0.6834961404
SUSD1	0.708274	0.6128797225	1.204407	0.5191969	1.0635270137	0.7668758769	0.8914569	0.5829178105	1.150368	0.1958765	0.8889435	0.9457135	0.7973684	1.684681	0.6451555279	0.8987306	1.2822096592	0.8218649099	0.7061980008	1.2567305392	-0.07201686	1.0011257466	0.1581532	0.7590698	0.5301716	0.2679434264	0.3473244	0.9415644165	-0.2899099051	0.2117301572	-0.07821868	0.0811291902	0.3044148995	0.7293382781	0.2587971397	-0.0525905321	0.4514499	0.346641775	0.271436	0.6269963023	0.4256115	0.4763095	1.0548619443	0.3519187284	0.3605432904	0.6333136203	0.6417929805	1.644165	0.6268759768
CAMK1	1.684311	1.4862848581	1.306588	0.520532	0.8719409452	0.6626826035	0.9356257	0.4701519701	-0.386901	0.1362684	0.874239	0.9170487	0.9777649	2.041288	0.3700315764	1.17227	0.9734226984	0.4812732158	1.0417776228	0.7612222732	0.8042125	0.6380757997	-0.1046547	0.7532324	1.313162	0.9427139252	1.444987	0.9671411582	0.7993615339	0.8496131135	0.8320746	0.875977954	1.3147015463	1.2512976249	0.7754593534	0.8630973292	0.9526449	1.196414399	0.8335063	1.1499035447	1.480593	1.081138	1.5926276343	0.7073907402	1.1768046893	1.256345273	0.6179066926	1.246548	0.4035341771
TRIB2	0.1255322	0.2284610073	0.9152313	0.1428336	0.6467861336	0.1800172735	0.6874099	0.8827041998	0.731078	0.8743713	1.145808	0.5311523	0.2278968	0.9491398	0.4630411501	1.426228	2.1083322038	0.973278071	0.3125274083	0.933159506	1.520549	0.7760573589	1.581859	1.201334	0.5197219	1.2718940418	0.7709707	1.1777772051	1.5726466589	0.6924310511	0.320329	1.3010309485	1.2053931254	0.7978527206	1.1198514088	0.7609587844	0.8624607	1.1285865879	0.1447925	0.6899961978	0.5915326	0.6924311	0.900958668	1.1755451271	0.7757280594	0.0389122503	0.6553278625	-0.04519155	0.0215965614
PHB2	1.707006	2.4881620956	2.60849	1.74802	2.4085959445	2.2577189451	2.348638	2.299974392	2.363544	2.257937	2.262282	1.598576	1.693002	1.933942	2.0023977536	2.395238	2.2735803861	1.7782538134	1.7502674307	2.5622901211	2.372798	2.5250309664	1.883679	2.162866	2.249093	2.3918380673	2.453323	2.1473045231	2.7478150815	2.3905776184	1.96947	2.4917338708	2.6301361873	2.1203480726	2.2689182331	2.0390341837	2.294011	2.6396349206	1.944945	2.2195172633	2.566396	2.153985	2.2048365704	2.4119567806	2.0445493883	1.9340189417	2.2288884753	1.763279	1.6246266232
LXN	0.1827883	0.3652931493	0.2967072	0.241634	0.9694292454	0.9966106899	0.9012722	0.6359999549	1.15459	0.4603281	0.9897848	0.1893698	0.3474789	1.275612	0.2981899421	0.5073166	0.3236591608	0.7100414693	0.4163374561	1.1197063523	0.6244714	1.4698861616	0.7437633	0.730449	0.601557	0.4160703183	0.4939722	0.4887553912	1.3651135189	0.6461495888	0.08478563	0.4151695957	-0.2962445066	0.9393621654	0.8808488414	0.6522384915	0.0005004048	-0.0733999717	0.7525297	0.4581211923	0.8013575	0.3023523	0.1715533158	-0.1244059224	0.8142947923	0.2738162127	0.3677892974	0.577324	0.6356345244
ZNF83	0.2678619	0.6936445936	1.333743	0.3593775	1.183226063	0.9735745277	1.220419	1.2930638744	1.28825	1.578867	1.020438	0.4971922	0.3255098	1.051623	0.347121723	1.073449	0.8207024625	0.8926203119	0.3572281481	1.4004270422	1.400882	2.261303256	0.6092887	0.9716513	1.539941	1.1548505323	1.098423	1.0239054805	1.612361682	1.5266570766	0.833801	1.1580511141	1.4556154604	0.846635421	1.2482116307	1.6076923407	1.23845	1.1362562335	1.101605	1.5058476929	1.228918	0.9086026	0.9898417344	1.1778006183	1.3802247077	0.8960064526	1.6206763925	0.321006	0.185298563
LY96	1.118085	1.9069400377	1.50402	0.3151845	0.7295334724	1.944149536	2.090774	1.238778926	2.154512	2.421147	1.234791	1.569361	-0.833555	1.64172	1.504020053	2.876677	2.0889978174	1.8046930944	1.8692147915	1.3574123685	1.243659	2.8404949625	1.234791	0.3151845	0.952423	1.6330829398	0.8388321	1.1354417431	2.8416821514	0.9848971653	1.959639	1.6433819162	0.2712243979	1.6200872276	1.2874349457	2.6360606365	0.276726	0.5618109971	1.740894	0.7390741519	1.375578	1.327394	0.8113225779	1.6250642815	0.7839177049	1.6135065273	-0.0987239852	-0.833555	2.1041779135
ZYG11B	-0.369578	-0.1849920321	0.2354576	0.03873407	0.5705414204	0.5581188352	0.5520266	-0.0863990415	0.459279	0.4826193	0.8532335	0.2938405	0.09327582	-0.07448105	-0.0648745829	0.2580697	0.2950003478	0.7472476359	0.0279053449	0.3930742806	0.4234829	0.3057383026	0.004359221	0.8846407	0.1128116	0.3692064562	0.09084133	-0.4495699136	-0.5201912601	0.4723661706	0.4298252	0.3889805383	-0.3485569159	-0.0690851445	0.1279106198	0.5327074851	-0.1964429	0.2283993211	-0.02137444	-0.0463912587	-0.5866033	0.474813	-0.0837343181	0.3715534767	-0.0806101262	0.7094628824	0.2957246828	0.5183965	-0.0292748293
VPS25	0.6795076	1.3122273765	1.409804	0.5938951	0.9142417322	0.8162651011	0.8989828	0.8005979979	0.798551	0.3281859	1.189535	1.596258	0.5805407	1.742143	1.1041770526	1.327609	1.2696414701	0.5699858767	0.8094432832	1.1727894642	0.9941942	0.6984324877	0.8488603	1.15185	1.117705	1.0544801378	1.418345	1.1602964889	1.4812330241	1.0145767916	0.8757872	1.0951533257	0.9319549835	1.1112163386	1.2823656968	0.9743347058	0.8591377	1.0099314192	1.344199	1.0268484539	1.64619	1.163771	1.429034975	0.9492014039	1.2600304929	1.357406874	1.249877175	0.5931357	0.5184320591
SMAD2	0.2797271	0.2518987245	-0.117147	0.148818	0.0255208565	0.1837067588	0.2788679	-0.0781209056	0.2137835	0.07684683	0.2575746	0.2998917	0.01810726	0.2068987	0.4802537855	-0.1799836	0.1474699854	0.3065306576	0.2195334712	0.2991650873	-0.1654134	0.1536412472	0.4195332	0.1893839	-0.2332066	-0.1195756341	-0.1187973	0.0157595738	-0.0384118945	0.1484521766	0.01124374	0.0089615934	-0.2302170099	0.0108526433	0.1728946307	0.0674114507	0.01241679	0.0469876689	-0.1191919	0.1062035294	-0.008522229	-0.01295588	-0.1420141189	0.2203412429	-0.0640553296	0.1301172754	0.0458898987	0.1023571	0.1436223326
SLK	0.8697419	0.5350050525	1.163547	0.8083572	1.428056445	1.5785223825	1.300628	1.3297567858	1.458564	0.9580092	1.081825	0.5458286	0.7511983	0.8722023	0.6147915504	0.6588666	0.6820470324	0.7962337817	0.5753429899	1.2057267323	1.373333	1.1717568764	0.9039623	1.278153	0.8034731	1.0432454271	0.6607324	0.9301335201	0.8216629892	0.9029536351	0.8409017	0.7124554609	0.6484594543	1.3540351773	0.8637024193	1.3556249589	0.5210141	0.8967765614	1.048527	1.0396540606	0.834203	1.072352	0.331459827	0.4976132638	0.8375099278	1.0265079035	0.6542734745	1.086915	0.9019138054
CDC25B	1.425303	2.2990052532	2.392626	1.584481	1.9142715596	1.8933054314	2.207085	2.1898263985	2.032886	1.625578	2.666332	1.851416	2.110088	1.991658	2.5068634718	2.089758	2.4413948767	2.137606725	1.4582103256	2.4730513687	2.052502	1.9695185582	2.506863	2.905052	2.119869	2.1198687283	2.389686	2.0098786826	2.3134876367	1.8594239421	1.782302	2.4143804983	2.2834665697	1.8135794217	2.322728952	1.6413546034	2.41438	2.5288083142	1.793444	1.9957699404	1.823229	1.679805	2.2416695766	1.9730137265	2.26864068	1.5327510467	2.6727151843	2.031736	0.9619171006
BCL2A1	1.841838	1.7098772884	1.099434	1.811323	2.8815555142	3.4766817885	3.103711	2.5496253753	2.890569	3.204692	1.09373	1.350963	1.472036	1.50071	1.6449001918	1.386427	1.3346799456	1.4409210379	1.6295334375	1.3118816473	1.897074	2.3391284109	1.676784	1.475574	1.463393	2.0533954983	1.471069	1.0243779281	2.8685772331	1.4241374484	1.762006	1.4755491547	0.4257700327	1.9680938415	1.0157575748	2.3811333138	0.05128192	0.8193064724	2.294596	1.1983988797	1.299987	1.702052	1.3239496294	1.4661074071	1.4298783282	1.6224993416	0.1040181179	1.514368	1.932542429
CDC42	0.8444489	0.641215376	0.9879212	0.8132899	1.1180893099	1.0827665765	1.087796	1.184546418	1.06752	0.9809262	0.9515212	0.7285482	0.7679744	0.7735484	0.7159751824	0.6257283	0.5894748726	0.7404041418	0.7742448447	0.995233791	0.869869	0.8385877338	0.6950398	0.6747208	0.6839263	0.5473080891	0.6624872	0.7288814608	0.6484175177	0.8971886674	1.025988	1.1092864372	0.77154686	1.0360901719	0.9136730488	0.9136730488	1.125454	0.9278816113	0.6922235	0.6349168538	0.7668233	0.9540085	0.7785229219	0.9450122	0.917448208	0.9660351825	0.7547098488	1.101426	0.8700825548
EIF2B1	1.026539	1.18565742	1.355635	1.003571	1.3214543626	1.0905107096	1.222573	1.1037353305	1.214583	0.5409607	1.639895	1.872009	1.341268	1.711749	1.7049877451	1.542252	1.5647453294	1.7595255717	1.338748875	1.6256710524	1.430092	0.8528393387	0.8957573	1.40996	1.484857	1.5540988527	1.539791	0.9964845606	1.528091799	1.4941400537	1.220954	1.6754441007	1.355730499	1.5954416904	1.2705480501	1.297872008	1.347354	1.6200144185	1.13859	1.4205621619	1.711549	1.228296	1.6074410944	1.1789391202	1.6210905543	1.2449821049	1.5235483028	1.020802	0.7762832717
SLC25A45	2.197991	0.9934623727	1.378252	1.399767	1.0111732854	0.8025555408	1.082685	1.1132609399	1.14436	0.797181	0.9620382	1.574292	1.444857	1.383848	1.0261735608	1.341048	1.2314852831	1.0722945379	1.3686599191	1.2446451341	1.237505	1.0888399999	1.401763	1.274324	1.371049	1.6528020042	1.492779	1.5825244144	1.7023937201	1.4927794956	1.421146	1.4807161892	1.7451124934	1.4388901304	1.4381468259	1.5004877288	1.787044	1.7440832205	1.381953	1.3854346598	1.343475	1.315213	1.3184779785	1.5439190502	1.5521899964	1.3499769663	1.6971109675	1.290423	1.3158635147
DOCK5	-0.003831604	0.0162218626	0.1072191	0.05991019	-0.0421833927	-0.0923492997	-0.4002837	-0.3595081499	0.3840632	0.1119835	0.2937049	0.1674782	-0.1147973	0.4752527	-0.0237963093	0.3614025	0.3135029242	1.136386678	-0.052475038	0.3313273589	0.01576142	0.2097903003	0.1431655	0.3481657	0.4651154	0.1521725265	-0.06214821	0.2452916802	-0.5249448227	0.3294278798	0.5918042	0.1252550807	-0.4179096715	-0.0298864683	0.1389238484	0.48387037	0.4709782	-0.5653421208	0.2402375	-0.3779574894	-0.2711476	0.01278355	-0.330948195	-0.0056216734	-0.1926706332	0.3744667518	-0.2707009611	0.1659966	0.1692438444
CIB1	1.147602	1.6434017657	2.577956	1.261095	1.5999809854	1.3356788977	1.594272	1.2866771058	1.610565	1.080501	1.929043	2.091637	1.587741	2.116182	1.5095378448	1.891218	2.2364839052	1.8774478199	1.3839463393	1.6338863594	1.817569	1.2759711659	1.531349	1.503643	1.362142	1.2620420556	1.748219	1.6999329093	2.3616838237	1.6974774294	1.657064	1.5471008156	1.4539921837	1.8639886413	2.0222650932	1.1703163182	1.711768	1.4807562733	1.633481	2.0563059595	1.880149	1.727841	1.5541597313	1.3809481732	2.0532258934	1.7710144699	1.9938930968	1.899003	0.7629992162
ATP5G1	1.360278	1.4948550693	1.886227	1.359673	1.5388330724	1.2369014242	1.604191	1.6605959956	1.543757	1.215062	1.80871	1.793911	1.464945	1.490279	1.896363302	2.185696	2.0121371991	1.9519206235	1.4559603928	1.7647472427	1.743531	1.1432588805	1.775587	1.600287	1.47247	1.4494142144	1.68529	1.6343587345	1.8069747032	1.5649916888	1.41361	1.7870548822	2.1116841904	1.5477359822	1.6382792088	1.3306394382	1.824269	1.8654082463	1.564042	1.6139319611	2.160749	1.662484	1.8076212943	1.7577188846	1.9777161585	1.3147884126	1.8745891897	1.117749	1.1675994105
MBD6	1.08759	1.1406288675	1.484191	1.178398	1.5082983093	1.4023074195	1.551137	1.0005951468	1.606975	1.748959	1.645152	1.267061	1.095198	1.408214	0.9704650983	1.714731	1.6578181039	0.9112134143	1.1334876158	1.5567260082	1.347006	2.028882459	0.9396652	1.599527	1.247891	0.9167702536	1.294776	1.3140378735	0.9050217389	1.4651521779	1.317092	1.2988003674	0.9982077483	0.7837289184	1.2266999622	1.0667637561	1.455742	0.9598397973	1.644029	1.1860841891	1.331619	1.244036	1.0057732598	0.9200265959	1.1962275593	1.7226472055	1.5713858045	1.697186	1.3697871047
S100A11	2.627946	2.641321994	2.562616	2.652141	3.4838587545	3.5321972517	3.511429	2.6767771957	3.281416	3.528844	3.07263	2.648943	2.686375	2.61252	2.402885143	2.592789	2.5816016631	2.3048812301	2.7854639381	2.4765620701	2.498933	3.3493277493	2.66836	2.856671	2.81049	2.7271773659	2.516139	2.697894497	2.3249303986	2.9548846522	2.89153	2.8511923658	2.5299383395	2.8311701375	2.697894497	3.052817367	2.539104	2.4266192694	2.909883	3.0215248975	2.909883	2.754169	2.5861174205	2.7271773659	2.881544893	2.9186851947	2.8511923658	3.268269	2.8547905603
TRAF6	0.02416288	0.0685140867	0.2815987	0.03937783	0.1340172098	0.0529165974	0.1976393	-0.1738797779	0.3116282	-0.1319772	0.2280578	0.5637604	-0.02036072	0.2518237	-0.1569837185	-0.1147311	0.1974783201	0.1702954574	-0.0135626282	0.3853452728	0.04651476	0.1052437023	-0.303016	-0.1498328	-0.2296565	-0.0958847798	-0.08208782	-0.1623612343	-0.3421752381	-0.1680569276	-0.1831257	-0.3915579267	-0.223921465	-0.2252392838	-0.2645713596	-0.009015226	-0.358539	-0.4672005957	-0.1661737	0.0240433477	-0.2769188	-0.3557901	-0.2635172227	-0.1439733687	-0.0460539523	-0.1355897769	-0.1426507249	0.2341136	-0.0113912363
ACYP1	0.1213373	0.2492301162	0.538034	0.1310058	0.6000183783	0.7723620941	0.7863142	1.0087046199	0.6714709	1.196209	0.5814302	0.2382448	0.4212611	0.8799912	0.4470144322	0.7102298	0.6884306135	0.2813566827	0.3885035483	0.6959145066	0.9869545	1.083842981	1.032716	0.7946691	0.5303936	0.7485527687	0.4758616	0.6324304005	1.4699513611	0.252376307	0.3260111	0.8527621061	0.8950149558	1.1823279408	0.5489315048	1.0394993391	0.3231118	1.1793604063	0.5039822	0.7483222088	0.4741633	0.4596912	0.8525140805	0.7653844014	0.7505590923	0.2065248221	0.4033025007	0.2252046	0.0756441155
MAZ	0.4733542	0.9383433814	0.504005	0.5370074	0.4205066536	0.3926229623	0.5785434	0.4254767903	0.1529275	0.173951	0.6749007	0.8429995	0.3798434	0.6027255	0.7414980005	0.5421545	0.7669205272	0.160265811	0.5438785031	0.5616420465	0.448076	-0.0378856204	0.4563616	0.4298331	0.7145232	0.8618690163	0.9405228	0.8618690163	0.6516083072	0.9112138717	0.8018176	0.9978591257	0.9023680174	0.7515079221	0.8604958649	0.7802857771	0.9599962	0.8273296737	0.7873157	0.7468854342	0.9008017	0.8770077	1.1845279314	0.6786336553	0.8050749569	0.6662670584	0.866674897	0.5950552	0.5024226475
BIRC2	0.7206299	0.5879284364	1.391009	0.6224543	1.476748589	1.5558282271	1.542141	1.2403986432	1.710221	1.426811	0.8005811	0.5103199	0.5070238	1.025087	0.8122468512	1.244202	1.237795667	0.9621492173	0.5809865715	1.5582111469	1.47582	1.3739059771	1.038266	0.5930883	0.7717239	0.7339884073	0.5686437	1.111523758	1.4595902199	0.8536973639	1.021676	0.8600583518	0.9970444553	1.1372477874	1.2780262685	1.4037876561	1.200192	1.4398932118	1.531148	1.2327701575	1.180997	1.03569	0.7850531063	0.9070808227	1.1997108916	0.8699170901	1.0654474602	0.8536208	1.3243195404
SOAT1	0.9080802	0.9107078289	0.9145956	0.9096388	1.1873198188	1.2325777718	1.207745	1.1094896128	1.417677	1.135229	0.9457775	0.8430712	0.7290281	0.7610612	0.7289282524	0.7217233	0.6459568901	0.7890904982	0.9198078143	1.2035527369	1.094107	0.7568030225	0.7984252	0.9343388	1.036331	1.0849625968	0.699147	0.6329391851	0.8395858559	0.9791766944	0.9343989	1.1985914278	0.8677864415	0.7678642876	0.8593552426	1.1948408694	0.7962396	0.7997388139	0.6816177	1.1811790244	0.3741523	1.255483	0.6684658322	1.2208041589	0.8402923915	1.1397176845	0.772004372	0.7177532	1.0329851461
PPP6C	0.8822574	1.0913972978	1.559161	1.099181	1.5890500574	1.5015100479	1.665776	1.0657487019	1.546756	0.9334604	1.643034	1.26202	1.138212	1.680836	1.1239143424	1.522655	1.5508786258	1.4041887708	1.1600829256	1.6584714739	1.33588	1.4674248281	1.099591	1.51413	1.112941	1.1525687442	1.007816	0.9902437627	0.9917838192	1.3187356821	1.116075	1.0204017427	0.9708102967	0.9132048475	1.1447724683	1.2237975915	0.9104307	1.0726957722	1.122735	1.0622303919	1.10706	1.056604	0.970073039	1.2378487525	1.0405100824	1.1954491009	1.0614579243	1.744758	0.9169322919
SPTLC2	0.2257478	-0.0774277841	0.1181676	0.1207615	0.449199178	-0.3097528696	0.154777	0.2099393454	0.2446146	0.05000631	0.6268349	0.1152479	0.2824339	-0.07260007	0.1147150208	-0.05461149	0.5309733527	0.4052802419	0.0995028097	0.4660698775	0.1595614	0.1082128199	0.1945168	0.2390357	0.04031682	-0.5480624553	0.3686412	0.4919850092	-0.7070472191	0.236455547	0.4089131	-0.0429169978	-0.0500281377	0.067319488	-0.1911246794	0.1522834866	0.2966554	-0.1806492837	0.3024301	0.2578292297	-0.160737	0.182958	0.3802559038	0.2124188639	0.2368223333	0.3700517344	-0.074980337	0.4063289	0.1980219919
NEIL2	1.848078	1.6806698358	0.5962152	1.074774	1.2566715219	1.6790771008	1.701426	1.380873114	1.30415	1.107497	1.670736	2.374991	1.420604	0.906197	1.5445909496	1.45144	1.1181647265	1.9034726766	0.9481663677	1.3796503203	1.493532	0.8439704681	1.904826	1.720836	1.65087	1.5436920062	1.574458	1.6490798162	1.6747559719	1.4601342971	1.150503	1.3516191837	1.7564864971	1.1256058224	1.5316214498	0.9377024548	2.491962	1.836928969	1.835401	1.6667049861	1.464214	1.496432	2.0718468727	2.0274988969	1.7400266268	1.1952848624	1.6324042054	1.686981	1.140238902
TP53I3	0.1084753	-0.0270754121	0.4867498	0.1978382	0.4791639171	-0.0972015778	0.245577	-0.2766460014	-0.04542754	0.03963908	-0.2637005	-0.2210499	-0.008868985	0.0004266799	-0.0345806097	-0.3095327	-0.4036625432	-0.3364667231	0.1013366644	-0.814507299	-0.2594118	-0.4567128249	-0.1255542	-0.4119162	0.09644582	-0.3159668245	-0.0621493	-0.1374243442	-0.0756762768	-0.2795263533	-0.03205174	-0.3793567454	-0.0961478463	-0.0979132252	-0.2429577192	-0.1161482155	-0.7069818	-0.6985407355	0.1668393	-0.2048468235	0.2163104	0.1827671	0.4838424979	-0.8335084509	0.2525655832	0.3965893616	-0.6440178297	-0.3665857	0.2750176389
APOL3	1.171262	0.8198059219	1.328265	0.8713335	1.1689017146	0.9579896916	1.13723	1.3633138202	1.115199	1.165621	1.159012	1.037759	0.7776887	1.00296	0.9905820916	1.293584	1.3823388471	1.7163159109	0.8239845101	1.2037244374	1.523763	1.3215199728	0.7525303	1.367133	0.9335189	1.280668138	1.380045	0.9534488518	1.2153238625	1.3178361989	1.276526	1.2678153532	1.1939880897	0.9854041327	1.4947949211	0.9946868031	1.218707	1.1761964557	1.291595	1.4639406234	1.33189	1.239293	1.4587523816	1.6608724264	1.4194979088	1.0838699062	1.7461279416	0.889358	0.7934505481
NQO2	0.9305869	2.0216018271	1.599076	0.9731858	1.4227154303	1.4206663211	0.1583397	0.5514484659	1.492627	1.820933	0.6022499	0.5992704	1.033335	1.227296	0.3126435775	0.3410453	0.65730583	1.3997755284	0.7765652835	0.405749474	1.076479	1.3969446118	0.01764254	1.141184	-0.152831	0.6586296283	0.4027261	0.3907429952	0.6999831762	-0.2748596102	0.4923294	0.8789178388	0.9913901402	0.7493923978	0.8613540839	0.9046138235	0.7864228	0.5372896847	1.564277	0.698482975	0.5133226	0.6705266	1.1276746125	0.5997079372	1.2239809186	2.036136733	-0.0582237385	0.4776276	1.1383313462
PHF20L1	0.103163	-0.0505053236	0.35506	0.1470662	0.7872978111	0.8325304556	0.7537614	0.5696321349	0.6910405	1.003882	0.4655644	-0.008646077	-0.005449202	-0.08942875	-0.0615980396	-0.07080229	-0.0446927139	0.0070384049	0.0220167442	0.3040116335	0.420207	0.4293127061	0.1519027	0.4335842	0.2455759	0.2423646271	0.01122956	-0.0178509416	0.0225514774	0.0432821543	0.2844504	0.2403628674	-0.3350289175	0.4000757956	0.1248559937	0.5577798345	-0.1387345	-0.1767931441	0.1798881	0.050465147	0.1252039	0.3690461	-0.4184951837	0.2096139403	-0.0536554592	0.370802364	-0.3285794923	0.2291957	0.2508672404
BAZ1A	1.601478	1.2339773337	1.976009	1.43177	1.8671813371	1.2348527735	1.623295	1.6033435617	1.989356	1.544949	2.063904	1.389233	1.519794	1.789312	1.5668140232	1.633939	2.0167418637	1.5612877935	1.489231387	1.9607683751	1.702032	1.4741517747	1.633174	1.739786	2.038765	2.0166518501	1.839602	1.8755337609	1.626015323	1.9486163563	1.91733	1.8619657601	1.5399766251	2.2669328736	1.7544252455	2.2885532506	1.550443	1.3866894771	1.455268	1.6721512426	1.415702	1.993561	1.2009676285	1.4348219674	1.6344120453	1.5869513352	1.3403879745	2.165041	1.786346883
PMVK	0.8446809	0.6274803958	1.33316	0.7813259	0.9933773641	1.1711055029	1.183603	1.1409571234	0.9970759	0.8804531	1.261949	0.6658048	0.7840014	1.451369	1.28499754	1.219512	1.2477794843	0.8044727076	0.8957569208	1.1212292275	1.262065	0.4965672648	1.763658	1.41047	1.225344	1.1405749322	1.595355	1.2081132224	1.4256927625	1.09439411	0.6457008	1.2003775868	1.3136578959	1.2567206061	1.2296339797	0.9519420961	0.8746854	1.0104646301	1.092843	1.0691673792	1.470452	1.128568	1.6775759093	0.9703006542	1.3994666405	0.877877907	1.3126671061	0.7085505	0.581351961
LZTR1	0.09249796	0.1456529268	0.7210683	0.1153973	0.5176404978	0.2955062803	0.4438467	0.4792791922	0.6770163	0.2651409	0.5429692	0.1675625	0.3941353	0.2912567	0.0786011848	0.2431275	0.7504424448	0.0916671259	0.0931866352	0.8318475275	0.7632982	0.5514767721	0.04100221	0.9321614	0.4932717	0.5538421426	0.6900543	0.3696290966	0.6187657561	0.436866581	-0.0388605	0.4260404271	0.6952529065	0.7457935842	0.3270852696	0.5404283104	0.4729398	0.6219929745	0.5511366	0.4863727692	0.83393	0.1374797	0.9706962175	0.2620752089	0.7893382205	0.6315045401	1.0061690737	0.6763382	0.0380832692
LILRA5	0.1988332	-0.402662797	0.6647575	-0.08721567	0.2673130876	0.3575655243	0.1451175	-0.9556326287	0.3110614	-0.1786245	0.3368795	-0.0351145	-0.3104876	0.8269996	-0.1834711596	-0.1254573	0.3347594286	-0.11289728	0.4677885832	0.2524872027	-1.048558	0.7216840606	-0.499725	-0.5456724	-0.04936797	-0.5428450622	-0.7608042	-0.5777490567	0.118985779	-0.3229801769	-0.7569188	-0.341651913	0.1639600602	0.0368834515	-0.4482490682	-0.1297111426	-0.4705055	-0.6445855008	-0.3687295	-1.2479728981	0.02090004	-0.4247649	-0.595314345	-0.5386881059	-0.3924029925	0.4105702445	-1.311930218	0.7705082	-0.1042852285
MCTP2	0.6519263	0.3762800043	0.9826358	0.5004851	0.9579546591	0.8755672573	0.9476552	0.5658052968	0.9835535	1.436044	1.433656	0.6475185	0.567258	0.4940008	0.3894811359	0.7539321	1.2547478829	2.0111717117	0.5939174578	1.1559456444	0.5931028	1.3704784586	0.4815543	0.4923641	0.632666	0.3942761627	0.3383439	0.2990561566	-0.0073032384	0.9077888375	0.7484016	0.3053525885	0.038957313	0.2015169503	0.575282116	1.0037876606	0.3958363	0.3520998259	0.7775322	0.6560251569	0.5441963	0.7513353	0.2888837693	0.5462863478	0.4057774564	1.3335882823	0.2817113559	0.475872	0.7652128027
P2RX5	1.524752	1.3826285791	1.203625	1.431961	1.4568922392	1.7105155785	1.08773	1.2145348724	1.498277	0.9979205	1.355916	1.326815	1.810419	1.731865	1.6353349504	2.043716	1.6606331332	2.4929901735	1.7298575609	1.7240558117	1.8345	1.912507854	1.49158	1.364972	1.708513	1.9973476565	2.130866	2.1081112909	1.8340546727	1.4787038586	1.582379	1.8676615463	2.3136598049	2.08863757	1.3679583629	2.0380401507	2.467581	2.5038607059	2.027028	2.1048639461	1.808591	1.846017	1.6835805632	2.3622405462	2.3820613081	1.3387233774	2.2183081571	1.300069	1.4499872731
MAPK1	0.725131	0.732966656	1.082226	0.6007681	1.0740541366	1.2367259007	1.001131	0.6511006501	1.160986	0.9759236	1.167205	0.65144	0.6426969	1.203576	0.6108510888	1.216968	1.0213228023	1.2284333592	0.8368600647	1.1908446917	0.6664743	1.2907898248	0.4605879	0.5841287	0.8298687	0.924749575	0.6157903	0.7739045331	0.2371974673	0.8642059343	0.9085979	0.5680150237	0.5226394316	0.8847572737	0.8573533985	1.0088977565	0.7178426	0.5138639486	1.062679	0.8326447217	0.8799332	0.9658192	0.7010654275	0.6443168079	0.8966191258	1.1826193384	0.6645982617	0.8479194	0.8927028574
NSMCE1	1.378882	1.6625665179	2.193552	1.370988	1.8265644772	1.8003767771	1.802283	1.7133350509	1.913204	1.426577	2.058494	1.79542	1.693047	2.214588	2.2535571058	2.217994	1.9417808092	1.7475421478	1.3499288302	2.0846932118	1.98485	1.4545482233	2.286281	2.319687	1.751526	1.7175928531	1.676111	1.8020656339	2.374647451	1.6401580465	1.476917	1.8335203257	2.052045196	1.9014647364	1.5494017659	1.5196222475	1.897762	2.1210505507	1.557692	1.8917013181	1.975117	1.692839	1.7130594427	1.7461846908	1.9757747288	1.4864452551	1.9316345779	1.521862	1.1067765408
MRPS11	-0.05928142	0.546696428	0.5455584	-0.04504234	0.2584719643	0.1592716814	0.3162267	0.1075653687	0.161724	-0.07797934	0.5194306	0.5345067	-0.1068964	0.6051374	0.3671550299	0.962369	0.7101636602	0.5448649197	0.0754491532	0.4154930957	0.4155985	0.4376870094	0.01507943	0.2650236	0.5964706	0.2322950822	0.3571651	0.1159767464	0.6988524409	0.1221734738	0.367167	0.7402993345	0.3338219565	0.8217319303	0.5246886258	0.4023343245	0.5531384	0.2095155905	0.6181493	0.3430037304	0.9505409	0.4283907	0.5553575808	0.2454595638	0.4971004352	0.4454583076	0.4498569926	-0.06367812	-0.2700681771
MIF	0.7556346	1.8552572304	1.84951	0.9090067	1.88076324	1.6557904712	1.868066	1.9695771672	1.592855	1.578656	1.694814	0.8890043	0.9315111	1.351665	0.9004107683	1.634115	1.4114837083	0.5772199638	0.8967330253	1.4982052648	1.653414	1.766588849	2.073893	1.767009	1.445524	1.6142498277	1.761042	0.9446348333	1.8275125122	1.7067582794	1.347164	1.7451104936	1.8844514836	1.3856133254	1.5927138551	0.8748113172	1.668222	1.9228713141	1.276973	1.7689464746	1.905711	1.543184	1.5446483312	1.7077967543	1.9651399571	1.1245397972	1.935841331	1.515844	0.4129714072
FAM49A	1.215166	1.0887720593	0.9439572	1.198256	1.5278380198	1.7604904601	1.547244	1.1185641108	1.618723	1.254761	0.9432369	1.013394	1.141473	1.363371	0.9738689087	1.001031	1.0048103362	1.1255738725	1.1591675247	1.3531286349	0.9895047	1.5895073856	0.8738005	0.9893435	1.615172	1.4115155559	1.354787	1.5271558534	0.4251640797	1.258000817	1.326949	0.7873342255	0.9855049191	1.6462774735	0.9637230132	1.290731623	1.044153	0.6606174951	1.235958	1.207062432	1.008212	1.42309	1.4182268919	0.9288867926	1.313668854	1.559472852	0.8781795311	1.474771	1.2506455286
CYP1B1	-0.147923	-0.0419362433	0.6576756	-0.2741469	0.6476011264	-0.0291215999	-0.4848469	-0.5177405225	0.7310214	-0.3389098	0.532159	-0.640848	-0.3289986	0.1454426	0.0592263034	0.4341908	0.4454878128	-0.749094702	-0.2641125376	0.1089894812	0.1412758	-0.364592661	-0.3176183	-0.305576	-0.09331487	0.2752455634	-0.1837193	0.043973158	-0.8800052589	0.3243380396	0.4628096	0.606050702	0.0578446649	-0.3674998162	-0.4122480411	0.2255156159	-0.2643406	-0.6246470481	-0.368386	-0.7032008018	-0.5389496	0.2439782	-0.1361076677	-0.0328177393	0.1078816936	-0.0054206716	-0.3482987049	-0.2128681	0.2666741458
MAP3K2	-0.4292648	-1.1203374114	-0.8177486	-0.2986456	0.1794576653	0.1255792197	0.3528713	-0.0948358197	0.2877491	0.5874429	-0.5667267	-0.1856133	-0.7199732	-1.017318	-1.1625633156	-0.5831332	-0.4045329161	-0.3790243591	-0.602307469	-0.2094702248	-0.4154973	0.0856220221	-0.3154302	0.1249481	-0.06474192	-0.0838236918	-0.3313869	-0.1112531522	-1.2681391477	-0.0699017929	0.06786275	-0.6286881572	-0.7580199183	-0.469140427	-0.3084616499	0.4077730084	-0.09842666	-0.6915205683	-0.4092189	-0.5060327539	-0.9011465	-0.1336721	-0.4123986071	0.0832193117	-0.4935480589	0.3897420141	-0.8318143671	-0.4120352	-0.181758767
TEX264	0.08880683	0.8065091672	0.809045	0.0858579	0.3163693637	0.1608012951	0.3244718	0.3381443632	0.6313703	0.07022706	0.4140308	0.2451732	0.07511112	0.5550308	1.1899198094	0.512578	0.6331841695	0.4669099963	0.3364498616	0.9948990027	0.3045798	0.4871061448	0.02358527	0.4925213	0.451567	0.4483151058	0.6831558	0.3795125821	0.8177686571	0.4930545843	0.2064651	0.5308588057	0.6597071762	0.4238559992	0.6054252039	0.0640654489	0.5520477	0.333345186	0.3729042	0.4422042301	0.8357367	0.487319	0.6387629356	0.202203547	0.5805868595	0.0603943558	0.6646703236	0.2016818	-0.0693682665
EIF4H	1.507172	1.7424824053	2.177032	1.393606	1.9887274508	1.707577055	1.736702	1.4586832655	1.951386	1.107734	2.149906	1.864227	1.468343	2.026278	1.6409000959	1.939809	2.1409848976	2.1331378122	1.5704131356	2.1538441851	1.865635	1.2302986383	1.217128	1.909855	2.095536	2.0681352451	2.061291	2.204746764	1.9010678577	2.1225079344	1.819164	1.9861945385	2.0360249192	1.8863782286	1.9813665387	1.915073485	2.163167	1.8646463481	1.860474	2.0875844315	2.07391	2.075634	2.2147670197	2.0097056924	2.1651281069	2.0721068508	2.2007192577	1.533027	1.3303649783
BRI3	2.24887	2.7176351572	2.484301	1.972859	2.4875406929	2.5856929206	2.515559	1.7796566181	2.200395	2.31074	2.563114	2.331176	1.913079	2.813624	2.1547523467	2.636843	2.4959651448	1.8234350201	2.2775097912	2.3696725274	2.320722	2.5139570778	1.597089	1.620257	1.991121	2.093250277	1.982262	2.0640243262	1.9566980221	2.1667536913	2.218075	1.7939590379	1.8686079719	1.7939590379	1.9269315869	2.0000965293	1.933146	1.3019219603	2.115373	2.1559861279	2.36754	2.031532	2.0176393724	2.1407367648	2.0766732703	2.4786058971	2.2820419538	2.522006	2.3274985894
HEBP2	-0.4595726	0.2639064735	0.6363164	-0.1273427	1.0317172642	1.1018491217	0.9007286	0.7875882583	0.9175827	0.9576996	0.05707022	-0.1687474	-0.3072408	0.231226	-0.133357306	0.05341265	-0.1375047209	-0.2612379528	0.0060585439	0.4339268404	0.6262047	0.9562369541	0.343093	0.1099577	0.1588845	0.1305560657	0.2393671	-0.0912680865	0.4813708872	0.3618575503	0.5289048	0.1744875593	-0.653759093	-0.4428199909	0.2162705276	0.1921735415	-0.09803916	-0.3941086116	0.2707715	0.0804361111	0.5897243	-0.02596685	-0.3451155155	-0.1680922041	0.4284677759	0.6047978895	0.1812544983	0.2274302	0.3049620408
FCER1G	2.872365	2.9915770661	3.016259	2.656589	2.884331652	2.2133978997	2.605745	2.2840720473	2.937883	2.758179	3.577978	2.960585	2.719995	2.784764	2.8868368633	3.179877	3.0049144021	2.4872786061	2.859462311	2.9525402791	2.415434	2.9478282395	2.230015	2.525425	2.355801	2.3875113552	2.297478	2.580478191	2.0080874527	2.6342296125	2.537157	2.7402337718	2.6464209859	2.6342296125	2.713750404	2.4565535784	2.496602	2.5613748605	2.682269	2.8208172636	2.786721	2.414202	2.5260752572	2.398287837	2.6604249002	2.4684066841	2.682268811	3.247188	2.7316057185
RAB8B	0.5078052	0.5664979383	1.302809	0.5102879	1.5400993921	1.6335012699	1.57628	1.223997557	1.509913	1.203646	1.10181	0.5725611	0.4205131	0.8860164	0.4439049243	0.7501397	0.7416860511	0.7989359627	0.4178610307	1.3187847929	1.211889	1.3934833098	0.8520845	0.6042114	0.9890319	1.0365469796	0.8702328	0.8679917015	0.4191974755	0.9344905824	1.160035	0.5029318031	0.9079842358	0.9024087844	0.9477764839	1.1390637394	0.8877446	0.7066369922	0.4820119	0.7179946195	0.7453284	0.7776691	1.0084863121	1.1510932596	0.6899868521	1.1764676287	0.2519205906	1.008505	0.7681134839
ACPP	-0.1029878	-0.2162373136	0.4774322	-0.1631586	0.4030196287	0.432636035	0.189347	-0.4838282281	0.8305872	0.05272005	0.0720232	-0.6072198	-0.4914348	0.07690983	-0.5211780384	-0.0799715	-0.356398295	-0.2250306452	-0.4578564832	0.1565599771	-0.3486513	0.219558306	-0.1061365	0.108065	-0.6938228	-0.2464663125	-0.7839583	-0.0529522468	-0.1699814973	-0.0763819164	0.1139783	-0.6466053074	-0.8246831081	-0.2134999488	-0.4739816005	-0.0401387172	-0.606168	-0.1571174325	0.1760723	0.3229283924	0.2025649	0.05568319	-0.4805936379	0.0150425483	-0.088279208	0.7305836773	-0.3008816053	-0.006443667	0.0597308548
NDUFB8	1.327847	1.9298039288	2.297224	1.451654	1.832657605	1.6880276751	1.792057	1.7707971774	1.70184	1.226516	2.165563	2.000706	1.497636	1.97301	1.9874104867	2.324065	2.0175350834	1.6390318364	1.5167888379	1.9320418134	1.85492	1.7415760645	1.809988	1.815028	1.568643	1.8334402771	1.743613	1.5584189817	2.1859845843	1.5779247007	1.499187	1.8976163791	1.9942665758	1.7870303816	1.7764989259	1.4059100668	1.630181	1.9071206602	1.654659	1.7198426607	2.058933	1.569821	1.8761484949	1.7679126724	1.9585436019	1.4822580571	2.1342885996	1.482972	0.9905218172
DNAJA3	0.5739561	0.8796324357	1.831902	0.6472386	1.3857782823	1.2043990764	1.275984	1.305574104	1.237005	0.843799	1.646227	0.8136363	0.8815044	1.333096	1.02209488	1.474609	1.3668438095	1.6462273087	0.7267705108	1.4186290282	1.519993	1.2214124793	1.152739	1.516705	1.005167	1.2384018742	1.229487	1.4623400213	1.5815454317	1.1256909751	0.6792667	0.9952087022	1.1816026372	0.9516544331	1.4351874273	0.5889510026	1.10281	1.2325869393	0.9366113	1.0189669592	0.7878035	1.067383	1.4223102792	1.2660922127	1.4233388039	0.6807535571	1.2294871069	0.770168	0.1297880347
MRPL11	0.149105	0.7487042564	0.8747302	0.1084182	0.5217200552	0.5927301217	0.6600072	0.5502496325	0.5500049	0.6309478	0.6822341	0.4182255	0.1232261	0.5801259	0.736532193	1.078024	0.7613922449	0.3914125422	0.2465050968	0.5680556328	0.5679926	0.6977311711	0.9035456	0.4378948	0.2574732	0.739320914	0.7960513	0.3916979026	1.2245950209	0.3851928731	0.4324223	0.7913074217	0.693882303	0.4199733994	0.4440342182	0.3932336795	0.596729	0.4640626897	0.7559493	0.3811765439	0.7877248	0.4411486	0.386885812	0.8102508989	0.7388232643	0.4755230304	0.9976107105	-0.01693244	0.038967928
POLD4	0.7515995	0.7266232353	1.458342	0.6554576	1.0374437095	0.5694729592	0.814084	1.0275991277	0.9178194	0.3962208	1.204941	1.311836	0.7079406	1.285652	1.1347745429	1.747431	1.3555402913	0.6494000247	1.120459598	1.1745709149	0.5758112	0.3874502042	0.6017532	0.7097417	1.543823	1.2766148467	1.455323	1.3138470513	1.2019861598	0.9035475681	1.256327	1.3212568471	1.1318831018	1.2074379707	1.3111089304	1.1486503063	1.24614	1.0638957893	1.304303	1.1248134096	1.640922	1.391741	1.6012705504	1.3026689775	1.2382909233	1.2379157706	1.2339241837	0.6570906	0.7102192341
TNFRSF10A	-0.09856711	-0.0534792034	0.1606745	-0.07395134	0.2531703628	0.1611155273	-0.0564012	0.4547530008	0.177356	0.2479723	0.5786401	-0.03802502	0.4346218	0.671071	0.4072251077	0.4685989	0.6306768693	-0.1169533011	-0.0119908896	0.3942125915	0.2735056	0.4132730342	0.9696337	0.8123412	0.1157015	0.3776563246	0.4421449	0.4023101198	0.4622116504	0.3029461289	0.4555523	0.984382671	0.5525255996	0.1766622741	0.6807640968	0.1445722081	0.7694025	1.2672286665	0.2451158	0.3361200985	0.02912269	0.1132076	0.3969194329	0.3658382221	0.4510599903	-0.0531857004	0.3939705638	0.1484296	-0.0721270662
HMGCR	0.4572904	0.3590180196	0.7558373	0.487443	1.0533262151	0.7072189188	0.2692488	0.6380209962	1.172995	0.6393857	1.086413	0.3951682	0.3102177	0.9657027	0.5849175572	1.041276	1.1989598326	0.6837612032	0.6901709174	1.0680385694	0.4362709	0.6018976432	0.6222921	0.5626496	0.8445335	1.004615897	0.4537864	0.5887570287	0.4420648121	1.0612813397	0.8827489	0.7411253815	0.5704450208	0.8597080006	1.0250658068	1.2118152421	0.6411333	0.5755845678	0.8387885	0.7752552659	0.7804035	1.018378	0.8716026002	1.1956345542	0.6381309294	1.2226740401	0.8182703189	0.6607624	0.9604382184
RPL3	3.032879	3.7786246455	3.67692	3.134909	3.4616336948	3.5955656455	3.464862	3.5493030332	3.324671	3.574817	3.406716	3.105631	2.989916	3.256665	3.1439886419	3.531227	3.3363551985	3.6123010005	3.1365406158	3.3602816756	3.391868	3.4488197143	3.585034	3.319928	3.28692	3.3654833619	3.347599	3.3908411318	3.4512919068	3.3908411318	3.390841	3.5720255902	3.5011581389	3.2684184488	3.3265403237	3.2869197689	3.451292	3.5472713474	3.23477	3.4757829873	3.525107	3.390841	3.3908411318	3.3265403237	3.5251066517	3.1140239243	3.2869197689	2.707445	2.9687814283
FCRL3	0.01658578	0.1043290913	0.6483812	-0.03271687	0.7343890222	0.9490910261	0.1275199	1.2336386397	0.747174	0.04504463	0.4121467	1.372534	0.1474726	0.7244754	-0.0422439847	0.8011457	0.5372029378	1.2390105264	0.423408547	0.9069580032	2.362317	0.2114749556	0.5488048	0.8719927	0.5654822	0.8430962149	0.5832788	0.823387537	-0.0596539133	0.2269564136	0.5996029	0.943398583	1.5019216875	0.6755107094	0.9515114431	0.5291064884	0.97556	1.502660022	0.6578925	1.3743113766	0.592989	0.4360821	1.316429425	1.3221678436	0.9293967015	0.3691298488	1.6489812382	-0.07194836	-0.010154387
TNFRSF14	0.5208269	0.4885270695	1.442387	0.4691822	1.0105336244	0.9481474517	1.007677	0.7935718379	0.9126173	0.9824181	0.9401529	0.7070047	0.4884066	1.594678	0.849538884	1.463393	1.2763808624	1.4371225356	0.6887955649	1.038331582	1.139412	1.4351423457	0.8258189	0.9245594	1.467208	1.3509459435	1.604461	1.307580096	1.6740961285	1.3782036744	1.358226	1.5482224729	1.3748497882	1.1043632242	1.3833417832	1.4439281237	1.43832	1.0725628504	1.714118	1.252696641	1.63158	1.08349	1.533103322	0.9156126551	1.496296781	1.5226797942	1.4088235014	1.061485	0.3186868444
GNAI3	0.8634801	0.337612328	1.213236	0.8441787	1.6776286969	1.7283560825	1.450178	0.9213977509	1.528029	1.206497	1.453442	1.041658	0.4971239	1.356319	0.873299518	0.8043755	0.9380195867	1.3130872698	0.9888679866	1.406715247	1.027259	1.1002215794	0.9977833	0.8531488	0.9783669	1.1984746985	0.8622014	1.2335420341	0.808806502	1.1719367425	1.263966	1.0287548851	0.8695788955	1.2405675777	1.0926601377	1.5228994125	0.8606931	0.6609066285	0.8935897	1.5002277546	1.110319	1.148551	0.7402230474	1.2323690297	1.1454190997	1.4410003218	1.2478068725	1.522786	1.1579221761
ANKZF1	1.059843	1.0296112449	1.377392	1.182292	1.2802322697	1.1995998603	1.454495	1.5224409419	1.075707	1.747443	1.541616	1.345358	1.182872	0.7800773	1.2204365104	1.370069	1.4291705372	1.1245262484	1.0572737099	1.264246031	1.225776	1.4848905987	1.179374	1.332467	1.223407	1.5870889588	1.665141	1.6796711945	1.9656856347	1.6154747742	1.379701	1.7609960867	1.9468116022	1.583754003	1.6342866256	1.702628784	1.930955	1.9157267754	1.634287	1.474462627	1.403405	1.444089	1.3058008668	1.329521029	1.7313195143	1.6110865109	1.7054609291	1.069909	1.0572737099
PPIH	0.8015157	1.3701733859	1.642252	0.780952	1.438205789	1.3259802005	1.461245	1.4099298278	1.417652	0.7613935	1.687924	1.353175	1.036754	1.414651	1.4026856771	1.430004	1.5614862302	0.9990250225	0.9180686127	1.5316335446	1.68496	1.2936404595	1.872916	1.730126	1.131571	1.0707533972	1.376695	1.6331372226	1.4019431612	1.1031201287	0.9192287	1.3004616672	1.247725883	0.8821855315	1.9081415708	0.7763781225	1.618918	1.3462210371	1.068692	1.1584793247	1.369551	1.100592	1.4760050939	1.126896588	0.9903259667	1.0076744147	1.2796427316	1.052728	0.4971340849
RLF	0.9075199	0.6244808941	0.943764	0.7564889	1.2597417577	1.2244739713	1.223025	1.292849503	1.30834	0.8130251	0.7995593	0.5471654	0.7479558	1.155938	0.6080882332	0.6242526	0.3740523865	0.7365280528	0.6885795546	1.1559986738	0.7130773	0.968302565	0.6138108	1.017179	1.073135	0.8791361258	0.784395	1.0544927637	0.5284955239	0.7288259255	0.64634	0.478194491	0.6729480888	0.7536149899	0.6538920715	0.8642454772	0.874252	0.7760580288	0.711846	0.7037712824	0.4189587	0.8655254	0.9694880389	0.7736711864	0.8362068761	0.8269101278	0.7531122822	0.7897913	0.8441307629
PHF21A	0.2777297	0.1951305098	0.7652604	0.4724359	0.9139865315	0.6125001326	0.9853369	0.5154115276	0.9206808	1.150026	1.18866	0.590599	0.5383264	0.6824224	0.3030936375	0.7019871	0.8819956189	0.905486188	0.562338371	0.8650242075	0.3952075	1.2548617042	0.4930454	0.626091	0.796537	0.7033479638	0.4803061	0.6523369349	0.0455476133	0.9669624964	1.060475	0.7801119414	0.4673923227	0.4839919777	0.6845889222	0.970738345	0.8561634	0.5678496712	0.5666728	0.7663879977	0.3729327	0.8601385	0.5424083238	0.7113574725	0.749983664	1.0835364455	0.4365948173	1.470772	0.689750094
HDAC4	0.1394026	0.0970910328	0.1300179	0.2138565	0.8851310714	0.8778685046	0.7903533	0.7221965426	0.8640857	1.097392	0.1319577	-0.1182692	0.09808764	-0.03501917	-0.134183018	0.02256908	-0.1036891951	0.0202220724	-0.0328740956	0.3797866994	0.7018631	0.8246209996	0.2342674	0.5257609	0.3907801	0.3608937931	-0.009935119	0.3736101792	-0.3989904251	0.5136735657	0.5514884	0.3961816885	0.0387759991	0.1992814375	0.3395139337	0.1769692726	0.4045851	-0.0602498417	-0.2507635	0.2459810007	0.469709	0.01149605	0.0693537505	0.5064508057	0.4471820869	0.676260733	0.2231594275	0.502198	0.372010281
ATP13A1	0.3101529	0.0116306381	0.6505698	0.4633297	0.8402499911	0.3819802315	0.8278887	0.9324669883	0.6533673	0.9164959	0.7068653	0.2543549	0.4337299	0.6143978	1.5027616984	0.6665925	0.6249980751	0.9550263806	0.4030182374	0.4926932241	0.8314494	0.8082028681	0.5078396	0.945867	0.7624059	1.0871091248	1.311454	0.8823079387	1.271116086	0.6531835772	0.5451417	1.1075721373	1.1202307824	0.9304140248	0.8152035584	0.6908745131	1.093509	1.079721284	0.9083987	0.8019347673	0.8523894	1.037292	1.1753909383	0.637049148	1.0590538685	0.8913570674	1.34304603	0.1950155	0.1498430081
CREB5	1.36688	1.5586238021	1.874837	1.555635	1.7209653991	1.8048986665	1.684706	1.0365558728	1.885559	2.485073	2.044325	1.223899	1.243015	1.467111	1.1753446442	1.227113	1.581690942	1.6647265389	1.5056792052	1.5599540689	1.177817	2.0486680556	1.227113	0.8109764	1.895936	1.1049569366	1.222086	1.8257896408	0.1191716411	1.6703795889	1.895936	1.9748838693	0.364189697	1.1528968818	1.5096408624	1.8526240782	1.529965	0.8199670155	0.8331475	1.4684261151	1.067706	1.601679	0.8576618115	1.7968446735	1.8104946289	2.2254880592	1.2862054591	2.306893	1.8797371475
ECH1	1.411961	1.7280929029	2.27827	1.42575	1.7819636692	1.5662280734	1.661845	1.3948233351	1.541908	0.6437689	2.300588	2.252695	2.298345	1.949331	2.0215335647	1.881556	1.9636092573	1.6977251016	1.3203549597	1.9300605313	1.811684	1.311652982	1.583021	2.032109	1.702229	1.6585317468	1.934942	1.8325290058	1.810643141	1.9732656407	1.429536	2.1091147242	2.3272113288	1.710571465	1.8717608539	1.5651710645	1.846847	1.9978708352	1.783836	1.6431805178	2.08082	1.663988	2.1223846245	1.8524629425	2.2559758199	1.6609150625	2.2258940592	2.105808	1.2365393451
MKNK1	1.062185	1.3109973038	1.239219	0.9825246	1.2744742413	1.3795107025	1.077056	0.9623773851	1.180352	1.497744	1.649085	0.7468725	0.8542613	1.472732	0.9088774459	1.486037	1.6155031891	0.9563960903	1.0176481405	1.295580713	1.325632	1.3191919823	0.8037077	0.9244126	0.971035	1.0274707285	1.015162	0.819891511	0.5376194818	1.3935044282	1.010783	0.8215891775	0.7842083633	0.8043706088	1.0891876354	1.1170034788	1.327381	0.8660156836	1.159932	0.9310810459	1.040962	0.8743163	0.6525652661	0.6064563796	1.1964674493	1.3869392583	0.755961426	0.932618	1.1767567041
ATP11B	0.1564371	-0.2192798604	0.461763	0.1886622	1.403892978	1.4463572523	1.396728	1.3124227345	1.613745	1.408327	0.5424584	-0.05372565	0.115583	0.2611108	0.1482663339	0.2351194	0.1374855857	0.1428691523	0.0903961513	0.4946936637	1.063023	1.396010291	0.9520889	0.9773671	0.428441	0.001000376	-0.2023761	-0.0051835182	-0.0170961135	0.4976760165	0.8325536	0.5562120804	-0.0334440307	0.5316450905	0.4799651319	0.8181280774	0.2126164	0.7389269163	0.1346523	0.4638874983	-0.152829	0.235281	0.0201222841	0.6504375056	0.2719668996	0.7785012539	-0.0229430161	0.3488324	0.2843496104
ARID3A	-0.3172304	-0.554079011	-0.2228887	-0.3136996	-0.0683918759	-0.1452740328	-0.1237123	-0.7578284201	-0.07822851	-0.2479584	0.1507046	-0.1034263	-0.3495728	-0.02379744	-0.4354629814	0.05425317	0.1703117015	-0.1015597473	-0.161933847	0.0846091303	-0.6130767	-0.1385577965	-0.6489253	-0.400698	0.0938589	-0.2590843003	-0.3452074	-0.2697601081	-0.9422607771	0.0345371821	0.1331543	-0.3843734985	-0.6038106654	-0.7977333828	-0.3926153463	-0.3280921165	-0.5606916	-0.726599898	0.03273198	-0.1992230873	-0.2149899	-0.03092808	-0.1863106883	-0.056682852	-0.1498901635	0.554550811	-0.399521488	0.1002302	-0.0270923987
HSP90AB1	1.363175	1.7232284986	2.03829	1.307971	1.971021431	1.4271939723	1.732898	1.7784003336	1.718891	1.045068	2.583275	1.335304	1.532882	1.598605	1.3831453365	1.757857	1.7014423987	1.2084851989	1.1216823891	2.2770542561	2.033215	0.8323170169	1.681544	2.272608	2.113731	1.9907554623	2.032274	2.0069693199	1.5522501437	1.9142770536	2.030541	2.2318124423	2.3460983832	1.8876864776	1.9039206033	1.6118879374	2.072579	2.2889846312	1.568891	1.5923238089	0.957967	2.01889	2.1281321499	2.0161735526	2.1064028526	1.1279111461	1.773369986	1.965524	1.2192143007
LRG1	0.7442272	0.9007601443	1.228643	1.141469	1.6302809373	1.6759831253	0.6283612	0.1268628434	1.481127	1.434977	1.838851	0.9094914	0.9606964	2.861012	1.0967086092	1.599606	1.9321155122	1.3592383079	1.4866166907	1.3144821288	0.2809371	1.9489375396	0.6600042	1.015674	1.383034	1.2559755405	0.9827627	1.2015944921	0.379087527	1.5964804736	1.296119	1.0654018362	0.1455008543	0.9703044429	0.9491436921	1.4545917715	1.210862	-0.0772614395	1.048911	1.4463796378	0.4368396	1.228729	0.6165735766	1.1828934998	1.3081638359	1.7083908968	0.59283996	1.608482	1.2654621433
CD247	0.7842009	1.3215956814	1.867225	1.122576	1.6519703718	1.6228503561	1.610362	1.7494646808	1.621369	0.9669891	1.594347	1.997299	1.721649	1.718881	1.4043107135	1.749465	1.7864214075	1.9418821013	1.1423684179	1.7425578967	1.599724	1.9461605333	1.128603	2.184989	1.205231	1.405073057	1.46808	1.4854704015	1.8701405985	1.5369149496	0.8353618	1.4143011892	2.3043321337	1.3307414691	2.3076917424	1.1279126746	1.377615	1.5228876703	1.859968	1.8599682217	2.266802	1.311434	3.0560557811	1.2034908569	1.7731438328	0.9464864199	2.0965035569	2.023475	0.2367719961
CCR1	1.589834	1.2683302883	1.923641	1.436824	1.9796949155	0.6591545006	1.786167	1.1074953636	1.754274	0.9928675	2.237275	1.387398	1.551667	1.956383	1.2959665316	1.947747	1.8021458704	1.1281777378	1.0552064597	1.1143873862	1.48125	1.2415289901	1.363543	1.1194	0.5971604	1.4675047161	1.848952	1.2912974338	-0.0602472002	1.9022220897	1.480483	1.8115551991	1.3737568917	1.2501440003	1.6221187598	1.4891987672	1.481626	1.4998076478	0.4844745	1.5379858356	1.476953	1.333241	1.4792880624	0.8610540548	2.0916115819	1.4483471194	1.3165356954	2.204958	1.7279078165
MAN1A1	0.2917674	0.1159536994	0.8961178	0.3086262	0.8720554807	0.618972312	0.6985193	0.4527584034	1.047049	0.9361403	0.3929046	-0.0525262	0.1373267	0.2082061	0.163336176	0.2730259	0.052218088	0.4883839837	0.1403103218	0.7643248097	0.6772212	0.6646083857	0.3202928	0.1085448	-0.1000835	0.3137181688	-0.20359	-0.0484195842	-0.364448369	0.5109717046	0.4666256	0.3147532344	0.5957240495	0.7281539911	0.3884833122	0.8832507196	0.1017804	0.3020905551	0.2916622	1.0330592144	0.1563566	0.6943255	0.37631858	-0.1477720058	0.3483183552	0.2841356873	-0.017365878	0.08158227	0.4421915791
BANF1	1.554749	2.3751765631	2.388661	1.363669	1.7254224207	1.5966021808	1.634586	1.5829515684	1.718019	1.048122	2.220616	2.211696	1.524002	2.218647	2.1997291534	2.039424	2.2907845798	1.046558179	1.413546962	2.753744393	2.054861	1.5116986333	1.938989	1.836558	1.80816	2.0463860217	1.955812	1.7220183426	1.8882548525	1.744076352	1.056333	1.593446039	1.8930382086	1.433211571	2.068932607	1.118653686	2.04842	1.8513773936	1.074246	1.6218253667	1.872966	1.213562	2.255439461	2.0317760569	2.2592099816	1.4106934439	1.7114460713	2.086653	1.27880629
GDI1	1.177099	1.3191296117	1.313828	1.258518	1.7495942458	1.7575682503	1.86496	1.7751313942	1.88895	1.895323	1.442156	1.011925	1.081798	0.8508038	0.9467643909	1.147787	1.2235573504	0.5806203548	0.9220362052	1.6441766246	1.563378	1.3241401735	1.252721	0.9858936	1.0677	1.1700124775	0.9870751	1.1860880011	1.0308718511	1.2858239271	0.9796223	1.1210967796	0.9400597362	1.3027712178	1.3210255392	1.0491137611	1.217817	0.8808357548	1.341193	1.7005752237	1.450923	1.517669	0.6733369023	1.024005843	1.3576797607	1.4499489533	1.8798746447	1.718311	1.4184471328
TRADD	0.2057851	0.9074127702	0.4881477	0.1205388	0.4963207253	0.4589507796	0.5174076	0.1554274282	0.2147634	0.2461551	0.9548927	1.092401	0.2650633	0.9194114	0.7480329313	0.6902612	1.1749542051	0.7120440891	0.0694909265	0.5613541534	0.5947119	0.3503357765	0.271795	0.569739	0.5764713	0.1171529236	0.7644203	0.6733416766	0.8440058603	0.5580175806	0.4931407	0.471912458	0.3751558138	0.299827783	0.8353895519	0.2155014867	0.5056579	0.7772781663	0.4920216	0.8670954146	1.063088	0.6254463	0.2612721992	0.192215024	0.6640960331	0.665031247	1.0858642147	0.4532482	0.151856061
FAM102B	-0.1935544	-0.1723164275	0.07253227	-0.1445873	0.5037482825	0.2992634776	0.5103488	0.4866635403	0.6255084	0.5576567	-0.3714424	-0.3633182	-0.2813435	-0.2234248	-0.312826616	-0.3966922	-0.3628701082	-0.4383187663	-0.4119255223	0.3120822423	0.2934058	0.332725686	-0.188951	-0.07632651	-0.0419685	-0.1806522019	-0.1423694	-0.2475465194	-0.6247080313	-0.1961234232	-0.1170083	-0.3634093855	-0.2202169241	-0.1020027712	-0.465887725	-0.0264295259	-0.8050459	-0.2508505382	-0.496359	-0.3648142023	-0.3830438	-0.1230742	-0.4775196945	-0.2382283873	-0.2104997749	-0.3229054276	-0.6026653368	-0.01439363	-0.0580963295
CECR6	0.5601012	0.9126247548	-0.1023187	0.4273776	0.9460086838	-0.480401367	0.6072829	-0.0164919	0.6287135	0.7562247	1.379889	0.1294569	0.1940096	0.8625172	0.3693958003	0.6314402	0.840607754	0.1273625921	0.6610249293	0.7988624811	0.4294938	0.0151972586	0.5712363	-0.3393406	0.2673198	0.2369270832	0.3190848	0.5338164557	-0.1209662867	0.9152235345	0.8170961	0.2409593299	0.2615324175	-0.0612680428	0.556677732	0.5207300318	0.2928689	-0.437235	0.3764096	0.4756072209	-0.3840226	0.3598673	0.3028729348	0.4430619025	0.2361218927	0.6435135283	0.0698559206	1.217223	1.5055225896
RHOT2	0.3824679	1.0417280167	0.9496858	0.4209671	0.5312002684	0.239752164	0.5850121	0.8005688261	1.083698	0.3773288	0.8350004	0.2747477	0.3593939	0.4224387	0.8087748754	0.8924198	1.4119269975	0.2253330875	0.2874981977	1.0599284215	0.8212808	0.7383400837	0.2997586	0.9313014	0.3283586	0.8431979891	0.8803124	0.7542418458	1.2234075452	0.7055776836	0.2432627	0.5829478686	0.8951718002	0.767564424	0.9352667432	0.4691548202	0.6827757	0.6276894952	0.9809386	0.8860449771	1.097821	0.6293822	0.9512851519	0.6097310888	0.8865663955	0.732057319	1.4148462313	0.6144372	0.3113736816
CASP5	2.137379	0.7858204951	0.428772	0.4874308	0.174932172	-0.9364182507	0.03492914	-0.2454206654	0.1598589	0.2509698	2.232323	0.1099682	-0.0274184	0.4813276	0.1374995652	1.247809	0.5349818874	0.154450448	0.343384426	0.5708119824	-0.03243022	0.9988705817	-0.2171761	0.1286493	-0.6893277	-0.4794194381	0.09961679	0.3794375663	-0.594174239	0.3280969034	-0.5622314	-0.3059529159	-0.2857051413	0.5528829668	-0.6296347277	0.0026745617	0.4222815	-0.9826932522	-0.2382548	0.9279580409	-0.7557904	-0.03949775	-1.2178307833	-0.3928557065	0.262677027	0.0588123213	-1.3909607871	0.8080812	0.4268009885
MAT2A	0.5369652	0.7490717935	1.136382	0.6213758	0.9128865429	0.8261391664	0.9397615	0.959310444	0.9431049	0.5990137	1.15341	0.6998388	0.6043491	1.150942	0.9760574343	1.452665	1.2681331066	0.9702644496	0.4499105535	1.0918275241	1.192961	0.8859595799	1.059081	1.023026	1.055321	1.1636864022	1.224612	1.0817536716	1.1053013918	1.076342542	1.042002	0.9386729256	1.4317429322	0.9521792117	0.8514601779	0.7144045481	1.121928	1.0390745181	0.669587	0.8203199979	1.035829	1.039075	1.3505711171	0.9248782783	1.0311846628	0.7125524703	0.7987354126	0.7362949	0.2700138066
NUP88	-0.003172648	0.0770514019	0.5206631	-0.04325761	0.5659310243	0.399467825	0.563735	0.5203347101	0.8300492	0.08230063	0.5160257	0.005399719	0.01848513	0.7052987	0.1575184238	0.4698314	0.4450462679	0.3865104315	-0.1612508394	0.8895402239	1.032279	-0.0788168888	0.7368757	0.7190449	0.6755378	0.5111499128	0.9917459	0.7704136568	0.75105709	0.3183854895	0.5372812	0.7458254443	0.5479208538	0.6157033005	0.5692883304	0.9629471074	0.8097642	0.7643901561	0.2984984	0.0534635425	-0.2187505	0.1498294	0.8260754459	0.5284689776	0.8303849872	0.2667104553	0.2509773557	0.5649664	0.0267691178
ZNF548	-0.1476354	0.4204792684	0.7805833	-0.3093139	0.4584111654	0.6471712326	0.7753835	0.8034913707	0.6847282	0.6294292	0.849424	0.1563296	0.003457358	0.5625131	1.2745652128	1.457578	0.6835074011	0.5201979452	-0.0356708033	1.279223878	1.00226	1.5104718173	0.9875385	0.7758054	0.02890868	0.3360634387	0.3012038	0.4928551408	0.9984716058	0.4522275587	0.2179467	0.6798645762	0.7236680643	0.4474236636	0.708588305	0.2618529695	0.5657211	0.979957114	0.7006925	0.7843292929	0.5101327	0.2945925	0.0272851243	0.8718831524	0.5397016619	-0.2481323168	0.4771183464	-0.4633775	-0.2704961563
ADM	1.536227	1.3060794507	1.624154	1.144791	1.9943676728	0.2421238175	1.835191	0.9121938111	1.876685	2.085625	2.792962	1.396054	1.539343	1.941981	1.0384282061	2.165309	1.6891596807	1.5630645749	1.4853722319	1.3909363972	0.7376923	1.5170998754	1.510901	0.720226	2.182409	1.384330956	1.197173	1.5426110966	1.2397624486	2.1151088275	1.999225	1.6744541957	1.1199737844	2.322395398	1.7463953774	2.3780246124	1.419425	0.9294028925	1.466355	1.8366395225	0.8470539	1.574306	0.8930658737	1.0749332682	2.1824088081	2.3466220457	0.5596697938	2.234049	1.8583723381
PSMC3	0.01429958	0.0708933477	0.8499962	0.1765773	0.7172870165	0.5208244897	0.5647535	0.4026420507	0.5112245	-0.1855552	0.6960383	0.239662	0.3488604	0.9683762	0.1706550843	0.8037589	0.6733819118	1.2376689602	0.1976104713	0.7309963764	0.3161742	-0.5730992839	0.4176491	0.8083024	0.9900103	0.8247387236	1.061551	0.694250567	0.7466697462	0.7694801192	1.01385	0.6295778992	0.9935064233	1.0001140806	0.7264644138	0.7078130735	0.8125412	0.951692476	0.9949574	0.8619267227	1.112928	0.9766962	1.2278511231	0.9291621198	1.1060032552	0.854702678	1.0574006913	0.9151591	-0.2211816146
MAL	1.050307	1.8449354155	2.165375	1.319803	1.6793769746	1.7855347827	1.449878	2.1503520146	1.653021	1.823279	2.937583	1.801785	2.124147	2.09117	2.5945305934	2.35544	1.7252527731	2.3615169828	1.4414099915	2.0110996358	2.792622	1.9178778971	3.409342	3.354609	1.304376	1.9601498168	2.133967	2.3598261512	3.1580899102	1.492713552	1.039364	2.4326896084	2.1662974907	1.7420695217	1.7205678896	1.1439364942	2.435224	2.0953115962	0.9890134	1.5476895568	1.587925	1.885787	1.2708618335	1.547121762	2.2240787635	1.3288902512	1.7980180516	1.119705	1.0062645991
ANAPC5	-0.1186055	0.0459489416	0.4515589	-0.09865586	0.4466959114	0.2554178708	0.370607	0.1894618105	0.3819516	-0.3047455	0.4004396	0.04520298	0.03100573	0.2086273	-0.1039801281	0.1983442	0.362887692	0.2874119853	-0.2197792021	0.5713169877	0.4377501	0.0145773521	-0.07971853	0.420046	0.002378815	0.1800617908	0.364506	0.2468091804	0.2407240268	0.2701533115	0.3298402	0.4365891034	0.4906984923	0.3004338117	0.4063086546	0.3591851016	0.7195187	0.6786668166	0.2505999	0.3326693694	0.2054026	0.3343964	0.2697553478	0.3094136894	0.4473786067	0.1594957397	0.5627271369	0.4704635	-0.2689924794
DYNLT1	1.974966	2.0091260926	2.176892	1.636328	2.1259859609	2.0782486424	2.134942	1.5598542575	2.160503	1.798881	2.251248	1.926439	1.762527	2.417311	1.912872552	2.539466	2.5170013092	2.2876309776	2.1020358048	2.4033302384	1.800679	2.1688702472	1.443639	1.43667	1.910148	1.9694814123	2.179805	2.0900191532	2.1038428656	1.7338910012	1.942781	2.0875837489	1.3163065733	2.0112237453	2.0020179055	2.2331071274	1.68529	1.4872869287	2.062877	1.5955744342	2.137123	1.934223	2.0663820537	2.0028912425	1.9080673374	2.0577033218	1.6635288868	2.026192	1.9822574389
ELMO1	0.6328585	0.7075165849	0.3176262	0.7185498	0.8367616841	0.761743079	0.8170334	0.2302299433	0.9138145	0.3351256	0.9974617	0.9894463	0.6363461	0.7986588	0.4984330902	0.296786	0.6691163124	0.5041868397	0.5613633538	1.14855912	0.7742704	0.5887722571	0.3983409	0.9397956	0.4066005	0.3198236754	0.547966	0.5634863378	-0.0036600113	0.6481162039	0.5180277	-0.1686835463	0.161869321	-0.19254391	0.7849681728	0.1676581551	0.436722	0.3993298205	0.3565315	0.7166989932	-0.1225488	0.1555614	0.6980757667	0.4708295094	0.4587902148	0.7730200728	0.3909160908	1.131438	0.7602547169
CTBS	-0.2216811	0.6660619537	0.9539871	0.5617355	1.1775111482	1.1984966332	0.9238462	0.6095536834	1.169343	1.354555	1.179599	0.4586244	0.5413343	0.9107952	0.3843334164	0.7236801	1.071053036	0.6021546561	0.7043140317	0.7481713772	0.4154814	1.6094474777	0.7304844	1.09444	0.9752584	1.146256464	0.6587667	0.6353711943	0.5355950845	1.2452565392	1.292624	1.0465957393	0.3168049973	1.147728061	0.7483749185	1.4145681405	0.281255	0.3488825744	1.152954	0.8801290946	1.101599	1.270788	0.1330928192	1.0649229676	0.4709476326	1.3210188474	0.2283190739	0.8582544	0.9071976946
PYGL	2.130673	2.3063475841	2.34481	2.383329	2.9984208278	3.1615380373	2.92339	2.4229593272	3.078909	3.245437	2.689414	2.023591	2.137018	2.243973	1.8363905659	2.027563	2.1878126676	2.3809175892	2.2448307294	2.3075137392	2.233962	2.4769113772	2.034804	2.150292	2.870411	2.8128101371	2.377651	2.476315905	2.4040571053	2.9777408858	2.756549	2.8406598828	2.226334496	2.4554918246	2.0107702817	3.0465041877	2.488442	2.038278818	2.738497	2.8053124925	2.261096	2.870411	2.0037584208	2.4826546406	2.4438270098	3.3903474728	1.9275231362	2.675262	2.7255958401
GNS	0.9301201	0.5821238547	1.203191	0.9926144	1.151867546	0.2541819931	0.8352861	0.4021479101	1.150661	0.5975742	1.253303	0.797107	0.9511498	0.9764751	0.6846968714	1.065737	1.1785364755	1.0855902538	0.6528640876	1.1607282421	0.7305846	0.701495018	0.4325279	0.9654904	1.408808	1.4532023437	1.144551	1.3875021319	0.1710834806	1.260810239	1.469913	0.9579934776	0.8307397872	0.6693757539	0.950180031	1.107440582	0.6533348	0.4911277126	0.6786855	0.7550593935	0.2217712	1.008646	0.6854448921	0.8638141757	0.8315084167	0.9645903116	0.5888187276	2.188644	0.8089647529
SNRPD3	1.654522	1.7370281823	2.114672	1.678964	2.1729721476	2.0343885419	2.181703	2.1173689828	1.891574	2.034059	2.671128	2.155069	2.12447	2.276529	1.8327802717	2.163441	2.326278219	2.217809654	1.7075615478	1.9710324372	2.191248	2.1401394843	2.715354	2.143061	2.12268	2.0655986664	2.086682	1.9643666499	2.5136447703	1.9108179494	2.035561	2.107125012	1.9127353531	2.0628226513	1.9308671427	1.8128570984	2.047997	2.2175915285	1.955521	2.0295476417	2.314556	2.113741	2.3345156163	2.312607269	2.1088800225	1.7764310782	2.3264897587	1.615041	1.699941993
PTEN	1.145676	1.2285819321	1.281108	1.044037	1.5636500125	1.611263368	1.610237	1.1266605162	1.708494	1.234862	1.613854	1.379964	1.044821	1.779409	1.2178203298	1.739672	1.4960111922	1.4827155388	1.4533325442	1.6351804443	1.040677	1.6683954231	0.8347369	0.9856258	1.40485	1.4870623522	1.381519	1.8483939898	0.8122570165	1.5572682829	1.907279	1.373873629	0.9566294561	1.3958227352	1.4913224192	1.6410292919	1.450807	1.2818072753	1.431476	1.3561576312	1.255262	1.536358	1.1510241369	1.4467538153	1.3245604843	1.7544991394	1.181037784	1.30916	1.5036132486
IFNGR1	1.513421	1.5264096532	2.09833	1.580251	2.0812908455	1.4881571289	1.057856	1.4895612101	2.108009	1.416504	2.200958	1.510104	1.597404	2.672735	1.7498732126	2.420176	2.9056307104	1.8405511821	1.7502631414	2.2233305249	1.927791	1.6780939575	1.265804	1.523238	1.943145	1.5530287075	1.85207	2.2631362956	1.5649818122	1.7838254531	1.814015	1.6089646403	1.3518204651	1.6477701254	1.8479739014	2.0224911849	1.568308	1.2570905969	1.779967	1.9394258521	1.93511	1.653283	1.7705699222	1.6735399465	1.7229419974	2.0570430418	1.3488210636	1.900205	1.8374709204
RC3H1	1.053854	0.6913982072	0.1309369	0.9926627	1.0502243022	1.4144022492	0.7023646	1.0921487626	1.059158	1.506468	1.323399	0.9598974	1.141683	0.9103881	1.4846804962	0.9630881	0.9276660255	0.8993581551	0.7128192087	0.9488323574	0.63842	1.0312942285	1.025237	0.27594	0.6044853	0.7088002776	0.5669554	0.7186588045	0.0448401358	0.9558279469	0.9760536	0.4828557705	0.3337878556	0.4671098538	1.0057824579	1.0845503446	0.7347611	0.7003408264	0.5135689	0.704322136	0.5841396	0.8550517	0.3981670366	1.1022173828	0.9942658211	0.8408082116	0.3602609259	1.141788	1.8580912306
TNFSF10	2.040164	1.7470791796	1.941149	1.483155	2.0901074211	1.146382909	2.093823	1.2901412702	2.05905	1.795022	1.759617	1.601156	1.66776	1.874788	1.5649240234	2.061849	1.9811679956	2.3984254057	1.6806109562	2.1475061341	1.623264	1.7230374173	1.360746	1.219179	2.069259	2.1840095478	2.292548	2.3493457155	2.3582812791	2.2099490462	2.70448	2.3011006773	1.3329753449	2.2835175332	1.7399298266	2.4771947901	1.68433	1.3375817789	1.813125	1.8054158174	1.841256	2.190131	1.3511640231	1.8288922356	1.8777459321	1.9393794887	1.5476409231	1.963716	1.9455540657
GDPD3	0.9174668	0.7095994244	0.6784578	0.8567703	0.7641596686	0.8611660612	0.6672009	0.9237910993	0.5283355	1.404999	0.6262934	0.9602008	0.7924228	0.7791938	0.7361175709	1.273749	1.1953033093	0.6626734228	0.9005699656	0.8001553746	0.8276625	0.8983043081	1.012978	0.9508355	0.4625708	0.3711761813	0.684716	0.6789776921	0.7942685199	0.8564300687	0.8515698	0.5331150077	0.4444540552	0.0393945024	0.8471618693	1.0190175528	1.165602	0.9389435164	0.8476992	0.8381663866	0.957652	0.8877977	0.3959558619	0.4540675659	1.2530242732	1.5650416216	0.708303573	1.108504	1.1385830748
NDUFA13	1.649965	2.6979794887	2.440839	1.60282	2.0810825615	1.855467427	2.057128	1.8508021006	1.855622	1.821245	2.11561	1.75676	1.527807	2.007044	1.3643497874	2.446668	2.4034113673	1.4497728981	1.6862663662	2.0914960165	2.183432	1.9792682559	1.917615	1.996938	2.106392	2.2550081216	2.197433	1.8907689613	2.5741904212	2.0145706756	1.490921	2.2815567689	2.1867824791	2.3034951296	2.016411235	1.5629550781	1.799942	1.9217911183	2.177839	1.8446253831	2.30942	1.901632	2.1887360958	1.9883500441	2.1887360958	2.0705184845	2.5592136837	1.690179	1.4537993293
TMEM101	1.154569	1.9088225061	2.082644	1.180059	1.6018212707	1.2699751024	1.531667	1.5014878337	1.60356	1.193095	1.994496	1.475105	1.237038	1.845454	1.9558506518	2.083674	2.0414921803	1.2268657665	1.2583605939	2.0395102538	1.786406	1.7544754422	1.602516	1.65529	1.9447	2.034151428	1.896652	1.9843668198	2.1960899408	1.7639903464	1.260378	1.5336233336	1.8607462998	1.9094656116	1.9304939177	1.5979222296	1.67536	1.4190922171	1.512218	1.5169409866	1.872737	1.345658	2.1231553603	1.4799717238	1.9531701362	1.5677805708	1.6225545965	1.129225	1.0688416843
C12orf57	0.2428373	1.3337061623	1.837866	0.3663939	1.2882476369	0.9119743367	1.148923	1.3958011296	1.064226	1.10886	1.990333	0.4054306	0.2629356	0.9897541	2.0139248433	2.094047	1.1708075737	0.4298396805	0.5410014989	1.7107122966	2.154885	1.1269396288	1.990333	0.9586322	0.6751491	0.9676811097	1.055433	1.6721782667	2.1474984487	1.2774078558	0.7247826	1.8611956999	1.3670146878	0.882888867	1.5777700015	0.9683382487	1.061663	1.6897362648	1.109443	1.074745094	1.675106	0.8467951	1.1959927902	1.430787594	1.1716474349	0.6503221849	1.2116918617	-0.07924844	0.0851868117
TFDP1	0.1872317	-0.2985652681	-0.09725873	0.1060085	0.2408885841	0.2920440851	0.2639401	-0.1829521279	0.6077051	-0.4860047	0.355998	-0.07112042	-0.2094702	0.01706539	-0.2237005898	-0.08855579	0.5397708558	-0.0740749253	-0.203063329	0.603196628	0.2509304	-0.6250924063	-0.1989624	-0.5515876	0.0004214045	-0.1861104609	-0.443213	-0.3213039922	-0.6124763196	-0.4950162944	0.377233	-0.5434044858	0.0458500947	-0.3529903342	0.1860856062	-0.2723046897	0.5683713	0.0136478567	0.593815	-0.1950288208	-0.379127	0.4437264	0.0570070669	-0.4562259979	-0.6132616728	-0.1409708717	-0.5089355797	0.3982169	0.507887448
OCIAD2	0.627001	1.0100865476	1.657068	0.6845	1.5521524273	1.6558006884	1.607774	1.8770410772	1.571598	1.513343	1.430281	0.7040894	0.7239856	1.280803	1.3115744729	2.05471	1.4113382246	0.4943801065	0.8388576187	1.4765167001	1.734801	1.6649094072	2.117087	1.405768	1.156651	1.6486761958	1.478295	1.5301770925	2.3271947676	1.2559796137	1.26968	1.3332634332	1.4766950882	1.0453317389	1.6632915024	1.0121966347	1.460973	1.601150789	1.071259	1.1504046574	1.425059	1.142448	1.2830684902	1.6832392838	1.8297083653	1.0223620661	1.4969445838	0.3623743	0.5033666248
GLT1D1	1.899947	1.7326706593	1.160051	1.874327	2.0292616775	2.1033144586	2.11773	1.5729605786	2.03032	2.288124	1.75602	1.95241	1.843344	1.446746	1.7693696606	1.804343	1.8144213605	1.8889303838	1.9929988226	1.3486438854	1.50414	1.8640475136	1.472463	1.355815	1.517266	2.0475002824	1.626937	1.8397597664	1.0327569411	1.865609174	1.912674	1.4668333553	1.1681101093	1.4526942347	1.829890358	1.9960897442	2.133976	0.8790602564	2.080454	1.9080761032	1.806196	1.991376	1.3688681927	1.6019964275	1.8272433356	2.3222205859	1.8928396937	1.755347	1.9280745579
RING1	0.2059087	0.3435297232	0.8769897	0.3742687	1.043627064	0.817972177	0.8630529	0.8476894564	0.8316154	0.288096	0.7710635	0.404103	0.4807997	0.7138429	0.4024326975	0.7303328	0.7590561089	0.1834539309	0.2604345622	0.7705381917	0.9470952	0.3114196173	0.7896047	1.063944	0.7156139	0.7786361359	0.9663896	0.6846324513	1.0140951095	0.6107598306	0.481599	0.9321603494	1.1310626005	0.8304305728	0.8591829199	0.7292978951	1.012164	0.7612481324	0.8241321	0.6734162096	0.7644194	0.7545387	0.9425305263	0.4566601057	1.060156906	0.7606569166	1.1031887799	0.724632	-0.024330968
SERPINB1	1.1509	1.5945283603	1.549948	0.9367701	1.4049748822	1.4535593541	1.181161	0.7985661443	1.55832	1.062219	1.541527	0.9068679	0.9103697	1.30042	0.9939141441	1.565052	1.4349408312	1.2815579497	1.1212506662	1.5000401527	0.7595783	1.0339671426	0.6838136	0.6640779	1.358975	1.2562785737	1.311018	1.2664526508	1.263369451	1.4156984362	1.432224	1.4458859401	0.9714628143	1.1897794209	1.0809256556	1.1640812521	1.233385	1.0206831746	1.150339	1.2562785737	0.9369983	1.269749	0.8924318196	1.4313088464	1.2261053846	1.5114009015	0.8868060435	1.245276	1.1447314876
ZBTB4	1.034845	1.4618175125	1.714529	1.11431	1.6380009473	1.4657975799	1.77973	1.7838405138	1.590304	1.109759	1.942892	1.37112	1.743732	1.275563	1.1707291611	1.42273	1.520285727	1.2011213658	0.9442179598	1.7978803797	2.2185	1.3431205179	1.480888	2.085326	2.015831	1.9945661076	1.881243	1.6889501187	1.516667868	1.8434532541	1.656499	1.7485221852	2.1975787322	1.765004378	1.9777338622	1.6598655916	1.623293	1.8961045806	1.323259	1.5117405597	1.447079	1.627663	2.0615123091	1.8014517159	1.8184794277	1.1385225043	1.8293437871	2.006941	0.8867297429
FCGR1B	2.978694	1.6015362315	2.123822	1.588759	1.8070177065	0.6385855795	1.847664	1.1192232075	1.527446	1.325303	2.434727	1.346571	1.587336	1.555633	1.3001173561	1.967536	1.8418435097	1.6327484062	1.440424128	1.5933220927	1.85542	0.8753482935	1.100231	0.7381086	1.203506	1.0144796167	1.503945	1.9291698924	0.7721593134	2.1922015548	1.395112	1.8310069678	0.9940532468	1.440950645	1.207972237	1.2323609892	2.487506	0.4921654705	1.6859	2.1350439683	1.348659	1.761792	1.0215973552	0.7078619211	1.7089447348	1.842905537	1.3371429686	2.922304	1.6631122889
MADD	0.4435338	0.3136243249	0.6824182	0.4588836	0.7475082113	0.6998485827	0.6899162	0.7711227525	0.4089688	0.2873118	0.8444267	0.6854053	1.252595	0.6195209	0.2608141684	0.5186635	0.6574505143	0.6382170551	0.3615391694	0.6141209463	0.7318903	0.758483879	0.5759223	0.7926322	0.846973	0.9414412688	0.9815076	0.8807026813	0.6571559216	0.7239692249	0.7726717	0.8890804392	0.8797800055	0.5449104189	0.946661659	0.5013431261	1.001844	0.839359928	0.7260198	0.7764718873	0.8127522	0.7918216	1.230343765	0.5309846069	1.0551817799	0.625303423	1.2690369626	0.3808982	0.3758381215
RNF125	-0.1316062	0.4727640913	0.4126304	-0.06683509	0.3867988479	0.2290477576	0.6035485	0.6534609125	0.4446864	0.548659	0.5494118	0.2314489	0.04771829	0.451909	0.0764816661	0.183646	0.3883948776	0.1535250952	0.0179461437	0.5385284472	0.3793403	0.6272810089	0.4854398	0.2319374	0.4502934	0.4231158165	0.1135231	0.0390271931	0.291222875	0.09952688	0.2830674	0.6141424911	0.4946887643	0.5253421503	0.7003485726	0.3825326289	1.618231	0.7149459566	0.1173268	0.5602194296	0.4314765	0.3788073	0.7511607165	0.4815528737	0.2328432637	-0.0218285049	0.3523229495	-0.1603229	-0.0790442591
NUP98	0.7628375	0.6047161179	0.676517	0.7323933	0.8699253187	0.862877928	0.6178851	0.5779912528	0.7886307	0.3843825	0.9667316	0.7562244	0.6431002	0.6119435	0.4871315458	0.0635807	0.7824864771	1.0115203973	0.7121942007	0.9306107411	0.7047435	0.3595610757	0.7219214	0.8896606	0.567742	0.4115119113	0.5058221	0.6518902161	-0.1282753958	0.5395599786	0.4932391	0.0498878683	0.4031560343	0.1232628306	0.6743204756	0.4949239399	0.791647	0.3906399026	0.8416461	0.311489417	0.1994848	0.5412075	0.6265619788	0.4448944138	0.4494019397	0.8516668017	0.5089071918	0.7331137	0.6846120742
TOM1	-0.02553845	0.1248237585	0.4688276	0.0376105	0.5311467879	0.0536606911	0.1749495	-0.2393148583	0.3934358	-0.1191509	0.5973597	0.07790172	0.188664	0.6578015	-0.2311304573	0.31648	0.6595261317	0.9197926181	0.0765374949	0.556663468	-0.01044301	0.437654781	-0.5267307	0.7260719	0.08270467	-0.0917768011	-0.001191978	-0.4603731135	-0.511453342	0.2363558834	-0.05142595	-0.153246575	-0.1074647769	0.0629362157	-0.0877895748	-0.1641797481	0.4947426	-0.3256309543	0.4170914	-0.2538224958	0.1448434	-0.242451	0.2127713596	-0.3700977989	0.1785902164	0.6733878592	0.1906272292	1.008027	0.0767788704
PFKFB3	2.320147	2.0935036305	2.295235	2.112278	2.4851176047	1.7258906416	1.812292	1.846909566	2.742731	2.393391	3.582656	2.062751	2.203537	3.050703	2.1450199197	2.698837	2.7164437375	2.1259950696	2.4164363551	2.6179543023	1.933022	2.34270852	1.934134	1.73	1.731709	2.136033652	1.736285	1.861261218	1.5533510301	2.4783049932	2.333285	2.076970092	1.6967558976	1.891092185	2.2698994382	2.1908245714	2.07697	1.9841039426	1.853815	2.3428398457	1.893059	2.227005	1.7693139264	2.2026578215	2.1908245714	2.1646651596	1.960474371	2.441387	2.3911253352
GAPVD1	0.1666953	0.1116414298	0.7383087	0.3518297	0.7197487001	0.634871456	0.7600233	0.2099423141	0.730705	0.4148868	0.7521863	0.2674342	0.3603013	0.5347706	0.1553342051	0.3693069	0.665975959	0.3448731955	0.2068732229	0.7057952041	0.6916524	0.7087991552	0.2557428	0.9427992	0.7254684	0.440959324	0.3865659	0.4264956684	-0.1245203865	0.5925239808	0.5470044	0.6310762786	0.6192479416	0.39198632	0.3602260799	0.4295631095	0.5500959	0.3740165765	0.5986544	0.4550750904	-0.1685502	0.6075056	0.4022264518	0.4774285051	0.4580168205	0.6048206494	0.3865659425	1.095867	0.3281591361
ICT1	0.7419694	0.9537056369	1.413312	0.8830479	1.4475425458	1.4154524071	1.259623	1.3621851103	1.297146	0.9849901	1.309384	0.6490702	0.7409932	1.087099	0.8106338933	1.240377	1.274611066	0.6824755395	0.8385478244	1.4158280757	1.327083	1.3796721034	1.102007	1.368894	1.203179	1.3795073888	1.389773	1.2326981903	1.9787550659	0.9654180705	1.016999	1.5285194716	1.3122536442	1.3833759205	1.353610812	1.207386173	1.209111	1.4636999732	1.173268	1.2357927329	1.661598	1.274122	1.4746124467	1.2719277951	1.5414988485	1.0405197166	1.2083738816	0.780127	0.620830351
GPR160	0.5111128	0.4138834412	0.7804064	0.1770591	0.7620289038	0.9593822992	0.2643764	0.3953961315	1.175059	0.3971604	-0.06898721	0.4125258	0.2145298	1.042195	0.4887409442	0.807887	1.0141801127	0.2556664621	0.6608048012	0.9461411142	0.8336615	0.9768417067	0.6262033	-0.06538022	0.1579367	0.7098254938	0.4570992	0.4684160991	0.5644114153	0.3028540329	0.4404291	0.5868710246	0.1380360562	-0.2370854289	-0.2627407458	0.7794732267	-0.03784624	0.5015006992	1.644147	0.3977407718	0.6050818	0.9714046	0.3600505828	0.6792460616	0.4460002745	1.2170093408	0.402839268	-0.1247917	0.6261060093
CCR6	0.5963082	1.4603117714	0.9359564	0.6990783	0.5966248671	0.9645352836	0.6850658	0.5708479883	0.3415286	0.726336	0.7827032	1.45557	0.7777802	1.223236	0.3728632622	0.9287272	0.7958305108	1.0769733777	0.788962039	0.6143946726	0.1793527	1.0474183032	0.7473455	0.1000715	1.206607	1.0828035475	1.509353	1.2824134583	0.8229362873	1.1345379755	1.041166	1.5395943059	1.4724475885	1.1949457344	1.3329369275	1.3968410378	1.462131	1.7246268453	0.9172077	1.4376681006	1.161316	1.32275	1.2565717897	1.4958978662	1.125455919	0.6365216773	1.1608285135	1.202251	0.6961247996
PRDM4	0.3678782	0.3169109679	0.997776	0.341559	0.8482928361	0.8127244656	0.7470218	0.9256160006	0.8698093	0.4047902	1.046592	0.7524393	0.5709444	1.139271	0.4528273979	0.8172427	0.8580041258	0.8626484775	0.4724174039	0.9686209908	0.7464187	0.9710663686	0.5603765	0.9744504	0.8073387	0.8978114929	1.054187	1.0378308856	0.9566037016	0.8111230026	0.7745114	0.8037591707	1.1492854612	1.1877132997	0.6531154416	0.9208796918	0.8760027	0.9519939008	1.072702	0.9095772491	0.6665405	0.9701493	1.0058996381	0.9199126672	0.9883698677	0.4362513105	1.0713755397	0.5970191	0.2893503439
NAIP	0.7610739	0.9316859257	0.2106907	0.7658668	0.7188202883	-0.6698624385	0.1123562	0.2860984759	0.4826621	0.5383354	1.681963	0.7579624	0.6326271	0.8137903	0.4709690055	1.136977	1.2163724647	1.2687382873	0.6498298767	1.2200835402	0.9745367	0.6045460334	0.4124489	0.4588086	0.2876905	0.6963536992	0.4916492	0.7869208533	0.3516497957	0.6218690809	-0.03616208	0.8447030879	0.5669880373	-0.0885898546	0.8654882084	0.5853233489	1.344221	0.6786332361	0.1924941	0.917689316	0.07178887	0.1482203	0.392292006	0.5736601753	0.3021093713	0.3479484424	0.1827511653	0.4097208	0.8573686976
TSG101	1.869734	1.9038290458	2.179637	1.67116	2.1707318518	2.0632234083	2.058603	1.7063443463	2.134397	1.411169	2.278807	1.904635	1.765966	2.182436	1.7909648167	1.956461	1.8690998518	1.9723655948	1.7831421456	2.3071512763	2.10276	1.598702402	1.579872	1.949885	1.724421	1.7670934354	1.773346	1.8841356089	1.4412815239	1.8004146175	1.860167	1.7303441624	1.8963812166	1.7155156564	1.8637936853	1.7391701447	1.909588	1.6948547722	2.044883	1.8531889653	1.961105	1.84437	1.8584452075	1.7799310815	1.916693487	2.0680061827	1.7119036251	2.276461	1.8937245603
IL32	2.087834	2.971840457	3.463517	2.517817	3.3165950626	3.0383460805	3.052264	3.3357597397	2.771925	2.053726	3.143843	3.493342	3.316595	2.891969	3.0339983365	2.802484	3.8176867928	2.2449417069	2.4067315123	3.2910230504	3.47557	2.7322885445	3.163101	3.048783	3.100122	3.0333046649	3.286723	2.9168264769	2.698804471	2.7611563849	2.325996	2.7972766234	3.2655121436	3.3211733132	3.0333046649	2.3732547886	3.033305	3.0234259463	2.577925	2.8667917042	2.857505	2.156882	2.783851005	2.7070535391	3.0276873304	2.1268299617	3.1047114201	2.896877	1.9078545667
P2RY13	2.1319	2.1617017296	2.554166	2.207973	2.4798044097	2.738525334	2.507072	2.1789400388	2.431839	2.611599	2.30691	1.993099	1.990565	2.357466	1.954978809	2.386429	2.3618228548	2.2803961198	2.188927918	1.9376772368	2.381972	2.7625945496	2.16205	2.101549	2.152392	2.1499074664	2.267251	2.5641825231	2.2070328442	2.4589444466	2.502366	2.224971901	1.793898327	2.3909366003	1.9607483669	1.9929085211	2.157779	1.7078396667	2.529942	2.4408731415	2.314351	2.426764	1.6815391417	2.049235576	2.345182944	2.50526593	2.0851599479	2.210418	2.3104943431
HMG20A	0.5361871	0.5186243466	1.276989	0.5858972	0.8013856391	0.5923163336	0.760014	0.8353598869	0.7776043	0.4529939	1.090756	1.020545	1.054192	0.8757205	1.4594881886	0.9178498	0.9130532834	1.190945374	0.569831473	0.9010562185	1.208128	0.328508008	0.8619431	1.088081	0.9835069	0.9160537767	0.8049399	0.7813967426	1.0200427021	0.7556572664	0.9995842	0.75877292	1.1187562524	0.8751468451	0.7780026528	0.9523920643	0.2984069	1.0978417052	0.5256022	0.7402075409	0.5228462	0.7001571	1.0264834564	0.9851572662	0.6303051653	0.3457258763	0.8451426364	0.3370019	0.4333457128
CLSTN1	0.8253856	1.3650120224	1.097204	1.051934	1.1593020681	0.7974851113	1.145589	1.1331384634	1.140651	0.6310888	1.282554	1.205099	2.31596	0.5946614	0.9822011176	0.7110856	1.2945310285	0.6572658341	0.7658429765	1.4374241277	1.338364	0.7191727252	0.9826724	1.575581	1.338136	1.2776576794	1.410444	1.5191268709	0.9142073407	1.6893321788	1.468791	1.3234019099	1.7188154281	1.120815081	1.6088529444	1.2031699038	1.425518	1.794421799	1.30722	1.8439516755	1.242752	1.466008	1.570290716	1.7280037471	1.7270954941	1.1043956211	1.2806689948	1.480256	0.7921325512
TOMM20	1.634327	2.1027933954	2.337468	1.451091	2.357916063	2.1039239471	2.472157	2.2657110095	2.235968	1.708973	2.347351	2.272081	1.699051	2.124601	1.8670034234	2.32859	2.4254838139	2.9776650834	1.8273163312	2.4510790688	2.636851	2.1957771564	1.868956	2.352045	2.365677	2.2674912537	2.469117	2.2478210387	2.8375551623	2.1495649649	2.073328	2.5165056258	2.5465080796	2.4666329958	2.0918731929	2.243766936	2.016248	2.4715885851	2.188216	2.2243188734	2.26518	2.251508	2.3996098176	2.3849254725	2.1158742446	1.8138629285	2.0837336633	1.492813	1.4570331481
SLC7A6OS	0.6345482	0.6380507198	0.853221	0.5894163	0.7070540557	0.5503995842	0.7597645	0.7955074583	0.6224242	1.078505	0.8935982	0.6975858	0.4881978	1.007822	1.3661940465	0.8075132	1.1064841683	0.5386272777	0.6404296961	0.7853462834	0.9477525	0.8725181891	0.6271775	0.8539337	1.023991	0.9394690741	1.130188	0.9423275088	1.1674287796	0.7947773149	0.3770782	1.059077363	1.1752622966	0.9159348352	0.7786927472	0.8227329479	1.109779	1.092730085	0.6468657	0.7600769236	0.916526	0.675515	0.7444199445	0.7708950374	1.1281495453	0.625620952	0.6906367285	0.6284743	0.5600478962
TOR1B	1.394994	1.3535074665	1.737581	1.144473	1.6010207953	1.4414899628	1.63764	1.2379644354	1.703343	1.070502	1.476182	1.293284	1.301345	1.804362	1.3247551049	1.749755	1.8524517811	1.8234304817	1.3977930777	1.8470407197	1.271004	1.5724102668	1.303192	0.9700805	1.293173	1.3026612486	1.300783	1.6943595582	1.1492246686	1.2965069301	1.405324	1.0202777276	0.9251397066	0.9874137311	1.088859276	1.3511604668	1.218898	0.9729764051	1.293713	1.2655068948	1.464389	1.274342	1.0632080783	0.8906401956	1.901750465	1.7763094843	1.5825556676	1.576261	1.3365465308
STAT5A	1.097925	1.0039523248	1.26436	1.224935	1.4340122567	0.8905118355	1.378948	0.8085545942	1.294309	1.045468	1.649356	1.010688	1.101839	0.9340792	0.9781718687	1.241422	1.4479184834	1.0083858351	0.8587619887	1.4412241199	1.303791	0.6367625109	0.915305	1.422053	0.9592881	1.058173254	1.484153	1.4883250246	0.7204264698	1.4366368335	1.148661	0.8880550506	1.058885896	0.6431089004	1.222378682	0.7320782055	1.158804	0.8173125121	1.003312	1.4014398632	0.7848542	1.20565	1.3824054833	0.9150000047	1.3887737801	1.4729435267	1.7090001693	2.040792	1.0922386754
CEACAM1	-0.08530094	-0.5872501238	0.1790945	-0.5191527	0.103030608	-0.1122118715	0.06512081	-0.6356180889	0.08531129	0.3816514	-0.04320944	-0.453791	-0.4341244	-0.3340383	-0.5656630308	-0.5045111	-0.4737525637	-0.2169632888	-0.3573023593	-0.1236704361	0.1239627	0.3911473237	-0.5621978	0.09418342	-0.1295088	-0.2053249137	0.1759271	-0.0362473427	-0.6055689989	-0.1800553702	0.3273921	-0.6227534941	-0.9789236862	-0.4615745504	-0.2309834919	0.0885870233	-0.3988205	-0.4183283995	0.4599477	0.1381674513	-0.2447246	-0.2875914	-0.5296811181	-0.7893953939	0.0894410805	0.3989706071	-0.3656390463	0.6920572	-0.1624471916
RPL8	2.844389	3.295923015	3.303643	2.899103	3.0355149499	2.9823576624	3.039686	3.1819686139	2.907631	3.092881	3.502769	2.957413	2.935701	3.664641	3.3623786565	3.687405	3.213535071	3.0670259732	3.2086927194	3.1246374207	3.090414	3.0850877326	3.3546	2.967768	3.086595	3.2138225802	3.270284	3.0702708861	3.2949820281	3.0865951841	2.956699	3.2702841714	3.3159759673	3.1437563672	3.1437563672	3.1054266351	3.257457	3.3519301335	3.152912	3.1718453991	3.115669	2.991286	3.2702841714	3.0483423497	3.0702708861	2.7807249944	3.1054266351	2.782166	2.856809982
FCHO2	-0.1556931	-0.2719962096	0.4048123	-0.1703512	0.7004304567	0.5450702668	0.2141155	0.3478070317	0.4884402	0.6926576	-0.110702	-0.6091752	-0.3101788	-0.3419822	-0.3027495005	-0.4083975	-0.4199747905	-0.4378994889	-0.3866171653	-0.0298993121	0.1982826	0.7531156021	0.6918856	0.1826154	0.188125	-0.2562475695	-0.5193421	-0.3131033504	-0.5386506453	0.4540193041	-0.1665466	0.288697798	-0.5766677098	0.005201426	0.1202624911	0.1942017104	-0.1518722	-0.8063409367	-0.1143938	-0.2283867373	-0.2307691	-0.1655936	-0.8986540736	-0.1604154991	0.0970552551	0.464303215	-1.1364339495	-0.5030484	0.0892499602
AKR1B1	1.476207	2.4236249765	2.220093	1.602008	2.1364300714	1.8678301995	2.036923	2.0331428618	1.822061	1.112732	2.60991	2.051853	2.233053	1.925807	2.109120194	1.887658	2.0662975357	1.6171189709	1.527609571	2.1563903193	2.348993	1.6136002776	1.742596	2.416056	1.824392	1.9311220877	2.256202	2.0513377666	1.9987905034	1.7737442981	1.610205	1.8619207007	2.226957798	1.966176223	2.0678583152	1.4883403123	1.839599	2.1662292054	1.744516	1.87346307	1.794255	1.819276	2.5473530822	1.8138496109	2.3005313723	1.4061551769	1.8634229174	1.629067	1.05831242
TPST1	-0.4084457	-0.4706926144	-0.8511381	-0.4745153	-1.2589929	0.1723205406	-1.271933	-0.7347017153	0.03624958	-0.679069	-0.7166878	-0.4503772	-0.6049148	1.290841	-0.3250339614	0.8342639	1.1130291993	-0.414822564	-0.0339078307	0.1134079495	-0.008282672	0.3093183997	-0.4526023	-0.7935613	-0.06953324	0.1405430774	-0.4914926	-0.6780398162	-0.2810706546	0.167047188	-1.01707	-1.5687474127	-1.694317189	-1.3430238216	-0.4531495837	-0.3970381597	-1.246347	-1.7425343386	0.002162799	-0.5090798931	0.2193297	0.5866625	-0.797734965	-0.9188961742	-0.1789816605	0.9774612888	-0.3991955307	-0.7519299	0.1449896068
STK17B	0.7151261	0.551108858	0.1628629	0.6702336	1.1310552548	1.3194233391	1.196006	0.9092469656	1.22002	1.384677	0.2690018	0.5018182	0.5877193	0.5705282	0.6060892914	0.5270527	0.6904965948	0.4404147346	0.540560971	0.1313358055	0.4545316	0.5411072068	0.5662685	0.7346138	0.2731454	0.3550934614	0.2203399	0.3424121119	0.8359170031	0.2203399335	0.5233714	0.4023395954	0.2203399335	0.2469169511	0.1250833526	0.6606748315	0.3388741	0.3043674585	0.5968126	0.3314472946	0.5859631	0.2933537	0.1391003694	0.565946925	0.3328562499	0.6309335997	-0.1818021775	0.2943842	0.7071362553
ALKBH3	0.5031149	1.0813338585	0.9012388	0.5251476	0.8198104934	0.6839612301	0.9834742	0.9663701045	0.9084129	0.5374896	1.010842	1.105016	0.546181	0.8903011	0.6529476258	1.054104	1.0017526995	1.4847095226	0.5996516686	1.2299755059	1.141071	0.8474377832	0.6684018	1.075664	1.145412	1.1389404757	1.31478	1.1742840076	1.5723847705	0.6334854946	0.6485716	1.1634232726	1.0803683745	1.1698375376	0.5669486877	0.806318362	1.083291	1.0616127837	0.7022923	0.6453969523	1.095346	0.8649641	1.3193321179	0.4074684345	0.8290265645	0.9129283276	0.568964481	0.7081042	0.4104543528
BIN1	0.8633258	1.8223085738	1.52517	0.9547685	1.5537447039	1.5882084497	1.668896	1.4224706603	1.254433	1.101481	1.732865	1.528054	1.681459	1.223987	2.0212540961	1.790957	1.5447974042	1.4595817556	1.0809412208	1.6742238097	1.554009	1.4413715896	1.443355	2.145391	1.288891	1.2727816718	1.332626	1.0611312293	1.7749752537	1.1829746047	1.132638	1.5176367835	1.7569484648	1.3484646004	1.8153362182	0.8428992793	1.422118	1.9332506691	0.9103132	1.0746254543	1.21721	1.259875	1.3230099153	1.3586148264	1.2840983435	0.7661789562	1.7837115424	1.522656	0.6289087838
ASB7	0.447346	0.4660633054	0.5608844	0.4128093	0.5943814242	0.6631517848	0.2587057	0.2632134898	0.5599988	0.5144218	0.5478221	0.362491	0.3926252	0.4469987	0.3002545537	0.2435988	0.0828910942	0.5597945317	0.4416437347	0.3072232926	0.3978791	0.404791578	0.5629077	0.5100791	0.5638117	0.2204047256	0.2667876	0.3015132242	0.1755483573	0.3887839259	0.3713994	0.3200259236	0.2204047256	0.4418921426	0.2224253152	0.48151196	0.1098069	0.2886702756	0.3740286	0.2158274871	0.4276684	0.3540875	0.1748978656	0.4327917429	0.1613908048	0.62234908	0.1472347662	0.5351462	0.4556458841
MUM1	0.09001336	0.3579045019	0.713476	0.1055648	0.5617491708	0.3814007765	0.6838344	0.5834159458	0.6796816	0.489068	0.5183644	0.2080141	0.2510639	0.5065836	0.1933549667	0.5182879	0.5724936985	0.2553507495	0.0171000272	0.7191921741	0.7348904	0.5699140003	0.4909973	0.7097259	0.5265493	0.6477648437	0.5651993	0.4704826047	0.0804489525	0.4682400708	0.1825313	0.762187613	0.6925226174	0.4924443168	0.5124347709	0.2649446478	0.5850282	0.9606015257	0.2999914	0.5492166292	0.5325429	0.2303722	0.8717511067	0.3938957192	0.9001356274	0.3822848511	0.6725357831	1.035036	0.0776378638
CTNNB1	-0.1620687	-0.2054038394	-0.2008574	-0.1879879	0.8644207636	0.7200652219	0.725868	0.7066457412	0.3199585	0.7889755	-0.06941934	-0.2658066	-0.2421982	-0.2589969	-0.4217302998	-0.4760808	-0.2054552105	-0.0064368146	-0.2602025153	-0.0081601271	-0.08484755	-0.1173719882	-0.1931513	0.2351495	-0.4692304	-0.4899321824	-0.5616644	-0.5471395929	-0.5151657355	0.1313304716	-0.1288674	-0.4793456879	-0.6246696322	-0.2741723772	-0.4402894945	-0.4832591933	-0.7099785	-0.1182101338	0.003920907	-0.6040940115	-0.5083974	-0.5025165	-0.8543857554	-0.3374322382	-0.6045009779	-0.2365391359	-0.4198958724	-0.2748681	-0.1780726526
TOR3A	0.2452756	0.9424541829	0.7775966	0.1261103	0.5439413244	0.2514418633	0.5792632	0.6367033047	0.6846137	0.2478527	0.6567579	0.3270898	0.2546809	1.402072	0.3066506531	0.7407231	1.0323035849	0.8509086779	0.3087484908	0.7551923938	0.6821224	0.6539878907	0.1502377	0.5722036	0.5504464	0.6030772642	1.19178	0.7995630882	0.5735618893	0.5121336291	0.8364738	0.6666912789	0.6835627786	0.5421925071	0.62795231	0.6948774018	0.6959345	0.5832203103	0.5309028	1.0497657138	0.8775381	0.6550116	1.1313030404	0.5553244949	1.1523319577	0.7925823304	0.8852757952	0.5501849	-0.015344321
EBAG9	0.2870595	0.4074430358	0.8043635	0.2672262	0.5463330608	0.5568975088	0.558864	0.7955185668	0.6105213	0.07226158	0.7936615	0.5071323	0.3044214	1.040917	0.9840281258	0.8864773	0.7679940521	0.7943285951	0.4207078264	0.872222496	0.7450236	0.7452668456	0.5858773	0.708316	0.5295232	0.7831957099	0.4602074	0.5224004678	1.1492607928	0.65498401	0.5707066	0.8024481247	0.9000615748	0.9477750635	0.1369068248	0.7415083508	0.2516595	0.9187444839	0.278691	0.7060355055	0.779369	0.639341	0.3670359927	0.7746526603	0.7161315531	0.0598693727	0.4989697303	0.31285	0.2418469976
GDAP2	-0.0438056	-0.3699617004	0.04401578	-0.1282056	0.128344016	-0.1474702531	0.167498	-0.4226984787	0.1972492	-0.1691433	0.4022046	-0.04328513	-0.03461077	0.2544373	-0.049787703	0.03567563	0.2394197329	0.2781735407	-0.0085152032	0.3336312745	0.1078233	0.3378047345	-0.1022033	0.2699712	0.2257954	-0.2949418753	-0.1318358	-0.2296872136	-0.3152229772	0.185680457	-0.05813772	-0.0408471051	-0.5138047751	-0.3271188629	0.1118680916	-0.0205635785	-0.3704792	-0.067330299	-0.2034314	-0.1390269712	-0.1577636	-0.1504293	-0.1688192656	0.0177653002	-0.0587872783	0.2151815901	-0.5069119895	0.2496962	-0.0476316395
DUSP22	1.534584	1.4605021345	1.998022	1.255203	2.0932722701	1.8849446076	2.10081	1.5339801114	2.013569	1.558494	1.763201	1.817916	1.588672	1.730906	1.5115786163	2.106219	2.0712089194	1.8896932221	1.4427734278	2.022639015	2.577945	1.7303186064	1.779341	1.701624	1.201891	1.2530338577	1.190772	1.8678540216	1.2556782791	1.7323360289	1.351056	1.4686373694	1.5874865279	1.2781787925	1.7998547321	1.3425199729	1.692683	1.5417999811	1.850996	1.7625370224	2.041183	1.427737	1.5919603175	1.5816722688	1.8229047032	1.5965677418	2.0840339881	1.548892	1.5616610602
ATP6V0B	1.942492	2.0524376163	2.467403	1.939214	2.5982005127	2.6822166816	2.536063	2.1028098347	2.521906	2.809171	2.352548	1.940153	1.874836	2.542904	1.8713403283	2.230403	2.4725451268	2.1083538573	2.1812096204	2.3831120554	1.954902	2.7395773175	2.251956	2.230725	2.095204	2.0270414353	2.125323	2.1997559686	1.8862950946	2.192442393	1.897324	1.9059177221	1.5428247176	1.9341264888	2.3809840657	1.716942784	2.123084	1.498506719	2.248998	2.1802732487	2.404968	1.897324	2.2916527478	2.1011124948	2.3432544986	2.4839170224	2.0929763229	2.249225	2.109579149
SELL	2.906904	2.5980546497	2.84515	2.773639	2.7152729022	2.3675452444	2.1205	2.1599581383	2.345228	1.566263	3.052961	2.56084	2.792923	3.144436	2.8001218461	2.676226	2.7310869754	3.3901297536	2.826180531	2.9961011291	2.477446	2.2074812871	2.450638	2.341386	2.480949	2.4944420145	2.246276	2.7926501323	2.662122827	2.7417523509	3.084668	2.6303539597	2.6077101386	2.662122827	2.2587600804	2.7095789746	2.701565	2.5371182782	2.283672	2.9903276587	2.653821	2.972005	2.0748664923	2.9421750738	2.8018196951	2.6771653684	2.7504008089	3.385663	3.2017188672
DIP2B	-0.3992598	-0.4087831953	-0.0349847	-0.194315	0.3661409575	0.3286582733	0.03223655	-0.0417389081	0.400317	-0.3323423	0.4243309	-0.4726536	-0.3346078	0.07325782	-0.1678538379	0.02938876	0.3776067492	-0.1071169594	-0.4398067574	0.4506675227	0.3069189	-0.1352468597	-0.113615	0.1264616	0.02979919	-0.3160443797	-0.3546198	0.3520264182	-0.4860334624	0.3666432189	0.4121408	0.1402155745	-0.537017535	-0.0887803967	-0.224833548	0.2515140663	0.06733113	-0.0763704379	-0.1148173	-0.1562574319	-0.3514088	-0.1406975	-0.4180467017	0.1766140383	0.2483629117	0.540117192	-0.9351301667	0.6567973	0.0562650574
SOD1	2.063519	2.6990564446	3.297	2.034857	2.8357757337	2.6800406305	2.715252	2.891069973	2.831825	2.095517	2.993645	2.159049	2.195385	2.528271	2.143544648	2.457309	2.5021777893	1.9837956163	1.8787072984	2.8385564649	3.046958	2.2501338884	3.019997	3.062801	2.544035	2.7821905774	2.683384	2.3550198196	3.2257343458	2.3642636235	2.353796	2.7434136871	2.7706135401	2.724687125	2.4819434088	2.4990196815	2.700047	2.7539369846	2.570439	2.4288554217	2.581305	2.51521	2.7770774813	2.5325045843	2.9342021716	2.0189327324	2.635895084	2.511563	2.1178376644
DOCK10	0.3308226	0.6699360761	1.203678	0.2973816	1.1037968269	0.8649455673	0.9497089	1.3432260976	1.110944	0.6261879	1.52759	0.3921428	0.749199	1.107033	0.7967846472	1.103396	1.4071937236	0.5741352809	0.4230700477	1.8227210193	1.77168	0.8959933021	0.929682	1.341919	1.43749	1.3268498776	1.153265	1.0050143183	0.8994891105	1.1053438927	1.114594	1.428213348	1.4009694084	1.4136794492	1.4152828479	1.4214856029	1.408825	1.7866015801	0.4885318	0.6554288071	0.4399641	0.959071	0.9277185957	1.0681528005	0.840765453	0.6647199966	0.8152570476	1.070639	0.1767488232
S100A4	3.124466	3.9434667805	3.586007	3.13588	3.3378661921	3.5832236444	3.416817	3.1995734347	3.19379	3.272097	3.406445	3.618568	3.096881	3.715213	3.5254076162	3.703655	3.4909963405	3.0947500547	3.9597847726	3.279775149	3.242774	3.2090494622	2.86244	2.748311	3.606664	3.5815941085	3.681776	3.1711765202	3.4432582923	3.4641753341	3.23249	3.5815941085	3.37937383	3.7121710797	3.5348925089	3.6300485798	3.317921	3.157651888	3.423168	3.3363320655	3.630049	3.265105	3.5815941085	3.5348925089	3.4843899982	3.6543432748	3.5091935777	3.63036	3.2019823435
GBP2	1.936985	1.5448275042	2.019839	1.807498	1.9528845602	1.7742749798	1.98212	1.4924238214	1.933069	1.563138	1.913151	1.910793	1.835859	2.094325	1.6233789943	1.902817	2.144756729	2.5402563615	1.7987880095	2.1195327892	1.837527	1.4002457034	1.516148	1.477594	1.628761	1.4703805224	1.746524	2.0672133241	1.7802178513	2.2854021588	2.139927	1.9878451877	1.1025341618	2.0711871344	1.8256464071	1.9799786935	2.124112	1.8236532303	1.400115	2.0558337825	1.478935	1.689864	0.9782808053	0.9828307643	1.9878451877	1.943382726	2.0182244673	3.169627	1.8539207226
NOG	0.9780725	1.0342684355	1.113267	0.7423926	0.6930526312	0.4298070574	-1.367657	1.0229063725	0.3069902	0.2341319	1.414356	0.3367006	1.161113	0.5875754	1.2390201941	1.166218	0.0173498078	0.8459006311	0.7375525345	1.3848817684	1.80317	0.735193307	2.610601	1.643862	1.01233	1.8312970846	1.066785	1.7450857197	2.4787004781	1.4233298418	1.158528	1.9955517319	1.8242765177	1.8565945607	0.4101040173	1.7000681633	1.977506	1.0818063466	0.8400984	1.3143261966	0.3262511	0.747941	0.0728861535	2.0100002082	1.7705341202	0.8060367339	1.646986477	0.4165057	0.6480032865
STAM2	0.1030977	0.00864194	0.4162445	0.02655674	0.2731968461	0.5549427027	0.08974617	-0.2034635978	0.4640037	0.1089959	0.368858	0.0007737649	-0.07086263	0.395493	0.2959069946	-0.2472398	0.229491998	0.3290397945	0.025308078	0.4435239683	0.1886579	-0.4128414111	-0.06458756	-0.4952768	-0.006139371	0.0604364902	-0.2411161	-0.1319531788	-0.3920930433	-0.0857471998	0.08399958	-0.4907261214	-0.4167939187	0.0142273718	-0.0729597698	0.2924965549	-0.5114531	-0.3074542136	-0.1838186	-0.221464169	0.07447932	-0.0333185	-0.3322213912	-0.3236426363	-0.274398613	0.1205009949	-0.2951223338	-0.2571113	0.1471512871
NR1D2	0.337024	0.2198703035	0.6230923	0.3628902	0.5730231607	0.5401064809	0.7976613	0.8766481429	1.136367	0.254974	1.559063	0.3784871	0.217833	0.1278903	1.4065046856	0.1904358	1.287583463	0.0952730882	0.2588089917	0.9625802431	0.3931299	0.2552054541	1.194131	1.542533	1.074255	0.9389158028	1.081093	0.9836281011	1.333552224	0.971980628	0.9316762	1.0222492243	0.8278453447	1.1347122647	0.6820493084	1.412790734	0.4527484	1.6402060788	0.5886511	1.0467044874	1.126835	1.028482	0.4207643964	1.2919336115	0.7615034429	0.431650313	1.1045838673	0.8571546	0.3036384776
HTATIP2	0.470041	0.6713277844	1.002959	0.2540231	0.8824320845	0.984146391	1.040375	0.3313698536	0.9962306	0.7084964	0.7587333	0.6580948	0.355159	1.04561	0.3579305207	0.7310302	0.6367137253	1.122221646	0.5426048519	1.0047027662	0.6840954	1.2575392365	0.5062898	0.6017258	0.5649273	0.5566677158	0.8313091	0.759650027	0.7314127962	0.74834994	0.7111879	0.4174407432	0.272498261	0.5860382149	0.4302337075	0.4070614387	0.3931197	-0.1929483782	0.8706461	0.6802599676	0.7983058	0.6286193	0.4913884467	0.4743748737	0.6290917508	0.9929170524	0.2975253497	0.589023	0.6173388141
NDUFA11	0.4243611	1.428027106	0.9859983	0.3373391	0.5639030204	0.5891939718	0.6398591	0.4922331023	0.5084332	0.1541929	1.075798	1.149512	0.3580716	1.113927	1.3591720453	1.447209	1.0398890114	0.3543891657	0.7672250185	0.7455280322	0.7588681	0.747569511	0.5355337	0.6803907	0.626618	0.7033356057	0.8871454	0.5910868394	0.8575419452	0.6654919532	0.7735112	0.6066899866	0.6907456349	0.4267190324	0.8950947493	0.1369130845	0.9720164	0.8513616691	0.6399916	0.8205237862	0.986555	0.659329	1.1927983365	0.6259330552	0.8545897491	0.6254545167	1.2181630122	0.3168431	0.2333912642
DDX27	0.4420291	0.4357803824	0.928118	0.4908479	1.1763553811	1.0515954249	1.046126	1.2001296147	0.7409667	0.9608929	1.125083	0.5600171	0.584529	0.8714001	0.4182066112	0.5136676	0.6691464492	0.2511671739	0.4317478171	0.7524503476	0.8767222	0.6762927058	1.066785	1.351872	1.122514	0.9453393811	1.119753	0.5495880516	1.2639358889	0.6711629252	1.115554	0.858342302	0.9608961149	1.0621989311	0.7319833744	1.0696896345	0.7029497	1.0234146778	0.8256067	1.5828993263	1.057014	1.043077	0.7830897103	1.2394480017	1.2189383645	0.6763303711	1.0746270533	0.8265418	0.3253801753
ECHDC3	-0.2539707	-0.4353763984	0.08928345	-0.167664	-0.138172526	-1.2932598716	-1.433063	-0.5761084254	0.0427601	-0.5678302	-0.3273514	-0.3628327	-0.3356678	1.443281	-0.2762421711	-0.358444	0.2296925965	-0.8679753488	-0.0022340277	0.169578059	-0.4830379	0.379761752	-0.5554522	-0.3065829	-0.1381618	-0.824935468	-0.1303491	0.6627605437	-0.5095277656	-0.1159512114	-0.6243503	-0.9870512251	-1.5012385	-1.5843607513	-0.4247310477	-0.5654766558	-0.7217292	-1.2992376949	0.04750193	0.0010555015	-0.3264709	0.2512419	-0.0824241341	-0.1015576717	-0.1872706242	0.3758352375	0.3020427727	0.01102663	-0.0087321633
SEC24C	1.02935	1.1588376552	1.417332	1.082866	1.4909640204	1.3850283528	1.350154	1.1271825819	1.325837	1.512915	1.674723	1.330565	1.193189	1.292363	1.1209314597	1.497243	1.7066550764	0.7794672295	1.0020336365	1.4673381553	0.901651	1.027025737	0.9306891	1.270838	1.632084	1.5766271293	1.877909	1.7105375247	1.1886830154	1.6094615744	1.522327	1.3282629248	1.640906509	1.4900601736	1.8378200891	1.3755605858	1.843108	1.5524955909	1.656873	1.6128266343	1.424975	1.504124	1.9395053316	1.3763225947	1.6793530377	1.6045889592	1.8768369327	1.723866	1.0035111267
GSTP1	2.082904	2.6910196325	3.045974	2.215936	2.8827774928	2.4591585597	2.628011	2.2934292967	2.507002	1.92107	2.589461	2.366527	2.158111	2.771919	2.4509227528	2.88918	2.7032203401	2.1933981246	2.1442458405	2.6530760024	2.692829	2.0873490928	1.986227	2.627529	2.967797	2.7105008955	2.915727	2.6517125923	2.7054056039	2.8038312727	2.61513	2.9373403221	2.9507652568	3.0337601427	2.4299179142	2.3567795377	2.53564	2.6745574303	2.451886	2.7790494361	2.915727	2.782718	3.009955791	2.8786016499	2.9464440447	2.2978090635	3.009955791	2.662362	1.4921609858
CD46	0.6893114	0.5299926141	1.330745	0.1705737	1.2122826346	0.9950048156	0.4435291	0.6586397431	1.306793	0.7870869	1.307163	0.7719925	0.4301497	1.500465	0.8059736087	1.406057	1.4169774152	1.2877970209	0.991953418	1.3503925203	1.221182	0.9839079616	0.6937264	0.5426475	1.233744	0.9559779197	0.747109	1.1241404497	0.7114017458	1.2581257412	0.9593357	0.5855168186	0.399953966	1.2639378421	0.9236582059	1.1848436749	0.8765801	0.9151862853	0.8989384	0.66926304	0.8171948	0.9893955	0.735850876	0.7014516285	1.2053287634	1.5049453804	0.2322474008	0.7181015	1.0350966872
STAT5B	0.1290606	0.2076065267	0.804566	0.3383653	0.822076899	0.4837105495	0.7152669	0.4292799339	0.7534766	0.6633592	1.357416	0.2256435	0.2820817	0.3570419	0.3077490968	0.6692011	0.9166567253	0.9379553441	0.4289821211	0.8152827049	0.4520941	0.7949289961	0.2267653	0.3705242	0.4840581	0.4013480056	0.3615408	0.6361746819	-0.0582542397	0.8085222964	0.7378355	0.4785993637	0.107549409	0.0263693035	0.7235064936	0.548130971	0.6736672	0.1204795876	0.5670456	0.1880399299	0.0429233	0.4336908	0.203614983	0.3272129504	0.4127571233	0.8662070563	0.2576415284	0.6768883	0.556264369
PRKCQ	0.3237523	1.3275822146	1.433155	0.4439878	1.1244711898	1.1020082174	1.210585	1.1107531611	1.078287	0.9443761	1.907543	1.179127	1.150153	0.8947037	0.5852276751	0.9259202	1.280690192	1.1434692645	0.439010423	1.4274687985	1.275344	1.3747671324	0.9466211	1.526832	0.6953461	0.9738579679	1.129246	1.0918299006	1.1646102204	0.8244138087	0.9329318	1.112443899	1.2666231687	1.0428562162	1.1408246986	0.6040360048	1.218319	1.1458157647	0.8482168	1.1501462246	0.8435944	0.8684285	1.1401400092	0.6059681208	1.2718226711	0.6577480763	1.5010728809	1.001355	0.1809458945
HSD17B8	0.07003857	0.6584167482	0.4652546	-0.05248918	0.3778845342	0.6254213777	0.4686422	0.6939020169	0.3993207	-0.01530141	0.8013366	0.4275692	0.5368935	1.049966	0.6752001142	0.9947272	0.9538141633	0.9348162155	0.1324673657	0.6184038216	0.8147607	0.4194713636	0.941763	0.9103785	0.1360298	0.638254944	0.5116321	0.4622773617	0.8144580327	0.2861369551	0.2385252	0.3046200825	0.6121027972	0.233920988	0.4667463945	-0.0876375558	0.6322053	0.5662632055	0.5124636	0.2010229659	0.7763392	0.2963512	0.4926812806	0.0263408228	0.5423766029	-0.2618244033	0.7293030554	-0.0001123949	-0.131061343
OGFOD1	-0.05781341	0.3065223741	0.05583984	-0.02252887	0.1686595901	0.2757897402	0.2089258	0.0359660042	0.1620321	-0.2124307	0.5135531	0.3146388	0.311935	0.2061822	0.2483772818	0.2824661	0.3259060217	-0.1238171832	-0.0847939142	0.3436858906	0.3157057	-0.1786231048	0.300063	0.46832	0.2172235	0.3115225978	0.365743	0.2534460413	0.0740861321	0.3021742696	0.2713437	0.1765418485	0.5498202506	0.0564039311	0.4429312621	0.1846798353	0.2988744	0.5013144588	0.09759641	0.3901888723	-0.3493049	-0.01941972	0.3811653721	0.2567972073	0.2940106019	-0.114126634	0.1239616278	0.1854877	-0.1380403512
CSTF3	0.2341887	0.2113867458	0.9340641	0.2638584	0.7713866643	0.6183476442	0.6313453	0.8626168291	0.7077955	0.2024026	0.6765307	0.2978725	0.2981386	0.6931182	0.337969626	0.8599958	0.7896737037	0.3936155345	0.2413061557	0.8407882129	0.9891743	0.6562313069	1.210224	1.051224	0.4303428	0.8823490267	0.535625	0.8163495893	0.7996691423	0.561607967	0.860763	0.4937069547	0.9166342968	0.7966995444	0.778894682	0.7520672113	1.008787	1.0503166297	0.7191105	0.5816518752	0.501675	0.5959707	0.3507197978	0.830475332	0.5797485583	0.4226600394	1.1020269751	0.5852376	0.1525409783
TM6SF1	0.5949697	0.6461393787	1.366957	0.2804261	1.3021093626	1.5575786329	0.8635325	0.6239061429	1.460895	1.100932	1.386765	0.808332	0.4737022	1.643747	0.8005322392	1.352526	1.3890528297	1.2191270083	0.9846836769	1.4084466251	1.253376	1.9236039021	0.4921957	0.5939765	0.5635682	0.7494736583	0.5745129	1.1001407543	0.0303031584	0.9715889029	1.082717	0.5575394995	0.0499774762	0.5622807589	1.1438568139	0.8509684866	0.2500313	0.2873221155	1.447202	0.9748884527	1.295741	0.6620479	1.1680935314	1.1081283276	1.2512030228	1.7344254736	1.0719095984	0.8674934	1.067438263
ATP6V1A	-0.02236368	-0.1111121491	0.4117268	0.2602063	0.7317425998	0.6176308176	0.08158399	0.0853898868	0.7357234	-0.156316	0.7376495	0.1756268	0.3385945	0.906635	0.3137613511	0.4721326	0.8106958829	0.5977007263	0.2914454242	0.8677319933	0.3627229	0.1856162228	0.06434625	0.3797353	0.6522377	0.5222638952	0.8919201	0.6159640601	-0.6935988657	0.7014561069	0.863406	0.3417880601	0.077047295	0.5550478313	0.747659986	0.8759367156	0.6667868	0.0273995443	0.2586819	0.1933794899	0.1501718	0.8222318	0.4659605541	1.0045130174	0.5728385539	0.9888902101	-0.243148829	1.091525	0.5565191205
MRPL24	0.0660246	0.3853505823	0.7028688	0.08196302	0.7993455143	0.7937293976	0.6252048	0.5668820782	0.5210505	0.06149737	0.626372	0.2637192	0.1666125	0.6603044	0.3176729089	0.8206189	0.6363083757	0.051155404	0.0839801082	0.6061315206	0.6988266	-0.0108532916	1.101712	0.9613278	0.1083463	0.3705704333	0.5106839	0.4313554011	0.9254830735	0.5206162838	0.2564079	0.428559185	0.6472767002	0.4898539512	0.435109818	0.3477687231	0.391523	0.6931724966	0.5616402	1.0494544161	0.8040117	0.6951675	0.8723511342	0.5088646187	0.8150996095	0.3949512371	0.6750078301	0.4375812	-0.0693197095
TRIP12	1.318592	0.9364958754	1.494293	1.324525	1.8237239316	1.7445816601	1.814666	1.523430724	1.63835	1.636027	1.491554	1.047822	1.254864	0.8875095	0.7947903695	0.7947904	0.9008154133	1.2375324809	0.8918995048	1.2573902139	1.56835	1.31176612	1.216296	1.719513	1.313458	1.175985405	1.002158	1.1112837124	0.8518253563	1.2540119093	1.59213	1.3034886953	1.3281151459	1.2553962543	0.9579364514	1.5193008273	1.307783	1.4016953622	1.412247	1.5745378764	0.9936583	1.344337	0.9523776218	1.3921501474	1.2206754642	1.2456945489	1.199537715	1.787491	1.3543010415
AKR7A2	0.3223131	0.5136873863	1.256471	0.5292799	1.1402777503	1.0253496739	0.9736747	0.830233284	0.8969677	0.1988784	1.088993	0.54951	0.9021808	0.9643285	0.5702681491	0.6940603	0.8671269775	1.0467940664	0.4331167018	0.9626358021	1.026068	0.4983972456	0.6746801	1.134175	1.037567	1.0031137645	0.9264412	0.8794116986	0.6725432459	0.9453373089	0.7504955	0.9685392308	1.3663038445	0.9297326057	1.0192384967	0.8653297418	0.9066044	1.0573878764	0.7536692	1.0288930634	1.376393	1.070087	1.0665617507	1.0527819364	1.0541571701	0.7292224474	1.2264760751	0.009582675	-0.1252480181
NDUFB7	-0.2284796	0.7209944099	1.221775	-0.1672155	0.2095784867	0.03665394	0.1866747	0.2537538344	0.0461174	0.155503	0.3772763	-0.05300182	-0.2505085	0.2358229	0.6343444843	1.083816	1.0337018315	0.2126882816	-0.1349998579	0.301583574	0.1337141	0.3220491028	-0.1331341	0.08899436	-0.03554007	0.270288123	0.8586492	-0.2510606353	0.6589003445	0.179280907	0.1391542	0.4746681295	0.3249474089	0.2812804543	0.7187047447	-0.2192114645	0.1739743	-0.1204977206	0.1797161	-0.0761734734	0.7050063	0.1650031	0.826804596	0.1286029094	0.280154314	0.5150729668	0.7018271793	-0.4935338	-0.4711468107
RNF25	0.09565042	-0.0746804137	0.1207892	0.02588992	0.0008143768	-0.1864983417	0.1421399	-0.6886749879	-0.8277199	-0.6805623	0.637058	0.7834796	-0.02647777	0.5511148	0.5231309856	0.2779178	0.4014886109	-0.0803640688	-0.0365236036	0.2629237198	0.3431972	0.0334263359	0.6736592	0.3687157	0.4464835	0.5560554565	0.5334379	0.3884147601	0.9198785709	0.466267488	0.3225605	0.612264251	0.3676390709	0.5652358251	0.4428338359	0.0999010537	0.3978716	0.3592816194	0.7350666	0.4487073684	0.7319957	0.4128427	0.5771041387	0.2867507927	0.6574192068	0.548024571	0.4273650983	-0.1116402	-0.1665904183
ROPN1L	0.1705608	-0.0339459196	-0.1085528	0.1259252	0.0180438432	-0.0773516095	0.4553269	-0.4745080552	0.1983045	0.4516155	0.7477557	0.263434	0.03148257	0.5312939	-0.0466370248	0.3887913	0.0570133199	0.8862512437	1.3399046061	0.3624728072	-0.1949009	0.744065942	-0.01490068	-0.4324639	0.6569807	-0.3211383917	-0.1653425	-0.2105600792	-0.6822011524	0.3778632555	0.4105196	0.0701504887	-0.8068388804	-0.155779894	-0.0813766449	0.4922717664	-0.3587185	-0.5807636521	0.4470734	0.3435044579	0.2838994	0.4458267	-0.2828094091	0.5249799536	0.5359781187	1.3456920883	-0.4467046894	0.5443145	0.5244395429
DDOST	1.3004	1.4725843747	1.88031	1.339355	2.1967651452	1.9472822617	2.043004	1.8827575097	1.987262	1.433392	1.834726	1.307327	1.48826	1.830828	1.2948041013	1.434393	1.7629067431	1.7681215622	1.2209404361	1.8834516479	1.880428	1.5172494321	1.592701	1.896502	1.943235	1.9347013032	1.948975	1.9809761336	2.1354851745	1.8997539806	1.688539	2.0550201306	2.3984556313	2.1716451132	1.8981941649	1.8997539806	1.82392	1.9166986223	1.919536	2.0388554255	2.064661	2.050447	2.3178776367	2.0725008609	2.0236014568	1.7432705475	2.2597623249	1.698592	0.8732507811
TRIM21	1.857328	1.8084965587	1.98704	1.650459	1.9510417283	1.6097861594	1.946999	1.3561133321	2.087333	1.60658	2.062279	1.653741	1.661499	1.902545	1.6482963281	1.738556	2.076585263	2.1081399868	1.5968996159	2.216661047	1.728564	1.3710042804	1.168417	1.470372	1.809659	1.6802635604	1.996255	2.0895176743	1.5132941401	1.934288291	1.774309	1.5362647627	1.0138415691	1.513915949	1.7735190589	1.6934800336	1.884766	1.0906456237	1.809659	1.4765988732	1.694082	1.489932	1.8232473226	1.7087033235	1.9413428333	2.2314440102	1.8602600759	2.60694	1.7858807215
CD58	-0.04436814	0.2685615716	0.6934535	-0.4120695	0.6929285825	0.9130373874	0.6687137	0.276432367	1.170778	0.4395846	0.1997711	-0.2207536	-0.346808	0.7034215	-0.0615082901	0.5676536	0.3077784409	0.0973652451	0.2061182131	0.777517261	0.4360555	0.6737102572	0.04829051	-0.2542731	0.3329829	0.5070665461	0.4015833	-0.057236291	0.7972315632	0.3532187078	0.5820326	0.1662320572	-0.5843155689	0.586193713	0.2606717375	0.9491436293	-0.346022	-0.109812039	0.7402968	0.3407141249	0.7220191	0.461296	0.0305730563	0.1657967155	0.3045390301	0.87625811	-0.1673486157	0.08605987	0.4800211827
DCP2	-0.1312518	-0.2071371921	0.6486931	-0.235901	0.6623105653	0.5734058884	0.7071365	0.3074354885	0.6489265	0.6787248	0.6136536	-0.01012133	-0.06179946	0.1436371	-0.0445119335	0.1595424	0.8409223397	0.5982122944	-0.0182211025	0.7083875706	0.471215	0.8591753224	0.141065	-0.09811273	0.4034	0.2845281196	0.3226573	0.2318942654	-0.1274461507	0.6747506581	0.4214738	0.5158427361	-0.0577043777	0.4709327753	0.3106237186	0.7500232086	0.3085258	-0.2679655206	0.7687626	0.2952645281	0.5684	0.1927922	0.3871477297	0.4073216377	0.3136830951	0.292707964	-0.1222538863	0.1326679	0.3376288223
SURF4	0.9585594	1.1684200119	1.512357	0.9447994	1.473372839	1.0403893675	1.445493	1.2865111685	1.202334	0.7622186	2.052172	1.455205	1.066268	1.393012	1.0709094786	1.406442	1.9911928986	1.4052668401	1.0536051858	1.5406562764	1.460371	1.0842173791	0.7658007	1.391162	1.489117	1.6081871445	1.352673	1.4009504574	1.0446582832	1.8156039507	1.597875	1.6719240779	1.6153669247	1.5724972446	1.7778177134	1.2669527324	1.311056	1.4509804305	1.650906	1.7221917746	1.694584	1.566179	1.638813808	1.6909140191	1.5224486605	1.6566240141	1.3748395658	0.9011352	0.7651278762
PJA2	0.3431273	0.5572012153	0.983793	0.6550185	1.3705134942	1.4173360067	1.248851	0.9182963814	1.485152	0.8329409	0.06829199	0.5940156	0.3653597	0.749443	0.7683275377	0.8600669	1.1832264385	0.6463765409	0.4840918281	1.2349184917	1.277721	0.7400378784	0.03520019	0.7653877	0.9568086	1.0342697652	0.841837	1.244443623	0.7019492047	1.2562213451	1.22574	0.9761149491	0.5295228428	0.9457758896	0.9202525732	1.0363165906	0.4520546	0.7934244318	0.9273426	1.2483006947	0.9541866	1.296611	0.3775969281	1.2441166526	0.7569377214	1.3789103393	0.3773143348	0.9663544	1.0702712341
PELI2	0.01215201	-0.0528398661	0.2240896	-0.211904	0.3849712747	-0.2059164331	-0.01100022	-0.23834032	0.4738156	-0.1604058	0.593593	0.2677027	-0.01535904	0.417375	-0.0238959699	0.09694102	0.4954599039	0.8653363555	0.0277442233	0.4033408635	0.02885685	0.5334939481	-0.4358696	-0.06038206	0.2039687	0.2981922544	0.007275846	0.3664698394	-0.2000430289	0.3738896223	0.4038684	-0.0755674254	-0.2384332992	0.1717460154	0.3747224658	0.4399678551	0.3760121	-0.3361277992	0.1614757	0.3228525053	0.1908471	0.1740868	-0.0885678022	0.0468255291	0.330452854	0.6371372928	0.0681676892	0.314593	0.2443645803
THOC1	0.7165982	1.0496867745	1.322338	0.7676199	1.5331915886	1.3107785875	1.673967	1.7008206485	1.462819	1.39274	1.227103	0.9071063	0.8991348	1.045735	0.752602029	1.307912	1.0658939278	1.5117508368	0.6297769225	1.529174671	1.700821	1.5697046827	1.32241	2.104109	1.556595	1.5886714675	1.351443	1.4066561332	1.7943089287	1.3970295905	1.149081	1.4015021893	1.8375086654	1.7258838913	1.1189938548	1.5561446382	1.367026	1.6443634289	1.157533	1.0586429066	1.218311	0.958985	1.2669173336	1.2870982464	1.4465830386	0.708588324	1.5368482003	1.287994	0.6158275199
SAFB	0.01274243	-0.1658976987	0.6538069	0.1822892	0.4093066743	0.3002317091	0.3916442	0.372351096	0.3163043	0.1896455	0.650821	0.3369571	0.3279607	0.7629735	0.0916893893	0.678153	0.7804114004	0.802772801	0.1237053244	0.20409426	0.5531599	0.6270792312	0.1770244	0.8091698	0.8437005	0.9467690659	0.9609196	0.7889437399	0.494125607	0.8896649464	0.7029428	0.5388090765	0.9139854335	0.3888884492	0.838252383	0.7903330636	0.8627471	0.9798421209	0.6121122	0.7019307779	0.3169159	0.6707905	0.7793992292	0.4344837609	0.546908736	0.5620527565	0.552334518	0.2477616	-0.3296157524
ACSL3	0.3515565	0.2374667662	0.5222029	0.2676055	0.4862082258	0.2672087844	0.1999681	0.3575838992	0.6232389	0.005917679	0.7310724	0.21387	0.1567271	0.4743391	0.3048237795	0.6229663	0.7721306254	0.8508514739	0.2895657568	0.7048160508	0.4859255	0.3585531549	0.2554977	0.2509982	0.3086603	-0.0163965355	0.0500192	0.2554842636	0.2337007114	0.2506311719	0.4327915	0.1683752913	0.0068374289	0.4016169616	0.204124213	0.4821660438	0.2129124	0.2403664932	0.2437026	0.4356180459	0.1773629	0.2133366	0.1153853391	0.2538878496	0.1959609625	0.3808379448	0.3264300668	0.149622	0.4221844205
FGR	2.631478	2.7534721258	2.782554	2.574613	2.7998060585	2.8851535845	2.763599	2.4746486269	2.883858	2.540651	2.806851	2.499991	2.4947	2.633304	2.4455646263	2.71433	2.7563620881	2.5742044579	2.5096201172	2.8183983921	2.568675	2.8755009512	2.235698	2.508362	2.35662	2.5504476083	2.589446	2.6470220811	2.3488215382	2.6339182571	2.641385	2.5554218188	2.49380351	2.6765251636	2.6363971116	2.6847716165	2.311761	2.4212852142	2.591914	2.8065917831	2.768795	2.523822	2.4822216564	2.3883872645	2.6875676953	2.8006213905	2.8669449966	3.026448	2.7181477092
FOLR3	0.1973433	0.0330361238	1.696771	3.347984	1.9768656373	0.8751469794	0.8206814	-0.5567902016	2.038216	2.274501	1.157875	0.380895	0.7855661	1.944808	0.7753337976	1.115176	1.7280700109	4.7378421959	1.4549233231	0.5794486387	-0.3807303	2.05750214	0.9242016	-0.3807303	1.18132	0.785038696	0.5217646	2.8434177474	0.8818527536	0.6201469194	1.264587	0.1915267413	-0.324809414	2.9094599982	0.5575030515	0.9073626149	2.7943	-0.6352389011	1.649425	2.6089052421	0.7289456	0.7593658	-0.1726743937	0.7567809845	1.154909689	1.8738993555	0.7063343953	1.734813	1.7653606878
MRPL38	0.07564883	0.8881425694	0.3422793	0.0785286	0.965127342	0.677326115	0.8530237	0.8196087797	0.7777523	0.6592353	0.2586908	-0.09149648	0.0614947	-0.1515279	-0.0053799381	-0.168548	-0.0259970316	-0.3448055671	-0.0796185761	0.4213584981	0.5806253	0.3001289833	0.3810446	0.8142179	0.4325403	0.3240661442	0.8815525	0.825248369	0.7198276058	0.6935626502	0.4943995	0.5465332764	0.8946895841	0.4697268772	0.8049572924	0.293300489	0.6084073	0.5893384631	0.6501223	0.7694836859	0.8551623	0.3456349	0.7391541502	0.6494977178	0.7961449306	0.2066819019	1.0227768554	0.3241041	0.025334063
ECHDC2	0.09171727	0.5325082644	0.8555098	0.2017511	0.9852023289	0.9593408687	1.025097	0.9860925726	0.6622548	0.9409765	0.8959993	1.073971	1.170545	0.8462969	0.6163481354	1.394151	1.1885912119	1.4195177702	0.4921610453	0.8169014255	1.408258	1.464418776	0.7767186	1.771689	0.3937142	0.9678428986	0.8364123	0.4335102766	1.0862528859	0.6093752476	0.3745358	1.0356463325	1.130536008	0.7643766156	0.9222367886	0.7063048868	1.036388	1.3034502362	0.3931952	0.8065148975	0.9088384	0.316665	0.6123252075	0.2114013639	0.5224010764	-0.0057187891	0.8699547491	0.6157346	-0.2033321495
SDF4	-0.006483549	0.9256999365	0.4432412	-0.02615758	0.2653858703	0.2741574372	0.2813315	0.2718406448	0.2509661	-0.02672556	0.4326581	0.0177474	-0.01657448	0.3972372	0.0261079715	0.4905442	0.4769790392	0.0016121064	-0.0687698365	0.4352046515	0.3140891	0.3282514333	-0.1485642	0.3711101	0.3380238	0.6060776242	0.4707776	0.3901222573	0.2032937398	0.3812309596	0.1838043	0.1132967244	0.4322045082	0.4820487068	0.3956090588	0.284002156	0.7194862	0.2798287671	0.4924059	0.4627002258	0.4455712	0.3284209	0.7961964069	0.1728687858	0.4354546321	0.6713265148	0.4931180364	0.5323371	-0.0371977064
WAS	1.581978	1.8624436261	1.69504	1.892064	2.0560666292	1.8778432184	1.959395	1.2717333025	2.112135	1.460596	1.979655	1.688557	1.665984	1.806483	1.5229506227	1.717257	1.9395666723	1.7447243982	1.7024679564	2.1484817232	1.642897	1.8769098225	1.256394	1.851988	1.562487	1.709943882	1.806227	2.0646331669	1.1271515454	2.1198525155	1.890929	1.7602207508	1.7021180259	1.2850139888	1.9039614524	1.5396066775	2.121798	1.6709495606	2.064633	2.0199854413	1.744693	1.892357	1.5302672858	1.7996364384	1.7372572734	2.1378411509	2.216816858	2.996254	1.9291688525
SNRPF	-0.08288147	0.5343995728	1.363532	-0.1932688	0.427636866	0.359746787	0.488827	0.5443900853	0.3710355	0.2069597	0.7742109	0.409117	-0.06440088	0.7676575	0.7450480504	1.079926	0.8900339109	-0.0157940748	0.2408934748	0.5688971571	0.5595266	0.4775874023	0.8979639	0.6068269	0.4772651	0.4796932447	0.3919663	0.4680612129	1.1806573444	0.2112630683	0.123284	0.1625194645	-0.2969532612	0.3318721946	0.3186717451	-0.2162416317	0.298625	0.48556953	0.2504583	-0.0655383889	0.8623211	0.31436	0.5055899196	0.3557641315	0.5795517608	-0.3609432563	0.9742417974	-0.3216162	-0.7962586698
BBS2	0.8509249	1.0452851117	1.123127	0.8215936	1.3522775712	1.499848919	1.401562	1.4775344038	1.35766	0.8816195	1.360711	0.8028604	0.9816242	1.2807	0.8935516319	1.202686	1.6321833954	1.2227989348	0.9521104595	1.7550541437	1.560037	1.6292692056	1.912776	1.803807	1.79523	1.6887000438	1.161463	1.6460472677	1.358424532	1.1083734842	0.9811288	1.5517546717	1.6601675156	1.8416587816	1.6740154892	1.654870934	1.794332	1.9792084283	1.353728	0.7657020855	1.235675	1.162491	1.5003576989	0.947658552	1.5801469455	1.0792018296	1.5272615284	1.097018	0.7540843419
ATP5G3	1.408965	1.5175713716	1.745884	1.484229	1.4519276484	1.3567523787	1.379882	1.7214853894	1.436448	1.421435	1.553235	1.540532	1.613033	1.783693	1.6907480791	1.768175	1.7177767006	1.4948509386	1.5484870499	1.6640391877	1.660288	1.1369493515	1.984504	1.476636	1.757097	1.8460035965	1.64665	1.6717968934	1.9095002431	1.5959223811	1.692437	1.7858823503	1.6154256774	1.9829562106	1.7605922441	1.6598423279	1.714005	1.7032368671	1.39248	1.5920600097	1.784919	1.648673	1.9867958577	1.6617727455	1.6609269133	1.3965814776	1.7627939262	1.202961	1.5917688938
XAB2	-0.02328121	0.7397190686	0.1689584	0.005345061	0.4125458822	0.0361685815	0.2984519	0.3288428903	0.5417699	-0.2003765	0.6345775	0.0462044	-0.03083491	0.05149058	0.0429169318	0.3352555	0.4698563552	-0.4510990462	-0.0457530813	1.0315381534	0.4007524	-0.0260111228	-0.0006398752	0.4966349	0.8638927	1.1171243093	1.193431	0.6458394326	0.5567033322	0.6140042536	0.1429039	0.7316506747	1.1009698008	0.5139753794	0.5265718359	0.3707830123	0.7942029	0.4493899183	0.9006173	0.3237367358	0.4261184	0.507753	0.7810877668	0.1603495623	0.6865932858	0.7445611633	0.9756305968	1.01686	-0.0364595115
SNX1	0.3525343	0.4161218533	0.8864348	0.3346586	0.6200809639	0.6307714896	0.6074	0.8052768102	0.6168572	0.7461058	0.8620486	0.4193608	0.5569767	0.6300539	0.3553139132	0.7387808	0.8244834984	0.4852891041	0.463841178	0.7413972167	0.6932353	0.689482677	0.5272041	0.6671181	0.7711539	0.6843826253	0.726328	0.8206888459	0.2663304862	0.7741756853	0.7424684	0.6913937952	0.6009261433	0.6228283371	0.764328828	0.52098622	0.5106531	0.5786766543	0.6271461	0.5836092392	0.4652775	0.6645936	0.620628366	0.5112559953	0.7315092406	0.8134657198	0.6241675231	0.4671464	0.2385762229
HERC2	0.2108433	0.3569962048	0.8360552	0.3503001	0.5571952583	-0.0321623567	0.5483737	1.2504582098	0.6184498	1.226816	0.8783695	0.8858147	0.343636	0.8228145	1.1798245026	1.283706	1.2251407549	1.0579446061	0.5327427722	0.997146958	1.002161	0.7914972326	0.7105557	1.343333	1.395121	0.6675053278	0.4097669	1.5008100735	0.6158402097	0.5606329375	0.2671	0.365168745	0.8947138271	1.021336953	0.5406151883	0.5944868892	0.7870882	1.2677984308	0.7576381	0.7149651079	0.28089	0.583675	0.5119972782	1.2190197435	0.7163199669	0.2307249893	1.5176382419	-0.2527208	0.1749021265
ZNF211	0.1702825	0.5120963694	0.8318653	0.1070912	0.635264924	0.7665572319	0.5429495	0.665536366	0.6565327	0.2354334	1.217449	0.5792382	0.277322	1.164996	0.4074360515	1.117585	0.8793593286	0.736605874	0.2030223787	0.7765127874	0.6738785	0.8453393017	0.3148691	0.766138	0.4585519	0.3766423882	0.780704	0.3107862067	0.7551765714	0.7254109438	0.4798038	1.1192148741	0.7060960495	0.4006793851	0.7608822028	0.1836261309	0.4706527	0.9166271039	0.7041176	0.601755634	0.9558537	0.6006224	0.2195931361	0.7006460224	0.5392221626	0.6223880772	1.1743260518	0.2007549	0.1795637023
CD59	0.6100666	0.5105702746	0.2498254	0.551542	0.4678799186	0.683994698	0.7513125	0.4183572215	0.686752	0.7606437	0.9431884	0.6970624	0.5661581	1.076038	0.7587411613	0.582311	0.3907351084	1.2825595831	0.667295716	0.5025007749	0.3951945	0.8791007418	0.4150774	0.623032	0.4301335	-0.0337565439	0.21188	0.5367665048	0.6411875449	0.6532296521	0.6681703	0.3624744617	-0.1202331674	0.5662458502	0.4167529397	0.5236910518	0.2452206	0.2870357562	0.8131441	0.6598917446	0.2555167	0.680403	-0.0830034329	0.0668595721	0.4217832586	0.7379249326	-0.0848420418	0.485503	0.6878588607
LCOR	0.5191809	0.5645283548	0.9829399	0.7980828	1.7737665146	1.7233074698	1.876263	1.6244547846	1.514396	1.909333	0.672847	0.6235363	0.4704073	0.2894044	0.3197338761	0.4409019	0.4290971081	0.7358443788	0.3429545553	0.6096635055	1.492302	1.8266734989	1.090977	1.649952	0.4373162	0.7073324201	0.392259	0.7661005891	0.591328835	0.8337652274	0.7416201	0.5091097872	0.604840361	0.8173744751	0.9032757478	1.0878830891	0.6105683	0.8661321654	0.6044109	0.813673796	0.68671	0.668284	-0.0322592071	1.097519253	0.7194454607	0.6797931295	0.5960338455	1.120363	0.667859849
CCDC17	0.5707006	0.206818375	-0.1671947	0.4664917	-1.2723173476	-0.1118697749	-0.3073043	-0.1578748587	0.1996334	0.4050338	0.1714245	-0.02900483	-0.1360517	0.135223	-0.1702367622	-0.2623305	0.0335997192	-0.0020684069	0.0913281253	0.2029569645	-0.1939899	0.4988018021	-0.1948894	-0.2582749	-1.479025	-0.1537892896	-0.2550291	-0.3586412126	-1.1425321444	-0.3886082343	-0.1970056	-0.5462615212	-1.0954455426	-0.4754638187	0.0492350309	-0.1454661142	-0.4855504	-0.3078447206	-0.08322536	-0.1161697068	-0.3899808	-0.2719046	-0.7342259529	-0.6759538195	0.3915741388	0.5359335788	-0.434497602	0.03978288	0.4972481204
ARHGAP9	1.973453	2.1674950178	2.546564	2.112834	2.5599278775	2.668962215	2.167495	2.1407699888	2.595135	2.832618	2.333147	2.100911	2.058437	2.099214	2.0242252315	2.294424	2.5934845823	2.3986990929	2.1881561833	2.5652256986	2.311303	2.5779001293	2.138968	2.289607	2.408588	2.5345981983	2.277117	2.4473137796	2.3983263162	2.5310970439	2.45822	2.1778417105	2.0867256347	1.9499184568	2.3687020896	2.6319754292	2.320543	2.0922962741	2.57713	2.4924638132	2.683468	2.433577	2.2278410247	2.2150105629	2.4085879957	2.9513811585	2.4437218165	2.470369	2.4131939536
LYAR	0.2186976	1.103411432	1.256646	0.3031592	1.1994411911	1.1011271595	1.362512	1.0456109257	1.164764	0.6574783	1.626136	0.6557772	0.443833	0.8596479	0.622215286	0.68315	1.3871486995	0.3687156099	0.3833415855	1.9504680809	0.9741563	1.4965506288	0.4179716	0.441273	1.24407	1.4543865115	1.22149	0.9613381103	0.4776291013	0.7728971638	1.041774	1.1287966209	1.3692542142	1.6590714862	1.135695157	0.7063089464	1.002295	1.3630467825	0.7749738	0.6814175938	0.4422295	0.8340746	1.4391321685	1.0061752931	0.9473721012	0.3195569632	1.1071798767	0.8986614	0.1154771266
PTGS2	-0.3927372	-0.1952717956	0.4579279	-1.416446	0.2512509345	0.5034735703	0.2500708	0.1299914113	0.7613652	0.5943942	-0.03193102	-0.2623623	-0.6434092	0.2776492	-0.1159565286	0.7137779	0.4880129624	0.0582528292	-0.1274924893	0.3639630539	-0.3562701	1.0584906879	0.09971132	-0.2834187	0.348951	0.2865239395	-0.1822592	0.1451718283	-0.4411433501	0.3849685073	0.8014538	-0.892331325	-1.5367165525	0.3126920524	0.6166750356	0.4940382432	-0.5695907	-0.9195419604	-0.09545202	0.5173479838	0.04396665	0.05947849	-0.153983935	0.0858807645	0.5035770106	0.7456071985	-1.2990312375	-0.1588386	0.1971951732
RNF141	-0.09559521	-0.3538622128	-0.08998515	-0.1274396	0.2410491948	0.2271561297	0.2032446	-0.2637296453	0.2607829	0.2518992	-0.09248251	0.01638424	-0.2284062	-0.1918608	-0.1366643628	-0.3278295	-0.1927736044	-0.0836250103	-0.0300492713	-0.2904450653	-0.262834	0.331557626	-0.1885151	-0.2368524	-0.0287339	0.0226200892	-0.2769981	-0.3026850056	-0.1589998572	0.0536797743	0.3486724	0.1860234718	-0.5371068185	0.26008928	-0.0960758029	0.4272594399	-0.4375143	-0.3983225977	0.0298545	-0.1577497898	0.1348863	-0.179124	-0.5642729002	-0.3908853497	-0.056453154	0.4947540493	-0.2505663371	-0.305865	0.0778396114
ATXN1	-0.09003249	0.0447994606	0.3858366	0.06200002	0.9599318886	0.8509267055	0.8804191	0.7856782607	0.8736043	0.9114633	0.3046067	-0.1866762	0.0235897	0.05163442	-0.2253099201	-0.1290197	-0.1715312457	-0.0189507793	-0.25165538	0.2721720477	0.5808547	1.2069870455	0.3149777	0.3945634	0.1086551	-0.1652284898	-0.03101714	-0.2953261738	-1.0059356517	0.4758314115	0.23815	-0.2423094557	0.1343425184	-0.0304467181	0.2782981056	0.3485131442	-0.09484625	-0.1334904745	0.2238035	0.1556357882	-0.2317072	0.1322217	-0.2361454699	-0.0233938465	0.0045263544	0.1473023486	-0.3743237521	0.307574	0.20840749
FIS1	2.845749	2.5164681759	1.99037	3.119749	1.9048285338	2.1145990113	1.984164	1.7205573339	1.272388	1.869392	2.084499	2.713048	1.661966	2.898578	3.1798292189	2.857546	2.1099309224	1.6689444075	4.025304219	2.0206558086	1.932115	1.6890467978	1.678382	1.505224	2.740463	2.497502884	2.559919	2.0396671318	2.5504412576	2.3170013697	2.597542	2.4034712752	2.5996505015	2.3771130567	2.7693659865	2.3190536812	2.595286	2.5717232621	2.536175	2.2977067383	2.815712	2.78593	2.8890921073	2.7693659865	2.1767015394	2.6455198328	2.4024941479	1.853175	3.0292260085
AOAH	1.915485	2.1263746155	2.297655	1.949959	2.5727474272	2.3737508422	2.483191	1.9499593309	2.365556	2.100231	1.807863	1.968453	1.863764	1.660159	1.702690651	1.662212	2.4043839833	1.970287615	1.7835584278	2.0267279491	1.95967	2.869708664	1.573395	1.843288	2.155593	2.1441250294	2.13509	2.0196721887	1.5272145887	2.1856233313	1.902726	2.153467876	2.0957217743	1.8039969323	1.8612336776	2.3251103371	2.136156	1.61826543	2.075071	1.9596987816	2.12804	1.811913	2.519640274	2.153467876	2.1508903105	2.0729980276	2.0327962332	1.928078	1.9613010415
C5AR1	2.457276	2.6913614834	2.119287	2.586046	2.7169240819	2.7540739607	2.672671	2.0021414976	2.861435	2.348137	2.807684	2.538083	2.501955	2.473698	2.4243124965	2.542315	2.5800844961	2.2457805699	2.5847956198	2.8276734193	2.006539	2.6961131572	2.183176	2.321011	3.143072	2.984602192	2.747	2.6685539504	2.4571939374	3.1525555062	3.185935	2.8786911052	2.554718571	2.9744371161	2.8051417053	3.1006833	2.713783	2.2585086312	2.939825	2.9658249461	2.846266	2.913586	2.5133327716	2.7547798325	2.8051417053	3.1225639722	2.7371710659	3.002121	3.3348571089
FASTK	-0.1164063	0.2450426357	0.5109352	-0.01296276	0.3744355658	0.294040741	0.412255	0.3378755498	0.2382237	0.2604246	0.1174241	-0.06431548	-0.1053775	0.06750376	-0.0691978677	0.01072619	0.2600025662	-0.1718316351	-0.2119743304	0.2901157036	0.4765326	0.2506625789	0.4014228	0.400572	-0.08293791	0.1268709918	0.2598788	0.0514065584	0.6908630975	0.1325441276	-0.1340937	0.2559884119	0.4384787832	0.1731980343	0.2876075297	0.0819303602	0.2319621	0.2676467787	0.3982914	0.1208073474	0.551102	0.1298507	0.5431746826	-0.2381417716	0.2725064633	0.1995463756	0.5852101916	-0.1048993	-0.149797277
RBP7	1.817065	1.8219551374	1.880648	1.912176	2.332937974	2.169217498	2.179013	1.4130348544	2.547428	2.157218	2.123324	1.699606	1.369948	2.30621	2.0559223803	2.513527	2.1370060014	1.6177397576	2.1963041201	2.3735627478	1.393984	2.0959053124	0.9805804	1.158998	2.563991	2.3192197393	2.304345	1.978757603	2.7586831809	2.0864073326	2.324931	2.3904407557	1.4759806194	1.3626626236	2.0587519741	2.5020329738	1.579017	0.3009418145	2.267458	1.7166077298	2.589009	2.145042	2.2129774626	2.5132302112	1.8140070439	2.8768647763	1.810355306	1.848076	2.5004746076
TBP	0.7311706	0.9066121428	1.374403	0.6038498	1.2269222926	1.252983878	1.209959	1.1268049029	1.170124	0.8983432	1.625404	0.9699646	0.8335316	1.356365	0.9744206812	1.506783	1.4195488415	1.6168742418	0.9034552647	1.3239328224	1.328075	1.1515249713	0.9733432	1.281299	1.22494	1.2003754226	1.108555	1.15975389	1.3407563074	1.2146358151	1.171126	1.2374382684	1.4673555576	1.3530357907	1.1789495513	1.3732747282	1.141962	1.5434219838	1.113053	1.1899202835	1.193722	1.501938	1.0560972763	1.428158449	1.2576452479	1.1991726863	1.1929197406	0.9357143	0.6536033444
BLCAP	2.283796	2.2010666283	2.650388	2.161594	2.6887170154	2.3865270822	2.68776	2.663714572	2.54771	2.173898	2.953197	2.748526	2.246354	2.716964	2.3238014866	2.826516	2.8411982341	2.7967167017	2.2272359312	2.6153203432	2.600964	2.3974781302	2.378955	2.738055	2.971301	2.8777158179	2.900711	2.9329089604	2.8045123782	2.7479389282	2.677068	2.8299652101	2.9514131894	2.9154131659	2.6476305252	2.8574925412	2.751863	2.9378767118	2.547893	2.8299652101	2.717837	2.747939	2.6543578363	2.7809362897	2.8824361047	2.6159150117	2.637951378	2.073473	2.1890572543
PAQR6	-0.01389032	0.7661913892	-0.3830062	0.1340949	-0.0825074473	0.1994109681	0.1855515	-0.715484862	-0.6826435	0.3839039	-0.612327	0.002605981	-0.02934523	-0.5816216	0.4017592354	-0.4459242	0.0298338369	-0.1893798687	-0.1132291144	-0.3977083561	-0.4616178	0.1101256186	-0.04436243	-0.006155649	-0.2672602	-0.2392756646	-0.4358715	-0.2521755403	-0.1525831245	-0.0844369335	-0.6818305	-0.8814816901	-1.0133109872	-1.1023436936	-0.1658172006	-1.3616103538	-0.06060583	-0.4241074976	-0.5268995	-0.7292844276	0.1284536	-0.715117	-0.4082428537	-1.1543984503	-0.1691210207	0.7986722591	-0.541580148	0.0632709	-0.0462719217
RAD17	0.2479427	0.4530880956	-0.02490804	0.2224693	0.0673385855	0.1534902907	-0.06546993	0.2111258793	-0.2201235	-0.0229697	0.2346512	0.6646557	0.4581818	0.3436325	0.4166011225	0.2287368	0.2434805008	0.6702517583	0.494587381	0.077792709	0.1475856	-0.1457064612	0.238498	0.2119302	0.195467	0.3220001197	0.4030739	0.2464276921	0.6845142081	0.1407403714	-0.05030126	0.2278829928	0.4418154382	0.7149977868	0.2697354516	0.3258551369	0.317445	0.7831844105	0.2896282	0.356489316	0.4024594	0.4066504	0.1568425988	0.4718180614	0.4079875053	0.1407403714	0.6543020383	0.1949506	0.1684467539
ZNF467	0.522617	0.7825192431	1.66425	1.082868	0.9870159107	0.4646166431	0.8207756	0.581309695	0.7450166	1.25012	1.437614	1.001135	0.8324157	1.985709	0.9869125714	1.573983	1.6199691664	2.6471574714	2.1106836605	0.8697357968	0.60792	1.4764352406	0.6500679	0.8373067	0.8861697	1.3677571373	1.130301	1.0735513092	0.0546462061	0.9165315006	0.7520062	0.7351598735	0.1892976405	0.111831284	0.6423499568	0.8507458881	0.6309622	-0.6763033756	0.8744882	0.9665458065	0.950547	0.6193541	0.9280886946	0.6841736858	1.0998968191	1.611266974	0.6387665046	1.012227	0.9276514066
TRIM33	0.5441162	0.3970824575	0.961676	0.5423926	0.8834001775	0.8387667985	0.8411219	0.7190799636	0.9673898	0.6429481	0.8848732	0.5132052	0.4953952	0.7637409	0.5877816218	0.8857784	1.0915179594	0.5686177633	0.5554688895	1.0746370381	1.010065	0.999505735	0.6131398	0.7912748	0.6915942	0.557734993	0.4709314	0.6365010277	0.4382384197	0.7477096357	0.8421172	0.6365010277	0.5526565317	0.6488452654	0.644900098	0.821544775	0.616818	0.6031554752	0.7132901	0.7341416206	0.6257994	0.5249863	0.3215664532	0.6541378993	0.2969394356	0.717206631	0.4781542616	0.5517579	0.6497229435
MRPS18B	0.4580758	0.9599546622	1.03505	0.4337708	1.221095366	1.1689696655	1.217579	1.185874028	1.22019	0.6948729	0.8035233	0.4468814	0.4718719	0.7645265	0.6266715745	0.7549995	0.6885450112	0.1758431755	0.393862386	1.0416845227	1.164311	1.0097273564	0.7959182	1.226873	0.9156951	1.1876115539	1.216727	1.1007900102	1.4749538757	0.7829129445	0.9281859	1.0483158415	1.2550909345	1.3378332722	0.7569675614	0.8442258755	1.177734	1.399909204	0.665797	1.0161640011	0.9237257	0.8706451	0.9181265768	1.0362768624	1.1897037411	0.4593847317	0.7117670475	1.027886	0.2637780455
RPS15	0.8092263	1.6441678324	1.649893	0.9415987	1.1245247195	1.0173144391	1.215258	1.1732763738	1.10087	1.028619	1.674034	1.418165	0.9222928	1.658594	1.9270662036	2.017192	1.5223142662	1.0712642588	1.7206715502	1.3269395742	1.251106	1.2774368347	1.675264	1.408275	1.120754	1.2167964496	1.130596	1.0533117429	1.5800585807	1.0869082275	1.051783	1.3392524954	1.4484720183	1.0460029424	1.5693970672	1.079845898	1.750807	1.1998863873	1.33866	1.2077397698	1.122276	1.139877	1.2318329194	0.9616606256	1.0848713239	0.800842676	1.0854645577	0.6799511	0.7771580542
SLC11A1	0.4423546	0.1468602764	0.7417967	0.553612	-0.2861329755	-0.0523732981	-0.3893084	-0.0002667792	0.5297753	0.5160027	0.8035481	0.3667996	0.388521	0.720289	0.1777936128	0.7849099	0.5586262849	0.7215157816	0.5687172634	0.457027076	-0.07043227	0.8696685323	0.009911555	0.09381715	0.7094405	0.6323539677	0.6004908	0.1050817133	0.1771800097	0.2371895761	0.5838528	0.3904673071	0.0112598314	0.1581357423	0.4709169566	0.1142026131	0.5999308	-0.4384752949	0.9249553	-0.1432164276	0.3668817	0.7529766	0.356907379	0.2285918239	-0.0041774469	1.2305642083	0.1467256107	1.045179	0.7199406439
GCA	1.672168	1.8317227944	1.748807	1.632542	2.1764191389	2.3605616983	1.914629	1.4180756167	2.371368	1.905276	2.273486	1.467702	1.433699	2.403412	1.639848956	1.929288	2.1951032103	1.6506047415	1.867014038	2.0708788699	1.688497	2.1358814286	1.64308	1.398247	1.960613	2.0532086481	1.563043	1.6240875544	2.0662146082	2.2749794055	2.390122	2.3427512964	1.5666610489	2.3021645522	1.9514676537	2.6169520607	1.552694	2.2024084316	1.934887	2.4786126305	2.079091	2.331581	0.6581976231	2.2536396304	1.620546728	2.1795995018	1.5825502211	2.039361	2.1978964575
KIAA0319L	0.7082266	0.5302572242	0.4292511	0.5782884	0.908440309	1.1343180551	1.076242	0.3628126985	0.9673	0.9105866	0.7781882	0.4030119	0.4598379	0.3439391	0.4850351906	0.5662591	0.5507403006	0.6491699516	0.5500286726	0.9439892567	0.5019313	1.2908167941	0.5008092	0.3869451	0.7305515	1.055138276	1.137678	0.7335729483	0.5125340028	0.4928274335	0.7204236	0.639998373	0.4395800523	0.4817048581	0.572511635	0.7736777823	0.462983	0.1691806066	0.9989566	0.8889558762	0.9388244	0.9187537	0.9758855566	0.8618757463	1.0024761032	1.1815854198	0.614232971	0.4115537	0.9313190228
AKT1	0.9518286	1.963487885	1.505425	1.136829	1.4666815138	1.5391294234	1.427447	1.0056813233	1.324214	0.9553796	1.487616	1.710758	1.007764	1.967753	1.1029969984	1.689026	1.5289271752	1.33373249	1.4178062261	1.4662334498	0.85797	1.5771631282	0.7078483	1.351712	1.843083	1.7238974251	1.809525	1.9952941664	1.2663143546	1.8573114588	1.557616	1.4857917017	1.7217959714	1.4974165378	1.7939490581	1.5415740754	1.3918	1.4772801737	1.547507	1.8179703763	1.984684	1.714194	1.934753558	1.6511867107	1.5249471179	1.9704345559	1.6032376022	1.363924	1.0544443449
PGLYRP1	0.8498231	1.2738171875	0.1441074	0.8661303	-0.1436672432	1.2191071771	1.028285	-0.5371996571	0.9774899	1.499577	1.131336	0.5317818	0.5785894	1.178078	0.6297874275	0.6160107	0.9689538486	0.133116083	1.4049413741	1.0907040011	0.07664548	0.9245436577	0.4223666	-0.3057157	1.00407	-0.0743693905	-0.2660707	0.1645340812	0.9682920651	0.6597438945	1.088654	0.4577141605	-0.8909236194	-0.3405024835	0.697375082	0.7557033325	-0.138241	0.4718239236	1.966823	0.8412363396	0.9980678	0.6207738	0.6320766201	1.0617054858	0.613889293	1.8982179165	-0.3582711645	0.3018902	1.9560716762
PRR13	2.116023	2.3181945308	2.576095	2.223537	2.5352414266	2.579226777	2.567795	1.9574653349	2.453187	2.12457	2.646748	2.343203	2.25698	2.712178	2.2706063917	2.581804	2.4669906857	2.7304913908	2.3422810414	2.5389641196	1.935915	2.5016850065	2.058631	2.218147	2.133702	2.4625658165	2.318056	2.4754112005	2.1527794429	2.4232486776	2.206804	2.2872360844	2.1931354174	2.4129433976	2.3418032459	2.3139721715	2.163322	2.0931418768	2.163322	2.1811170604	2.203283	2.33247	2.0659104966	2.1580302918	2.3661096185	2.4521886229	2.3752448954	2.969325	2.3086001854
DHPS	0.8218461	1.3530452639	1.256512	0.865509	1.1429166829	1.1251460954	1.159633	0.9812954544	1.114838	0.5735042	1.514248	1.120875	0.8706602	1.115741	1.0743706549	1.341568	1.1797280401	0.8333062963	0.8129861664	1.4277616121	1.229991	0.8430569405	0.893838	1.443731	1.24335	1.0632719607	1.178743	1.0997771488	1.0126916563	1.0325278864	0.9558752	1.0776573006	1.1846813764	1.1289164521	1.0897493263	1.0347699079	1.396327	1.2087236162	1.257726	1.3525081928	1.081573	1.120533	1.2265820019	1.2148577843	1.336510408	1.2027653481	1.0221968332	1.329167	0.7252922024
TIAM1	1.148737	0.9036492141	1.560711	0.9430309	1.1661079812	0.4643731273	1.017837	1.5506226073	0.8513455	1.044462	2.296274	1.066631	1.48645	1.299048	0.9396407631	0.5537987	1.2121943769	1.0820583611	0.8609342508	1.3468019075	1.508506	0.8166551429	0.9591807	1.432524	1.334702	1.2970103473	1.386849	1.7359283661	1.6913111507	1.4023490408	1.441015	1.8825889157	1.6337140185	1.3490591337	1.3484111738	1.5081191956	1.497968	1.4871594029	0.880903	1.5454731308	1.105058	1.627629	1.6192401128	1.7329349111	1.6346545852	1.2455973889	1.3180720155	0.9696506	1.0086945764
CFLAR	0.7591901	0.941652761	1.421394	1.074843	1.5361783771	1.4057253647	1.611328	1.1067638155	1.540573	1.905943	1.482681	0.9575034	0.8973214	0.9366733	0.6421433029	1.047927	1.1613919417	1.5427046326	1.004116997	0.9775530179	0.992388	1.9465240828	1.109753	1.224105	1.534381	1.2799430719	1.014507	1.0801333488	0.2792707627	1.5752498947	1.51512	1.012114678	0.6785765648	1.0809398234	1.2936051096	1.4616471216	1.302739	0.7390409593	1.249152	1.3345067247	0.9111112	1.349826	0.9068098743	0.9697020827	1.3851553455	1.7422350874	0.9296691626	1.613696	1.2618833261
PHPT1	0.01108394	0.771179439	0.4596632	-0.05340806	0.5312339258	0.5450914629	0.7007142	0.4588077702	0.4528092	0.5443962	0.3629315	0.1672343	-0.02293623	0.2018083	-0.0147540437	0.3516935	0.4550247291	-0.0653509983	-0.0623573203	0.4114509308	0.5839311	0.4252564783	0.1587901	0.3801902	0.2041648	0.2582732324	0.6965248	-0.0420845967	0.5524274024	0.3296671572	0.3272648	0.5732702927	0.6586334857	0.3801329658	0.5820616857	0.1815389714	0.6706746	0.3928300467	0.6697895	0.4946342647	0.6848593	0.4075976	0.6715858714	0.5529085645	0.2946168923	0.1508227693	0.8682591295	0.3384829	-0.3224066259
FEM1C	0.6003854	0.5236821132	1.120503	0.4538732	1.1181393022	0.7474775396	1.126267	1.0697248621	1.213735	0.750693	1.059417	0.5063308	0.3015709	0.7146799	0.6196236774	0.7564215	1.0731930884	0.5415582427	0.4278343877	1.149657379	1.053263	0.5300469367	0.3798975	0.4940599	0.439317	0.6721846677	0.5637659	0.8763230559	0.593022187	0.7936996368	0.7913909	0.9444372319	0.3884543895	1.1390915812	0.8659534237	1.2990590608	0.1833751	0.6681810313	0.6711245	0.4645344872	0.8592509	0.7579185	0.6434724052	0.8641767114	0.5496916845	0.8475515625	0.1088833654	0.1156771	0.8223833183
TMCC3	1.307481	1.1725833952	1.000361	1.331278	1.445086824	1.9190045477	1.734057	1.1355799283	1.656243	2.124534	0.8613506	1.258752	1.112615	0.6947132	1.1381891227	1.140156	0.8602853128	1.1669699016	1.2941710983	0.957942246	0.9340951	1.2371617756	1.031296	1.384736	1.767317	1.6694860095	1.435948	1.4156647198	0.554100195	1.5043600802	1.652544	0.5760133501	0.6101518529	1.2077902257	1.4166513928	1.6713803706	0.8711662	0.4003172519	1.346864	1.1648343975	1.18046	1.482477	1.217916684	1.3346818966	1.100942024	1.8087324897	0.8637820965	1.338886	1.50730088
CCNL2	0.9201114	1.2692911345	1.128895	0.8852137	0.9807906908	0.8421849206	0.8805389	1.0255824531	0.6692261	1.180182	1.122422	1.184579	0.9933204	1.343854	0.7162191623	0.9361852	1.1403935803	0.7472843395	0.9377277476	0.9969365484	1.148319	1.1050300613	1.133311	1.274041	1.245661	1.3631270777	1.578684	1.5392379618	1.6911469959	1.1223941338	1.021491	1.218807367	1.5392379618	1.3752224746	1.3795412854	1.1120015719	1.218807	1.3370972251	1.236793	1.0879306957	1.285158	1.033592	1.267204226	0.8572432078	1.1464225993	1.0997370075	1.4217562319	0.9845292	0.8859915305
RRM2B	0.8604327	0.4747454548	1.096475	0.9324433	1.8653641407	1.9476522814	1.402458	1.5052254072	1.857272	1.944374	0.5448197	0.510737	0.5520284	0.5001886	0.5755838556	0.4031156	0.3785144701	0.5367789379	0.5629991738	0.4650964344	1.408697	1.7988848681	1.150531	1.393928	0.06008984	0.2534062229	-0.3210661	0.6085949287	0.7891810995	1.2320737998	1.202106	0.5770060795	0.3006059398	0.4535686293	1.1770654735	1.5726922507	0.2498157	0.737694011	1.181163	1.3087368227	1.11432	0.9078742	-0.5216726958	1.1149585997	0.658125253	1.3676374823	0.389891629	0.71767	0.9699639197
POU2F2	0.5106118	0.6162965293	0.2922106	0.2641385	0.5065524237	-0.644007439	0.4051247	0.5211350309	0.1725727	0.2157846	0.4982839	0.1622775	0.2037044	-0.05951405	0.4040725971	0.07226673	0.352996111	0.0991225956	0.1083798082	0.2915848749	0.5685136	-0.0183593009	0.09079379	0.4963635	0.6473307	0.5026725846	0.7579316	0.706953648	0.2726850904	0.5611751198	0.6404611	0.8446831689	0.9158443525	0.569566616	0.4193287176	0.5327456815	0.613344	0.5808211537	0.5347295	0.5166496697	0.4546836	0.6197405	0.8704860273	0.6343332689	0.4687659282	0.4775963493	0.5357554592	0.503868	0.0906080897
FBXO38	0.9027357	0.728930131	1.038307	0.8257522	1.54550451	1.5182189132	1.440622	1.3409849918	1.444888	1.509945	0.9265769	0.7363541	0.8074664	0.6457273	0.7008635998	0.5717159	0.577791848	0.7960680787	0.6918424255	0.692856772	1.196837	1.2998205102	0.9950405	1.130538	0.7228493	0.5830544606	0.749222	0.6777801032	0.5672228921	1.1641570355	1.110032	0.6809212133	0.7557367441	0.9230647489	0.8969379053	0.9191617496	0.8420516	0.8457025228	0.4282157	0.8880896135	0.4203025	0.8357234	0.4992487254	0.8700688026	0.626983083	1.1624186438	0.6929299446	0.9449215	0.9975903479
RAB24	2.161223	1.9347465343	2.592376	1.968605	2.3248923872	1.9804864168	2.288686	1.9066040833	2.431868	2.542113	2.372622	1.782489	1.8571	2.222235	1.8885213255	2.543967	2.5218634409	2.1316685199	1.9731625063	2.3492807881	2.284776	2.2510531506	1.795132	1.78911	2.497943	2.1688798275	2.217475	2.2736995484	2.2828549596	1.9085603552	2.078974	2.1664620842	1.79826324	2.1573677549	1.9364313933	2.6335809675	2.33797	1.6513571957	2.365949	1.9176890012	2.335537	2.010819	2.0840398079	1.5955983681	2.0694502431	2.575837342	2.2718696029	2.077884	2.1523414555
U2AF1L4	1.096967	0.6308237887	1.073418	0.8017301	1.0752675319	0.4300884092	1.15423	0.8950686932	1.200165	0.8016613	1.610054	1.907866	0.8751891	1.7119	1.4879212163	1.865475	1.1783582614	0.6679408234	1.2595064526	1.7630998753	1.180836	0.4049844644	1.091819	1.345141	1.261319	1.2068269214	1.401774	1.073028334	1.4122170579	1.6266412111	0.8380339	2.0835181603	1.233982169	1.1229060559	2.1620082361	0.9393931458	1.413013	1.1010675887	1.691724	1.098909119	1.820758	1.16281	1.6003005399	0.8163563878	1.1486232278	1.0978101156	1.647709783	0.625644	0.4828317289
C1RL	-0.08949968	0.1056397185	0.4219099	-0.01921232	0.3052487475	0.2280938469	0.4165586	-0.3708188949	0.4637959	0.639095	0.5325365	-0.01430606	-0.08114157	0.3300914	-0.1877711142	0.6098296	0.6460328568	0.0317703147	0.0626549714	0.4638786949	0.1131063	0.6387333985	-0.3827836	-0.08084225	0.5943908	0.0580760122	-0.3843339	-0.019434129	-0.3811089356	0.5986322434	0.3025219	-0.034262609	-0.0981778075	-0.0709028531	0.1404449548	0.2367926667	0.3117246	0.0584214867	0.249949	0.1717912473	-0.1406008	0.1419904	-0.4390542401	-0.0285499711	0.0675858743	0.9374226964	-0.2240274167	0.7962533	0.2506859867
NIN	0.0747517	0.0025288302	0.3128788	0.09592308	0.4275303962	0.443011947	0.4605585	0.2279461806	0.434138	0.5829365	0.4965421	0.3570514	0.02211638	0.1155683	0.0370773023	0.3023558	0.4435497098	0.6189697428	0.1756014021	0.5125037998	0.5925927	0.5765197115	0.1300633	0.5170709	0.5710599	0.2648409945	0.2955747	0.424738903	-0.0387581056	0.2326576919	0.618767	0.2864374601	-0.0738846617	0.2648409945	0.2938286654	0.4156716035	0.3283451	0.0786161713	0.3769956	0.2938286654	0.1422851	0.3511039	0.1325922465	0.1985571246	0.0170998017	0.6527314461	0.0512295411	0.3847218	0.2379825481
CYB5R4	0.3001616	0.4626560686	0.8452237	0.08463894	1.0317131495	1.2105362838	0.9387347	0.1546938252	1.048205	0.6713035	0.8163375	0.4422476	-0.0279465	0.8527487	0.1472853984	0.5164139	0.3072296142	1.052049874	0.3063521207	0.7524905341	0.4618108	0.9125348788	-0.02352023	0.08678197	0.6390718	0.617007487	0.2145003	0.1919297241	0.7814378104	0.5028903407	0.8817487	0.4796202775	0.1961693752	0.6098257609	0.1107874029	0.916321723	-0.1077968	0.1443819077	0.5410156	0.721210389	0.6090456	0.8375815	0.1608317567	0.44678543	0.3083838895	0.9930864142	0.0736371818	0.3344033	0.4666368237
ATP5D	0.8631048	1.9126080127	1.264065	0.8392201	1.0069860524	0.8564580414	1.030259	0.9032555686	1.091337	0.6622677	1.21786	1.263549	1.21072	1.234855	1.2637176942	1.22238	1.3160634603	0.6248400864	0.8466661546	1.4220816202	1.15835	0.929309866	1.198802	1.188835	0.8818822	0.7397784424	1.225368	1.1914815684	1.0475486759	1.1278381166	0.9790123	1.0198808226	0.8290860127	0.8531845529	1.422664627	0.4338303789	1.182677	1.0562365974	0.99152	1.0817867241	1.256267	1.027345	1.6696791519	0.8539033154	1.2613887586	1.0080726852	1.568273176	1.280121	0.7587369054
KBTBD7	-0.3074901	-0.7459668199	0.2443851	-0.472576	0.6364561319	0.7233082444	0.5334981	0.5577714783	1.071351	0.9610531	-0.2858033	-0.5786061	-0.3063034	-0.2883443	-0.4089482324	-0.2105786	-0.3757232173	-0.5095245282	-0.3786715281	-0.393930173	0.4195341	0.8650564426	0.1081309	0.1061416	-0.09623509	-0.2433334223	-0.5428918	-0.1165619398	-0.0907407932	0.1610639064	0.3264743	0.0391589428	-0.5911569743	0.2635278997	0.117621261	0.6531890363	-0.9332766	-0.3153159609	-0.1032425	0.3128363022	0.1678469	0.2904243	-1.0843890115	0.3214848274	-0.2664192738	0.160105479	-0.2007463886	-0.481654	0.2919705098
CAPZA2	0.1639076	0.1567809248	0.6928118	-0.09283805	0.4995832835	0.7761272844	0.4784779	0.1207116034	0.6469598	0.2192715	0.6859533	0.297355	-0.2610128	0.864095	0.4234203163	1.110712	0.837329889	0.6320583199	0.4750246718	0.6762690359	0.2648779	0.4899571581	0.1065669	-0.2911095	0.1712508	0.770546396	-0.0004857615	0.0562776338	0.3040411489	0.4137324575	0.8250969	0.5238320324	-0.1231378971	0.6847999994	0.2311131418	1.1269149634	0.1445051	0.2279438313	0.2537798	0.3390994688	0.5510167	0.7122161	-0.2394132857	0.5492741772	-0.2791554875	0.6270823129	0.0886074128	-0.1181743	0.5449246898
ADAM17	0.1086533	0.0160600837	0.4507083	0.1993445	1.0673158219	1.0652580674	1.237982	0.5740076286	0.896477	1.54402	0.4907405	0.1104302	0.1351569	0.2845252	0.1494870057	0.3297238	0.5003423232	0.4172648259	0.2295602975	0.0137878234	0.266439	0.4719003724	0.3350262	0.5642686	-0.1323862	0.1488964194	-0.07567545	0.1441817602	-0.1217244784	0.5943772948	0.6285652	0.2899655465	0.3089792507	0.6309701701	0.3268167552	0.6459262533	0.04712648	0.422968472	0.2643718	0.2989782591	-0.02029738	0.7824476	0.0548782562	0.5346271352	0.0605552684	0.3778069178	0.2816580976	-0.02538756	0.2860719532
POGZ	0.2323509	0.1487398228	0.2341596	0.2446096	0.4881584483	0.2121445543	0.6338285	0.5979762018	0.4273796	1.059586	0.4379291	0.4192258	0.3234927	0.2735812	0.1941518618	0.373871	0.4613092172	0.5030957372	0.2404137203	0.1792054212	0.5182169	0.7308998146	0.6728969	0.7000039	1.063689	0.8119610377	0.87332	0.5762767092	0.589014286	0.3279997697	0.5454859	0.7488267965	0.5335056357	0.6008876626	0.6255233094	0.9089957048	1.0351	0.7907234144	0.3493294	0.335302771	0.3078032	0.4158845	0.4710380993	0.5805797918	0.4340988837	0.3475291486	0.3416765231	0.4386195	0.2988047303
SESTD1	0.05655329	-0.1641570759	0.04100084	0.002516967	0.3485450854	-0.2085942529	0.1123537	-0.2701124575	0.446029	-0.07647983	0.2987749	0.0837561	-0.03337472	-0.2467302	-0.0759480224	-0.08125605	0.3112037444	0.0566550583	-0.0923668495	0.1785721125	0.2338467	0.0185778191	-0.2359931	0.1021946	0.1466789	-0.228818485	0.0666848	0.6536939711	-0.7288354725	-0.110582904	-0.04295028	0.1606001448	0.6428384243	0.4588939073	-0.5575348278	0.2396385885	0.05474028	0.0795040931	0.1355306	-0.2858216839	-0.4390442	-0.07914751	-0.2407873863	0.3795623047	-0.0067124721	0.0221764298	0.1873475732	-0.01121546	0.0231911123
TRAF3IP3	0.6841621	0.91414722	1.475332	0.8551132	1.2481361955	0.9662052484	1.278462	1.3741111177	1.104468	0.7664459	2.20899	1.138831	1.577622	1.468769	1.6050159741	1.51709	1.7293648705	1.4975000448	0.8137685236	1.8976755108	1.855796	1.2457325342	1.366816	1.840581	1.57148	0.6174276801	1.562252	1.4365406119	1.8509788297	1.3233556244	1.071681	1.9131914039	1.7635402913	1.2676754839	1.3432498038	1.2699151532	1.54408	1.4917077091	0.9980343	1.2302300612	1.069169	1.11236	0.3518589689	1.2725830796	1.164779616	0.9515186359	1.220651147	1.153558	0.4587643385
TCN1	0.03744964	0.082248511	-0.4478056	-0.1113233	0.5016187839	-0.4378990332	-0.8363801	-0.4506350151	0.2345445	0.3793171	-0.4912416	-0.6332455	0.2851339	1.421348	-0.135016048	-0.3094266	0.3383891798	-0.3517416114	-0.0180940394	0.3007927966	-0.05114642	1.2325907764	-0.03885957	-0.4822761	-0.09371539	-0.0087649654	0.1359552	-0.4599182522	0.795360861	-0.3206035936	0.8233609	-1.0625978117	-2.2010558655	0.2716207139	-0.0056793973	0.1866534333	-0.7957	-0.2679217004	1.560008	-0.2042911107	-1.053237	0.3391682	0.2410193819	-0.1577919106	0.4527580164	0.9589229157	-2.0109218662	1.281023	0.737500724
ZFYVE27	1.047163	0.9332002752	0.9168155	0.9792048	1.179389782	1.272917395	1.121509	1.5371360225	1.190025	1.437625	1.297862	0.9715689	0.8832886	0.9790521	0.950704197	1.441115	1.4740036984	1.0113364711	1.0195521049	1.2936216791	1.429333	0.7281731009	0.7078142	1.431698	1.24226	1.1793587645	1.310999	1.5336192442	1.4507947316	1.3932799548	1.21846	1.2908074688	1.4849915235	1.3582709193	1.5589241954	1.1770937061	1.203979	1.2588750496	1.577555	1.577153281	1.777428	1.343576	1.2020322043	1.2283999115	1.5993207306	1.6200769803	1.7540561329	0.8425136	1.1124278244
CANX	0.2557048	0.2829231615	0.6256969	0.3780943	0.5895402355	0.1671955577	0.3195115	0.0902286028	0.5691771	-0.218874	0.7591861	0.2917001	0.3157562	0.5331647	0.2417524673	0.4709983	0.9890673541	0.3037792393	0.0437600411	0.6817002772	0.5797672	-0.0573963393	0.02780231	0.3798824	0.6450707	0.4756464385	0.4587185	0.3719766109	0.0184624336	0.5839852318	0.3764941	0.1487836806	0.4652520855	0.2091716901	0.2982167723	0.2080151574	0.4670603	0.319703673	0.1026932	0.219529196	-0.01695626	0.2763409	0.8540635999	0.2846838388	0.147670572	0.089051737	0.1143227642	0.9076066	0.3142240635
ZNF146	-0.4215552	-0.1978324187	0.437829	-0.3302301	0.8972523523	0.8160363331	0.7028182	0.8150362249	0.9641986	0.2922701	0.180431	-0.3690566	-0.2745022	0.2077382	-0.340587856	-0.1193392	-0.3992610927	-0.2416203107	-0.6619460168	0.3182668108	0.9903937	0.7224397724	1.026085	0.9223385	0.7113627	0.7379415448	0.4592532	0.4521153395	1.1388729353	0.5035801644	0.7726401	0.8666995124	1.0025372494	0.9435380236	0.2652343078	0.799376817	0.2301595	0.9120941302	0.1205513	0.4881558501	0.4001939	0.5414342	0.4820127867	0.808161996	0.5669186536	-0.2221457695	0.2459544099	-0.288957	-0.4867000612
RPL36	2.573587	3.3331374248	3.160871	2.554346	2.9060560225	2.7999554946	3.037357	2.9812053564	2.898783	3.113946	3.118973	2.718812	2.55805	2.690627	2.8379413205	3.147207	3.1213990233	2.523835603	2.7746680755	2.9815953145	2.936654	3.0096082987	3.684748	3.188669	3.047773	3.0597246226	3.093698	2.9409859443	3.3809909419	2.9192276995	2.703897	3.1779865574	3.2463592374	3.015693803	2.9192276995	2.7105707945	2.936765	3.2800311151	2.717383	2.9837760735	3.079375	2.924528	2.745869327	3.06640709	2.9908021408	2.7274688913	3.1466594997	2.54051	2.6327426688
FES	0.8577325	1.0459337834	1.282371	0.9925343	0.2204976801	0.0610168061	-0.1338655	0.2722587543	1.311545	0.5370591	0.9216538	0.5057829	0.4762006	1.301226	0.6273538947	1.078042	1.6437485448	0.4714977823	0.6794743558	1.2754405327	-0.02295388	0.6871003332	-0.04628608	0.4731101	0.6390473	-0.0735324693	0.7892403	0.3708487395	-0.1869387611	0.4169096025	0.5204584	0.2560686961	-0.2989281863	0.3126913614	0.7879835928	0.4421143821	0.3111675	0.0284255381	1.110753	0.447935915	0.7710366	0.55597	0.8750972387	0.2129397404	0.8083423056	1.2048364581	0.7057139494	1.410816	0.8974636247
ABCC1	0.813414	0.6979179622	0.8068944	1.026203	0.720925885	0.4781815364	0.7677148	0.4026150382	0.4620707	0.7776481	0.8494188	0.9364031	0.750819	0.6279143	0.5809879829	0.6059772	0.8743240908	1.3343526542	1.0089139756	0.7038339508	0.9868371	0.9906806658	0.5983425	0.8703694	0.9296207	0.8542206273	1.062277	0.9575608012	0.7617099369	0.9699419715	0.9111129	0.7110836025	0.9784742506	0.8118367845	1.0960675353	0.7718487913	1.026259	1.0601177084	0.7441505	0.7859332389	0.6522237	0.9095889	1.0539802798	0.8792510534	0.918013032	0.9946633536	0.7995315993	0.77178	0.8667573959
CEBPB	2.670097	2.7214643547	3.071037	2.548096	2.7765843513	2.4959047772	2.081157	2.1496726198	2.783072	2.258134	2.933131	2.506794	2.478063	3.088886	2.6180559894	3.124505	3.0969064538	2.3843257611	2.6763904182	2.8829514108	2.393282	2.2973098207	1.877813	2.230132	2.769893	2.8496662391	2.730264	2.8214362877	2.4337365693	2.9219510866	2.518212	2.4232344159	2.4507597698	2.6394610157	2.6915152534	2.65147181	2.268892	2.1074829386	2.433737	2.5955874305	2.500964	2.749734	2.5133125214	2.4549161697	2.7920412703	2.8563417285	2.4280000684	3.061856	2.7329992901
TARBP1	0.6845676	0.8371228904	1.625629	0.748858	1.1338051061	1.1018389923	1.1647	1.7870921477	1.19153	1.163972	1.23999	0.9368396	0.6904466	1.113216	1.3321936282	1.518853	1.3314679561	1.4787046982	0.6195977225	1.2822681283	1.727856	1.5306775492	1.624652	1.787907	1.190333	1.3240015623	1.507438	1.4190872169	1.8616037095	0.7939658019	0.9697034	1.0864442431	1.429719782	1.2424162525	1.0114901814	0.9952649766	1.117207	1.4872952913	0.7134916	0.9131308765	1.078408	0.7934802	1.3335882581	0.9195995689	1.0356723273	0.4860950482	0.8488188055	0.5112653	0.6108616528
EPC2	0.618972	0.2396221604	-0.01737607	0.6598609	0.8245252391	0.9622730008	0.8002512	0.9250207608	0.9907635	0.5260638	0.9346429	0.7432982	0.5531293	0.05277689	1.5723123713	0.3742583	0.6599866482	0.5063199501	0.6696802809	0.8413546378	0.6866502	0.9336442544	0.6466899	0.5027176	0.582265	0.669791322	0.5543043	0.8923222172	0.7450262983	0.6409423572	0.5160712	0.0813436067	0.3162266131	0.2229531683	0.6102134291	0.3824671706	0.5872326	0.512304036	0.7321343	0.6082536795	0.5654295	0.4355837	0.8148850617	0.2830797305	0.5473130479	0.4731678277	0.4398984321	0.2265055	0.7537374279
CDS2	0.6963387	0.6639636018	0.569643	0.383755	1.0402290044	0.9235957073	0.9641038	0.499118914	1.121827	0.4205927	1.544758	1.194551	0.8851344	1.301884	0.8713267437	1.211015	0.931668957	1.454287478	0.6653082723	1.1033634782	0.4782709	1.4964917599	0.4327387	1.166332	1.113489	0.9119688746	0.4357322	0.7231433241	0.072211924	1.2993617737	1.126303	0.3452212246	0.5318397113	0.4439606637	1.2979427402	1.0736262678	1.202398	0.5454465496	0.3782297	0.586027763	0.3203029	0.8410493	0.4494559269	0.799002017	0.9407626885	0.9932377151	0.2856622876	1.417996	0.6429678695
RSAD1	0.6496977	1.140360037	1.153535	0.7624372	1.2335181852	1.3138687276	1.294149	1.4770243059	1.021547	1.354888	1.027748	0.9362837	0.5807919	0.8359444	0.5680156378	0.8041524	0.939705081	0.2712682272	0.5111105544	0.9815525707	1.292721	0.7133435103	0.7916181	1.160991	0.7776635	1.3185129874	1.022013	1.2160787395	1.6309254321	1.1520796608	0.7389291	1.5973310308	1.3818456151	1.2088766313	1.235237991	1.0079144282	1.198214	1.4486018985	1.141449	0.9317357736	0.9669502	0.9321935	1.3102882598	1.0051438401	1.3584739304	0.769454954	1.5121269198	0.5541336	0.6455303793
MXD1	1.497644	1.5858194001	1.674371	1.503026	2.0490580878	2.0790948968	1.728939	1.2638622859	2.140482	2.187214	2.07694	1.851754	1.46551	1.836961	1.5262371329	1.84989	2.0542256367	2.0693039207	1.7880820343	1.8853117838	1.490091	2.1286545753	1.444358	1.474343	2.302979	2.2579514303	2.056405	2.2065413603	1.3873404117	1.9651506031	2.287035	1.9400811547	1.4395841548	1.9400811547	2.1009355416	2.0417601669	1.812728	1.3600143047	2.009084	1.6338786513	1.582043	2.069197	1.7581138392	1.9993851731	1.7729614672	2.3713948537	1.4288382905	2.08207	2.0060935198
ITK	1.376031	2.2545884437	2.595564	1.534511	1.9814831272	2.1386047983	1.928934	2.3696579118	1.989039	1.670156	3.388676	2.462074	2.385063	2.320679	2.7206716177	2.447063	2.7424919452	2.1933952932	1.7142047205	3.0541323383	3.090872	2.2414117896	2.652839	2.907571	1.706646	2.2359404883	1.829277	2.2153164592	2.722807496	1.8558999094	1.874539	2.1523469468	2.5551916052	2.3074786883	2.0988960207	1.6799368711	2.302394	2.7159690284	1.398101	2.1069276643	1.801537	1.899472	1.4660016397	2.1190447646	2.0546511259	1.1610113705	2.2422475049	1.849485	1.0695127483
MT1X	1.003	2.0453910301	2.064644	0.8578035	1.4183281407	1.2773213736	1.375678	1.3437082775	1.225083	0.9624081	1.765646	1.901636	1.21828	2.231889	1.9129077225	2.27695	1.5578657396	1.4372973336	1.1191386256	2.6162301965	1.88377	1.1249943359	1.702235	1.624978	1.35777	1.5727253499	1.657269	1.1137377691	1.4689433449	1.5593268734	1.39563	1.2183814932	1.3739956123	1.3044293497	1.6255987531	0.8363452944	1.381519	1.222528771	1.115869	1.6938201307	1.413809	1.437586	0.9732518053	1.6825794834	1.6417347447	0.9351991937	1.491127702	1.862429	0.6179844642
ST6GALNAC2	1.674701	1.6039216669	2.26683	1.850459	2.2082966732	2.5249862363	1.403352	1.5464074375	2.323958	2.786151	1.799048	2.020396	1.624591	1.330738	1.6466345506	1.604143	2.0551759588	1.9954152707	2.0242949246	2.2079993916	1.232727	3.2168398616	2.035129	2.215648	2.179041	1.956586878	1.85616	2.2483841388	1.4129536539	1.9837622548	1.983762	1.6015874018	0.816834307	1.9932355028	1.7123056891	2.054100688	1.299488	0.5615470946	1.992407	1.5071522345	2.091249	2.114082	1.5105629455	1.636252361	2.1484899335	2.4752479355	2.0649473827	1.867891	1.9544225964
RAB10	1.373368	1.1741435171	1.922235	1.220046	1.8728838608	1.9150761781	1.772842	1.5657941554	1.891381	1.395824	1.91985	1.267283	1.404346	1.633949	1.4882958552	1.732087	2.2181711068	1.5751514194	1.3120029674	1.9555617775	1.819306	1.4139959367	1.396871	1.318263	1.569696	1.6446648646	1.262858	1.2560135326	1.2805774901	1.5497043481	1.647492	1.442507918	1.6359504244	1.5623760342	1.2874861468	1.9405756103	1.287486	1.3644561324	1.309725	1.7706439193	1.58283	1.42204	1.531153995	1.81870358	1.503188614	1.5224555183	1.4539566215	1.461945	1.5178224043
ITGB7	1.336661	1.8700565233	2.106367	1.518503	1.7191385509	1.5252333827	1.940976	1.9624458366	1.829831	1.277059	2.042127	2.422117	2.217355	1.672445	1.7276801204	1.58597	2.1831435643	1.5044507338	1.3002459312	2.9606853224	2.052993	1.6234889176	2.124149	2.369967	1.580969	1.7328119093	2.381872	1.6557863865	2.0324272897	1.638028467	1.261113	1.9356464155	2.3225675701	2.0954899343	2.0024493782	1.3978140866	2.080255	2.5054732523	1.515662	1.7270099403	1.340318	1.73836	2.3242408414	1.5050474768	1.8638040796	1.2980142779	2.2528952949	2.240476	1.2571046615
C3AR1	1.545769	1.1986613705	1.0466	1.471848	1.7248599993	0.8783614214	0.7847854	1.0097318408	1.635166	1.049292	1.055153	1.012205	1.223616	1.728986	1.3466069245	1.120953	1.7513412873	1.1462587578	1.1597079885	1.6919754589	1.722041	0.7857299734	1.011859	1.517952	1.259293	1.4346464814	1.854589	0.9757401046	1.1338370342	1.4329166437	1.391962	0.7578834975	0.8833207019	0.7265410169	1.3620797436	1.501678504	1.343832	1.4031980384	1.799928	1.5975969712	1.525738	1.734925	2.1883508333	0.5361573049	1.7392375637	1.5056555465	1.7601353104	1.660182	1.4710127972
HCG27	1.052589	1.1316617972	1.957221	1.215948	2.0732084641	2.1855106013	2.012816	1.6897422603	2.364832	2.693946	1.410484	1.355456	1.253802	1.608544	1.5421870342	2.326078	2.3695495251	1.4410093771	1.6722813466	2.1188067438	2.106366	2.2732544093	1.40891	2.075013	1.628601	1.9462105414	1.730378	1.9758425769	1.8949041025	1.3841021899	1.85215	1.1509047865	0.6918088533	1.6152127363	1.5270627391	2.0604934174	1.628601	1.1289690065	2.245382	1.579406387	1.954145	1.780233	1.3303002332	1.6131589741	1.9610340884	2.0923290964	1.8410352558	1.360078	2.0054297257
MRPL16	0.9881731	0.9042065285	1.353742	0.8305843	1.5908371522	1.489905447	1.393591	1.4053242401	1.367994	0.9651953	0.9418102	0.6757021	0.9116266	1.238343	0.8226039483	1.019429	0.8356968436	0.8314464796	0.8887585503	1.3389686927	1.417643	1.0699589105	1.136875	1.424147	1.137229	1.3576432894	1.546916	1.395031734	1.5378513449	1.3150837377	1.150765	1.6804100214	1.5986094856	1.3934896515	1.1177688889	1.1695035619	1.07794	1.4337717672	1.260817	1.3421142253	1.757853	1.569549	1.4117185059	1.5410879073	1.7140217571	1.3255504264	1.5854475311	1.205993	0.886956682
CTDP1	-0.0542503	-0.1807063659	-0.051661	-0.0729915	0.1529075053	0.1934072388	0.07480941	0.1969518822	-0.1551969	-0.1287302	0.1062376	-0.1820908	-0.1375651	-0.1627708	-0.0916738583	-0.4578536	-0.0760545172	-0.5994898434	-0.1649902562	-0.0505257999	-0.1490905	-0.186793665	-0.3072591	-0.2675121	-0.2017389	-0.176547973	-0.002070469	0.1248789089	-0.1912889789	-0.194178337	-0.3695516	-0.3618306263	-0.4891077554	-0.4217486348	-0.4891077554	-0.3751503483	-0.2109953	-0.652576673	-0.04143857	-0.2683729935	-0.08920295	-0.2250362	-0.3553100489	-0.2407601623	-0.0381505443	0.3279782496	0.2480045807	-0.3642034	-0.1316876214
IGF2R	0.7106418	0.6677561601	1.028399	0.9520554	1.240983121	0.9704199886	0.4058653	0.6025616965	1.339205	0.9980268	1.393154	0.9414522	1.067847	1.410175	0.8703316246	1.225309	1.4679963244	1.1962388055	1.0440955701	1.3597929396	0.6449848	1.2546646197	0.8124995	0.8874523	1.781365	1.1418237126	1.031761	0.8947925814	0.0497056022	1.8352418428	1.684488	1.0392758636	0.9102136574	0.4982131184	1.3390013025	1.6516156706	1.101404	0.4081747306	1.414558	1.6295317215	1.101404	1.741362	1.1136273936	1.7041194493	0.7953187371	1.9545120797	1.1775234627	1.659541	2.0681381552
ATP6V1B2	2.078457	2.1895582903	2.400392	2.249741	2.3985287159	2.4478540822	2.063517	1.4725871785	2.42259	1.800414	2.419059	2.151602	2.126871	2.398506	2.0112418144	2.286932	2.4456206203	2.2412625904	2.049894869	2.4987577164	1.849392	1.985697455	1.431911	2.057283	1.739124	1.9580361229	1.804598	2.5077475749	1.9462677072	2.4038344471	2.615586	2.2498221364	2.1369776912	1.8033836557	2.3324195687	1.853178506	2.407969	2.2032965348	2.390225	2.8113062246	2.517646	2.465099	2.0714270678	2.4715662926	2.2580660546	2.3996105386	2.448422214	3.213547	2.4664412069
MAP4K4	1.04544	0.8588987216	0.887094	1.033008	1.1148904769	1.100943118	1.216053	0.9245394811	1.294897	1.103787	1.253321	1.05759	1.037341	0.9444244	0.9302949121	1.337332	1.2702045118	1.6363329167	1.006427745	1.2906138031	1.279932	1.4820327069	1.036068	0.9074128	1.241632	1.0952921825	0.9349496	0.9429959813	0.49125199	1.1790259139	1.276995	1.0337814598	0.9436561723	0.7915238025	0.8947379511	1.4078243584	1.080606	0.6795325406	1.01618	0.9861268854	0.6730789	1.202552	0.7385977338	1.205839743	0.7375134009	1.2754241845	0.6301421764	1.115924	1.1665099813
PPP2R2A	-0.3662202	-0.3413958453	0.1182022	-0.26144	0.1854721316	0.0271895794	0.2025478	-0.1694321487	0.1637582	0.03260074	0.3847869	-0.1924785	-0.3294257	0.04704874	-0.3383914777	0.2449403	0.3191570508	-0.0026016215	-0.3264845046	0.2811884175	0.1618517	0.1092994582	-0.2592729	0.264032	-0.03472245	0.1277955369	0.089562	0.0543845234	-0.4036391462	0.0682451537	0.1636351	-0.4262081413	-0.2524983387	-0.4135425195	-0.052796449	-0.0584028051	-0.6127265	0.0532931008	-0.3546287	0.0054337172	-0.2299815	-0.4307108	-0.2000642459	0.0254700108	-0.0726428221	0.1060073517	-0.4173079187	-0.4274545	-0.2348105505
STARD5	0.2475372	0.517678689	0.1842317	0.3445135	-0.1030838834	-0.0791697839	-0.106596	-0.0543442913	0.08932888	0.3182216	0.2296547	0.1911792	0.3740255	0.2525404	0.6271665533	0.4349212	0.279736113	0.2419893731	0.4232363472	0.2236979223	0.2610613	0.0270960568	0.5342509	0.3729587	0.4060598	0.2546552322	0.1214653	0.2738851183	0.419591787	0.0106198369	0.1223506	0.2342700202	0.1139621698	0.1115106954	0.0957194323	0.568103151	0.3400912	0.0150499486	0.5447792	0.2294570944	0.3098706	0.3383241	0.3722018845	0.1891411717	0.5620441436	0.4556934139	-0.0165681259	-0.01031051	0.0915673748
EIF4G3	-0.1817301	-0.3910629206	0.2088279	-0.1481026	0.111749686	-0.0050612816	0.0794023	-0.2787901458	0.1437832	-0.1352041	0.212495	-0.05673521	-0.03544101	-0.09560582	-0.3926511924	-0.313154	0.3024483798	-0.2423466168	-0.2622323096	0.1240635906	-0.3319273	-0.033134391	-0.2937499	-0.09992796	0.1302129	-0.0071299381	-0.08237539	0.0288919345	-0.5572092417	0.020592813	0.5603458	-0.0067514062	-0.2248477873	-0.0629586812	0.0063474189	-0.1751752313	0.08355791	-0.5149702253	-0.238843	-0.1586800819	-0.6661395	0.02292457	-0.0898509202	0.5586408656	-0.3937513884	0.2530576613	-0.1716625346	0.1659049	-0.0913304673
BTBD6	0.700979	1.3841117822	1.322272	0.5876445	1.29845296	1.101930109	1.355701	1.229370241	1.432657	1.282535	1.395541	0.8328181	0.6848696	1.264307	0.8156176746	1.115353	1.3906166617	0.5742831049	0.8671158753	1.6787155542	1.195884	1.2527867406	0.943546	1.203131	0.5903948	1.0203332945	1.022124	0.8423044117	1.8602018332	1.5100104535	0.9668442	1.427298271	1.4804351325	0.9710945984	1.5047974373	1.1479309013	1.086302	1.0712341399	1.068315	1.3609968781	1.751694	1.445397	1.4281354534	1.388736053	1.5399814229	0.9403548353	1.2806406346	1.297809	0.758094885
SRP14	2.411409	3.1400224649	3.423891	2.428111	2.7793514817	2.8171362349	2.811731	2.4219375575	2.625481	2.14098	3.261481	3.356098	2.405706	3.527595	2.7329342381	3.499579	3.0848277074	2.79441775	3.1372072522	2.8634188579	2.764943	2.7619848901	2.39835	2.656201	2.54275	2.7614977285	2.656102	2.6997774775	3.2687265935	2.7048035094	2.746572	3.0690437278	2.7614977285	3.0838632478	2.7725217707	2.8334152621	2.699777	2.999260341	2.601213	2.5526597689	2.839724	2.874007	2.2799236828	2.9416889115	2.5925982674	2.5664258769	2.5713314599	2.357427	2.252303875
CANT1	0.4061961	0.5759198681	0.4141105	0.3048648	0.8702594465	0.3561316665	0.6854569	0.1106968089	0.9321922	0.411732	1.323153	0.4369852	0.3024115	0.9481922	0.4748403624	0.5704667	1.065671975	0.4720047429	0.5006721783	0.9988527254	0.5252709	0.9061089129	0.3868002	0.6692735	0.6940468	0.5615541499	0.4053652	0.6796768651	-0.1197288841	0.569226318	0.4625654	0.2258357698	0.0220716035	0.2150112988	0.3649606624	0.4389229573	0.3824661	-0.1926518092	0.4817726	0.6664988954	0.4885514	0.3873404	0.4823177322	0.6292717078	0.684308662	0.7618947153	0.6005844839	0.9596342	0.5900490377
LDLRAD3	1.095545	0.1890651887	0.3501441	0.7785471	0.1345951101	-0.1837708807	0.6765054	0.5789594262	0.5731206	0.1490768	0.5710795	0.5338292	0.4024157	-0.05909624	0.5634294978	0.5408814	0.7947318575	0.2552412109	0.729486684	0.2323326784	0.1014612	0.2410672457	0.1216767	0.4197316	0.3827176	0.5241143397	0.588129	0.6047285545	-0.4295984229	0.2779218363	0.1997784	0.4026475281	1.1153488541	0.0855060462	0.3906726652	0.4249752899	-0.6728859	0.3075176162	0.08152712	0.596823265	0.2422594	0.08825415	0.5972850843	0.645092231	-0.0174190095	-0.324506698	-0.0581091869	0.835797	1.2862411329
CD74	3.105726	2.3907763396	2.637259	1.976691	2.5291802227	1.9761071971	2.121721	1.9734327785	2.746761	1.189855	2.194068	2.012956	1.972873	2.238309	2.0506445906	1.980818	2.4954583409	1.4156028708	1.9029398699	2.7947866433	2.349473	1.414798049	1.753939	2.316554	2.826111	2.4824161853	2.906685	3.05039513	2.2418933364	2.6348141628	2.388469	2.6900509403	2.9900399448	2.6731651187	2.516799107	2.5934245851	2.32233	2.7005800264	2.71127	2.7287737266	2.537381	2.604299	3.0716510539	2.6379329153	2.7423626829	2.3335882483	3.0757224848	2.701333	1.8028582984
PSMD1	0.9572293	0.8618728973	1.149438	0.9733502	1.1455757878	0.8068360679	0.9952379	0.5996826972	1.159145	0.5242898	1.326336	1.015088	1.053067	0.9504054	1.0655826316	1.138573	1.29511915	0.8100540349	0.7567123589	1.4015967624	1.088426	0.3859517153	0.6793395	1.271041	0.7372735	0.7611736163	0.843443	0.7410496518	0.3704214212	0.8909587166	0.4947884	0.8377381935	1.0487725592	0.8666084709	0.4922242192	0.5899450209	0.811363	0.6392641382	0.8100344	0.8256324004	0.3451174	1.037386	1.0012673291	0.7988533544	0.7713584405	0.7665732096	0.6936136536	1.724745	0.9247946721
WDR75	0.1310476	0.2889285753	1.163032	0.1574967	0.9704356805	1.1378222359	0.9795624	1.2537629936	1.076636	0.5786114	1.077069	0.3033307	0.4081905	1.198595	0.4985573271	1.197432	1.2066572542	0.8606750088	0.2375921626	1.3151867145	1.228155	0.7436927818	0.7882721	1.140287	0.899497	0.9884935616	0.9551259	1.1896476112	1.7116714296	0.9491778458	0.8989985	1.1044399205	1.3088862093	1.2087793092	0.7796522061	1.1520887999	0.792959	1.3603731781	0.6198496	1.1943354886	0.9896702	1.011345	0.8979463483	1.0002498992	0.8691783054	0.6284272731	0.7333628812	0.7133024	0.0714621212
RNF113A	0.9218047	0.9798520803	1.659584	1.075203	1.441705268	1.59318771	1.556685	1.5720835828	1.565564	1.326484	1.500537	0.9954928	1.187275	1.554024	1.0927841366	1.648678	1.5814294141	1.0152133118	1.0645057878	1.5567682817	1.376712	1.4025182875	1.406913	1.701099	1.626242	1.7058954754	1.799918	1.5472227325	1.8075784211	1.5710297846	1.360644	1.6449792155	1.7583649298	1.7088480535	1.6250759329	1.262467271	1.470008	1.7293737405	1.551055	1.5275410263	1.589786	1.486668	1.7904391709	1.2554613958	1.8320136049	1.4523332238	1.7919796995	1.478763	0.8098989838
SLC35D2	-0.0229895	-0.0558945061	0.2999654	0.004142359	0.1371162487	0.1166605099	0.07888179	0.1508065633	0.005551008	0.2177071	0.4599428	0.3800173	-0.08117418	0.2051359	0.139055951	0.7360299	0.4130568034	0.6381719803	0.2803314108	0.3289359272	0.2125752	0.2915811912	-0.0932173	0.1034157	0.2406571	0.4119605173	0.621652	0.5062227738	0.2799095578	0.4335434847	0.126598	0.3858135922	0.5817169089	0.2890540709	0.5193843327	0.3174410387	0.2373659	0.3997086082	0.1344798	0.5638010349	0.4076394	0.4886602	0.5075920864	0.2390433388	0.429788759	0.0534087443	0.1901252801	-0.1043484	-0.0335424253
GMPR2	1.073173	1.1632469067	1.580969	1.164043	1.6012054921	1.6712414453	1.494667	1.324616288	1.630167	1.408317	1.379352	0.8796981	0.9852317	0.9966228	0.885366495	1.225647	0.9960324916	0.9998265769	1.0603797958	1.4217068649	1.385832	1.348974117	1.000518	1.354038	0.7574026	0.8079687924	0.9533962	1.2788506006	0.956580293	1.4674806954	1.334342	0.9093076286	0.6502609992	0.9839719263	1.2089333604	1.1074852775	1.139817	0.8119768217	1.547873	1.3525599637	1.509082	1.005815	0.8911719641	1.0272587378	1.3832390571	1.4917428265	1.3773124538	1.51934	1.1360832115
TRIM35	0.5497108	0.6755416164	0.6989035	0.6068372	0.6017803987	0.6011782579	0.6607944	0.8869434547	0.6047318	0.5916461	0.7728927	0.7438678	0.6138765	0.9881012	1.5035642406	0.8010089	1.0110512074	0.7562910083	0.5532313902	0.8198627103	0.6502106	0.2230855507	0.5376468	0.6969657	0.710642	0.8615407117	1.152383	0.8366632308	0.8926175573	0.8720671946	0.8682522	0.4955625443	0.741896908	1.2083672953	0.9304281294	0.54728466	0.7813611	0.9047603029	0.5453078	0.9359836226	0.5202449	0.5894406	0.6703049652	1.0852500598	1.1352305886	0.4855763828	0.9287381164	0.6633228	0.5915748917
MRPL37	0.2498993	0.3221215286	0.829768	0.2349378	0.6227547724	0.2086637095	0.5855828	0.294988577	0.5015232	0.06671761	0.8761043	0.4126963	0.4572656	1.068145	0.4345686845	0.8372111	0.7614085181	1.6040612694	0.3132260523	0.760361655	0.3822292	0.3190158236	0.2368029	0.6288185	0.5186406	0.538601735	0.9546366	0.7810059231	0.6406756636	0.7660575293	0.5412523	0.8191701779	0.9685225847	0.5481487419	0.6034986549	0.2363949808	0.6249182	0.7558028182	0.7663259	0.7323960713	0.7473478	0.7300676	0.8586193309	0.9025352903	0.7787828941	0.450395389	0.7449680114	0.4798884	0.0607596133
FRAT2	1.620495	1.6700263154	2.291797	1.61516	2.1209544005	2.216540341	2.02356	1.358323963	2.189475	1.753737	2.414388	1.647188	1.596693	2.266806	1.6785782049	2.312496	2.3660085912	2.289497292	1.9408093902	2.239785675	1.41645	2.1747790469	1.593438	1.500625	1.573869	1.8541626009	1.335285	2.0037181746	1.4812698487	2.1706324743	1.891631	1.6680144451	1.0810877133	1.3092782395	2.2645456376	2.2252220579	1.566314	0.7965580026	1.865983	1.8070230081	2.21519	2.107897	1.4044414639	1.9948063903	2.0619661545	2.3391145126	2.0251728799	2.152985	2.1580557583
UBR2	-0.2060342	-0.3895562124	-0.1531925	-0.1220501	0.2527852113	-0.0394026092	-0.1485065	-0.3839006022	0.246392	-0.1155364	0.2062927	-0.2477651	-0.3173831	-0.04202237	-0.2430212495	-0.1026179	0.4237224352	0.482137574	-0.2284469005	0.3588639625	-0.3446246	-0.3145230317	-0.3536061	0.06586213	0.2893124	-0.2641567052	-0.3728083	0.1476071015	-0.1791499832	0.513293994	0.4272585	0.046601573	-0.9776053988	-0.6902502574	0.5469843256	0.0070544862	0.4699113	0.035388084	0.03538808	-0.0012998977	-0.541049	0.1938251	0.2462884325	-0.2196462589	-0.300598648	0.7600495651	0.1897163584	0.5860089	0.1138649304
NUPL2	0.5936347	0.9278040926	1.587167	0.6861319	1.2990413771	0.9423921892	1.154775	1.3392637271	1.207571	0.8598657	1.427217	0.8495287	0.7055328	1.184718	0.8057986683	1.274538	1.1754236611	1.4761753698	0.6101411903	1.4318548426	1.253646	1.0088135267	0.7408544	1.030438	0.8282295	0.9631153505	0.8117469	1.2305693235	1.1420702342	0.8525949406	1.046948	0.9754044812	1.1180986301	0.8816358971	1.5602096247	0.7247610737	1.532494	1.2689104788	1.212404	1.1829267784	1.356192	0.8194582	1.44246772	0.9782511364	1.0913220147	1.0040814049	1.2464219946	0.69789	0.5120891528
ZNF200	0.07801375	0.1278566685	0.3540026	-0.0319042	0.3607792829	0.3141367234	0.3154071	0.0707720934	0.3693414	0.03162312	0.6585144	0.2018393	0.03395379	0.4783284	0.0355179326	0.4326859	0.5349781668	1.033139561	0.1934127963	0.4578530575	0.4617574	0.7849558851	-0.07549516	0.2912569	0.4870463	-0.0882877113	-0.135321	0.3629550742	-0.2349215946	0.374687234	0.3636734	-0.3546076836	-0.4391505337	0.0745564774	0.1130952985	0.2061343218	-0.2398613	-0.5707776138	-0.4170005	0.2343225027	0.04960404	0.2246516	-0.4673203105	-0.0358788503	0.0892981147	0.3661329281	-0.1971533532	0.1923584	0.1241100916
LDHB	2.189046	2.6406028931	3.626095	2.526768	3.5042639867	3.3973253282	3.28833	3.5407593001	3.473965	3.245879	3.079225	2.242394	2.506195	2.57339	2.4310441578	2.474785	2.2685664423	2.5772605117	2.1199551372	2.9923524489	3.871525	2.9682591638	4.308879	4.143297	3.065091	3.0170014119	3.144628	3.2324309044	3.3762287265	3.1079586252	2.959145	3.3260574701	3.4548926838	3.2249712045	3.0040358228	3.0243776096	3.265115	3.4247780094	2.510951	3.2088387145	2.972275	3.121248	2.881607997	3.168043993	3.168043993	2.5893059015	3.1832436263	2.434377	1.9577180835
DPH3	0.3823931	0.3661060367	0.4266725	0.3058714	0.680760891	0.8569279589	0.731556	0.1448844014	0.7109295	0.6711886	0.7095913	0.3844696	0.1707575	1.191742	0.5805691194	1.014137	0.7782238944	0.4527231428	0.7952291655	0.822266163	0.6441217	0.820589154	0.3016396	0.1877659	0.272311	0.2714380785	0.3514633	0.2408935629	0.4270804949	0.3416781978	0.3986339	0.3371796224	-0.1397151049	0.3874406874	0.3571794539	0.3592789348	-0.1064736	-0.1542514123	0.7500464	0.476068051	0.6216912	0.5741882	0.3883979576	0.5741882245	0.3321853173	0.6056429369	0.3540861422	0.3707017	0.5139384789
BRD2	1.039553	1.2334643867	1.887251	1.113013	1.7396123845	1.6347295798	1.833835	1.7013984568	1.706136	1.469144	1.689555	1.243432	1.337279	1.572943	1.2145460889	1.768748	1.6974664329	1.8557251152	1.1278683721	1.7052833239	1.650208	1.5168860629	1.183317	1.629971	1.920184	1.8556400608	2.012163	1.8058292609	1.3953628547	1.8593720458	1.672504	1.6301962681	1.8004244801	1.6951144156	1.3710991264	1.4427669955	1.881958	1.7340587269	1.566012	1.5272751283	1.503531	1.634587	2.050893622	1.6593849342	1.7559874819	1.684150495	1.7765123881	1.431931	0.8164698444
STX12	1.05761	1.137157143	1.342881	1.123736	1.6488059772	1.530580742	1.616673	1.2834556289	1.617883	1.491646	1.551895	1.170367	1.018592	1.204399	1.078996616	1.301443	1.404847299	1.289408474	1.0502610106	1.5499105321	1.437368	1.3790218971	1.167281	1.43392	1.266202	1.2508909356	1.140652	1.4760604834	0.9204483227	1.553411077	1.243763	1.1733791819	1.3685781119	1.3450181885	1.4682462109	1.2975220352	1.279624	1.2198361955	1.152603	1.3596402085	1.139728	1.281632	1.4127837419	1.1303022677	1.2072726622	1.1864058436	1.0357979966	1.583406	1.1890993343
GCN1L1	0.3241234	0.2095659979	0.6890125	0.5277605	0.9524485676	0.9553302052	1.20391	1.1199004144	0.8410461	0.9756557	0.675487	0.2895522	0.4513806	0.6895625	0.1909719316	0.2624842	0.1858638881	0.3220632664	0.2052996442	0.6936917362	1.303676	0.5755311993	0.7481689	1.748879	1.024114	1.010112669	1.206185	1.0551961147	1.0907178405	0.6871606232	0.6578261	1.009488124	1.3041846415	1.0158646418	0.8097652275	0.9428491284	1.250636	1.1866155266	0.7743984	0.9958184647	0.7234871	0.9290527	1.2226972899	0.7144175613	1.177432654	0.6468093109	1.2018695009	0.7548535	0.2602991577
ZNF586	-0.07513606	-0.0508587236	0.5835461	-0.1309411	0.2976576686	0.2946372594	0.3235869	0.1435361356	0.3372938	0.3972652	0.6139337	0.01833698	-0.2084541	0.2333927	-0.0902114686	0.6789502	0.5606271409	1.1727027719	0.0107643736	0.418501552	0.4464449	0.7010054696	0.01087946	0.03473224	-0.1384291	-0.208605103	-0.6798068	-0.318208599	0.422888101	0.1043968357	-0.05543554	-0.2998438362	-0.3428584524	-0.1108893754	-0.4528999663	0.1607477358	-0.3945759	-0.0561992614	0.0741737	0.0673165672	-0.101683	0.1294316	-0.4299522673	-0.0475945843	-0.1533292508	0.1465909469	0.2598928688	-0.3001778	-0.0764628259
TMEM55A	0.002035224	0.0199971021	0.2504338	0.1113989	0.426783481	0.6581023883	-0.170347	0.3202579141	1.069061	0.3861805	0.4109437	0.0865504	-0.002683021	0.9524108	0.4754675855	0.9729513	0.8924119115	0.3597602646	0.4719854826	1.0796099866	0.3385657	1.042134902	0.3827304	-0.1893137	0.56198	0.7365513915	0.2452638	0.1197135173	0.6750068824	0.8693562444	0.9764699	0.6299094706	-0.4461226691	0.8385749939	0.1558510891	1.4021075829	-0.005983684	-0.0644560783	0.8805908	0.6934235739	1.025019	1.070264	-0.2642640037	0.9899975452	0.4760704428	1.4556384968	0.2072578983	0.2614227	0.7798570316
TSPAN13	0.7632532	0.4871155493	1.390326	0.6788865	2.3801551771	1.6801088717	1.756944	2.2114124987	3.552186	1.503696	0.2730687	0.5947981	0.5224062	1.17715	0.5604464868	0.8777135	0.3168280458	0.6361132385	0.6155412506	1.2140649416	1.270078	1.8977453317	2.575057	1.782862	1.784224	1.5734997976	0.5398714	2.0865244725	2.2547176545	1.0943937389	1.41437	1.648188187	1.8846421385	1.9675872272	1.1445459086	1.7681090354	1.902559	1.9016224548	1.909754	1.5292421375	2.008612	1.682348	0.6306046695	2.559718529	1.9280045476	1.1567663771	1.2803653707	0.7211003	0.6917313644
XPO6	2.270939	2.386574956	2.465793	2.410218	2.653796115	2.2585858799	2.487022	2.0856872732	2.807316	2.483961	2.835324	2.386481	2.2248	2.578224	2.2799009589	2.67125	3.0260331006	2.3603433593	2.4328040587	2.8194708166	2.558586	2.9799019605	2.23906	2.704709	2.569751	2.4849312754	2.632538	2.7989578162	2.2426469774	2.5166221603	2.430521	2.3118426035	2.0063529982	2.5348538283	2.4187535855	2.6120939956	2.497213	1.8072345303	2.318845	2.4615949393	2.149598	2.476767	2.1614708083	2.169836996	2.5580497278	2.7577703547	2.4972129305	2.968715	2.5674299876
RPLP0	2.556593	3.185393914	3.000127	2.540467	2.837397456	2.5736380339	2.753997	2.849537731	2.71783	2.918976	3.001526	3.199934	2.488716	3.156905	3.4369664589	3.482309	3.1012733007	3.1270429875	2.8399319871	2.8347450673	2.997437	2.9791058937	3.257289	2.719977	2.64603	2.9960873906	3.095034	2.9470271796	3.3416127271	2.6626624531	2.69183	3.1023243103	2.9470271796	2.8894345877	2.817649755	2.6918300488	2.724154	3.0192566547	3.037981	2.6626624531	3.122241	2.974283	2.8466144122	2.9685083353	2.8078299322	2.5410506316	2.8683249336	2.17952	2.4954980999
GPI	1.590396	2.3987228929	2.121549	1.462848	1.7397577508	1.4786883449	1.63162	1.1795221972	1.498376	0.9186543	1.995622	2.010729	2.267892	2.14182	1.7605849032	1.811574	1.8230848316	1.9593971295	1.4488270805	1.9829716511	1.652079	1.1706248527	1.125767	1.752974	2.061353	1.8107956902	2.062939	1.7106995469	1.5369089067	1.7278950172	1.613876	1.6334352512	2.1542756725	1.7740352309	1.7496057322	1.4876088234	1.863998	2.3215468019	1.845873	1.7944999399	1.751028	1.86695	2.1714210034	1.8568940814	2.1120434359	1.614524996	1.935660637	1.992768	1.2820802894
ARID5A	1.079843	1.3018746956	0.5366921	1.03348	0.8736727237	0.579025415	0.6010897	0.4885319741	0.4174611	1.126691	0.9416589	0.9508554	1.017722	0.8742649	0.9707151586	0.5013047	1.0363548607	0.5514594484	1.006379523	0.680632567	0.7322448	0.8415802784	0.6088447	0.9011767	0.8445279	0.6361272847	0.9757237	0.8619666021	0.7778570465	0.6191824016	0.4323225	0.3751632182	0.3408329355	0.6765012822	0.7490995999	0.8952091837	0.7302673	0.3299790684	0.7869442	0.4927978111	0.8084815	0.7462212	0.6585477505	0.0820145007	0.8343463076	1.0041815843	0.7664682709	1.255524	1.6305567325
SIGLEC5	1.882586	2.0270794416	1.456308	1.974342	1.5312466074	1.3704375725	1.130294	1.0166216119	2.045253	2.385396	2.405653	1.305275	1.577255	1.834756	2.0389921767	1.510659	1.8096608427	2.5423379161	1.9109657931	2.3507050047	1.591961	1.8411996325	2.001456	1.09031	2.430172	2.2684824787	1.995486	2.2151334658	1.4098176506	1.9059894993	2.129406	1.8505263394	0.6733573332	0.1124874948	1.9738181624	2.1341094332	1.906932	0.0229989888	2.257523	2.0156213403	1.605679	1.586743	2.045285057	1.9271421781	2.3895690685	2.8290833292	1.0408162486	2.18247	2.6906471505
TRIM25	0.4121734	0.3731030058	0.7635322	0.3425251	0.5625967177	-0.5997902301	0.4048182	0.0674526374	0.6429141	0.9431591	0.872127	0.2011694	0.3832567	0.8771692	0.3949706535	1.281243	1.1268377584	0.7939790673	0.5977127363	0.6611398026	0.2708666	0.8945965414	0.2842364	0.2134437	0.2377416	0.1392966138	0.4326896	1.0084875407	-0.2362181362	0.9110999485	1.122565	0.4782134045	-0.1069720964	0.2291641523	0.6254567551	0.5820943786	0.2955974	0.0336406624	0.4149414	0.5450611815	0.08231271	0.4437763	0.1347487662	0.0909142991	0.5557163408	1.1084089477	0.1030213255	0.5611176	0.5725719786
CYFIP1	1.214579	0.9849713891	1.116836	1.328672	1.0539431523	-0.2070599996	0.3902851	0.8203682351	0.7167949	0.5788072	1.391653	1.021728	1.077401	0.9155308	1.1899808842	0.9157829	1.3483413376	1.3781311546	1.1308807613	1.0450801978	1.024574	0.6890287635	1.038578	0.9634907	0.998028	0.8679886358	1.139173	1.2669257139	0.4759925341	0.9977868143	0.7824402	1.1265691899	1.0666101758	0.6915047471	0.7717495214	0.8935631987	0.6234354	0.3626232081	0.8202634	1.1012069916	0.6713104	1.008291	1.3494268721	0.7181424521	1.0953029406	0.8991225217	1.1291015035	1.676391	1.139677127
OSBPL11	0.280304	0.0267763092	0.6815968	0.1705465	1.1506508455	1.2213041493	1.023425	0.7336868562	1.09236	1.146478	0.1344405	-0.04099387	0.05992576	0.3114021	0.1655563457	0.03054027	0.1947377241	0.0148698281	0.0696237787	0.5153221673	0.7017346	0.6465195067	0.3302161	0.6270609	0.6083324	0.1856716781	0.203084	0.3414316343	0.1576126117	0.6342086994	0.9436385	0.5299292967	-0.1409150311	0.1444948961	0.1391448462	0.4994181275	-0.184641	-0.0224632804	0.1548694	0.3314730136	0.3240119	0.5059167	-0.363993584	0.7557277916	0.3244827518	0.9025235974	-0.0603743933	0.3489157	0.4548303784
SHOC2	1.713396	1.6752194561	1.794272	1.607171	2.4677286937	2.5644625943	2.295806	2.0963015872	2.303332	2.440913	1.883515	1.581863	1.534767	1.634776	1.5101191424	1.608154	1.4993434989	1.8576697451	1.6657980222	2.0280532018	2.122156	1.6781685807	1.675805	1.883881	1.872629	2.0872266694	1.890033	1.9767181493	1.8375470767	1.8933540698	1.91317	1.657856083	1.7518474755	1.8545160611	1.9546568119	2.2643444719	1.686524	1.8375470767	1.675799	2.0193397203	1.633749	1.786917	1.7326518824	1.8096805468	1.7219984994	2.192774816	1.6161350904	1.800623	1.8366774448
DLST	0.7785111	0.8931242335	1.586934	0.9227837	1.5231910458	1.0364168049	1.207409	1.3772793946	1.197314	0.6896909	1.639011	0.7656373	1.274328	1.81412	1.0582515191	1.485578	1.7422266766	1.0986506367	0.8455796095	1.4060948007	1.660751	1.1231334473	1.218944	1.737325	1.399446	1.688806092	2.247752	1.6978957057	1.5508797625	1.4011063325	1.100608	1.5828715136	1.355751904	1.4212048303	1.3508931104	1.2627131355	1.682944	1.6838944916	1.444823	1.3120613409	1.336864	1.101678	1.4851763481	0.9671033997	1.4410400091	1.3154486233	1.6903895248	1.427128	0.8439879745
HMGA1	0.1269054	0.5181306587	0.1231747	0.03494417	0.0843963123	0.1213300955	0.114443	0.1183130319	-0.003076524	-0.1037648	0.1938673	0.1553328	-0.005498338	0.01095305	0.4533762553	0.1404208	0.1952847206	-0.1801949702	-0.0455816622	0.1475819163	0.03033024	-0.2988136968	0.6918983	0.3464982	0.4270582	0.1873107461	0.3719335	0.6107962104	0.3779313424	0.156392055	0.1010479	0.0266968195	0.6016882467	0.1890421779	0.1624061724	-0.0014094787	0.435698	0.3719334754	0.1942643	0.152160992	0.2170724	0.4139608	0.3116745528	0.4611563221	0.3995390514	0.0077801098	0.277829435	-0.06683636	-0.0068509979
DGAT2	1.470876	1.4818588538	1.1499	1.459004	2.1807538149	2.3900717138	1.970024	1.4133495919	2.473955	2.56904	1.497208	1.243457	1.417199	1.750026	1.3264893303	1.390097	1.3983648841	1.381076055	1.5514277701	1.4554034523	0.8972075	2.7193720708	1.331618	1.421264	1.820779	1.8152142474	1.410426	1.701042219	0.7015873217	2.0160777696	1.599435	1.0709947022	0.995754247	1.1602021108	1.7513685375	1.5616393084	1.641523	0.6389867104	1.816768	1.827402709	1.633387	1.600807	0.8741929347	1.5900628386	1.7126182951	2.3102936627	1.5316354011	1.599112	1.7356881066
UBE2J1	0.2299846	0.1716003821	0.7893547	0.4496853	1.0840375445	0.6316958304	0.973157	0.7671007852	0.8149195	0.9604216	1.69418	0.3064191	0.325726	0.8832008	0.3245859542	1.108824	1.0136848055	0.634639522	0.2638408585	0.7861569973	0.5618502	0.5594488343	0.4791707	0.77528	0.2544521	0.2188198228	0.2514343	0.6843266139	0.0004566274	0.5598084226	1.062841	0.8293759819	0.2466126862	0.2856326787	0.1090965976	0.6463815822	0.3353492	0.2122615826	0.5288808	0.5242626269	0.5322696	0.6367815	0.1631832342	0.2860408321	0.2732213812	0.8427045645	0.1869812271	0.568948	0.6677756998
TOE1	0.1191319	0.6051246551	0.158271	0.1225464	0.252636339	-0.0402346627	0.2598409	-0.0182874889	0.1835279	0.3241582	0.04496641	0.2525112	-0.08990298	0.8193329	-0.1397772679	-0.3490984	0.1332368916	-0.1158788466	0.1315083478	0.1777257952	0.3866809	0.2456080096	0.0535565	0.5001797	0.3491241	0.3618878071	0.5922211	0.329128214	0.3801606554	0.3124572008	0.1964586	0.527734938	0.4148690084	0.5621890304	0.3844269709	-0.0915586665	0.5533752	0.2618487891	0.172931	0.1692820839	0.3254396	0.2272982	0.5823226096	0.1999229379	0.2011383405	0.2730583788	0.4258587299	0.3509658	0.0252092372
PRPF3	1.443528	1.6005432146	2.202588	1.343633	1.9257989048	2.0017876791	2.125174	1.9112457285	1.934496	2.106933	1.997199	1.66506	1.435971	1.436868	1.2874112014	1.981169	1.8916509193	1.4979307802	1.4544766058	2.0027534846	2.329859	2.2162174933	1.572903	1.996549	2.164099	2.0476266933	1.899847	1.6991798853	2.3119297844	1.7540164612	1.589819	1.9972850252	2.2198427336	2.1247613237	1.7341905072	2.0899414482	1.925523	2.1192887329	2.064265	1.8503176087	1.956416	1.743484	1.5706432565	1.7777302245	1.9372452664	1.8067943394	1.9496408043	1.462172	1.3312757902
KPNA4	-0.2151027	-0.2390517032	0.2203245	-0.2789417	0.1915925774	0.1273345351	0.1852305	-0.2254583107	0.2327259	-0.2061995	0.3207287	0.1800394	-0.2694436	0.3825581	-0.0857209669	0.3962844	0.5237963324	0.0337704384	-0.0331447482	0.3836544393	0.2256583	0.0543038331	-0.3359511	-0.2757744	0.3726289	0.0889686741	0.02725134	-0.1949672655	-0.4202858409	-0.0883212946	0.1246362	-0.0270749248	-0.3389193046	0.01934971	-0.0194723967	0.1796287881	-0.1437259	-0.2047944101	-0.120439	-0.1195026673	-0.3609143	0.2845743	-0.0371844185	-0.0296729536	-0.1451891959	0.3251025887	-0.3098797361	-0.2068689	0.0820999214
HK2	1.401995	1.0542137876	1.420562	1.364264	2.3704649191	2.1618542292	2.119589	1.7005809918	2.145784	2.203062	1.211359	0.9134924	0.9608142	1.178003	1.1231425222	0.9495274	1.0342505137	0.9832486918	1.115859935	1.0674252105	1.673883	1.4899211077	1.540773	1.63799	2.369417	1.3584240718	1.341509	1.1312208909	0.8822500266	1.8061524454	1.345656	1.1506169539	1.0056167523	1.5106963582	1.2687918266	1.9886577453	1.341509	1.429180514	1.695089	1.6464354752	0.815619	1.754816	1.6511539096	2.2778915961	1.032407027	2.2468455489	1.5442539561	1.471949	1.5228609581
RRAGA	1.493501	1.5540588598	1.628806	1.355875	1.7888547339	1.7423467978	1.738269	1.7060116633	1.830752	0.9192371	1.85595	1.43415	1.426654	1.761213	1.523783491	1.651151	1.8852209531	1.3025037377	1.2998560508	1.95580547	1.936448	0.9751229631	1.376505	1.709171	1.201899	1.3204436304	1.180573	1.2858148795	1.5015247525	1.2596101276	1.189766	1.2415884366	1.264583928	1.4527927659	1.185999466	1.1840792272	0.9625626	1.2957830495	1.557872	1.4003832164	1.401278	1.250174	1.5708680402	1.2479561217	1.4244394195	1.3005443661	1.5991862616	1.580189	1.4169772287
SNRPA	0.3721901	1.4313618818	0.9878704	0.3719405	0.7425313887	0.4655080844	0.8589823	0.7225117026	0.6221514	0.4738106	1.055082	1.01514	0.7080697	0.5456835	0.6945145669	0.8828117	0.9729843741	0.4570554524	0.3151765645	0.8448944988	1.107208	0.65380243	0.456728	1.182842	0.1871494	0.6250465884	0.8720147	0.5519673593	0.9807335784	0.7894960501	0.4401268	0.7033132648	1.0234453072	0.4427439114	0.7754707462	0.15275587	1.123032	0.7799992485	0.9610285	0.8330229627	0.9763617	0.6407401	0.6156300232	0.3430369418	1.0729525693	0.5463216822	1.1932789184	0.8933496	0.1034742041
RPS6KC1	0.4113751	0.3111861623	0.5580349	0.5489837	0.8442225966	0.9719660757	1.04886	0.918697314	0.8024683	1.02425	0.160836	0.3490376	0.2517661	0.2613011	0.2426343278	0.164379	0.0977672228	0.137300427	0.2478166835	0.4090888577	0.7409851	0.8330892663	0.3179819	0.6929219	0.2401169	-0.047613633	-0.08886472	0.2442357108	0.5094977078	0.2573214051	0.1234663	0.333614056	0.3893916085	0.6084198906	-0.0199937053	0.4711197585	-0.406391	0.1400092253	0.180812	0.4209088751	0.5537979	0.3264836	0.3309279507	0.3131574643	0.3659184685	0.2433698949	0.4642338459	0.564848	0.4635957154
OAZ1	3.825354	3.6416439153	3.237202	3.94212	3.0984895355	3.2439464116	3.12856	3.1836842266	2.881596	3.242275	3.161741	3.64098	3.694712	3.346527	3.516116226	3.341602	3.2134494629	3.4350789181	3.8863545129	3.1021779349	2.950788	2.9187033448	3.050773	2.974616	3.6286	3.5141543288	3.471523	3.3912188911	3.0437395218	3.5614583521	3.677585	3.5141543288	3.6516067723	3.5614583521	3.5614583521	3.5141543288	3.561458	3.5614583521	3.514154	3.4517155757	3.514154	3.677585	3.5141543288	3.5141543288	3.4715233918	3.6064561151	3.3002234325	3.44079	3.738319627
IL1R2	1.747984	1.7318007088	1.753225	1.954384	2.0142900434	1.9544327935	1.334561	1.4357061586	1.902064	2.363498	1.815006	1.800121	1.763635	2.457191	1.7414480194	2.340904	2.4298413732	1.911540334	2.070059693	2.0903793384	1.371364	2.1750753707	1.696146	1.364646	1.783969	2.0975241577	1.851556	1.8383566768	1.6355039294	2.1221018997	2.20532	1.4832559276	1.5449394297	1.7462539954	1.8623327874	2.2340730863	1.57656	1.3292275335	2.154253	2.1703431603	1.677351	2.237526	1.7598933262	2.1580931478	1.9898085431	2.3372812483	1.3842239062	2.06235	2.3665313736
TNFAIP6	1.593209	0.8657902696	1.40485	1.683777	1.3173882428	1.2570273257	1.648567	0.7260910624	0.4830345	1.821605	1.309712	1.539103	2.147279	0.9216942	1.9025718475	1.794142	1.3248310001	1.2129775736	1.4101752002	0.4525648482	0.4267643	1.0291131967	1.220646	0.5548795	0.9608245	1.2161147371	0.1886051	1.3866590364	0.9172633958	1.6333640004	1.454691	0.5593211282	-0.1910389174	1.7593152395	1.4751529304	1.0701972198	0.9260492	-0.4420166037	1.466043	0.694513528	0.2232586	1.02586	0.1091926313	0.3917563191	0.7869163923	1.7706999315	0.4181758576	0.866561	1.5534185216
GMFG	2.553345	2.7010929858	3.144978	2.667006	3.3706402358	3.4827778503	3.377575	3.0122295728	3.193762	3.482427	2.552805	2.54737	2.489253	2.679724	2.5019574759	2.603651	2.5713483965	2.6204698047	2.7506977028	2.792010414	2.737116	3.3161939712	2.897036	2.854741	3.171129	3.1423137105	2.958079	2.7551921926	3.235509438	2.8293302886	2.810079	2.9807585123	2.4354164914	2.9210116279	2.7813913336	3.0447668114	2.799625	2.566355663	2.993106	2.8484646904	2.701289	2.764926	2.6394551449	2.7649257262	2.8857612107	3.0344012896	2.5071745822	2.779558	2.8316441112
COG2	0.1206011	0.0308319073	0.4924856	0.1144476	0.3967435683	0.2312447758	0.3009822	0.0139879098	0.3682959	-0.1649951	0.8274961	0.4228002	0.5935292	0.6154024	0.2639013044	0.6575863	0.6694679507	0.561525609	0.2745877455	0.5371639737	0.5171402	-0.2609798439	0.2640394	0.6488744	0.6205223	0.4954375422	0.3923963	0.4113622628	0.4582849129	0.2559495025	0.05864905	0.8288379388	0.6847918942	0.6069768086	0.2120338197	0.3777290472	0.7112102	0.679399643	0.2917037	0.276853626	0.2115906	0.2973864	0.48481565	0.2112488427	0.7207030649	0.0543885136	0.4878761362	0.1902085	-0.0388558133
STAG2	0.9884025	0.7480257628	1.156848	0.9885821	1.2808147857	1.2833226346	1.253156	1.1965812682	1.278857	0.9839545	1.355082	0.6687592	0.8248416	0.4860979	0.8856626461	0.8507307	1.2450130349	0.8375236913	0.8229926114	1.309638793	1.070816	0.9653746487	1.070765	0.8599399	1.064878	1.2037839355	0.8665799	1.028428449	0.6281302483	1.2189773802	1.101046	1.1680790312	0.7680398455	1.251464786	0.9848827964	1.5524718572	1.093385	1.3763518456	0.57332	0.9640010952	1.04453	1.26194	0.6262193556	1.3820745444	1.0399473537	1.432380113	0.2830986839	0.7199337	1.148037207
CEBPD	0.8077961	1.8310938626	1.329563	1.162302	1.3406438447	0.7936642144	0.5621652	0.4397241957	1.615801	0.9552693	1.419708	1.010412	0.8487323	1.624348	0.9966501065	1.400225	1.6649188515	0.5649262302	1.1221600161	1.5161005043	0.5621652	1.3907031017	0.3522087	0.4306834	1.102353	1.3595723625	1.590519	1.7427875603	0.6894893676	1.1119529116	1.298608	0.9151813695	0.9773382596	0.9305149723	1.1250704113	1.363426678	0.5050424	0.4765668263	0.9483311	1.2965769141	1.289237	1.338159	1.5838734966	1.2500267473	1.4371963274	1.485228786	1.2023444738	1.642246	2.0401346089
CUL4B	0.4630606	0.2082407337	0.7249478	0.4468564	0.8298123014	0.7940207787	0.7456119	0.6501804086	0.8611842	0.3005444	0.7732994	0.4520022	0.3533148	0.4105825	0.2832093006	0.1990506	0.6723173625	0.8573691952	0.3170420033	0.9733836287	0.8686933	0.2861596802	0.4091728	0.7723306	0.6041489	0.3881273484	0.5200101	0.5800350937	0.5024796429	0.5718060172	0.8998773	0.4181848023	0.2394734231	0.6088035546	0.1507221646	0.6494488796	0.2258618	0.3894452469	0.407453	0.4130922897	0.06694131	0.4413181	-0.2413362335	0.4153281401	0.3430965448	0.8050135455	0.0593758156	0.2045319	0.5025137457
ARPC5L	0.6748962	1.6121265505	1.15637	0.5992124	1.1028113312	1.172019296	1.357891	1.1154219978	1.044949	1.032827	1.185281	1.177767	0.832183	1.308535	0.7481320972	1.346829	1.2962444478	1.0269712564	0.803422266	1.3565727656	1.033194	1.402743408	0.5217513	0.934579	0.8943828	1.0745266561	1.063757	0.8594703789	1.3103881005	1.0637568344	0.9230415	1.1906141832	1.2137472952	1.0983091301	1.2809833345	0.7779683261	1.037	1.2069578457	0.9911657	1.0809788739	1.299492	0.998855	1.2207699602	0.9454801432	1.0782249939	0.7019317536	1.3970537579	1.008787	0.4388835521
METTL3	0.06642715	0.2115232572	0.6825168	0.04775541	0.7292795271	0.502177448	0.7289758	0.6821855326	0.7378379	0.4485376	0.7253355	0.1291468	0.1543861	0.5352394	0.2032722209	0.9732538	0.8960898351	0.4809885825	0.01610146	0.9755745051	1.60192	0.7433233987	0.3154931	0.7586981	0.9363893	0.8012756708	0.5745592	0.7094934461	0.6916693973	0.9149193826	0.7312731	0.8786166751	0.9363893088	0.4092581616	0.8770417279	0.719373065	0.9475387	1.3730314299	0.4751501	0.5355135237	0.01753288	0.3719406	0.2966026021	0.1690760489	0.4328449296	-0.1444404063	0.8225524021	0.4241811	-0.0008398097
GPX7	0.0380286	0.8553666306	0.8457917	0.00108661	0.7227872283	0.5108979172	0.6367209	0.6772952357	0.5354548	0.5185972	1.110511	0.278188	-0.01043751	0.5116194	1.1480028206	0.8420184	0.7643891191	0.356258102	0.1608478258	1.5407036505	1.226569	1.0176494946	0.8096426	0.6778107	0.6921865	0.8046202429	0.6940645	0.4090317825	1.0577009991	0.4179636601	0.3142331	0.6993551148	0.5104390483	0.7909446011	0.9049437528	0.2922679457	0.3713333	1.1205636976	0.1906861	-0.0039146428	0.4564114	0.2273291	0.6854080522	0.1332536523	0.4217402284	0.1111279279	0.3045624521	-0.2423504	0.013382869
CSK	2.211703	2.5444850301	2.364008	2.204821	2.5729422046	2.0746079837	2.57784	1.9877967737	2.597843	2.082211	2.612736	2.000326	2.396076	2.195487	1.9317043291	2.30528	2.4717681083	1.941388168	1.9819459112	2.8514033305	2.473218	2.1350837478	1.879585	2.553128	2.413302	2.632491709	2.68341	2.7880016723	1.9407604842	2.7840211152	2.769154	2.7477709369	3.0454086525	2.2760896575	2.673046126	2.5299315995	2.597602	2.8029116106	2.600835	2.8940387491	2.450453	2.563419	2.4627869934	2.7654335486	2.7327418178	2.8457040593	2.5067004733	2.892915	2.1790280606
KEAP1	0.5251016	0.8278761655	0.9714665	0.531225	0.8127483423	0.5066982445	0.7864655	0.6297378499	0.03597713	0.05125725	1.09347	1.01595	0.7620424	0.9004344	0.3291779879	0.806383	0.9356145885	0.8197822805	0.472613725	0.8910361249	0.7902082	-0.0091132804	0.2445089	0.9907947	1.023493	1.1283172027	1.270601	0.9763291391	0.9398532518	1.1039685039	0.6164695	1.0090838809	1.246327445	0.9860577081	0.8329931091	0.6222084019	0.9849229	0.6804437045	1.048316	0.7905834505	0.9055855	0.9116568	1.2985970428	0.8695754823	1.0860525112	0.9343452744	1.3014336004	1.093608	0.3937945309
ALPK1	0.3957785	0.088678672	0.686839	0.1807619	0.6135246048	0.2363136139	-0.08899388	-0.1271999219	0.6067549	1.071307	0.8390864	-0.01506041	0.2165514	0.223687	0.1543656508	0.7042303	0.8587792224	0.837118333	0.1414613767	0.5990410262	0.12162	0.622206252	-0.05578358	0.4899903	0.5373303	0.5020487454	0.2586141	1.0091484507	-0.4778800704	0.8992558123	1.260283	0.488901994	0.1867532913	-0.314376642	0.4406952932	0.6997920184	1.328051	0.3712391504	0.06472863	0.0729534801	0.234435	0.05068732	0.0984761065	0.7457050755	0.3853426871	0.6267734149	0.2442991048	0.9497762	0.4624641375
TUSC2	0.1347298	1.094838603	0.4371681	0.09759673	0.576616265	0.5433072269	0.7156456	0.4922301323	0.5198076	0.113954	0.5200532	0.1964711	0.009634437	0.6437965	0.14656182	0.3748637	0.4679811138	0.3167208155	0.203881597	0.421777119	0.6323593	0.780621181	0.3066895	0.2806413	0.4505345	0.6305483739	0.6493263	0.1492506123	0.6281422633	0.6493262864	0.3523254	0.379416257	0.5251009617	0.5457415319	0.6231256049	0.4048010901	0.5035816	0.0683044179	0.3493486	0.2865237159	0.7503861	0.4705115	0.6752600505	0.3125028718	0.4914854622	0.7455951322	0.3531243074	0.1522735	0.1115250423
FAM126B	0.5357748	0.2594444506	0.1326383	0.5999852	1.3276206919	1.1912276719	1.498001	0.7780847753	0.9264068	1.775169	-0.09475949	0.3441288	0.4985246	0.03114092	0.3920125452	0.08015453	0.0474127561	0.0821029679	0.497698603	-0.1708476815	0.3012916	0.6345598922	0.488019	0.3391469	0.5407459	0.9090552338	0.06909621	-0.6052463128	-0.3848243338	0.5469577482	0.6521193	0.3662694802	-0.5995045152	0.165476277	0.6233292161	0.9402886136	0.4072202	0.0257388985	0.03077476	-0.3165243047	-0.3311785	0.8148805	-0.7777089042	0.269320313	0.1339655002	0.3993495126	-0.4405195271	0.5128377	0.5855675616
RBM17	-0.0655284	0.1446740906	0.4614759	-0.03026427	0.40285659	0.3284210624	0.524797	0.3483346934	0.4940492	-0.003327366	0.6486231	0.09063529	0.1136183	0.4030755	0.111857141	0.5532361	0.649097999	0.3566542233	-0.0378839566	0.775424462	0.6378126	0.2112944711	0.2469835	0.4915502	0.5174152	0.3660772499	0.5872565	0.6055602951	0.5277856498	0.3901612725	0.5843108	0.7453654903	0.4735232912	0.490448296	0.5504900924	0.4437515153	0.6995562	0.7116865366	0.3433996	0.4271646026	0.2388203	0.4388174	0.6777666877	0.1302716241	0.4197905222	0.3618998137	0.5848338599	0.1751851	-0.0808814631
ERGIC2	0.05633771	0.1385392968	0.2998391	0.1389213	0.9982768885	1.1313965835	1.087645	1.0970972632	1.159346	1.169637	-0.00470698	-0.1468188	-0.1026629	-0.02055818	-0.122401393	-0.06170031	-0.183839695	-0.1246642631	-0.1165491927	-0.0502295081	0.4155927	1.2874477947	0.6705017	0.5407009	0.1113098	0.0416482448	-0.04841322	0.1949991812	0.8054394617	0.0727990713	0.4321047	0.1768382714	-0.2876445146	0.4912637251	-0.1790799111	0.6683681307	-0.3683454	0.2846584365	0.3019351	0.2745310762	0.06185137	0.1471555	-0.6652379405	0.1298468052	0.3317420715	0.4623274788	-0.5373716297	0.006635997	0.3015411292
RICTOR	0.4463849	0.3343797693	-0.207599	0.4255238	1.2506734869	1.4302020662	0.8564152	0.8453434763	1.113558	1.559113	0.2297133	0.3308906	0.1688344	0.1901646	0.2545178022	0.2097226	0.1473265783	0.4207875611	0.562183593	0.1554480769	0.4565097	0.9725876018	0.3795777	0.3393978	0.5285494	0.3122652008	0.2920903	0.3184249327	-0.1748448895	0.4462486216	0.8934051	-0.234712642	-0.2657505362	0.3431815227	0.6165606018	0.8439146684	0.4256968	0.5328686553	-0.0655629	0.0228335768	-0.0325493	-0.08093348	-0.1317530616	0.0550420521	0.0191771665	0.4335897898	-0.2194676135	0.2089351	0.5115690418
ICAM3	3.018642	3.4355177075	3.365768	3.145403	3.294774162	3.0920089303	2.883196	2.8365231612	3.144362	2.993451	3.411828	3.087247	3.029728	3.59237	3.104239702	3.504533	3.493004627	3.6113613946	3.2575929073	3.341136426	3.047462	3.3009271998	3.04794	3.168234	3.193127	2.8575910658	3.035239	3.2473907555	2.903964501	3.2093917313	3.00608	3.0003739928	2.8575910658	2.9804726244	3.2914174534	3.0200335861	3.035239	2.8218833841	3.291417	3.2805098315	3.193127	3.049449	3.0784559223	2.930197188	3.2914174534	3.4242078928	3.1572471208	3.677736	3.866623983
BASP1	1.193601	2.0453188721	0.9940952	1.499876	1.3806539076	1.0623702189	1.613588	0.3155887274	1.776177	1.364689	2.014937	1.635429	1.178266	1.464721	0.9874075898	1.245543	1.2136614127	1.3067942358	1.3945344221	1.7096647839	0.6083803	1.5321666491	0.4556133	0.9584942	1.662871	1.3867923516	1.291971	1.5865845419	0.3440450836	1.7565566133	1.86098	1.4321612946	0.8434095831	0.6829586631	1.9465114729	1.124634056	1.921424	0.9957256063	1.534539	1.6811434192	1.392505	1.446826	1.2959338228	1.3558938603	1.4511836399	1.7944058596	1.0716530135	2.41152	2.4917907114
CDK5RAP1	0.8004756	0.8369927967	1.147091	0.8507893	1.0573956538	0.8556192646	1.128218	1.3204472315	1.101157	1.124519	1.066102	0.9898415	0.8766008	0.9350856	0.8714673611	1.23609	1.3630850217	0.8843919648	0.823344121	1.1992860643	1.428285	0.9946052791	0.9571559	1.226703	1.062513	1.2253680131	1.045458	1.180106824	1.4321195562	0.8703113929	0.8800783	1.3221017492	1.3186204198	1.261395775	1.1220211311	1.0245272209	1.188748	1.1454977653	1.093681	1.0506700163	1.098261	0.9373633	1.206361315	0.8597783471	1.1243796425	0.7541383616	0.8129840399	1.030283	0.6881117926
LYST	0.4994061	0.3052686587	0.6867818	0.5656497	0.8657143593	0.8523334814	0.7229749	0.7215019848	0.7944121	1.101037	0.3036598	0.2083327	0.414982	0.1820752	0.1818890517	0.1414251	0.3924147014	0.5502702422	0.3643630112	0.6375407577	0.7097186	1.0352174849	0.4628145	0.6190627	0.9206828	0.5630231492	0.5381929	0.737861895	-0.0686524133	0.630612944	1.126914	0.7874730461	0.2932448286	0.3926590731	0.6190064658	0.6652245161	0.7228291	0.4629133442	0.5558111	0.325892133	0.03387893	0.5290309	0.2451021845	0.6958390126	0.3703800133	1.00432507	0.0942603059	1.016728	0.666270443
USF2	0.8674935	1.5571537292	1.472092	0.9695265	1.28733389	0.861063537	1.334063	1.2428823846	1.011933	1.127859	1.428748	1.139462	1.176007	1.342004	1.0347643366	1.519365	1.4697833665	0.9201778036	1.0007997884	1.2836147981	1.257508	1.2360741047	0.9466828	1.347712	1.202146	1.2583059117	1.359568	1.4363621712	1.1155188521	1.428261463	1.310252	1.4694518101	1.3624052973	1.0855353851	1.6385005639	0.8910788734	1.310946	1.3573928135	1.362405	1.5688979576	1.528185	1.51922	1.6773917531	1.5874265062	1.2477418703	1.3355849061	2.0766172742	0.9901988	0.9084911981
TXK	0.5980109	0.970558253	0.9602606	0.6378067	1.0912311721	1.4360120045	1.107445	1.5196365707	1.192036	1.294392	1.280085	1.494976	1.147414	0.9704717	0.6474968268	1.369863	1.1761335285	1.7427325054	0.7364585829	1.3844999593	1.935813	2.0459984641	0.8687144	1.923263	1.003923	1.256558277	1.238632	1.6976272114	1.4576719643	1.4105455371	1.288198	1.2477366799	1.796891195	1.3615774768	1.5219190384	1.4921541503	1.678601	1.808188603	0.8336862	1.024777534	1.173901	1.326534	0.7822625453	1.2725591338	1.431875598	0.5062029439	1.2003092068	0.7477522	0.5561419495
SNX27	0.3573618	-0.0151861285	1.126461	0.4282512	0.8375721612	0.5558396191	0.5797785	0.2205502081	0.879716	0.5320335	1.007017	0.6444821	0.6009539	1.299036	0.4778390343	1.018183	1.057709132	0.9618012822	0.5632549546	0.9634469403	0.5335576	1.13808999	0.3900975	0.8241918	0.9167459	0.7244962413	0.6624405	0.5330870716	-0.5943723629	0.7240262001	0.82832	0.5238077321	0.3171836843	0.1909481381	0.689297318	0.9197281947	0.2454285	0.0725762119	0.3600559	0.3340875405	0.2892911	0.6278599	0.1003503964	0.8046505358	0.6740879403	0.9406345279	0.6987627078	1.531297	0.5460710868
PRPSAP2	0.7569504	0.7060061057	1.672145	0.6995285	1.4943551075	1.3174708212	1.195501	1.5730893402	1.677243	0.8488427	1.371182	0.6755224	0.753848	1.09097	0.6731072643	0.9609201	0.9977840683	0.5153218262	0.5631064761	1.3114420299	1.693984	1.009211388	1.614398	1.588425	1.376877	0.9492131476	1.227009	1.2421531672	1.7443578181	0.937648984	0.9959773	1.3611498097	1.5594528326	1.5796640443	1.1792868357	1.5320176224	0.8988827	1.651135612	0.8888173	1.4099444973	1.294906	0.9426028	0.856495941	1.7575584488	1.1510053928	0.7680878517	1.0263135344	1.181721	0.6263686868
PFKFB4	-0.2535753	-0.2856492459	0.2074671	0.03842873	0.2742198382	0.1180763093	-0.1737645	-0.4688017051	0.3338191	0.1639784	0.3775743	-0.1747791	-0.1337184	0.7800363	-0.1291770827	0.5433814	0.6090344588	0.0566772828	0.1557522916	0.2861937526	-0.2520711	0.4135272964	-0.5618833	-0.2114441	0.1503405	-0.1150999948	0.2953479	0.2996658258	-0.3036325936	0.3724412344	0.2818443	-0.4408003589	-0.1998852474	-0.6930608089	0.3448065934	0.0415832375	0.2458222	-0.7165046786	0.16437	0.1755760703	0.1423286	0.2631707	0.1131297861	-0.1191475006	0.2051748135	0.727324338	0.1115834155	0.7784196	0.1433582305
NUDT16L1	0.6505068	0.8667245213	1.073322	0.6827359	0.9576610921	1.0675770012	0.9451654	0.9635078979	1.019013	0.7648192	1.264688	1.529662	0.7846915	1.189143	1.2359809958	1.252519	1.4298564562	1.1789458409	0.8576925872	1.167070526	1.093101	1.0681154466	0.7950304	1.176668	0.903386	0.764036871	0.7969192	0.9273083502	1.1303327652	1.0461866189	0.732819	1.0286206337	0.7637192143	0.8963525059	1.0648940926	0.8577579158	1.045543	0.8167997387	0.7819845	0.8868327796	1.187887	0.965408	0.921654472	0.7461804747	1.123561613	0.8275559032	0.9660013166	0.6827638	0.5046050955
SEMA4B	0.717556	0.7061658514	0.8893767	0.7230513	0.7966717245	0.5953410335	0.6704408	0.2804993316	1.137999	0.5248013	1.102241	0.7216386	0.6044638	1.333166	0.4901940569	1.031507	1.04793073	0.5137477649	0.8223061081	1.0565195224	0.7919566	0.8366521332	0.4334714	0.6477106	0.6354991	0.4253326026	0.3836825	0.7077656458	-0.2061067422	0.7624111967	0.7176196	0.4128405597	-0.0051897584	-0.2685771266	0.4636835934	0.5061025119	0.6174827	0.059451145	0.9113446	0.6934708119	0.612914	0.6442331	0.4893020745	0.6262399452	0.4236414154	1.2560484358	0.5587560045	1.23528	1.0616960882
EDEM1	1.207404	1.0577615859	1.812171	1.161247	2.1256682317	2.0803127883	2.178065	1.8124788959	1.83607	1.786149	1.836451	0.9865078	1.342781	1.523413	0.9347734888	0.8595872	1.5767860268	2.0167568286	1.2369001986	1.7086324974	1.931458	1.9547330247	1.235706	2.112807	1.841516	1.7612640901	1.920047	2.107349176	1.8054518716	2.1059284563	2.085121	1.9871676308	2.260951479	2.2472833824	2.1820762278	1.8611750269	1.932216	2.3914226102	1.748621	2.1814251138	1.632614	2.052693	1.7152269639	2.1337660266	1.7342226836	1.8673324336	1.4555001974	1.093339	1.026013367
MRPL46	0.08772046	0.6690660913	0.8416473	0.07789235	0.5041013078	0.6042245988	0.5382642	0.4647547067	0.4912361	0.02945174	0.8158469	0.8506447	0.200635	0.7517421	0.5799353239	1.185858	0.9515462578	0.8221829601	0.2847803192	0.9587254028	0.8691033	0.5757482782	0.611848	0.6666319	0.3686319	0.3972386354	0.3015192	0.1617187988	1.0962296769	0.4831068699	0.09148356	0.5731279468	0.8718703587	0.9736050405	0.4160003533	0.6567197248	0.2479041	1.0744812341	0.4593356	0.4716238679	0.8412619	0.467501	0.4665113242	0.7474407223	0.6139997203	0.086881809	0.7171556333	-0.244621	-0.0500781146
ZFYVE1	0.08869723	-0.2501010049	0.1328197	0.09344662	0.201404393	-0.2650316238	0.2475464	-0.0055392976	-0.1796451	0.376031	0.1087036	-0.1568187	0.04813773	-0.6488938	0.1941626167	0.1565201	-0.0481980455	-0.0794675545	0.2340994713	-0.661344651	-0.01736233	-0.0351796401	0.005208295	0.2134564	-0.1539174	-0.1692524108	-0.1866918	-0.271759027	-0.4785156262	-0.3515340733	-0.1342708	-0.2186987591	-0.3968991339	-0.3952969139	-0.0788062557	-0.1428571783	-0.08804495	-0.3992569709	0.1203361	-0.0921760339	-0.3370184	-0.05694032	-0.0409493031	-0.4415140885	0.0027976918	0.2410918593	0.0034298642	-0.18549	0.0324667385
FYN	1.551643	1.9569105846	2.008667	1.603454	2.2012564802	2.054622784	2.186466	2.0337848924	1.884927	1.681024	2.410127	2.599783	2.051298	1.393226	1.5738805666	1.611282	2.174829609	1.9219154304	1.4688660417	2.0860117305	2.43243	1.9918886556	1.567915	2.243152	1.911435	2.0905081708	2.082247	2.0231539155	2.2308089926	1.9314993401	1.826837	1.9429946028	2.3238390454	2.0579806313	2.0919854963	1.6786899854	1.902156	2.2892340233	1.480687	1.9841253531	1.780821	1.717442	2.1672091884	1.854235599	1.9900530264	1.4469826712	2.1976144032	1.91929	1.2691081925
RBL2	1.466939	1.8742000362	2.415201	1.463016	2.2744292308	2.1346498272	2.058263	2.2195028455	2.065735	1.591448	2.514293	2.038755	1.651214	1.710867	1.9224529179	1.988429	2.0904786471	2.1647688108	1.6848944998	2.1363190266	2.347247	1.8801097794	1.756549	2.194706	2.037209	2.2079399836	2.200188	2.189348678	2.1539939393	2.0335140484	2.134666	2.4197135212	2.2512321521	1.973358292	2.1980947684	2.2959258217	1.869087	2.175325124	1.477038	2.1557905381	1.749617	2.077551	1.6012235313	2.3999621119	2.1443976053	1.9570783152	2.0180621553	1.699892	1.42608523
PRKDC	0.1040874	-0.1586964259	0.03314964	0.1459139	0.4827840761	0.6853604925	0.5149598	0.2802166811	0.3511414	0.7167331	-0.1736024	-0.09333917	-0.009634594	-0.350563	-0.1033545532	0.02857271	-0.1497904406	0.0258679004	0.0401240155	0.1490024478	0.2555772	-0.1450504725	-0.07802765	0.1942733	0.3226151	0.2610354338	0.1584707	0.0551779911	-0.371300478	0.2694099853	0.2159708	-0.1077043991	0.3489225366	-0.1450622185	0.1108399528	0.3541902923	0.4254199	-0.0440215664	0.08462179	0.192773407	-0.4717516	0.07663584	-0.3569271207	-0.0581805154	-0.1491680396	0.2365810374	-0.1998429864	-0.1891301	0.0794694836
GFI1	0.05709773	1.7469318194	1.481545	0.007455127	0.8011374895	0.7540316779	0.5990096	1.0584418712	0.7277062	0.3038879	0.592433	0.5391702	0.1261216	-0.06860213	0.5510174003	0.02907344	0.863094953	0.1440229873	0.2086661239	1.3410377628	0.5831211	0.6557029652	-0.06462651	0.2197586	0.3162616	1.1690723838	1.036275	0.5473008614	0.6617156576	0.59823535	0.8773633	0.4171740316	0.911664939	1.1629878518	0.8029190723	0.5947692672	0.2253387	0.9336634842	1.070591	0.9581279198	0.4107692	0.2133997	1.0540798418	0.9049298782	0.4531015867	0.3021991589	1.1512338554	0.7060389	-0.1494039855
AP1G1	0.711472	0.6812237791	1.035601	0.7984157	1.1606562016	1.1362767602	1.156242	1.1075421302	1.036827	0.7048613	1.494811	0.874249	1.040778	0.7006117	0.7235950034	0.8536353	1.1245015601	1.4400250674	0.6821975687	1.0660116636	1.174066	0.6433937497	0.7015113	1.153952	0.6789644	0.9634651997	0.8693213	0.9356394836	0.5199067976	0.9570606403	0.8062966	0.8016969906	0.7799480052	0.7064082583	0.9188980036	1.284984415	0.7468708	0.7170597185	0.5756928	0.9509552658	0.7058956	0.8456475	0.8003861855	0.9548219858	0.946292944	1.078371306	0.9649585919	1.039889	0.766149825
CA4	-0.149402	-0.7737189312	0.2674877	0.04855776	-0.8058014806	-0.3031182893	-1.189606	-1.2353353801	0.1634732	-0.1855493	-0.3008316	-0.2829784	0.09718569	1.26683	-0.0542450303	0.5286227	0.4214457342	0.1887942208	1.490693523	-0.1376370787	-1.14275	-0.4354091774	-0.4931636	-0.6581825	0.9856768	-0.0833146411	-0.08789143	-0.6971962422	-0.2833409302	0.3379696741	0.6940556	-0.1101874314	-1.2977316012	-0.2789284258	-0.1971568413	0.3129737522	-0.3314335	-1.3917883102	1.142178	0.1296703256	0.1383728	0.5187613	-0.3494397225	0.1653857083	-0.2912140665	1.5726618471	0.0140285632	-0.04638756	0.4716499664
XRN1	0.1514873	-0.2635521224	0.3733482	0.07670314	0.4358162363	0.6321790329	0.5047046	0.3977598792	0.4855232	0.4939207	0.230792	0.0760007	-0.02845512	0.003436381	-0.0504562249	0.1924093	0.1434274059	0.1848923739	-0.0783945305	0.474042154	0.5578179	0.3827889913	0.05870205	0.04866463	0.3811735	0.1533039383	0.4334491	0.5537412537	0.289970241	0.0905919239	0.5959767	0.0166256598	-0.0675776649	0.5559846078	0.2103256171	0.4327329309	0.1327559	-0.1393490418	-0.1023821	0.0035495648	-0.07270923	0.4102009	-0.2119046502	0.2351061488	-0.0763776498	0.4769430998	-0.2379414877	0.37616	0.1757029621
NCOA3	0.385833	-0.1364962542	0.3452481	0.3246374	0.6470503541	0.5034783414	0.7141669	0.7269786363	0.6668877	0.558427	0.5774419	0.3708999	0.3722542	0.3625777	0.3808101049	0.2918253	0.5363300215	0.5175348767	0.2838115459	0.6319594968	0.5684755	0.295191037	0.621633	0.527746	0.8025195	0.5379109471	0.4481896	0.5854297239	0.0137064755	0.6187027256	0.9068871	0.6187027256	0.4766700966	0.2791133224	0.4177084714	0.6453180952	0.3387672	0.5230343963	0.415542	0.3208805304	-0.07735962	0.7152235	0.1744941038	0.6602559523	0.4110742235	0.6883322509	0.0637407548	0.7966206	0.4163567416
NSUN2	0.9675571	1.2088514332	1.61694	0.9697503	1.7141453137	1.7187389849	1.673213	1.8020609905	1.696495	1.075754	1.609137	1.154307	1.188944	1.594079	1.0298971854	1.712559	1.5849621992	1.2148228886	0.8615360514	1.6345915436	1.662437	1.2574366317	1.631495	2.092853	1.61265	1.9014237227	1.539083	1.975705205	1.6338368978	1.9399499734	1.577683	1.4801672314	1.6327263316	1.9698774335	1.6549419131	1.3648575132	1.989675	1.4547484543	1.244912	1.748096605	1.319901	1.712466	1.593215034	1.4690651034	1.6417661596	0.981651343	1.4104358481	1.848287	0.640127624
ZC3HC1	-0.05182653	0.0990567003	0.6457548	0.0501799	0.431137762	0.2613156915	0.4907775	0.4956613811	0.4676667	-0.1063301	0.6256649	0.08123082	0.2978991	1.053533	0.4838554117	0.7099247	0.5247254243	1.0364974632	0.176537275	0.6835979739	0.6012964	0.3400957652	0.3987941	0.7558223	0.3100364	0.4395482963	0.3450151	0.5116093986	0.8715103478	0.0365274305	0.3050207	0.7312396303	0.7895316218	0.5969496066	0.5118726934	0.4814755747	0.3388642	0.8773597727	0.3259256	0.4495162467	0.4148873	0.3773354	0.3642012528	0.3999959748	0.8847458053	0.1183457862	0.5850974644	0.7521711	-0.2356444608
ABCG1	0.3035683	0.4557433968	-0.3222853	0.2828744	0.7743575786	0.8073327364	0.8942719	0.9112416952	0.2592353	1.046623	0.6566081	0.2337585	0.2296091	0.2907292	0.1451446635	-0.1194061	-0.0278939144	0.4092616432	0.3204339087	0.3502205833	0.1320118	0.9196693592	0.1724431	-0.07579294	1.105226	0.3578695449	0.287851	0.1715911278	0.1374363197	0.4676358973	0.1562993	0.0199638306	0.0835247767	0.3144010425	-0.4964263144	0.3952113699	0.09537123	-0.433024779	-0.7471843	0.1396084178	0.3935633	0.0412823	-0.2058347627	0.7720004922	0.2973831956	0.4400739528	-0.0481784842	0.3142229	0.5856873128
TBCC	0.4164232	0.7093932035	0.9513149	0.3093616	0.6865947515	0.6498956236	0.620315	0.6959613315	0.6357571	0.2193455	0.8461426	0.4325217	0.4329091	1.020099	0.7946132811	1.57799	1.1763881711	0.6783862638	0.7423891532	1.0618448055	0.8195545	0.0723644897	0.2761984	0.09950554	-0.3395063	-0.1335442922	-0.3587773	0.1659946341	0.7089058464	0.4388317015	-0.02796851	0.1891697545	-0.0723144397	0.3164316782	0.3950482503	0.1238637637	-0.05924819	0.0239230744	0.6664991	0.8031838194	0.9148318	-0.07281128	0.0427691637	0.1640375196	0.3352712349	0.6804252525	0.8203745967	-0.07714187	0.5994267708
ME2	0.7443512	0.5994560454	1.038601	0.7865206	1.539908971	1.5645152642	1.453977	1.2370718013	1.492617	0.9039304	0.9856414	0.5764282	0.7333066	1.144255	0.6166854326	0.7034759	0.5594645397	0.6042472375	0.4314191834	1.1569168214	1.361082	1.257480301	0.7750368	1.284353	0.8703424	0.709337813	0.731243	0.7360778464	0.6044491386	0.8746689293	1.086393	0.4911525314	0.5381015343	0.801801764	0.5992693599	1.0023329364	0.6114755	0.3072040749	0.8732191	0.8241105615	0.6812603	1.080383	0.1320522091	0.9012485513	0.719604051	1.1478742842	0.2118136174	1.166474	0.6841736786
PRSS33	3.107253	1.2059610239	1.886579	0.695167	1.1134384212	1.4039303689	1.287675	1.0010010778	0.1181521	0.7915972	-0.5542093	1.486387	0.712276	5.153659	0.4935018843	1.786435	0.5849319649	0.0572069257	3.0450629985	1.1917361317	-0.05280619	0.8173045107	0.2641452	1.673558	1.880541	0.4259492349	1.352337	1.171272147	1.4335324628	1.575085358	1.713417	1.3636689391	0.4376396085	0.9710318665	1.1981965991	1.3178183949	1.871375	2.819422711	2.046293	2.5270350912	2.000266	2.157196	0.9090534841	1.718985422	1.7258084234	2.5646274198	0.8284885362	1.838817	0.324207525
MACF1	-0.001703558	0.0390535871	0.2421585	0.06322118	0.2936447247	0.3686832081	0.4115246	0.4606217489	0.2895568	0.3755529	0.4148936	0.4153674	0.3540968	0.04663866	-0.0545430718	-0.0188907	0.4044357052	0.6056087637	-0.0215415156	0.4049483446	0.3653895	0.4656794463	0.0422002	0.4160092	0.3090388	0.3059313545	0.2293961	0.1354202757	0.1667523958	0.2712660741	0.3713656	0.4324605265	0.5417893901	0.465607803	0.3891026368	0.2947490462	0.5922043	0.7460403421	0.03860631	0.3368647483	0.1452072	0.303968	0.2382876667	0.3035086137	0.0868931866	0.089827057	0.3854392057	0.08545199	0.028558232
HSPBAP1	1.341501	1.2084784049	1.977385	1.440399	1.8632723945	1.0236891715	1.669994	1.5462908171	1.753643	1.634924	1.945293	1.569896	1.379913	1.988083	1.362992597	1.948405	2.2782090251	2.3941790857	1.571785575	1.8452403613	1.890184	2.4967759103	1.276291	2.050955	1.725043	1.5101562294	1.238356	1.4518757918	1.1465221977	1.1584977185	1.109783	1.6037660483	1.2100550412	1.6194477428	1.3528481929	1.6939089941	0.9343178	1.0398284832	1.510156	1.5375054528	1.412895	1.640432	1.1435886447	1.2605726247	1.5835625228	1.9641069934	0.9135867011	1.601226	1.4959033783
RHOT1	-0.1958798	-0.3199312539	0.4812719	-0.4117485	0.3195624784	0.3516861439	0.4020398	0.0360521261	0.3156841	0.4901095	0.3745108	-0.2222702	-0.2998429	-0.08479555	-0.2904120415	-0.3096894	0.3401338751	0.1874239166	-0.4413314621	0.335271359	0.2235387	-0.2195379982	-0.2383758	0.169416	-0.2096046	0.140151885	-0.4790897	-0.5483136132	-0.0482909462	0.161715891	0.4544106	0.541932464	-0.3902047171	-0.2075343828	-0.4074852754	0.3031171652	-0.5988668	-0.7950383129	0.09378326	-0.2018532868	-0.01943722	-0.3313946	-0.4871334403	0.1587018652	-0.2858668881	-0.1702381421	0.3129310334	-0.07177458	-0.1507987513
AFTPH	1.975848	1.7519113941	1.727629	1.933442	2.2454686788	2.2011803829	2.12622	1.7612932969	2.0379	1.845368	2.192863	1.911605	1.972	1.794282	1.8279155724	1.754363	1.8465838523	1.981313045	1.7109292093	2.0792269877	1.924484	1.5055214351	1.679939	2.005311	2.091853	2.0422569062	1.922062	1.8524765788	1.4731086851	2.0373936629	1.907307	2.0639119652	2.183822732	1.7811452981	1.9248103897	2.1551431547	1.992125	2.2786422193	1.917095	2.0474514596	1.92481	1.788362	1.8019104769	2.0373936629	1.8853393479	1.8783989478	1.9388217013	1.991293	1.9227256778
H1FX	0.730382	0.9276201874	1.453326	0.5607438	1.6858385982	0.0125268816	1.08544	1.209428717	1.00497	0.2656485	1.303891	0.5149849	0.5646491	0.2043166	0.3745438765	0.4431432	1.6150712891	0.2350881755	0.5476748008	1.1080927512	1.212962	-0.1749100897	1.059533	1.803903	0.9060577	1.0798710724	1.292953	1.5712899846	1.1559680703	1.3324928914	1.339633	1.3554662889	1.4131727348	0.8356504967	1.5847419721	0.7615769548	1.420174	1.6773036812	1.400143	1.5587760809	1.59965	1.148083	1.0956485376	1.5587760809	1.3495052551	1.3554662889	1.8093355954	1.050355	0.3334247105
PPRC1	0.02034827	0.1435567235	0.4945964	0.100431	0.4716439467	0.2304002458	0.3658618	0.4105993669	0.3685528	0.4606884	0.6329608	0.1969643	0.5729278	0.5205524	-0.0456708987	0.4304444	0.482365325	0.2210461353	-0.1150274701	0.4951056	0.5434249	0.3211762785	0.407362	1.03665	0.4003619	0.4749991576	0.6536418	0.4490282792	0.3140503911	0.4649421129	-0.09574405	0.4323663775	0.5506835088	0.2076123955	0.2868535285	0.2434577097	0.4508187	0.6849468871	0.3778043	0.4788171013	-0.05845945	0.4350453	0.7213788105	0.3036982953	0.5533249071	-0.0390381672	0.3523838852	0.7761318	-0.0937193599
CD3D	1.570517	2.7621051679	3.419806	1.877445	2.6245111154	2.6103738564	2.820796	2.9354693188	2.610593	2.462455	3.153361	2.305722	2.017379	2.325642	2.8566012964	3.050046	2.8367334412	2.1342193828	2.0985049246	3.3716352162	2.989759	3.1780536141	3.21281	2.686009	2.345834	2.5919743494	2.52207	2.15126799	3.4802495845	2.0262337909	2.09798	2.6187560247	2.5973834746	2.7831732345	2.1367407757	2.4080698626	2.290486	2.8158419613	2.255649	2.3458344918	2.194193	2.093644	2.1432471623	2.5430742501	2.3458344918	1.7400138662	2.3736417159	1.668817	1.4788147923
ERO1L	1.081395	1.1391457974	1.427486	1.219204	1.1372384558	1.4581119109	1.563755	0.8526464286	1.67543	1.57804	1.498672	1.386196	1.167104	1.896232	1.3283798752	1.774293	1.7817213832	1.6125918304	1.1370905833	1.7924556529	1.341148	1.1728793541	1.243601	1.198218	1.279695	1.4442421344	1.116799	1.1705810101	1.3370989982	1.3340646553	1.182272	1.0892770131	1.2139099432	1.2969600825	1.0263345912	1.4430565409	0.8346961	1.0127152735	1.595601	1.5969341181	1.543623	1.748224	0.8128075962	1.7280883971	1.4278292056	1.8272927464	0.9678296273	1.011901	1.4568499901
MAN2A2	1.339302	1.3557057016	1.553354	1.361461	1.7065311961	1.6929802914	1.576465	1.3287132389	1.770211	1.634567	1.617734	1.374172	1.411899	1.46447	1.3855879652	1.947297	1.8371854503	1.4901291405	1.3985451439	1.6511971601	1.658935	1.8922067701	1.110675	1.377365	1.738782	1.7284356789	1.97221	1.6050239589	1.5996222759	1.4889367205	1.528403	1.3257806351	1.5996222759	1.3089283803	1.5040275239	1.535052164	1.494062	1.2264122361	1.973957	1.5045760434	1.680896	1.640929	1.8274085431	1.3283419624	1.2740318877	2.128258922	1.7011466958	1.289456	1.6239744693
DEGS1	0.4699965	0.4140811497	1.276529	0.5402049	1.2272802421	1.0977740712	1.094511	0.7543847753	1.389989	0.7633842	1.167201	0.5454399	0.6129428	0.951818	0.6531406162	0.9191843	1.1754203171	1.0043825329	0.6571106219	1.2520443803	1.082342	0.7842112368	0.8122004	1.063939	1.426803	1.0195793652	0.9391636	0.8031081471	1.1489504176	0.8835948959	1.050953	1.0627597236	0.8670565437	0.9956465497	0.6283875768	1.4017435159	0.7783877	1.2318195012	0.8458255	1.0415287932	0.8508569	1.06367	0.2692330096	1.3319577815	1.0517268226	1.12959001	0.4513548775	0.8481013	0.8317006025
NDUFA12	2.232024	2.6746144939	3.22653	2.088171	2.4953771782	2.4597248205	2.493362	2.4366411258	2.36444	2.038432	2.793753	2.9104	2.2785	2.828276	3.0063928472	3.253458	2.9035959601	2.4616148682	2.4069906899	2.7398353413	2.680999	2.5742432524	2.450072	2.856869	2.670407	2.6598365505	2.54563	2.161231549	3.0192684918	2.3810145256	1.838203	2.9300854534	2.6741493016	2.7614484183	2.2120405462	2.4572753944	2.406089	2.5075516364	1.971015	2.1898944394	2.8191	2.429014	2.4894288024	2.4454666669	2.737361147	1.8256848402	2.3933691985	2.168319	1.6236855553
STIP1	0.6793336	1.3162298522	1.179825	0.6154518	0.9973593432	0.4932262641	0.8624965	0.5963891043	0.637208	0.3657145	1.683668	0.8784852	1.002372	1.090887	0.9467666091	1.188061	1.0334838183	0.6559704791	0.3998000872	1.0888460026	1.245281	0.5828913685	1.156518	1.047246	1.10738	1.0537449454	1.182853	0.8573689205	0.2119970365	0.8998323817	0.6758746	1.0139446727	1.0836089478	0.738383783	0.8987554708	0.6608925851	1.278496	0.8157981477	0.4585161	0.8817739009	0.4583239	0.9594018	1.5066858873	1.2113003167	1.3953622358	0.6250046961	0.9306166716	1.251358	0.4033404853
PPP1R16B	-0.08423991	0.7321369841	0.4622005	0.104999	0.6725574477	0.4897758913	0.8049823	0.7343440996	0.8918251	0.3991202	0.732137	0.7732329	0.2013004	0.5838444	0.1007450948	0.5157895	0.6068492635	0.0047574274	0.1286944253	1.3006039292	0.5884353	0.3676806822	-0.04365169	0.3599572	0.3860246	0.8384542036	0.8616379	0.3342465484	0.2199026376	0.3847982139	0.6578318	0.3189923664	0.7551912842	0.6695511555	0.9889552245	0.4564625415	0.742114	1.3675204542	0.3499953	0.5526315913	0.5325606	0.2259222	0.6483459658	0.4692473546	0.6205422907	0.0763683977	1.0518225346	0.859555	-0.0932524416
[truncated: 1,837 more rows]
[truncated: 106 more columns]
