# Supplementary material for: Identification of anoikis-related genes classification patterns and immune infiltration characterization in ischemic stroke based on machine learning
Source: Front Aging Neurosci. 2023 Mar 23;15:1142163. doi: 10.3389/fnagi.2023.1142163 (PMC10076550; doi:10.3389/fnagi.2023.1142163)
Supplement: Supplementary file 10 [file Data_Sheet_10.ZIP › 06.diff/GSE16561_s1.txt]

GSM416567
GSM416568
GSM416569
GSM416570
GSM416571
GSM416572
GSM416573
GSM416574
GSM416575
GSM416576
GSM416577
GSM416578
GSM416579
GSM416580
GSM416581
GSM416582
GSM416583
GSM416584
GSM416585
GSM416586
GSM416587
GSM416588
GSM416589
GSM416590
