# Supplementary material for: Identification of anoikis-related genes classification patterns and immune infiltration characterization in ischemic stroke based on machine learning
Source: Front Aging Neurosci. 2023 Mar 23;15:1142163. doi: 10.3389/fnagi.2023.1142163 (PMC10076550; doi:10.3389/fnagi.2023.1142163)
Supplement: Supplementary file 10 [file Data_Sheet_10.ZIP › 06.diff/GSE16561_s2.txt]

GSM416528
GSM416529
GSM416530
GSM416531
GSM416532
GSM416533
GSM416534
GSM416535
GSM416536
GSM416537
GSM416538
GSM416539
GSM416540
GSM416541
GSM416542
GSM416543
GSM416544
GSM416545
GSM416546
GSM416547
GSM416548
GSM416549
GSM416550
GSM416551
GSM416552
GSM416553
GSM416554
GSM416555
GSM416556
GSM416557
GSM416558
GSM416559
GSM416560
GSM416561
GSM416562
GSM416563
GSM416564
GSM416565
GSM416566
