# Supplementary material for: Identification of anoikis-related genes classification patterns and immune infiltration characterization in ischemic stroke based on machine learning
Source: Front Aging Neurosci. 2023 Mar 23;15:1142163. doi: 10.3389/fnagi.2023.1142163 (PMC10076550; doi:10.3389/fnagi.2023.1142163)
Supplement: Supplementary file 10 [file Data_Sheet_10.ZIP › 06.diff/GSE58294_s1.txt]

GSM1406033
GSM1406034
GSM1406035
GSM1406036
GSM1406037
GSM1406038
GSM1406039
GSM1406040
GSM1406041
GSM1406042
GSM1406043
GSM1406044
GSM1406045
GSM1406046
GSM1406047
GSM1406048
GSM1406049
GSM1406050
GSM1406051
GSM1406052
GSM1406053
GSM1406054
GSM1406055
