# Supplementary material for: Identification of anoikis-related genes classification patterns and immune infiltration characterization in ischemic stroke based on machine learning
Source: Front Aging Neurosci. 2023 Mar 23;15:1142163. doi: 10.3389/fnagi.2023.1142163 (PMC10076550; doi:10.3389/fnagi.2023.1142163)
Supplement: Supplementary file 10 [file Data_Sheet_10.ZIP › 06.diff/GSE58294_s2.txt]

GSM1406056
GSM1406057
GSM1406058
GSM1406059
GSM1406060
GSM1406061
GSM1406062
GSM1406063
GSM1406064
GSM1406065
GSM1406066
GSM1406067
GSM1406068
GSM1406069
GSM1406070
GSM1406071
GSM1406072
GSM1406073
GSM1406074
GSM1406075
GSM1406076
GSM1406077
GSM1406078
GSM1406079
GSM1406080
GSM1406081
GSM1406082
GSM1406083
GSM1406084
GSM1406085
GSM1406086
GSM1406087
GSM1406088
GSM1406089
GSM1406090
GSM1406091
GSM1406092
GSM1406093
GSM1406094
GSM1406095
GSM1406096
GSM1406097
GSM1406098
GSM1406099
GSM1406100
GSM1406101
GSM1406102
GSM1406103
GSM1406104
GSM1406105
GSM1406106
GSM1406107
GSM1406108
GSM1406109
GSM1406110
GSM1406111
GSM1406112
GSM1406113
GSM1406114
GSM1406115
GSM1406116
GSM1406117
GSM1406118
GSM1406119
GSM1406120
GSM1406121
GSM1406122
GSM1406123
GSM1406124
