# Supplementary material for: Identification of anoikis-related genes classification patterns and immune infiltration characterization in ischemic stroke based on machine learning
Source: Front Aging Neurosci. 2023 Mar 23;15:1142163. doi: 10.3389/fnagi.2023.1142163 (PMC10076550; doi:10.3389/fnagi.2023.1142163)
Supplement: Supplementary file 10 [file Data_Sheet_10.ZIP › 06.diff/normalize.txt]

id	GSM416567_con	GSM416568_con	GSM416569_con	GSM416570_con	GSM416571_con	GSM416572_con	GSM416573_con	GSM416574_con	GSM416575_con	GSM416576_con	GSM416577_con	GSM416578_con	GSM416579_con	GSM416580_con	GSM416581_con	GSM416582_con	GSM416583_con	GSM416584_con	GSM416585_con	GSM416586_con	GSM416587_con	GSM416588_con	GSM416589_con	GSM416590_con	GSM1406033_con	GSM1406034_con	GSM1406035_con	GSM1406036_con	GSM1406037_con	GSM1406038_con	GSM1406039_con	GSM1406040_con	GSM1406041_con	GSM1406042_con	GSM1406043_con	GSM1406044_con	GSM1406045_con	GSM1406046_con	GSM1406047_con	GSM1406048_con	GSM1406049_con	GSM1406050_con	GSM1406051_con	GSM1406052_con	GSM1406053_con	GSM1406054_con	GSM1406055_con	GSM416528_treat	GSM416529_treat
AAAS	0.1187289	0.325619027	0.1480294	0.2230659	0.2751092515	0.5546606936	0.4376635	0.397311331	0.556892	0.5046865	0.07752806	-0.1140194	0.07451481	-0.1045007	0.159553166	0.1007159	-0.2513909357	-0.2083799883	-0.0461384573	0.059071135	0.3363965	-0.2844287535	0.2900476	0.555452	0.3725538	0.2372053471	0.1922741	0.4775549398	0.2278488166	0.2338936642	0.1869207	0.1389341665	0.3649290263	0.3526378632	0.696611818	0.0516408778	0.5863385	0.2903811084	0.4048364	0.3960716144	0.391884	0.3062022	0.6645054931	-0.0200163797	0.5193299807	0.2008283398	0.6203614858	0.05731318	0.0372550257
AAMP	-0.0431959	-0.0987980204	0.277313	-0.07717377	0.3842954009	0.2716501525	0.2679331	0.5413828466	0.3584305	-0.1948354	0.06437393	-0.1600651	-0.08363635	0.1773152	-0.0237392141	-0.06802857	-0.2074187143	-0.4631362984	-0.2119850871	0.191579624	0.2448907	-0.5717177592	-0.06182019	0.3579267	0.09860335	0.1730321937	0.2402692	0.3646561294	0.1579643785	0.2241217009	-0.09937327	0.2433909758	0.6675235804	0.280640953	0.1937742215	-0.0213450775	0.3504802	0.1598194568	0.2222723	0.0855866246	0.4040094	0.07477694	0.4048750627	0.3232238546	0.3230065036	0.0496305441	0.6617899021	-0.2010457	-0.2077352864
AARS	0.427204	0.3811499491	1.17693	0.6628321	0.8534649339	0.1253552745	0.7887563	0.8993226314	0.8099029	0.4671227	1.343931	0.7161372	1.623532	0.6713358	0.4483483883	0.8712379	0.9539351851	0.8814700507	0.2406700425	1.1793886129	1.269406	0.2140765743	1.400317	1.592447	0.5417811	0.8816792769	1.109317	1.0190491283	0.8346515809	0.8250028244	0.2055568	0.5773240387	1.3485350931	0.7265967835	0.3287445408	0.4740689816	1.085109	1.2607468783	0.5286565	0.5999784615	0.1811886	0.6191506	1.1756671616	1.0775189986	0.8392709126	0.2363195034	1.0688769483	1.519098	0.3422303065
AASDH	-0.3348447	-0.3244611819	0.2865574	-0.2636621	0.410355495	0.1770938688	0.3595734	0.5522149958	0.1843966	0.2066112	0.1998716	-0.2537782	-0.1230209	0.2749271	-0.2308316955	-0.1786585	0.2455218191	0.1321123017	-0.3118832604	0.227868585	0.363666	0.4215427297	0.7099659	0.6140027	-0.1541551	0.1990149625	-0.2385736	0.1188281422	0.6172120017	0.2774694497	0.04247041	0.7958759685	0.6699314786	0.4932523886	-0.0761498443	0.1036322111	-0.2720606	0.8572066433	0.1048696	-0.1059070042	0.3569456	0.2214166	0.2675517333	0.6353181745	0.3679234916	-0.1369104338	0.3023086804	-0.1404467	-0.3966479665
AATF	0.9699901	1.0781569803	1.250097	1.081191	1.3632512308	1.0823966623	1.290231	0.7398053295	1.328034	0.7053399	1.679663	1.592938	1.36316	1.365411	1.0719103261	1.070721	1.3654920088	1.0749577021	1.0366683748	1.4794200752	1.207485	0.6126577731	0.9089073	1.380923	1.393787	1.3063340153	1.165397	1.1206662585	0.7656761199	1.3009283512	1.082074	1.3805900492	1.3164604888	1.2867902031	1.1737990166	1.1432020887	1.386952	0.8378128047	1.469472	1.1144345322	0.8350745	1.21718	1.2627256019	1.2330145699	1.2976652315	1.1642622102	1.2460686032	1.954745	0.9374978859
ABAT	0.4052332	0.1715053733	0.2895907	0.4845565	0.636028518	0.9480411939	0.6123124	0.6862086317	0.6590956	0.9738038	0.1195808	0.2319495	0.4357794	0.4237494	0.2642392345	0.3328535	-0.0968549939	0.3042886537	0.4727646148	0.0698383843	0.3159871	0.6840787953	0.4235946	0.3580105	0.7019957	0.5672888988	0.5613317	0.6362088395	0.2746675122	0.9204653681	0.7189432	0.7035765566	0.520283068	0.3779469224	0.5319552837	0.7208257676	0.450327	0.229577201	0.8009088	0.6912374928	0.281272	0.6049414	0.7066678474	0.773637584	0.6621356882	0.9478793117	0.5672888988	0.3551678	0.5636324437
ABCA5	0.2247182	0.2429339664	0.331547	0.2213047	0.3906428184	0.4949605756	0.6979417	0.7233611249	0.2505704	0.749933	0.4248617	0.7958106	0.5508542	0.05633346	0.555625415	0.03414031	0.3227905128	0.6086308468	0.3195359158	0.543060929	0.7334329	0.9242829306	0.2517029	0.6181722	0.291676	0.0899497873	0.2395075	0.456657725	0.4749690974	0.25359561	0.2425717	0.5330489952	1.1079293623	1.121797106	0.6054220991	0.5916636016	0.301734	1.3645810864	0.1380386	0.1631365318	0.3048479	0.2892438	-0.0752498358	0.3339331748	0.2985343688	0.5313810127	0.3986864282	-0.4730911	0.2645241829
ABCA7	0.4768782	0.5905008386	-0.1792314	0.6671365	0.2165670611	0.404174746	0.6330058	0.6945834744	0.5887324	1.028477	0.5486183	0.5217847	0.4158844	0.7540777	0.4800440904	0.9785674	0.9292999645	0.7892147463	0.6113155524	0.699148412	0.8771622	0.9938850367	0.9293967	0.7087491	0.9822935	0.9021886454	1.10784	0.7147842372	1.0786348901	0.5476444233	0.608946	0.8607884311	0.56651161	0.0782936746	0.8808702712	1.1104981164	0.7070659	0.5674527822	1.241652	0.2354431794	0.9376353	0.7812963	0.9628227953	0.4295919912	1.0932098271	1.4807679831	0.9800369295	0.5814394	0.5104632597
ABCB10	0.2276272	0.1041602059	0.9631773	0.2139796	0.7779512775	0.6851232143	0.5658388	0.9199042631	1.146706	0.7229699	0.4472061	-0.1902204	0.04286762	1.052035	0.1650735169	0.7818883	1.2070903105	0.0553922858	0.0480420029	1.1104739909	0.7496321	0.7695287385	-0.008749413	0.5073313	0.6604197	0.8524142252	0.4802535	0.3733316188	1.3214897436	0.2829888842	0.8884038	0.7434633537	1.1290536502	1.203544844	0.8702992574	0.9832313261	0.5689749	0.8689137602	0.916676	0.6649119092	0.8498041	0.9942322	0.6862889691	0.9512445254	0.3918262217	0.5671419828	0.7949746319	-0.419068	0.3474068389
ABCB7	0.2699023	0.2781306876	0.8997087	0.4648262	1.0012459523	1.019256282	0.9525716	0.9040368936	0.7735619	0.7050958	0.6459005	0.4869087	0.3939245	0.407633	0.4725438916	0.6316153	0.7187315699	0.9463181311	0.5440126888	0.7008221892	0.8837618	1.172882716	0.5679909	1.066777	0.7201689	0.7677512401	0.7564344	0.7677512401	0.751750915	0.4718505914	0.5643704	1.0247444272	1.1181157705	0.8313926899	0.5818310559	0.7770477591	0.7989211	0.9730470502	0.5556517	0.8426217495	0.6530608	0.7449413	1.0464127091	0.906679362	0.8679417088	0.6333242124	0.5847698178	0.6492359	0.3124635616
ABCC1	0.813414	0.6979179622	0.8068944	1.026203	0.720925885	0.4781815364	0.7677148	0.4026150382	0.4620707	0.7776481	0.8494188	0.9364031	0.750819	0.6279143	0.5809879829	0.6059772	0.8743240908	1.3343526542	1.0089139756	0.7038339508	0.9868371	0.9906806658	0.5983425	0.8703694	0.9296207	0.8542206273	1.062277	0.9575608012	0.7617099369	0.9699419715	0.9111129	0.7110836025	0.9784742506	0.8118367845	1.0960675353	0.7718487913	1.026259	1.0601177084	0.7441505	0.7859332389	0.6522237	0.9095889	1.0539802798	0.8792510534	0.918013032	0.9946633536	0.7995315993	0.77178	0.8667573959
ABCC10	0.1068693	0.6959906924	-0.2850705	0.09728516	0.1845251364	0.5003221824	0.3480227	0.1008909496	0.4442932	0.3213434	0.513408	-0.05929417	0.02443685	0.3381098	-0.0019162403	-0.4553674	0.3733765303	0.0273555648	-0.0870731127	0.441409361	0.2216763	0.3095045378	0.2418374	-0.06864434	0.1903946	-0.0941019037	0.280038	0.1549654681	0.2167951904	0.230913347	-0.1796926	0.1973242968	0.1694609582	0.2261404421	0.378248785	0.1546578245	0.1808195	0.3905372069	0.1922195	0.2659425178	0.377778	-0.1883263	0.3099918042	-0.0342010176	0.486059984	0.0281128513	0.7775374605	0.1640608	0.0538036285
ABCC5	-0.4100878	-0.3097212764	-0.08107768	-0.214893	-0.0316178376	-0.2536880292	0.07234822	-0.2772732546	0.1035921	0.2506655	0.2344849	-0.2737283	-0.2528599	0.1039554	-0.2744817955	0.1386017	0.4538753972	0.0469920236	-0.0176281285	0.1537313583	0.02672366	0.6923091487	-0.3400315	0.08929901	0.05643289	-0.2042000393	-0.2543582	-0.0636618142	-0.3686955754	-0.0144883237	-0.2110209	-0.2237444158	-0.61304566	-0.2978663077	0.0568573282	-0.3523644192	-0.2304569	-0.6366027166	0.4443647	-0.0140786746	0.08667275	0.2125989	-0.0382860693	-0.2982515123	-0.0518838434	0.7335815098	-0.1765626447	-0.5030906	-0.1150999223
ABCE1	0.4335334	0.6630680831	1.28495	0.4600581	1.5738969291	1.3624258205	1.410658	1.5326897615	1.349118	0.5099197	1.77435	0.8490561	0.5521801	0.711348	0.7119003743	0.8158663	1.1674574082	0.8370255147	0.3751266072	1.4230817908	1.926231	0.6389272109	1.040079	1.567223	1.005587	1.1214058589	0.9543488	1.0334875869	1.8429539109	0.9099779362	1.125988	1.1921721844	1.2034787902	1.3555247562	0.9520667313	1.1757338835	1.018145	1.2258275622	0.6631717	1.0311411741	0.9666843	1.023646	1.0034219676	1.0304364176	1.0147560294	0.3939653127	0.7980507705	0.4888562	0.3424931544
ABCF1	0.8358932	0.7587616829	1.250617	0.8925879	1.1376247953	0.7785136105	1.023964	1.0631879744	1.04714	0.4797862	1.715622	1.01102	1.728581	1.238017	0.8534639103	0.9125389	1.2565894733	1.2293981561	0.5816241573	1.2771506855	1.34709	0.3744264324	0.7541844	1.424091	0.6477723	0.8349007342	1.013996	0.9299136723	0.4941675794	1.1516854989	0.8320339	0.9557824059	1.3315342714	0.6559379797	0.9404193967	0.805312139	1.379645	0.956623144	0.716382	1.0204598286	0.2656672	0.9131561	1.4335026926	0.9341906392	1.3541378653	0.4700047877	1.5495202667	1.626388	0.7209582851
ABCF3	0.09414916	0.1187247563	-0.04997166	0.07314565	0.1568725832	0.0308037638	0.07509138	0.1171425346	0.03238581	-0.1302367	0.4589913	0.1419807	0.3528401	0.3974426	0.1541798692	0.4075106	0.2935909871	0.1659332585	0.2589510334	0.4642004595	0.07755067	-0.130363414	0.1198042	0.3949738	-0.1439515	0.3182726752	0.2158124	-0.1829329243	0.2916292015	-0.0478173138	-0.1974875	-0.0682244055	-0.0143190125	0.130832878	0.2518349837	-0.1180596028	0.2187707	0.0049661057	0.2323606	0.0990202313	0.01046119	-0.0374911	0.0038966956	-0.0805131753	0.0782948568	0.0517336038	0.3712724138	0.4728458	0.2269931529
ABCG1	0.3035683	0.4557433968	-0.3222853	0.2828744	0.7743575786	0.8073327364	0.8942719	0.9112416952	0.2592353	1.046623	0.6566081	0.2337585	0.2296091	0.2907292	0.1451446635	-0.1194061	-0.0278939144	0.4092616432	0.3204339087	0.3502205833	0.1320118	0.9196693592	0.1724431	-0.07579294	1.105226	0.3578695449	0.287851	0.1715911278	0.1374363197	0.4676358973	0.1562993	0.0199638306	0.0835247767	0.3144010425	-0.4964263144	0.3952113699	0.09537123	-0.433024779	-0.7471843	0.1396084178	0.3935633	0.0412823	-0.2058347627	0.7720004922	0.2973831956	0.4400739528	-0.0481784842	0.3142229	0.5856873128
ABHD10	0.08987145	0.2679519267	0.7571657	-0.005382175	0.7225108387	0.6687001795	0.8283162	0.6034023522	0.6151631	0.6498309	0.5652445	0.7078947	-0.02653359	0.6167141	0.7858566931	0.6527626	0.8675596886	0.5348679527	0.2142386436	0.773554873	1.148534	0.6586909618	0.207081	0.8190586	0.5091587	0.2431655787	0.423066	0.7923662056	0.8420819617	0.1634799805	0.2272861	0.2606090229	0.4087222522	0.5074715283	0.3735142549	0.4345654106	-0.09695825	0.6896819357	0.3787495	0.4813563675	0.5952307	0.2910259	0.3448011105	0.4608587022	0.1180286956	0.3191043068	0.2485765127	-0.4204981	0.1089509439
ABHD14B	1.233859	2.0368544337	1.706957	1.344873	1.3698115734	0.8068889796	1.462728	1.6676104305	1.516783	0.7370973	1.880539	1.795534	1.742758	1.721289	1.7424045922	1.753968	1.5687158477	1.1894736371	1.6310840846	1.935352404	1.729859	1.2918835629	1.880821	1.753968	1.369205	1.6854173168	1.693828	1.7294723333	1.5097591676	1.4839069216	1.574937	1.8934367487	1.9103640799	1.3035582663	1.4053551692	1.2925473405	1.876841	1.8873442233	1.464096	1.7238714029	1.85632	1.584506	1.6416813155	1.6713677487	2.0364751137	1.1782267978	1.9970546862	1.273124	1.2112010182
ABHD2	0.6387415	0.6540624789	0.1699633	0.5845702	0.4212868841	0.8359557804	0.5184421	0.0841697847	0.664803	0.490739	0.56541	0.6096908	0.5220096	0.5708208	0.5112293661	0.5281246	0.3846654601	0.4276521709	0.7438306383	0.6402716517	0.08662671	0.910579551	0.3350527	0.3101292	0.7972989	0.6441284509	0.6174091	0.4505679901	-0.2447715785	0.9400328185	0.7456245	0.2526138709	0.3181860038	0.2699632618	0.6432801298	0.662138738	0.6635095	0.154951096	0.5123109	0.912317656	0.285074	0.8212413	0.462424082	0.6582792322	0.3015066107	1.0938986633	0.2842069151	0.4004543	0.6786531653
ABHD3	0.945415	1.0340258165	1.992395	0.5925245	1.7428497493	1.7232590467	1.229249	1.8677634137	2.068158	1.460787	1.670949	0.9473032	0.7133007	1.948821	1.2107711853	1.971264	2.0138677789	2.157047822	1.1114607843	2.0261117412	1.837957	2.1249219009	1.294527	1.193843	1.266729	1.7583227968	1.231201	1.0711053332	1.8104550255	1.5545304352	1.868838	1.6487806082	1.4072715967	2.1298358261	1.1281185206	2.1915397777	0.7634267	1.4846885144	1.303495	2.1154767291	1.541797	1.764378	0.3716673935	1.727095892	1.4653174357	1.5438198889	1.3762339009	1.266979	1.1738742847
ABHD5	-0.7054677	-0.2829944524	-0.431202	-0.4521431	0.5038345317	0.7957653503	-0.09529697	-0.3026159779	0.7619037	0.1667491	-0.07918719	0.006109961	-0.1609817	0.8624426	-0.2801902332	-0.08924841	-0.1242283757	0.0661430831	0.0354384418	0.5135854988	-0.4641098	0.7588179525	-0.06357345	-0.1426634	0.6072856	0.402042874	0.148166	0.0530588389	-0.7452801013	0.4013817542	0.454058	-0.2783512971	-0.8324702109	-0.0723300388	0.2077096737	0.4510977286	0.003520955	-0.6495144911	0.1753078	-0.3563288418	-0.1187968	0.3863208	-0.467347391	0.1373292456	0.0131270625	0.7371587467	-0.4846533933	0.9548156	0.2775300519
ABI3	0.7941785	1.4790938276	1.052626	0.5598554	1.2937226257	1.1794822837	1.092142	1.1712558681	1.120286	0.3399285	0.3831605	0.3819584	0.6131524	0.3818462	0.3919983955	0.3179597	0.687435336	0.185180775	0.2368010548	1.1783024421	0.7506903	0.2586731129	-0.1698367	0.6075666	1.245306	1.0863970208	1.309594	1.0104466163	0.2934831768	0.9231631582	0.7958688	0.7985939242	1.3753024641	1.1960927251	1.1143791336	0.6465227828	0.6389209	0.8839488061	0.8218246	0.8965010254	1.392142	1.051239	1.8762092343	1.0925184232	1.0361072666	0.8113603096	1.5317972852	1.75675	0.4492029921
ABLIM1	1.687521	1.9087530708	2.289474	1.71957	2.0528987043	1.737513403	1.980541	2.2404537169	1.963927	1.853802	2.666923	2.080877	2.401307	2.095642	2.4138765384	2.314993	2.268959241	2.8355471825	1.7624960652	2.3916365705	2.468165	2.2656164515	2.775781	2.640342	2.240783	2.5314650368	2.477341	2.7827866979	2.5165895253	2.5314650368	2.103744	2.5888753188	2.7189498231	2.2640739116	2.3144622226	2.3752092442	2.55707	2.7720044261	1.81527	2.1079420396	1.382753	2.196042	2.1575252387	2.5488798597	2.5731683423	1.6134216245	2.1644391227	1.666376	1.6051094701
ACAA1	1.282446	1.3326958943	1.767685	1.291115	1.4031380547	0.8862214777	1.328079	1.1134830197	1.369806	1.153117	1.672242	1.273543	1.246884	1.912374	1.2589286316	1.835221	1.8896968453	1.7912815602	1.4310017417	1.5458812404	1.509619	1.2889532131	1.102284	1.447635	1.755653	1.7349722851	1.634259	1.4161154579	1.7483049225	1.2808341562	1.504543	1.4886205605	1.6466228422	1.9270644659	1.381518642	1.9089686199	1.683697	1.4571753648	1.922733	1.5645756726	1.813543	1.541164	1.6656436093	1.1147423146	1.653185565	1.9937345171	1.2016385854	1.283846	1.2375187193
ACAA2	-0.09631404	-0.1506901859	0.7329262	-0.04785105	0.6044298472	0.3353164149	0.2942447	0.3579528505	0.2871517	-0.08517276	0.119865	-0.1183669	-0.01922784	-0.1768851	-0.1771788999	-0.3443623	0.0146106643	0.0643429453	-0.2054398537	0.2018787569	0.3397782	-0.1215806392	-0.2012295	0.3122047	0.2224917	0.0857977531	0.1171227	0.0979249635	-0.2725169606	0.181325366	-0.2353968	-0.227341266	0.0762818786	0.1087031885	0.228054244	-0.2096838196	0.05397974	-0.0564116934	0.02838992	-0.3658848508	-0.3146542	-0.3554488	0.3733305141	0.0287805557	0.0766705907	0.0136845472	0.2503620536	0.06800144	-0.1221493788
ACAD9	0.1849383	0.1954753452	0.8428656	0.1723297	0.5834635032	0.5999265737	0.7398772	0.3553559099	0.5804156	-0.2184539	0.7619385	0.3567078	0.3136516	0.755052	0.2004452836	0.5564025	1.1162877529	0.4002556105	0.2704012602	1.0855062529	0.6157958	0.0296134814	0.1045834	0.8615085	0.08136829	0.2966608876	0.4382486	0.1990361216	0.3702344292	0.242975787	0.06151995	0.6462924973	0.6755500216	-0.0685320183	0.536918227	0.4805469996	0.08855066	1.0623502711	0.4486875	0.2550935401	0.4484781	-0.08465552	0.7080425354	0.3997482161	0.2824440509	0.2409655698	0.5093215551	0.7407437	-0.0519152635
ACADVL	1.113469	1.0721401894	1.3316	1.31462	1.3194018549	1.1436469337	1.188081	0.8649129592	1.224368	0.9769697	1.227241	1.047963	1.529385	1.065953	0.9942367685	1.217188	1.5051526609	0.9576502057	0.9541755586	1.2864397788	1.262574	0.6611278899	0.8784841	1.411393	1.25883	1.1646662143	1.39109	1.2581487859	1.0719846322	1.1403844027	1.05193	1.2470420095	1.2353637569	1.1336435079	1.0315849141	0.9132181863	1.258492	1.1606392292	1.247712	1.1175412593	1.306285	1.129713	1.6986938116	0.8950921815	1.4745497939	1.3471239051	1.6986938116	1.393743	1.1122660849
ACAT2	0.8301901	0.5137125066	0.4685084	0.7749889	0.4745811216	0.4240357891	0.6221189	0.7374280629	0.5159105	0.8181197	-0.03000851	0.3749598	0.8054162	0.4309138	0.4914866191	0.3467058	0.6226039114	0.2867832041	0.5312078609	0.5661347979	0.5270186	0.5647662053	0.4671384	0.5534482	0.5503825	0.8483199087	0.7813129	0.8056733042	1.083266702	0.3334571724	0.4763279	0.6486343389	0.6586325072	0.8704593263	0.6888260287	0.5068029134	0.6767933	0.9849424506	0.6826067	0.7139917078	0.7118918	0.5901009	0.9022525908	0.4571413532	0.6095485164	0.3783569427	0.194393252	0.6460535	0.8458317012
ACBD6	0.1303776	0.3130470445	0.5316917	0.1107972	0.3206326915	0.1915456912	0.4380605	0.367857551	0.34028	0.05385487	0.5504186	0.2143055	0.3572291	0.6233221	0.4349338388	0.6024061	0.5150496118	0.2369825011	0.169802243	0.6151457224	0.1897063	0.2728609412	0.4305606	0.6151457	-0.3404143	0.0712612476	0.355801	0.1890111965	0.6978826579	0.1626112432	-0.1123137	0.2325804465	0.1598403892	0.0999991867	0.2573230874	-0.1979105464	0.1252015	0.0708405053	0.2120866	0.2030975407	0.08217738	0.04641925	0.1524789206	0.0737067978	0.3325278705	-0.0622702206	0.3393147245	0.127014	-0.0283491515
ACD	0.9107432	1.7478728369	1.014143	1.026373	1.0390654264	1.1178664351	1.178179	1.0476552863	1.525964	0.622812	1.146169	1.118832	0.8639664	1.129347	1.1659890907	1.056974	1.2291737136	0.4909584732	0.7953497079	1.645562205	1.089132	0.7332013985	0.9654115	1.431827	1.043426	1.1064785773	1.303661	1.2665266067	0.8730250609	1.0225966385	0.8910357	0.8460962766	0.9856969164	1.0722755418	1.2571104126	0.6738871672	1.33425	0.8922552268	1.09378	0.9421100447	1.131832	0.827068	1.1817090722	0.9469332857	1.3217762095	1.1311680038	1.5828731251	1.216066	0.9473082776
ACIN1	0.2518398	0.6667312645	0.869688	0.1810592	0.679282804	0.3554494334	0.6654845	0.7267698135	0.6274908	0.7964688	1.042682	0.3715879	0.124179	0.685268	0.5161081051	0.9682495	0.9112696582	0.1282606191	0.208535561	0.7288870876	0.7246427	0.5192759354	0.2963837	0.7648229	0.2691964	0.287656434	0.3393745	0.3162252571	0.0214676492	0.3596649139	0.1889108	-0.130731034	-0.2684610257	-0.1469492	0.0989921545	0.1762005671	0.4390607	0.0080531923	-0.0771631	0.1066303566	-0.1168303	0.04870709	0.189565072	0.1357719209	-0.0946412973	0.0971926622	-0.160845477	0.3954665	0.1961786467
ACLY	0.3338919	0.1057445036	0.8296548	0.5650832	0.7673126431	0.5642580974	0.713152	0.5114941103	0.6683547	0.1903762	0.9429137	0.5316402	0.5705457	0.795098	0.4618992819	0.4132054	0.9264191713	0.6600437083	0.3021643707	0.8577570411	0.7873991	0.1571824198	0.2668478	0.793233	0.5448862	0.4071788691	0.382285	0.4917611128	0.0196564441	0.5862579162	0.5581675	0.6057645282	0.5575818513	0.3420884116	0.4760982084	0.4870898803	0.6482079	0.46501349	0.3575087	0.7818161361	-0.009015678	0.430141	0.4610876969	0.7240941432	0.3846759001	0.3843095014	0.7071348645	1.340344	0.3718542445
ACOT9	1.698021	1.4934409677	1.870135	1.545046	1.8332735965	1.7408051619	1.875392	1.5484393217	1.846452	1.800101	1.808533	1.529666	1.725963	1.690658	1.4667580329	1.72904	1.7576865564	1.7613716518	1.5091581001	1.8610665147	1.797163	1.6398320847	1.388815	1.491913	1.609568	1.2073670464	1.614964	1.8639066693	1.3796105295	1.5872054822	1.661638	1.6821576697	1.5335786157	1.9879143466	1.3219688587	1.7003294986	1.618075	1.6750374096	1.493992	1.9289392667	1.755238	1.777224	1.6564477259	1.4147270321	1.7660526798	1.911827697	2.020461349	1.87413	1.5390888965
ACP1	0.1921389	0.3939618782	0.5310576	-0.2127177	0.2871342619	0.2325579354	0.2558473	0.1882848107	0.1564274	-0.2075565	0.4107866	0.601189	-0.2629372	0.435654	0.0018750332	0.9772443	0.6983402366	1.2334961284	0.070777076	0.4326846729	0.4269724	0.2286210203	-0.1114244	0.04092877	-0.04635827	-0.0283541031	0.09491231	-0.4481427481	0.0823212387	0.164025394	-0.01139899	0.0719797436	0.1119855149	0.3870522983	0.3020428891	-0.1565888989	0.9082004	0.5872763044	0.6894731	-0.2565262161	-0.2324072	-0.09784253	0.1284263893	-0.0970026769	0.0627595353	-0.1637365427	-0.2488930942	-0.4952833	0.0823044692
ACPP	-0.1029878	-0.2162373136	0.4774322	-0.1631586	0.4030196287	0.432636035	0.189347	-0.4838282281	0.8305872	0.05272005	0.0720232	-0.6072198	-0.4914348	0.07690983	-0.5211780384	-0.0799715	-0.356398295	-0.2250306452	-0.4578564832	0.1565599771	-0.3486513	0.219558306	-0.1061365	0.108065	-0.6938228	-0.2464663125	-0.7839583	-0.0529522468	-0.1699814973	-0.0763819164	0.1139783	-0.6466053074	-0.8246831081	-0.2134999488	-0.4739816005	-0.0401387172	-0.606168	-0.1571174325	0.1760723	0.3229283924	0.2025649	0.05568319	-0.4805936379	0.0150425483	-0.088279208	0.7305836773	-0.3008816053	-0.006443667	0.0597308548
ACRBP	0.06562744	-0.2134003632	-0.582954	0.2425171	-0.1226674086	0.3705922152	0.3750254	0.1899490999	0.2228746	-0.17817	0.2568964	1.560984	1.526235	-0.05825776	1.6025584494	-0.107414	-0.2597696765	0.1435368998	1.3007516937	0.3296174228	-0.2494572	0.6734088417	1.305735	0.1083393	0.5514665	0.5571655338	0.1937589	0.9700804856	-0.9774619338	0.618242692	-0.02240153	0.2806033416	0.3275825743	0.3081268262	0.6110867084	0.3342708419	0.776865	-0.0776047771	0.2597228	0.8380671314	0.5379597	0.9165184	0.9033376111	0.3104144713	0.1223331331	0.6227078232	0.7439545505	-0.05132985	0.1732638085
ACSL1	1.747694	1.6215823044	2.488064	1.942212	2.9441127046	3.0808355752	2.981245	2.2341414909	3.004507	3.218116	2.590354	1.408499	1.88874	2.055432	1.1034445654	1.850779	2.0726620458	1.8944512827	1.9312183489	1.8568790147	2.12098	2.8971951038	2.111256	1.927239	2.384427	2.2993594289	2.007946	1.9740452411	1.8355627848	2.5745196334	2.624012	2.2714071607	1.7486038609	2.2855708327	1.9935564283	2.8411154717	1.929568	1.3911375049	2.24002	2.454345276	1.685254	2.644589	1.3174180473	2.2897368318	2.0533437897	2.7886664092	1.6621373333	2.627067	2.5061788963
ACSL3	0.3515565	0.2374667662	0.5222029	0.2676055	0.4862082258	0.2672087844	0.1999681	0.3575838992	0.6232389	0.005917679	0.7310724	0.21387	0.1567271	0.4743391	0.3048237795	0.6229663	0.7721306254	0.8508514739	0.2895657568	0.7048160508	0.4859255	0.3585531549	0.2554977	0.2509982	0.3086603	-0.0163965355	0.0500192	0.2554842636	0.2337007114	0.2506311719	0.4327915	0.1683752913	0.0068374289	0.4016169616	0.204124213	0.4821660438	0.2129124	0.2403664932	0.2437026	0.4356180459	0.1773629	0.2133366	0.1153853391	0.2538878496	0.1959609625	0.3808379448	0.3264300668	0.149622	0.4221844205
ACSL5	1.119785	1.1867899557	1.401889	1.153574	1.3861810152	1.3067213453	1.454734	1.4805587088	1.354755	1.108373	1.319181	1.36863	1.442228	1.563616	1.135939133	1.189242	1.4685915266	1.7932747977	1.1841047492	1.4372385191	1.512115	1.3236307051	1.517945	1.450869	1.375415	1.2187367356	1.384622	1.4349628259	1.1862287422	1.2515230756	1.215307	1.3675313901	1.4614941604	1.6037969308	1.4366207648	1.2035370798	1.17763	1.4357930384	1.213301	1.4218043614	1.222224	1.220146	1.6196665495	1.3518668118	1.4134366893	0.9171743324	1.4524879181	1.416713	1.0419142002
ACSS2	0.3710713	0.1308271057	0.7540686	0.4657964	0.6192629035	0.3407578261	0.6111391	0.0642207349	0.562261	0.3705783	0.7393561	0.1931261	0.3474199	0.3689296	0.2337694301	0.4802486	0.5282496358	0.71737468	0.371225951	0.6522257519	0.5562548	0.5435769938	0.1191648	0.8701282	0.2092961	0.0320070289	0.5280199	0.4871854217	0.0616270155	0.5952848255	0.1073193	-0.0992751477	0.1850674372	0.0060404868	0.5098361817	0.1022381304	0.7642001	-0.1755997561	0.455433	0.3637240115	0.321224	0.2881133	0.2517766602	0.3357862054	0.5774043139	0.8078326048	0.4748306707	1.160979	0.3836264726
ACTB	3.352592	3.3581241702	3.430949	3.338456	3.4212193861	3.4255632801	3.373107	2.9933040093	3.04468	2.699688	3.511346	3.336124	3.29732	3.408753	3.1929603942	3.331584	3.4547722796	3.0638346015	3.2264059638	3.4013256967	3.057911	2.8621924863	2.874905	3.106311	3.37384	3.3522211727	3.443905	3.4995984953	2.7938116137	3.4995984953	3.397985	3.2212605723	3.3522211727	3.4439047465	3.3979852107	3.3979852107	3.443905	3.420506614	3.397985	3.470325382	3.221261	3.443905	3.5978129892	3.4439047465	3.3979852107	3.470325382	3.3288621479	3.952088	3.3954060612
ACTN1	0.06742447	-0.1097688993	0.4963377	0.5905608	0.5126641126	-0.0199155853	-0.034108	-0.0093278099	0.2648715	0.03592236	0.9817028	0.4700249	1.111056	0.6341573	0.3139307785	0.5611156	0.4413716908	1.5535677913	0.4993785288	0.4995773764	0.1890716	0.6031517155	0.2642681	0.6883994	0.794099	1.0136432947	1.025277	0.7461393499	-0.0519457019	0.8709269458	1.032647	0.5073131956	0.2146077014	0.4161634761	0.7448100206	0.9293812085	0.9508001	0.1021646403	0.8742308	0.5816898647	0.2134795	0.9370809	0.1958985608	0.3359190996	0.2374962504	1.0637381712	0.4237308751	1.152665	0.5812035799
ACTN4	0.8409802	1.3365476062	0.5897823	1.031515	1.0565242513	0.7473472318	0.980947	0.4787499154	1.248482	0.4188192	1.166073	0.7041236	1.308696	0.7718653	0.5920357548	0.5355734	1.0171779242	0.3401919549	0.5395972963	1.3512983971	0.4595648	0.5127561872	0.3907881	1.144159	0.8724714	1.2294395322	0.8612797	1.0780675746	0.0570805841	1.1475742324	0.9567491	0.8584094925	0.7207093386	0.369712658	1.2962100559	0.6354655005	0.7454315	0.3927258386	1.574881	1.3638429293	0.7134053	1.487681	1.9293722148	0.9647371032	1.4491486499	1.5613771641	1.4329402851	1.829527	1.1261428053
ACTR10	1.264747	1.5070308784	1.697252	1.221661	1.7856252336	1.726964571	1.571859	1.3602056191	1.775675	0.8815183	1.696464	1.228617	1.331007	1.787037	1.2838675651	1.506836	1.6427119389	1.2392117354	1.2618037286	2.0814600217	1.820655	1.0105112599	1.148886	1.492145	1.354995	1.2760318237	0.9802574	1.0127386832	1.7569430651	1.1032424641	1.266973	1.4711727246	1.1846734338	1.2326310161	1.3482085311	1.4773430791	1.154681	1.3068513171	1.472224	1.4451847528	1.605317	1.301137	1.0613104112	1.340246702	1.1619036845	1.282210677	1.242762439	1.774431	1.2313266833
ACTR1A	1.323289	1.3094202638	1.645563	1.498139	1.6058765914	1.29160636	1.496235	1.1573309621	1.646683	1.105562	1.685982	1.329459	1.51886	1.856743	1.3511715532	1.782444	1.875164078	1.8815410208	1.4822774882	1.7777753405	1.459437	1.3210896506	1.132017	1.540572	1.62035	1.4188738013	1.433942	1.6190486704	0.861327083	1.6316996063	1.45845	1.4458334544	1.4748334504	1.3516937859	1.6543200922	1.3004177959	1.632944	1.3516937859	1.750216	1.4360778178	1.482909	1.561647	1.8916489418	1.3883252534	1.4385825198	1.7517372469	1.6503606803	2.094492	1.3959026098
ACTR1B	0.05594231	0.6721029102	0.7430459	0.1087339	0.6128217719	0.2134257402	0.5058814	0.7234863211	0.6857284	-0.002798887	1.027795	0.2143042	0.08873372	0.8606247	1.1419957103	0.85595	1.3556279919	0.1730852779	0.1571281456	0.8681815333	0.6445388	0.3931143897	0.185937	0.7472505	-0.6357166	-0.0856903412	0.04036645	-0.0205409363	0.6472623104	0.6147053996	0.2196573	0.6187479096	0.4592949862	-0.2666827188	0.5797458835	-0.5864545526	0.1289568	0.3827124794	0.5477308	0.6983757175	0.9631274	0.03293755	0.5057967448	0.007758775	-0.010857404	0.1337437875	1.3009031747	0.2396143	-0.0890524689
ACTR2	0.5728066	0.4185231994	0.9653732	0.6038919	1.1128066911	1.0261432104	0.9576336	0.3565206891	0.9189236	0.1447462	1.238686	0.7544195	0.6998187	0.8332147	0.4183478557	0.417999	1.054422349	0.6821306005	0.5556791999	0.9790550647	0.8932397	0.4380600915	0.3716104	0.7008412	1.131113	0.7661071663	0.8381779	1.0001082108	-0.0218053125	1.0736308582	1.29751	0.8071263124	0.3879848945	0.5527414029	0.6574405551	0.8394379181	0.2983231	0.4354676021	0.7441201	0.1664126651	0.1809437	0.8223311	0.5650105649	0.970949589	0.3955315694	0.815904115	-0.0190528362	0.9829002	0.7071077943
ACTR3	0.8685972	0.9551042309	1.240948	0.7548968	2.1451352771	2.1044118613	1.974164	1.9525734855	2.043339	1.923466	0.7807211	0.5047131	0.6861805	0.7572387	0.4801207211	0.3961037	0.3757920698	0.5551707218	0.1909757194	0.9177616894	1.653105	1.4420108152	1.180948	1.492912	1.357171	0.966485392	0.9895511	1.0396221602	0.8298121355	1.282256948	1.396518	1.2836379554	1.1782022805	1.7149876396	0.966485392	1.4956749812	0.7590663	1.1206472124	0.9735752	1.5643045981	1.266955	1.425405	0.5814845691	1.5030830362	0.8677988154	1.2386833957	0.9214946304	1.364048	1.0299770959
ACVR2A	0.2619272	0.0394241542	0.4650584	0.2656952	0.5529139745	0.6764712299	1.023157	0.7583242472	0.4568496	1.228474	0.6505249	0.5038795	0.2024233	0.3342534	0.2612486769	0.1994186	0.3436878674	0.3991398663	0.143333522	0.244979325	0.5851883	0.3678417071	0.4226742	0.7674712	0.3511401	0.2964641532	0.09051007	0.7162252846	0.5547225617	0.2769685631	-0.02116423	0.2575443273	0.3221127117	0.1646757042	0.4484128402	0.1247684149	0.2531057	0.4573804649	0.1145756	0.5179265195	0.6632009	0.363912	0.6600661704	-0.0261752763	0.5108153061	-0.090167764	0.7111660957	-0.298355	0.2396562426
ACYP1	0.1213373	0.2492301162	0.538034	0.1310058	0.6000183783	0.7723620941	0.7863142	1.0087046199	0.6714709	1.196209	0.5814302	0.2382448	0.4212611	0.8799912	0.4470144322	0.7102298	0.6884306135	0.2813566827	0.3885035483	0.6959145066	0.9869545	1.083842981	1.032716	0.7946691	0.5303936	0.7485527687	0.4758616	0.6324304005	1.4699513611	0.252376307	0.3260111	0.8527621061	0.8950149558	1.1823279408	0.5489315048	1.0394993391	0.3231118	1.1793604063	0.5039822	0.7483222088	0.4741633	0.4596912	0.8525140805	0.7653844014	0.7505590923	0.2065248221	0.4033025007	0.2252046	0.0756441155
ADA	1.114812	1.456487066	1.285145	0.3417758	0.6159532542	0.3082475954	0.4865898	0.4922600364	0.4611172	-0.01295357	0.9485003	1.475248	1.297008	0.7275148	1.1679796187	0.866592	1.2758997759	0.8404304509	0.6156412243	1.4962658844	0.8057929	0.8127616894	0.3127927	1.084361	0.3886764	0.4104755617	0.379322	-0.0007807667	0.4229018424	0.2352862594	-0.4311194	-0.0177408565	0.7065974322	0.4511801763	0.6418493935	-0.013698501	0.3525787	0.4961869906	0.1810857	0.0255595157	0.2661506	0.5070221	1.1356121124	0.2053133702	0.4359446835	-0.2093124526	0.3944644029	0.7848247	0.2162692148
ADAM10	0.8524747	0.7610674665	0.5054183	0.822666	1.3709249499	1.4663803553	1.06396	1.1925444618	1.308547	1.198623	0.4282441	0.6836785	0.8445089	0.6273942	0.7874684739	0.481349	0.5780270402	0.6100015426	0.8062686205	0.3799563728	0.9859747	0.9178538643	0.8687223	0.7245525	0.7971337	0.8235781099	0.6012762	0.966957357	0.3044063358	0.7324193419	0.7151853	0.0926848236	0.4224643654	0.5754592948	0.7128585576	0.9708082055	0.6334577	0.2477348799	0.4670041	0.6175192259	0.4750427	0.5538672	0.8605614568	0.7163504334	0.5973683428	0.8957737275	0.3128307506	0.615676	0.9104640583
ADAM17	0.1086533	0.0160600837	0.4507083	0.1993445	1.0673158219	1.0652580674	1.237982	0.5740076286	0.896477	1.54402	0.4907405	0.1104302	0.1351569	0.2845252	0.1494870057	0.3297238	0.5003423232	0.4172648259	0.2295602975	0.0137878234	0.266439	0.4719003724	0.3350262	0.5642686	-0.1323862	0.1488964194	-0.07567545	0.1441817602	-0.1217244784	0.5943772948	0.6285652	0.2899655465	0.3089792507	0.6309701701	0.3268167552	0.6459262533	0.04712648	0.422968472	0.2643718	0.2989782591	-0.02029738	0.7824476	0.0548782562	0.5346271352	0.0605552684	0.3778069178	0.2816580976	-0.02538756	0.2860719532
ADAM19	-0.2218587	-0.1285210641	0.05560665	-0.1262367	-0.0483989571	-0.0804018949	-0.09835106	-0.3025916103	0.09927146	-0.114347	-0.1757088	-0.2323628	-0.2791725	0.5384167	-0.0939572658	0.1092628	0.1543799717	-0.308930802	0.0009152972	0.0737122233	-0.5297451	-0.075113075	-0.01729303	-0.0393486	0.02724857	-0.2558199006	-0.1101247	-0.5448798996	-0.827074654	0.343545786	0.3651474	0.1591670738	-0.1250536738	-0.5374764038	0.0786412163	-0.293677723	-0.1371787	-0.0934556458	0.1800409	0.1737704282	-0.2366913	0.06826526	-0.1703021946	-0.1119817122	-0.8531564609	-0.0084254745	-0.3522824445	0.08291754	0.3223101069
ADAM8	0.2695301	0.2873602084	0.5681753	0.237011	0.6536787284	0.055567014	0.2610822	0.2462168111	0.7524659	0.2972961	0.6028111	0.04086718	0.1860132	0.3157595	0.0482818514	0.5653407	0.5975781831	0.0239992638	0.1698544454	0.6397774808	0.2067146	0.571136953	0.09356754	0.6659994	0.8091916	0.539502184	0.4794703	0.5255819268	0.0637739192	0.585979559	0.9683246	0.1812116757	0.1964455939	0.7087840593	0.4547085401	0.8157834985	0.7926133	0.181885387	0.7446932	0.8030479776	0.3511075	0.3369306	0.3215132968	0.0827873094	0.5401389709	1.0606314423	0.1716597474	0.6972482	0.5217235325
ADAR	2.793979	2.6223994611	2.947475	2.728583	2.9490910215	2.8647076859	3.022969	2.6257468225	2.882661	2.795781	2.931768	2.80117	2.785227	2.687351	2.5887100885	2.634389	2.8543974363	3.1862052215	2.70644523	2.9332833187	2.531491	2.5482970417	2.620036	2.772989	2.881037	2.8643209419	2.934564	3.2174435247	2.6762224335	2.8213322048	2.919989	2.843426998	2.6008305977	2.8876557975	2.8354462694	2.8876557975	2.662991	2.696115255	2.63713	2.74733427	2.511923	3.042464	2.6762224335	2.894913303	2.9345637317	2.9199892691	2.9437577016	3.263102	2.7756982246
ADAT1	0.08097468	0.1544468064	0.6304246	0.06250854	0.7777822723	0.4341377859	0.6978591	0.3142635846	0.4548936	0.4231255	0.8059824	0.8219453	0.1911484	0.5698317	0.1809857622	0.3882844	1.1080606546	1.0718798547	0.1402026284	0.5419990956	0.6232172	0.9746720907	0.04666171	0.9134943	0.3338552	0.0529880189	0.657828	0.4391161021	-0.0366147273	0.3597947432	0.7372486	0.3401637773	0.3945402868	0.3814229847	0.9411016488	0.0679010571	1.592988	0.7865506891	-1.081958e-05	0.1039153969	0.2409537	-0.06786967	0.6893632012	-0.0017355189	0.4769728943	0.7675828654	0.9913233185	0.2553374	0.0031069685
ADCY4	0.1877504	0.132309565	0.1426311	0.2541651	0.2195909372	0.3676388562	0.4703587	-0.207286441	0.5080364	0.9297032	0.1359483	0.01370829	0.01351224	0.6096888	0.0534346093	0.5053464	0.4111438611	0.0204861368	0.0064091718	0.4932557291	0.1631656	0.7724201249	-0.08983692	0.3877029	0.1201943	0.0182297282	-0.2301312	-0.4474281121	-0.060959484	0.2786725158	0.06828858	-0.3726315316	-0.4709717213	-0.1923441698	-0.3398723869	0.0210583218	0.3288189	-0.6465838852	0.6356175	-0.4572014143	0.268879	-0.1403154	0.1123669269	-0.4343418107	0.2488422853	0.7035079293	-0.1741930154	0.1983983	0.384587994
ADCY7	0.2596419	0.0457537092	0.7804514	0.1670355	0.7232777518	0.5377875479	0.7606143	0.8455803339	0.6818272	0.7383094	0.6182109	0.2796094	0.1430054	0.2400806	0.2172347689	0.393713	0.5695299439	0.5171505144	0.2129683414	0.5086703697	0.6246729	0.6641939976	0.1709083	0.7595245	0.3335573	0.6187363098	0.5408935	0.5242617808	0.4477327657	0.7412710691	0.401002	0.4142928543	0.7506863065	0.9174432708	0.3115933252	0.6246718569	0.2483806	0.6234903191	0.5386034	0.7092558813	0.5955967	0.4029803	0.4014810323	0.5095162827	0.3620066883	0.5417892739	0.7238371116	0.007354702	0.1746472485
ADD1	0.3444325	0.1685695481	0.5452271	0.4699375	0.8321765236	0.5708569523	0.6389644	0.1688173735	0.549364	0.4767001	0.6600056	0.3412972	0.4701635	0.2678889	0.1335968331	0.0973506	0.2679519127	0.4093037722	0.1904715569	0.5385174688	0.5501642	-0.112805579	0.1283981	0.555274	0.7528783	0.5139765816	0.8065857	0.6170164018	0.0479763164	0.6797941499	0.9351204	0.5499533214	0.7823575212	0.1436136312	0.7948865723	0.4827551017	1.04532	0.7782069245	0.7129647	0.5489818454	0.07688089	0.384255	1.1299125953	0.5507548732	0.4661615978	0.5691547607	0.6646447954	0.9927115	0.4923327262
ADD3	1.598238	1.6271791217	2.000553	1.652502	2.170825957	2.2640037753	2.249668	2.193711155	2.157777	1.832117	2.147319	1.676471	1.729995	1.783243	1.6764708487	1.562052	1.6062905853	1.7764141174	1.5347505212	2.0789874633	2.265538	1.7167868636	1.984897	2.350568	1.852262	2.0816208226	1.793026	1.9623249137	2.0054606158	2.0636537135	2.183527	2.4630464214	2.1649986755	2.0777672789	2.1732389736	2.1686585983	2.019323	2.604330736	1.785004	1.9558798997	1.886188	2.111431	1.7724859481	2.2557665671	1.9590900873	1.980845621	1.8232942657	1.958213	1.6850324191
ADH5	0.07244819	0.2734209589	0.7003376	0.2166744	0.5414029664	0.6054635942	0.2037085	0.7626904472	0.4640712	0.1057877	0.352935	0.08425883	0.2174078	0.4734369	0.5488668615	0.2078518	0.4428169896	0.359026043	0.0347967235	0.3748491121	0.5064804	0.2175611103	0.01846117	0.5033109	-0.7100567	0.0044392582	0.2151229	0.3249980607	0.6751151233	0.305136919	0.3113486	0.5157830342	0.1831222442	0.5848577967	0.2555028637	0.2692830618	0.3283858	0.5775595435	0.4421737	0.4068018265	0.624512	0.3105391	0.0382529333	0.8403026638	0.1163989766	-0.1608181222	0.5771406989	-0.2694769	0.2002436581
ADHFE1	0.3518062	0.5653470589	0.7301812	0.3902452	0.9084834917	0.7464072231	1.064882	1.0623513423	1.128089	0.8946656	0.6430993	0.8098822	0.3240918	0.09598714	0.1447170117	0.6012518	0.7344356699	0.3721355087	0.3260918877	0.8736200528	0.7183331	1.2479531647	0.203272	0.7061627	-0.04214809	0.7735706655	0.6789048	0.6055626133	0.9290946425	0.5474304969	0.567166	0.5854562865	0.6980022829	0.6993925247	1.3953630053	0.4151532147	0.5941558	1.0126180628	0.8315656	0.8212404001	0.77605	0.5619174	0.9760725101	0.5664769485	0.8357343297	0.5781546247	0.3296121675	0.4033844	0.2097255958
ADI1	0.5210468	0.403777423	0.7486948	0.5812512	1.5887705721	1.623139664	1.475123	1.5325916087	1.44137	1.337307	0.05284736	0.4449463	0.4190732	0.2972825	0.2984753357	0.1733522	0.1418249716	0.3032549071	0.4229210662	0.1375726587	0.8949598	0.8263433212	0.67905	0.9809013	1.10289	0.9817927901	0.8847951	1.0495916435	1.1464504443	0.9470321887	0.6101379	0.8757094833	0.9028234292	0.1316831016	-0.1210388637	0.8280921838	0.06047027	0.1648944553	0.7852076	0.9392751742	1.299089	1.10289	0.6574571347	0.888603089	0.887125393	0.3970730747	1.0035587507	0.2846802	0.5636562512
ADIPOR1	3.354022	2.1841299294	1.438498	2.556667	2.7365654351	2.9452540183	2.537108	2.1789076268	2.529503	2.247792	2.428244	2.59498	2.55447	2.162744	2.3162467107	1.781191	2.0279525208	2.1603177603	2.3641229257	2.4540026201	2.137985	1.8431209355	2.282584	1.924956	2.566472	2.4796627686	2.465781	2.3789453123	1.414057472	2.8569500219	3.148864	2.57766126	2.8307367185	2.3260449936	2.9066129046	2.5706471702	3.052006	3.1716676413	2.900435	3.0217187195	2.554668	2.984904	2.6899380485	2.8790430478	2.6010419236	2.6857308344	2.4062128482	3.104252	3.4512352434
ADIPOR2	1.213342	1.4528518486	1.61488	1.247739	1.4783026839	1.0588009159	1.248232	1.157067771	1.555097	0.9064228	1.7058	1.805636	1.32767	1.812212	1.4177309602	1.825041	1.9692213618	1.8025208301	1.3374737545	1.8320641853	1.444023	1.6390194894	1.012308	1.515851	1.11713	1.0569412959	1.00067	1.3261997473	0.6123624269	1.1133279435	0.9507068	0.7378429127	0.9544654544	0.7157666198	1.1148541411	0.8849903801	1.095626	0.8752940784	0.9455382	1.0363051499	0.9548205	1.035857	1.5586849919	1.0993607181	1.1523977713	1.1584578874	0.8861245388	1.527897	1.2069820762
ADM	1.536227	1.3060794507	1.624154	1.144791	1.9943676728	0.2421238175	1.835191	0.9121938111	1.876685	2.085625	2.792962	1.396054	1.539343	1.941981	1.0384282061	2.165309	1.6891596807	1.5630645749	1.4853722319	1.3909363972	0.7376923	1.5170998754	1.510901	0.720226	2.182409	1.384330956	1.197173	1.5426110966	1.2397624486	2.1151088275	1.999225	1.6744541957	1.1199737844	2.322395398	1.7463953774	2.3780246124	1.419425	0.9294028925	1.466355	1.8366395225	0.8470539	1.574306	0.8930658737	1.0749332682	2.1824088081	2.3466220457	0.5596697938	2.234049	1.8583723381
ADNP	1.299886	1.3205196003	1.739293	1.225169	1.9153551608	1.9886206029	1.940659	1.9076924617	1.961067	1.854501	1.875502	1.444031	1.323957	1.489468	1.2116814758	1.214409	1.3834831713	1.9168842822	1.2695438428	1.8248357089	1.930989	2.0327820859	1.776347	1.916649	1.850147	1.8005191633	1.595261	1.7135844381	1.6731194194	1.8977005602	1.794837	1.782377226	2.0278478309	1.9294614029	1.7499899123	1.9429758146	1.403901	2.0278478309	1.482786	1.6999254261	1.410853	1.728168	1.3946969167	1.9603378451	1.6204627193	1.5526961031	1.7147737911	1.514836	1.294980367
ADPGK	0.7398512	0.7510333653	1.417687	0.7116929	1.3048354867	1.2736958424	1.213107	1.1021835054	1.289203	0.9879065	1.306487	0.7489945	0.5986134	1.611098	0.8630606487	1.648637	1.5643632092	1.3838077978	0.8739327788	1.3087748529	1.253958	1.5316594403	0.6772261	1.117885	1.457747	1.1338796157	1.19714	1.5755976344	1.5230121243	1.2377161194	1.183013	1.2744983693	1.3680917184	1.2715138891	1.4817625824	1.1688816547	1.173435	1.2939027464	1.323817	1.1971397925	1.165368	1.165887	1.2884314482	1.056570812	1.3261685765	1.3582152691	1.1395692897	0.9205872	0.7016897136
ADPRHL2	1.574679	1.5658777114	1.887889	1.488238	1.6814655854	1.9675390341	1.777461	1.5826590343	1.911	1.250895	1.718979	1.538817	1.472937	2.174199	1.6404814531	1.883656	2.000037161	1.6165432724	1.5114617791	2.0457612435	1.87019	1.6069607744	1.362444	1.809231	1.919527	1.873773118	1.716984	1.929759154	1.928385345	1.7194992902	1.289986	1.6365030659	1.6059376544	1.6426546048	1.8052658646	1.7533132307	1.516766	1.6677187369	1.611075	1.6762108816	1.726772	1.726772	1.6224644126	1.5839345598	2.0235480359	1.8545791737	1.9218639385	1.674019	1.4687681927
ADRB2	0.4198543	1.0642980576	1.529171	0.5005146	1.4422552019	1.3492710709	1.600083	1.5145836804	1.469657	0.8228262	0.9985285	0.8025133	0.8527913	1.21709	0.7387809749	1.43771	1.629830524	0.630267629	0.7706525869	1.5801118655	1.325475	1.4595395077	0.4050333	0.5296413	0.6095333	0.3675590176	0.2395516	0.7157500549	0.2490944582	0.9752264405	0.7388487	0.7494754006	0.5568189665	0.4819102156	1.1126446568	0.4174747289	-0.1360773	0.7255385838	1.085391	1.1229241805	1.102746	0.4169453	1.2716405192	1.0317883115	0.5517916797	0.8121246574	1.3630548111	1.148911	0.4251078324
ADRBK2	0.4936342	-0.0636679271	-0.2783084	0.2434288	0.1250236873	0.3303879783	0.5636745	0.0407953037	0.2618492	0.8276958	-0.2227218	0.3267635	0.1614114	0.3531261	0.3517289948	0.4048369	0.2853839221	0.1050374323	0.2274865581	0.0530547007	-0.1324153	-0.6213951429	0.7326752	0.3162203	0.03277819	-0.1865960301	0.2488451	0.3083534955	-0.3270203667	0.2929105531	0.2837024	0.363125272	0.2828770459	0.140219809	0.1018181327	0.5277938015	0.2719746	0.1066670372	0.1855615	0.2219280739	0.05232183	0.2704552	0.6703347411	0.5154162152	0.336872079	0.2889502883	0.3646669815	0.2512697	0.3126292825
ADRM1	0.9065753	1.6392924937	1.220438	0.9126068	1.3585584185	1.2146541868	1.200847	1.1000140067	1.340575	0.6102259	1.317578	1.039212	0.9757331	1.1983	0.8345052799	0.9727954	1.1560877595	0.3944006106	0.7715637573	1.4658878756	1.119103	0.6464356345	0.8149791	1.278742	1.429854	1.3547844358	1.42846	1.126446168	0.982110593	1.1008636746	1.057225	1.0709113687	1.200179782	1.1553528217	1.1384002671	1.0223509662	1.131329	0.79790504	1.224901	0.9757126129	1.183512	1.191706	1.4789017527	0.8576858611	1.0952047933	1.230888001	1.2076178411	1.659851	0.8940053386
ADSL	1.034303	1.3292949482	1.797596	1.142575	1.4401121067	1.3796133794	1.3926	1.4035730493	1.469383	1.174913	1.926776	1.312679	1.178512	2.053028	2.0039185101	2.251761	1.8762710495	2.2992261881	1.2865711004	1.719381021	1.694234	1.5372067639	1.483377	1.679259	1.179135	1.1233509563	1.428402	1.5458138116	2.0371920383	0.9374157494	0.916458	1.4512340708	1.3128398682	1.3771157074	1.0553049486	1.0605107201	1.434091	1.3971002114	0.9446777	0.8167858404	1.345445	1.157788	1.4373655117	1.0326104601	1.5391509593	1.002670832	1.5458138116	1.022605	0.8329289861
ADSS	0.2201332	0.1181134237	0.8318247	0.1217852	0.9138109974	0.6294301121	0.7018259	0.7652953899	0.9683137	0.3191062	0.9643118	0.3050781	0.3092916	0.8773481	0.4479463636	0.8261534	0.8445295071	0.3461954964	0.2691882776	1.007520787	0.9975631	0.5193127171	0.3675314	0.9126835	0.5721609	0.5367450364	0.4753333	0.4769135185	0.368647169	0.9545679758	1.156497	1.1155692135	0.9916288366	0.9307003698	1.0244796566	1.0452846167	0.3812893	1.144604545	1.027804	1.0397591873	1.062185	1.20134	0.7810558274	1.3569267965	0.9391392809	1.0561880214	1.2230211103	0.8214531	0.2456819742
AES	1.409072	2.8464787527	2.111814	1.445799	1.7970844344	1.6748861702	1.747785	1.8862195986	1.6908	1.158164	2.033996	2.007106	1.52033	1.814942	1.9888557268	1.95687	1.893042709	1.1681826947	1.3958987433	2.1118136082	1.876469	1.5513611819	1.963587	2.074518	1.976274	2.24129532	2.268806	1.8512463526	2.6618802305	1.7757446364	1.58793	2.0838042983	2.2468587536	2.0986977884	1.976273728	1.7934566038	2.102255	2.1366961061	1.961791	1.9789523656	2.186352	1.742412	2.464897453	1.8309000938	2.2635216883	1.4929801129	2.1072324122	1.581348	1.4001328738
AFF1	0.186608	0.1590206369	0.5860394	0.1982745	0.4117252651	0.1572882168	0.514028	0.229317815	0.5640219	0.6762001	0.7058269	-0.03542431	0.1480956	0.3416605	-0.0710960988	0.3204299	0.566104415	1.1415424762	0.1642911034	0.4630175247	0.4380585	0.5877289391	0.03831282	0.590347	0.6923751	0.6032311063	0.6628185	0.6874320737	-0.2131999657	0.535479413	0.743678	0.6588546433	0.1655504943	-0.0570382969	0.4323947979	0.1922635068	0.3615963	0.2410027914	0.08216553	-0.2369054291	-0.446313	0.4749373	0.1989871407	0.1994281128	-0.1163702521	-0.0064015219	-0.1334649045	0.3271338	0.0753742049
AFTPH	1.975848	1.7519113941	1.727629	1.933442	2.2454686788	2.2011803829	2.12622	1.7612932969	2.0379	1.845368	2.192863	1.911605	1.972	1.794282	1.8279155724	1.754363	1.8465838523	1.981313045	1.7109292093	2.0792269877	1.924484	1.5055214351	1.679939	2.005311	2.091853	2.0422569062	1.922062	1.8524765788	1.4731086851	2.0373936629	1.907307	2.0639119652	2.183822732	1.7811452981	1.9248103897	2.1551431547	1.992125	2.2786422193	1.917095	2.0474514596	1.92481	1.788362	1.8019104769	2.0373936629	1.8853393479	1.8783989478	1.9388217013	1.991293	1.9227256778
AGA	0.0961438	0.0459724535	0.589192	0.1291607	0.5169755621	-0.3085017296	0.6350065	0.6148273386	0.6439789	0.177726	0.5340844	0.01022979	0.04250135	0.183469	0.3009747945	0.5983125	0.5235295277	0.051105973	0.1118982404	0.6800830713	0.7012124	0.127576502	0.1089452	0.6171735	-0.2119625	0.1456325773	0.1931056	0.5376871359	0.6981470154	0.5160902453	0.6434862	0.7834598326	0.7745059032	0.559840416	0.2883704943	0.1866609745	0.2165035	0.5586898056	0.4268882	0.3725074783	0.7605441	0.495494	-0.1181105047	0.6176106429	-0.1244650969	-0.4584189593	0.3216429088	0.2363654	0.1470215993
AGER	0.05551462	-0.0465369208	-0.2870659	0.03690568	-0.06028694	-0.1822108202	0.03839704	-0.0388225621	-0.3939379	0.235302	0.148721	-0.06261515	0.008929489	-0.02920488	-0.1278222313	0.0773966	-0.1271024635	-0.2888678507	0.1478816684	0.0259686087	-0.03085524	-0.3448500308	0.0823324	0.1312163	0.2215429	0.3121886952	0.2308033	-0.0295049625	0.1136622417	0.1020269582	0.1133442	-0.1138926267	0.3048405408	-0.1014309656	0.2822947886	0.0691876411	0.574243	0.139642335	0.479554	-0.0362042305	0.1375686	-0.1195309	-0.2905075104	-0.0430511127	0.2148900499	0.4842900403	0.3151002559	-0.4026703	0.0634406546
AGL	0.1955732	0.2371841461	0.4637916	0.2467701	0.3990449143	0.8137126082	0.5531232	0.8482326851	0.6752555	0.3614444	0.4297152	0.1080743	-0.08481024	-0.09358418	0.3149517286	0.04388327	0.415869143	-0.1397388815	0.0730620034	0.6206674877	0.9127782	0.280285162	0.4550541	-0.03033332	0.3338904	0.3837711756	0.08444107	0.5569521956	1.1722926533	0.3352796624	0.3828179	0.5640360515	0.6749896442	0.8167902747	0.4199293213	0.8436788437	0.1312835	0.8913411151	0.7635592	0.7458364203	0.7299184	0.7491734	0.1542228198	0.6994108404	0.5509097933	0.3399678547	0.4996663381	-0.3176627	0.2630399944
AGPAT1	0.5070128	0.7615200842	0.5588727	0.3873474	-0.1169047162	-0.019165913	0.1464717	0.0919888838	0.1390779	0.02455124	0.3654271	0.4285707	0.7815507	0.5714112	0.8173354893	0.2619422	0.5919785558	0.0563486592	0.5655297073	0.3318237389	-0.05176543	0.4724022178	0.3117029	0.4516654	0.03093817	0.1609553092	-0.09585921	0.2759952971	-0.2781901281	0.3141617606	0.4890851	0.0579642465	0.1208986412	-0.1519107352	0.4387643554	-0.0011619702	0.5169419	-0.0625730997	0.2166026	0.497618592	0.3226039	0.3368063	0.267101188	0.3120085286	0.252851603	0.0667133728	0.8634349258	0.4476943	0.552249655
AGPAT4	-0.378593	-0.2344574811	0.3082394	-0.3447096	-0.0189133986	0.1824102648	0.385048	0.1922263807	0.5337554	0.1590223	-0.1357009	-0.2989937	-0.3579225	-0.4225159	-0.3894971179	0.01116234	0.189957776	-0.3583146836	-0.2478036262	0.1460121253	-0.1182118	0.9076808635	-0.247018	-0.1472795	-0.3016861	-0.3973132565	0.2748347	-0.4457963008	0.1917866094	-0.1124117075	-0.5809275	-0.0095532781	-0.0917561357	0.710194165	0.4523374707	-0.2232935653	-0.1116879	-0.2000935372	0.2355391	0.0710253567	0.2826911	-0.2811744	0.5449180242	-0.444266023	0.2510054141	-0.3995976117	0.8514854074	0.2204415	-0.3525996
AGPS	-0.006742933	-0.0008361875	0.2644424	-0.02871408	0.4444186831	0.2072618454	0.210967	-0.0317085504	0.4099415	-0.3328731	0.47647	0.1924313	0.01029333	0.4858179	-0.1104812258	-0.01034682	0.3687830719	0.5445397335	-0.1416240899	0.64384499	0.4692693	-0.1778889385	-0.193216	0.2902281	-0.2416687	-0.2559056012	-0.009147207	-0.0068072034	0.0106207349	0.1619156222	-0.001348415	-0.2062458588	-0.1468110719	0.1249578198	-0.0104859124	0.0905298268	-0.3480131	0.1697341953	-0.1780457	-0.2393692209	-0.0009557258	-0.006023283	0.0941206566	0.1770210558	-0.0958621123	-0.1019484593	-0.1499218647	0.4035004	-0.1257802309
AGTPBP1	0.8648761	0.5343492822	0.7009	0.8893745	1.7810505249	1.8813395907	1.739323	1.6153583776	1.77413	1.778505	0.3665336	0.5988375	0.7478795	0.601513	0.7884651255	0.4629265	0.5926512477	0.4566500011	0.7587382945	0.5209373971	0.905314	1.1561359035	0.8199696	1.093044	1.055923	0.8486130765	0.6731496	0.8956226786	0.7479915514	0.9710584374	1.023128	0.604973459	0.2711530641	0.9005014239	0.9958339112	1.477074969	0.5807561	0.3864680459	1.370209	1.0488129348	0.6452482	1.161165	0.4682852719	0.6189271496	0.6710899657	1.6907587444	0.8421204299	0.8263485	0.8967465297
AGTRAP	0.9402794	1.153918357	1.197634	0.820301	1.2484528838	1.25736543	1.408304	0.5546731074	1.205635	1.461392	1.122243	0.6421386	0.7059569	1.27439	0.6820721766	1.109066	1.0511006006	0.5295559203	0.9764796969	1.2399740299	1.007798	1.4382912667	0.5425253	0.4848495	1.037216	0.7872282468	0.9845155	0.9904182305	0.8115048768	1.1940862587	1.212222	0.9237031664	0.668577727	0.8010716379	0.7211190499	0.8601140082	0.9453945	0.4114678396	1.295172	1.2342276256	1.153558	0.5950726	0.977372346	0.7157703247	1.2673435183	1.4488338639	0.7522777349	1.548747	1.0449264277
AHCTF1	0.725318	0.6128621905	0.8843105	0.9082331	1.2765465627	1.2858309285	0.7889459	0.7695691644	1.266511	0.995766	1.446072	0.7539489	0.9375167	1.072556	0.9044403359	1.180406	1.4958915749	1.2154632834	0.9018873602	1.3665423804	1.039682	1.2509644277	0.8337098	1.245724	1.853078	1.4839852319	1.321709	1.2609051876	1.1465537074	1.0778247461	1.40747	0.6328494954	0.9445295813	0.6408950608	0.9665217683	1.695210555	0.9665218	0.4701497514	1.443407	0.8780154785	0.7877849	1.164256	1.0132559141	1.0143630889	0.9122841877	1.46680098	1.1739756432	0.9178585	1.122349129
AHCY	0.4003463	1.0635812141	0.9196978	0.2874319	0.8964718004	0.3093060671	0.6006034	0.4598481677	0.7962258	0.5407787	1.067323	0.3829702	0.3003166	0.8001225	0.6655793241	0.9404823	1.0836644921	1.0515446548	0.3632758003	1.3046593522	1.062351	0.6591695973	0.8267855	0.8344402	0.8087902	0.6950324543	0.9535145	0.5479654239	0.8557311099	0.4224886148	0.3969715	0.6184610753	0.5681845115	0.4366385652	0.336660241	0.6579794692	0.07400908	0.5830007589	0.5488323	0.506944468	0.8998273	0.8319138	1.1713784023	0.3583865624	0.733896773	0.5361371107	0.2738316752	0.3449281	0.1661524616
AHCYL1	-0.06797321	-0.1603427792	0.2621705	-0.002291046	0.4336336852	0.2985488905	0.3619543	-0.0229666876	0.3416501	-0.04665751	0.3803556	-0.0561318	0.007662593	-0.1948055	-0.1478590323	-0.149394	0.1402576109	-0.0605728423	-0.3044950156	0.2764773814	0.3435531	-0.0100702385	-0.1996097	0.5270426	0.5453664	-0.0238839083	0.1547696	0.1348610515	-0.3515974864	0.6117513665	0.6704286	0.1485431406	0.5608714252	0.1327860683	0.2450368902	0.2574800319	0.2818011	-0.0456432692	0.1950611	0.2131122712	-0.09116118	0.2119648	0.0399181272	0.7109808084	0.0414183586	0.2857927503	0.154769625	0.4467525	-0.2031010592
AHR	0.7585027	0.6233797855	0.7804049	0.674243	0.7043709041	0.4724354527	-0.08409488	0.0998909986	0.9869635	0.3620341	0.8649493	0.4521342	0.7192818	0.8672585	0.4062481323	0.6363557	0.9971408897	0.3796551483	0.6425242785	1.1186320345	0.7576636	0.2322759903	0.2623293	0.2469658	0.5941861	0.530940938	0.4527071	0.7825038668	0.413438953	0.8097430257	0.8743749	0.8878474107	0.8267288092	0.8509748681	-0.0683581501	1.2366572142	0.4186768	0.9135929797	0.3522531	0.9229615718	0.6064616	1.327419	0.4549348521	1.1691631479	0.3423971499	0.2975896882	0.7053492776	0.7486118	0.6860003939
AHSA1	1.18449	1.1651649318	1.743308	1.096236	1.7287086707	1.738902658	1.65428	1.5506361155	1.584358	0.9882815	1.722812	1.562039	1.410541	1.604733	1.2210891643	1.900998	1.6978960817	1.3108806515	1.1660974446	1.7752655367	1.862811	1.0712216337	1.854679	1.961778	1.19043	1.2246358814	1.403507	1.1409100642	0.9765514165	1.2443802501	0.8882578	1.2228075601	1.4591325985	1.2164951338	1.4399330122	1.1285719386	1.73425	1.4139670531	0.972008	1.4370650748	1.557023	1.290221	1.6128350097	1.2925399733	1.6877485175	1.0421234468	1.499071165	1.775632	1.0650130814
AHSA2	0.4986009	0.7577034991	0.6517479	0.5906335	1.0515526532	1.3645514163	1.341069	1.6284551279	1.494712	1.663018	0.5347359	0.3332955	0.3762089	0.9291467	0.3882757416	0.6110947	0.3839855939	0.5137705115	0.2465601831	0.9415930767	1.057647	0.6624984967	0.7988567	0.759325	0.9098483	1.0393056067	0.6532636	0.9134104581	1.2163086541	0.8822966308	0.9373522	1.2245455545	1.1300158575	1.2148059104	0.8890389313	1.1435076929	1.085871	1.1251184281	0.9259322	1.2437375022	1.031837	0.9355721	0.6119800663	0.768918776	0.9114283176	0.6683415543	1.0011791583	1.25371	0.6122662993
AIF1	2.017903	2.1713439338	2.211395	1.922829	2.1102829339	2.0959187746	1.893077	1.3605878886	1.592841	1.888685	2.217913	2.020827	1.713832	2.329713	1.9501887867	2.410031	2.2398101983	2.0207458548	2.0717168789	2.0425221754	1.818125	1.9511854566	1.481788	1.440203	2.017579	2.0566955876	1.973267	2.1508624388	2.2543718793	2.1704681719	1.889585	2.1820538095	1.8484408448	1.7264057422	2.0473918594	2.1149458302	2.072036	1.7431848735	2.141125	2.0870036604	2.227261	2.049218	2.1922915027	1.6835269073	1.9518000242	2.1322690647	2.029765923	1.807749	1.9061778496
AIFM1	0.2779802	0.112556171	0.8685514	0.2995795	0.6954041642	0.1918208556	0.4619717	0.2677479639	0.5519972	-0.2481937	0.7466959	0.2295884	0.4308028	0.7331965	0.2844748802	0.5787581	0.7241406583	0.593180327	0.2071918278	0.6988307999	0.7012207	-0.0405516968	0.3771884	0.9066061	0.763081	0.5812925918	0.7441223	0.4482282121	0.1453697621	0.1993689909	0.5138757	0.2209353323	0.6343391168	0.7220713376	0.1657992131	0.4019520331	1.066241	0.7276074878	0.263376	0.5119652821	0.08890736	0.7100706	0.9934608653	0.5737197667	0.8400958731	0.3173870245	0.8654875148	1.043382	-0.0016779242
AIM1	2.193923	1.948217505	1.990716	2.181742	2.6456204133	2.7018401665	2.769968	2.428451921	2.436307	2.661343	2.04814	2.208933	2.173995	1.823821	2.154006174	1.948707	1.9481177233	1.9939926398	2.0352229498	2.1202797947	2.280599	1.8886692247	2.101448	2.367812	1.942798	1.9924374193	2.189785	1.9460116357	1.9583899196	2.1726686889	2.115854	2.3316782069	2.3974551485	1.9583899196	2.1360359389	2.0785203585	2.222024	2.4032604896	1.845971	2.2743198112	1.736841	2.158038	2.1760641557	2.4633693201	1.9470887842	1.8992347176	2.4859462178	2.282082	2.1501859873
AIM2	1.317702	0.9254688038	0.457951	1.168315	1.3214427467	1.4559308768	1.917352	1.0179105117	1.42759	1.676412	0.2594861	1.625864	1.174946	0.71655	1.1919728361	0.7193133	0.3716941884	0.8711910063	1.3744806476	0.7884057318	0.05656522	0.5671509713	1.043002	0.7859775	0.5210947	0.7605097823	0.7436304	1.2639783388	0.3262120151	0.6221911102	1.683519	0.6196141326	0.3550365459	1.4427214095	0.3911251281	1.6223669209	1.015252	0.8624600661	0.5544625	0.7702781898	0.4872197	1.12566	0.3107827586	0.4976338904	0.4408974421	1.0556889522	0.6528771954	0.5910462	1.3380626321
AIP	0.9162317	1.9243801807	1.55546	0.9514393	1.2383728806	1.1266395932	1.124152	1.2174034941	1.208858	0.6252322	1.625168	1.723419	1.006482	1.469636	2.0324855168	1.700374	1.6159102442	0.8178044243	1.4573214197	1.7191629412	1.407143	1.1063106898	1.457006	1.299736	1.220412	1.5724013275	1.481499	1.3370733292	1.6016108546	1.2571300768	1.475884	1.4544980582	1.5581279294	1.3752938135	1.3502655501	1.2334646821	1.432102	1.2978208405	1.444204	1.3973129018	1.792248	1.474211	1.773524426	1.4685043586	1.651807213	1.2672143922	1.4939802028	1.175544	0.7111331968
AK1	0.2588502	0.4168461466	1.027082	0.4357495	0.6962188231	0.8797031752	0.9786168	0.9397746415	0.8332337	1.09628	0.4363094	0.1564673	0.5569382	0.2155135	0.2236310082	0.7357959	0.6861686998	0.2070835575	0.1699192478	0.7315487364	1.024513	1.5392121729	0.4739738	0.893541	0.4110132	0.7844003761	0.8516801	0.176415925	0.7219751137	0.3251390243	1.167047	0.4652148434	0.8497018945	0.2539276845	1.1120739611	0.7410470652	1.037098	1.1076400454	0.7771727	0.4781838005	0.6851379	0.5267139	1.1189519011	0.4423403746	0.3582999436	0.7042620137	0.4935532754	0.5627059	0.3408866126
AK2	0.1536094	0.2713829279	0.5513002	0.1008161	0.6183361784	0.5460295488	0.4426207	0.524385199	0.5381793	0.3966442	0.4263099	0.04738567	0.04438342	0.453491	0.0969616744	0.368759	0.4478982419	0.2910873493	0.0730698493	0.5428398479	0.5792808	0.3965502586	0.1164155	0.4869527	0.3044481	0.2407824947	0.366279	0.1485186967	0.3018448803	0.3992733078	0.2099008	0.3992733078	0.5801920475	0.2595219515	-0.0457967002	0.1586408065	0.6048867	0.398000906	0.2790724	0.4090288571	0.3505318	0.274137	0.5295641796	0.2744956534	0.4663438225	0.3926424411	0.2615903965	0.2418793	0.0264495305
AK3	-0.4338536	-0.2832348354	0.06126032	-0.2945972	0.0812271151	-0.1158077853	0.4627375	0.0070236063	0.2055915	-0.1728467	0.4059526	0.1846894	-0.221071	-0.3082474	0.2944136252	0.5492073	0.7276383479	0.6092996642	-0.1151154392	0.4007142297	0.4835113	0.3841463502	0.03732866	0.3711417	0.118776	0.4900420714	-0.263487	-0.2986920156	0.2295010161	-0.1409032803	0.04928643	0.3164914777	0.342194211	0.3685026397	-0.0858041122	0.5760409199	-0.1373803	0.0934544807	-0.3086657	0.0757029214	0.002905988	-0.002407853	-0.6996447277	0.2762676581	0.3351567798	-0.279041153	-0.223867446	-0.3031882	-0.4333605068
AKAP10	0.5065587	0.9157201141	0.9242756	0.4024117	0.5470078667	0.5453755402	0.3630418	0.5172898749	0.3478196	0.8562371	1.245984	1.713904	0.4375531	0.9776758	0.7663018872	0.8077735	1.0757140451	1.4550713184	0.5989307272	0.9124317637	0.8773599	0.511301586	0.3391692	0.5673331	1.138475	1.0833300057	0.7473805	0.9278926754	0.5275174722	1.3183365411	0.9231347	1.1235865071	0.5178557884	1.0050319202	0.5197151202	0.9608530279	0.3022595	0.8883131499	0.7548349	0.7109638005	0.7208322	0.8200812	0.3353013766	0.8505933555	0.6546235357	1.0093685488	0.3096372171	0.3546643	0.5058792931
AKAP11	-0.1201991	-0.0679068109	0.3217146	-0.1173364	0.2513123073	0.401276294	0.6170861	0.3950823302	0.2325237	0.4523606	0.1867377	0.1270922	-0.2187141	-0.3983518	-0.0350048325	0.04610571	0.3213296147	0.3460652371	-0.2043576862	0.2840728059	0.6119622	0.4624314723	0.5137608	0.5195691	-0.1650518	0.0998151908	-0.0212999	0.0823380654	0.2434623805	-0.2154608599	-0.1622189	-0.3332434553	0.0437955878	0.0437955878	-0.0201164358	-0.204783432	0.9189132	0.1284261847	5.116294e-05	-0.3695742811	0.1529541	-0.2473576	-0.2318776851	-0.1878457414	0.0227704938	-0.4435066271	0.2306729005	-0.2737747	-0.1912295585
AKAP13	-0.008234897	-0.1353876694	0.50589	-0.01844445	0.449252991	0.3585069318	0.5910867	0.4182943041	0.5036005	0.5046683	0.418261	0.3703743	0.2453325	0.08037885	-0.1545387951	0.05167943	0.6824932914	0.7301757154	-0.0450138728	0.4569327921	0.3663385	0.5513920658	0.0535905	0.5101885	0.9305715	0.7117959943	0.9004537	0.750244731	0.0077237943	0.7993818565	0.8079947	0.8409818369	0.7597930497	0.4822361433	0.4273199302	0.6813825791	0.5363006	0.7672672639	0.4789594	0.5422810099	0.3039868	0.8146945	0.6667111857	0.732107324	0.5480412183	0.6775385277	0.3025491337	0.8591145	0.0412665148
AKAP8	0.6579688	0.812061246	1.045389	0.6453691	1.0542903018	0.9151531362	1.127915	1.0521918868	1.005191	1.025524	1.289315	0.7555623	0.6913933	0.9290847	0.6789464498	1.47338	1.171583879	0.7988250357	0.6442775721	1.2289785707	1.267176	1.1367651986	0.705694	1.161469	0.7086514	0.7710858884	0.9511935	0.9842702819	1.1207605289	0.8474342523	0.6957145	0.9536088044	1.2093868618	0.8320078588	1.1519019498	0.6316386291	0.97011	1.0441270624	0.9265935	0.9213124272	0.8697369	0.828681	1.1237300419	0.2967396884	0.6421368082	0.8093761168	1.2224630293	0.5883112	0.6167769405
AKNA	0.1859007	1.0747699247	0.6717396	0.3540819	0.7751293836	0.4052469105	0.7579252	0.3181031799	0.9738252	0.3967101	0.7479696	0.7043847	0.3227105	0.39247	0.2952068375	0.402024	0.783234799	0.1282918162	0.2294137116	1.0622591085	0.4275018	0.6964023243	-0.007513184	0.7943023	0.8092606	0.6324851318	0.495778	0.692654007	0.2932924172	0.656361317	0.431882	0.4902603275	0.1357041345	0.4432556619	0.9447306134	0.5591580505	0.6295553	0.0553411564	0.8690963	0.6131300553	0.4669721	0.4324719	0.2712604961	0.1796288377	0.7252700124	0.7926430535	0.6432192358	0.9674628	0.3122621114
AKR1A1	1.823438	2.2616346703	2.272342	1.775338	2.0418920469	1.7390786157	1.971639	1.8307001097	2.032386	1.63815	2.101056	1.714519	1.688216	2.145242	1.9088012071	2.029764	2.1608949084	1.6556170081	1.5990637584	2.1387295772	2.271049	1.7394316705	1.869213	2.05255	1.699839	2.0085573455	2.066428	2.0495347415	2.2526301783	2.1103469924	1.929741	2.3918700053	2.260693126	2.1849891017	1.8249919564	1.9346518162	1.753936	2.1874640122	1.858578	2.1158924631	2.38695	2.124045	2.3076788535	1.6487468303	2.3237062146	1.7246357528	2.2728680291	2.454889	1.6096781191
AKR1B1	1.476207	2.4236249765	2.220093	1.602008	2.1364300714	1.8678301995	2.036923	2.0331428618	1.822061	1.112732	2.60991	2.051853	2.233053	1.925807	2.109120194	1.887658	2.0662975357	1.6171189709	1.527609571	2.1563903193	2.348993	1.6136002776	1.742596	2.416056	1.824392	1.9311220877	2.256202	2.0513377666	1.9987905034	1.7737442981	1.610205	1.8619207007	2.226957798	1.966176223	2.0678583152	1.4883403123	1.839599	2.1662292054	1.744516	1.87346307	1.794255	1.819276	2.5473530822	1.8138496109	2.3005313723	1.4061551769	1.8634229174	1.629067	1.05831242
AKR1C3	0.2556078	2.4238366508	0.4206128	0.2795993	0.8278639054	0.7493432483	-0.2694157	1.0516125623	0.8805212	0.4312464	0.4180577	1.952467	0.21678	1.979689	0.1888980838	1.040807	0.8063218249	1.4114501177	0.1336485482	1.7842666369	0.7629069	1.9420999314	-0.01342664	1.158553	0.4223546	0.6455355007	1.207318	0.4539810298	1.1323689576	0.7925253445	0.8977479	0.4054182319	0.8652341965	1.2724987003	1.609246458	1.1458130492	0.7740706	0.6397371146	0.9234891	0.3967808062	1.941569	0.6025174	2.3482899759	0.3095830465	0.8830309958	0.5798559125	0.6924606046	-0.5157131	0.2724344588
AKR7A2	0.3223131	0.5136873863	1.256471	0.5292799	1.1402777503	1.0253496739	0.9736747	0.830233284	0.8969677	0.1988784	1.088993	0.54951	0.9021808	0.9643285	0.5702681491	0.6940603	0.8671269775	1.0467940664	0.4331167018	0.9626358021	1.026068	0.4983972456	0.6746801	1.134175	1.037567	1.0031137645	0.9264412	0.8794116986	0.6725432459	0.9453373089	0.7504955	0.9685392308	1.3663038445	0.9297326057	1.0192384967	0.8653297418	0.9066044	1.0573878764	0.7536692	1.0288930634	1.376393	1.070087	1.0665617507	1.0527819364	1.0541571701	0.7292224474	1.2264760751	0.009582675	-0.1252480181
AKT1	0.9518286	1.963487885	1.505425	1.136829	1.4666815138	1.5391294234	1.427447	1.0056813233	1.324214	0.9553796	1.487616	1.710758	1.007764	1.967753	1.1029969984	1.689026	1.5289271752	1.33373249	1.4178062261	1.4662334498	0.85797	1.5771631282	0.7078483	1.351712	1.843083	1.7238974251	1.809525	1.9952941664	1.2663143546	1.8573114588	1.557616	1.4857917017	1.7217959714	1.4974165378	1.7939490581	1.5415740754	1.3918	1.4772801737	1.547507	1.8179703763	1.984684	1.714194	1.934753558	1.6511867107	1.5249471179	1.9704345559	1.6032376022	1.363924	1.0544443449
AKTIP	0.1384912	0.4428478721	0.9356076	0.2145483	0.8237099373	0.8545339687	0.9793205	0.7886303346	0.9707239	0.5157467	1.066179	0.3880093	0.4280946	0.9525881	0.5423926145	1.154911	0.9615070255	1.0469845592	0.5936326527	1.4957563564	0.9946565	0.8544720272	0.6482583	1.046483	1.154172	0.692890407	0.3345498	0.1267569484	0.6716832524	0.6602564456	0.03853198	0.7299242461	0.5774747734	0.5011854296	0.1872120709	0.7695330448	0.9504585	0.2546566734	0.5448976	0.6770357365	0.4584753	0.925047	0.4230637579	0.4973248614	0.2539930405	1.0062447499	0.4548744017	0.1665931	0.3590429629
ALAS1	0.6850185	0.4228107287	0.2533509	1.012393	0.4160345276	0.4419482346	0.4983525	0.4745278756	0.4658557	0.1881495	0.4155834	0.748121	0.4493707	0.4281372	1.0285490129	0.4834986	0.5549244686	0.5351921791	0.8502633556	0.2876927218	0.2105201	0.2329650183	0.6510855	0.2797598	0.6414872	0.2695480108	0.4771939	0.2572218006	0.0701069417	0.4244862862	0.4779555	0.1630989614	-0.0884839683	0.4323782801	0.1813871477	0.3653398824	0.2055852	0.0920692066	0.4051084	0.1538073615	0.1678377	0.4815918	0.3471450625	0.1955450192	0.4362119166	1.0617203409	0.3785207272	0.4530699	0.5454276555
ALAS2	1.689903	-0.4298951333	-1.075955	1.659453	-1.0394277565	-0.6085585234	-1.240222	-0.8325644979	-1.453679	-0.8741097	0.1433037	1.548384	0.08313399	-0.3981076	0.4559524009	-0.1770546	0.224298552	1.494416616	-0.193750552	-0.86710572	-0.2551016	-1.0536647173	0.5669566	-0.3997947	0.6319845	0.2629373907	0.2117209	0.2400474542	-1.1040963029	0.4203800989	1.000663	0.3237091676	-0.012964538	0.3769998624	0.4710776558	0.3027073667	1.007764	0.3744284837	0.8701844	0.0504075083	0.4021861	0.7989653	0.6559195956	0.3832712182	0.1227159795	-0.0099578142	-0.5247008639	0.6906014	1.3450890246
ALDH1A1	0.5817821	0.619528157	1.060219	0.5727438	1.9483693773	0.4440012515	0.9194688	0.5171812858	1.190614	0.4887137	0.7658764	0.2909334	0.6579115	0.3219201	0.2895887185	0.1752143	-0.0044455141	0.1234905259	-0.0657500687	0.4717925898	1.138092	0.0035266723	0.372293	0.7137632	1.331449	2.0051124047	1.436082	1.8119481174	0.8746366879	1.4547045965	1.46959	1.9154903435	1.4535321614	1.2104478498	0.9311479593	1.1580367388	0.115211	-0.1202181815	1.057166	0.891913168	1.224879	1.025451	2.2456608382	1.7618685209	1.4208530948	1.0130544708	0.7594648606	0.8710479	0.5868612263
ALDH2	1.874784	1.9110473939	2.757934	1.7776	2.1664635569	2.0752680424	1.979424	1.5056719234	2.065915	1.115549	2.176382	1.712305	1.894736	2.334688	1.7574156195	1.862671	2.4594720543	2.037413585	1.6327513302	2.1006200722	2.354348	1.4576887941	1.367135	1.575703	1.922716	2.0178491663	2.257432	2.0779294966	1.5946726434	2.1707996008	2.000888	2.0691394894	2.1545015239	2.2883011385	1.6540806465	1.8512337994	1.697726	1.0453576755	2.322287	2.0888049905	2.085026	2.278217	2.6804673819	2.4215295733	1.835362568	2.0198333096	2.2183546493	2.692524	1.7527586169
ALDH9A1	1.001991	0.9931553948	1.785907	1.219523	1.7553236482	1.6133958169	1.49441	1.3310717727	1.660446	0.7999045	1.979093	1.311526	1.39596	2.01329	1.1875459439	1.8457	1.4490570513	1.228325097	1.1288656891	1.744212718	1.70689	0.9635675509	1.286349	1.675893	1.395348	1.349683713	1.202375	1.2272221706	0.9928069115	1.7767030762	1.46363	1.6941916715	1.4507421228	1.5331230506	1.2364787224	1.516317875	1.510059	1.4138491029	1.147708	1.7977147504	1.269483	1.666087	0.9583086264	1.4952673906	1.7512513989	1.3616515159	2.1155562426	1.93288	1.1632670873
ALDOA	2.642047	3.0042068285	2.765736	2.556813	2.6344892586	2.5112409151	2.520949	2.1402448571	2.354911	2.271256	2.751355	2.958085	2.652117	2.681385	2.5020866502	2.565753	2.6376466668	2.531313146	2.5162402161	2.6477694062	2.304305	2.1439530191	2.30983	2.595344	2.756822	2.6752433	2.847703	2.7759604701	2.3890781507	2.8581867627	2.771139	2.5815574444	2.7182407327	2.5781694429	2.6623078386	2.5890879076	2.709206	2.5501579817	2.70054	2.7092056739	2.756822	2.73928	2.7392798699	2.8032523649	2.9569101793	2.9569101793	2.934573715	2.938955	2.5943631344
ALDOC	0.2416059	0.132433832	0.8692145	0.4124844	0.4984350589	0.3945165599	0.01007092	0.2265957844	0.4841122	-0.1048361	0.9554685	0.7041981	1.024014	0.8340603	1.0788593786	0.9446648	1.0711467907	0.7522348855	0.3261773498	0.8490739154	0.7189271	-0.0556598103	0.8425021	1.036283	0.6159432	0.615299743	0.8224676	0.8397652698	0.022107316	0.7724048066	0.1946957	0.7294298154	0.6652029561	0.2929161207	0.7408499546	0.1662265981	0.902552	0.8190516496	0.3992918	0.4965941662	0.4420601	0.2708818	0.8414756404	0.326366675	1.0141158528	0.4479916242	0.5757694643	0.9203495	0.1627270151
ALG2	0.9250042	1.0708225374	0.4024902	0.747204	0.3686195678	0.6141406507	-0.03305275	0.4525764814	0.4709357	0.1652439	0.4416071	0.346752	0.541764	0.5630989	0.556957321	0.2372345	0.5392441696	0.3401193854	1.0084626681	0.4440841336	0.494728	0.721180609	0.7329321	0.6069144	0.1081662	0.2665856282	0.2993897	0.6614549347	0.7176656674	0.5099762858	0.6013216	0.637334294	0.4441700435	0.516279585	0.5944831873	0.3370823302	0.3575514	0.4827495816	0.4004878	0.6644329174	0.8292723	0.5839534	0.6099555472	0.9006426658	0.561160355	0.211956306	0.4954578607	0.5235413	0.6506604885
ALG3	0.1221912	0.1003585554	0.6259894	0.1861012	0.7350855701	0.5196903604	0.6054076	0.7138242053	0.787876	0.5879164	0.5573481	0.2546677	0.2762154	0.6025981	0.2924126096	0.6068227	0.5072504033	-0.008096752	0.1787879498	0.6879682498	0.7522591	0.5835804189	0.5235395	0.8069402	0.2662764	0.3327153084	0.4078282	0.654117784	0.2518859656	0.6885028585	0.4559035	0.3819477041	0.5062791601	-0.0744436725	0.4150162648	-0.1681553006	0.1989866	0.4705693486	0.1812983	0.4717300972	0.371537	0.2452914	0.3882374481	0.6760951994	0.6455161112	-0.0026921807	0.8403915398	0.5071932	0.0931430795
ALG6	0.4013933	0.5063502288	1.091674	0.3896732	1.069446795	1.0265041413	1.138556	0.9614832841	1.311917	0.7267556	1.130477	0.4896785	0.5292147	0.9322406	0.5809048289	0.9436082	1.2515284154	1.2118683245	0.4441697828	1.6455689642	1.087619	1.2706578255	0.4309004	1.180687	0.2216672	0.4879303928	0.0009321367	0.2163935308	0.8681824497	0.6341574502	0.4460179	0.5420779041	0.5156268041	0.7627015963	0.595989861	0.6302699316	0.09397738	0.72838282	0.6757226	0.8909412686	0.8653924	0.6847333	0.4203250855	1.0407305802	0.6294829696	0.6259222085	0.4128760225	0.6790554	0.5082266249
ALG8	0.3467108	0.4322821127	0.8718352	0.4179758	0.6976065215	0.6232625454	0.7800234	0.846916314	0.6969306	0.3499058	0.8027687	0.6035766	0.7032729	0.9720717	0.4957105302	0.7299418	0.6619653264	0.7761114134	0.294279887	0.8749722593	0.9513025	0.7404284346	0.7992814	0.986283	0.3216688	0.3288217692	0.03573002	0.2977252269	0.402845021	0.5451536764	0.4934145	0.5861592334	0.8826118857	0.2493130176	0.407499771	0.420581681	0.5671903	0.8543982803	0.1795676	0.7727345921	0.4953771	0.4183668	0.3720442385	0.62060246	0.7015410885	-0.0918338152	0.5169745282	0.9509343	0.303235996
ALG9	-0.2212832	-0.0432895959	0.3360744	-0.104932	0.4849915927	0.4706671653	0.489192	0.5856995626	0.480616	0.3198867	0.4178263	0.1239435	-0.03551559	0.2371003	0.1546385328	0.2950137	0.4112429731	-0.0465733297	-0.0679548739	0.3579367269	0.5913641	0.4561083549	-0.2335449	0.569568	0.1453906	-0.0338234008	0.1824804	0.0859512021	0.0959355212	0.093326264	0.175846	0.0177529071	0.3916116929	0.2074462731	0.0902308328	-0.199144537	-0.0234662	0.5179247494	0.0381854	0.3916116929	0.00479159	-0.134083	0.1059708939	-0.2567094303	-0.0976465319	-0.2961613257	0.2645710182	-0.200866	-0.2579633331
ALKBH3	0.5031149	1.0813338585	0.9012388	0.5251476	0.8198104934	0.6839612301	0.9834742	0.9663701045	0.9084129	0.5374896	1.010842	1.105016	0.546181	0.8903011	0.6529476258	1.054104	1.0017526995	1.4847095226	0.5996516686	1.2299755059	1.141071	0.8474377832	0.6684018	1.075664	1.145412	1.1389404757	1.31478	1.1742840076	1.5723847705	0.6334854946	0.6485716	1.1634232726	1.0803683745	1.1698375376	0.5669486877	0.806318362	1.083291	1.0616127837	0.7022923	0.6453969523	1.095346	0.8649641	1.3193321179	0.4074684345	0.8290265645	0.9129283276	0.568964481	0.7081042	0.4104543528
ALKBH5	0.3447605	0.593528998	1.019716	0.5149944	0.8318036122	0.7404880887	0.8634627	0.6198849181	0.8274029	0.07085842	1.044869	0.5760732	0.7573129	1.167173	0.5014950361	0.7347348	0.9335023801	0.7871904816	0.3916682332	0.9733079826	0.7909087	0.681291272	0.5146152	0.9603634	0.8138358	0.5515081408	0.9653179	0.7977764118	0.1208070124	0.8014241862	0.7841673	0.5083706793	0.7745448083	0.7229695989	1.0365836286	0.618391296	0.7919605	0.5218601219	0.6445443	0.554454651	0.4389224	0.7786792	0.7412793164	0.9461361863	0.6681593691	0.5757231794	0.3931316523	1.161849	0.3316396382
ALOX5	0.8832498	0.6803182066	1.193627	0.9996202	0.9837444741	0.3458233088	0.4771052	0.4219528304	0.9730994	0.9213626	0.9758737	0.6731973	0.901153	1.554368	0.7665197113	1.195649	0.9983906229	1.2763605404	0.9747224067	1.0655384357	0.3268068	0.7884989656	0.550791	0.6569025	1.279494	1.0786092986	0.9101226	1.0019014758	0.4854182508	1.1571160642	1.132178	0.8950766649	0.7034503278	0.8938220306	0.6610901094	1.3480497221	0.8391176	0.245547647	1.486808	1.0378253351	0.8975887	1.338126	0.8258331132	0.8251527356	1.0206974995	1.7801740662	0.4971791886	1.330029	1.2805455211
ALOX5AP	2.294541	2.5825134896	2.701374	2.238472	2.4566918046	2.8526810603	2.390108	1.8352050507	2.631527	2.403899	2.6129	2.273824	2.224971	3.377457	2.220929066	2.777594	2.5724184532	2.1790749424	2.5682841292	2.6711644423	1.945373	3.0371241453	2.053922	1.741994	2.75365	2.702497997	2.420139	1.8529976306	2.081897418	2.5368689749	2.640285	2.3010250121	1.9675348665	2.4069379171	2.4757052138	2.4269549104	1.829965	2.1329871903	2.822321	2.5709821454	2.469072	2.377785	2.4478035041	2.4972119108	2.4773340285	2.9850000665	2.3721778519	2.993532	2.5299686354
ALPK1	0.3957785	0.088678672	0.686839	0.1807619	0.6135246048	0.2363136139	-0.08899388	-0.1271999219	0.6067549	1.071307	0.8390864	-0.01506041	0.2165514	0.223687	0.1543656508	0.7042303	0.8587792224	0.837118333	0.1414613767	0.5990410262	0.12162	0.622206252	-0.05578358	0.4899903	0.5373303	0.5020487454	0.2586141	1.0091484507	-0.4778800704	0.8992558123	1.260283	0.488901994	0.1867532913	-0.314376642	0.4406952932	0.6997920184	1.328051	0.3712391504	0.06472863	0.0729534801	0.234435	0.05068732	0.0984761065	0.7457050755	0.3853426871	0.6267734149	0.2442991048	0.9497762	0.4624641375
ALPL	-0.36121	0.0916949007	0.393173	0.149714	0.2134636609	-0.7050181632	-0.9729752	-1.2247189433	0.381029	0.4822095	1.83965	-0.03719258	-0.02429038	0.8586546	-0.2306460397	0.9775463	-0.0710775713	1.5173023352	0.2817888734	-0.3256017921	-1.511766	0.8531566952	-0.1846392	-0.7226393	0.5027147	0.4855938692	-0.5718309	0.1625615876	-0.6792625054	0.7022383538	0.8944314	0.2005302981	-0.4668825655	0.7564183456	-0.1760794047	1.2404492758	0.3656749	-1.7163435567	0.8822053	1.0917062558	-0.8668377	1.160148	-1.3570560432	0.1224783275	0.4432956493	1.374746821	-0.1961140479	0.8642422	1.309185935
AMD1	1.210309	1.4110644434	1.610491	1.067874	1.8073431278	2.0355050732	1.808066	1.2688508626	1.811056	1.675235	1.896396	1.573538	1.363984	1.87474	1.4044724776	1.660608	1.7474608421	2.3090801989	1.4803054026	1.8436447434	1.689892	2.1750701029	1.461975	1.338614	1.752727	1.7499174572	1.430909	1.2146543619	1.048631845	1.8455663158	1.992058	1.1168593671	1.1168593671	1.419265048	1.5227938453	1.684011496	1.421714	1.1643773842	1.464332	1.5135965898	1.535729	1.80379	1.4739248449	2.0320902261	1.6506126207	1.6744091421	1.5507220751	1.320688	1.5337446455
AMICA1	2.860953	2.8130065652	3.246711	2.910598	3.0743384892	2.8525364426	2.875726	2.630104496	3.014867	3.064009	3.277996	2.862224	2.631039	3.335489	2.7060516649	3.368096	3.1808175291	3.3698398783	3.0091153494	3.0849145384	2.842204	3.0504281857	2.618306	2.642102	3.419675	3.069290737	2.952781	2.9438009157	2.9610208666	3.1055485284	3.014172	3.0470556322	2.6559804458	3.1951908804	2.9610208666	3.27593289	2.91656	2.8487451663	3.26379	3.11793562	3.036959	3.129087	2.898428376	3.1055485284	2.9438009157	3.5326950869	2.898428376	3.327374	2.9521128403
AMIGO1	0.2377161	0.5500192385	0.5896765	0.3466861	0.5033942181	0.6716495563	0.1891902	0.4857138726	0.4993886	0.6187824	0.6385965	0.04500484	0.7067255	-0.1320167	0.9868433451	-0.2906298	0.2752052117	0.7350482106	0.841341086	0.4909723321	0.09236697	0.1849867428	0.7590525	0.6917738	1.021984	1.4695756379	1.18152	1.2660999665	1.4307476994	0.7290959823	0.7201019	1.2861737142	1.1893481466	0.8029359345	0.7052193763	0.7888017662	1.287693	1.1770663813	0.3808077	0.1898708619	0.3081843	0.5738523	1.1116882372	0.8785454662	1.0705254285	0.060962475	1.0572445898	0.546198	0.7589533876
AMPD2	2.437798	2.2130900302	2.004122	2.540871	2.1329835365	2.4604035494	2.113054	2.4641116552	2.140131	2.359636	1.967223	2.184447	2.407811	2.333849	2.27828684	1.948944	1.9509993712	2.3950616959	2.3083124851	1.8788179708	1.875805	2.0243991719	2.403248	1.965241	2.129091	2.1865748923	2.235816	2.4346103559	1.7863165369	2.2396693327	1.658549	1.6303397813	1.8175536348	1.8357971711	2.3173430257	1.9201135079	2.409356	1.741179287	1.920785	2.2318334727	2.309317	1.88741	1.9420667226	1.6878423695	2.1572087578	2.2043306828	2.4785454517	2.324256	2.6290517572
AMPD3	1.169011	0.8944888927	1.112762	1.286715	0.9984981456	0.8700947179	0.9355419	1.2226269042	1.00374	0.9534757	1.026048	0.9451758	0.9486555	1.232167	0.9847489037	1.068127	0.6461992421	1.0157922654	1.1605065513	1.0367929621	0.7940058	1.135191771	0.9984981	0.9535491	1.076966	1.0281614252	0.9429263	1.1935553717	0.9697694954	0.9412807953	1.100226	0.859585129	0.6381075073	0.6982022499	1.1135382504	1.1764551911	1.177307	1.3086086306	1.52272	1.3959758619	1.216134	0.6444315	0.7036508231	0.5835785055	1.3290745506	1.2743749622	1.4735919906	0.9764917	1.2495800033
AMZ2	1.24055	1.4268270474	1.546433	1.186078	1.6934818134	1.7039125569	1.84876	1.5504793254	1.588902	1.644822	1.539327	1.312396	1.281903	1.148057	1.2821438828	1.566349	1.5640456504	1.4780322273	1.2772505034	1.5496877424	1.518884	1.4185076359	1.157782	1.481469	1.374846	1.5378021905	1.520094	1.116980659	1.7194113871	1.34367637	1.490673	1.6722403509	1.6425256296	1.8902498367	1.2767972004	1.8601059329	1.344164	1.600301884	1.270603	1.5128986023	1.500732	1.542143	1.3678792735	1.5703176376	1.2816686152	1.1686645958	1.3399234075	0.9289583	1.2134245036
ANAPC4	1.305845	1.3490986222	2.111227	1.24549	1.7905441267	1.6279038421	1.811106	1.8896875818	1.751997	1.500785	2.032453	1.360499	1.413417	1.999974	1.358774059	2.025374	2.3384662261	2.3932701606	1.4573743606	2.0983218497	2.044651	1.8127235938	1.516551	2.207957	1.825556	1.9924649423	2.002277	2.0831287478	2.4474038099	1.5715381589	1.710959	2.1141026058	2.2113763521	2.2703371615	1.8771914172	2.1901223122	1.757457	2.4265183123	1.810398	1.8587701411	1.643965	2.017192	1.7242170281	1.6757547206	1.8255555639	1.5331044439	1.9645554793	1.530385	1.2534625728
ANAPC5	-0.1186055	0.0459489416	0.4515589	-0.09865586	0.4466959114	0.2554178708	0.370607	0.1894618105	0.3819516	-0.3047455	0.4004396	0.04520298	0.03100573	0.2086273	-0.1039801281	0.1983442	0.362887692	0.2874119853	-0.2197792021	0.5713169877	0.4377501	0.0145773521	-0.07971853	0.420046	0.002378815	0.1800617908	0.364506	0.2468091804	0.2407240268	0.2701533115	0.3298402	0.4365891034	0.4906984923	0.3004338117	0.4063086546	0.3591851016	0.7195187	0.6786668166	0.2505999	0.3326693694	0.2054026	0.3343964	0.2697553478	0.3094136894	0.4473786067	0.1594957397	0.5627271369	0.4704635	-0.2689924794
ANAPC7	0.369975	0.4639240688	0.3600196	0.3563324	0.4480987939	0.4254113125	0.3521179	0.4193937194	0.2888547	0.3442668	0.7181409	0.5646891	0.7648976	0.6560737	0.4064993257	0.6771241	0.5702657486	1.0105599671	0.3949259036	0.5182853086	0.4646991	0.4066725224	0.3588784	0.4191796	0.3174425	0.2967854602	0.4285657	0.4179826883	0.3703832982	0.4626462484	0.2713429	0.362988302	0.3070418362	0.2985833692	0.2515503781	0.2848915124	-0.02330027	0.3179035375	0.6264701	0.6519484524	0.5070911	0.4194786	0.3058397769	0.1477232923	0.3456733504	0.2717935889	0.4923544716	0.5344727	0.3764233278
ANG	0.03052417	0.7162187239	0.1736151	1.011894	0.5128486202	-0.0774539184	-0.03520434	-0.3557603791	0.4082456	-0.04449583	0.5522866	0.3654864	0.1916398	0.7248868	0.4666207648	1.119434	0.6146642741	0.1037928126	0.0007549767	0.7052268821	-0.05267941	0.3834664019	-0.04002405	-0.1314087	-0.2421402	0.0176026681	0.5160182	0.4260759605	-0.7239293647	0.8623388805	-0.1190867	0.1086984802	0.0612584491	-0.1141800203	-0.4048360371	-0.3774933117	-0.8953097	-0.8124801903	0.1513105	0.360142147	0.3270548	-0.2466466	1.0144879108	-0.5278587581	0.6504319116	-0.5529867343	0.6598412307	0.8608178	0.0345466551
ANGEL2	-0.5941383	-0.3068033097	0.4670111	-0.4991364	0.3134222927	0.2929235343	0.4213312	0.3159418868	0.3759017	0.1910972	0.2361899	-0.1062111	-0.3553197	0.2701731	-0.1410224943	0.7221627	0.453295612	0.3188947263	-0.2969436965	0.7408150878	0.5276361	0.680042931	-0.2686895	0.2862833	-0.7593546	-0.6472618915	-0.8088555	0.0781375408	0.1435495318	0.0299977035	-0.3659166	-0.2537223787	0.1217368384	-0.0240545284	-0.110624217	0.1629954746	-0.3299783	0.3311511568	0.1146117	-0.0706026078	0.3136784	0.001662113	-0.2924742245	0.1175881293	-0.1231505463	-0.2460177583	0.1933843173	-0.4700263	-0.6471966567
ANKHD1	0.8419701	0.5440487001	0.1778519	0.7303069	0.6386087933	1.0468399278	0.9442273	0.2700230697	0.5807393	1.064763	0.2329235	1.001247	0.6826667	0.8497851	0.8700682106	0.7874662	0.1993132442	0.5715042874	0.9711915225	0.6204913467	0.2728167	0.9002428777	1.164878	0.5702543	1.133284	1.2223974797	0.9119612	0.7188505194	0.8040645951	0.7672851266	0.888462	1.024813404	0.9034245733	1.0997639989	0.783528334	1.2472437625	0.9755893	1.2046180319	0.6151151	0.4984175563	0.3337371	0.8185344	0.0540278884	0.5667958283	0.6400046746	0.4403766577	0.6329402562	0.4037643	0.8028680388
ANKMY2	0.07631982	0.1990649489	0.7791135	-0.008111114	0.7864760097	0.5777756658	0.5784842	0.890999959	0.9630577	0.6452454	0.6247593	0.00674708	0.2457855	0.553845	0.1672039442	0.1992186	0.633345108	0.1600752151	-0.0551998658	1.2738609947	0.9984672	0.5108579019	0.2589695	0.7889138	0.794281	0.431044031	0.563567	0.5673211143	0.8413521867	-0.037628583	0.3532619	0.5517304482	0.6800556754	1.0984584286	0.4096346766	0.741414939	0.4059075	0.762122624	0.7854526	0.6959790936	0.8451722	0.4109639	0.5569863509	0.0363150847	0.7117662865	0.1001050617	0.6709884834	0.514944	0.0648169642
ANKRD10	-0.1102198	0.0982542673	0.6622395	-0.1098382	0.7290416141	0.7238233429	0.7043272	0.7290416141	0.6234006	0.6400647	0.5187712	-0.04809579	0.00937528	0.5002972	-0.1033602426	0.225604	0.1722995402	0.2636787466	-0.1680707725	0.4935675629	0.8107036	1.3336213208	0.519059	0.9500242	0.4549934	0.7111150473	0.3522866	0.0810318156	0.3937074104	0.2351416286	0.08487348	0.5248910479	0.1984330387	0.5726027429	0.5980080176	0.4722066657	-0.1341502	0.5197511339	0.1621168	0.3893651106	0.5213182	0.4783556	-0.3612769704	0.395462192	0.2057544386	0.3755845434	-0.2541399217	0.01341443	-0.2366004529
ANKRD11	0.1000467	0.2906236114	0.7852117	0.2307893	0.9586005382	0.6409436666	0.6839188	0.7690105393	0.8880186	0.8959843	0.8239012	0.1913475	0.355611	0.8781391	0.3339268701	0.8237249	1.0409775525	0.4052434021	0.2721254068	0.8066140887	0.8563084	1.111010264	0.343228	0.9943073	1.171614	1.0251178305	1.11861	0.9794112166	0.720753288	0.8107897821	0.6254858	0.9335408688	0.9196783354	0.7651033805	0.7804351747	0.7112388637	0.8853369	0.7021075806	0.8459153	0.5747401608	0.6519846	0.7651034	0.8217369363	0.528363666	0.7434060536	0.9289629282	0.7394895161	0.6480143	0.237608798
ANKRD12	0.1671445	0.1421077047	1.121168	0.2488812	1.1784651726	1.1625435154	1.030157	1.3342670423	1.459628	1.111669	1.183657	0.3740811	0.2885389	1.034512	0.4901897936	1.36591	1.7467148485	0.653061303	0.5060393889	1.5812462196	1.276259	1.3185890457	0.8302058	0.4452964	0.6954197	1.0553681002	0.8688783	1.1474730692	1.6532412833	1.1342474984	1.230961	1.1622864798	1.0502421775	1.4124746786	1.151204621	1.190435536	0.7875739	1.2098120453	0.9918239	1.3422122196	1.105255	1.039129	0.5696452976	1.1616491994	0.8883065349	1.0643862165	1.01687915	0.2597989	0.4098837799
ANKRD17	0.1874476	0.368780532	0.3886807	0.2274521	0.4886885942	0.6484820423	0.5665793	0.4813650611	0.5318228	0.5241201	0.50849	0.1033788	0.2764152	0.1852231	0.1080740039	0.2032133	0.3652051099	0.314238809	0.130351883	0.5636666281	0.6304766	0.5651596559	0.3477133	0.8058463	0.3733195	0.5337463522	0.393411	0.5271162641	-0.1381417878	0.6298182657	0.4648815	0.4272120248	0.8619407092	0.3704619617	0.2321639815	0.4874516426	0.4044563	0.4829990316	0.0874785	0.3355997552	-0.2732367	0.4040396	0.1612531865	0.4010281738	0.2240390288	0.2147379984	0.3688505604	0.507965	0.1431560252
ANKRD27	1.182175	1.2087030583	1.087029	1.225528	1.5649609414	1.6828465144	1.654899	1.6503905686	1.379387	1.458453	0.8007184	0.9364849	1.055467	1.295124	0.9229471103	0.6063399	0.8144406105	0.9805681804	0.9818366529	1.3147319735	1.509897	1.3981421043	1.03484	1.362367	1.451708	1.4341455696	1.356507	1.5344195717	1.3819068965	0.706577186	1.183938	1.5161568767	1.5458426221	1.4695494031	1.1953813658	1.5334755833	1.449049	1.5296977432	1.250034	1.0870985612	1.420502	1.217845	1.3895706746	0.9897778385	1.2137217941	1.1275935233	1.2540108689	1.363174	1.1843222286
ANKRD28	-0.2210724	-0.5153513121	0.04883224	-0.009089713	0.1138347475	-0.0081239124	0.4643854	0.4613207062	0.271056	-0.02747362	0.3844148	0.5788622	-0.2384179	-0.06523103	-0.1876139798	0.5775169	0.6756057824	-0.2493493742	-0.1569046964	0.7436661527	0.1890784	0.0538248254	-0.2546074	-0.005490226	-0.03979016	-0.0925189342	0.009578332	0.2712760106	-0.3667506813	0.4099861036	-0.007113655	0.1686516191	0.1868411469	0.5041138253	0.0552464667	0.3850059787	0.02496925	0.1724399336	-0.5228708	0.4500703339	0.1423214	0.1827347	-0.1121669369	0.3356202072	0.1981193239	0.000675871	0.1336720694	0.09151541	-0.0631907557
ANKRD44	0.2361479	0.3757794734	0.3976088	0.3567292	1.2064186375	1.1388513148	1.503851	1.2684467306	1.154091	1.599202	0.3316168	0.4853476	0.2106974	0.196844	0.189547062	0.2636845	0.3630849613	0.4229626313	0.2133279542	0.5573359991	0.4956339	1.2095853428	0.4829674	0.8555782	0.9234025	0.4147786935	0.1620368	0.6465837921	0.0855565287	0.8349285441	1.017954	0.8058627764	0.435403382	0.7097481	0.5225013569	0.9260272026	0.4531995	0.7895446925	0.4409667	0.4505785223	-0.02656459	0.7769129	0.0390910436	0.6552671015	0.6480884859	1.0322263584	0.4237015396	0.2009929	0.3242512286
ANKRD46	0.04396799	0.7113973647	1.108438	-0.1768909	0.5762817703	0.5785565158	0.6545474	0.9337098182	1.179196	0.127733	0.9312685	0.4535948	-0.2550775	0.3721862	0.241483418	0.8697971	0.9964304578	0.6225854151	0.3120906218	1.5912415259	1.265408	0.7330683755	0.5039418	0.3917293	-0.1298262	0.0892466004	-0.1157204	0.4163393131	0.8897041414	0.5351676651	0.5948811	0.3183023351	0.2966730662	0.2069292285	0.5034461145	0.1482607705	0.215838	0.8100395883	0.1010671	0.7177073024	1.188838	0.105113	0.2058086432	0.7740850495	0.9797885951	-0.0939757985	0.6263069324	-0.5266215	0.1607333934
ANKRD49	0.7028372	0.9531516648	1.630355	0.5429062	1.4169448202	1.7505712196	1.540903	1.6839710816	1.664375	1.455486	1.533097	0.9672255	0.6487067	1.322705	0.9919333315	1.865975	2.0240443895	1.6581018619	0.8920760403	1.7454035246	1.730109	1.5105682536	0.9609294	0.9018004	0.9674256	1.200808577	0.9276133	1.177606843	2.2375427087	0.9211089082	0.8783712	1.1964343791	1.0473616583	1.3107854009	1.0390351082	1.2784627356	0.6720022	1.3162528353	1.257235	1.0860972421	1.30316	0.9695661	0.8185496241	1.1931668631	1.0481250922	0.9753036766	0.9533527843	0.402065	0.9548994233
ANKRD55	0.3267849	0.2757774943	0.4447117	0.4517096	0.0489837804	-0.6012698397	0.5785201	0.7843646203	0.4713984	0.6971377	1.168454	0.2362833	1.538359	2.093081	1.0181610466	0.9024747	0.6048892575	0.4260048244	0.5368015326	0.7825139538	1.157832	0.7047770023	2.174843	1.86362	0.2747902	0.4043964765	0.6209623	1.1758295897	1.3070290959	0.5392421909	-0.1093479	-0.1824714389	0.3971186945	0.8126858271	-0.2063789551	0.9035953287	0.7902517	0.7418630333	-0.7649902	-0.3747082889	0.1616259	0.9340608	-0.5319940036	0.3631846736	0.3125893267	0.1064166095	0.1952969982	0.2839009	0.4394882248
ANKS1A	-0.01896292	-0.172419827	0.2537598	-0.06217835	0.3277915322	0.424710915	0.3076594	0.0366193094	0.5708479	0.08023323	-0.006454684	-0.08595557	-0.008422552	0.5866475	-0.0867280888	0.1256523	0.411035023	0.0524289082	-0.0344853847	0.4889823729	0.1151075	0.5104425492	-0.08263524	0.3166924	0.4796059	0.5633977335	0.4866704	0.5147592893	0.063469023	0.692999605	0.2643994	0.1258748652	0.2784212987	0.1243406869	0.174899195	0.4696372033	0.4972648	-0.0067246675	0.3606569	0.3002479917	0.06444944	0.5490675	0.458809952	0.2131720381	0.4344348358	0.4956079828	0.3633030222	0.3266198	0.12441261
ANKZF1	1.059843	1.0296112449	1.377392	1.182292	1.2802322697	1.1995998603	1.454495	1.5224409419	1.075707	1.747443	1.541616	1.345358	1.182872	0.7800773	1.2204365104	1.370069	1.4291705372	1.1245262484	1.0572737099	1.264246031	1.225776	1.4848905987	1.179374	1.332467	1.223407	1.5870889588	1.665141	1.6796711945	1.9656856347	1.6154747742	1.379701	1.7609960867	1.9468116022	1.583754003	1.6342866256	1.702628784	1.930955	1.9157267754	1.634287	1.474462627	1.403405	1.444089	1.3058008668	1.329521029	1.7313195143	1.6110865109	1.7054609291	1.069909	1.0572737099
ANP32A	1.554758	1.4239756196	1.433129	1.628444	2.7868073056	3.0414219615	2.811568	2.4183110321	2.356109	2.698943	1.097453	1.368015	1.416183	1.35097	1.2968052159	1.236571	1.1847809724	1.259671268	1.3859474456	1.002493817	1.908872	2.5077715094	1.769303	2.030707	2.660971	2.3155934047	2.132033	2.1960372428	1.1808327242	2.3880249429	2.412933	2.1767313296	1.958112829	2.1659222538	2.3465320099	2.4113623863	2.120877	2.2204665982	2.115071	2.1960372428	1.897865	2.075235	1.9394967968	2.3465320099	1.9054335672	2.6933362833	2.1487144567	1.784834	1.6365527821
ANP32B	2.304311	2.4229583303	2.788789	2.467886	2.7658047877	2.580472538	2.759078	2.2422268793	2.719357	2.077472	2.896264	2.467422	2.51632	2.732389	2.5068924752	2.847926	2.7662646175	2.8380747986	2.2520911261	2.9558587714	2.782604	2.197894849	2.433977	2.639856	3.048345	2.9990701733	2.908882	2.8195685265	3.0542423983	2.824638814	2.866022	2.8379358174	3.1258927685	3.0706127633	2.908882229	2.9191093932	3.17052	3.1820667746	2.829134	2.860837531	2.875289	2.989765	3.0111159191	2.9344849539	2.9643988118	2.532476744	2.7623650944	2.977278	2.4873171878
ANP32E	0.3711727	0.1366030123	0.01310439	0.4278878	0.4325749535	0.6730529635	-0.4531927	0.1148566254	0.440935	0.6894722	0.1293939	0.3870269	0.2662596	0.5155501	0.8458354659	0.536999	-0.0829176043	0.528439155	0.5413326784	0.0039947577	-0.5152961	0.2437180159	0.3434634	0.7910045	0.2271178	0.308393193	0.1423191	0.0478448344	0.7783763473	0.3482462471	0.4854269	0.3312247488	0.4928010445	0.6716477132	0.4387207264	0.7417232661	0.4812047	0.8722855278	0.2668247	0.6506108636	0.3574981	0.3691449	-0.2486468995	0.5811755802	0.3349121089	0.2575092556	0.1580330265	-0.0199294	0.4772276946
ANTXR2	-0.3220302	-0.9461388416	-0.1342742	-0.180679	0.2393789966	-0.1670874501	0.07286038	-0.3202900496	0.3220837	-0.313248	0.146109	-0.1268504	-0.2141695	-0.1982016	-0.4291764968	-0.3985233	-0.1179350151	-0.0227637802	-0.3137391252	0.2768547637	0.04634246	-0.2579616825	-0.06989245	0.299309	0.1405985	-0.2928379242	-0.2868722	0.2706678896	-0.9459560691	0.0467371183	0.04673712	-0.2124282611	-0.4270147559	-0.3914262952	-0.0334473962	-0.2003169252	-0.1821782	-0.3190138862	-0.5047002	0.1956007349	-0.4348358	0.09286545	-0.4784950281	0.2056646966	0.2259513902	0.2212591529	-0.0978911321	0.7250519	0.1171162649
ANXA11	0.9364524	1.0150898306	1.361557	1.110205	1.6383941752	1.3735602789	1.699591	1.3889398799	1.378364	1.851556	1.554298	1.384484	1.149281	1.109551	0.9788918071	0.9331814	1.5200389959	1.9151453923	1.1024100081	1.0767192548	1.60149	1.7192392542	1.332058	1.802567	1.760271	1.5944032201	1.540888	1.4353373727	1.0307810713	1.7166215119	1.466888	1.378143934	1.2270762358	1.2381086862	1.4050136386	1.4668880924	1.254843	1.3969241217	1.508785	1.5212716095	1.319226	1.391728	1.3406166598	1.2281574131	1.5543680584	1.7831449237	1.2460153966	1.436874	1.1862571908
ANXA2	2.002674	1.9473341777	2.374831	1.983426	2.192334823	1.6306658703	2.041893	1.6301286674	1.974197	1.315957	2.402408	1.963932	2.49147	2.342862	1.8896016284	2.062171	2.2742184014	2.0785282981	1.821540634	2.2383572786	2.142756	1.3418652582	1.651288	2.097065	2.356184	2.1135928402	2.484115	2.4152595042	1.5241436144	2.2379468405	1.924357	2.4739581632	2.444445595	2.6144313934	2.0339378013	2.1345949749	2.26518	2.1587102104	2.145888	2.2068979987	2.160827	2.425592	2.71423862	2.1545394488	2.3362219876	2.0262228693	2.0645037135	2.917315	1.8847714504
ANXA3	1.615283	1.2125141942	1.570216	1.613726	2.1549218793	2.0041228111	2.2113	1.1341572656	2.299705	2.877649	1.998467	0.8391057	1.269189	1.082304	1.1646230664	0.9464359	1.0994724408	1.152815809	1.2582083475	1.0692000214	1.402098	1.0456449549	1.725512	1.143406	1.414363	1.3972218282	0.448577	1.2036008118	2.0150254203	1.5250882887	1.743495	1.8561622756	-0.1234503766	1.5295152006	0.9548199336	2.0800112761	0.9943504	0.7366696158	2.036287	1.3779735507	0.6443851	1.594411	0.2431105371	0.6162708609	1.3689271706	2.0964597464	-0.688027248	1.484455	1.7153019827
ANXA4	1.075438	0.887615498	0.8357059	1.032182	1.6613950137	1.6733051354	1.460242	1.4780261346	1.807839	1.053204	0.6640957	0.7274551	0.916114	0.7580802	0.8934394675	0.6738745	0.6986548211	0.7005297365	0.8934394675	0.8129300983	0.9659309	0.7603951667	0.9182597	1.11875	1.105131	1.1203045434	0.9659798	0.8324216438	0.7980616219	0.8588192381	0.6679225	0.9724468012	0.967679077	1.4808728394	0.8009802478	0.843129622	0.6253669	1.2105705694	1.006601	1.2523215148	0.9070009	1.030438	1.2494967452	1.2706847253	0.8378432998	0.9543005638	1.3384509576	1.082512	1.0961992452
ANXA5	2.36225	1.6405752854	2.206247	1.612506	1.8113278408	0.9726592253	1.371872	1.160017959	1.403803	0.5070014	2.193042	2.541253	1.815256	2.147314	1.9370310113	1.820928	2.1268130638	1.8427077818	1.6345671477	1.9720271157	1.850317	0.7450057406	1.008585	1.687682	1.387931	1.0574506967	1.532909	1.8252282765	0.4471917066	1.8910232422	1.186495	1.2060439809	1.5652154896	1.5365834703	1.0094497382	1.2714424994	0.9070808	1.3791767591	1.63244	1.9891333453	1.622183	1.403997	1.9674269054	1.7868506775	1.4468958629	0.955726907	1.5307495441	2.63552	1.561668186
ANXA7	1.6037	1.5637318452	1.768296	1.685631	1.8521570782	1.8203060676	1.769403	1.664454931	1.951811	1.208686	1.93743	1.602778	1.728513	2.100761	1.7549509401	1.928574	1.9917103091	1.7135140672	1.5993727354	2.0655064527	1.740936	1.2522493454	1.496608	1.946845	1.607101	1.7819477522	1.769589	1.5473287596	1.3807138211	1.7301011896	1.505496	1.5358807957	1.7183273013	1.6906322204	1.6809534522	1.6499520391	1.6599	1.7513278142	1.547329	1.5976884622	1.533407	1.728816	1.401548463	1.7695891693	1.6996752149	1.6357011184	1.5381262847	1.995043	1.6850236352
AOAH	1.915485	2.1263746155	2.297655	1.949959	2.5727474272	2.3737508422	2.483191	1.9499593309	2.365556	2.100231	1.807863	1.968453	1.863764	1.660159	1.702690651	1.662212	2.4043839833	1.970287615	1.7835584278	2.0267279491	1.95967	2.869708664	1.573395	1.843288	2.155593	2.1441250294	2.13509	2.0196721887	1.5272145887	2.1856233313	1.902726	2.153467876	2.0957217743	1.8039969323	1.8612336776	2.3251103371	2.136156	1.61826543	2.075071	1.9596987816	2.12804	1.811913	2.519640274	2.153467876	2.1508903105	2.0729980276	2.0327962332	1.928078	1.9613010415
AP1B1	0.2520219	-0.1086153053	0.6181918	0.2175942	0.5924576621	0.3161137201	0.407618	0.4953410523	0.479012	0.2891523	0.5245344	0.2226653	0.6345821	0.3348405	0.1888112307	0.4040789	0.7286854895	0.1310125752	0.0934714615	0.447996429	0.5610661	-0.0445777819	0.1104057	0.5705113	0.3411574	0.576599482	0.8937947	0.6414019592	0.2032894347	0.427185361	0.239552	0.4202695158	0.7200268796	0.4022416297	0.422210106	0.1649647493	0.6790102	0.4648762493	0.8052018	0.4128697026	0.6007742	0.5079067	1.0981009744	0.4913933651	0.7053701542	0.4229805685	0.9129610658	0.7733862	0.1075838113
AP1G1	0.711472	0.6812237791	1.035601	0.7984157	1.1606562016	1.1362767602	1.156242	1.1075421302	1.036827	0.7048613	1.494811	0.874249	1.040778	0.7006117	0.7235950034	0.8536353	1.1245015601	1.4400250674	0.6821975687	1.0660116636	1.174066	0.6433937497	0.7015113	1.153952	0.6789644	0.9634651997	0.8693213	0.9356394836	0.5199067976	0.9570606403	0.8062966	0.8016969906	0.7799480052	0.7064082583	0.9188980036	1.284984415	0.7468708	0.7170597185	0.5756928	0.9509552658	0.7058956	0.8456475	0.8003861855	0.9548219858	0.946292944	1.078371306	0.9649585919	1.039889	0.766149825
AP1G2	0.9616975	1.312311079	1.240344	0.9045617	1.0865689384	0.7171490896	1.281384	1.191273194	1.125275	1.219014	1.142448	0.8013183	0.857755	0.8117553	0.9466260822	1.099823	1.107633894	0.7078638364	0.7427873404	1.1631298596	1.208298	1.0387717919	0.9458151	1.292255	0.9275437	0.9665645686	1.141758	0.893697374	1.1066455241	0.8084112965	0.754195	1.0645226549	1.1685068849	0.787310775	0.9730604118	0.9638158805	1.278057	1.3486787651	1.063988	0.9503387912	0.9084508	0.8099643	0.852758481	0.8953712775	0.9522484276	0.7981445993	1.0272173259	1.309641	0.9021822439
AP1M1	0.07044575	-0.0996084796	0.4180491	0.09364142	0.715859102	0.7018043842	0.5210186	0.367310808	0.5892577	-0.04251198	0.5240534	0.02307277	0.315275	0.7857326	0.0374918556	0.1665782	0.3098325929	0.1248566186	-0.01093439	0.4340770923	0.439842	0.0491778419	-0.08782493	0.7012038	0.6173559	0.5079375768	0.5205304	0.726087326	0.2772479793	0.7177812811	0.5342457	0.4509652568	0.9271078967	0.4713849458	0.5409465747	0.3152776659	0.4234776	0.2812572889	0.6852935	0.5561968978	0.3372276	0.5864154	1.0772974869	0.5424058313	0.447164673	0.8190115927	0.6868499336	0.8316629	-0.1456701799
AP1S2	0.9609498	1.1512506017	1.891789	0.3219969	1.3905363567	1.2353757168	1.494284	0.7958729908	1.489096	0.8692094	1.43502	0.9230772	0.3898956	1.534195	0.9850017722	1.774827	1.4838022434	1.7461716352	0.9995122342	1.4234146283	1.534639	1.3459039215	0.7291496	0.7104232	0.9308827	1.0115847222	0.8804972	1.000334323	1.4275708483	0.8929463911	1.141906	1.5592954588	1.1492802048	1.2398508865	0.8292517625	1.388259384	0.7935048	1.0915775183	0.7758174	1.189418575	1.615915	1.326267	1.004100929	1.4647405239	1.0077770704	1.0227128507	1.1109600419	1.055525	0.9029890895
AP2B1	0.9778163	0.4046255413	1.149754	0.7328148	1.1927260765	0.8364594061	1.056431	1.0442971367	0.4740093	0.7583071	1.73919	0.6005758	0.6864759	0.244717	0.4430397521	0.5395287	1.0097349406	0.9623018424	0.4665756462	1.0060539811	1.019629	0.335452561	0.7085181	1.200748	0.6774353	0.4023461544	0.7188768	0.6242735124	0.065407507	0.7088195556	0.9870797	0.5609094592	0.9575975987	0.6251171144	0.8127172605	0.8674875706	1.26962	1.1541494147	1.139922	0.8399967631	0.2461091	0.8178522	1.0467206475	0.8666727295	0.6582856993	0.648938998	0.8221668516	1.000979	0.602017765
AP2M1	2.476066	1.8935833674	1.595359	2.659725	1.5471111235	1.4644427716	1.408939	1.072679078	1.557601	0.7665618	2.035368	2.494738	1.945062	1.688065	1.9729201862	1.406791	1.7303382073	1.2954206353	1.5393621689	1.8046962739	1.277057	0.8783647654	1.291036	1.483249	1.921248	1.8524445383	2.050437	1.705381793	1.2954441183	1.9686110243	2.000857	1.9533194234	2.1276541544	1.5575780911	1.9594287136	1.5505243489	2.545423	2.0164176001	2.471526	2.1438548009	2.010618	2.196665	2.5393695004	2.2903569332	1.9326158602	2.0430583573	2.1065360397	2.413588	2.5674661565
AP2S1	0.9493011	1.7004726192	1.432773	0.8878603	1.2738215591	1.2485110993	1.337987	0.2987499844	1.045706	0.5278175	1.378988	0.9819591	0.7315319	1.086123	0.872343256	1.454652	1.141782877	0.6910803939	0.6912388713	1.2267017042	0.7583609	0.4579940163	0.5430086	0.4581929	1.496003	1.3030113354	1.467629	1.2044420846	1.059274091	1.4758079441	1.53528	1.4758079441	1.5432876903	1.342517395	1.3366147966	1.1927680374	1.514883	1.3642697228	1.682658	1.5093638074	1.529797	1.645116	1.8830165984	1.5253905973	1.4331273415	1.4208718016	1.5447091285	1.784886	0.9689976723
AP3B1	0.09619291	0.1997145485	0.4148363	0.07114553	0.5404362957	0.2905358058	0.3937059	0.0092549166	0.4890098	-0.6237878	0.6728827	0.2016344	0.1130803	0.5722758	0.138144714	0.2300044	0.6298130575	0.2499063707	0.0320911385	0.640182952	0.4484313	-0.37240645	-0.09291179	0.5543333	0.4933449	0.2838967026	0.310733	0.0857402993	-0.4318522234	0.2303805325	0.3541512	0.1023770592	0.3146938803	0.2321416205	0.1460681575	0.1109678098	0.1737929	0.1115120236	-0.104756	-0.1303669943	-0.5203274	-0.204637	0.1731332741	0.4415645404	0.4182836421	0.5013603586	-0.2112977789	0.8722852	-0.0595634641
AP3D1	0.01318019	1.1214028124	0.1680755	-0.01733393	0.2212699544	-0.3078449011	-0.08046615	-0.0591815963	0.3150184	-0.2508561	0.4580285	-0.1201824	0.1034463	0.1543663	-0.0583410396	0.02144261	0.3320922931	-0.2374737182	-0.174470287	0.5073658157	0.3496004	-0.3771756343	-0.2682634	0.2528195	0.4318897	0.3905594877	0.6544836	0.4171782111	0.1857302698	0.4113187364	0.3814681	0.3409452632	0.5218544743	0.3984904317	0.5641400267	0.3687014321	0.6479044	0.0575017634	0.2100697	0.5590463423	0.1522757	0.5762179	0.8772976239	0.1652826012	0.4160920399	0.6129534468	0.4486457621	0.8094305	-0.047814492
AP3M1	0.2886348	0.4131003463	0.610996	0.3171081	0.6552510184	0.1390579839	0.6044346	0.3020824856	0.6994942	0.3437838	0.7263247	0.3826623	0.362465	0.5964817	0.2481207132	0.4314368	0.7378331271	0.7986396527	0.1329207152	0.8881118055	0.6402042	0.1657992628	0.114878	0.5719491	-0.1419091	0.3074406483	0.08323896	0.3671374713	0.1962128129	0.2650810579	0.3012272	0.0404899724	0.430301519	0.2751876381	0.30991373	0.0536704425	0.05432571	0.2113638268	0.4155068	0.3777483567	0.5013134	0.2552122	0.7149812885	0.3895247546	0.530605975	0.2240399092	0.8973090406	0.7749901	0.1986950077
AP3S1	1.399182	1.5370755798	1.915584	1.205075	1.8629950691	1.878558707	1.924398	1.8133473566	1.802068	1.574812	2.064391	1.713808	1.306233	2.410087	1.4498425718	2.158945	1.9608998235	2.0001605806	1.572408606	1.9231319205	1.962762	1.8907185591	1.397102	1.329028	1.709671	1.4164727599	1.369542	1.4223823703	1.7662552925	1.4816614526	1.45562	1.2332509354	1.4792427563	1.9003370069	1.654879681	1.8447214877	1.305615	1.3927184087	1.622911	1.3915664709	1.738418	1.649364	1.6788270355	1.4240454545	1.4842116593	1.6196404928	1.1647695391	1.328173	1.4694865356
APBA2	0.5544234	0.853953884	1.029435	0.629295	0.5841388609	0.1252820455	0.2001237	0.4226306319	0.5142569	0.2637481	1.021772	0.2387149	0.7035924	0.3539093	0.7366723261	0.8671614	0.2062866184	0.7305010142	0.617823775	0.7331705068	1.537297	0.7100130224	1.059935	1.327539	0.736883	1.293630716	1.109862	1.3243110846	1.5477944223	1.1993084204	0.9989023	0.9413856263	1.559077679	1.4917871729	1.0783515715	0.92328414	1.545688	1.5456875426	0.6944987	0.8229810371	0.6954034	0.8147122	0.9775572775	1.064172507	1.3849087049	0.5281404399	1.1771748007	0.7942732	0.5365706345
APBB1IP	0.3537182	0.4032336398	0.2502678	0.376142	0.6477279678	-0.0108685017	0.3671478	-0.0239574196	0.8685103	0.1061356	1.102582	0.2755256	0.2566008	0.2339538	0.1433789995	0.2612013	0.6858807105	0.0345279648	0.2114783011	0.7184717084	-0.1808217	0.1494094655	-0.04672994	0.3837353	0.6996212	0.5174973061	0.09899694	0.4798761357	-0.1913897992	0.6114809185	0.5637585	0.2955617491	-0.0200735557	0.0488171451	0.2684904576	0.4063111826	0.4279703	-0.0705875159	0.5605833	0.327598872	-0.1857546	0.3026138	-0.1180007299	0.3763362811	0.5237499157	0.7600040794	-0.1373663347	1.246862	0.530803714
APEX1	1.122601	2.0780906732	1.938771	1.176686	1.6916787966	1.4922063232	1.522018	1.6467101402	1.585838	1.117751	2.124669	1.598907	1.205267	1.789582	1.9444855539	2.099376	1.9697410731	1.8461542402	1.2062077035	2.2321637214	2.193518	1.3213548132	1.546013	1.785577	1.301596	1.5820500739	1.509848	1.5860105396	2.2337332375	1.4892062133	1.393444	1.5526988835	1.8423274064	1.1939977463	1.3440782885	1.0915422558	1.639358	1.870387063	1.310508	1.4991457722	1.641592	1.246814	1.6966554304	1.8285063276	1.5997810931	0.9883233135	2.0402881129	1.265298	0.9535568598
APH1B	0.5690284	0.5404124039	0.9215777	0.503972	0.878791229	0.8934266096	0.9535885	0.1549477281	1.171373	0.4730722	1.049689	0.7843705	0.5640524	1.209225	0.6273016363	1.188425	1.0022562925	0.6604587641	0.8180692754	1.0299893467	0.6086717	0.9734327469	0.3555153	0.4199263	0.405191	0.4615716544	0.6506526	0.7117139398	0.2787497007	0.7996339786	0.8129072	0.4856662469	0.2265655046	0.564725065	0.8283858084	0.4947427316	0.4125521	0.370689377	0.3985188	0.8541049019	0.4615717	0.4986932	0.6418102489	0.7761152131	0.4620758352	0.8122266716	0.5336779155	0.6691713	0.711976798
APLP2	1.917571	1.9748908537	1.662014	1.95239	1.9304517022	1.8457040936	1.903248	1.9681792077	1.70412	2.30628	1.488093	1.859459	2.416194	1.832287	1.8541673165	1.499426	1.9227133624	1.8982986168	1.9774075665	1.455298646	1.943809	1.4696674124	1.990139	1.835734	2.058154	1.9163224743	2.155346	2.0101575131	1.4374566676	2.0731213848	2.007527	1.9841668545	1.9513787616	1.5457138806	1.8030177462	1.9188965466	1.768239	1.4237190969	1.865213	1.9339080277	1.552022	1.924862	2.0662630023	2.0114460322	1.850637192	1.9841668545	1.7814492525	1.806896	1.962857493
APOA1BP	0.6607769	1.7593359436	1.550057	0.6796081	1.1469364816	0.9158877167	1.23403	1.1582904116	1.169796	0.5776301	1.298771	1.373001	0.8913969	1.288606	0.9215925778	1.139755	1.11075923	0.9249011071	0.76904642	1.4400540783	1.369438	1.098271901	1.173476	1.076346	0.568709	0.8587462657	1.166887	0.4797024015	1.2933124248	0.8728128084	0.6265649	1.0068907352	0.8459033047	0.8964724514	1.1407616971	0.3570618542	1.094377	0.9393736779	0.4650221	0.6763368242	1.199963	0.621721	1.508624712	0.6557268738	1.1249668217	-0.3416087236	1.1000538471	0.8880489	0.4957141233
APOBEC3C	1.721623	0.5574617643	0.7644419	0.3409832	0.7308354553	0.6213873528	0.6768841	0.3816692488	0.5629706	0.002299784	0.4336602	0.7758602	0.5654085	0.1208011	0.452346464	0.2923782	0.1854206549	-0.3974540181	0.2786664444	0.7561515475	0.5127432	-0.2196727879	0.07532568	-0.02799908	1.594477	1.2507193165	1.535026	1.1271817172	-0.5596000559	1.2369963343	1.687434	0.1073240641	1.676535351	1.4202486925	1.3059080652	1.1474035743	1.312672	1.2970769885	0.905386	0.7360492622	0.9201507	1.239586	1.0589548713	1.5069975324	0.1822771107	0.4998915208	1.0990219838	1.554757	1.0704063996
APOBEC3G	0.4117096	1.2739739947	0.8044808	0.3319699	0.9030097476	0.8463067618	0.8908729	0.6939461383	0.5724201	0.1246588	0.5117704	0.6111116	0.5729722	0.4917245	0.4414249667	0.6544712	0.7630603843	0.8792793576	0.4519390549	0.9573216209	0.652194	0.5800169396	-0.03833106	0.2696214	0.802807	0.8200827585	0.9936197	0.441085528	0.3804908124	0.7373355619	0.714973	0.5068997691	0.7172631779	0.4615371426	0.8928429405	0.8830905742	0.4296508	0.2000349208	0.5570439	0.2860185816	0.685185	0.5124731	1.3302994695	0.5249588709	0.5721020101	0.3561001662	0.9201495842	1.015278	0.1590877751
APOL1	0.6468723	0.0971912163	0.417063	0.6112205	0.4750920941	0.4044747845	0.751405	0.6067151473	0.6146135	0.4161074	0.5769873	0.8338905	0.745015	0.4452083	0.3220931563	0.05255227	0.7892175263	1.3318479498	0.5243304646	0.430728551	0.4377923	0.7953313318	0.3565123	0.6854528	0.6551492	0.451340013	0.8236495	1.0809904791	-0.2259878957	0.912951075	0.8682363	0.2874833708	0.118811964	0.7483601529	0.7751362384	0.3727535189	0.8185203	0.3235260128	0.3941961	0.6511871768	0.3770685	0.7416376	0.6817624001	0.0801252197	0.9466431645	0.7906581927	0.8691137821	0.6115835	0.4654407437
APOL2	1.605023	1.2777178947	1.346227	1.508284	1.4560240183	1.6758461385	1.562208	1.6367768999	1.398179	1.845274	1.37222	1.484779	1.48578	1.306987	1.5547708895	1.491096	1.5679554882	1.4312077598	1.4463526912	1.5421007157	1.302201	1.818114216	1.579494	1.465647	1.661266	1.64638623	1.723625	1.9070501652	1.3830523799	1.8128245451	1.775471	1.5264288128	1.5815054769	1.7146594493	1.6580512864	1.6338561679	1.805781	1.5225818963	1.651651	1.8207525354	1.558271	1.480545	1.5159348719	1.3890024271	1.759200768	1.8448157794	1.6612655496	1.20741	1.5035451061
APOL3	1.171262	0.8198059219	1.328265	0.8713335	1.1689017146	0.9579896916	1.13723	1.3633138202	1.115199	1.165621	1.159012	1.037759	0.7776887	1.00296	0.9905820916	1.293584	1.3823388471	1.7163159109	0.8239845101	1.2037244374	1.523763	1.3215199728	0.7525303	1.367133	0.9335189	1.280668138	1.380045	0.9534488518	1.2153238625	1.3178361989	1.276526	1.2678153532	1.1939880897	0.9854041327	1.4947949211	0.9946868031	1.218707	1.1761964557	1.291595	1.4639406234	1.33189	1.239293	1.4587523816	1.6608724264	1.4194979088	1.0838699062	1.7461279416	0.889358	0.7934505481
APOL6	0.6603134	0.3711151162	0.5838948	0.2874076	0.4053348541	-0.6387788241	0.1640882	0.6962590845	0.4776023	-0.05478066	0.3572332	0.06391355	0.1604839	0.07584831	0.210393648	0.3593249	0.5327097046	1.0108736056	0.3150955025	0.5761872201	0.4457204	0.2974626048	0.1690306	-0.1445562	0.2240004	0.2760590212	0.5032283	0.3925071461	-0.151955979	0.4066128628	0.4704546	0.1582705056	-0.2102059625	0.4701408644	0.5478365418	0.2907682643	1.051617	0.4285413836	-0.1733509	-0.054809667	-0.2126454	0.02326059	0.0657935166	0.0571416075	0.4171752049	0.1403188277	0.3542856291	0.4360634	0.3452003644
APP	0.4178031	0.2287022632	0.5958505	0.4166186	0.621941704	-0.0934426673	-0.3462654	0.3959906632	0.5847281	0.1174879	0.8304722	0.1643968	0.7344856	0.5385674	0.5979074557	0.2668644	0.6964148285	0.3139327319	0.2931416722	0.6858873975	0.7215837	0.0419484506	0.4413527	0.5927504	0.5635717	0.1292115177	0.6245022	0.9841734192	-0.1816836823	0.6079900021	0.7911703	0.6349395827	0.9937432523	0.4928729268	0.4379369315	0.3260121481	0.8882087	0.6122519267	0.05880293	0.7664053405	0.08193334	0.1596971	0.740547238	0.8747870396	0.2906140709	-0.0376613684	0.6492633899	0.5759635	0.4902286371
APRT	1.590045	2.8567789893	3.098571	1.648117	2.171530072	2.0268989587	2.113466	2.066587641	1.840029	1.496207	2.806805	2.630666	1.924086	2.619755	2.7159020657	2.789292	2.6463348972	2.1229157135	1.8862146911	2.2253392418	1.915942	1.9986402757	2.588366	2.358377	2.011688	2.0488687243	2.107919	2.1925506464	2.5023637851	2.4278931874	1.975226	2.6241284772	2.6585667909	2.4955693152	2.3577338152	1.5862271615	2.154395	2.6528583607	1.712228	2.4808946771	2.667767	2.366083	2.5047141685	2.4193376213	2.5479273677	1.6926112321	2.8358485696	2.018454	1.416903415
AQP3	0.1598325	-0.0275758605	0.3749522	0.1356768	0.2842965507	0.1724392823	-0.1849751	0.3494941902	0.3637748	-0.3098956	-0.1502022	0.1882343	0.329348	-0.2952669	0.8104508767	-0.3162871	0.285373234	0.045211447	0.2889911628	0.3159127686	0.4223542	-0.0817457885	0.3422276	0.3007694	0.7989416	0.9200414211	0.691035	0.8111017692	1.0788782031	0.7886724534	0.8191874	0.8701017211	1.0523398558	0.6992308738	0.9820833571	0.4389810016	1.403736	1.1416999919	0.4715338	0.8413557914	0.5276097	0.8814877	0.6202646042	0.741957366	0.7299079208	0.4879350149	0.5565786489	-0.2499494	0.1629429315
AQP9	2.440448	2.5303219935	2.639498	2.611331	2.721568563	2.2543795706	2.339837	1.8866832309	2.900061	2.500091	2.99058	2.515403	2.391379	2.881914	2.2505358717	2.688628	2.8167442547	2.9205153442	2.7596786775	2.6654114107	2.004075	3.1627373085	2.21538	2.216554	2.411383	2.4496506964	2.273508	2.733942904	2.3027288074	2.8626868861	2.995192	2.5532064807	2.1586806995	2.4326425621	2.4443256862	2.6708113372	2.486044	2.0313385504	2.862687	2.9022200614	2.662519	2.754556	1.5545760034	2.4670089251	2.5723012356	2.9187886372	2.4670089251	2.980669	2.8914629635
ARCN1	1.680053	1.8917669314	2.120543	1.673461	2.0376779142	2.02879071	2.139793	1.4521906424	1.969508	1.483476	2.332146	2.146597	1.734653	1.880389	1.72526446	1.93535	2.0450827109	2.2555173597	1.5812127083	2.1163540444	2.048228	1.4014078382	1.423749	1.866729	1.88389	2.0134585377	2.084221	2.1047234764	1.7567376899	1.9778173356	2.001299	2.2209745074	2.1026647474	2.0125970883	2.0669601736	2.1886495665	2.076592	2.0881723101	1.80826	2.2953505006	1.404924	2.262825	2.0822456988	2.3664406499	2.1086369539	1.7105319272	2.1231006451	2.196338	1.6739498427
ARF1	0.4100853	0.3490154901	0.6101065	0.4078243	0.7842614321	0.911108485	0.6933726	0.1027358676	0.6629018	0.2136542	0.7110186	0.250843	0.324058	0.3514151	0.2808428161	0.5219718	0.565572212	0.2398128846	0.3236063625	0.689164702	0.5186741	0.2483425439	0.4003856	0.6630164	0.2322343	0.015983698	0.2579764	0.2850859762	0.4279715073	0.5821136945	0.5111876	0.6329431034	0.2817377675	0.2933534965	0.4270338912	0.4008521688	0.2495327	0.1958994358	0.5638128	0.3047011149	0.8403704	0.4940889	0.3173254934	0.3288577672	0.65343774	0.499591375	0.62431807	0.7219561	0.4387553568
ARF3	0.8496089	0.6107441898	0.9982177	0.9054934	1.4239354246	1.3518812384	1.347017	0.568483434	1.063038	0.5033268	1.216467	0.9019531	0.9471226	0.7462182	0.6223542984	0.5403283	0.8513603425	0.6843574615	0.6384853772	0.7218424721	1.034428	0.4791625092	0.6633021	1.309467	0.663423	0.6788280031	0.5676693	0.9314666151	-0.2686044379	1.2034161601	0.9646086	0.7396523543	0.5713724873	0.4467398393	0.8212720998	0.5670016621	0.5868375	0.4109409368	0.8319236	1.3021258845	0.7315951	0.916629	0.9533163093	0.797875449	0.9132844523	1.1490247248	0.8491577808	1.405703	0.7200842552
ARF4	1.58109	1.6612353797	1.899413	1.453736	1.8400228507	1.7654661268	1.704501	1.5356861139	1.843302	1.240104	2.058093	1.79738	1.599682	2.083833	1.6947793068	1.854714	1.9642889391	1.7337490597	1.6097021597	2.0953046976	1.884782	1.255565159	1.440934	1.410085	1.91564	2.0302436423	1.535558	1.6984681415	1.6851217307	1.8169334359	1.670163	1.7157583287	1.7926414244	2.1202943779	1.751117144	1.8292249646	1.821843	1.5657901119	1.692865	1.6262579962	2.000031	1.948946	1.4491405098	1.7495756352	1.7829669614	1.9217766631	1.2122779258	1.487316	1.5715932475
ARF5	1.238413	2.1443627279	1.756286	1.233674	1.6195451371	1.6095640719	1.774289	1.2742796609	1.475262	1.137941	2.025792	1.98104	1.161899	2.120275	1.6801181524	2.24897	2.1646834002	1.646519105	1.4150807738	1.6505490794	1.655484	1.7385825102	1.17963	1.665498	2.071029	1.7988872716	2.01818	2.110375813	1.5118654232	1.8164448279	1.381953	1.034195274	1.4003623999	1.78602776	2.0681713327	1.4446482521	1.80793	1.2162805458	1.747951	1.5020675574	2.070262	1.758036	1.9208918525	1.5252606154	1.7399441606	2.0400372412	2.0575849866	1.656938	1.0690793463
ARF6	1.18591	1.1143985475	0.8733416	1.173014	1.6399677882	1.6989615337	1.622737	1.5951974876	1.466191	1.667818	1.043071	1.135055	1.112813	0.8884495	1.10411677	1.152064	0.9813350511	1.0977668059	1.1033320006	1.1515136526	0.8522515	1.0590378145	1.059097	1.131709	1.769072	1.5918265583	1.684305	1.3771759741	0.6979608177	1.3369222124	1.20695	1.3007506506	1.4692501755	1.6328501963	1.4671307176	1.478548199	1.389345	1.3934870396	0.7560426	1.1493035567	1.197611	1.430006	1.5414730732	1.6466403918	1.2476892072	1.0990623956	1.2080017221	1.137025	1.2303994847
ARFGAP3	1.573498	1.4079472905	1.31769	1.580037	1.7592722072	1.7779660977	1.979559	1.6958769638	1.663848	1.961195	0.8945989	1.231759	1.442732	1.771078	1.6519748168	1.113207	1.1501960613	1.2801797268	1.5267900636	0.9212221726	0.9596874	1.4281520116	1.407609	1.21507	1.623946	1.5914811455	1.589124	1.3660639865	1.3665585084	2.0062454482	1.77214	1.4043885933	1.9683987622	1.4170822014	1.5683787496	1.9617011059	1.432236	1.5465584678	1.519113	1.8075272527	1.580994	1.753388	1.5001888794	1.5897821713	1.4303257409	1.8093971137	1.3954115541	1.497965	1.511089748
ARFGEF1	0.3467463	0.0309874727	0.4378499	0.3123412	1.2067209353	1.1900645477	1.064252	1.1753400978	1.152327	1.006592	0.09119874	0.04579739	0.1679158	-0.00173211	0.0541359683	-0.1286076	-0.0586207097	-0.0328975569	-0.0274142378	-0.005627169	0.7532787	0.6473410378	0.391433	0.8907208	0.6367287	0.8367499144	0.3393678	0.7450498342	0.3180506386	0.6792780957	0.61568	0.3269221721	0.4705602775	0.5861746838	0.2082891289	1.0916448206	0.3834562	0.3684037881	0.6659552	0.5723426198	-0.1054688	0.6705112	0.6194491773	0.8777833728	0.4624424995	0.7459495694	-0.3070715274	0.3771757	0.361197585
ARFIP1	0.2226207	0.0809883457	0.4092469	-4.393772e-05	0.4386044952	0.5789437721	0.4094029	0.0472875879	0.5559367	0.01657627	0.3340016	0.2442858	-0.002222121	0.3169018	-0.0599358738	-0.0934081	0.4490324633	0.4445935119	0.1949813976	0.5619009942	0.3931878	0.8634787659	-0.08900121	-0.3113104	0.6602951	0.663786802	0.324486	0.7208210687	-0.0203941651	0.7640841975	0.6607488	0.6453223133	0.0033239202	-0.2730590469	0.5806937294	0.5479273324	-0.003811236	-0.0290813845	0.2239978	-0.0035261329	0.22614	0.1949095	0.3628242538	0.2835852233	0.0756576533	0.6634202425	-0.2241365121	-0.1556976	0.2436711481
ARFIP2	0.1276657	0.098745312	-0.1024164	0.4078898	0.0532679458	0.3032657044	0.2001387	0.0986037343	0.2875395	0.3104486	-0.4870631	0.1559701	0.0883007	-0.1467722	0.0684057912	-0.4133079	-0.191891902	0.0072730649	0.2148088032	0.2619678677	-0.3089043	0.0054489691	0.3876129	0.09492862	-0.4876355	-0.3100838494	-0.2130395	0.15517078	0.3980858627	0.1345826381	-0.1755344	0.1340098933	0.1017385664	-0.2134106541	0.0401236506	-0.2335599722	0.2190608	0.0111888897	0.3992566	0.2792280425	0.4994074	-0.0006108437	0.1143408921	-0.0978703244	0.1248614503	0.1380676458	0.2756967836	-0.2117245	0.3508106559
ARG2	0.9830947	0.6143402397	0.05011449	0.954114	-0.072500829	0.444059785	-0.4737941	0.6076873422	0.3530886	0.5766968	0.6261557	0.995954	0.6638905	0.5298861	1.1640567985	0.2311403	0.6785370965	1.1348352314	1.0581102575	0.6077536762	0.4209149	0.9470278942	0.8208494	0.6477063	0.239827	0.3049332308	0.05008621	0.5586840831	0.3826868916	0.3411314605	0.7842975	0.7573076881	0.7052632342	0.7345254	0.7192966737	0.4199368778	0.9487006	0.4791602942	1.245992	0.6271958441	0.7424118	0.9026502	0.9755498738	0.570635461	0.5223186867	0.5646821855	0.5506797704	0.8151697	0.6297822972
ARHGAP12	-0.2830171	-0.1865035707	-0.4786458	-0.2786217	0.5957469021	0.8695053747	0.7000218	0.7355059886	0.6354008	0.7015112	-0.7807825	-0.4824688	-0.2575452	-0.6725334	-0.2244199458	-0.6605133	-0.7195050346	-0.6469271572	-0.2204158285	-0.415916435	-0.09090089	-0.2456253778	0.2849321	-0.07605398	0.1255349	0.3688155672	-0.1179102	-0.045720678	0.751932686	-0.3639735853	0.2360414	-0.2920619679	-0.3302610641	0.1832335934	-0.0056505565	0.6270943353	-0.2568769	0.5039872981	0.0397815	0.07253833	0.3993016	0.1612347	-0.5071801443	0.2933875736	0.0417087774	0.0723997371	0.0442766525	-0.313098	-0.1318665998
ARHGAP17	0.6459669	0.4127170866	1.09006	0.6042537	0.9554787451	0.5580328601	0.9021194	0.9534979801	0.9354511	0.5575997	1.046017	0.6560704	0.7895328	0.9794069	0.6416191244	1.023401	1.0095557563	1.2272801586	0.5504372001	0.9516154119	1.208418	0.5477260088	0.6684654	1.162539	0.8220227	0.8581246157	1.044933	1.0084953162	0.4393232023	0.7179403921	0.5721193	0.7949316989	1.1130193177	0.7810179235	0.6817164905	0.8886757354	1.092305	1.0166826211	0.7045666	0.7223836371	0.7134654	0.8867659	1.2197507218	0.954594159	0.9881063358	0.7450508729	1.1410456584	0.9916224	0.458385181
ARHGAP18	0.09249616	-0.1235902097	-0.02929751	0.1756097	0.5459926563	0.5811725957	0.5746956	0.357413491	0.4126364	0.3426735	-0.3677646	-0.1473681	0.01228965	-0.2053017	-0.0652687349	-0.332876	-0.3442002019	0.0114264047	0.0683815229	-0.4782140756	-0.3599429	-0.2436384893	-0.1231669	-0.1320979	0.2384172	0.0738491517	0.2431275	0.4009187376	-0.7505209119	0.0767738207	0.04713119	0.1061791439	0.391822085	0.2452453466	0.4320189517	0.2250188819	0.4876596	0.387252069	-0.1534617	0.3346831727	0.1390472	0.6544446	0.5274630247	0.1294406074	-0.2582857907	0.1455754319	0.1151956169	-0.1656926	0.105069852
ARHGAP25	0.7391211	0.7701735904	0.940757	0.7620253	0.996863243	1.1688996779	1.003427	0.8672643329	0.9253274	0.7875368	0.6768018	0.8257904	0.7866679	0.5243485	0.6419591617	0.8575381	0.6823996273	0.851620452	0.7910508917	0.9069694296	0.7633652	1.1405512701	0.6638984	0.9728484	1.23003	1.3190023647	1.031918	0.922639349	0.6927253569	1.0855626176	1.144527	1.2717132596	0.7766211774	0.9556568556	1.0202527031	0.9960828978	0.9318681	0.9461618696	0.6798401	0.9238206676	0.8226788	1.08858	1.0966666653	0.571028144	0.5093500387	1.2306274517	0.6633814883	1.072927	0.9132525423
ARHGAP26	0.2441997	0.0670764555	0.3820504	0.3065336	0.5809277753	0.4959280335	0.6165335	0.2776827748	-0.2531288	0.9196402	0.008517144	0.133592	0.2524926	-0.365389	0.0448956011	-0.1547021	0.4786899242	0.7156101977	0.2800591171	0.2368596	-0.3040717	0.5133973825	0.0589471	0.3663892	0.3718847	0.3601923678	0.3003123	0.3354338616	-0.5365306434	0.4489654661	0.3930108	-0.1058052198	-0.2680476234	0.0194542124	0.1331278406	0.2583024194	0.828952	-0.6185026493	0.1162958	0.2190778744	-0.1363731	-0.1066921	0.0465892382	0.0337135452	0.1145127686	0.5484101678	-0.1607507284	0.4368376	0.2633093948
ARHGAP30	1.301701	1.6450012402	1.729709	1.228038	1.5542124815	1.5238185285	1.649494	1.1430255066	1.398202	1.255646	1.738095	2.108703	1.319008	1.690839	1.204012833	1.725791	1.6613798132	1.7618613829	1.3337405884	1.5430234549	1.520606	1.4888062109	1.017035	1.441368	1.801009	1.7449749494	1.515126	1.3079619624	1.2733505038	1.6399133644	1.708565	1.72968116	1.6174697675	1.5893766242	1.6510703069	1.8436351453	1.515126	1.5921914132	1.619979	1.6485187718	1.581212	1.572964	1.5534170039	1.3929410819	1.4402779957	1.7550116048	1.3749151035	1.498024	1.2618014074
ARHGAP4	0.4230678	0.5517122448	1.277692	0.5889083	0.673004701	0.9044078631	0.9147236	1.0508061207	1.214505	0.799131	0.9565552	0.4799031	0.5729213	1.0005	0.5693415675	0.4827442	0.8625845845	0.3445352056	0.3858407723	1.1988360876	1.080045	1.1235708079	0.3944517	1.141132	0.4245658	0.4896376155	0.3732358	0.3469559009	0.9930065726	0.0461389322	0.28587	0.4814075715	0.3849499869	0.6306783887	0.5404969155	0.554235256	0.5674309	0.4245657706	0.7042676	0.4969684548	0.9344772	0.6697133	0.3851520183	0.1514208634	0.2796250563	0.950233255	0.7348855011	0.9504942	0.0682516219
ARHGAP9	1.973453	2.1674950178	2.546564	2.112834	2.5599278775	2.668962215	2.167495	2.1407699888	2.595135	2.832618	2.333147	2.100911	2.058437	2.099214	2.0242252315	2.294424	2.5934845823	2.3986990929	2.1881561833	2.5652256986	2.311303	2.5779001293	2.138968	2.289607	2.408588	2.5345981983	2.277117	2.4473137796	2.3983263162	2.5310970439	2.45822	2.1778417105	2.0867256347	1.9499184568	2.3687020896	2.6319754292	2.320543	2.0922962741	2.57713	2.4924638132	2.683468	2.433577	2.2278410247	2.2150105629	2.4085879957	2.9513811585	2.4437218165	2.470369	2.4131939536
ARHGDIA	0.5085377	1.3089019257	0.6931007	0.4302674	0.8790876158	0.7563008976	0.7819434	0.4564793063	1.160391	0.006752739	0.7831095	0.4769576	0.6317395	0.6256952	0.3329603698	0.3216217	0.6250035009	-0.1721703739	0.196762959	1.1840131188	0.5867416	0.0683951651	0.3323157	0.9703062	0.6541865	0.4681995208	1.025176	0.8352635139	0.2857742997	0.8179814266	0.6608175	0.4760333244	0.8934214887	0.8304246016	0.7022094853	0.352758416	0.7478024	0.766957182	0.9534681	0.8250358958	0.7034505	0.7659055	1.409651872	0.4746050155	0.9227112553	0.7247573877	1.2036570696	1.373236	0.4244314626
ARHGDIB	1.907021	2.0062011871	2.253325	2.089053	2.1616056861	2.2521952034	2.180775	1.9192011656	1.967505	1.880669	2.164261	2.319332	2.140841	2.447183	2.0320499628	2.338226	2.1917402995	2.5225265525	2.1778580011	2.1721357758	1.979126	2.046546649	1.991404	2.002344	1.942151	2.2712047231	2.142774	2.2449543413	2.0502804929	2.4965944328	2.20386	2.5152022951	2.2901901169	2.3204167773	2.2901901169	2.0139801686	2.102345	2.444950029	2.23715	2.369607654	2.243699	2.309138	1.9219277807	2.3204167773	2.2762093908	2.0996956235	2.2932872087	2.583879	2.1150183118
ARHGEF18	2.009376	1.9164306387	2.681784	2.210557	2.6459949298	2.4044981176	2.527298	2.5349562658	2.570821	2.054713	2.707044	2.10034	2.251672	2.695337	2.2577259854	2.4889	2.4684853782	2.1513312667	2.001600364	2.6283367259	2.612883	2.2335764575	2.373241	2.947188	2.704784	2.7596186671	2.840506	2.7370111191	2.7221147511	2.5665295268	2.544823	2.7221147511	2.7799224322	2.6533716982	2.4136764703	2.6762857623	2.748285	2.8262001357	2.341244	2.7843925239	2.529513	2.5889	2.4761434487	2.7799224322	2.7179169916	2.3381624881	2.7300419834	2.59631	2.0403670028
ARHGEF2	0.473753	0.5837708308	0.7568281	0.651641	0.7731144015	0.2998544726	0.7195212	0.3086062328	0.8072578	0.4002228	0.9266253	0.5950962	0.5569275	0.5941132	0.4193037017	0.7153378	0.8208025025	0.2770364792	0.4526718154	0.9048138089	0.3515346	0.4004647487	0.3192652	0.7336204	0.835362	0.937554171	0.7712332	0.6928440214	0.4843567252	1.065208175	1.197897	0.8510605066	0.8864874582	0.6736052885	0.6798355385	0.7640198988	0.9722914	0.6254598841	0.7918493	0.8997875217	0.7613718	0.9035731	0.606815639	0.8202980603	0.7687136386	1.044217301	0.6669115691	1.314078	0.6660521014
ARHGEF3	1.716266	2.0350063389	2.357562	1.559624	2.2777987232	2.2528867567	2.269191	2.3226280819	2.413953	1.423764	2.32645	1.831806	1.764159	1.987537	1.8575266071	2.060782	2.3783054177	1.6868099203	1.5295511848	2.889865045	2.262224	1.9342132098	1.612884	2.146277	2.152664	2.305365975	2.119371	2.1085387746	2.496903088	1.9714982773	1.977673	2.4237380847	2.4076135695	2.6478574147	2.1526637088	2.3094064372	2.103718	2.4032185301	1.867471	2.2772089866	2.079506	2.243859	2.3464115026	2.3033262475	2.0752823114	1.550359305	2.5589704905	2.266211	1.5985488346
ARHGEF6	1.905913	1.8011511622	2.66082	1.914692	2.2924225591	2.0980679703	2.29162	2.1552158894	2.193636	1.715526	2.534962	2.13337	2.070654	2.554222	1.9570826879	2.428841	2.5036354635	2.8050771431	1.9000553334	2.6053740309	2.37135	2.1947756396	1.890882	2.294737	2.091929	1.8967424598	2.168404	2.3202161612	2.1828550792	1.8132771094	1.831655	1.9111340632	1.9496302973	1.9711471458	2.1541547138	1.8224962693	2.310741	2.5675199885	1.972004	2.2539232366	1.802729	1.817729	2.3041163741	1.9320064085	2.4326866959	2.085326615	2.4410351446	2.482333	1.8243194246
ARID2	-0.02962283	-0.3469893304	0.1928859	-0.03578615	0.502773729	0.4690238357	0.3027221	0.2631591219	0.4010844	0.3117784	0.1268556	-0.2348545	0.07441162	0.01105768	-0.3580570899	-0.360586	-0.0116859298	0.0407573953	-0.2245960949	0.2483108557	0.4471544	0.3200957578	0.2619036	0.3701074	0.3868576	0.1425628884	0.3461235	-0.0484865049	-0.3270721002	0.3713572699	0.3624975	-0.0074007227	0.158548897	0.0985422654	0.2319828539	0.2201611224	0.21967	0.7781874762	0.1239096	-0.0472688459	-0.2913589	0.3537539	0.1191671584	0.49027991	0.1761040581	0.2439062758	0.2244173081	-0.05812487	-0.0386170126
ARID3A	-0.3172304	-0.554079011	-0.2228887	-0.3136996	-0.0683918759	-0.1452740328	-0.1237123	-0.7578284201	-0.07822851	-0.2479584	0.1507046	-0.1034263	-0.3495728	-0.02379744	-0.4354629814	0.05425317	0.1703117015	-0.1015597473	-0.161933847	0.0846091303	-0.6130767	-0.1385577965	-0.6489253	-0.400698	0.0938589	-0.2590843003	-0.3452074	-0.2697601081	-0.9422607771	0.0345371821	0.1331543	-0.3843734985	-0.6038106654	-0.7977333828	-0.3926153463	-0.3280921165	-0.5606916	-0.726599898	0.03273198	-0.1992230873	-0.2149899	-0.03092808	-0.1863106883	-0.056682852	-0.1498901635	0.554550811	-0.399521488	0.1002302	-0.0270923987
ARID4A	0.486782	0.4975432144	1.141504	0.5014611	1.1166845405	1.0717975567	0.783529	1.1091835933	1.15352	0.7907286	1.158651	0.3120734	0.3201223	0.6688955	0.3093278896	0.1574643	0.845275698	0.3576034942	0.549400152	0.9712952875	1.21562	1.1321226078	0.5648575	0.9900667	0.7298636	0.6665704374	0.463187	0.6460314241	0.5484041063	0.7719831917	0.9570896	0.3131924427	0.4947046887	0.9544561829	0.5312922469	1.125282737	-0.06102564	0.6138813428	0.6678465	0.6025416522	0.3856234	0.6875181	0.0965689703	0.8658735143	0.3297949189	0.7696497364	0.3484270804	0.681125	0.7027335328
ARID4B	-0.141082	-0.2550427583	0.2547047	-0.06615146	0.220323072	0.0692903649	0.1607859	0.2911772804	0.1393039	0.3720847	0.3834358	-0.1356494	-0.0911245	-0.005525981	-0.2138610988	-0.3179061	0.2787086711	-0.3316408102	-0.1567010789	0.0385647158	0.2240286	-0.0583995526	-0.09248691	0.3492064	0.2692797	0.3547126228	0.5269672	0.4655081731	-0.3434845185	0.5587698165	0.5111884	0.223840237	0.0065679839	-0.3038382945	-0.1801456629	0.1275176593	0.4502291	0.3066588294	-0.01880911	-0.1636955664	-0.5752009	0.1137577	-0.2234463179	-0.0323769144	-0.1008176382	0.0089941229	0.0597972178	0.1611333	-0.0124349819
ARID5A	1.079843	1.3018746956	0.5366921	1.03348	0.8736727237	0.579025415	0.6010897	0.4885319741	0.4174611	1.126691	0.9416589	0.9508554	1.017722	0.8742649	0.9707151586	0.5013047	1.0363548607	0.5514594484	1.006379523	0.680632567	0.7322448	0.8415802784	0.6088447	0.9011767	0.8445279	0.6361272847	0.9757237	0.8619666021	0.7778570465	0.6191824016	0.4323225	0.3751632182	0.3408329355	0.6765012822	0.7490995999	0.8952091837	0.7302673	0.3299790684	0.7869442	0.4927978111	0.8084815	0.7462212	0.6585477505	0.0820145007	0.8343463076	1.0041815843	0.7664682709	1.255524	1.6305567325
ARIH2	0.1563577	0.4910372014	0.6753123	0.1828857	0.4574191036	0.4735995492	0.559987	0.5107343459	0.5315765	0.2659355	0.6090095	0.7496075	0.2589901	0.6082116	0.5000543957	0.7966433	0.9851558321	0.6493886998	0.287316384	0.7693555048	0.6116232	0.7850637335	0.1504654	0.6556486	0.1459712	0.1572486634	0.1289776	0.2759280594	0.2373329813	0.3570105499	0.0519923	0.0469552782	0.2753151938	0.0913863459	0.587013138	-0.0169741581	0.3963939	0.3426590722	0.5242752	0.2904550786	0.4408658	0.2199702	0.8609147039	0.4012033405	0.2545645301	0.2006035442	0.66145623	0.3583067	0.1323351693
ARL15	0.08393234	-0.0481408954	0.0423642	0.1446886	0.0475797443	0.2444471692	0.3343129	0.0031892071	0.2085704	0.5411917	-0.5024212	-0.2052902	0.009788318	-0.1919284	-0.0507131702	-0.2697594	-0.3348696349	-0.0165439852	-0.1001439617	-0.4141717256	-0.1194689	0.1042396194	0.05850008	-0.2052902	0.02420744	-0.1108933394	-0.2157106	-0.2430044545	-0.4831358696	-0.1305274397	-0.08263554	-0.3179202066	-0.4393985992	-0.0094692937	-0.343382954	0.1796512985	-0.602968	-0.3914630366	-0.2215215	-0.3369545478	0.07096977	0.06574241	-0.2031096754	0.1558345347	-0.2849487912	-0.074433377	-0.2639966125	0.1500168	0.107144017
ARL2	0.09575465	0.4051853926	1.090351	0.1369344	0.5863519533	0.3360759472	0.6951485	0.4892785794	0.5649847	0.160277	0.9234236	0.4781373	0.4655587	0.6866018	0.3154256609	1.068209	0.7201354681	1.7227870372	0.2801483543	0.5874772309	0.5801286	0.6622312577	0.568915	0.7963992	0.6785285	0.581574369	0.9914982	0.470938765	0.9460648529	0.7179541041	0.3581388	0.9978525126	0.8247793404	0.4438177724	0.7280592476	0.2868546669	0.6157513	0.9939219084	0.6148487	0.7818763697	1.084496	0.4620551	1.1847789783	0.677889133	1.1847789783	0.3796433856	1.1657130409	0.3056356	-0.570937941
ARL2BP	-0.4169097	0.0444847394	0.5707357	-0.3968618	0.4264594276	0.2652655897	0.2199986	0.2652655897	0.5502305	-0.3527018	0.6403442	0.04252647	-0.2396773	0.5552926	0.1399189906	0.3027121	0.5053274777	0.4182708576	-0.2195934144	1.0208125018	0.5701678	0.0732344275	-0.05472953	0.2973426	-0.3467015	-0.3771649316	-0.4336409	-0.1588923506	0.2294051426	0.1353950624	0.1833984	-0.1744682608	0.0178297004	-0.208316274	-0.0912811065	-0.3916742422	-0.8039688	0.3352880287	-0.02683286	0.2200990475	0.1389717	0.03297141	0.0137860194	0.1518325907	-0.1029000689	-0.0581249637	-0.744030355	-0.07023832	-0.457093108
ARL4A	0.5067167	0.3192025972	0.169282	0.3152298	0.194678256	0.4311831186	0.7925248	0.6745378501	0.4384731	0.6104678	-0.8454962	-0.0886065	0.2507812	0.2912301	0.044365566	-0.05016051	-0.1636607925	0.078170291	0.5247764272	-0.4370646423	0.0009476689	-0.5853418369	-0.1006168	-0.08109599	-0.2794528	-0.245849576	0.1366128	0.0806788429	-0.399854344	0.0535574619	0.4635574	-0.1783523765	0.1187321664	-0.1723284263	0.0541636461	0.1778536883	0.4998448	0.4530707258	0.8993595	-0.1201435027	0.08869502	0.2792946	0.4847886967	0.2808897946	0.1871770556	0.0121392925	-0.5975821097	0.1735672	0.2749075645
ARL4C	0.5153463	1.0000566038	0.8078172	0.6470982	1.1869315185	1.2590291743	1.422976	1.4141260867	1.255499	1.237985	0.8763938	0.5013673	0.6004109	0.6173921	0.603551453	0.6795322	0.8759967062	0.5105468658	0.5724972824	0.9430180078	1.135144	0.9590604313	0.7982537	0.8349452	0.8572045	1.0659980176	0.9440589	0.8536625106	1.1324956932	0.8577463426	0.9383666	0.8668853227	1.1481650031	1.0032337091	1.4257357207	0.4899753965	0.9205283	1.2079068064	0.7806089	0.9849996296	1.027979	0.8267123	1.5296252076	0.8257783273	1.0996753348	0.4848357057	1.1082928544	0.370085	0.5517050071
ARL6IP1	1.80792	1.5709005492	1.435607	1.799371	3.1724130258	3.1387326056	3.120309	3.0093571459	3.120309	2.750342	1.348325	1.557151	1.703974	1.560686	1.6363451732	1.464925	1.432613615	1.5945318235	1.5988156	1.385334694	1.919447	2.1911651725	2.131287	2.106457	2.068655	2.1798269651	1.882803	1.5093942298	1.974281866	1.6419546928	2.007057	1.7331766365	2.2179700963	1.8803094232	2.0977233665	1.8032296739	1.928776	2.1408103207	1.911083	2.0763599893	1.911083	1.603951	2.3874403631	2.0868116174	1.6378010779	1.4536884392	1.658280534	1.661845	1.8068040365
ARL6IP4	0.9551355	1.2745825392	1.349697	0.8078339	1.6098724576	1.9176215268	1.908027	1.7366362227	1.400699	1.865597	1.357958	0.7565297	0.6619885	0.9531885	0.9448097875	1.418447	1.3639157122	0.6461700571	1.1400026507	1.3013669668	1.585855	1.2320412464	1.4123	1.424049	1.786643	1.8402131432	1.938413	1.7714931335	2.2665864303	1.7011560718	1.581904	1.8771205365	1.8201596448	1.8189841916	1.972412769	1.4514932669	1.76089	1.6766187221	1.752758	1.6746936409	2.160945	1.787489	2.0764585087	1.6889826687	1.7799002376	1.638781452	2.2441333968	0.4856841	0.8771571307
ARL6IP5	1.928915	2.1027920073	2.614951	2.001716	2.6972177953	2.7053790173	2.677487	2.4132607896	2.656878	2.217975	2.524219	2.02204	2.088972	2.520949	2.0536848834	2.435989	2.4941027876	2.5383433947	2.0753531648	2.6570535529	2.627358	2.592696983	2.313443	2.456378	2.620324	2.6005648756	2.612725	2.5862622378	2.9592152442	2.3608065589	2.345018	2.7098023059	2.4031243689	2.7839539908	2.3354006223	2.3287604577	2.366508	2.4804539245	2.313641	2.3041774116	2.375715	2.452613	2.223478489	2.3070473821	2.4204433534	2.085975541	2.3229678465	2.045426	1.9883960871
ARL8A	0.5779054	0.5045739565	0.0365817	0.7557154	0.6788133408	0.8343126536	0.6357994	0.8306360151	0.7032422	1.005613	0.3471895	0.7867289	0.7490003	0.5765658	0.7484928215	0.6683102	0.7716479377	0.9187607647	0.7657087593	0.5927868529	0.1397625	0.1341252747	0.4978759	0.3406797	0.9951053	0.8589940101	0.7577476	0.7253871063	0.3933282476	0.9528332943	0.80301	0.7367760674	0.6706806292	0.4296921424	0.918590469	0.8863647411	0.7115685	0.4683770367	0.8704345	0.6497737021	0.6611666	0.7640376	0.8900580294	0.5450981745	0.784816982	1.1093896656	0.870987106	1.100098	0.6408051121
ARL8B	1.127858	1.0638818456	1.694234	1.0432	1.9189921152	1.8890391874	1.768113	1.6674628755	1.878935	1.386707	1.541739	1.097914	1.048263	1.41324	1.0410168906	1.135519	1.1355191086	0.9651130691	0.956322037	1.5892930511	1.701168	1.7511032834	1.276086	1.473492	1.063306	1.2268223229	1.029017	1.1557669414	1.6054255869	1.1545895537	1.20071	1.4039543467	1.4113580954	1.4432216734	1.2342223007	1.4791561687	1.007138	0.9374920069	1.20974	1.5206794073	1.642713	1.481536	1.2388475921	1.5092630464	1.3005852204	1.2992761481	1.1776003393	1.479825	1.1512276687
ARMC1	0.1772356	0.5006541634	0.7994037	0.1987723	1.2288482444	1.1519144885	1.320924	1.2297356542	1.210008	1.131204	0.5809079	0.2377312	0.1622648	0.09665182	0.117123698	0.1911562	0.3918669347	0.2442131044	0.0406304661	0.671669281	1.107497	0.7263814235	0.9623162	1.006805	0.6932107	0.6878750068	0.3441832	0.639369969	1.2122964431	0.8969179782	0.8086802	1.0616831143	0.8278355823	1.0903362395	1.0988090351	0.8402599521	0.3711007	0.8656509085	0.3546691	0.6621937899	0.5310452	0.6608398	0.1980989816	0.7877514954	0.5039294685	0.3373317422	0.4783034028	0.1030889	0.0478304197
ARMC10	0.03302913	0.3420362981	0.5883399	-0.1461099	0.4505990306	0.4702804271	0.5078507	0.3056523711	0.4902755	0.06118033	0.6562159	0.2253708	-0.02527388	0.5377946	0.4283451369	0.6981835	0.539604639	0.8281437262	0.1856616619	0.8315721761	0.5250766	0.4171244807	0.1179886	0.1250473	0.09605225	0.2296869162	0.2480719	0.001673975	0.7557801831	0.1579495579	0.0485873	0.1588440666	0.3809478844	0.5132118169	-0.1664806739	0.3575418132	0.1264422	0.1579495579	0.02991297	0.4038349856	0.663621	0.2794706	-0.0383189436	0.2734140021	0.1833607624	-0.0509345578	0.5872100104	0.1444347	-0.0157745196
ARMC7	0.01155825	0.1251968313	0.513216	0.07048451	0.2458530768	-0.2820294548	0.1227277	-0.1157109445	0.1775587	-0.4167922	0.4815582	-0.04288867	0.04296519	0.5305376	0.0828639992	0.4942668	0.5660277915	0.4416204882	0.0928165242	0.4714860616	0.3125757	-0.158017738	-0.1386036	-0.02214637	0.05933668	-0.036937061	0.07416004	0.0487453755	-0.2514841077	0.0208620462	-0.0782614	0.0651409144	0.015974534	-0.1684846489	0.0624099308	-0.1891509519	0.4642705	-0.1601771969	0.0002986366	0.0676111013	0.1759408	-0.05622173	0.3017668247	-0.142169038	0.2450261652	0.5719949762	0.2849236016	0.1320955	0.0112481815
ARMCX3	0.616123	0.4542598633	0.9342128	0.756261	0.8027108167	1.0186235565	0.7948773	0.5726481135	1.026225	0.3239446	0.9368549	0.5617337	0.8800408	0.5101208	0.6483295924	1.118517	0.8814167952	0.9299210119	0.4762564164	0.9052412809	0.9318786	1.2240555619	1.340346	0.7087582	0.7368202	0.9057956255	0.8279281	0.8424980512	0.8602575755	0.8685978802	0.830404	0.9466742777	1.0414487967	0.8943570015	0.8851650862	0.924362874	0.55647	0.891356562	0.4652344	0.9969414731	0.6617716	0.9790285	0.7856004859	1.0497338512	0.7204537066	0.3495638425	0.9494188193	0.1862016	0.6299247348
ARNTL	0.5101157	0.5850590557	0.884283	0.4717682	0.7981954254	0.6898145542	0.76802	0.7620622869	0.8418858	0.3433455	0.9303983	0.9950531	0.4194899	1.037451	0.6210756607	1.040782	1.0513721081	0.9750087413	0.6590466249	0.9303320214	0.8834094	0.76983956	0.4753489	0.3446276	1.053215	0.6548042875	0.8113414	0.93786505	0.7443897919	1.0266338072	1.059894	1.0387313159	0.5963071921	0.4968205446	0.6548042875	0.9962085364	0.5390856	0.9503587265	0.8043719	0.8246368109	0.9066198	0.7352885	0.4539918993	0.8501579715	0.6173990266	1.1134285677	0.2438079474	0.532475	0.5765677266
ARPC1A	1.107846	1.4188109765	1.536111	1.067585	1.3839896867	1.1806615302	1.360626	1.0127329467	1.495922	1.185352	1.417185	1.192687	0.9871377	1.596704	1.124027315	1.741186	1.798461755	1.7097401123	1.2808215507	1.6531126874	1.361718	1.6617694781	1.064095	1.473561	1.500354	1.4811510406	1.463271	1.444867316	0.8821203888	1.2430282394	0.9813371	1.3088728996	1.2274654616	1.4806586504	1.1546105051	1.5019876529	1.291644	0.9725381124	1.337026	1.1516943205	1.469586	1.290265	1.722854503	1.183864499	1.3242408652	1.5837648234	0.7825469141	0.9544415	1.0099347066
ARPC1B	2.330524	2.5530306303	2.574632	2.26183	2.384925199	2.2592626224	2.350287	1.8916807088	1.467451	1.980788	2.675375	2.869526	2.877743	3.015304	2.3760080479	2.670386	2.5721464743	3.0091904503	2.8454777677	2.2002312153	2.127584	1.9015635201	2.036981	2.128401	2.538159	2.6670717218	2.505208	2.5514888495	2.6018953044	2.8233714498	2.648001	2.7350924364	2.7557281849	2.5594007829	2.4572063341	2.5872316153	2.477941	2.6670717218	2.64403	2.7711584417	2.917494	2.712954	2.4032506055	2.6917672068	2.6874008156	2.7676201403	2.7222204746	2.605719	2.252463312
ARPC2	2.891951	2.995926143	2.967992	2.881503	2.9154304563	2.983805196	2.960667	2.775577938	2.93674	2.763056	2.940747	2.922059	2.883928	3.002961	2.8885188097	2.922935	2.754964082	2.8978594249	2.8734381171	2.9514920932	2.763428	2.8116680585	2.698733	2.740648	2.926703	2.8721520082	2.768341	2.9059974521	2.9139291257	2.9633227539	2.994321	2.9355976682	2.9059974521	3.0174369262	2.9204288953	3.0020073923	2.699158	2.7165744655	2.963323	2.9943208312	2.994321	3.009477	2.8304640264	2.9204288953	2.8929018509	3.0020073923	3.009476772	2.971062	2.9139784058
ARPC3	2.638649	2.8559204648	3.080452	2.674991	2.9647598389	3.0165344145	2.986922	2.5062843694	2.927571	2.370954	3.032679	2.982945	2.665864	3.293644	2.711660953	3.1689	2.9780605841	3.2545981391	2.8895866777	3.0907700562	2.881009	2.8091339245	2.537332	2.408293	3.313689	3.1816939901	2.999959	2.8492454538	3.1705642163	3.1934693251	3.222163	3.2328515452	3.0822458077	3.323796982	2.6819022529	3.3632447285	2.742704	3.1323629227	2.966578	3.1816939901	3.132363	3.242737	2.8807677957	3.1934693251	2.9483145854	3.1705642163	2.8233927953	3.429199	2.8246136719
ARPC4	1.885633	2.2670776369	2.135794	1.789468	2.06627342	2.0906129125	2.126207	1.5260529194	1.656443	1.67062	2.164275	2.47426	1.875906	2.41164	1.8123864682	2.317231	2.0909514991	2.370848893	2.1318304373	2.1031972111	1.651963	1.9998909991	1.669837	1.561191	2.182762	2.0251295703	2.166034	2.0934786207	1.5160828214	2.1008369222	1.927576	1.9009674451	1.7254446475	1.9885657216	2.242209105	1.8248853224	2.224446	1.835685007	2.013458	1.8764870852	2.169603	1.967906	2.1610271995	1.9584722289	2.0682934917	2.183594316	1.9601297667	2.178735	1.880239755
ARPC5	0.07057719	0.0841417047	0.8963047	0.1720367	0.9336847158	1.3023935129	0.9918603	0.7158331368	0.8627902	0.9530445	0.1665676	-0.07095809	-0.03910178	0.2616539	0.0472379551	0.30532	0.0787466894	0.5250124761	0.1383978049	0.3661477995	0.2270937	0.8977200309	0.4927539	0.4365271	1.105652	0.9294798611	0.340898	0.8958086978	0.5445014135	1.0846827071	0.9395895	0.6904501793	0.4079860165	0.6678636114	0.8992179835	1.0196598735	0.209917	0.5809859115	0.9755787	0.4810223629	0.440386	0.5586579	0.2373748285	0.6404696243	0.5678280154	1.5549752374	0.2594218102	0.5781428	0.5347402381
ARPC5L	0.6748962	1.6121265505	1.15637	0.5992124	1.1028113312	1.172019296	1.357891	1.1154219978	1.044949	1.032827	1.185281	1.177767	0.832183	1.308535	0.7481320972	1.346829	1.2962444478	1.0269712564	0.803422266	1.3565727656	1.033194	1.402743408	0.5217513	0.934579	0.8943828	1.0745266561	1.063757	0.8594703789	1.3103881005	1.0637568344	0.9230415	1.1906141832	1.2137472952	1.0983091301	1.2809833345	0.7779683261	1.037	1.2069578457	0.9911657	1.0809788739	1.299492	0.998855	1.2207699602	0.9454801432	1.0782249939	0.7019317536	1.3970537579	1.008787	0.4388835521
ARRB1	0.6944432	0.7518422561	0.959167	0.4235062	1.0212866138	1.0828539612	0.8948405	0.3671759572	0.7545414	0.6607427	0.8832618	0.971556	0.5350195	0.8585543	0.4693012452	0.5507524	0.7399362069	0.8188313693	0.4258607803	0.8672191136	0.7563063	0.5349851256	0.1072112	0.6843852	1.089269	0.7790423065	1.040939	0.9153394999	0.2917321472	0.8604959008	0.5990766	0.8502704021	1.0436371383	0.8730220089	0.9210877988	0.6623916283	0.6106168	0.5578017162	0.9839926	0.9978492271	1.107866	0.9066121	1.5190074828	0.7292688755	1.0167119664	1.0542936499	1.0409385508	1.061311	0.4915774333
ARRB2	2.135769	2.066468927	2.07943	2.025714	2.2296186157	2.2441270932	2.291477	1.817288067	1.957387	2.381284	2.291703	1.839025	1.926596	2.122173	2.0109912231	2.212975	2.0560920627	1.7321120339	2.1599655334	1.8498767816	2.114549	1.9281564135	1.867686	2.153979	1.906364	2.1310032871	1.968329	2.1064625507	1.6041017019	2.3515096309	2.231792	1.8449241679	1.8777896958	1.9743088143	1.941519872	2.184779892	2.14583	1.7685712022	2.426254	2.1030196393	2.421073	2.182895	2.2335188993	2.0231850912	2.1403933037	2.4052488278	2.3288380152	2.018947	2.2288906325
ARRDC2	0.3059262	0.7244294838	0.5129888	0.2387327	0.5015436541	0.5197086783	0.4298831	0.5788494358	0.5618265	0.3211567	0.308675	0.3933232	0.2787086	0.5917998	0.6268900117	0.6657699	0.6191034259	0.7274353361	0.2874284611	0.6882534884	0.6057015	0.3917460725	0.2037212	0.4033689	0.5940117	0.637901281	0.8768998	0.6046331612	0.7250507716	0.4174830665	0.2379705	0.3502865978	0.7557754483	0.6659841184	0.6990939181	0.6746259081	0.4152191	0.6273298015	0.5423431	0.7001418998	0.7339611	0.5913938	0.7266053611	0.3757896523	0.5408230263	0.3984498297	0.5190994021	0.2176897	0.2833694212
ARRDC3	1.453138	1.4505670315	1.907624	1.12082	1.8551170965	1.9993391034	1.574115	1.5284623914	2.073546	1.508107	1.807611	1.685632	1.24989	2.042128	1.4456160103	1.601603	2.0658444136	3.1354098936	1.616673887	2.1189390435	1.741878	1.7134161065	1.327585	1.567741	1.924641	1.7091705507	1.351694	2.068576429	1.4100412868	1.7842449497	1.844437	1.342367693	1.2405457809	2.068576429	1.447045145	2.3373125692	0.9218028	1.590801721	1.318946	2.0055825972	1.734513	1.909303	0.8143852939	1.6886352077	1.4838860581	1.7630889727	1.2749500058	1.168025	1.425253283
ARRDC4	0.5890195	0.6027583952	0.8292378	0.4882304	1.0688609252	1.0437510332	0.7915832	0.586914128	0.9510241	1.328571	-0.5475116	0.2916337	0.1245845	0.359665	0.3113869251	0.1652972	0.0292359877	0.2755214599	0.4124738689	0.4717633426	0.3104034	1.2496978591	0.293572	0.3104034	-0.04658532	0.0704988763	0.2920313	-0.0938951315	-0.00520091	0.3259338314	0.26237	0.2541895853	0.2123538465	0.3451877252	0.3671919125	0.4709822394	-0.7104738	-0.2563386697	0.006135933	0.8533332054	0.5173203	0.5519894	0.8136905754	0.660614476	0.6285661647	0.3297182888	0.3617580191	0.6995619	0.6364273744
ARSG	0.1234122	0.48505907	0.720985	0.03734212	0.6743886844	0.6804472762	0.7780046	0.0523890983	0.5855735	0.3027807	0.7554464	0.947867	0.1488416	0.2712235	0.3135284672	0.1950123	0.7684304729	-0.0101751134	0.3904621133	0.6074737656	0.469946	0.2008486414	0.007008915	0.4939156	0.6775357	0.6339290632	0.4456999	0.4163058084	0.5300092843	0.3119482395	0.1175172	0.4465766608	0.1761993107	0.1548266231	0.264270575	0.4511382122	0.2225811	0.0970475928	0.608354	0.3847293251	0.6125951	0.1204561	0.3287601346	0.2009528444	0.471754344	0.6491925336	0.0394393025	0.4184685	0.4119895675
ASAH1	0.8294853	1.010491072	1.051329	0.8158614	0.9677272393	1.1973620675	0.7833868	0.9535255247	1.065342	1.104104	1.013952	0.8014207	0.810913	0.9995179	0.9055770057	0.6840261	0.9826416448	1.0970579184	0.931176878	0.9930997596	0.962113	0.8028989776	0.6420653	0.6322812	0.8903271	1.0887472942	1.0071	0.6723312172	1.0462326785	0.9956526418	1.176114	0.6656743958	0.5462545056	1.0307276921	0.9459522645	1.1486832257	0.7657113	0.4543985958	0.980884	0.9598539458	0.9183788	0.7517297	0.7684921113	0.9145359721	0.7410184675	1.025033353	0.7069602885	0.6724549	0.891333602
ASB13	-0.1132232	0.1076645324	0.6702884	-0.02316713	0.0946686808	-0.4369951778	0.09590908	-0.1338786701	0.4183724	0.3672346	0.6137527	-0.1017982	-0.1736141	0.5412756	0.3398096104	0.4430099	0.5734701766	0.7215783199	-0.0093808254	0.498897899	0.3751918	0.1297442194	-0.163106	0.1879216	-0.2250373	-0.0867381783	0.2436954	0.1726397702	0.3049810385	0.0166810646	-0.1768355	0.0271436125	0.1335343427	-0.0960688544	-0.2433638139	-0.4689924923	-0.3466946	-0.3209158495	0.2682309	-0.0580114931	0.4645314	-0.1615558	0.0758184823	-0.4788058391	0.080866623	-0.0117630636	-0.0411137785	-0.1263666	-0.1041978084
ASB7	0.447346	0.4660633054	0.5608844	0.4128093	0.5943814242	0.6631517848	0.2587057	0.2632134898	0.5599988	0.5144218	0.5478221	0.362491	0.3926252	0.4469987	0.3002545537	0.2435988	0.0828910942	0.5597945317	0.4416437347	0.3072232926	0.3978791	0.404791578	0.5629077	0.5100791	0.5638117	0.2204047256	0.2667876	0.3015132242	0.1755483573	0.3887839259	0.3713994	0.3200259236	0.2204047256	0.4418921426	0.2224253152	0.48151196	0.1098069	0.2886702756	0.3740286	0.2158274871	0.4276684	0.3540875	0.1748978656	0.4327917429	0.1613908048	0.62234908	0.1472347662	0.5351462	0.4556458841
ASB8	0.5407653	0.7700607287	1.01393	0.4009616	1.2681932557	1.3698130484	1.260035	1.1626694663	1.351201	1.111508	0.9799981	0.558902	0.6299404	0.5275629	0.5556529759	0.4399005	0.4847064671	0.4046774257	0.4919154458	1.1046383963	0.7330379	1.0664001453	0.7118531	1.202797	0.8219628	0.8310276056	0.6852407	0.8019582168	0.4434274412	1.1431267196	1.152695	0.8852708821	0.7441073234	0.8032303965	0.9151686164	0.8332447093	0.9453342	0.9866930672	0.9802888	1.0154481281	1.064443	0.9917493	0.3781922912	1.0239726606	0.9151686164	1.0747533287	0.8109460259	0.8827332	0.4273293789
ASCC2	2.811429	1.3752275309	1.29169	3.303395	1.726537616	1.9479110455	1.777741	1.0484078145	0.7780187	1.28724	2.034361	3.325145	3.214607	2.437726	2.4641951481	1.576448	1.7573039562	2.9294861255	3.2049861808	1.5297481413	1.836777	0.9923667799	1.849317	1.271327	2.913659	2.5141883743	2.295572	2.0180532628	1.2377951107	2.1719455618	2.583187	2.2380446507	2.8809382999	1.820030205	2.7033911447	2.5243278133	3.466211	2.8604853686	2.654209	2.5618326792	2.218896	2.84702	3.159150247	2.6777115315	2.4820952222	2.5123135451	2.0910543754	3.035784	2.9891372913
ASF1A	0.4133806	0.5226749203	1.151077	0.3494222	0.9815241141	0.7808998556	0.8054254	0.9053262771	1.152139	0.5323466	0.9811374	0.4999691	0.3566592	0.9482486	0.9923145546	1.371675	1.6626685031	1.0613610198	0.5261764883	1.5179463395	1.312935	0.4495611929	0.6478761	0.7168562	0.5167667	1.008378825	0.8702009	0.7189817264	1.6686929846	0.7943001993	0.7201711	1.1601186425	0.9893768746	1.0413148754	0.8919386371	0.7171793926	0.9279731	1.0389769338	0.7874125	0.7510601094	1.045305	0.7685643	0.4284499191	0.8075863774	0.9162964767	0.6969815825	0.722621194	0.05065009	0.4354219445
ASF1B	-0.005921259	0.6703725423	0.1142503	0.1161864	0.5197787118	1.0967991348	0.2897068	-0.1938823517	0.6466136	0.01344396	0.2715512	0.590129	-0.1545228	0.4273138	-0.1568289541	0.770297	-0.0409252797	0.5698131634	0.802941574	0.4194042781	0.1895844	1.7159399684	0.3234742	0.114012	0.5364357	0.1745871914	0.2578456	0.0043484799	-0.7300428125	0.6460661158	0.3879758	0.0796741258	-0.3641965656	-0.2136571418	0.282144568	0.0402033456	0.2135996	-1.1098726788	0.5233853	0.675967232	0.821213	0.4531593	0.3702670095	0.6454672139	0.1063585655	0.9427199911	0.5165498273	-0.1955783	0.0306991719
ASGR1	0.2861947	0.1474810804	0.8872649	0.4226502	1.107557043	0.7948592744	0.6914939	0.1848609596	0.8864543	-0.3538372	0.6999652	-0.03985404	0.2324658	0.5488092	0.1974264775	1.040679	0.8909056554	0.2745818185	0.2655498449	0.5317474383	-0.3944153	0.0573525722	0.2482345	0.01208475	0.7807879	1.1534551677	1.229304	1.2217901196	1.084779556	1.1931580205	1.122029	1.1643493209	1.0421346412	1.0525768081	0.8848495617	0.7718877937	0.7072004	-0.1293810463	1.097498	1.066959834	1.456237	1.22474	1.3532639221	1.1788839917	1.0815042559	1.4900972344	1.6244690237	1.413728	0.0134009625
ASGR2	0.6174189	1.4553831839	1.351591	0.9163398	0.9196876318	-0.1329466053	0.7833409	0.0575573264	1.102985	1.107862	0.7719957	0.6017041	0.4827955	0.4745446	0.6604827331	0.592095	1.5875826381	0.598807512	0.452409172	-0.0853573328	0.9443856	-0.0687429668	0.377705	0.2870301	0.5439112	1.0375612521	0.7069441	0.9057905562	0.1727362978	1.0843702122	1.267401	1.0833318432	0.5657964338	0.494136752	0.2223735884	0.6263618191	-0.1020955	-1.0627992098	0.6374663	1.2460445409	0.9446388	0.5353493	0.9436145988	0.9132509242	0.4246560534	0.5334170038	1.2261294186	1.388775	0.7386420082
ASH2L	1.853083	1.7705718034	2.135153	1.769958	2.0705286915	1.7974991728	1.818302	1.5752941567	2.05386	1.27355	2.341753	1.829558	1.749393	2.271135	1.7686007378	1.872895	2.2010216302	2.188963822	1.8155133718	2.37425676	2.007549	1.4320254494	1.645681	2.029256	1.693297	1.5521495182	1.918844	2.1711803895	1.4155368183	1.9964389816	1.937476	1.6979950608	1.8920342565	1.5601088458	2.275948231	1.7535061308	2.038771	2.1444995626	2.064788	1.8910865704	1.614537	1.724076	2.2533155537	1.9279038759	2.09576891	1.9119763941	1.913724925	2.237098	1.7913396549
ASL	0.3304584	0.2949553734	0.2805819	0.3885976	0.4292185885	0.7522868803	0.5184316	0.1145696985	0.03845881	1.060716	0.2242558	-0.01430477	0.3712933	0.3635783	0.09950642	0.1740494	0.1900979262	0.3498789183	0.2519064225	0.3630083603	0.3452582	0.7419127831	0.5405487	0.5063819	0.2630253	-0.0416624171	0.1753722	0.0735411829	0.4648210926	0.2517783028	-0.06889323	-0.0598862199	0.1844770363	0.0627915366	0.1500081445	0.0499313018	-0.07277188	0.029209692	0.9393585	0.3930532858	0.747076	0.3507391	0.2725268752	-0.2047679706	0.4142129973	0.4449170462	0.4576263749	0.2910158	0.2621597066
ASMTL	0.3567666	0.7484947827	0.967547	0.4749535	0.7861492272	0.9971410946	0.9106356	0.9022628084	0.5732173	0.3055363	0.8252545	0.4222331	0.479297	0.4433276	0.7888949435	0.3209963	0.6062571627	0.1663177676	0.2488593879	0.5679086083	0.8894602	0.1144672618	0.1216592	0.7023726	0.4027345	0.408432467	0.6150786	0.5491679044	0.5541645278	0.6859055701	0.2191307	0.5693684668	0.6715078082	0.6972471262	0.5771514118	0.2480615916	0.7754236	0.8252232327	0.7815949	0.5813277252	0.6478258	0.4467631	0.7036644668	0.7810850012	0.7507171266	1.0715140444	0.6635217496	0.2044025	0.4347454606
ASNA1	0.3919693	0.7303337203	-0.0771944	0.3197976	0.0848938125	0.154057598	0.5022187	0.5689008927	0.2759587	0.7306315	0.4991189	0.3109702	0.5527641	0.2993628	0.6368110233	0.1089122	0.2578736934	0.0997063553	1.1277653364	0.3453382082	0.4617657	0.2883742239	0.8015177	0.6031933	0.424589	0.3414720067	0.6197668	0.4151952155	0.1184063904	0.5666327765	0.4842066	0.3290032156	0.5506681405	0.4318137328	0.5429456921	0.3351206162	0.5953662	0.4740403451	0.6474607	0.6106837433	0.8670742	0.5549549	0.9229979551	0.6099914935	0.5638959053	0.7418247351	0.5473103223	0.6513356	0.3755074021
ASNSD1	0.8068694	1.3104289311	1.449532	0.34585	1.5150383277	1.354102382	1.463763	1.3561392382	1.316236	0.9682692	1.808128	1.589884	0.8034538	2.158738	0.9294601467	2.081759	2.076647809	1.0589336346	0.9292215962	1.7082109934	1.455403	2.028420742	1.23019	0.9289868	1.36867	1.363127666	1.45539	1.6976877845	2.1374055228	1.3006773885	1.377734	1.2776252661	0.820788453	1.7223602702	1.4992364833	1.5875449038	1.061801	1.3887842595	1.901651	1.4373380256	2.000997	1.24927	1.7819256047	1.2380234596	1.430365254	1.2693450577	1.3361532257	0.4618699	0.6987330061
ASPHD2	0.9776336	-0.131488429	0.7152711	0.07698213	0.2629758019	-0.2349367146	0.3304805	0.2149878752	0.4601388	-0.1160792	0.4173763	0.001568533	0.3565508	0.25736	0.1743695577	0.412992	0.4700677989	-0.0815448461	0.0413178795	0.496147348	0.2333212	-0.0643196948	-0.01605031	0.2308528	0.08836251	-0.169731075	-0.02385123	-0.0490663815	-0.1805251824	0.0048639303	0.196774	0.256715313	0.1807995741	0.2551134674	-0.0031835937	0.0086723335	-0.2088795	-0.4310132285	0.05915676	-0.1664334125	-0.2813395	0.003339606	0.4063975897	-0.0440664527	0.1601360079	0.3497216139	0.3118117468	0.4801495	0.0832722718
ASTE1	0.2774739	0.7227238922	0.9660907	0.1822705	0.9834908908	0.7783688523	0.8960393	0.9394797619	1.11101	0.6969043	0.762892	0.2413152	0.2736868	0.8130885	0.2442738359	0.6109137	0.6139765279	0.2855498101	0.3185583831	0.8409366989	0.9686515	0.9692739429	0.8171693	0.8171693	0.5520166	0.4934993812	0.3882319	0.4038688047	0.5254346173	-0.0235780593	-0.04079545	0.6919185296	0.2680541737	0.1715190761	0.5067558434	-0.0032126306	0.04332092	0.509606075	0.18114	0.1532779866	0.5894564	0.4951282	0.2450520587	-0.0340999525	0.4580399669	0.249381767	0.4888400416	0.6284014	0.1893859443
ASXL1	-0.01397791	-0.0095627015	0.281179	0.004355831	0.329826294	0.0594731096	0.2828589	0.2479293308	0.18238	0.3713169	0.6052007	0.318841	0.1546645	0.2206946	0.2800560147	0.597331	0.5667712961	0.5000939346	0.0784787228	0.3667890417	0.3858808	0.2739969436	0.2548809	0.4922673	0.3968632	0.223249318	0.2193703	0.3931134112	0.3765063483	0.1957951361	0.07338933	0.3979213303	0.4317502399	0.2870921441	0.085109855	0.1787702779	0.3652408	0.4437150477	0.241437	0.2281431524	0.2039693	0.1815439	0.3245896886	0.1435429824	0.2939933209	0.1548787316	0.3345809335	-0.1045084	-0.0373121356
ATF1	0.2142638	0.1156512511	0.5012059	0.2196871	1.0202286922	0.9951996935	0.9426182	1.0754930295	1.029939	0.4375945	0.1732346	-0.09242288	0.136735	-0.2351147	-0.0411593054	-0.1343559	-0.2240508687	-0.0146943112	0.0222344011	0.258277332	0.6238406	0.3312953846	0.3198142	0.2144701	0.5521172	0.5171616285	0.5657273	0.3426971563	1.0478887213	0.6448496621	0.9770372	0.8614099322	0.6332361904	0.7354433456	0.6994602971	0.9390960638	0.505909	0.8457494433	0.3556675	0.455454473	0.4738248	0.6869484	0.4067599016	0.6391304706	0.363547439	0.6577206109	0.2249399223	0.1174807	0.2191842511
ATF4	2.359529	2.4058660417	2.772333	2.325065	2.8154670548	2.8630272458	2.90919	2.9970781496	2.686978	2.846854	2.530278	2.227083	2.233588	2.399053	2.1882646107	2.538784	2.2009731345	2.4498933181	2.1887886644	2.5889720253	2.749863	2.676943279	2.732306	2.729539	2.722998	2.7279351262	2.641915	2.6785556274	3.1853909139	2.6534055749	2.531894	2.6785556274	2.6664797437	2.9109445057	2.6880449202	2.6785556274	2.300893	2.8269584272	2.847359	2.5976486731	3.092462	2.843152	2.7505021903	2.5789096902	2.9542866092	2.7323429005	2.7374482875	2.247402	2.2779076593
ATF6	0.3227852	0.2019417285	0.8949554	0.4769937	0.7771826695	0.1360128309	0.3602538	0.1929476569	0.8138213	0.2401746	1.362022	0.4612301	0.4234768	0.9936705	0.2895649755	0.6589735	0.860867351	1.0207483166	0.4244834413	0.8319908444	0.4160463	0.4817353451	0.2137313	0.5375291	0.2921505	0.5780344424	0.216001	0.5066276667	-0.1601199512	0.7828618532	0.5401542	0.4135262723	0.4393435831	0.5769811679	0.4024768838	0.49154141	0.3390359	0.2676641373	0.04665286	0.6154079677	-0.03155064	0.3836361	0.2473450968	0.4352594385	0.6830794828	0.9018014247	-0.1079646484	1.012455	0.3011977364
ATF7IP	0.7686759	0.4879569066	0.6155153	0.7285924	0.7632015174	0.8372814615	0.8111952	0.6823360487	0.6441247	0.7709119	0.786845	0.762408	0.87014	0.480825	0.5774537073	0.5426731	0.7391334286	0.8224854403	0.6750923834	0.5666831923	0.1196045	0.4592405614	0.7745658	0.8600636	0.9033008	1.0982361077	0.8265975	0.6931002996	0.4984824157	0.7203605854	0.7615411	0.8328545504	0.6048274827	0.8163871891	0.9801034401	0.8389607766	1.049795	1.0204778964	0.4159593	0.2525814194	0.2827037	0.4426001	0.5198657023	0.970774498	0.775176563	0.5142880502	0.88241626	1.005596	0.8738797788
ATF7IP2	0.06519953	-0.0187453328	0.9688591	0.05491788	0.5003545654	-0.0421624047	0.6304533	0.5232017066	0.3118073	0.6106395	0.7697839	0.5244765	0.06098593	0.07253228	0.4137410722	0.6199696	0.6907933695	0.8411475217	0.0007024311	0.8025087044	1.034356	0.6002082635	0.2123361	0.654761	0.1411503	0.2153765774	0.3831606	0.377528883	1.013565643	0.3484477202	-0.07081269	0.1453608108	0.7114701642	0.3342528873	0.5319059184	0.2953880292	0.3926696	0.6004958512	0.127994	0.5323105755	0.3484477	0.1830801	-0.1976678998	0.2156536874	0.4649348526	0.2326024378	0.1558550817	0.13462	-0.0066702026
ATG12	0.4560364	0.7576832778	1.101446	0.403212	0.9664937801	1.0824949663	1.300644	0.8971003572	1.035921	1.251467	1.037138	0.9685944	0.3848708	0.8318253	0.6540623125	1.19031	1.115976436	0.8040738132	0.7576249227	1.0859983861	0.9238867	1.5317486269	0.7199572	0.8229056	1.13193	1.2685391063	1.022414	0.8274616967	1.4418203461	0.7297297229	0.8824268	0.7975016516	0.7988580352	1.4716762402	0.8691129786	1.1253479634	0.9111666	0.9097247324	0.8378504	0.694161833	1.066982	1.048166	0.7000628443	0.7459225193	0.7051767338	1.0280858472	0.5023850795	0.3941058	0.6728278099
ATG16L2	0.7635854	0.787626591	1.335649	0.7332502	1.0193758813	0.7938858886	1.026607	0.8390926286	1.248261	1.256815	0.9195765	0.7747223	0.4890248	0.5575862	0.6518701506	1.267492	1.6997208155	0.5586348902	0.7555924402	1.1418831616	1.021475	1.4961337943	0.4798053	1.223955	1.820909	1.398349708	1.559076	1.5008076993	0.7263359644	1.3848970865	1.215796	1.6988648686	0.9634513939	0.8101874623	1.4490077232	1.4519733408	0.9361426	0.9116581503	1.246588	0.9148627994	1.023189	1.313244	0.819155937	1.1805144516	0.9275747196	1.5539391615	1.1960403106	0.8578862	1.0185755987
ATG3	0.9533282	0.7180751093	0.9996059	0.909529	1.6153973881	1.6587112996	1.608314	1.3203364956	1.414413	1.547779	0.9803774	0.832743	0.7896034	0.6405092	0.9458286311	0.5883516	0.5601019892	0.7093627667	0.8772013976	0.4957441193	0.5511709	0.8434301804	0.7930977	0.490213	1.17665	0.9269331521	0.6395557	0.7897123249	1.2179786103	0.6109748667	0.8387007	0.9086938106	0.4717579312	1.0617171045	0.3181859011	1.2782591022	0.6920807	-0.061155285	0.8479407	0.7048178617	0.6622943	0.7337874	0.252669102	0.7112411268	0.5297201004	1.0162066564	0.3940646189	0.6825795	0.9726780781
ATG4A	0.262759	0.4279475684	0.5725193	0.2315106	0.3947253862	0.3850740067	0.4604285	0.5457454413	0.4732026	0.1807169	0.511988	0.09583396	0.2467014	0.9160528	0.3406785127	0.793192	0.5522266557	0.3936071274	0.4192835623	0.6554342814	0.5486967	0.6790925011	0.1208361	0.4095349	-0.07551751	0.1000904327	0.3759439	0.2990866182	0.5666471078	0.2229420349	-0.04810363	0.0543486459	0.0667344592	0.1247181935	0.4500648834	0.0365754659	0.06117383	0.2996994193	0.2342334	0.2932071317	0.5770946	0.2149005	0.4240580013	0.0880258557	0.302962955	0.1135078275	0.8277340646	-0.1849099	0.2106630811
ATG4D	0.9678717	1.1122222899	0.8623462	0.9554412	1.0994256006	1.046727095	1.170657	1.0620866546	0.9639912	1.045549	0.7404353	0.7524151	1.040778	0.8091928	0.9330868282	1.306612	0.8806869304	1.0082703802	1.0597353801	0.4896161224	0.8339274	0.7639774105	1.117147	0.4420858	0.8441909	0.9143265825	0.9015107	1.027936451	0.8767011541	1.0364891028	0.8893443	0.6989615319	0.9859419593	0.9393805959	1.1207801644	0.744954408	0.7686557	0.9605001056	1.062842	0.9768432774	1.090914	0.7781189	1.4173092743	0.8854160267	0.8322867689	1.0430998644	1.2752938006	1.006135	1.1758961637
ATG7	0.04123242	-0.2317207258	0.3365862	0.06698885	0.2210026339	-0.1776210787	-0.05471341	-0.4017246525	-0.2147405	-0.3343832	0.2383786	0.07342909	0.07353509	0.2448858	-0.0667266725	0.03288661	0.3057547305	0.6728509752	0.1172540359	0.0255363823	-0.4791156	-0.3260584942	-0.4706564	0.01033496	-0.05706069	-0.136545215	0.124591	0.0680377883	-0.4006161773	0.0329763389	-0.09633631	-0.173477535	-0.1628664309	-0.0444351583	0.0200817722	-0.1244963682	-0.09099424	-0.2337043138	0.1975266	-0.0861616426	-0.3409641	-0.07798305	0.071554058	0.0497946561	-0.0738996291	0.393263228	0.2415827838	0.5795129	-0.0861233651
ATG9A	1.501807	0.6672474426	0.1660281	0.7623683	0.6937727825	-0.333398709	0.4501823	0.2590156402	0.772632	0.4165182	0.9761558	0.7781708	1.061156	0.5064169	0.6339566092	0.5063399	0.9966591919	0.4426383069	0.5282639648	0.8615831733	0.5754164	0.247510092	0.3996701	0.7978366	0.5801445	0.4468735718	0.5334392	0.4659390202	0.3556068471	0.5781351129	0.3520988	0.4074138843	0.9332728078	0.7044914537	0.8022448316	-0.4110073448	1.131845	0.7148025906	1.03527	0.7964962069	0.4890994	0.939613	1.1255482479	0.6095667819	0.7141192547	1.0007512754	1.0586097704	1.167591	1.26087907
ATHL1	1.269144	1.333476756	1.385632	1.262345	1.3510191809	1.0947883005	1.882427	1.1342094245	1.523454	2.052737	1.92818	1.381651	1.103287	1.089846	1.6161343818	1.998431	1.869513423	2.0375598697	1.1156287225	1.5368983813	1.749501	2.1472568412	1.053437	2.617387	1.261625	1.8940165523	2.17256	1.911791006	2.2708679908	1.9510921919	1.703318	0.9762867803	1.7646224166	1.3263066155	1.9445164543	1.8491691372	2.171125	1.1844952887	2.362251	1.3115086675	1.51156	0.5970829	1.7827483539	1.1447461993	1.9827680545	1.608674148	2.1350672164	1.471734	1.4486987503
ATIC	1.177784	1.3926864129	1.777757	1.373333	1.6473464939	1.5394772578	1.6813	1.6209771279	1.636475	0.9300561	2.658457	2.047943	2.176455	1.956134	1.6557328646	1.852403	1.6425644646	1.9036190262	1.2288941991	2.4923875278	1.826842	0.8690128527	1.233717	1.911905	1.555208	1.4976382994	1.951276	1.6321338321	1.7324355275	1.498102105	1.204385	1.4419598712	1.8058608666	1.2499871613	1.4027042819	1.092224155	1.694365	1.9512760106	1.065831	1.2944926844	1.224413	1.389094	1.6884366305	1.6359274754	1.6453556006	0.7438481054	1.7870924546	2.007527	1.0512225069
ATOX1	1.605131	1.7324968123	1.826895	1.49726	1.7423223933	1.5807286624	1.650861	1.3381866978	1.609955	1.36588	2.032925	1.913674	1.416525	2.391987	2.0223965682	2.54149	1.9535674223	1.836613718	1.9675639594	1.7529799865	1.711552	2.1552952422	1.377581	1.695145	1.294785	1.5096786802	1.82723	1.6583903167	1.4820859907	1.7922845576	1.52569	1.8425341563	1.5066077925	1.8454881739	1.8260452598	1.3169023808	1.490418	1.507638914	1.595645	1.8147004482	2.059592	1.69899	1.9992000487	1.8074484779	1.6731038313	1.7310502116	2.0267844479	1.736647	1.3596080858
ATP10D	0.5427213	0.2202702755	0.1890733	0.6704118	0.8344643651	0.5261494547	0.765496	0.2263373148	0.7317748	0.5988513	0.3101933	0.7598265	0.6061074	1.278461	0.5217595223	0.1983658	0.9136181053	0.6583329222	0.5605991451	0.5707077034	0.3696354	0.390384003	0.4027836	1.007067	0.2388021	0.0425194965	0.3229778	0.7358999461	0.2609094668	0.4710518216	0.6695651	0.5686166288	0.538262754	-0.0217326774	0.7128669828	0.6198411557	0.1584206	0.3404651255	0.7993896	0.7716395306	0.8880287	0.7105023	0.7303290159	0.4758445496	0.5837703159	0.2278711127	0.8288570675	0.6765743	0.5628726502
ATP11B	0.1564371	-0.2192798604	0.461763	0.1886622	1.403892978	1.4463572523	1.396728	1.3124227345	1.613745	1.408327	0.5424584	-0.05372565	0.115583	0.2611108	0.1482663339	0.2351194	0.1374855857	0.1428691523	0.0903961513	0.4946936637	1.063023	1.396010291	0.9520889	0.9773671	0.428441	0.001000376	-0.2023761	-0.0051835182	-0.0170961135	0.4976760165	0.8325536	0.5562120804	-0.0334440307	0.5316450905	0.4799651319	0.8181280774	0.2126164	0.7389269163	0.1346523	0.4638874983	-0.152829	0.235281	0.0201222841	0.6504375056	0.2719668996	0.7785012539	-0.0229430161	0.3488324	0.2843496104
ATP13A1	0.3101529	0.0116306381	0.6505698	0.4633297	0.8402499911	0.3819802315	0.8278887	0.9324669883	0.6533673	0.9164959	0.7068653	0.2543549	0.4337299	0.6143978	1.5027616984	0.6665925	0.6249980751	0.9550263806	0.4030182374	0.4926932241	0.8314494	0.8082028681	0.5078396	0.945867	0.7624059	1.0871091248	1.311454	0.8823079387	1.271116086	0.6531835772	0.5451417	1.1075721373	1.1202307824	0.9304140248	0.8152035584	0.6908745131	1.093509	1.079721284	0.9083987	0.8019347673	0.8523894	1.037292	1.1753909383	0.637049148	1.0590538685	0.8913570674	1.34304603	0.1950155	0.1498430081
ATP1A1	1.061459	1.2362364637	1.752204	1.143193	1.4522003594	1.283153556	1.345516	1.5564065033	1.236047	0.8466557	2.259959	1.45028	1.724975	1.547868	1.2768068221	1.436881	1.6936011666	1.5466097418	0.8731426025	1.5310765237	2.041612	0.9378376532	1.944288	2.434415	1.634824	1.709567869	1.731072	1.5602949341	1.7529916086	1.426722664	1.391821	1.8512116112	2.1060471034	1.5956581263	1.4956677975	1.3882268084	1.635326	1.720387146	1.084312	1.4623292527	1.033601	1.678948	1.6115559453	1.5502628652	1.6308947453	1.0368103185	1.8534499015	1.386454	0.9230014502
ATP1B3	-0.02270244	-0.0813156153	0.3241971	-0.1800805	0.4998509881	0.6186479093	0.4665119	0.4162035212	0.4867986	0.2220377	-0.1165854	-0.2358731	-0.06463494	-0.1849659	-0.3545198463	-0.3503314	-0.3390958609	-0.1841690892	-0.4356837795	0.2741009409	0.3448263	0.2218159591	-0.03611192	0.2893258	0.05023494	-0.2165452764	-0.01899244	0.2394366431	-0.2293111727	-0.2049598773	-0.3876135	0.0217344683	0.0553715902	-0.1336135735	-0.0528139564	-0.5332070658	-0.2440479	-0.5668828644	-0.05174708	0.3592686257	-0.0502411	0.1629665	0.7879267368	-0.1275237315	0.1064508504	0.1491018488	0.031677332	0.560749	-0.1624818606
ATP2A3	0.2680647	0.0710013897	0.5976019	0.301404	0.7701354686	0.8577711355	0.8482775	0.8804446161	0.8216746	0.9254982	0.3234582	0.2611313	0.385867	0.4665485	0.1128348164	0.1149223	0.4506548748	0.2224548783	0.3307440921	0.5973681959	0.4972305	1.0923026347	0.5762587	1.218141	1.02987	0.7246669106	0.971886	0.8458503259	0.6513756597	0.7937411029	0.7775019	0.7617962876	0.766146802	0.6175050414	0.8126974573	0.7925508611	1.008112	0.8566767474	1.043804	0.9998117102	0.8852099	0.9040238	0.8262931277	0.6967532507	0.9418062375	1.0734992892	1.0533970773	0.5988746	0.3036955392
ATP2B1	0.8331178	0.6553978278	0.6831684	0.8698694	1.3036219453	1.3134612721	1.237912	1.222234216	1.262929	1.370263	0.5112819	0.5750989	0.666541	0.5749551	0.6687555602	0.4547198	0.5092543088	0.5908997228	0.6988671676	0.7916264623	0.8601092	1.0307687336	0.8881963	1.00648	0.8009658	0.7937401157	0.6186958	0.8801307198	0.543874954	0.9956251434	0.8903208	0.8248614878	0.8399640549	1.0552506625	0.8067419681	1.2091020246	0.7937401	0.978005011	0.7788798	0.9377634	0.5279224	1.054649	0.2936464951	0.7445101784	0.753681089	0.7130392701	0.4326938053	0.7666919	0.8724827014
ATP2B4	-0.4300603	-0.2109789284	0.3063986	-0.2246699	0.1436725357	0.0615068749	0.4912152	0.1712429403	0.04449175	0.2389567	0.8615754	-0.0845169	-0.08708555	-0.1444289	-0.349250105	-0.3522116	0.4595800932	0.490082987	-0.4071157893	0.301136035	-0.1977596	0.6658636774	-0.4446725	0.1280084	-0.3552332	-0.3668313052	-0.2836531	-0.2783774926	-0.9007058339	0.3079392122	0.1378925	-0.3380381628	-0.0746880287	-0.2783774926	0.0457846932	-0.2025226872	-0.3456519	0.0476652291	-0.3422815	0.2738988259	-0.9494359	-0.4498328	0.1215648447	-0.315721547	-0.0699724886	-0.2305858376	0.0176127607	0.02927867	-0.3471993089
ATP2C1	0.0609179	-0.2080638791	0.1771408	-0.04830466	0.4573174572	0.4316508626	0.3999769	0.4491458527	0.5408025	0.04642398	0.3965375	-0.02701092	-0.06528248	0.1862485	0.0193625977	0.2852329	0.390888753	0.1261335708	0.0219381912	0.5234743531	0.4202518	0.4138597119	0.02932288	0.1463554	0.07210504	0.0691666956	-0.3559063	-0.0250708412	0.2295886835	0.234651188	0.03656027	0.0635346437	0.1528046797	0.1283043802	0.0774028282	0.2222664045	-0.1631141	0.2931658316	-0.09451651	0.2072787132	-0.00948898	0.1186221	-0.2833376031	0.0441886916	0.0920681851	-0.008066522	0.1900054572	-0.1078043	-0.0224078962
ATP5A1	0.4366849	1.1268334694	1.10464	0.4747868	0.8472836016	0.7323467707	0.7369538	0.6119608459	0.8354168	0.2470514	1.134944	0.7820918	0.6086969	1.213985	0.6916394039	1.122561	0.9983268548	1.2125485482	0.508823684	1.2264522137	1.023182	0.5614680281	0.613288	0.8720369	0.3331185	0.3041067419	1.020479	0.539224633	0.8706353367	0.5059912571	0.5504823	0.7745628362	0.5121346774	0.9405676074	0.7656250298	1.1436099377	0.9900675	1.0045581715	0.7687451	0.6466005594	0.5669742	0.8111552	1.0440917993	0.7052301982	0.5366744747	0.302267687	0.5861962142	1.074048	0.2290243623
ATP5B	2.698339	2.4567311291	2.9141	2.52467	2.7208454552	2.5996960694	2.615704	2.4920385191	2.601238	2.008938	2.820523	2.612246	2.523513	2.660581	2.3614411024	2.716734	2.7293110281	2.8133528661	2.2537585483	2.7835767835	2.561982	2.0150963653	2.24041	2.737274	1.78767	2.3223482534	2.550358	2.3223482534	2.2881439499	2.2515126428	2.271624	2.2982029705	2.365897239	1.9488466455	2.3071298058	1.9702822589	2.439455	2.3287701398	2.265861	2.4019982124	2.31049	2.32877	2.50171799	2.3498087462	2.1522159902	1.9047578886	2.5349421927	3.054039	2.3986914626
ATP5C1	1.526325	1.6467283436	2.114135	1.462829	2.35077054	2.1478088353	2.203189	2.1478088353	2.173336	1.576385	1.834673	1.419323	1.495729	1.99784	1.2748114655	1.498507	1.3386959716	1.5085599282	1.1564398761	1.998945595	2.263876	1.5967488774	1.696566	1.933884	1.354347	1.5227388332	1.630529	1.5644057722	2.3669180844	1.3412778105	1.506491	1.8785096229	1.6925694444	1.8171705958	1.5127668422	1.8221367073	1.283359	1.7988479654	1.648808	1.7577794079	2.121166	1.905362	1.7073937137	1.7785516805	1.6741026775	1.263104355	1.5630279993	1.865043	1.3301989022
ATP5D	0.8631048	1.9126080127	1.264065	0.8392201	1.0069860524	0.8564580414	1.030259	0.9032555686	1.091337	0.6622677	1.21786	1.263549	1.21072	1.234855	1.2637176942	1.22238	1.3160634603	0.6248400864	0.8466661546	1.4220816202	1.15835	0.929309866	1.198802	1.188835	0.8818822	0.7397784424	1.225368	1.1914815684	1.0475486759	1.1278381166	0.9790123	1.0198808226	0.8290860127	0.8531845529	1.422664627	0.4338303789	1.182677	1.0562365974	0.99152	1.0817867241	1.256267	1.027345	1.6696791519	0.8539033154	1.2613887586	1.0080726852	1.568273176	1.280121	0.7587369054
ATP5F1	0.2123306	0.5439217212	1.32307	0.08543581	1.062808933	0.7102457636	0.8075915	0.729620272	0.8722525	0.1541718	0.982824	0.3443033	0.3117056	0.8839163	0.3302462229	0.8385774	0.6245624735	0.4938259254	0.1992340416	0.9828239882	1.130024	0.4665267028	0.43879	0.8374145	0.9450263	1.1690620271	0.4043438	0.5101352197	0.9463181447	0.4948996968	0.6593963	0.9236369574	0.9514911393	0.7728841416	0.9410426772	0.6398043554	0.7091194	0.7796998735	0.5327864	0.6350206301	0.4333029	0.6948311	0.7612539476	0.1768412865	0.5043570665	0.556611963	0.3336622541	0.3666301	-0.0541809696
ATP5G1	1.360278	1.4948550693	1.886227	1.359673	1.5388330724	1.2369014242	1.604191	1.6605959956	1.543757	1.215062	1.80871	1.793911	1.464945	1.490279	1.896363302	2.185696	2.0121371991	1.9519206235	1.4559603928	1.7647472427	1.743531	1.1432588805	1.775587	1.600287	1.47247	1.4494142144	1.68529	1.6343587345	1.8069747032	1.5649916888	1.41361	1.7870548822	2.1116841904	1.5477359822	1.6382792088	1.3306394382	1.824269	1.8654082463	1.564042	1.6139319611	2.160749	1.662484	1.8076212943	1.7577188846	1.9777161585	1.3147884126	1.8745891897	1.117749	1.1675994105
ATP5G3	1.408965	1.5175713716	1.745884	1.484229	1.4519276484	1.3567523787	1.379882	1.7214853894	1.436448	1.421435	1.553235	1.540532	1.613033	1.783693	1.6907480791	1.768175	1.7177767006	1.4948509386	1.5484870499	1.6640391877	1.660288	1.1369493515	1.984504	1.476636	1.757097	1.8460035965	1.64665	1.6717968934	1.9095002431	1.5959223811	1.692437	1.7858823503	1.6154256774	1.9829562106	1.7605922441	1.6598423279	1.714005	1.7032368671	1.39248	1.5920600097	1.784919	1.648673	1.9867958577	1.6617727455	1.6609269133	1.3965814776	1.7627939262	1.202961	1.5917688938
ATP5H	0.2975807	1.1740219968	0.919111	0.2642181	0.9594564907	0.7236836915	0.9356139	0.640282227	0.8686624	0.3981497	0.8902104	0.6301317	0.3831563	1.040196	0.535108493	0.9274474	0.7509478306	0.2735035439	0.4400320592	1.0368309385	0.852266	0.7521048816	0.5335641	0.8125883	0.421748	0.3554634927	0.4165336	0.3706667214	0.9101220532	0.2636625574	0.2517355	0.6430440148	0.6041423686	0.6231209088	0.1418081292	0.3846209243	0.7515933	0.5354849862	0.5483171	0.27837187	0.3003901	0.3701054	0.5366333524	0.2408141707	0.5652298431	0.5703153718	0.2933302701	0.7962516	0.1938913346
ATP5I	1.387908	2.0561318949	2.234948	1.447561	1.8617562049	1.7119285961	2.016726	1.64740464	1.867729	1.848795	2.119661	1.699613	1.319228	2.01818	1.9355124928	2.878725	2.1915472813	1.5069208357	1.6719925616	1.926731568	1.812932	2.2249644937	1.547926	1.29534	1.944758	2.126981691	2.054102	1.0971464909	3.1049128123	1.5892028339	1.751281	2.2823716701	2.0229065234	1.766455964	1.7626475802	1.7941611682	1.657736	1.7415634142	1.773092	1.8032483857	1.953134	1.57678	1.7982463995	1.9144543137	1.5060468842	1.6294133552	1.8650933961	1.225946	1.5129877119
ATP5J	1.307142	1.9960459803	2.342916	1.111783	1.6539508654	1.6650904643	1.661343	1.6140186946	1.586539	1.427346	2.012203	1.979524	1.129544	2.324011	1.7651820869	2.598741	2.1910551211	1.615465145	1.6930512341	1.7515288617	1.893509	2.006488656	1.390472	1.511158	1.638205	1.459883685	1.618772	1.1269437263	2.4584680402	1.3213175943	1.542015	1.649750116	1.3520278019	1.7418001962	1.2115704226	1.6382051922	1.152744	1.1563716989	1.565895	1.4274475877	1.545824	1.798163	1.6218020512	2.0029322572	1.3580183473	1.3066450499	1.1083464985	0.8845011	1.1131001228
ATP5L	1.58922	1.8191178799	2.107023	1.359231	2.2532093968	2.4259268537	2.257085	2.2915920639	2.380435	2.35595	1.706837	1.436267	1.483861	1.697175	1.6756660392	2.219411	1.5784137027	1.7071276876	1.5812574261	2.0893774604	2.161457	2.3227878313	1.894935	1.59077	1.395205	1.6436895255	1.554614	1.5075267154	2.8471978507	1.5180987609	1.657173	1.9361808509	1.7218839452	1.5827425055	1.8349798908	1.6930416343	1.605706	1.8294471546	2.023416	1.670189332	2.209448	1.759231	1.9266375182	1.8164949146	1.7035999074	1.6863139589	1.6367838647	1.448908	1.7275564368
ATP5O	0.7105525	0.9950831134	1.775565	0.4398893	1.2059700948	1.1746291192	1.248244	1.1703688675	1.189885	0.9457245	1.179499	0.6874693	0.5672685	1.150242	0.8486497029	1.594719	1.1017614138	0.6264603154	0.7164971838	1.2275061619	1.263259	1.0384025361	1.041005	0.885968	1.005135	0.9205309221	1.075858	1.0656466451	1.2976562417	0.8561321865	1.101429	1.4651845626	1.1374087165	0.9122108973	0.52738638	0.8016831955	0.7338442	1.1014285161	1.198101	0.9167902662	1.144178	1.231191	0.9696322246	1.1006114376	0.9905496166	1.0282914001	0.9441981726	0.6283817	0.6108019552
ATP6AP1	1.115893	1.0339899609	1.619757	1.361464	1.4938229421	1.2362798378	0.8506577	1.0676493126	1.517941	1.069452	1.407901	1.110572	1.352839	1.561984	1.1516891357	1.481975	1.6899482734	1.9260228047	1.2371772672	1.5498882046	1.177463	1.2898231208	1.083233	1.654049	1.116054	0.7817992147	1.110266	1.3342441115	0.8923311257	1.8389494351	1.407857	1.3000695516	1.4789632245	0.8309800855	1.3749890224	1.1056711719	1.518271	1.0530531325	1.695108	1.9581714187	1.477452	1.452171	1.0437713143	1.4883241029	1.6490946624	1.5246293198	1.8006711791	1.792962	1.1408172954
ATP6AP2	0.324585	0.3422788438	1.083508	0.1349412	1.0628899755	0.9259087614	0.8339702	0.750587328	1.214923	0.1757282	0.9232495	0.3799156	0.3960902	0.8108865	0.3586587919	0.4145321	0.9383936831	0.244220908	0.2276532937	1.0954355166	0.9187081	0.5489197422	0.4820319	0.9060605	1.093	0.8539742484	0.8413374	0.9061635615	0.4429911406	1.0868418629	1.060406	0.9307606827	0.9879962946	0.9979710142	0.9006661293	0.8278251386	0.6687315	0.7155423984	0.9155909	1.1169857182	1.007843	1.034813	1.04881294	0.9082516647	0.7536626041	0.9997857157	0.8330430126	0.8057667	0.643229837
ATP6V0B	1.942492	2.0524376163	2.467403	1.939214	2.5982005127	2.6822166816	2.536063	2.1028098347	2.521906	2.809171	2.352548	1.940153	1.874836	2.542904	1.8713403283	2.230403	2.4725451268	2.1083538573	2.1812096204	2.3831120554	1.954902	2.7395773175	2.251956	2.230725	2.095204	2.0270414353	2.125323	2.1997559686	1.8862950946	2.192442393	1.897324	1.9059177221	1.5428247176	1.9341264888	2.3809840657	1.716942784	2.123084	1.498506719	2.248998	2.1802732487	2.404968	1.897324	2.2916527478	2.1011124948	2.3432544986	2.4839170224	2.0929763229	2.249225	2.109579149
ATP6V0C	2.868706	1.9162113254	1.056895	1.802553	1.9236194836	2.1803223927	1.971785	1.3953470749	1.679157	1.40214	1.95696	3.125211	2.017739	1.406111	1.7119489854	1.323483	1.4839312278	1.0530881379	1.8367360874	1.7434973358	1.855903	1.2599808016	1.439391	1.642928	2.434786	1.746099434	1.963248	2.1866304111	0.4255347646	2.1139510231	2.413854	1.7700891797	2.5667845503	1.7607320344	2.6602736538	1.5908391438	3.118779	2.5047635199	2.516275	2.4937029625	1.898875	2.430405	2.8367261263	2.304878387	2.115710039	2.1139510231	2.4097986428	2.382688	2.8727261829
ATP6V0D1	2.037613	2.2123501425	2.157603	1.958802	2.29848118	2.0937632915	2.252931	1.4795401968	2.202191	1.621931	2.534944	2.516877	2.123905	2.483847	1.9453424958	2.428571	2.2676618386	2.7029711999	1.8219497289	2.3535321458	2.00617	1.8879384742	1.427022	2.073298	2.467266	2.2866905764	2.371084	2.464787731	1.6458566503	2.432646126	2.242544	2.2816619782	2.0417341229	1.7113446501	2.0388157494	2.1813899288	2.03792	1.3119968307	2.437966	2.3414199483	2.134451	2.173176	2.2901681975	2.13648059	2.4977233903	2.5461388319	2.5157015434	3.113665	2.0930408059
ATP6V0E1	2.005588	2.2575062713	2.472965	2.178856	2.5286593265	2.5261468601	2.543057	2.3362310789	2.547716	2.375263	2.438056	2.201158	2.165853	2.543716	2.2032317932	2.556432	2.4611920386	2.32992509	2.2826166653	2.5113953428	2.105152	2.8130309737	2.292929	2.193591	2.477564	2.5357761301	2.382542	2.3459390966	2.4935388435	2.3825419718	2.485544	2.6752499707	2.2986693876	2.4292855205	2.4697886717	2.5773762895	2.302547	2.2024793558	2.298669	2.3588649917	2.595103	2.366049	2.2836594424	2.590116992	2.2259528418	2.3991844684	2.2518981042	2.716187	2.2752746235
ATP6V1A	-0.02236368	-0.1111121491	0.4117268	0.2602063	0.7317425998	0.6176308176	0.08158399	0.0853898868	0.7357234	-0.156316	0.7376495	0.1756268	0.3385945	0.906635	0.3137613511	0.4721326	0.8106958829	0.5977007263	0.2914454242	0.8677319933	0.3627229	0.1856162228	0.06434625	0.3797353	0.6522377	0.5222638952	0.8919201	0.6159640601	-0.6935988657	0.7014561069	0.863406	0.3417880601	0.077047295	0.5550478313	0.747659986	0.8759367156	0.6667868	0.0273995443	0.2586819	0.1933794899	0.1501718	0.8222318	0.4659605541	1.0045130174	0.5728385539	0.9888902101	-0.243148829	1.091525	0.5565191205
ATP6V1B2	2.078457	2.1895582903	2.400392	2.249741	2.3985287159	2.4478540822	2.063517	1.4725871785	2.42259	1.800414	2.419059	2.151602	2.126871	2.398506	2.0112418144	2.286932	2.4456206203	2.2412625904	2.049894869	2.4987577164	1.849392	1.985697455	1.431911	2.057283	1.739124	1.9580361229	1.804598	2.5077475749	1.9462677072	2.4038344471	2.615586	2.2498221364	2.1369776912	1.8033836557	2.3324195687	1.853178506	2.407969	2.2032965348	2.390225	2.8113062246	2.517646	2.465099	2.0714270678	2.4715662926	2.2580660546	2.3996105386	2.448422214	3.213547	2.4664412069
ATP6V1C1	0.09081445	0.0018990921	0.4249278	0.1432042	0.5009643099	0.7041463951	0.5304001	0.2398825971	0.4958818	0.604046	0.4071771	0.1508842	-0.09594384	-0.02248072	-0.1449537903	-0.1541275	0.0369591385	0.0800236469	0.0802479597	0.3993548652	0.3634029	0.1131952156	-0.3091262	-0.06158108	0.1017293	-0.1768867926	0.1057617	0.1264011398	-0.0902296041	0.3064256861	0.0958577	-0.1703617243	-0.0255802347	0.2141520633	0.0374630617	0.2946951719	0.03448404	-0.263731478	0.1327226	0.2147956866	-0.01113746	-0.07188484	-0.0807041684	0.2548279055	0.1955159105	0.1380500451	-0.2482559682	-0.1998521	0.148394448
ATP6V1D	-0.1754225	-0.0962240066	0.09240189	-0.2839776	0.1529633767	0.1282834844	0.1200438	-0.4758680073	0.2644168	-0.9277558	0.2454269	-0.03770253	-0.2752294	0.2298509	-0.2341490354	0.02103218	0.2080141469	0.0905387393	-0.2116934925	0.3427663421	0.2173297	-0.3931731721	-0.475868	0.05079047	-0.09544962	-0.3742507934	-0.5366135	-0.228283804	-0.4113063478	-0.1320510269	0.002217515	-0.5069832131	-0.0627505979	-0.079603418	-0.363075185	0.0587350092	0.1309351	-0.472843166	0.2190968	-0.166369528	0.02362315	0.01081336	0.1778768659	0.1641867932	0.0270604014	-0.1023591124	-0.7191220987	0.5237905	-0.1133956095
ATP6V1E1	1.730772	1.6864717292	2.111327	1.757332	1.9613266221	1.8221864008	1.846504	1.4789892544	1.939231	0.8818113	2.182668	1.899639	1.90084	2.316743	1.8524724383	2.208103	2.1225029722	2.0598493219	1.8492301249	2.1171171352	1.702536	1.5963662415	1.628187	1.791	1.570139	1.6386434112	2.074288	2.2662031048	1.7001936957	1.7711864041	1.816019	1.7819767051	1.6540519202	1.4460493704	2.1815496589	1.5974342507	2.088837	1.7284210857	2.277234	1.7685917014	2.199951	1.810203	2.0666515013	1.6174203997	2.2270590528	2.0638969124	2.1352918829	2.268083	1.6944075496
ATP6V1E2	-0.1610246	-0.1064636535	0.1209397	-0.09817882	0.2943474649	-0.1094618147	0.1949776	0.331518586	0.4651377	-0.3248857	1.033455	0.1493245	0.3513418	0.6172039	0.2326981387	0.2091372	0.312636296	0.4034413245	-0.0087722519	0.3893864095	0.2860218	0.3213690675	-0.1279997	0.3276614	-0.4864275	-0.2752041675	-0.6116268	0.2899370503	-0.3040119195	-0.2774971097	-0.2515431	-0.0584156823	-0.2502234591	-0.6467594718	-0.4339562649	-0.5402452413	-0.02488693	0.1798982691	-0.0617353	0.1503549327	0.02655782	-0.4717086	0.1318223508	-0.2273525497	0.0559161445	0.0810662694	0.2598607634	-0.01639128	-0.3086338301
ATP6V1G1	0.2355107	0.4857425176	1.259672	-0.001799223	1.2605946529	1.2906892552	1.178034	1.1359329759	1.327889	0.7534137	0.9946563	0.3688756	0.2769133	1.161857	0.5917671494	1.206939	0.9131759722	0.7387443402	0.5693237892	1.1951199085	1.222493	1.337871438	0.7406582	0.6590643	0.4918148	0.9923232282	0.7090035	0.720668972	1.5539095844	0.45297908	0.6624179	-0.0966331036	0.3450510313	0.6471343042	0.2930369528	1.0617057513	0.1162296	0.5016770895	0.889728	0.5898346874	1.079429	0.8109409	0.4942500228	0.8914456892	0.9765473376	0.9345708516	0.7699273499	0.3688756	0.2024792277
ATP7A	0.2045149	0.0906018394	0.5050916	0.2049772	0.4974218106	0.5523919923	0.4086725	0.1901416682	0.5094538	0.01174187	0.5407849	0.3587182	0.1000338	0.468719	0.1910673549	0.400205	0.5866651727	0.6038956783	0.2237269848	0.6076711454	0.6351895	0.7073169422	0.06041991	0.3722577	0.1756549	0.2111509089	0.07733937	0.3400948209	0.3356636052	0.5960278696	0.2154592	-0.001202781	0.3999284941	0.2161768645	0.407483431	0.4202182335	0.3144407	0.1975571645	0.2692498	0.1574395706	-0.2702947	0.08189635	0.2311233692	0.3313024146	-0.0352311956	0.5479700103	-0.4067729048	-0.09229629	0.2532373207
ATP8B2	0.3344324	0.3614456347	0.9084529	0.4899394	0.8363463275	0.9548008584	1.178782	1.2587532821	0.8552879	0.9852809	0.9232042	0.7820811	1.216801	0.9263875	0.946244345	0.9375088	0.9348359157	0.5655271031	0.4012671305	0.8507159389	0.9213075	0.9753901409	1.704233	1.289532	0.9706406	1.0144934832	0.9359946	0.9600724114	1.1021009137	0.9326448316	0.6594147	1.0174841212	1.2161979456	0.9289103227	1.2832024096	0.9326448316	1.290106	1.7106551577	0.2744274	1.1163831099	0.720944	0.7645102	0.7361353865	1.2941056047	1.185377721	0.3599881412	0.9563077408	0.2891006	0.3245873088
ATPAF1	0.1843292	0.1558409078	0.7631693	0.1624109	0.8410300023	0.7735506134	0.7711358	0.79622127	0.71814	0.2606399	0.6757674	0.3651786	0.5275606	0.6827812	0.3746728657	0.7183069	0.8774237508	0.3380903633	0.2968943948	0.7495238442	0.7937224	0.4688164898	0.3862244	1.0726	0.1174503	0.4998030234	0.08070149	0.2924301449	0.612800359	0.4807552641	0.1361319	0.2324948918	0.5105328231	0.6890813846	0.0695645964	0.2665975184	0.04134436	0.6152373269	0.0530795	0.4191264433	0.03531729	0.3466641	-0.2248281201	0.1146618915	0.2035847293	-0.1336108207	0.3404692092	0.2270731	0.1385391709
ATPIF1	1.265942	1.477161848	1.853714	1.173239	1.7781225609	1.7205968971	1.849655	1.8018470524	1.818406	1.669632	1.458357	1.167507	1.211512	1.321231	1.2373016508	1.589521	1.4664298796	1.1213083056	1.2207716966	1.7224328039	1.748962	1.8950946396	1.604747	1.664601	1.481232	1.3974429333	1.385139	1.3350213198	1.6602627823	1.6221297479	1.570201	1.6345410103	1.401458313	1.8493905808	1.5665965102	1.7472444356	1.318405	1.6532101372	1.326489	1.514980602	1.531939	1.389154	1.2237381513	1.1120626826	1.6356311099	1.1996488236	1.6790824899	0.9728686	1.1923397009
ATRX	0.9147382	0.6909948853	0.610584	0.8711456	0.7464088105	0.8294077708	0.7277659	0.9649462495	0.7080361	1.233526	0.4553684	0.661741	0.8035057	0.5524827	0.7347866204	0.7902581	0.6954831727	0.6248846522	1.0089841955	0.3699350612	0.8469842	0.9891131325	0.8865653	0.7058332	1.128179	1.1197611604	1.051875	1.0074129863	0.6566619287	0.9041319967	1.022507	1.064481829	0.9415720121	0.8665018653	0.8684764338	1.0876979863	0.6453259	0.8795028647	0.8388389	0.8372792599	0.4284504	0.9496376	0.7744621897	0.9409796542	0.6757560662	0.6388936098	0.706202159	0.826924	0.9643278845
ATXN1	-0.09003249	0.0447994606	0.3858366	0.06200002	0.9599318886	0.8509267055	0.8804191	0.7856782607	0.8736043	0.9114633	0.3046067	-0.1866762	0.0235897	0.05163442	-0.2253099201	-0.1290197	-0.1715312457	-0.0189507793	-0.25165538	0.2721720477	0.5808547	1.2069870455	0.3149777	0.3945634	0.1086551	-0.1652284898	-0.03101714	-0.2953261738	-1.0059356517	0.4758314115	0.23815	-0.2423094557	0.1343425184	-0.0304467181	0.2782981056	0.3485131442	-0.09484625	-0.1334904745	0.2238035	0.1556357882	-0.2317072	0.1322217	-0.2361454699	-0.0233938465	0.0045263544	0.1473023486	-0.3743237521	0.307574	0.20840749
ATXN10	0.4170758	0.2195907717	0.2452965	0.5950922	0.8493311469	0.7569168661	0.6141597	0.6962765003	0.6217431	0.659289	0.3827374	0.3560696	0.3616819	-0.03407057	0.3880769354	-0.02399993	-0.0988585458	0.2858534566	0.4035793937	0.3947687732	0.4979005	-0.093662486	0.5551591	0.3012116	0.2661621	0.7206883323	0.4943024	0.6360384725	0.8473469204	0.4817608744	0.4794918	0.8373105817	0.7093938057	0.7256372094	0.5845015314	0.3697894139	0.5202053	0.7212555562	0.4831038	0.6096713642	0.6021984	0.6058736	0.6609061252	0.7786917279	0.6216438579	0.1791647319	0.5182619134	0.3166377	0.4384081406
ATXN2	0.2377526	0.4561924927	0.8590306	0.3887605	0.8767206908	0.6751438951	1.111398	0.7015592856	0.8573827	1.072176	1.012679	0.7003375	0.5940855	0.6250851	0.4536064446	1.001746	0.9159725263	1.4536109284	0.4211313124	0.9004147577	0.9044858	1.3035348389	0.5314635	1.137981	0.8424534	0.8611776028	0.8751831	0.8653823688	0.7417279874	0.632722099	0.3078955	0.6819674565	1.0217078395	0.7698585222	1.0714633211	0.7984154901	0.8421036	0.5243436976	0.6471833	0.419912219	0.498742	0.6568905	1.0041104209	0.6198221132	0.7652276944	0.5152083751	0.5648811279	0.6448975	0.1967072031
ATXN7	0.7215357	0.7177879795	0.6335907	0.897017	0.7060263249	0.7441756844	0.7904477	0.3962188673	0.6365423	0.9568907	0.3371979	0.9913321	0.8959427	0.6140167	0.7895826502	0.4603289	0.4026276178	1.0224537471	2.2392929933	0.5195401927	0.6222523	0.9634231312	1.122749	0.7694977	0.57208	0.4134911839	0.3393552	0.7179337917	0.1010391916	0.6757725462	0.6704206	0.5157481047	0.5001780061	0.5569199095	0.4017343025	0.6240989578	0.6138864	0.7159158324	0.3072726	0.5675486346	0.2904683	0.4183189	0.4624273869	0.6244623043	0.6659088051	0.8309246378	0.1208425933	0.5332866	1.1412485913
AUH	-0.08504859	0.1617070824	0.2699067	-0.1576158	0.1538111634	0.0465624717	0.04676894	-0.2693006871	0.1842523	-0.5411917	0.4042033	0.0363656	-0.1448936	0.4582972	0.0917564218	0.2839667	0.441664171	0.2961803174	0.5186481694	0.289827833	0.4050307	0.2870713885	-0.1336704	0.003055424	0.01607818	0.4208370717	-0.1308004	-0.4294088974	0.5332765409	-0.2065869583	-0.2073965	0.0864493114	-0.0203094412	0.3366637769	-0.0555688323	0.2425522246	-0.1099682	-0.1494465253	0.0656968	0.0893198566	0.1494649	0.2414214	-0.1584536785	-0.1128832883	-0.2214253207	0.0695501519	-0.5699475825	-0.8949628	-0.091352315
AUP1	2.017235	2.3676076051	2.392541	2.043177	2.4996603504	2.577928223	2.613078	2.5032528706	2.752961	2.795926	1.886872	1.898364	1.948772	1.998074	1.8181566526	2.026383	2.1326426556	1.8036135626	1.8859447714	2.4589558688	2.361913	2.6007982411	1.995113	2.25746	2.500661	2.6339337685	2.775178	2.487671574	2.8583422984	2.3788029461	2.065127	2.6339337685	2.691768107	2.6072333845	2.4448836036	2.3684733248	2.490378	2.7399620078	2.498117	2.5295169599	2.750858	2.400553	2.4167216058	2.3637056598	2.6018147169	2.3443195646	2.8159354931	2.451079	2.0093748213
AURKAIP1	0.4769489	0.6021497751	1.139572	0.533549	1.1129671494	1.0703057859	1.183938	0.8630580715	0.9527325	0.9208344	0.9670791	0.7631116	0.4560405	1.072022	0.4711972457	0.8399422	0.4465149192	0.5636077907	0.4664724313	0.7787136132	0.915435	1.3866667475	0.9325647	1.01248	0.9703774	1.1939674193	1.155784	0.9130900821	1.002532854	1.1115944083	1.004863	0.9883794347	0.7768248749	0.7813902258	1.1341116393	0.7974577761	0.9949214	0.4419305295	0.9046372	0.8405981235	1.131386	0.9525107	1.1621825485	0.6872058605	0.817405527	1.0013214509	1.1762368464	0.8733373	0.3570142283
AZIN1	0.7948909	0.7566185702	0.9634777	0.7437548	1.481583052	1.6017534336	1.286234	1.3387689233	1.302544	1.37533	0.9430521	0.8283462	0.7898883	0.6910748	0.746466068	0.9582019	0.6941272873	0.9760891748	0.7822981703	1.1554486164	1.359171	1.099580454	0.8288417	1.035791	1.237732	0.8925931838	0.861499	0.8313790211	1.1110508259	1.132864973	1.406877	1.1296896744	1.113258056	0.9106318148	0.9050977685	1.1311800169	0.764169	1.3446803669	1.132865	0.9445412999	1.085608	1.214271	0.9431793765	1.4200356834	0.9071595073	1.3135781381	0.920508042	0.4557685	0.9238505973
B2M	2.299065	2.3315791947	2.607321	2.293832	2.6249015512	2.8936206515	2.655174	2.6862333332	2.416324	2.759774	2.014242	2.235582	2.135735	2.232484	2.1735582325	2.126819	2.0539834264	2.2136947229	2.3002933411	2.1385711804	2.423186	2.6263356344	2.306065	2.145714	2.590118	2.6983573484	2.622021	2.6174796474	2.6567319695	2.458463111	2.543715	2.6516776483	2.3186497155	2.7987237922	2.5593141988	2.6864310607	2.579105	2.5185081164	2.321531	2.1833883751	2.379338	2.579105	1.7303804201	2.4088951761	2.1833883751	2.1774576062	2.2872519021	2.365851	2.3578902499
B3GAT3	0.9421874	1.4999922303	1.166261	0.8391371	1.0794619665	0.8575450177	1.052624	1.0337974309	0.9011863	0.6884771	1.220384	1.331151	0.9334015	1.088756	1.015638816	1.190835	1.3107723234	0.5709731457	0.8332345313	1.1402921021	1.050848	1.1828322149	1.210559	1.064719	1.338794	1.2424907607	1.355559	0.8751965412	1.4576572613	1.1211472067	0.8187948	1.2737591961	1.3834333086	1.0722246778	1.2279858637	1.2344964238	1.224047	1.3035132181	1.145633	1.2235290031	1.11086	0.7629401	1.102647422	0.8865806134	1.1757706123	0.8198902759	1.5775583562	0.9890118	0.8114546538
B4GALT4	-0.02117101	0.0251827947	0.2817829	-0.09387782	0.2070092591	0.2431232985	0.3352662	0.163536184	0.152181	0.04287163	0.2637989	-0.06263581	0.2053762	0.5113344	0.0097798161	0.3004384	0.5014895565	-0.222573432	0.1045566378	0.3446448916	0.8286864	0.0507122734	0.4658907	0.4833835	-0.0005842776	0.3484615623	0.2926178	0.4364158093	0.8615043758	0.1532352269	0.01666764	-0.0101376036	0.4914365821	0.7928484069	0.3605990998	0.3314565627	0.4086722	0.4743428072	0.3632735	0.4210642204	0.405307	0.6197649	0.2899854249	-0.0115261744	0.4547770984	0.172224737	0.5327254516	0.2173891	-0.0430385308
B4GALT5	1.888759	1.9892943469	2.221468	1.634567	2.3257723078	2.2701351907	2.214319	1.4110796283	2.592858	2.029562	2.400165	1.812762	1.880231	2.55964	1.7917299118	1.941669	2.2793811353	1.7006066799	1.9664232599	2.254676469	1.46606	2.2881411095	1.542117	1.530876	2.546379	2.6914309837	2.015205	1.9670866234	1.394083989	2.5012880798	2.617212	1.721258258	1.8359294227	2.3714225056	1.9194108161	2.5045118646	2.251571	1.7178221002	2.326531	2.0175471933	1.706115	2.79942	1.5263269985	2.4895228552	2.3432454285	2.4986645247	2.2171672977	2.852934	2.3170102789
BAG1	1.749165	0.9980655305	0.9148947	1.528771	1.5682408136	1.685220673	1.413205	1.3970931641	1.373155	1.282754	1.76036	1.54465	2.143117	0.8066131	1.342782208	1.327455	1.3606073362	1.5001561515	1.291990502	1.3554469735	0.8803744	0.5953863071	1.343912	1.453025	1.818365	1.6094240491	1.777927	1.7986088327	0.7649627623	1.6524137067	1.781333	1.7438645562	2.040383469	1.4074192765	1.9289880887	1.7009270552	2.300429	2.2708325878	2.022383	1.7800975326	1.608576	1.902	2.3658270309	2.1166965553	1.5313533552	1.6711905142	1.6897730576	0.9932711	1.7605412762
BAG5	0.4330027	0.2693822904	0.8083586	0.4596874	0.7591336306	0.6563383844	0.7065451	0.9725642468	0.8660813	0.4841242	0.89382	0.5238364	0.4507385	1.026028	0.5460690558	0.9275624	0.7864089632	0.6998993959	0.5434273131	0.8520800714	0.8672897	0.6913486586	0.7455593	0.8334932	0.6397421	0.5390947815	0.595414	0.6801478185	0.5619186361	0.7475372263	0.7243068	0.5125832306	0.5877923502	0.5692205133	0.4663733919	0.4990595339	0.6079458	0.5713733116	0.4092992	0.6528598523	0.7221352	0.6834632	0.3357679003	0.7528509604	0.6031909972	0.2938617883	0.438896161	0.9038314	0.4686844273
BAIAP3	0.7734625	0.7725743719	-0.001552436	0.5482857	-0.0745518115	0.1418200457	-0.8577326	0.0429207902	-0.2274803	0.4456455	-0.8763519	0.40271	0.223274	0.09488542	0.1018311108	-0.2357299	0.1564018473	0.3179482731	0.7946555362	0.196424373	0.2328608	0.2134962612	0.5701382	0.4610092	0.2539381	0.4072203234	0.06536975	0.4534972892	0.219215697	0.3435736462	-0.2535849	-0.3928430544	0.4856872475	0.0622161099	-0.1306825178	0.2179936716	0.1221657	-0.0713914802	0.01492401	0.2997357909	0.07849176	0.579368	0.2602180497	-0.4508794409	0.3529664804	0.1653591894	-0.0753939613	0.3487564	0.4384534787
BAK1	0.3934911	0.0455866647	0.9216502	0.1281793	1.4711325439	1.1242986712	1.36665	0.96032823	0.5955048	1.265295	0.6237452	0.1103651	0.4738513	-0.08538	-0.0050370001	0.2565675	0.787598658	-0.0507993574	0.144928085	-0.1341489822	0.8953255	1.0453589147	0.1443141	1.033348	1.411051	1.3220651807	1.508314	0.7954086451	1.0973264472	0.9660215791	0.4620156	1.2541900933	1.092127938	1.2024748922	0.7675497477	0.937953059	1.083856	0.5436521382	0.8418183	0.6698213241	0.8986182	1.344212	1.0498721246	1.0470136452	1.0752564733	1.1831342643	1.4068091385	0.6263337	0.1283981878
BANF1	1.554749	2.3751765631	2.388661	1.363669	1.7254224207	1.5966021808	1.634586	1.5829515684	1.718019	1.048122	2.220616	2.211696	1.524002	2.218647	2.1997291534	2.039424	2.2907845798	1.046558179	1.413546962	2.753744393	2.054861	1.5116986333	1.938989	1.836558	1.80816	2.0463860217	1.955812	1.7220183426	1.8882548525	1.744076352	1.056333	1.593446039	1.8930382086	1.433211571	2.068932607	1.118653686	2.04842	1.8513773936	1.074246	1.6218253667	1.872966	1.213562	2.255439461	2.0317760569	2.2592099816	1.4106934439	1.7114460713	2.086653	1.27880629
BANP	1.163336	1.6951617716	1.167736	1.332195	1.3025730004	0.9485973928	1.051412	0.6548844147	1.099003	1.506537	1.421769	1.118839	1.317106	1.258502	1.6446787831	1.616102	1.232294057	1.4358407707	1.4930675675	1.3107306355	1.09964	1.2749400593	1.150247	1.422677	1.497054	1.455929698	1.280367	1.73207736	0.9491654054	1.27619839	1.168099	0.7192151824	1.0692691667	1.086916132	1.5860499472	1.1277232236	1.633882	1.1390398464	1.216764	1.4684924007	1.340916	1.137819	1.4292705796	0.9534121988	1.3716782136	1.7134322777	1.2124316542	1.087294	1.2874092903
BASP1	1.193601	2.0453188721	0.9940952	1.499876	1.3806539076	1.0623702189	1.613588	0.3155887274	1.776177	1.364689	2.014937	1.635429	1.178266	1.464721	0.9874075898	1.245543	1.2136614127	1.3067942358	1.3945344221	1.7096647839	0.6083803	1.5321666491	0.4556133	0.9584942	1.662871	1.3867923516	1.291971	1.5865845419	0.3440450836	1.7565566133	1.86098	1.4321612946	0.8434095831	0.6829586631	1.9465114729	1.124634056	1.921424	0.9957256063	1.534539	1.6811434192	1.392505	1.446826	1.2959338228	1.3558938603	1.4511836399	1.7944058596	1.0716530135	2.41152	2.4917907114
BAX	0.6937412	1.1025063864	0.7864831	0.6846693	0.8760037578	0.43597441	0.6550304	0.9890380469	0.8137615	0.4170404	0.7829086	0.539782	0.7898791	1.013055	0.9154506996	1.165341	1.0906736008	0.5603850913	0.732682651	0.9642575474	0.851469	0.9148850672	0.6370167	0.925584	0.8722344	1.012252762	1.119105	0.8143986141	0.9382105864	1.0903364472	0.6988273	0.7266402061	0.9555589	0.7796496225	1.0320751776	0.51578253	0.933981	0.8238699127	0.856979	0.7884872089	1.178661	0.6256104	1.075920426	1.0183171858	0.8036677216	1.0856551635	1.4555187823	0.9989825	0.7394309752
BAZ1A	1.601478	1.2339773337	1.976009	1.43177	1.8671813371	1.2348527735	1.623295	1.6033435617	1.989356	1.544949	2.063904	1.389233	1.519794	1.789312	1.5668140232	1.633939	2.0167418637	1.5612877935	1.489231387	1.9607683751	1.702032	1.4741517747	1.633174	1.739786	2.038765	2.0166518501	1.839602	1.8755337609	1.626015323	1.9486163563	1.91733	1.8619657601	1.5399766251	2.2669328736	1.7544252455	2.2885532506	1.550443	1.3866894771	1.455268	1.6721512426	1.415702	1.993561	1.2009676285	1.4348219674	1.6344120453	1.5869513352	1.3403879745	2.165041	1.786346883
BAZ2B	1.174842	1.0242489407	2.044761	1.111106	2.005347165	1.6537203257	1.721928	1.6701790518	1.952922	2.02685	1.818416	1.542894	1.301596	1.609577	1.7380903886	2.075645	2.8318781348	1.7297538822	1.455114194	2.1569573588	1.540772	1.9292647674	1.489274	1.684844	1.633249	1.5034304237	1.273258	2.0733441046	1.6925998552	1.9614109973	1.896318	1.3731481326	0.7671410375	1.3276438499	1.9652334389	1.8695548578	1.059572	0.9209331104	2.069254	1.9707559264	2.050958	2.101549	1.4688759801	1.5829067644	1.7346485888	2.2889655799	1.6692602044	1.501366	2.0067247651
BBS2	0.8509249	1.0452851117	1.123127	0.8215936	1.3522775712	1.499848919	1.401562	1.4775344038	1.35766	0.8816195	1.360711	0.8028604	0.9816242	1.2807	0.8935516319	1.202686	1.6321833954	1.2227989348	0.9521104595	1.7550541437	1.560037	1.6292692056	1.912776	1.803807	1.79523	1.6887000438	1.161463	1.6460472677	1.358424532	1.1083734842	0.9811288	1.5517546717	1.6601675156	1.8416587816	1.6740154892	1.654870934	1.794332	1.9792084283	1.353728	0.7657020855	1.235675	1.162491	1.5003576989	0.947658552	1.5801469455	1.0792018296	1.5272615284	1.097018	0.7540843419
BBX	-0.05228342	-0.1688635731	0.2841341	0.03713489	0.4422965557	0.0664859286	0.514578	0.2880272598	0.3608731	0.2949661	0.5810462	0.07577889	0.08658262	-0.163788	-0.1172714168	-0.2247529	0.3955243174	0.2215630507	-0.1585456659	0.4316160543	0.293556	0.3080454015	-0.04039095	0.5336771	0.5840708	0.0899980291	0.2784803	0.6193826374	-0.2264809269	0.307387132	0.4141982	0.2411443789	0.3487792647	0.2143299831	0.3062214163	0.4504838282	0.1733335	0.4500291535	-0.04561048	0.1068828677	-0.407642	0.1955254	0.0470928888	0.3838192429	0.298961794	0.0524245037	0.1215675392	0.5410017	-0.0901505968
BCAP31	1.423611	1.9316655744	2.002465	1.551924	2.0321746123	1.8953987093	1.909799	1.6481071181	2.251062	1.349851	1.991112	1.562836	1.746458	1.743418	1.5007338311	1.776483	2.0108205708	1.5222610407	1.4358854081	2.1488054986	1.864727	1.5471838862	1.713159	2.136135	1.769125	1.8660494933	2.01054	1.8108540657	1.5995657757	2.2087097194	1.853249	1.8182284705	1.9461693144	1.8397080075	1.9302545245	1.6878239212	1.79686	1.9764970031	1.853249	2.1592823049	2.071602	1.97076	1.9943371888	2.0553597662	2.2005154011	1.9501183732	2.0113489975	2.205502	1.5659591967
BCAS2	1.015328	0.8397814638	0.9181084	0.9988122	1.7570939148	1.858130664	1.662174	1.6099801078	1.624459	1.552519	0.6425508	0.8233086	0.9244426	0.7207949	0.8425416298	0.7537224	0.6702478085	0.9096211641	0.9676590188	0.7481451562	1.096924	1.0809971243	0.951349	0.7321566	0.946523	1.1485954122	0.7619	0.8443209607	1.726000074	1.0935951388	1.031129	1.4800447965	1.0514536836	1.5793992005	0.9468687647	0.9653914174	1.055797	1.3761851844	1.189129	1.0496988236	1.434571	1.492869	0.9923194074	1.2917906346	1.0040805344	0.7092462494	0.6840178552	0.9168312	1.0054257844
BCCIP	0.1201663	0.5515405658	0.6354006	0.1045708	0.4186016396	0.3664478835	0.4391689	0.4869526334	0.4306147	0.140655	0.6097803	0.3416329	0.04196139	0.6676274	0.2667933091	0.7473387	0.5743524964	0.8281574862	0.219970785	0.6593402074	0.5483468	0.3864370005	0.2732576	0.5432457	0.4578962	0.5358312464	0.3865629	0.4161269568	0.889103582	0.0116382219	0.04963422	0.2862286944	0.4644212071	0.5837956627	0.0677624575	0.5354118222	0.1261107	0.2775041319	0.1530518	0.1234166013	0.5895656	0.3802862	0.3178961741	0.2465579134	0.4165672601	0.0737511875	0.1502334017	0.01875254	0.0687111099
BCKDHA	-0.07155354	-0.3070003456	0.5446852	0.07211393	0.2803994479	-0.6261123551	-0.2395257	-0.1773092099	0.1110371	-0.8193637	0.5214592	0.05764384	0.1665295	0.5040121	0.1262458371	0.3505865	0.5643936661	0.8455254084	0.0625733959	0.2994003389	-0.003070024	-0.4089631917	-0.2685961	0.4033937	0.4286108	0.0862358849	0.590543	0.3908573743	0.4376776364	0.2661324841	0.2984936	0.3245431253	-0.0051041359	-0.0441920237	0.092298393	-0.0560110083	0.3034024	-0.1443229194	0.4152125	0.4634622763	0.4992128	0.2875624	0.6845463772	0.0368362163	0.5454697736	0.6413691073	0.9228534313	0.08075831	-0.6783197518
BCKDK	0.09396558	0.0840446072	0.7593341	0.2850274	0.5968896337	0.424259358	0.3545623	-0.3390193416	0.4394757	-0.318235	0.560226	0.1215787	0.2507919	0.9600946	0.1337821528	0.8289644	0.8605437065	1.1603634371	0.240201466	0.4872933156	0.263882	0.425055515	-0.2704251	0.6401581	0.223172	0.4947920536	0.7082444	0.3233298394	-0.1096481524	0.4627285783	0.1092461	0.0091133163	0.0226986081	-0.4047774966	0.2885441284	-0.1133084234	0.2444874	-0.2812495635	0.4941011	0.4125870259	0.3805102	0.3298905	0.4961472237	0.4332492646	0.2922959571	0.8573638323	0.9679237407	0.7130693	-0.065253535
BCL11A	0.1820397	-0.0840855146	0.7422544	0.1232988	0.8859284361	0.2577058323	0.6106606	0.8520540075	0.8666605	0.3494457	0.3306651	0.1676594	-0.01386265	0.314056	0.0788255849	0.2386347	0.2582718911	0.1990255753	0.1463556295	0.6257988051	0.6214804	0.2230147352	0.9335214	0.7179323	0.4461044	0.3480735155	0.2713967	0.5050974857	-0.0431181234	0.4179333115	0.3610189	0.5540604086	0.7873174988	0.5685343144	0.3146864641	0.7714969355	0.5527215	1.0668930378	0.2778403	0.7012569269	0.2770022	0.2054988	0.3941510342	1.4152810839	0.6883041635	-0.046860702	0.5624034203	0.2226972	0.1415625322
BCL11B	0.2179544	0.3587734433	0.772297	0.3076438	0.5346093337	0.4737346209	0.4925304	0.7628289899	0.6638799	0.6370069	0.8702374	0.3872167	1.181081	0.6469555	0.6050725345	0.7880237	0.7224836914	0.9207562902	0.3066308951	0.812744628	0.9319696	0.8741393373	1.390717	1.119697	0.323516	0.59350116	0.6810257	0.5632817118	0.4271212224	0.6541808423	0.4667941	0.6845814476	0.7614318891	0.3887716706	0.6316771972	0.3036040712	0.7889428	0.9150913231	0.04658406	0.4066580608	0.008547516	0.4122995	0.4297414147	0.6655483862	0.3419084266	0.1775332836	0.5239278845	0.5453366	0.1575357888
BCL2A1	1.841838	1.7098772884	1.099434	1.811323	2.8815555142	3.4766817885	3.103711	2.5496253753	2.890569	3.204692	1.09373	1.350963	1.472036	1.50071	1.6449001918	1.386427	1.3346799456	1.4409210379	1.6295334375	1.3118816473	1.897074	2.3391284109	1.676784	1.475574	1.463393	2.0533954983	1.471069	1.0243779281	2.8685772331	1.4241374484	1.762006	1.4755491547	0.4257700327	1.9680938415	1.0157575748	2.3811333138	0.05128192	0.8193064724	2.294596	1.1983988797	1.299987	1.702052	1.3239496294	1.4661074071	1.4298783282	1.6224993416	0.1040181179	1.514368	1.932542429
BCL6	1.4871	1.5782482211	1.91115	1.425497	1.7058450888	1.1714527655	1.010612	1.0816505986	1.768223	2.07926	1.948928	1.303502	1.18205	1.302199	1.2299352976	1.557064	1.699301064	1.5061658531	1.4732023166	1.7912536436	1.37416	1.9567333693	1.240284	1.098043	2.070081	2.0975901158	1.67431	1.6932357298	1.6474790677	1.7724577334	1.86909	1.9250428884	0.8387520043	1.8519460973	1.6611670817	2.1939260295	1.765131	1.1772973774	2.039839	1.8706275397	1.501895	1.66838	0.9111705362	1.245417007	1.8080240544	2.3157190113	0.886910079	1.730099	2.104178968
BCL7B	0.80651	1.5367108014	1.29753	0.7120775	1.2272239552	1.3047729841	1.282866	1.2933242713	1.132084	0.953751	1.296836	0.9373071	0.7822735	1.350338	0.8756099006	1.293775	1.1927642675	0.8425297196	1.0057818564	1.2384276006	1.356808	1.3996160783	0.8844361	1.038817	0.3685186	0.8198949852	0.6366666	0.7049187121	1.2981072693	1.2360822197	1.009098	1.0254776218	1.1587560474	0.8713183451	1.1060412463	0.7594268319	0.9010999	1.3799570281	0.8941873	1.179948782	1.365544	1.052329	0.8790957311	0.9878297438	0.6324125767	0.733403797	1.000002782	0.836496	0.7250304975
BCLAF1	0.4273297	0.4229153616	1.165748	0.4244201	1.1723338897	1.0968015199	0.9472724	1.0443398153	1.054515	0.4975649	1.050384	0.4607344	0.5374156	0.7889423	0.4638410516	0.6873778	1.0080818932	0.6242241252	0.3522720709	1.2373687016	1.417028	0.6824246326	0.5349949	1.054392	0.9683618	0.8904150871	0.7420502	0.8216493578	0.9525252546	0.9279377032	0.8184353	0.7747250969	0.8431683952	0.9506622191	0.7546819198	0.9411807373	0.3461992	0.8168114213	0.4645984	0.7707723686	0.517552	0.7007768	0.2778759393	0.8621458108	0.6687488185	0.6226512068	0.7798943669	0.8401926	0.5129898056
BCR	0.2580142	0.825754209	0.2285956	0.1766562	0.2476845339	-0.1885588268	0.03696513	0.194676018	0.009054613	-0.145421	0.3117993	0.1687766	0.3186404	-0.1792867	0.5468602527	0.1351515	0.3699388225	0.1770843248	0.2056126376	0.347462213	0.5113668	-0.0024621583	0.0708878	0.1327494	0.09144443	0.2534855837	0.2931329	0.3070489355	-0.0342566549	0.2727060373	0.1138157	0.3107520771	0.1494643246	0.1474888019	0.2816648713	-0.0688159023	0.4945042	0.0130573734	0.1487454	0.1708480688	-0.06024734	0.1599425	0.7694251251	0.1002562079	0.3019439867	0.0167724664	0.5287180779	0.01700535	0.1695838194
BCS1L	0.2795563	1.0235419822	0.5368661	0.341135	0.4857870647	0.3048151388	0.5827479	0.8665754699	0.6741317	0.5833934	0.8431883	0.8294711	0.4972469	0.5864436	0.2480175886	0.8078322	0.8779219515	0.9131322365	0.3810545749	0.9029330075	0.824636	0.4270202179	1.274026	0.8581667	0.448121	0.3962953582	0.3659824	0.2723292749	0.7080339483	0.4453878132	0.1306039	0.3711031403	0.5447788258	0.3632418735	0.3100739838	0.3092705244	0.7090716	0.660554493	0.5164047	0.3352149827	0.5137914	0.2532161	0.5204387211	0.1446858041	0.6299532848	0.0380275928	0.8786115127	0.5332212	0.154618138
BECN1	0.0548472	0.2503222264	0.3924441	0.07814021	0.5716581089	0.5437397618	0.4603491	0.2012708285	0.4717632	-0.03106026	0.5177664	0.3673651	0.0829437	0.4000243	0.0987423312	0.1840901	0.3791445526	0.1939766342	0.0056933401	0.506419481	0.5183424	0.6156193443	0.0505775	0.706213	0.1728083	-0.09682184	-0.1162977	0.0150301504	-0.2782568844	0.235016678	0.3857845	0.3183446849	-0.1812464025	0.2267075698	-0.0386691472	0.1623855705	0.1614813	-0.0679624467	-0.1190619	-0.0588407343	0.2870519	0.3087943	-0.0462201241	0.1568797854	0.116704253	0.2748883629	-0.2977966499	0.7261844	0.0655888191
BET1	0.5781594	0.6557472731	1.311631	0.4576759	1.0959677393	1.1034732955	1.014934	1.3163246233	1.25739	0.4402333	1.027495	0.8751407	0.377997	1.202422	0.714833758	1.182559	0.9397858349	1.3013439659	0.5845595542	1.3135600868	1.163407	1.0427050798	0.6926293	0.5381922	0.5757554	0.8706801291	0.9359767	0.9611620301	1.0218358122	0.6397516478	0.8094805	0.7169156703	0.575497423	0.8647343197	0.8408043231	0.9068144019	0.7811968	1.0080250942	0.7460542	0.852873219	1.143373	0.8512046	0.8644711767	0.9341605253	0.9621621029	0.5331992444	1.1522191487	0.08631129	0.4407737958
BFAR	-0.008646212	0.4605246881	0.3491537	-0.005784202	0.4992368565	0.5371906289	0.7044544	0.2407814999	0.556294	0.5393356	0.3968702	0.1516917	-0.07271932	0.4945032	0.0029585599	0.2388073	0.4286869564	0.6463791309	0.0176038548	0.6615048027	0.5289787	0.663612211	-0.01611382	0.3595004	0.5837084	0.6464182956	0.4314311	0.7006422656	0.8125361331	0.5671669879	0.352834	0.9739093277	0.7179721503	0.7041646761	0.3891509217	0.6539562392	0.6371722	0.8580052766	0.2082908	0.4217483959	0.7506248	0.7239975	0.3579810493	0.5557633099	0.2232012653	0.0417340289	0.2516313589	-0.101686	-0.2064343812
BICD2	-0.2673032	-0.1764663312	0.4205388	-0.02231476	0.216910863	0.0475748673	0.2267133	0.2049671997	-0.03054065	0.4906411	0.2794211	-0.03118166	-0.1740769	0.1420067	-0.1951242138	0.01557952	0.3083044405	-0.1344585041	-0.1280531242	-0.0474357013	0.3280185	0.6040736151	0.156336	0.2659866	0.3411456	0.3111718485	0.1607655	0.474113251	-0.4062175279	0.4692852111	0.4180735	0.2223099635	0.0793726686	-0.2559884797	0.2174007255	0.108103945	-0.09681072	-0.2777669372	0.2493095	0.1633559046	0.02111986	0.4377455	0.1487961985	0.2177222508	0.2185958699	0.3980382694	0.0857013442	0.08548478	0.0224948764
BID	1.219703	1.1746764081	1.482134	1.280284	1.5897672869	1.7420562468	1.428957	1.3494630695	1.516773	1.366246	1.406211	1.146137	1.104475	1.346154	1.1348542575	1.553074	1.1495303139	1.8508902525	1.3315763254	1.5342629924	1.249604	1.7177453841	1.001927	0.9745427	1.547568	1.6288269716	1.551282	1.397023905	1.358975862	1.4839039641	1.673213	1.3366734459	1.2137029157	1.7921018451	1.4490967091	1.7402270753	1.46949	0.7335980243	1.460481	1.7442509863	1.846917	1.45361	1.3767993194	1.3678927656	1.4829430719	1.8785071599	1.5050043878	1.507825	1.3780506306
BIN1	0.8633258	1.8223085738	1.52517	0.9547685	1.5537447039	1.5882084497	1.668896	1.4224706603	1.254433	1.101481	1.732865	1.528054	1.681459	1.223987	2.0212540961	1.790957	1.5447974042	1.4595817556	1.0809412208	1.6742238097	1.554009	1.4413715896	1.443355	2.145391	1.288891	1.2727816718	1.332626	1.0611312293	1.7749752537	1.1829746047	1.132638	1.5176367835	1.7569484648	1.3484646004	1.8153362182	0.8428992793	1.422118	1.9332506691	0.9103132	1.0746254543	1.21721	1.259875	1.3230099153	1.3586148264	1.2840983435	0.7661789562	1.7837115424	1.522656	0.6289087838
BIN2	2.288747	2.2773928851	2.426393	2.319001	3.1043355717	3.1603088498	3.145299	2.9952615627	2.884658	3.167785	2.08491	1.923775	2.220897	2.06387	2.1114573877	1.881448	1.994302203	2.0083919485	2.131485688	1.9451118829	2.591961	2.8112289925	2.37173	2.696292	2.955186	2.8345203544	3.03902	2.917878999	3.1105629983	2.4524808901	2.485854	2.5285234993	2.5436668679	2.9792428502	2.6330712573	2.8024101984	2.692347	2.5080867558	2.63864	2.4104029052	2.692347	2.447075	3.0256021903	2.1063478378	2.8081059404	2.891092858	2.9551856035	2.132327	2.3332950715
BIRC2	0.7206299	0.5879284364	1.391009	0.6224543	1.476748589	1.5558282271	1.542141	1.2403986432	1.710221	1.426811	0.8005811	0.5103199	0.5070238	1.025087	0.8122468512	1.244202	1.237795667	0.9621492173	0.5809865715	1.5582111469	1.47582	1.3739059771	1.038266	0.5930883	0.7717239	0.7339884073	0.5686437	1.111523758	1.4595902199	0.8536973639	1.021676	0.8600583518	0.9970444553	1.1372477874	1.2780262685	1.4037876561	1.200192	1.4398932118	1.531148	1.2327701575	1.180997	1.03569	0.7850531063	0.9070808227	1.1997108916	0.8699170901	1.0654474602	0.8536208	1.3243195404
BIRC3	-0.1310445	-0.1748879823	0.7488279	-0.1610201	1.0148815412	0.8425046129	0.8474627	1.2014321548	0.9426078	1.175709	0.6450879	-0.0197788	-0.1081241	0.0548744	0.0113120204	0.6309991	1.1117892392	0.2251314296	-0.134664334	0.6610888322	0.9007794	0.5604827151	1.079358	0.8051758	0.3267354	0.6809077358	0.4578789	1.1292505916	1.3605307512	0.6644462786	0.7002338	0.9786070854	1.0864097657	1.0604382695	0.3985142205	0.8765372463	0.8338825	1.2223528207	0.3880052	0.7315616594	1.103783	1.08472	-0.1233350193	0.695414176	0.3831788829	0.2146508531	0.9607833748	0.0332061	-0.0875800581
BIRC6	1.413379	1.3323903082	1.706802	1.483666	1.8525026326	1.7089609116	1.854075	1.7341604376	1.768045	1.786458	1.658801	1.469079	1.328495	1.444624	1.4680786472	1.378411	1.7093513669	1.5183145149	1.4427574586	1.7990293731	1.788481	1.8854642113	1.387552	1.831339	1.663669	1.7901942543	1.856345	1.782424223	1.6383949519	1.6704938619	1.678429	1.8202979692	1.9466439299	1.7568877416	1.7111072065	1.9668547835	1.911695	2.0526498165	1.48977	1.9539622126	1.402022	1.660887	1.7767668513	2.0374400728	1.6967463199	1.6145311064	1.7007470837	1.406965	1.5380979153
BLCAP	2.283796	2.2010666283	2.650388	2.161594	2.6887170154	2.3865270822	2.68776	2.663714572	2.54771	2.173898	2.953197	2.748526	2.246354	2.716964	2.3238014866	2.826516	2.8411982341	2.7967167017	2.2272359312	2.6153203432	2.600964	2.3974781302	2.378955	2.738055	2.971301	2.8777158179	2.900711	2.9329089604	2.8045123782	2.7479389282	2.677068	2.8299652101	2.9514131894	2.9154131659	2.6476305252	2.8574925412	2.751863	2.9378767118	2.547893	2.8299652101	2.717837	2.747939	2.6543578363	2.7809362897	2.8824361047	2.6159150117	2.637951378	2.073473	2.1890572543
BLM	0.08821782	0.7422639042	0.7585834	0.2600833	0.3790839913	0.4612173578	0.5796578	0.4180423136	0.3608022	-0.1375033	0.3965034	-0.1642256	-0.1880736	-0.5388982	0.1317801526	-0.2740691	0.7585834382	0.649031812	0.0601182963	0.3605433284	-0.06214254	0.0801363888	0.2397845	0.2055819	0.4624369	-0.0819685355	0.1748077	-0.1205525034	0.4379440882	0.0947528113	0.5707839	0.0312830632	0.0852465631	0.0357553688	0.2153209372	0.156705415	0.3673494	0.3729653123	0.3562878	0.8339044894	1.000985	0.4203294	0.1873376876	0.1800931089	0.4991160934	0.2323036321	0.0100585183	0.555119	0.0626829499
BLMH	-0.1331513	0.0674668701	0.1338923	-0.006465507	0.7656423694	0.3201680341	0.56115	0.4122382023	0.5331842	0.6214345	0.2199381	-0.1822852	-0.1978641	0.1290517	-0.2188246138	0.2957565	0.1928916575	0.1442554249	-0.3565517481	0.2409135954	0.3320719	0.1590348994	0.154852	0.4542129	0.432721	0.0429284226	0.5177354	0.2739898566	0.4269626955	0.0754642092	0.2126753	0.1361080424	0.6513764525	0.4578091477	0.3460863437	0.5194349268	0.3995408	0.5859346217	0.3332267	0.595910843	0.2295232	0.6366013	0.299516598	0.1036092319	0.131050417	-0.2045842166	-0.0677594212	0.1142149	-0.0615908615
BLNK	0.6154322	0.2491685555	0.05678529	0.6052448	1.9543805714	1.2033923196	1.530119	1.8977109506	1.939807	1.348001	-0.2043457	0.8018805	0.3394173	0.4548569	0.3696659711	0.2110831	0.1699910114	0.1780914554	0.5800537916	0.329900245	0.3725945	-0.460756264	0.6740365	0.1963238	1.220543	1.1198109829	0.996821	1.0599583423	0.8989158536	0.7633582926	1.052594	1.4277220507	1.7769344418	1.1243947845	0.5075327928	1.4346036321	1.1625	1.7387891839	1.130957	1.2547430548	1.111289	0.8838832	0.8737361068	1.9937731818	1.3146613098	0.3938371211	0.8783583756	0.747634	0.6223838644
BLOC1S1	1.885974	2.675369117	2.338106	1.770275	2.4286789121	2.5309634594	2.490498	2.0859746346	2.104541	1.897646	2.03948	1.828221	1.476413	1.848685	1.8153666276	1.624986	1.8632787202	0.8238018842	1.9134119884	2.1418339391	1.676523	2.0896515305	1.434343	1.422093	2.430539	2.3999778753	2.460614	1.8072685329	2.8051230224	2.2481315655	2.112839	2.5232182652	2.0419477792	2.2983584651	2.3999778753	2.1574611226	2.063748	2.1687356117	2.446771	1.9960376953	2.674425	2.240537	2.453813813	2.5121075804	2.0933510741	2.5504716951	2.4685728944	2.508944	1.8709545114
BLOC1S2	1.661911	1.5698985536	1.702965	1.751579	1.4242910493	1.7078503733	1.146348	1.3458894569	1.208476	1.560041	1.403294	1.911974	1.877985	1.783635	1.7246259657	1.660704	1.8337039418	1.8140204423	1.9310434781	1.723664895	1.27279	1.5447151829	1.944197	1.372837	1.513407	1.5924768332	0.9966606	1.7601000948	2.3742790385	1.6237780425	1.733183	1.7223347487	1.3340166533	1.6177205824	1.5798113848	1.7808693526	1.399962	1.6547030518	1.357101	1.8420540859	1.956699	1.510395	1.4080035364	1.9247934607	1.6631970604	1.7154619805	1.7432456595	1.30233	1.7773362024
BLVRA	1.127744	1.1374108037	2.07449	1.036497	1.7647111749	1.1644862291	1.417478	1.0197108763	1.68771	1.003134	0.9086067	0.8366103	0.921685	0.7686962	0.790919542	0.8958771	1.3937785443	0.7929102863	0.8508874638	1.3216892784	1.237338	1.014416205	0.6062509	1.254437	0.9723974	1.0467727386	0.9666947	1.1691303715	1.4102410118	1.2503555693	1.315982	1.423266298	1.1983082994	1.4989496214	0.8471252689	1.0757828972	0.7701702	0.7343258734	1.153386	0.9960377544	1.926896	1.270736	1.3582270728	0.901539484	1.2730403185	1.345129316	1.1417760472	1.588741	0.6575427609
BLVRB	3.001537	1.4648609325	2.122256	2.117979	3.144307258	3.7036486247	2.96277	3.0856123056	2.369828	3.149108	1.591322	1.421847	1.855468	1.464861	1.7166266622	1.003592	1.3548957015	1.3329686653	1.5455876404	1.2810777523	2.212114	1.4303253943	3.271341	2.059687	3.096206	2.9166315709	2.717058	2.6470615972	1.9385894042	3.0170301681	3.367006	3.1154161963	3.3275688944	2.8792724111	3.5499779135	2.8206187754	3.676879	3.4488134092	3.427337	2.6569983797	3.01703	3.085614	3.1799887987	3.0249420058	2.7237988165	3.1629308153	2.6569983797	2.589547	2.3640273035
BNIP2	0.9846201	1.2903536415	1.54886	0.6103498	1.7205861512	1.7135955112	1.668862	1.2516060793	1.906327	1.080455	1.721353	1.208821	0.9029772	1.750968	1.3749334913	1.792502	1.8062787812	1.4243704376	1.3645499629	1.8977933262	1.604815	1.6997702628	1.090576	0.9477876	1.566144	1.3745192404	1.426725	1.5064793954	1.5553811224	1.6200411092	1.591758	1.5177839055	1.3390955396	1.6105038329	1.2695161202	1.8111113417	1.158014	1.2829965723	1.624398	1.7418489666	1.744848	1.599644	1.595752103	1.6491695821	1.2840495226	1.6662756044	1.5038598973	1.031686	1.4493886207
BNIP3L	2.233967	1.537024341	1.916884	2.338462	3.0022226142	3.1476746093	2.9564	2.9748137568	2.896641	3.125691	1.540828	1.520828	1.683268	1.295923	1.7174963533	1.476299	1.5261931304	1.4027119761	1.6788530197	1.5261931304	2.083196	2.1139398536	2.366802	1.901772	2.317121	2.2124958428	2.139465	2.2489131727	1.8022496244	2.2430255588	3.0208	2.3889098918	2.7109932179	2.4262833302	2.763601008	2.4585773451	3.360696	3.2031386923	3.320143	2.2124958428	2.207132	2.920877	2.9147175397	2.5462462016	1.9813448891	2.52191377	1.7571250698	1.960598	2.508718071
BOLA2	0.4783025	1.0459093091	0.7931732	0.4304514	1.2028801074	1.0959601872	1.271643	1.1426249275	1.019053	1.101324	0.7823789	0.3244682	0.4108761	0.5924558	0.4609018582	0.8777642	0.4357529412	0.2638115747	0.296392056	0.7248540937	0.9244152	0.9913991677	1.08818	0.7081307	0.6610987	0.7925868146	1.008072	0.4817841441	0.9324367585	0.7079853433	0.9759428	1.4090623774	1.1598080557	0.7448852434	1.2358125112	1.3408696947	1.266532	1.2706876031	0.6154591	0.5667048403	0.7286425	1.047713	0.8200256363	1.1356645571	0.7155565096	0.6824795487	1.0112089021	0.4647959	0.2967342359
BOLA3	-0.03051588	0.7489451327	0.6123415	0.0002473173	0.3599789668	0.4731280477	0.5079152	0.4616968526	0.4023325	0.2130748	0.5813074	0.1429101	0.05284502	0.5977253	1.2312972208	0.9982645	0.7346186269	0.0021232122	0.2508366505	0.6101592467	0.4383444	0.6471671196	0.7940763	0.5363126	0.4514001	0.4259626435	0.5071331	0.1412100569	1.0061104157	0.1359957417	-0.2525256	0.4432750263	0.5091947179	0.2471765397	0.3135441512	0.0090652388	0.3509966	0.4251575443	0.1251076	0.304073451	0.5938374	0.2162683	0.3372200262	0.4900066795	0.2524881432	-0.1300220923	0.3383444971	0.1406767	0.0773228801
BPGM	3.527616	0.876889754	0.7669036	3.771931	0.0630038135	1.0376644334	0.5384056	0.4291775247	-0.06446229	1.518461	1.584081	1.683674	1.267005	0.6438848	0.7383691803	0.7383692	1.2126315515	2.5344545244	0.9278271201	1.0032634642	1.155792	0.6494760512	1.054195	0.1312402	1.209502	0.7442957677	0.6142	0.3904171822	0.3419177646	0.7787984846	2.288012	0.8930216114	2.0172736484	1.7411308162	1.7130317652	1.7299897835	2.673805	2.5798387612	2.800107	0.98546158	0.7498806	2.34998	2.0466973262	1.7920307227	0.8225118979	1.3082573941	0.0485665985	2.316447	3.0874375075
BRAP	0.5780502	0.3688009375	-0.148796	0.7237906	0.6765090895	0.9199383132	0.7632113	0.855193013	0.2662443	0.9268526	-0.06152777	0.6042796	0.3990623	0.9303728	0.5115499784	0.4862837	0.746451602	0.9218395135	0.5995323658	0.5472674591	0.3224231	0.2287325311	0.8701446	0.5192108	0.4658829	0.2659274294	0.2247666	0.3185447828	0.0710418686	0.2731988974	0.4453294	0.4235722427	0.3733397642	0.2860077632	0.202614771	0.5101625248	0.305446	0.3723755691	0.3203157	0.3932564914	0.1169008	0.3444283	0.3062113528	0.6177308108	0.3710215434	0.5355741452	0.1823212349	0.6477277	0.8010003649
BRD1	0.5748426	0.6261452947	1.171064	0.5681415	1.3071831198	0.7595649501	0.8900991	1.3674014398	1.203034	0.763883	1.320011	0.6695962	0.5985798	0.9075896	0.7665320328	1.39997	1.3341322382	0.660596529	0.6605284749	1.2596416914	1.278201	0.7133414033	0.558183	1.503736	1.14515	1.1404554564	0.7628133	0.9189563918	1.2863060903	1.2738265869	1.003556	1.0832067161	1.3063790891	1.3666460603	0.8034270836	1.3565020126	0.8775501	1.2685497964	0.8166724	1.2536932953	1.00622	1.310604	0.7910510895	1.1708706096	1.0439509088	1.0258645874	0.9931792856	0.1322688	0.6578640083
BRD2	1.039553	1.2334643867	1.887251	1.113013	1.7396123845	1.6347295798	1.833835	1.7013984568	1.706136	1.469144	1.689555	1.243432	1.337279	1.572943	1.2145460889	1.768748	1.6974664329	1.8557251152	1.1278683721	1.7052833239	1.650208	1.5168860629	1.183317	1.629971	1.920184	1.8556400608	2.012163	1.8058292609	1.3953628547	1.8593720458	1.672504	1.6301962681	1.8004244801	1.6951144156	1.3710991264	1.4427669955	1.881958	1.7340587269	1.566012	1.5272751283	1.503531	1.634587	2.050893622	1.6593849342	1.7559874819	1.684150495	1.7765123881	1.431931	0.8164698444
BRD3	-0.1560434	-0.1072406255	0.1887885	-0.06041241	0.4324071267	0.0034082252	0.4855328	-0.2523332149	0.1307141	0.1708832	0.2091977	0.2029763	0.05413681	-0.1015693	-0.2599672487	0.2021198	0.092335858	-0.0693841865	-0.1828313262	0.1135858144	0.1352115	-0.0263571264	-0.3861261	0.574069	0.4125846	0.2501939306	0.1409071	0.2779109424	-0.334905569	0.3485585283	0.5535953	-0.2077388798	0.333892394	-0.1841695096	0.2830043823	0.3892260357	0.1666357	0.2349894303	0.2493854	-0.0738409406	-0.09434871	0.02032062	0.1567193902	0.3524631024	0.1743894985	0.4703938117	0.1675137612	0.345062	-0.0944904245
BRD4	0.4549332	0.2241393832	-0.116249	0.5295716	-0.0576600497	0.1846215818	-0.03146823	0.2121495726	0.1072404	0.2783398	0.3909951	0.4663276	0.8758776	0.3367794	0.2764948485	-0.06160689	0.3151304085	0.3146980984	0.3746343147	-0.0543473549	0.379523	-0.0490147864	0.3170299	0.1940782	0.3454942	0.39200448	0.5548287	0.4934010643	-0.2417209494	0.6883058851	0.7352525	0.4038390771	0.7352525136	0.048362339	0.7211618895	0.4241282471	0.854799	0.6528671583	0.7400393	0.513091939	0.02928727	0.6557217	0.7121740747	0.5089454487	0.2279515538	0.5414020883	0.4617087413	0.5217062	0.8992883155
BRD7	-0.1144195	-0.041391831	0.1967313	-0.1275959	0.5496545326	0.4263951878	0.529025	0.2275954601	0.5709248	-0.1661468	0.2558376	-0.1406287	-0.07072385	-0.008187961	-0.1653239945	-0.09028116	-0.1724702392	0.0384663134	-0.153417984	0.4493597872	0.3571524	0.1575266288	0.05812335	0.3932519	0.3159176	0.05408289	0.2979527	0.2299643065	0.0721753233	0.6116940957	0.3463269	0.3221676707	0.5164352858	0.6030786513	0.0991148952	0.4132706533	0.3484094	0.6928343835	0.1949716	0.4387758884	-0.04670198	0.05754791	-0.1440346382	0.2049462012	0.3857451213	0.0425340322	0.271138485	0.6043097	-0.1827692785
BRD9	0.7641141	0.8718379017	1.278817	0.8611622	1.1230699529	1.202312974	1.121009	1.2121614112	1.103918	0.8230589	1.191135	1.054495	1.181359	1.40175	0.9041939797	1.082344	1.3490310485	1.349260592	0.912997195	1.1366997358	1.092783	1.366012202	0.7111456	1.415441	0.7945444	0.8449233906	1.12795	1.2703271835	1.193203166	0.910473892	0.8263559	0.8497666422	1.2493731953	1.0596726515	1.2152929043	0.737060889	1.116356	1.2881830521	1.376085	1.1783058849	1.220705	1.041746	1.1088426811	1.1018080733	1.2390601399	1.0373818605	1.1724686148	1.17805	0.630596642
BRE	0.7152718	0.8481719266	1.049962	0.729334	0.914843601	0.6373060347	0.9369624	0.4724051525	0.7763981	0.2254189	1.198123	1.229282	0.9000787	0.7497618	0.642168512	0.6051824	0.9693375701	1.2026846215	0.6013343003	1.061725355	0.9807056	0.4485929629	0.621647	1.092803	0.3638327	0.3555041983	0.6599835	0.5911801269	0.286663954	0.624848222	0.645131	0.7418174018	0.664296806	0.5861957385	0.6022032683	0.4946220209	0.5593063	0.5339329499	0.6909468	0.6823626138	0.554026	0.4990139	0.7080988983	0.6667915324	0.7422423405	0.5666656364	0.7569772528	1.311177	0.619542887
BRI3	2.24887	2.7176351572	2.484301	1.972859	2.4875406929	2.5856929206	2.515559	1.7796566181	2.200395	2.31074	2.563114	2.331176	1.913079	2.813624	2.1547523467	2.636843	2.4959651448	1.8234350201	2.2775097912	2.3696725274	2.320722	2.5139570778	1.597089	1.620257	1.991121	2.093250277	1.982262	2.0640243262	1.9566980221	2.1667536913	2.218075	1.7939590379	1.8686079719	1.7939590379	1.9269315869	2.0000965293	1.933146	1.3019219603	2.115373	2.1559861279	2.36754	2.031532	2.0176393724	2.1407367648	2.0766732703	2.4786058971	2.2820419538	2.522006	2.3274985894
BRI3BP	1.150816	1.2411371591	1.5502	1.381032	1.4970169807	1.3247721446	1.311834	1.2634812558	1.141733	1.386587	1.349573	1.195055	1.052209	1.494127	1.6221209114	1.521926	1.5597120593	1.3040090722	1.2895859333	1.2912896669	1.515912	1.3697734806	1.161219	1.470229	1.379456	1.3225083299	1.165244	1.4130857035	1.0789435246	1.516864507	1.357727	1.2527259602	1.4409027958	1.2241939723	1.3524792502	1.3862515324	1.23832	1.6440438506	1.535093	1.6009110196	1.425857	1.337443	1.3239869671	1.7547028354	1.6000336463	1.4405855211	1.2681883698	1.598294	1.1809933159
BRMS1	0.4442933	0.6595257634	1.096494	0.5829133	0.8959963348	0.733232671	0.9260643	0.233083516	0.6676422	0.2508004	1.195925	1.316269	0.6811351	1.412289	0.9871896486	1.419654	1.2254581337	1.5641529656	0.7532222054	0.9806515074	0.6447128	0.9768768177	0.4179702	0.7594633	1.396034	1.2201682982	1.34918	0.9687319425	1.1158795043	1.0004728601	1.017054	1.1478084179	1.1253049036	1.2492935371	1.0381810983	1.0667454134	1.333978	0.9393138466	1.247212	0.8861270849	1.135795	1.090484	1.2500327386	0.9296078567	1.197227763	1.1878948516	0.8704318401	0.9113277	0.3471569442
BRPF1	0.3967335	0.6050848534	0.9864599	0.5633026	0.8665334964	0.5818047891	0.9034274	0.9112531361	0.9214791	0.5036624	1.007125	0.5084746	0.7519321	0.8354835	0.481153041	0.7852781	0.9418171221	0.8465367559	0.3060402741	1.064432853	0.8150651	0.9048172662	0.390563	0.966109	0.5742735	0.6277798316	0.7894296	0.5523074053	0.4832415942	0.6171030712	0.4433678	0.3871890918	0.6701989901	0.3555200019	0.6894119469	0.3211509669	0.7395125	0.6833998718	0.8628345	0.828025642	0.7679456	0.687702	0.6714925953	0.7173930307	0.7208021019	0.8313011689	0.75409492	1.071667	0.3565737711
BRWD3	0.1892965	0.1085626368	0.3109023	0.2231774	0.5045655383	0.6210669597	0.5503853	0.1758626134	0.4190602	0.227611	-0.08485464	-0.00710459	0.009026133	-0.08357328	0.0243161911	-0.1210298	-0.1289150708	0.0404428423	0.1465073159	0.0695353394	0.07617152	0.4913321468	0.05693473	0.2038849	0.875008	0.4510136505	0.6497628	0.3976030688	-0.1797665223	0.33294314	0.4255609	-0.0052046656	0.0777653245	0.1655743008	0.2696465313	0.604168353	0.2947944	0.0530734728	0.2532704	0.1181114205	-0.20306	0.0181229	0.2536357106	-0.1596379671	0.1031914925	0.5665227804	0.1122628577	0.2235689	0.3488623418
BSDC1	0.00904291	0.2283602405	0.4008721	-0.07870176	0.3873895002	0.2960536162	0.3117072	0.4013739629	0.6339109	0.3472975	0.5057955	-0.03786991	-0.05272339	0.4909938	0.0218705496	0.3519912	0.5288728358	0.2069096491	-0.0237728506	0.684086564	0.520549	0.6683803522	-0.06477651	0.6442966	0.3811422	0.0331721858	-0.05934438	0.0891753275	0.5086038317	0.3865282849	0.3651634	0.4774913883	0.2603217074	0.4398463799	0.4473064163	0.3309153972	1.005366	0.5026657027	0.3724535	0.2459327671	0.4070966	0.3165072	-0.1288653029	-0.1245226169	0.3384880089	0.5346862193	0.3508738114	0.2045027	-0.0520191587
BSG	2.959874	2.306445039	0.7663535	1.572057	1.1048639126	1.066931675	0.6070942	0.6444902078	1.253335	0.8972683	1.519531	2.245066	2.38191	1.103567	2.1757156406	0.8047741	1.7635136378	1.2420589984	1.2769278265	1.6001285294	0.8925635	0.850035915	1.154823	1.676016	2.213967	1.5086426645	1.509354	1.3924642807	0.8456316866	1.819959845	2.160397	1.8556512287	2.1591662799	1.5498403849	2.1049191836	1.3548898326	2.747487	2.3115775881	2.65195	1.6151831619	1.649783	1.711094	2.6064728674	1.648601899	1.9791209716	1.8998351621	1.3961298305	2.199187	2.8067029378
BST1	1.629699	1.5175010602	1.987501	1.622009	1.9479784455	2.0165795657	1.606851	1.3269848765	1.993903	2.100638	2.178727	1.385161	1.493221	1.755036	1.6612723436	1.627151	1.8164675677	1.5014548794	1.7969467706	1.9848028143	1.330913	1.6662023805	1.375577	1.155432	2.074244	1.8802179613	1.476086	1.7485703592	1.7383717225	1.9674774641	2.095014	2.1370840801	1.7641238661	1.8192566466	1.5871238846	2.3214349575	1.459044	1.0693637599	2.224467	1.8161624529	1.984072	1.751217	1.5050952848	2.1745536681	1.9813732145	2.4306541369	1.2960970138	1.669577	1.6860560505
BST2	0.8564886	0.5419636512	1.089802	0.402453	1.4910129396	1.2497363666	1.678941	1.1971947773	1.306656	1.187655	0.09347765	0.6606712	0.6991397	0.4098589	0.5836121962	0.5816167	0.735635728	0.9932913506	0.5110061619	0.8784543433	0.8990965	0.688353923	0.2082533	1.083431	0.6473239	0.8038861319	1.134347	1.3499403365	0.7788804303	1.3729686153	1.321728	1.0844921415	1.1274037453	0.7416998348	1.1492625616	0.6468085947	0.9361167	0.7167445277	0.7420656	1.4224078919	1.486601	0.9170983	1.5714168971	1.1997643818	1.6610800994	1.040171146	1.6415381624	1.062086	-0.0881155195
BTAF1	1.482688	1.4880374919	2.654183	1.31113	2.1813763021	2.2003136872	2.357568	2.3833703909	2.323468	2.206379	2.114665	1.63573	1.532841	2.083095	1.6889637898	2.418276	2.6632320201	1.9320778143	1.6081863254	2.4954320677	2.814301	2.7310243153	1.786757	2.34345	2.145748	2.0438274779	1.984274	2.0043637845	2.6516374443	1.6371114974	1.698662	2.0031049973	2.2977092247	2.3152013897	1.8761582983	2.1658147091	1.474266	2.1692582535	1.929893	1.873860092	2.129258	1.984274	1.9133268618	1.7463388737	1.940844862	1.7535125042	1.9329776544	1.386335	1.237106576
BTBD1	1.695188	1.6822460375	2.125828	1.660337	2.4832275485	2.6809440633	2.378333	2.3710119963	2.494214	1.904658	2.149392	1.664081	1.71873	1.937093	1.6095464451	1.56196	1.8865538913	1.9456898533	1.6199502032	2.4231636279	2.746976	2.1958129627	1.636883	2.159348	2.45359	2.3040838206	2.46245	2.0862434278	2.4348432919	2.0226768221	2.049054	2.2626384811	1.8967550868	2.2214975293	1.9995725101	2.3396996659	2.142791	1.9711126519	2.074916	2.1570836249	2.225938	2.096368	2.2758211831	2.0723553352	2.1301412946	1.7519300448	2.3739293284	1.620087	1.8120568984
BTBD10	1.239488	1.1539280249	1.628661	1.093679	1.7518590783	1.9309934861	1.762279	1.4241027924	1.695664	1.501926	1.711672	1.258306	1.004398	1.240515	1.084128908	1.199286	1.2940838074	1.43807534	1.1539280249	1.6257299204	1.633249	1.7065481441	1.270899	1.293133	1.548638	1.3467293703	1.199993	1.3763360448	1.4151409552	1.473257834	1.60504	1.6172921355	1.1873497599	1.5990093685	1.5237190283	1.7263325552	1.112022	1.3198513776	1.548057	1.515257426	1.61976	1.563653	1.234192929	1.4973657773	1.3127558554	1.5817504373	1.2970725321	1.130719	1.283908721
BTBD6	0.700979	1.3841117822	1.322272	0.5876445	1.29845296	1.101930109	1.355701	1.229370241	1.432657	1.282535	1.395541	0.8328181	0.6848696	1.264307	0.8156176746	1.115353	1.3906166617	0.5742831049	0.8671158753	1.6787155542	1.195884	1.2527867406	0.943546	1.203131	0.5903948	1.0203332945	1.022124	0.8423044117	1.8602018332	1.5100104535	0.9668442	1.427298271	1.4804351325	0.9710945984	1.5047974373	1.1479309013	1.086302	1.0712341399	1.068315	1.3609968781	1.751694	1.445397	1.4281354534	1.388736053	1.5399814229	0.9403548353	1.2806406346	1.297809	0.758094885
BTF3	1.224183	1.5771736009	1.48133	1.166734	1.3862409098	1.36602468	1.355933	1.3272892029	1.38369	0.8925433	1.639888	1.564697	1.132732	1.719906	1.5628900519	1.755647	1.5680696603	1.529276057	1.3373539548	1.6197273939	1.439126	1.0672776201	1.271611	1.212465	1.832097	1.5308164375	1.544459	1.3779777906	1.4834872823	1.2382015315	1.544459	1.5935690933	1.4423887179	1.2881361348	1.5416583945	1.4265546245	1.729232	1.6139658588	1.245544	1.2416678655	1.28423	1.591542	1.5634014606	1.3710460867	1.2193902452	1.2707636106	1.2727063412	1.162858	1.2741172634
BTF3L4	-0.04677572	0.2234028219	0.5911658	-0.03116369	0.4437596557	0.4187312763	0.3617322	0.5826279792	0.4643858	0.05827116	0.5883184	0.01180979	-0.1315148	0.8794814	0.1271665105	0.7342347	0.6939515282	0.7803021906	0.0198152789	0.6802403678	0.6677962	0.2497637652	0.01816439	0.3895544	0.1437209	0.0573437254	-0.2019251	-0.0372439253	0.5505041112	0.3596342588	0.328321	0.2431070428	0.1870171139	0.4162755823	0.0097271589	0.3740838805	-0.5000581	0.3067003158	0.07392934	0.3835456762	0.5334254	0.3452403	-0.1721956736	0.5679229007	-0.0032571349	0.1204398501	-0.1070401253	-0.2034928	-0.087556683
BTG1	0.9693209	1.5167433083	1.772809	1.033285	1.5613766174	1.7256743148	1.509856	1.2061607679	1.795153	1.029118	1.500183	1.254282	1.12634	1.74444	1.2664681622	1.653814	1.5446608991	1.0466735639	1.1259927766	1.8578508764	1.516165	1.3348977737	1.186914	1.151301	1.450319	1.7184344355	1.625504	1.5371555184	1.5120470004	1.2953052739	1.501908	1.6470677759	1.633443612	1.4842425884	1.5643763345	1.6216770372	1.739264	1.6129833998	1.137063	1.447449809	1.426978	1.48637	1.447449809	1.5986989825	1.5716580963	1.5898341287	1.6267336731	1.664686	1.2738443909
BTG2	0.3273903	0.6350125224	0.6626117	0.2499	0.5414774833	0.4642065319	-0.1616764	0.2213781131	0.3422104	-0.3415895	1.25345	0.8932825	0.2324777	0.921061	1.1605855982	1.087678	0.9877538594	0.4266347667	1.4584447509	0.8055009525	0.68915	0.0984255267	0.1119495	0.007415026	0.3930724	0.2244124725	0.67442	0.5802487849	0.4056142672	1.1457824723	0.7748247	0.626596419	0.497517031	0.2454161343	0.8417218394	0.4742982456	0.6423552	0.6880363682	0.7073898	0.7852939948	0.5122378	0.862157	0.5545777765	0.7489267952	0.6010064088	0.9490011997	0.7001288937	0.07057345	0.3907492252
BTK	1.241561	0.9415137951	1.806881	1.068809	2.0595227439	1.6729049101	1.789469	1.5529562069	1.838181	1.40027	1.26105	0.8234283	1.039363	1.655207	0.8772648118	1.107147	0.9882331973	1.2404839385	1.0197794981	1.5381644837	1.794776	1.6863954623	1.164725	1.690315	1.597962	1.5000772063	1.600962	1.8025921779	1.949553954	1.4685942134	1.643898	2.074035639	1.9732158592	1.8306666727	1.2759867967	1.8128674093	1.437293	1.7611850237	2.320673	2.134803795	2.255117	1.530917	1.4105516163	1.1636736889	2.1496666003	1.9252476927	2.036530648	1.647591	1.0706169661
BTLA	-0.0220804	-0.0644810023	0.8601156	-0.0900806	0.9771204333	0.395971814	0.838955	1.2969498349	1.505628	0.5190738	0.5998533	-0.116794	-0.1235016	0.7596484	0.1096331902	1.031859	0.5758717658	0.5638533537	-0.0773379476	1.0575450267	0.8019061	0.6139666624	1.634718	0.5554889	0.05076743	0.6691714338	0.05589287	0.258308689	1.4343527317	-0.3213502817	0.1001604	0.7301075306	0.0977247216	-0.6202791274	-0.0484522006	0.7740716438	0.2383962	0.9106090171	0.5960642	0.6121000055	0.6553146	0.8234769	0.1317662081	1.4931124386	0.8507403786	-0.2539160772	0.7157016956	-0.1934846	-0.1955883808
BTN2A1	0.7753397	0.9463980897	1.428989	0.5991657	1.1843071816	1.2008150789	1.076983	1.174754659	1.231121	1.166491	0.8090879	0.7502158	0.7082574	1.361229	0.7446619315	1.366243	1.2059576852	1.0867965303	0.8849499191	1.2163894094	1.126311	1.5224821134	0.7507827	1.152632	0.9654644	0.704281305	0.8892051	1.0012379034	0.892779581	0.8694713435	0.7135127	0.5030157666	0.5305916451	0.8886305414	0.8242970571	0.8301964891	0.6811197	0.7251900589	0.930555	0.9756439668	1.193876	0.7009673	0.3339403289	0.718492468	0.7451500758	1.1180870058	1.0627403008	0.7916759	0.9009190371
BTN3A1	0.8753207	0.9307076771	1.259693	0.881216	1.3307781083	1.010542842	1.572328	1.4292992936	1.259063	1.440467	0.8626571	1.061982	0.9189883	0.8559486	0.7795466975	0.8166764	1.1183488621	0.9248768598	0.875851833	1.1351588784	1.127389	1.104647294	0.9153927	1.327674	1.568664	1.3196118618	1.54855	1.2764186039	0.925279475	0.9819221299	1.329071	1.4222992116	1.0407363275	1.2417130039	1.3601402138	0.9651599422	1.280171	1.2444328918	1.199747	1.1250413364	0.948697	1.059695	0.7214502053	0.8253090267	0.9346838748	0.7845645052	1.0753198445	1.091197	0.7194517133
BTN3A2	1.199243	0.8653671583	2.52246	-0.1719076	2.0130343391	1.561548506	2.182217	2.0302155084	2.214187	1.764494	1.845421	1.038243	1.996692	1.141744	0.9343030299	0.07981299	0.637375261	1.8763607129	1.4164779212	1.9202619765	1.482466	2.0399528425	2.033306	2.263538	1.956987	1.9028901639	1.178717	1.767162219	1.9015612569	0.7574792059	1.822443	2.1191515227	1.9124154007	1.8600331345	1.8773451046	1.621143238	1.938046	1.9856418043	1.552848	1.8413487182	0.9773264	0.9981289	1.4756918897	1.6865112063	1.6560687426	-2.1675080772	0.8544357362	1.581959	1.2371453709
BTN3A3	1.549287	1.4446129075	2.094089	1.382663	2.1836069091	1.7894483344	2.286938	2.0513815058	1.973119	2.004281	1.249065	1.744225	1.575844	1.19604	1.3009654166	1.12019	1.5477140014	1.6433881193	1.217916527	1.8546489336	2.264509	1.9366274021	1.564306	2.0431	2.390529	2.1751473874	2.166071	1.86902399	2.1039494334	2.0047310713	1.983509	2.306073056	2.1364621951	2.3265797949	1.9693516754	1.9886304447	2.13824	2.4106041165	1.624158	2.0914037946	1.695751	1.863134	1.5988497762	1.8202085686	1.8743420372	1.5927066309	2.0362605685	2.04568	1.2259373404
BTNL8	1.254093	1.2348071189	0.4867469	1.754739	0.9477890853	1.8292178656	1.513025	1.4282616375	1.284432	3.204749	0.01087062	1.03498	1.069162	0.7041675	2.181007691	1.722039	0.2059057004	0.9296894017	1.3636702381	0.4244749988	1.230464	1.7686432308	1.012333	0.3711757	0.9192752	0.5683898182	0.7398559	1.792211303	-3.4396031762	0.9793953637	1.516815	1.0581088251	0.8737741835	0.3361209286	0.9425725478	0.8011172919	1.311502	0.0968290545	1.902795	1.5654994604	0.502747	0.5477181	-4.0611859852	0.1361276563	0.9192751682	1.3217005522	-4.1377777507	0.664354	1.3511006881
BUB3	0.4677901	0.4875571069	0.9150049	0.4781237	1.292613025	1.2517699836	1.312758	1.292029629	1.214551	1.086765	0.7800642	0.4296424	0.5405049	0.7231036	0.4506571644	0.5107118	0.4437991803	0.4550605802	0.4319468083	0.8194492177	0.9600928	0.7786581171	0.8081131	0.9405582	0.9324779	0.8606694061	0.6987673	0.5019678774	0.9482850641	0.7337800213	0.7838469	0.9737291828	1.0797556171	1.0612871957	0.8225734047	0.8346608625	0.8085954	1.0583764672	0.6377367	1.1072495437	0.866978	0.6875247	0.4689414597	0.8225734047	0.6122445556	0.3519974006	0.753710699	0.5273428	0.3725177226
BZW1	1.23549	1.3032489363	0.9530247	1.20133	1.3810141277	1.4653301095	1.666853	1.4577278137	1.321697	2.02633	1.233494	1.041928	1.082385	1.027632	1.1162650076	1.225934	1.1344599476	0.8869024145	1.1587724354	0.9775958529	1.098925	0.8852017485	1.256935	1.060618	1.338329	1.4433608442	1.093963	1.015336583	1.272339245	1.2330216463	1.342764	1.3218023164	1.1025538975	1.4092647863	1.2539278216	1.1725904841	0.7587283	1.2337529123	1.343656	1.2602173969	1.261945	1.340151	1.311901707	1.0873366077	1.1869447482	1.3615469093	0.8473800131	0.8540804	1.2329710549
BZW2	1.442859	1.7124121337	2.143609	1.431488	1.9642106436	1.7390856471	1.722946	1.8316225329	2.063825	1.502065	1.909165	1.498507	1.382561	1.971155	1.6502888283	2.158001	1.9626639888	1.8284975826	1.536426338	2.5387849895	1.929606	1.4382241778	1.696022	1.936536	1.646567	1.6451489105	1.647278	2.0408658348	2.1480363969	1.6425204538	1.658444	1.619966486	1.9823789206	1.7741690416	1.7783639959	1.55985599	2.10139	2.0162709268	1.475645	1.9156232683	1.760942	1.612199	1.650394083	2.0475850378	1.7617361973	1.4553603142	1.8355968573	1.645211	1.2961720303
C10orf32	0.4176197	0.6297446436	1.031798	0.09367634	0.74531267	0.9496124206	0.6628029	0.7495723561	1.008906	0.546358	0.3230718	0.2167614	0.2538472	0.5995481	0.9687576254	0.8744328	0.8362649334	0.3537050125	0.4125628771	0.9090362271	0.8581257	0.702263245	0.2131688	-0.4281907	0.3619533	0.0087894617	-0.1597292	0.4659337805	0.9068944005	0.4211076843	0.5643071	0.3688750548	0.4728739978	0.6625668101	0.1304684481	0.3126552721	-0.6297739	0.3898269896	0.4403754	0.0813664296	0.6527137	0.4719307	0.6167573361	0.3451482386	0.421715927	0.517840388	0.1603565342	-0.03874732	0.4613484325
C10orf54	1.861089	1.8797141879	2.367205	2.063692	2.4086745926	2.3689017288	1.972616	1.5437767719	2.39589	2.022158	2.476047	1.903942	2.064855	2.825932	1.9675111344	2.454928	2.5638858776	1.9875595423	2.0299912734	2.3943608919	2.166221	2.6031836737	1.984595	2.299178	2.352862	2.2267942716	2.416916	2.2038396913	1.9209270045	2.4683481677	2.095355	2.1259587688	2.1506237368	2.0542170115	2.2460332575	2.1934747026	2.196027	1.6231439962	2.287364	2.6818322315	2.188643	2.172878	2.1728778542	2.0812643394	2.3307594159	2.4803166353	2.2407359479	2.862771	2.1828960824
C10orf88	-0.1537701	-0.028105075	0.1066001	-0.1426498	0.6002846296	0.8355007158	0.8649854	0.9431811857	0.9355584	0.6693336	-0.5772958	-0.3454477	-0.2824182	-0.3641215	-0.126271017	-0.3578439	-0.3993498307	-0.3573153441	-0.1826433026	0.1856888457	0.614721	0.6371220867	0.1495214	0.1939785	-0.2740058	-0.3019953939	0.1531733	0.0725238485	0.5523331796	0.3346366129	-0.388498	0.1184449781	0.4452377657	-0.0724690543	0.1900821585	0.0601717893	0.08659258	0.348216926	-0.1538579	-0.0295206682	0.2431883	0.06602903	0.0804665266	0.1952731975	0.0534469333	-0.3417293585	-0.2939451402	-0.2494349	-0.0326894231
C11orf31	0.1345504	0.0416834908	0.3946835	0.2186429	0.3620258659	0.4234536035	0.6154676	0.4798675959	0.4031948	0.632915	0.4271173	0.1991938	0.2172237	0.2954836	0.636131241	0.9000261	0.3535359612	0.381708112	0.1730693745	0.4983170972	0.5968952	0.8457724119	0.360867	0.5553103	-0.04481755	0.4329116811	0.3343902	0.2649094616	1.273479003	0.2192561005	0.2872872	0.7569932442	0.5036253547	0.5222811047	0.2823562937	0.5624833988	0.4728116	0.678327561	0.3684284	0.3655274892	0.8885924	0.179335	0.1942063293	0.2667398022	0.3829590332	0.1888727045	0.4582091877	0.2253208	0.2463669979
C11orf54	-0.3134429	-0.1646057987	0.3717577	-0.3722414	0.2308482181	0.1633392166	0.2849785	-0.032176508	0.424864	-0.1288479	0.1684435	-0.2499398	-0.3908828	0.08434467	-0.0744825074	0.3031176	0.2446967175	0.0537372398	-0.1275283741	0.3998665762	0.1687053	0.2851588806	-0.2154727	-0.08317629	0.07875105	-0.0689715256	0.05860422	-0.1403157286	0.1437541419	0.3805658481	0.6435235	0.248917395	-0.1304403044	0.0853781442	0.219137687	0.7167810268	-0.1846607	0.1455526964	0.1924741	-0.0193039939	0.3433532	0.3324979	-0.5812199705	0.7388669957	0.0504676301	0.5518661832	0.1272526296	-0.3943604	-0.0628708054
C12orf10	-0.05938875	0.0351440702	0.5163552	-0.01568928	0.2727210662	0.2566973496	0.2304542	0.0762848987	0.1075221	-0.05745198	0.5638589	0.678944	0.105742	0.5175533	0.735669871	1.107608	0.3981140518	1.0264277932	1.2178148774	0.2735579314	0.2291219	-0.1565599837	0.1234651	0.2869685	0.2443624	-0.0294963448	0.2141827	0.0021703223	0.1284930954	0.3344785794	0.2994317	0.1569704477	0.5800118715	0.2644010826	0.3224021462	-0.1335644855	0.6287383	0.3520932776	0.726327	0.615122388	0.5719936	0.4446758	0.5399619992	0.1044313346	0.4617705745	0.1563708692	0.5647407765	-0.3260751	-0.2495982499
C12orf4	0.2312423	0.3284226385	0.5364737	0.05474892	0.6387028111	0.4584414836	0.468212	0.676409225	0.5135993	0.2267503	1.005903	0.2070876	-0.07788878	0.3622659	0.3804981144	0.5318966	0.8313547569	0.9526674366	0.099424358	0.5609544651	0.9123021	0.7372944659	0.1932718	0.6701171	0.3241016	0.4966635364	0.07869185	0.2924383349	0.6977208592	0.2910598597	-0.03593166	0.3641353709	0.3095213773	0.5361804698	-0.0923359126	0.3344954726	0.06313156	0.9092228047	0.1883253	0.3825652322	0.4689823	0.2549823	0.2647876881	0.3786770829	0.0005209451	0.0315880173	0.4398788714	-0.1406746	-0.084315734
C12orf5	0.5297283	0.4498519696	0.9761554	0.3442678	0.8858392052	0.945883662	0.7187065	0.7414230751	0.9332427	0.228676	0.7478812	0.3186382	0.4004216	0.9831839	0.449806562	0.6261097	0.6799062203	0.4615090864	0.2345797018	0.81379838	0.6416942	0.2257823597	0.2624618	0.7982479	0.4823711	0.5108724563	0.7790054	0.2446627577	0.2982030841	0.5026401739	0.5367737	0.7972943226	0.6025546201	0.5225678883	0.149591199	0.5528401443	0.05142328	0.0568490805	0.3147497	0.3721406413	0.9585479	0.6853559	0.7174068561	0.3704792701	0.219071104	0.8064674727	-0.045513479	0.5851692	0.3852124672
C12orf57	0.2428373	1.3337061623	1.837866	0.3663939	1.2882476369	0.9119743367	1.148923	1.3958011296	1.064226	1.10886	1.990333	0.4054306	0.2629356	0.9897541	2.0139248433	2.094047	1.1708075737	0.4298396805	0.5410014989	1.7107122966	2.154885	1.1269396288	1.990333	0.9586322	0.6751491	0.9676811097	1.055433	1.6721782667	2.1474984487	1.2774078558	0.7247826	1.8611956999	1.3670146878	0.882888867	1.5777700015	0.9683382487	1.061663	1.6897362648	1.109443	1.074745094	1.675106	0.8467951	1.1959927902	1.430787594	1.1716474349	0.6503221849	1.2116918617	-0.07924844	0.0851868117
C14orf119	2.10332	1.9559938628	1.778409	2.084314	2.144452261	2.3786809909	2.366846	2.0945267245	2.162296	2.409305	2.0159	2.122018	2.193147	1.894556	2.0786726947	2.179332	2.0238365709	2.0011375248	2.2307704103	2.0948147055	1.871736	1.8582642484	2.068073	2.153273	2.016591	2.519713248	2.047772	1.9987850002	2.2753567801	2.1300964906	1.836041	2.221825972	2.0963143521	2.2924203786	2.2244028831	1.8938815853	2.407778	2.1690830227	2.256241	2.1733762002	2.231057	1.978314	2.2170459501	1.8777570801	2.2105639952	2.103729399	2.2335469561	1.961641	2.1230399635
C14orf159	0.9878988	1.0282413413	1.725313	1.127557	1.5800918922	1.5166019938	1.614939	1.1010961523	1.551896	1.679065	1.513857	1.368078	1.038133	0.9567766	1.072929543	1.648786	2.0255396529	1.9153967617	1.1724772751	1.5658851355	1.521342	1.8405588487	1.1853	1.596988	1.31292	1.0306899078	1.482785	1.8498060401	1.0062076275	1.7367316668	1.016175	1.5682220252	0.9449062298	1.3859726882	1.8039503167	1.5484264261	1.7109	1.1415909429	0.7558289	1.4337718673	1.350258	1.523729	1.0781012873	1.276674919	1.7987141091	1.780610059	1.6484733409	1.061961	1.2665744326
C14orf166	1.454431	1.7512302646	2.089078	1.476417	2.4347542478	2.4047897437	2.417069	2.2464990348	2.687307	2.305066	1.797102	1.364404	1.408988	1.445252	1.3113628054	1.429337	1.3442593262	1.155796748	1.2194755654	2.0611428549	2.200791	2.1416609746	1.912228	2.155349	1.373661	1.4741561837	1.517499	1.7143962805	2.6667494429	1.4263780167	1.933454	2.4002769013	2.2113574625	1.5907798724	1.8424769986	2.2041139346	1.556483	2.3182468112	1.989932	2.0017906643	1.995994	2.252084	2.0524966407	2.3672666263	1.7508742673	1.4585556386	2.0839596442	1.901128	1.2665174707
C14orf169	1.168801	1.0419787398	1.561994	1.198856	1.6025051776	1.6798412849	1.672801	1.6700051315	1.61249	1.141569	1.667809	1.127004	1.20202	1.271206	1.141875524	0.9814172	1.403492917	1.046847788	1.0453337232	1.6220705245	1.828103	1.1251402098	1.491487	1.564685	1.136196	1.4885427523	1.502317	1.4408293489	1.0782193385	1.593792654	1.204738	1.6907754452	1.8532056716	1.5909101258	1.8861348988	1.1839268052	1.317646	1.6998683112	0.9965342	1.6559232274	1.267789	1.46462	1.4944973948	1.8738355191	1.7885874938	1.1077674035	1.8143072887	1.861163	1.1600929768
C14orf2	1.537555	1.579404565	2.381502	1.471208	2.1250468405	2.2756940115	2.416554	2.0950927629	2.185835	2.164502	2.201974	1.93265	1.369541	2.14218	2.2139149994	3.072213	2.4000318984	2.0852442326	1.9187705731	2.2243684176	2.239998	2.492913002	1.693603	1.065319	1.281547	1.7374344201	1.742022	1.3880433801	2.899158006	1.1606064852	1.484287	1.8415132102	1.237653301	1.4783879356	1.5206835791	1.7194934072	1.039338	1.1614487822	2.170753	1.275580343	2.065878	1.633867	1.8819395456	1.79786412	1.5061885936	1.7126102108	1.5909890747	0.3361644	1.4546801783
C14orf93	-0.2436861	-0.2077683924	0.3937224	-0.09129798	0.4912337942	0.3635725957	0.3708853	0.0709841677	0.4016	0.1205073	0.4213214	0.01657365	0.006638392	0.5800984	-0.0314457211	0.5969492	0.3556598956	0.6557089491	0.0258555984	0.4381157231	0.1953389	0.4758325082	0.1737104	0.4260171	0.1554845	0.1052986836	0.1138747	0.232945899	0.3696846101	0.0048965622	0.07703436	0.1782301278	0.3280024661	0.2691288176	0.0603130951	0.2145068109	0.03862543	0.0905002092	0.389994	0.2164135156	0.3658918	0.1033822	0.2478861975	-0.2199078059	0.4552279915	0.3494934723	-0.3063531786	0.06772521	-0.2052848843
C15orf37	1.126492	0.6878263494	0.4098666	0.7957162	0.2121673044	0.7245141641	0.5523733	0.2279262164	0.739487	1.068468	0.7602715	0.656038	1.910343	0.5924974	1.2044686403	1.089799	0.1149233636	0.9968004545	1.0848325245	0.342825666	0.4062232	0.6220737675	0.861157	0.6556712	1.007419	0.3052213107	0.2041127	0.0042891559	0.5807944709	0.6528420485	0.1810452	0.5131904778	0.2180233595	0.0395113197	0.2435968278	0.1141123811	-0.2911161	-0.016656805	0.6191029	0.3523617713	0.924781	0.5572489	0.4173510539	0.4722057019	0.0661961015	0.8074153515	0.0059977915	0.9201728	1.5038992617
C15orf39	0.004939555	0.4755026311	-0.4470852	0.04081029	0.2862673201	0.0171830483	0.2279328	-0.4608143155	0.445579	-0.2454287	0.4407601	0.3916253	-0.001717154	0.07241333	-0.2683013705	-0.1687503	-0.144301077	-0.1490245791	-0.0457587455	0.5060092253	-0.06627919	0.1715039703	-0.4384267	0.3812538	0.2047562	0.3582517629	0.1023137	0.1641926283	-0.7244025965	0.4705129873	0.4715435	-0.1840681891	-0.3006793751	-0.1473777396	-0.1128267891	0.0594439789	0.3569801	-0.5551703042	0.3603186	0.3367020697	0.1568565	0.4277369	0.1311866503	-0.0911483404	0.4908426627	0.8692389293	0.4362371505	1.117978	0.2974775435
C16orf54	2.523884	2.8878062582	2.048202	2.498441	2.527983984	2.5655873219	2.600664	2.4046303009	2.433766	2.482716	2.700926	2.662777	2.512964	2.744593	2.4100928736	2.498718	2.4244859243	2.4877769983	2.7493177219	2.4023526666	1.764917	2.675213772	2.289681	2.204451	2.598368	2.4679588461	2.28425	2.3982877427	2.3571044018	2.6541770291	2.605102	2.646975985	2.4863515366	2.6716798701	2.646975985	2.6873087197	2.376135	2.5862466135	2.357104	2.7728998902	2.579906	2.762628	2.0535013105	2.694019529	2.2717101555	2.4923680273	2.7214216786	2.204329	2.6734894696
C16orf80	0.637767	1.1956190763	1.30889	0.6923059	1.1845758998	1.1602182307	1.052549	1.0402315332	1.181011	0.7102886	1.393236	1.14036	0.9481379	1.256055	1.0501547127	1.310713	1.0421219365	1.2028923992	0.8226512805	1.3967482486	1.213418	1.1235695178	1.288656	1.72721	0.6699166	0.6720819924	0.6376779	0.9152046489	0.9675633697	0.9552191373	0.6394728	0.7067398359	1.0263908873	0.7928514164	1.0437528255	0.6546779847	0.7460804	1.0088033126	0.8272706	1.1125442447	1.072122	0.6957652	0.9302583485	1.0521930635	1.0487376921	0.6632715427	1.1359309953	1.054257	0.6513488943
C17orf62	2.096897	2.5021803501	2.423871	2.027151	2.3146631207	1.8642502343	2.254562	1.7785341842	2.167322	2.093425	2.474521	2.159575	1.952373	2.324485	1.949110083	2.497329	2.6847658056	1.8826510871	1.9932759345	2.314849046	2.125965	2.2396718254	1.832868	2.126982	2.090538	2.1108324455	2.083834	2.0476970067	2.1902299091	2.1675002885	1.949358	2.1675002885	1.9471443141	2.4040945489	1.9686042825	2.3058491533	1.941801	1.8932176213	2.220288	2.1237417623	2.315057	2.048745	1.9201786798	1.9406602066	2.3402049795	2.3642451056	2.3454232969	2.38477	2.1031603397
C17orf85	0.3076305	0.3577706275	0.5088147	0.2807266	0.7021708775	0.6239594537	0.6428846	0.7157980545	0.5392413	0.1940543	0.7247479	0.3922013	0.2559786	0.5794743	0.2660229505	0.5602242	0.7415909872	0.3592278248	0.3042985023	0.6748468489	0.4901692	0.2774731343	0.2587223	0.7217568	0.7659358	0.7965183025	0.6660927	0.5726701367	0.2516347071	0.5806248633	0.5254524	0.4103437985	0.6747780373	0.6531689881	0.746420827	0.6182171935	0.527227	0.6767424298	0.6473172	0.5891796011	0.5027558	0.478482	0.6045050768	0.436076883	0.6921917021	0.8127404871	0.559819008	0.5596639	0.2942779131
C19orf10	0.3362064	0.8832134646	0.9801153	0.3659804	0.6667069538	0.4742512122	0.6299449	0.5721995968	0.5842402	0.5581577	0.8095978	0.7771676	0.3249061	1.204726	0.6098403563	1.148055	1.7049454201	0.5519141373	0.4740108875	0.8223415455	0.763228	0.7913137296	0.3646882	0.6687068	0.9074748	0.7395205292	1.053022	0.7979073585	1.0730274357	0.683241013	0.4149592	0.6739200097	0.7776893722	0.7077382778	0.802326711	0.3968738105	0.5692718	0.2838406594	0.8416111	0.6993112276	1.167982	0.8608601	1.2222152312	0.6405864257	0.5005408911	0.4710873055	0.7996709896	0.1859161	0.2312552288
C19orf24	0.5530522	1.748528045	1.346157	0.5173276	0.851491129	0.9115846409	1.014774	0.9034173625	0.7708142	0.7522643	1.576636	1.714785	0.8541299	1.080961	1.6945648638	1.234954	1.139637204	0.2396189575	0.8011927559	0.9180942435	1.179057	1.1229252503	1.078428	0.961796	1.080232	1.4697540396	1.548356	0.8447904714	1.5610398564	1.0852873881	1.123421	1.2475847774	1.5430091851	1.3174693807	1.4042019832	0.6492621761	1.50322	1.2058009641	1.228131	1.3140964457	1.51559	1.072374	1.5324499151	1.4375646238	1.2250559126	0.9069517303	1.466136505	0.7363352	0.4653137258
C1D	0.8148044	0.6736551959	0.4938897	0.8190381	1.3457710674	1.5740455947	1.422986	1.4200482363	1.320268	1.56891	0.419214	0.664148	0.7636708	0.3740636	0.6835538422	0.6212905	0.4821918681	0.7905036815	0.7243050806	0.446372053	0.713708	0.7470504691	0.7745022	0.7202108	0.6970286	0.9324899852	0.8003939	0.5898377753	1.1473416809	1.0656443556	0.3834867	0.5959839901	0.2732566754	0.8620569731	0.1017106487	1.1005069943	0.7097618	0.9472478729	0.9350975	1.1707681948	1.003006	0.8776589	0.5566848202	0.573994073	0.7542789792	1.1130686703	0.7782920291	0.6183092	0.8027281159
C1GALT1	-0.1677377	-0.3529402903	-0.07267417	-0.3956609	0.3913007551	0.3904516359	0.623554	0.1136179243	0.5426349	0.5619239	-0.7312243	-0.5256173	-0.4427496	-0.5217036	-0.4621170345	-0.4938244	-0.50722034	-0.5032141534	-0.4783704238	-0.3362925102	0.1753236	0.582497528	-0.1416139	-0.1445169	0.1465964	-0.0862166522	0.08806402	0.1947599735	0.4591714997	-0.1179909015	0.7473021	0.3800319353	-0.5977198911	0.0867437322	-0.3350149824	0.1217783111	-0.4184173	-0.0945268377	-0.5175662	-0.6536560588	0.09080139	-0.2455532	-0.4553766144	0.2114498033	-0.4280213556	-0.1358305564	-0.6179697802	-0.4689107	-0.2216320964
C1GALT1C1	0.5793608	0.6185358103	0.5327711	0.6372208	0.6501035463	0.9471036311	0.7302224	0.9863184197	0.9481212	1.337151	0.658611	0.3109761	0.5102637	0.8969289	0.4796590342	0.9275303	0.8527675212	0.5486763862	0.6798074965	0.8784054298	0.7559303	0.7504466537	0.5896676	0.3927211	0.6434566	0.816223476	0.6137896	0.666453193	1.3201247379	0.6172177973	0.6326657	0.8151554216	0.4470047832	0.9857207538	0.4611600199	0.8988712569	0.1781353	0.4076673862	0.8102554	0.5927719466	0.5684617	0.5884867	0.338535799	0.4537447361	0.7493148547	0.7180084933	-0.1390976333	0.2192634	0.7531310463
C1QBP	0.7146453	1.1971725537	1.28053	0.6192474	1.2503908308	1.0748926477	1.226667	1.2987398483	1.372556	0.7194044	1.581451	0.8621677	0.6389661	1.188533	1.2166309254	1.463374	1.2978046255	1.1198567317	0.8408965179	1.8325316582	1.763216	0.8041001819	1.599191	1.198245	1.219466	1.5217430164	1.459698	1.220989824	1.9398140323	1.3351114536	1.121534	1.2814445329	1.5457967403	1.3439945849	1.1989639902	0.8746124088	1.372095	1.5910029144	1.366087	1.3184363642	1.558653	1.437184	1.4812030275	1.516978837	1.3256355481	0.8665698847	1.3729163048	0.7748984	0.7104054637
C1RL	-0.08949968	0.1056397185	0.4219099	-0.01921232	0.3052487475	0.2280938469	0.4165586	-0.3708188949	0.4637959	0.639095	0.5325365	-0.01430606	-0.08114157	0.3300914	-0.1877711142	0.6098296	0.6460328568	0.0317703147	0.0626549714	0.4638786949	0.1131063	0.6387333985	-0.3827836	-0.08084225	0.5943908	0.0580760122	-0.3843339	-0.019434129	-0.3811089356	0.5986322434	0.3025219	-0.034262609	-0.0981778075	-0.0709028531	0.1404449548	0.2367926667	0.3117246	0.0584214867	0.249949	0.1717912473	-0.1406008	0.1419904	-0.4390542401	-0.0285499711	0.0675858743	0.9374226964	-0.2240274167	0.7962533	0.2506859867
C1orf122	0.2624877	0.3851867727	0.4510572	0.2432772	0.6577778823	0.5924678934	0.7028189	0.8044721006	0.6148246	0.7545589	0.487187	0.43868	0.1974698	0.4455566	0.3063527626	0.4574414	0.727211756	-0.2712284894	0.4261893187	0.5994272635	0.472749	0.564055616	0.3589603	0.4777128	0.1984418	0.0519311267	0.3084773	0.293312012	0.3958080816	0.2554914107	-0.07187232	0.0553023662	0.1450767093	-0.0282992946	0.3420914518	-0.2388888448	0.1457291	-0.0631222815	0.4618212	0.1695793194	0.7581895	0.1490291	0.4371159936	0.0199482154	0.2233741281	0.2382610572	0.4802503197	-0.2092875	0.2246542139
C1orf123	0.8634443	0.9832801319	1.503247	0.7665516	1.4223480572	1.3722759157	1.271933	1.3556247609	1.33867	0.867178	1.291541	0.8647149	0.8930339	1.227558	0.8538879714	1.241749	1.2668893952	1.0020367318	0.7971267295	1.2572670735	1.394536	1.3448395451	1.469732	1.503016	1.11127	1.047486048	1.18681	1.258758186	1.3216947849	1.0121425951	0.8870849	1.0686297359	1.3108195453	1.2375478349	1.0326317413	0.8673908548	1.082986	1.1333080554	1.103443	1.061992235	1.313578	0.9664658	1.4909051682	1.0311090485	1.2116353562	1.0029590304	1.3744430411	1.064086	0.6940573705
C1orf131	0.1132081	0.5203218345	0.7289184	-0.04991379	0.5261021527	0.6295597735	0.3649735	0.5970970432	0.7887629	-0.07374547	0.6662292	0.08855591	-0.003029281	0.9292493	0.3715060465	0.9654541	0.8777781965	0.3563369166	0.1952666187	1.2202113566	0.7153066	0.6105293254	0.1526581	0.4607913	0.646921	0.7319801873	0.5365593	0.7606169759	1.0826896593	0.476448499	0.09439388	0.6205364772	0.6114374773	0.8462108836	0.6062750788	0.4009832067	0.6497785	0.561737965	0.4730477	0.2401928948	0.6200324	0.7146789	0.5312578148	0.2849978097	0.6896517671	0.3688543381	0.3781852395	0.5692555	0.049718864
C1orf162	2.443486	2.4917141729	2.864349	2.355078	2.7973407679	2.5435413706	2.724694	2.1921516537	2.647778	2.253674	2.536369	2.323454	2.416215	2.65412	2.2977352943	2.692219	2.8126107903	2.2922275903	2.2991573266	2.718794941	2.570056	2.5975606018	2.211455	2.93651	2.364878	2.1318887107	2.119973	2.2638886774	2.3214088257	2.3092780125	2.054121	2.2923125417	2.3840872412	2.3288034678	2.1318887107	2.0962733651	1.919167	2.3134907444	2.048443	2.364877695	2.567126	2.142991	2.3179848692	2.3550190194	2.7687391229	2.0743258094	2.577241795	2.946452	2.2574985273
C1orf27	0.3381488	0.1913008709	-0.1257862	0.3252963	0.1475381729	0.6320600774	0.3382658	0.5001738886	0.3881463	0.8006077	-0.3607313	-0.1224299	0.122916	-0.5105238	0.3207450332	0.3416855	-0.1916241098	-0.2646792416	0.1142230272	-0.4959068247	-0.06397766	0.6352484688	0.1616844	-0.1904837	0.428465	0.5086789643	0.1165267	0.3088193186	0.9469053603	0.2948973088	0.07710943	0.3851066521	0.4060946267	0.6491547516	0.2334989777	0.6065950778	0.2814642	0.5748526014	0.1369148	0.0735325893	0.1537825	0.2023794	0.0047527971	0.1161199062	0.2184194226	0.0303469678	-0.0040534968	0.008702683	0.2790510732
C1orf43	0.8279675	0.897113359	1.061298	0.7187478	1.4447645424	1.5213637973	1.325768	1.1702823877	1.237591	1.430965	0.9403955	0.7667893	0.5345382	0.9276931	0.6556243784	0.7372492	0.6129653213	0.8827955669	0.6938259396	1.0307719612	1.169656	1.3075428456	0.8913456	0.8098202	1.240178	1.0696821198	1.099643	1.1235944982	1.1025324703	0.9865743375	1.279491	1.0175085771	1.0477779904	0.9128381616	1.1843226861	1.0756337733	1.060983	0.9287362725	1.480509	1.1088006259	1.282085	1.170568	1.27448669	1.0150550422	0.8667319497	1.0134206347	0.717167923	0.6502429	0.7494155721
C1orf50	0.1053253	0.3958688522	0.7689049	0.1083203	0.5452180911	0.6451564364	0.4570912	0.6015222516	0.4961841	0.3909293	0.9930555	0.6474836	0.1051726	0.7653765	0.5631315329	1.12421	1.0911839571	0.8506503861	0.3786261346	0.7007109096	0.6870718	0.9185492773	0.4387308	0.5621857	-0.01367255	0.0510923545	0.581071	0.2975706105	0.5102665344	0.2400776099	0.3748184	0.3581405973	-0.0902647937	0.2763026564	0.4442874846	-0.0714702868	0.7602002	-0.4574443477	0.5797573	0.777127785	0.7811507	0.151784	0.6764563542	0.6175552661	0.5266291886	-0.0553566985	-0.1514767654	0.1176936	0.1435250017
C1orf52	-0.2008548	0.0336808669	0.6635917	-0.2757876	0.3785836354	0.4233758207	0.4508755	0.4550777545	0.6011346	0.114886	0.543041	0.07251521	-0.06786214	0.7671187	0.3419112261	0.9522889	0.8524131236	0.6878001086	0.1698592141	0.8026118755	0.5387683	0.7306857853	0.173873	0.2100097	0.735121	0.6928493183	0.1675184	0.3466361135	0.9415015015	0.5192581166	0.254542	0.6030135532	0.7385213057	0.9157771391	0.355420951	0.8327292741	0.7304673	0.5074981909	0.2177387	0.5153019819	0.7948433	0.6036098	-0.2572744295	0.1393321537	0.5325441373	0.1731707695	0.6244423891	-0.3096934	0.042046313
C1orf85	-0.1965249	0.4134399354	0.5843683	-0.1836897	0.1734014891	-0.0830419026	0.243151	-0.3833506811	-0.04104588	-0.306942	0.3208978	0.01078989	0.5538656	-0.09699442	0.075474441	-0.1194859	0.2601373825	0.5824878903	-0.3555209113	0.1299388731	0.1360814	-0.2583439629	0.04366075	0.2769775	0.1024823	0.0031016334	0.04305816	0.1521776765	0.0529987934	0.5919636502	0.2494108	0.1588127922	0.4646492919	-0.2481563708	0.2427175922	-0.8833077576	0.05299879	0.0201449744	-0.3077485	0.5773194823	0.5679833	0.1348216	0.6312551954	0.0836341458	0.2357256681	0.1034242183	0.4276961073	1.00721	-0.7945599376
C21orf33	0.5726389	0.8830467297	1.250445	0.6048114	0.9919159468	0.9147312069	0.9024349	0.8830103457	0.8361966	0.5146994	1.160129	0.8918449	0.5608409	1.384269	1.0506672669	1.172155	1.1641127035	1.4247790774	0.631400629	1.1717126986	1.179169	0.9560574796	0.9007443	1.04354	1.012045	1.0244779244	1.045734	1.0153993258	1.0379539594	1.0708662569	0.8803121	0.918545967	1.1629534469	0.8237357761	1.0566051319	1.0114373037	1.177344	1.1629534469	0.840763	1.0755867424	1.080621	1.090394	0.9109842724	0.868412171	0.8472891446	0.8759300173	0.8336818419	0.7957476	0.4977747899
C21orf91	0.3923598	0.2572461287	0.7450693	0.4731557	0.6791143099	0.5783898566	0.8136161	0.3511611253	0.8073355	0.2286453	0.7459664	0.3456097	0.3981034	0.9393944	0.4845080217	0.6298393	0.6643566019	0.8755105466	0.5825077406	0.9943495996	0.5403096	0.9765368006	0.6422566	0.6648481	0.4842216	0.4037978712	0.4177025	0.121956224	0.8395988967	0.5395478795	0.6857568	0.2532551548	0.0157898598	0.7271130976	0.4274416995	0.7434273138	-0.03451497	0.4405318916	0.3907383	0.5716204185	0.6671193	0.5274795	-0.054030443	0.5596303316	0.5327692849	0.8175859776	0.3386279688	0.1543075	0.4503880843
C3AR1	1.545769	1.1986613705	1.0466	1.471848	1.7248599993	0.8783614214	0.7847854	1.0097318408	1.635166	1.049292	1.055153	1.012205	1.223616	1.728986	1.3466069245	1.120953	1.7513412873	1.1462587578	1.1597079885	1.6919754589	1.722041	0.7857299734	1.011859	1.517952	1.259293	1.4346464814	1.854589	0.9757401046	1.1338370342	1.4329166437	1.391962	0.7578834975	0.8833207019	0.7265410169	1.3620797436	1.501678504	1.343832	1.4031980384	1.799928	1.5975969712	1.525738	1.734925	2.1883508333	0.5361573049	1.7392375637	1.5056555465	1.7601353104	1.660182	1.4710127972
C3orf38	-0.1029615	-0.0401929165	0.5389691	-0.4642267	0.2406323986	0.1723936497	0.04000898	0.0495881038	0.3539671	-0.3789773	0.5325577	0.112789	-0.3127192	0.6767434	-0.1876304938	0.3053622	0.3060761703	0.413149308	-0.1161042367	0.45006552	0.5484714	-0.2203045201	-0.2458903	-0.1000815	-0.3754113	-0.1506263926	-0.0584777	-0.4640640843	0.0855977979	-0.1248833109	-0.2174268	-0.2711834668	-0.4344414864	0.1831182957	-0.676896999	0.0122971531	0.4711013	-0.286068768	-0.2584314	-0.2004219491	-0.02012895	-0.1770414	-0.5499688858	-0.1199404316	-0.1223367433	-0.2242350615	-0.3233977628	-0.255603	-0.2566945358
C5AR1	2.457276	2.6913614834	2.119287	2.586046	2.7169240819	2.7540739607	2.672671	2.0021414976	2.861435	2.348137	2.807684	2.538083	2.501955	2.473698	2.4243124965	2.542315	2.5800844961	2.2457805699	2.5847956198	2.8276734193	2.006539	2.6961131572	2.183176	2.321011	3.143072	2.984602192	2.747	2.6685539504	2.4571939374	3.1525555062	3.185935	2.8786911052	2.554718571	2.9744371161	2.8051417053	3.1006833	2.713783	2.2585086312	2.939825	2.9658249461	2.846266	2.913586	2.5133327716	2.7547798325	2.8051417053	3.1225639722	2.7371710659	3.002121	3.3348571089
C6orf1	0.3721938	0.9031336731	0.6887708	0.2705104	0.3212373039	0.8623060747	0.4994597	0.3022627549	0.1505968	0.3887414	0.2861073	0.3924595	0.1833878	0.2229175	0.5093082584	0.8185711	0.5372355026	0.0881648036	0.664012497	0.4032073999	0.09939265	0.6626017467	0.09771452	0.3087847	0.6359491	0.5356015079	0.596441	0.4139255083	0.5665363086	0.4356809236	0.53677	0.3525975568	0.5040317341	0.3431740678	0.7522997401	0.4522024002	0.3733429	0.244630717	0.9322439	0.5489340669	1.132774	0.5028827	0.2559032038	0.5632662168	0.6727109561	0.8922953269	0.8103527856	0.09051939	0.4198178996
C6orf106	0.4362001	0.543717033	0.5313191	0.4741927	0.5462150192	0.5751626678	0.6701113	0.6168711477	0.08449207	0.007292013	0.9891129	0.703783	0.5098472	0.4557618	0.499397678	0.477583	0.8148638699	0.398577242	0.2726257233	0.5597111046	0.6237147	0.1932578274	0.3609497	0.6982712	0.6690586	0.2948338669	0.4886946	0.3759298708	-0.1079200659	0.3751343827	0.7905862	0.4135593408	0.3604099202	0.1948633247	0.4530809239	0.1668251416	0.6187238	0.3579158676	0.7111548	0.4016993163	0.3649038	0.5115428	0.7654256655	0.5563589816	0.2988047708	0.3237915883	0.5876529886	0.5604289	0.4030470961
C6orf120	0.4517089	0.4667390273	0.8080442	0.3024303	1.2077901612	1.2037111344	1.009328	1.1398424749	1.429358	0.9770795	0.4919924	0.1119311	0.2200443	0.00926506	0.3685450934	0.3464737	0.2533184318	0.2456955589	0.2069887239	0.6897389089	1.345646	0.9063582622	0.8373171	0.5880493	0.9262726	1.0059251599	0.8935801	0.9336786248	1.4890806261	0.5459208409	0.493948	0.8577071624	1.0547538817	1.4475223039	0.4689003065	0.7837948157	0.867729	1.0203457232	0.7919699	0.5903025563	1.006996	0.6930403	0.8124547811	0.5009134628	0.7311749021	0.5378326255	0.9120188515	0.2581261	0.3525414081
C6orf136	0.04169726	0.9725210858	0.5553659	0.05725555	0.497065976	0.6373578834	0.5919463	0.4565527602	0.3966497	0.5166882	0.3139194	0.2726076	0.09380141	0.5968323	0.1062869282	0.366522	0.4104102524	0.1605168874	-0.0502917116	0.6220876394	0.4839667	0.5620273668	0.1817671	0.6113501	0.08521852	0.1762753264	0.3187218	0.0756446192	0.3128810939	0.6597933148	0.2558955	0.1023355425	0.582730687	0.2687075162	0.561654086	0.0412345207	0.2248981	0.4221684032	0.5014806	0.6962509722	0.5848299	0.386678	0.4462333192	0.7380330312	0.474062958	0.4781520431	1.0738624309	0.2316882	0.0191919489
C6orf203	0.6207119	0.7071038494	0.6042011	0.6229898	1.3991116147	1.3136355103	1.400413	1.3001905848	1.074761	1.301676	0.4331445	0.4946433	0.5447583	0.5083398	0.4881667859	0.3651037	0.1703296269	0.2167834871	0.5660405268	-0.0438223884	0.921074	0.3874420154	0.4540337	0.8629104	0.8813449	1.3705188642	0.6910406	0.7381723054	1.4101673813	0.6801042037	1.191036	1.263105527	1.4595743429	1.5500206997	0.8629727362	1.1663293092	0.5823613	1.2852913803	0.8944911	0.9626662435	1.162355	1.2013	0.9261130058	1.0379294501	1.1285033687	0.2697238709	0.6470862866	0.3386638	0.6343380589
C6orf211	1.175108	1.0201651316	1.214486	1.158581	2.0751671934	2.1098980332	1.921667	1.9768758877	2.236643	1.840814	0.6957444	0.7081589	0.9803528	0.9799408	0.9275450087	0.7233612	0.7585368072	0.8857462551	0.9497260816	0.8879794552	1.623862	1.71702206	1.305769	1.320164	1.507298	1.562828991	1.312046	1.4450052688	1.9509233057	1.5774161856	1.479119	1.6369954302	1.2468632399	1.7973419142	1.2387807938	2.0897663328	1.027517	1.5147161551	1.285074	1.6972696505	1.905841	1.613672	1.2392739283	1.940999744	1.1888108203	1.6514348565	0.8418158687	0.9154171	1.1964290266
C6orf47	0.976548	0.9084538445	1.367174	1.090623	1.4048429493	1.4055506868	1.458848	1.1760375959	1.404843	1.120423	1.284978	1.070129	1.18581	1.645119	0.9635453636	1.500235	1.4047296602	1.3924383094	1.0017995821	1.4023163207	1.275187	1.4843391929	0.9327923	1.430518	1.297582	1.4710898052	1.423429	1.5683065458	1.3027502899	1.4864433456	1.591656	1.4131171939	1.3981085324	1.5620264698	1.4621233561	1.4276430134	1.07178	1.350874306	1.447831	1.5759139264	1.227035	1.521583	1.6611041246	1.5565141198	1.6232088762	1.5356076108	1.8819719925	1.473579	1.0783946427
C6orf48	1.428922	1.7404439676	2.028779	1.447841	1.8056742056	1.8262839859	1.681568	1.9178369148	1.808874	1.822915	1.948387	1.593904	1.506361	1.728138	2.3454341026	2.614681	1.9641291862	1.5628388038	1.6747322099	1.9213381203	1.924153	1.4294992784	2.375225	1.671968	1.590175	1.8716873351	1.799742	1.9219690846	2.6531385501	1.8305196232	1.724369	2.1942601419	2.1261906639	1.5570325389	1.9154991589	1.6922196796	1.675422	2.0531942626	1.763867	1.4998065927	1.852149	1.548669	1.575448159	1.9560548535	1.8611683311	1.325072589	2.0048616359	0.8788694	1.4831470649
C6orf62	1.168713	1.028305708	0.874427	1.123781	2.4223844202	2.3344487266	2.489597	2.3851346851	2.080855	2.352554	0.710974	0.9756847	1.084445	0.8430178	0.9878387144	0.874427	0.8112210017	0.9630488466	1.074425377	0.7530173285	1.09392	1.2103925029	1.0978	1.362865	1.656786	1.5050002047	1.346624	1.7272055474	1.063728348	1.6926572359	1.562652	1.9072297386	1.7517503043	1.9243904552	1.3753042572	1.8362011819	1.383465	1.6386703933	1.161222	1.5175295912	1.601308	1.760586	1.4508295535	1.4324444907	1.2210974682	1.4515300883	0.7602411194	1.035241	1.1662376698
C6orf89	0.3162295	0.3389737225	0.6674547	0.1885983	0.352676601	0.4778291603	0.3155859	-0.0214141794	0.2386293	0.2208316	0.4256621	0.3658926	0.1199409	0.2431601	0.1918862744	0.5231204	0.5500403784	0.5981705093	0.2055945949	0.4584725027	0.5774186	0.6310412897	0.1905586	0.5106545	0.3497377	0.20480311	0.4031395	0.5359777869	-0.0400382392	0.3561596945	0.5303523	0.20480311	-0.0139829573	0.1007016115	0.3244958054	0.4211476471	0.4672034	0.2418532239	0.408814	0.2518634341	0.3420871	0.207624	0.4726953889	0.2552328456	0.2996830507	0.3615811522	0.4398181594	0.3485523	0.2373531968
C7orf26	-0.05997609	0.772769336	0.5686516	-0.03547065	0.3681677721	0.1277963199	0.2500279	0.1639300676	0.5479393	-0.1047262	0.4079419	0.1329361	-0.02965294	0.1966685	0.0023045564	0.4158414	0.3201900564	0.0586025995	0.0032860929	0.8929497213	0.3181534	0.0997129909	-0.002887099	0.5650727	0.06977017	0.1548524126	0.1680511	0.4449108485	0.3219025149	0.1783406568	0.08722554	0.0433823042	0.2471708801	0.0298210969	0.1917873289	-0.1432909392	0.02387344	0.0765642091	0.5099275	0.3024324332	0.7677035	0.180405	0.3823606867	0.1611956697	0.5400687768	0.5166803851	0.6507417691	0.498488	-0.0600974788
C7orf31	0.9945006	0.1966459327	0.1470039	0.6406566	-0.0774380687	-0.2077080174	0.1800656	0.0668089942	-0.2517493	0.1185202	0.0683477	0.4925335	0.1217748	-0.07065953	0.2360208388	-0.09119432	-0.2002879628	0.2318489284	0.2634841815	-0.0423731628	0.2815877	0.2309645436	0.3033865	0.2977522	0.3636628	0.472070633	0.4979755	0.4548181493	0.5962984802	-0.1568469962	0.217801	0.550284188	0.6611006442	0.6702845455	-0.0816382708	0.2850370455	0.003197828	0.527858695	0.1419715	0.3127471254	0.2987329	0.2228989	0.2566004063	0.3390960369	0.545612313	0.2123611475	0.5593759225	0.3204703	0.499901536
C8orf76	0.7049747	0.968186928	1.356069	0.6733127	1.2902316878	1.1429439294	1.203044	1.1674208096	1.28705	0.9447774	1.265364	0.8226662	0.7988077	1.85152	0.9224179876	1.69847	1.5173703748	1.6154900158	0.9469802344	1.4970416351	1.27211	1.4795297632	1.0678	1.150586	1.190711	1.3694452515	1.162358	0.7630680245	1.8625523223	0.7782715294	0.7156433	1.1025954218	1.1021251839	1.5390197637	1.0047665691	1.4244797512	0.8745993	0.9430076244	1.036817	0.822606665	1.392027	1.037731	0.9818695356	1.2697837321	1.1105632946	0.9802124273	0.8574070498	1.129376	0.6747380179
C9orf142	0.1526883	1.5833309711	1.529594	0.1982964	0.5686866823	0.2372991546	0.7020473	0.5005519936	0.3733374	-0.006775545	0.8799819	1.297274	0.7854342	0.6914036	1.1024826864	0.8519971	1.5833309711	0.1731707045	0.3867086776	1.0305594971	0.5834126	0.8182255359	0.171986	0.6131051	0.06135558	0.6287547116	0.7992361	-0.0954417806	0.6390404266	0.1178605494	0.04914064	0.2983389146	0.556107624	0.1910548572	0.556107624	-0.3447477123	0.2176839	0.3473622771	0.6995282	0.581386637	0.9350012	0.1949185	0.9585131474	0.1648017209	0.4660454901	0.3324380533	1.2586380442	0.6422639	-0.1348857264
C9orf64	0.04684155	-0.0348131296	0.260935	0.06127953	0.5480538086	0.6196671966	0.720465	0.5048456481	0.5396992	0.9786165	0.1183599	-0.08599243	-0.01069755	-0.1896978	-0.0160886898	-0.01832453	0.1807893464	-0.0062894795	-0.0046197402	0.294328167	0.3254285	0.0071160755	-0.06059683	0.08361497	0.01377093	0.2326195668	0.7636473	0.0790860084	-0.2493901667	0.0259562777	0.1094571	0.4159293752	0.2412723838	0.4080707382	0.1826745306	0.4930077638	0.02827577	0.462624906	-0.2114747	-0.2054949833	-0.2795509	0.2099035	0.2219936936	0.2481686738	-0.1340312783	0.4375997762	0.1104867229	0.1759168	0.0627348615
C9orf78	3.0031	1.7435873129	2.250845	1.624912	2.2115296685	2.4457370342	2.115932	1.8998698829	2.203464	1.766873	2.416616	2.611515	1.78846	1.832188	1.7053801558	1.806342	2.3119019893	1.5631532412	1.860996413	2.3197604679	2.277782	1.4888278735	2.481506	1.775386	1.738313	1.774833538	1.743033	1.8003786353	1.5256795314	1.8154491019	2.295975	1.6199340427	2.1792678356	1.7593080793	2.5587920194	1.6450961919	2.653018	2.5684667258	2.182968	1.774833538	1.738313	2.582672	2.4483251195	1.6102242427	1.2830819025	1.6740779225	1.9571921262	2.576565	2.0775342056
C9orf91	0.4882581	0.379354004	0.792647	0.3004716	0.609008442	0.3059455344	0.6653099	0.6856991297	0.8085876	0.1451652	0.7430827	0.4237127	0.4869995	0.7435808	0.4879360127	0.854539	0.5871354463	0.9713377356	0.2909700193	0.8323646213	1.375016	0.4698504829	0.5409835	0.7911803	0.4007915	0.1435939156	0.6045968	0.9611365972	0.393782897	0.4574233705	0.2632225	0.4049144243	0.9227696346	0.5714193094	0.1119690122	0.2367053765	0.246636	0.8081271321	0.5465453	0.6504150485	0.4929362	0.3220747	0.4500979166	0.4221159042	0.7235561686	0.6114502949	0.9918695758	0.7582364	0.2346374196
CA2	0.2518169	-0.6043346477	-0.5989259	0.09185039	-1.0644188507	0.4243310697	0.6493775	0.1107486483	0.8141001	-0.1737328	0.1308278	0.2320286	0.9030682	-0.5152036	0.5029722351	-0.2394019	-0.1389005777	0.4325758858	1.0532318336	-0.0237919255	0.5439078	0.2717718205	0.5187726	-0.1819494	0.8931043	-0.1268745937	0.4166851	0.8219822512	-0.8399421275	1.1204182778	1.287127	0.397430452	0.9672084202	-0.5914208059	1.1706158372	0.2452450354	1.355674	0.4519189912	0.9537684	0.4729817943	0.7078386	1.236265	1.0331332008	1.2659636481	0.2401498273	0.4844272968	-0.12318377	0.2722497	0.5422380144
CA4	-0.149402	-0.7737189312	0.2674877	0.04855776	-0.8058014806	-0.3031182893	-1.189606	-1.2353353801	0.1634732	-0.1855493	-0.3008316	-0.2829784	0.09718569	1.26683	-0.0542450303	0.5286227	0.4214457342	0.1887942208	1.490693523	-0.1376370787	-1.14275	-0.4354091774	-0.4931636	-0.6581825	0.9856768	-0.0833146411	-0.08789143	-0.6971962422	-0.2833409302	0.3379696741	0.6940556	-0.1101874314	-1.2977316012	-0.2789284258	-0.1971568413	0.3129737522	-0.3314335	-1.3917883102	1.142178	0.1296703256	0.1383728	0.5187613	-0.3494397225	0.1653857083	-0.2912140665	1.5726618471	0.0140285632	-0.04638756	0.4716499664
CAB39	0.5482272	0.7714601135	1.378971	0.5446297	1.2553810174	1.4040763042	1.225433	0.7020531288	1.327906	0.8924956	1.509187	0.8217645	0.613988	1.392188	0.7518398638	1.163566	1.4368034373	1.0171107357	0.875495162	1.4566682918	0.9753242	0.9145619073	0.7316153	0.7203653	1.266361	1.338486825	0.9024497	1.1457267938	0.7300210469	1.2871578839	1.312595	1.2704469374	0.7052658613	0.9071932291	1.1904719934	0.9924222124	1.049543	0.9496920529	1.220735	1.126243701	0.964777	1.326394	0.9610899748	1.4436183044	1.095950115	1.4486662768	0.7168736828	0.8203798	1.1722049981
CABIN1	0.5742017	1.4882968599	0.5381744	0.7873688	1.0029072937	0.9698677221	1.096775	0.5610787059	1.150742	0.7869362	1.001841	0.5597113	0.730512	1.324943	0.7143808848	0.9679302	1.1944379022	0.5188320484	0.7600141454	1.372480621	0.9685704	1.6040943842	0.6366383	1.341713	1.135202	1.1663862598	1.452651	1.2478074525	1.189130501	1.1486826656	0.8326834	1.0276791619	0.9896026856	0.9228778806	1.1081012981	0.9194155937	1.109493	1.0159247101	1.313469	1.0894701187	1.589674	1.06589	1.3446756006	0.6702428507	1.4332930546	1.4186415297	1.3761835799	1.61869	1.018675037
CACNA2D3	0.1544485	0.0722474604	1.012475	0.2253464	0.6719706551	0.7886892378	0.656904	0.391320275	0.8182764	0.08647617	0.8640276	0.1275082	0.04824097	1.190783	0.2793375449	1.15223	0.839648046	0.8653477307	0.1844080693	0.7915603951	0.7058733	0.4922525475	0.03123383	0.1928766	1.37139	0.3641727362	0.8989233	1.0679500244	0.4066208432	0.5042653272	-0.05773322	0.3304751143	0.2853773457	0.744057264	0.680595672	0.7033881731	0.3402548	-0.658392343	0.06949495	0.165659136	0.6670823	0.05000617	0.8044319834	0.8854510893	0.9482703922	0.9555335355	0.5435039952	0.2348348	0.1158896342
CACYBP	0.6091329	0.6777577903	0.9333279	0.5367234	1.0816030854	1.1536563064	1.168592	0.9979731937	0.9354921	1.18178	0.8719458	0.6472522	0.6816941	0.8236743	0.5154888953	0.7237925	0.7803882152	0.8600561806	0.6025737983	0.9126444199	0.856657	0.5757032239	0.647288	0.8053373	0.9757603	0.9730992785	0.8513691	0.6679769892	1.2976339704	0.8713116153	0.6878663	1.1853895899	1.0205002465	1.1009810554	0.8324394861	0.9570225328	0.8660243	1.1033511692	0.6545236	0.9115429177	1.247034	1.029911	0.8214596319	0.9327321632	1.0681442755	0.8224734967	0.6063197134	0.6280614	0.5061132702
CALCOCO1	1.163827	1.1170424855	0.9996844	1.109959	1.4669575888	1.3114738908	1.360574	1.4592097391	1.372031	1.45898	1.357455	1.026402	1.108712	1.058602	0.9820444407	1.19288	1.2601478407	0.7813874921	1.0535095822	1.3228136494	1.378901	1.3083164229	1.05413	1.551757	1.576974	1.3316771544	1.505196	1.6005955042	0.8149628431	1.5738153092	1.182655	1.0639408503	1.062580592	0.8799104638	1.6045108361	0.9589747402	1.472906	1.1012038684	1.501337	1.4793512386	1.40663	1.023959	1.6717008306	1.1493409211	1.5279890912	1.3156230429	1.7600854963	1.182939	1.1904845869
CALM1	0.09268432	1.2842968942	1.417224	0.4377428	1.326401207	0.9969172966	1.552235	0.7172693548	1.144745	0.01703748	1.912081	1.185429	0.6624482	0.7619836	0.3392856899	0.9052057	1.4318697259	1.0210492889	0.2409587937	1.5522352907	1.168428	0.5990712934	0.4264128	1.327616	1.049706	1.2834340571	0.9070593	1.2286070262	0.7541140738	1.2909314518	1.088358	0.7722225889	1.3071472461	1.297822438	1.1005053184	0.5856482005	0.756593	1.2993040796	0.9010699	1.2783180536	0.4831838	1.039046	1.5750028914	1.0174141816	0.8215949132	0.931399057	0.8668331829	1.555082	0.0947596872
CALR	0.7592669	0.311240778	1.176756	0.7938692	1.1617415127	0.9648405002	0.910826	1.2322049027	1.390557	0.6911608	1.083215	0.5490089	0.829404	0.6903969	0.6392930696	0.4101182	1.0323504361	-0.0058578965	0.5535008713	1.3185450349	0.8260725	0.4231169485	1.123105	1.144716	0.3121825	0.5923319962	0.5344073	0.6961585657	0.0932327568	1.141808704	0.8241825	0.5128910387	0.7061780767	0.2994021568	0.9226914278	0.3025881629	0.7012015	0.799043325	0.661527	1.3274054884	0.9933679	1.059055	1.0401997088	1.3596243998	0.9802680408	0.4649998409	0.9933678689	1.312874	0.6443928909
CAMK1	1.684311	1.4862848581	1.306588	0.520532	0.8719409452	0.6626826035	0.9356257	0.4701519701	-0.386901	0.1362684	0.874239	0.9170487	0.9777649	2.041288	0.3700315764	1.17227	0.9734226984	0.4812732158	1.0417776228	0.7612222732	0.8042125	0.6380757997	-0.1046547	0.7532324	1.313162	0.9427139252	1.444987	0.9671411582	0.7993615339	0.8496131135	0.8320746	0.875977954	1.3147015463	1.2512976249	0.7754593534	0.8630973292	0.9526449	1.196414399	0.8335063	1.1499035447	1.480593	1.081138	1.5926276343	0.7073907402	1.1768046893	1.256345273	0.6179066926	1.246548	0.4035341771
CAMK1D	0.1397844	0.3618848308	0.2478944	0.153134	0.4077294598	0.3226976185	0.5102119	-0.0743012838	0.3476946	0.8811343	0.4993911	0.6581336	0.02539219	0.6541775	0.1586752613	0.5446628	0.1594397139	0.9450234819	0.547331879	0.1169057356	0.2874039	0.9440424067	-0.05630033	0.3685927	0.4380922	0.1269683163	0.116538	1.0298327808	-0.5773841415	0.3379910155	0.2579136	0.2666077537	-0.3430603995	-0.0143712895	0.6483952857	0.1786611518	0.8903991	0.2618934994	0.459162	0.403847005	-0.04817205	0.3871886	0.5376802161	-0.1811431356	0.5818133041	0.9120395083	0.2842643013	0.6125662	0.2063881421
CAMK2G	-0.4363447	-0.3519473665	0.3647078	-0.4427916	0.2103295552	0.2537209692	0.1759192	-0.1332981483	0.1051657	0.4982412	0.2141117	-0.2521647	-0.3113459	0.323367	-0.3780831074	0.297296	0.3745770205	0.1346724915	-0.1982871703	0.2464510405	0.04127804	0.3562607126	-0.3839684	0.3390848	0.2992467	0.0525142203	0.213855	0.1630791435	-0.3497170002	0.1436122452	0.1648094	-0.0494873241	-0.407819938	-0.1552180813	0.0152121546	0.1231988389	-0.1171343	-0.5716701992	0.3166478	-0.02689436	-0.04471026	0.02938653	-0.3875704707	0.2098681244	0.2017259254	0.5580164632	-0.1997588059	-0.2421429	-0.1323199418
CAMKK2	0.01240346	0.2634343823	0.1690062	-0.01577007	0.0638105	0.0827122357	0.1261868	-0.2856362809	0.06666277	-0.06557544	0.2944207	0.7114488	-0.05711061	-0.2142142	-0.1598358507	-0.4151958	0.1318628134	-0.0689571694	0.0451384202	0.0833850509	0.007915166	-0.1769272287	-0.1729086	0.300078	-0.1436156	-0.2243994273	-0.1244304	0.1087488457	-0.3014567025	0.0027052885	0.177426	0.1684257744	-0.4008253868	0.0529637338	0.0156224771	0.1621615608	0.04386978	-0.2142590773	0.3586826	0.1473568449	-0.001551161	-0.137523	0.0387084555	-0.0343402584	-0.0557587151	0.2288545293	0.1155347594	-0.006296281	0.2661723727
CAMP	1.327352	1.096887141	0.7925994	1.003206	1.9394295949	1.5801407247	0.2905699	0.071811858	1.285244	2.216618	1.415505	-0.004784603	1.857855	0.4199558	0.7939011763	0.7858563	1.4760922865	0.7994584306	1.12861166	0.9297836354	2.99927	0.2963143865	0.3132977	0.4520986	0.7068753	1.9749463705	0.723075	-0.1001761346	2.9262746539	0.7649927645	2.152328	0.3177846307	-0.7861131566	-0.3699883679	0.6424899033	1.5906702491	0.853734	1.9031046488	2.769696	0.4836570842	1.376342	1.215391	1.9014672611	1.7196048006	0.4602721203	2.1418031124	-0.0195278776	1.445498	2.3973090492
CAMTA2	0.2228748	0.0963306352	0.3659315	0.8863256	0.1338871686	-0.0575490543	0.2242168	-0.0477971724	-0.4820821	0.08152735	0.4244692	-0.07571036	0.448454	0.5340012	0.0790643747	0.1832495	0.2923624593	-0.329363599	0.608408173	0.3467418326	0.3585985	0.1039710289	0.2307847	0.3568276	-0.1777636	-0.0019490273	0.2416141	0.0463283884	-0.1495557586	0.1149937814	0.03595632	-0.346318537	-0.3474905734	-0.4679615577	0.2758062395	-0.3869169643	0.3492825	-0.3722384445	0.4097921	0.1789794285	0.1864757	-0.3020593	0.4705231522	0.2358782056	0.2269761777	0.539228677	0.7193590312	0.628689	1.095767243
CANT1	0.4061961	0.5759198681	0.4141105	0.3048648	0.8702594465	0.3561316665	0.6854569	0.1106968089	0.9321922	0.411732	1.323153	0.4369852	0.3024115	0.9481922	0.4748403624	0.5704667	1.065671975	0.4720047429	0.5006721783	0.9988527254	0.5252709	0.9061089129	0.3868002	0.6692735	0.6940468	0.5615541499	0.4053652	0.6796768651	-0.1197288841	0.569226318	0.4625654	0.2258357698	0.0220716035	0.2150112988	0.3649606624	0.4389229573	0.3824661	-0.1926518092	0.4817726	0.6664988954	0.4885514	0.3873404	0.4823177322	0.6292717078	0.684308662	0.7618947153	0.6005844839	0.9596342	0.5900490377
CANX	0.2557048	0.2829231615	0.6256969	0.3780943	0.5895402355	0.1671955577	0.3195115	0.0902286028	0.5691771	-0.218874	0.7591861	0.2917001	0.3157562	0.5331647	0.2417524673	0.4709983	0.9890673541	0.3037792393	0.0437600411	0.6817002772	0.5797672	-0.0573963393	0.02780231	0.3798824	0.6450707	0.4756464385	0.4587185	0.3719766109	0.0184624336	0.5839852318	0.3764941	0.1487836806	0.4652520855	0.2091716901	0.2982167723	0.2080151574	0.4670603	0.319703673	0.1026932	0.219529196	-0.01695626	0.2763409	0.8540635999	0.2846838388	0.147670572	0.089051737	0.1143227642	0.9076066	0.3142240635
CAP1	2.955054	2.8492562999	3.222116	2.91699	3.1488969437	2.9475024792	3.022974	2.6622434952	3.076035	2.292599	3.188874	2.763965	2.927661	2.964518	2.7996542323	3.034435	3.1421858937	2.6862934123	2.822214079	3.2204182326	2.880401	2.4291525058	2.693271	2.734656	3.11477	3.0687571228	2.9441	2.9351995928	2.6947950058	3.011251268	3.000264	2.9722700038	2.8860604523	2.9351995928	2.741202635	3.128622678	2.599303	2.8446157233	2.980703	2.9807033701	2.895977	2.97227	2.9544275685	2.9166420149	2.8081253216	3.0797278423	2.8155605178	3.617674	3.0371826675
CAPG	1.289424	1.0406098013	1.565501	1.39173	1.9127604258	1.451820418	1.636488	0.8429088779	1.661956	1.311489	0.8917166	1.099237	1.103455	1.23916	1.1217877582	0.8874479	1.0341826164	0.7557249084	1.0305707151	0.4951207983	1.301051	0.416458581	1.481981	1.365221	1.009435	1.0934549775	1.888682	1.4579684131	1.621818949	1.6293722384	1.281017	1.8515089451	1.4146821927	0.643173159	1.4806975754	0.8207779649	1.447784	1.1333675664	1.69931	1.5193053912	1.693212	1.813849	1.8814774121	1.6619037808	1.3544552641	1.6808529929	1.5765491594	1.624978	1.2321430026
CAPN1	0.4503005	0.2321826221	0.8455251	0.6119951	1.0591687498	0.8750037834	0.960328	0.636179025	0.7662826	0.5218362	0.8315594	0.3732061	0.8892255	0.7285282	0.1939633131	0.2996633	0.4486018117	0.5246664176	0.3653211385	0.7444958763	0.6203721	0.4016090592	0.4791883	0.870913	0.5053355	0.6286494415	0.4048638	0.6222833488	-0.0015745539	0.5153707621	0.2995376	0.6545820105	0.8265667795	0.5752411481	0.8519382896	0.5398628055	0.9031349	0.7488368427	0.9073426	0.8942184736	0.3854626	0.6578052	1.0442383552	0.5771335924	0.8146043273	0.819909522	1.015118734	1.205643	0.6219428072
CAPN2	0.7212515	0.8457953676	0.9889332	0.7115574	1.0112164565	0.7991760645	1.189672	0.9993236171	1.101811	0.4831371	0.7917675	0.5236261	0.652906	0.6249119	0.5708301961	0.4420469	0.8061595743	0.8128839956	0.6204324586	0.9230480451	0.7039803	0.8645153112	0.5457089	0.963444	0.8521298	0.7400635331	0.9938008	0.5327962561	0.7155819055	0.8204542694	0.850523	1.1071962191	1.0170494353	1.1970337278	0.6908338458	0.5086615189	0.78665	0.8126939635	0.633656	0.696993999	0.6803824	0.8511348	0.8199069443	0.8879590113	0.8557204749	0.3953383746	0.7293229967	0.8139078	0.5627809435
CAPN3	0.3173282	0.0842200032	0.3047021	0.3033121	0.3002375509	0.0505094029	0.4092866	0.3177585252	0.3166653	0.501773	0.419223	0.2656968	0.3335982	0.2007035	0.25132937	0.3225532	0.5227351525	0.5099932442	0.2178729919	0.4175302553	0.6770067	0.2211548279	0.6452396	0.6774793	0.3240596	0.4731091607	0.3797013	0.5982172773	0.6865559185	0.4507712143	0.3923736	0.4299623443	0.5470265843	0.2020555681	-0.0164024547	0.5014064097	0.4681373	0.5884458861	0.8640405	0.3081665924	0.31652	0.243552	0.3204222978	0.6079034211	0.3853334034	0.4024776711	0.6435893623	0.6259412	0.2046007299
CAPNS1	2.428348	2.8978269907	2.669618	2.375862	2.6109127635	2.5008655673	2.545356	2.1039350767	2.604209	1.687752	2.71233	2.647465	2.565557	1.70779	2.3178083607	2.173969	2.5533948971	1.9381394382	2.1758497413	2.7644074115	2.400643	1.8855648002	1.943938	2.380395	1.853502	2.0345917981	2.293192	2.5405850572	1.6401038167	2.5331335682	2.175873	2.4307325342	2.627885292	2.1661969196	2.3923987491	1.9618591589	2.309708	2.2392023492	2.241996	2.4653531238	2.555907	2.567792	2.627885292	2.5516750338	2.5188524991	2.1983673986	2.590070173	3.111744	2.2822729228
CAPZA2	0.1639076	0.1567809248	0.6928118	-0.09283805	0.4995832835	0.7761272844	0.4784779	0.1207116034	0.6469598	0.2192715	0.6859533	0.297355	-0.2610128	0.864095	0.4234203163	1.110712	0.837329889	0.6320583199	0.4750246718	0.6762690359	0.2648779	0.4899571581	0.1065669	-0.2911095	0.1712508	0.770546396	-0.0004857615	0.0562776338	0.3040411489	0.4137324575	0.8250969	0.5238320324	-0.1231378971	0.6847999994	0.2311131418	1.1269149634	0.1445051	0.2279438313	0.2537798	0.3390994688	0.5510167	0.7122161	-0.2394132857	0.5492741772	-0.2791554875	0.6270823129	0.0886074128	-0.1181743	0.5449246898
CAPZB	0.7406627	0.8864763134	0.742103	0.7977819	1.4249876716	1.5068031775	1.423172	1.1099582551	1.180524	1.134795	0.8255817	0.7025303	0.6542841	0.3934305	0.4939797101	0.373609	0.4311463639	0.4878135371	0.4546413326	0.9981788842	0.7737423	0.5567293136	0.655998	1.191824	1.261884	1.0643552403	1.294848	0.9576923597	0.4531338425	0.8820954866	0.9968072	0.8569166909	0.9794632633	0.6995928128	1.2817078085	0.8528941738	1.400403	0.8142720894	0.9756899	0.614803308	0.6306717	1.149994	1.2446050868	0.9832386695	0.9968072162	1.2669544958	1.0189036067	0.8847274	0.8073897814
CARD6	2.500455	1.1854270341	1.303719	1.434922	1.2359039172	1.3564583027	1.075346	1.50531066	1.467887	1.650859	1.538183	1.534821	1.521469	1.617376	1.9382259659	1.594012	1.1631244149	1.0279600122	1.5206328147	0.9707642865	0.665159	0.7427335387	1.269401	0.8319111	0.864932	1.0094234981	0.8506515	1.2108816396	0.6816030256	1.3020326902	1.306168	0.9767853274	0.7983829082	0.7646622287	0.8061487208	1.0070659222	0.6967464	0.4180077626	1.14117	0.9299829321	0.9007598	0.8541024	1.0788932304	1.0999931978	1.1508232421	1.7219637636	1.5037607253	1.28349	1.6000430455
CARD8	0.8487992	0.3235458662	1.617759	0.930286	1.5329788472	1.0058800843	1.468018	1.2233495776	1.431524	1.744028	1.687877	1.224732	1.07707	1.742746	0.9284180339	1.346572	1.6361911626	1.168057907	1.0555715061	1.3554486483	1.544327	1.2493101262	1.299538	1.876756	1.736367	1.6303198546	1.394654	1.4418118388	1.3278987436	1.2093154368	1.389434	1.6827373121	0.6735380685	1.340935303	1.7583153971	1.6461140018	0.8499953	1.0571994253	1.261657	1.3445926495	1.342052	1.527241	1.1574345858	1.0475398781	1.4431593701	1.5489840382	1.050860498	1.246428	1.3258796796
CARM1	1.807469	0.3536463796	-0.02226301	1.689067	0.7345287389	0.9609742852	0.6442947	0.2031793925	-0.09972868	0.001796945	1.00324	1.455047	1.783915	1.17066	2.0566153002	0.6782454	0.9728662448	2.0642602728	0.8154871748	0.7876153203	0.8267396	-0.3243603236	0.5114925	0.6366252	1.507551	1.0290597616	1.25758	1.3386419391	0.7035316958	1.0174038128	1.127515	1.4967805512	1.1240087974	0.6521685178	1.5019979736	0.7504688385	1.942028	1.8524252462	1.770952	1.6977308145	1.2962	1.316629	1.9455786258	1.4508752402	1.326080108	0.9570794592	2.1813873118	1.771528	1.5294786592
CASP1	1.676081	1.1560472931	2.09452	1.531474	2.0744539196	2.1599793369	2.142646	1.3921863641	1.909433	1.788551	1.825087	1.375146	1.451079	1.769418	1.3261452381	1.498249	1.7966298264	1.6395359762	1.5044737054	1.8716297009	1.850522	1.3251785482	1.212617	1.172499	1.521118	1.1127130293	1.513344	1.8313431655	1.7588655282	1.5305038534	1.783978	1.4264245142	1.3210058475	1.8341318448	1.1876049276	1.6724721579	1.177864	0.7268630552	1.471764	1.5701933082	1.40385	1.533679	1.4049255481	1.6525283632	1.5188308341	1.6685879171	1.0926979754	2.281146	1.5357887987
CASP3	0.4311895	0.520317686	1.189158	0.2186451	0.7651663897	1.0410932123	0.7760528	0.6763022203	0.8890807	0.4373068	0.7159413	0.3011838	0.3056346	1.688092	0.3395188768	0.9267802	1.0004078199	0.8356152243	0.3940237458	1.0965794129	0.5333509	0.7874831165	0.3288507	0.4110344	1.208388	0.9977265775	0.9150409	0.7504285202	1.4135477458	0.5141199923	0.9720206	0.6392618648	0.6194151698	1.2003836736	0.676739477	1.063096883	0.3591872	0.9050280414	1.094811	0.7692241108	1.210103	1.085945	1.0330343251	0.8328144036	0.7852863247	0.9243498677	0.3958584537	0.3359115	0.4498682326
CASP4	1.982221	1.9479885792	2.175955	1.843009	2.2686045153	2.2321174484	2.235745	1.9545329015	2.240107	2.365787	2.160524	1.831268	1.894286	2.002173	1.7878549196	2.060889	1.9067812158	2.2357447686	2.0095560165	2.0527404712	2.058257	2.1497669606	1.820821	1.681602	2.2982	1.9576617347	1.974724	2.2738728176	2.0376728118	2.148305155	2.118662	2.1836520924	1.8858039275	2.4407525141	1.89554234	2.408428972	1.993036	1.6083225745	2.07815	2.1114255738	1.802084	2.19794	1.6059900695	1.8517935637	2.0295802076	2.3026913738	1.8594163344	1.822424	1.9804104573
CASP5	2.137379	0.7858204951	0.428772	0.4874308	0.174932172	-0.9364182507	0.03492914	-0.2454206654	0.1598589	0.2509698	2.232323	0.1099682	-0.0274184	0.4813276	0.1374995652	1.247809	0.5349818874	0.154450448	0.343384426	0.5708119824	-0.03243022	0.9988705817	-0.2171761	0.1286493	-0.6893277	-0.4794194381	0.09961679	0.3794375663	-0.594174239	0.3280969034	-0.5622314	-0.3059529159	-0.2857051413	0.5528829668	-0.6296347277	0.0026745617	0.4222815	-0.9826932522	-0.2382548	0.9279580409	-0.7557904	-0.03949775	-1.2178307833	-0.3928557065	0.262677027	0.0588123213	-1.3909607871	0.8080812	0.4268009885
CASP6	0.05263306	-0.0162199495	0.3371581	0.0535043	0.6567494564	0.6571555989	0.7478537	0.7355781271	0.3809962	0.6682314	0.3692447	0.09474084	0.05660932	0.2154834	-0.0166929067	0.1225504	-0.1618976617	0.0558396359	0.0548776147	0.2986412577	0.5006697	0.4304447456	0.649397	0.6275484	0.549698	0.8754862473	0.2345872	0.3049450359	0.7076743849	0.4276938148	0.5407494	0.8373400101	0.8173250248	0.4924791963	0.4575601578	0.465611024	0.7607609	0.7176683144	0.03338219	0.2546794666	0.6489056	0.7007662	0.2463430221	0.3240141407	0.1935214331	0.2079372447	0.1113732173	0.05041036	0.0453999424
CASP7	0.8254642	0.7571972873	0.920733	0.4565183	0.2282195327	0.0849007511	0.2918106	0.3436549282	0.4794726	-0.08709798	0.6150422	0.5786898	0.8146061	0.2205268	0.3074861693	0.7432009	0.5501299226	0.6487212256	0.4997751571	0.7236812868	0.2376659	0.2874333806	0.7610539	0.4760201	0.5712169	0.7257528493	0.2670768	0.354441231	0.7592987437	0.4444983274	0.629778	0.527212327	0.978587669	1.149311342	0.7638966189	0.6637589843	0.2539949	0.9392667905	0.08227738	0.2638277188	0.2212981	0.6366441	0.6499003509	0.4522436926	0.6799224569	0.3172306323	0.3022870855	1.171775	0.5558947
CAST	0.5429096	0.4772575416	0.8685028	0.5763537	0.939483918	1.1957059572	1.024298	1.0493419427	0.9069407	0.7164269	0.5240874	0.2811037	0.4932901	0.1902929	0.3273936693	0.01199603	0.1086951105	0.204081299	0.3191401047	0.63712644	0.7538661	0.7093890158	0.9144461	0.9179655	0.587908	0.505382195	0.3349263	1.0494506992	-0.1539372378	0.4609902673	0.1678971	0.0615878208	1.0343115967	0.6054568916	0.5354429837	0.6126435404	0.290642	-0.095561661	0.8922337	0.2610103119	0.3000647	0.8035519	0.7652196774	0.1683725232	0.2533600568	0.2681369983	0.8964186351	1.016919	0.545625432
CAT	0.6806754	0.4408452173	1.325278	0.2033095	2.3909023209	2.2230567935	1.889999	2.1305783799	2.120109	1.801106	0.5759299	0.1361362	0.6607973	0.6481304	0.2144670691	0.2033095	0.2435103919	0.1150576732	0.3482358289	0.5041861049	1.382104	1.2547937166	0.8657614	1.913539	1.584157	1.0003109326	1.604881	1.0147698838	0.8550037011	1.9511940973	2.094307	1.6794459569	0.863177592	1.424671462	1.0103032798	1.4053913673	1.365863	1.8066501061	1.574494	1.8410244896	1.597534	1.827672	0.9349888029	1.9036605556	1.514891001	1.5025197864	1.1428114344	1.085696	0.9591458759
CBFA2T3	1.5176	1.0990333323	0.5179817	1.364542	1.050898613	1.1762572896	1.164836	0.9947225856	0.9634752	1.585511	0.8087285	1.171721	1.416841	1.043952	1.51884944	1.019112	0.9917043081	1.1378634664	1.2898181717	0.6924745109	0.8823658	1.314880589	1.312449	1.33777	1.522126	0.8376575603	1.192134	1.6059086592	0.3675091977	1.1205034848	1.360705	0.7533754298	1.0924574649	0.7904354547	1.3161997713	1.2568211313	1.319424	0.9393692577	1.472255	1.4722545955	1.167824	1.108632	1.680020309	1.2161838673	1.1971518316	1.7243978944	1.1751318491	1.636117	1.7272112608
CBFB	0.4462935	0.6127393439	0.7583455	0.4863057	0.7686737952	0.9393922145	0.7535895	0.8853627166	0.9108398	0.6162298	0.7938656	0.4663667	0.3857913	0.532539	0.4828230407	0.8353934	0.8007972555	0.4976611754	0.4617248668	0.9936944297	0.7797184	0.3890467159	0.5890362	0.5747021	0.4816288	0.2384671889	0.3979169	0.5886296984	0.7421294978	0.5001318802	0.7265407	0.4538821833	0.7038187375	0.4275610117	0.6037465682	0.6597582536	0.6675736	0.7962632588	0.4449155	0.5629370726	0.4445251	0.6471091	0.5050375526	0.8694891277	0.401177439	0.5507221781	0.4134653417	0.50226	0.4852096149
CBL	0.6577839	0.5237941984	0.953847	0.5046371	1.1921019958	1.1476100945	1.060937	0.8585249851	1.592793	1.208315	0.8253727	0.2511176	0.4612897	0.2232858	0.1482471378	0.1590753	0.2847401161	0.2688997932	0.1805576416	0.9992471115	0.8646456	1.0881766685	0.5836409	0.8923491	0.7399018	0.6123788681	0.3661326	0.7758402007	-0.4234059124	1.1228795677	1.221812	0.7796755868	0.7373644371	0.4611221094	0.7337137064	1.0682896957	0.8455754	0.3757327986	0.6130254	0.9871710484	0.1878395	0.846198	0.4515920378	0.7950031537	0.7171338187	0.9859350802	0.2756251249	1.103459	0.8431507772
CBLL1	-0.3384938	-0.0902436958	0.4665124	-0.09447081	0.5516801199	0.4958803138	0.5080628	0.5201049423	0.4806562	-0.162328	0.6893606	-0.05612026	0.05221682	0.6207831	-0.0531945245	0.3141998	0.1681287418	1.0388158989	-0.2426478492	0.4120320114	0.4380849	0.3691386363	0.06084684	0.7513232	0.1740648	0.3006114216	0.2652097	0.054757065	-0.0095651763	0.4610819202	0.3865977	0.2942169998	0.2532374447	0.4706976005	0.0176559295	0.2754890305	0.1007574	0.4254835648	-0.1748788	0.3765097459	0.07596504	0.2647376	-0.0134100646	0.3542886535	0.1671411872	0.0924651921	-0.0706284889	0.2465329	-0.3335947163
CBR4	0.708604	0.8349171364	1.247312	0.6013847	1.1853995241	1.1430304217	1.120427	1.367961695	1.328436	1.107294	1.292436	0.8189516	0.7602067	1.293704	1.0233617533	1.188486	1.6886434351	1.137958389	0.7997866299	1.3519951561	1.469218	1.1311835349	0.8353911	1.27081	0.9816567	0.8964908647	1.055609	1.0874445371	0.8802305399	0.7590505244	0.7627376	0.9068080717	1.2418979104	1.0156691102	0.9944599197	1.096060319	0.7967694	1.5522181974	1.172285	1.1064178052	0.9699236	0.7021993	0.7021992655	0.9936710906	0.8332913771	0.8269872865	1.0859262523	0.9575	0.6317412539
CBX1	1.446312	1.6784179413	1.952769	1.470505	2.1371851564	2.3036151823	2.091171	1.9743509817	1.95238	1.658772	1.796828	1.495212	1.487137	1.630921	1.3614034953	1.504536	1.6062004965	1.603259073	1.4686937874	1.8136451722	1.984118	1.7535056068	1.502522	1.85296	2.084851	2.1005368748	1.724368	1.5973699311	1.7203011565	1.8429422187	1.696315	1.7849538339	1.9227526106	1.878417154	1.8027979222	1.9353544761	1.453405	1.6640521678	1.618526	1.6171882194	1.817956	1.930704	1.8706232439	2.1781704593	1.878417154	1.721653799	1.7002399369	1.7063	1.5193245959
CBX3	0.7142286	0.8368894173	0.643312	0.7158427	0.9089529218	1.177621215	1.063166	0.8908997582	0.8125388	1.195868	0.955543	0.9604289	0.5124875	0.6725492	0.8554576163	0.7780978	0.8061222746	0.4228537118	0.7107197206	0.120554028	0.7627375	0.7845224014	0.8063035	0.7354086	0.860666	0.9386529916	0.8436085	0.7248626543	1.2321310473	0.8582784448	0.8867491	1.0730437117	0.8319984193	0.9170328106	0.9822839975	1.0467229789	0.7775578	0.9472484842	0.6220841	0.3263967439	0.5437512	0.7595238	0.4644158217	0.9798024328	0.6514164957	0.8981893636	0.5456623341	0.6859156	0.7237095505
CBX6	0.6120813	0.6177287914	1.428584	0.8342655	1.4577015688	1.0983614175	1.26527	1.2467533787	1.338972	1.36993	1.314082	0.6791204	1.181816	1.051029	0.7560814992	0.7370998	1.1717079521	1.5329822571	0.5996462561	1.3439330746	1.23153	1.1619425074	0.8537605	1.480941	1.360996	1.1181474276	1.377664	1.4740278103	1.2124843236	1.4594015641	1.179885	1.186210937	1.6882178803	0.9391811204	1.8283010514	1.0216629596	1.38746	1.3944083466	1.504044	1.4286491862	1.309204	1.255628	1.8428988418	1.2690700249	1.5222383712	1.1299143761	1.6939851621	1.360936	0.2331969875
CBX7	1.325908	1.5986452133	1.96677	1.476212	2.1062851626	1.9063351988	2.048138	2.1941196081	2.059864	2.130822	2.441725	1.614563	1.547071	1.594345	1.6074457686	1.698032	1.9703500686	1.5268497004	1.5399811697	1.8929786619	2.071003	2.2728025543	1.975048	2.719356	2.022667	1.9694755673	2.026659	2.0871739818	2.0542804621	1.8479646067	1.598848	1.5997183728	1.8020086404	1.6206001261	2.1398501452	1.6929264345	1.613016	1.7895373683	1.698348	1.9303333085	1.999777	1.523467	1.7918878359	1.4062174549	1.7759039023	2.1117495473	2.1498278268	1.447177	1.2812685627
CCBL2	1.421581	1.8117999101	1.881878	1.510587	1.916509948	2.1769842893	1.898062	1.6266858186	1.883193	1.541668	1.941569	1.390258	1.412234	1.754656	1.4154085853	1.393907	1.6622346746	1.4443185778	1.3920398323	1.8212492314	1.872172	1.8573029751	1.631039	1.853652	1.514297	1.6046431338	1.565286	1.442810889	2.1376731778	1.8374908763	1.813897	1.4170108957	1.7567553382	1.9787469456	1.6171893819	1.5855083032	1.574478	1.6705317843	1.601861	1.517394412	1.730326	1.655618	1.5354477159	1.6858945873	1.1902558585	1.5015239979	1.7692103112	1.664946	1.5024974237
CCDC104	0.5890218	0.2965651833	0.3422356	0.5194418	1.1111587378	1.3785390872	1.465848	1.1184452376	1.077048	1.689728	0.05213152	0.3699023	0.6306557	-0.04923473	0.5781494855	-0.136575	0.185090386	0.3101681525	0.6515912024	-0.37147288	0.3497585	0.3298460122	0.4824729	0.7277995	0.8705721	0.9824672301	1.15609	0.9848327046	2.27022602	0.8496670983	0.7110674	1.4165961772	0.889361786	1.2930554212	1.0210219496	0.9333049576	0.7233072	0.9112911165	0.8194223	0.9395400081	1.129051	0.993942	0.7428850584	0.6632685834	1.0841973096	0.5204372654	0.9926769401	0.4339185	0.6343399472
CCDC12	1.064961	1.4621150371	1.739497	1.004806	1.4867836836	1.3454702433	1.373778	1.4254339678	1.367558	0.7620908	1.835661	1.77613	1.310216	2.082346	1.5375026851	1.821589	1.8687431211	1.5579230823	1.2067083576	1.4878804131	1.509134	1.1651493117	1.173279	1.502885	1.698203	1.809864589	1.844359	1.2769550578	1.7248040502	1.2170065149	1.150515	1.6694894219	1.6130120726	1.9245686345	1.4217269268	1.2358746624	1.485798	1.3051224828	1.545869	1.5102001236	1.693849	1.47998	2.0453753858	1.2558315169	1.5158600659	1.4189770844	1.8166511396	1.337763	0.7267862236
CCDC17	0.5707006	0.206818375	-0.1671947	0.4664917	-1.2723173476	-0.1118697749	-0.3073043	-0.1578748587	0.1996334	0.4050338	0.1714245	-0.02900483	-0.1360517	0.135223	-0.1702367622	-0.2623305	0.0335997192	-0.0020684069	0.0913281253	0.2029569645	-0.1939899	0.4988018021	-0.1948894	-0.2582749	-1.479025	-0.1537892896	-0.2550291	-0.3586412126	-1.1425321444	-0.3886082343	-0.1970056	-0.5462615212	-1.0954455426	-0.4754638187	0.0492350309	-0.1454661142	-0.4855504	-0.3078447206	-0.08322536	-0.1161697068	-0.3899808	-0.2719046	-0.7342259529	-0.6759538195	0.3915741388	0.5359335788	-0.434497602	0.03978288	0.4972481204
CCDC22	0.5940704	0.6335066095	0.9105825	0.5534933	0.7088052677	0.7908123983	0.714812	0.7402672156	0.6807143	0.8471993	0.5793416	0.2911232	0.2505209	0.123184	0.4047695712	0.2803588	0.4139088615	0.1542835077	0.4293536348	0.8592194213	0.6310276	0.2465624321	0.565823	1.020605	0.6706494	0.7829088521	1.009902	0.8255839515	0.7914071273	0.5359072572	0.3776299	0.7673857851	0.8660369531	0.7834326177	0.5982409935	0.6660208923	0.821392	0.7000083589	0.7000084	0.4821065265	0.7152339	0.5545118	1.1953911685	0.6345014244	0.8102233783	0.546110156	1.0054223104	0.7032906	0.3362411587
CCDC23	0.2714146	0.3139914359	0.6655059	-0.01510175	0.5162038776	0.5540450844	0.4671234	-0.0589306854	0.5047961	0.1140879	0.4299439	1.386757	-0.1556963	0.2675716	1.5759719303	0.365661	0.772925996	-0.1262920356	0.7742012011	0.8353045791	0.1219805	0.8389889155	0.2000296	-0.01810783	1.534095	0.5250590735	-0.2149212	0.5310329803	0.4122782709	0.3886449607	-0.1476803	0.3638448984	0.1251516632	-0.237299994	0.3216080795	0.8401417283	-0.2183876	-0.0322800799	0.5808039	-0.0268838443	0.4303633	1.136069	0.4470146758	-0.0819535255	-0.0166449134	1.161766852	-0.5414267964	-0.365685	0.4965566888
CCDC25	0.1253439	0.1712944019	0.7616835	0.1994044	0.8497860562	0.7899088935	1.039641	0.8875995059	0.8011546	0.2866909	0.8484526	0.5307693	0.1817903	0.3065894	0.3285740193	0.7107059	0.6461414749	0.4144675799	0.224095876	0.6521332487	0.8117075	0.3004457484	0.7117825	0.8941225	0.4545392	0.5182892895	0.5277505	0.7857641098	1.1026314684	-0.0101872468	0.1176216	0.6335740893	0.600415782	0.5476026312	0.5125636082	0.3820802934	0.2578238	0.4777661673	0.4680846	0.1794922233	0.3695454	0.3903854	0.6917205651	0.4743286724	0.5892121766	0.1708092174	0.4815229548	-0.02527975	0.0417808622
CCDC28A	0.8830227	1.1867873945	1.797275	1.115989	1.8254843358	1.9114600148	1.668836	1.4281625538	1.690646	1.012571	1.810875	1.226228	1.140042	1.459083	1.2778671921	1.650815	1.8347194379	1.2899450593	1.3655458942	1.6819057243	1.411259	1.53606367	1.161072	1.470908	1.685794	1.6852146827	1.774968	1.5278982569	1.7998043854	1.6757330521	1.799804	1.5196243605	1.5989954557	1.9135495624	1.2580471001	1.7186000742	1.538171	1.5620477123	1.531339	1.6216873478	1.878458	1.946453	1.0666514005	1.8713588039	0.8199510279	2.1008513485	1.5800033667	1.512354	1.1073128523
CCDC43	0.3996489	0.4047356362	0.8773643	0.3606448	1.154870386	1.4287450117	1.300166	1.2252032121	0.9047143	1.253333	0.08913365	0.2752437	0.2343735	0.2107455	0.2677530612	0.093619	-0.0574917453	0.1172291649	0.3780518053	0.6742736518	0.3802145	0.1904632853	0.4635119	0.6836238	0.471681	0.4446171741	0.4374697	0.231080803	0.5196582459	0.1924343214	0.2214875	0.3857259363	0.4408887199	0.2605176938	0.2487498525	0.2546813059	0.1651136	0.9770588647	0.1782804	-0.1749116157	-0.1932233	-0.03358946	0.1721860332	0.4460697766	0.2591646048	0.0926849969	-0.1923047834	0.1433654	0.3523020189
CCDC47	0.8607513	0.7495290694	0.9652577	0.8344329	1.2353306906	1.1774681143	1.04391	1.0850407589	1.261428	1.015162	1.077016	0.6007239	0.9401779	0.7993523	0.8689242304	0.8027337	1.1194626156	0.6738611108	0.9230315057	1.0829896144	1.201691	0.637039206	1.360225	1.031636	0.9634881	1.1566550695	0.8127942	0.9709918447	0.4671822812	0.8918420519	0.9476404	0.8539266446	1.0248688405	1.0169090118	0.9865477955	1.1023507115	0.5951291	1.0446288267	0.7315116	1.1923328084	0.7815912	0.9496012	1.1106063245	1.2332138954	0.720074509	0.8795694195	0.9102509335	0.8326251	0.9035110923
CCDC53	0.7935654	1.1926387022	1.317778	0.7183549	1.5799410006	1.5906156906	1.669401	1.4429656198	1.59764	1.371568	1.564392	1.232924	0.6694601	1.633277	1.0345390789	1.687118	1.5109406476	1.1231069057	1.004954308	1.6994214021	1.319611	1.1001749449	0.9660872	0.8889984	1.328977	1.0159808615	0.983199	0.9649913684	2.1145463877	0.8529994895	0.9100174	1.5539369318	1.0753928801	1.4985270525	1.0888971241	1.2071970319	1.110285	1.2932889977	1.216056	0.9856231343	0.9856231	1.338701	1.0931928361	1.3600887179	0.9360824083	0.9968100294	1.2186681687	0.8258815	0.8520835779
CCDC59	0.070139	0.7549137859	0.793492	-0.1342004	0.8809140286	0.7369208165	0.7738956	0.8130292922	1.073291	0.2829095	0.8479301	0.2893039	0.05484479	0.9157321	0.5114266871	1.184831	0.8366675614	0.489218324	0.3875352763	1.4968872228	0.9027453	0.60778214	0.4267398	0.5525699	0.7212748	0.6985792756	0.5527335	0.475681482	1.7348455988	0.6988113426	0.8610241	1.2830921824	0.7498307575	1.1990427102	0.3653667795	0.9509453321	0.6542691	0.5412690539	0.8008325	0.4474291205	1.040862	0.8992372	0.4819419747	0.6837887302	0.6962886023	0.5557737086	0.3993988472	0.1910591	0.1578575817
CCDC6	0.2741498	0.2043207044	0.7926871	0.2821118	0.682759979	0.088159627	0.6205917	0.1143672242	0.6559388	-0.1251554	0.9115517	0.6061642	0.4632947	0.4002573	0.276122176	0.7002879	0.7201754719	0.6674212737	0.0406104536	1.0130239371	0.7020694	0.0971912349	0.1423191	0.8416619	0.1996434	0.169765906	0.5403098	0.4001680107	-0.0736438163	0.5691897651	0.03402124	0.6170590124	0.7177621244	0.1119336377	0.2845371734	0.5082516738	0.4271792	0.5153882245	0.06746384	-0.1524784516	-0.4601857	0.2023336	0.5364434576	0.3758309767	0.3010103318	0.1215633304	0.4107654817	0.9464628	0.0247885885
CCDC69	1.819127	2.584858268	1.705218	1.834391	2.0012346355	2.1780420955	2.09844	1.8037822511	2.247704	1.918805	1.576839	1.779002	1.732825	1.812872	1.7038737495	1.581953	1.927510007	1.5354340518	1.7046369508	2.0408477946	1.976892	1.8269494194	1.651945	1.76862	2.117542	2.1137845729	2.23615	1.9338863752	1.9485701373	1.8298929475	1.814535	2.2978024376	1.9437005747	2.3615422538	1.9837153537	1.9402998579	2.105238	1.5947266839	1.990632	1.9184566966	1.957966	1.823654	2.2978024376	1.8128090029	2.0282488987	2.1694125763	1.8030328168	1.938262	1.9831364356
CCL5	1.677327	2.9874183048	2.743427	2.022542	2.5756019706	2.6782610816	2.735018	2.6708992099	2.404432	1.859285	2.415137	3.343716	3.237574	1.744195	2.2498091522	1.913734	2.6833208935	2.4800462847	2.7710377881	2.6951001857	2.183562	2.7614157382	1.773822	1.591025	2.417234	2.7128601157	2.657029	1.9612297217	1.7222132069	2.2037283791	2.446434	2.3208947708	2.9051243501	2.852386189	2.818111931	2.0344337629	2.226339	2.8981601209	2.201409	2.9765578764	2.642637	2.525503	2.7703052269	2.8040403658	2.269048496	1.9597344316	3.2101789458	2.844645	0.9313981396
CCM2	-0.02844497	0.2485833356	0.7340296	0.06678268	0.5596690092	0.7288791345	0.6485297	0.4836791642	0.4570884	0.5226589	0.6911254	0.7932515	0.1724079	0.6940945	0.0538696604	0.3654845	0.4129315089	1.1078188425	0.2353645074	0.4538697341	0.5736403	0.8904330793	0.09466536	0.5300957	0.8159788	0.6876177832	0.7348106	0.5840034222	0.8183386513	0.2818526021	0.2990938	0.5472064106	0.4636820215	0.7481669204	0.9870798472	0.6906988868	0.5926705	0.4029636253	0.7172703	0.4202728032	0.6242189	0.4062012	0.7560104519	0.1183499137	0.8019572445	1.1571729912	0.3286075467	0.3810532	0.2648684493
CCNB1IP1	0.5639871	0.8301995778	1.025632	0.5979395	1.160226582	1.3254521241	1.320776	1.1585694321	1.024181	1.703759	0.9629512	0.7433355	0.5923056	0.9372178	0.7456941853	1.201762	0.9530801907	1.1241398253	0.7486254281	1.1362067017	0.863411	1.0305595925	0.6672809	1.14797	0.784809	0.711908819	0.9735475	0.6935250225	1.1673143022	0.4725208675	0.6828912	0.6386595482	0.9505741451	0.5722406104	1.1800672888	0.8138767111	1.279933	1.379244144	0.9137017	0.8462674397	1.059322	0.4967754	0.954167188	0.8933666325	1.1204267619	0.417025387	1.1612224918	0.3428354	0.4749125624
CCND3	0.1708748	0.3140030037	0.6458966	0.3143559	0.4835434458	0.590083379	0.6427717	-0.0065309833	0.5002078	-0.1827635	0.5984586	0.3726068	1.116917	1.690264	0.8226206253	0.9867122	0.9647849767	0.9908065942	0.8775631123	0.7124493311	0.02408128	0.550579097	0.1011001	0.5268592	0.5631905	0.9075448998	1.454819	1.6067563024	0.6762881914	0.6596339266	1.023294	0.5479585698	1.4375246973	0.7935640567	1.3556812895	0.5475084647	2.272751	1.102571571	0.8721763	1.007344885	0.3751303	0.8353448	0.6976015787	0.7192445153	0.8252556072	0.5968876692	1.3548627028	0.9173753	0.1902147785
CCNDBP1	2.293456	2.1374491195	2.433583	2.259667	2.401731692	2.4501497782	2.318021	2.116515631	2.413753	2.192846	2.371456	2.137873	2.052827	2.432533	2.0139043713	2.3871	2.3201211611	2.3246006886	2.1869811848	2.4036625898	2.134987	1.9755406044	1.999124	1.969118	2.277622	2.1335264223	2.054428	1.9428846861	2.0847045939	2.1335264223	2.43238	1.9897007879	2.099455762	2.1103488496	2.3662037295	2.2558370926	2.356765	2.2609521912	2.642663	2.1171695222	2.331282	2.234704	2.2419776239	2.1878593969	2.21821325	2.5134314516	2.1160241159	2.316429	2.4608113004
CCNG1	1.34295	1.4645453693	1.745505	1.396173	2.3665682432	2.3214654336	2.41762	2.3766365204	2.257196	2.299659	1.368469	1.235568	1.337925	1.278398	1.3421940001	1.46815	1.2101417357	1.1764436281	1.338367047	1.7621532489	1.757327	1.6186447644	1.855626	1.70547	2.062649	1.9921408076	1.862826	1.7716790105	2.6177748229	1.7273853277	1.810472	2.2656821344	2.3165620494	2.2921493339	1.8006236314	2.0186227086	1.979025	2.3038899092	1.665347	1.689294865	1.908248	2.035204	1.8194104628	1.9818902658	1.8451130651	1.4938929626	1.8158220045	1.08461	1.5109383879
CCNH	1.431313	1.2897615862	1.910551	1.529344	2.2132965584	2.3005054735	2.196536	2.1738615529	2.131129	1.959856	1.226939	1.154952	1.386663	1.445363	1.2331816211	1.273889	1.0873157509	1.1978683469	1.2379714165	1.4909541309	1.767415	1.9121820545	1.880224	1.861255	1.313094	1.4451987909	1.784103	1.7749408407	2.2362546799	1.7359614169	1.5911	1.8382543675	1.4990754535	1.4946235669	1.5050313113	1.3768023201	1.527724	1.6947998079	1.493855	1.4607300307	1.700209	1.739256	1.3161406149	1.6343774607	1.7377391821	1.6343774607	1.0108613194	1.597563	1.4323459568
CCNI	2.317901	2.3555122018	2.587671	2.449577	2.4611003826	2.5498666299	2.489475	1.9644646304	2.36667	2.064114	2.618925	2.458373	3.091022	2.550809	2.2875547407	2.379393	2.4657355323	2.8885292636	2.2619617444	2.475818132	2.309049	2.4952952377	2.117672	2.478063	2.638022	2.3954723314	2.491456	2.4687266668	1.8722514863	2.7560155642	2.820297	2.6410363531	2.8622454901	2.4245185788	2.8052674104	2.6554049506	2.820297	2.9365280882	2.499724	2.8373303722	2.400183	2.683797	2.7048615756	2.8955652246	2.3179327083	2.4161599172	2.5756169161	2.860041	3.0787480829
CCNK	0.403302	0.6532909168	0.7034891	0.3802143	0.896058168	0.828020165	0.910256	0.2685180969	1.056973	0.2707694	0.7544941	0.4699663	0.4373778	0.5285669	0.3358744875	0.2714052	0.513960166	0.3757234841	0.3155101129	1.046791322	0.7710896	0.3442101373	0.1452667	0.8241951	1.305452	1.0445797718	0.987836	0.8022103971	0.1555365048	1.1510730391	1.259885	1.0718987554	0.6325502828	0.2025219925	0.9461849494	0.4428665899	0.5854266	0.5103424873	0.5817361	0.165047312	0.07907109	0.4696381	0.2749094382	0.8261806374	0.4257332479	0.3868332663	0.3716906606	1.350292	0.5785361977
CCNL1	0.1931589	0.2174900435	1.206692	0.04818784	0.7441159203	0.6766515236	0.5095071	0.8997399837	1.061115	0.8156247	0.9087495	0.03042844	0.1651852	0.7969728	0.2906865589	1.026042	1.7681934696	1.1051822727	0.3886416717	1.0566611243	1.013826	0.6826628616	0.2785184	0.7215017	1.005137	0.8127996823	0.8429854	0.8716615109	1.0111569247	0.9409283319	1.02157	0.9732878885	0.6873232077	0.9046162184	0.4275862946	1.1303968344	0.5891783	1.0710509671	0.7032901	0.5849569725	0.3290585	0.817249	0.4742900524	0.7023585657	0.4682404877	1.0215703268	0.1624110102	0.08292974	0.1129862256
CCNL2	0.9201114	1.2692911345	1.128895	0.8852137	0.9807906908	0.8421849206	0.8805389	1.0255824531	0.6692261	1.180182	1.122422	1.184579	0.9933204	1.343854	0.7162191623	0.9361852	1.1403935803	0.7472843395	0.9377277476	0.9969365484	1.148319	1.1050300613	1.133311	1.274041	1.245661	1.3631270777	1.578684	1.5392379618	1.6911469959	1.1223941338	1.021491	1.218807367	1.5392379618	1.3752224746	1.3795412854	1.1120015719	1.218807	1.3370972251	1.236793	1.0879306957	1.285158	1.033592	1.267204226	0.8572432078	1.1464225993	1.0997370075	1.4217562319	0.9845292	0.8859915305
CCNT1	0.004612729	0.0501716328	-0.06734806	-0.007156037	0.2665328634	-0.0612497788	0.1098175	0.0406291916	0.5984854	0.0999315	0.1413143	-0.01571775	0.02132676	-0.3180417	0.0453801401	-0.2213792	0.0414478635	-0.0930420813	-0.01420914	0.5588014278	-0.4837049	-0.0157567573	-0.06841984	0.1426778	0.1680981	0.0795772427	0.04852258	0.0444183082	-0.1950794666	0.1732646351	0.3712545	0.2726009568	-0.1549671446	-0.1076942497	-0.1885194347	-0.0099363529	-0.09335626	0.0251130327	-0.4456919	0.10178828	-0.5375427	0.05992255	-0.2068089017	0.0708143649	0.0120826795	0.0596038558	0.3232602253	-0.02482294	0.0593056029
CCNY	0.5017363	1.0563984258	1.33176	0.7388316	1.0164538166	0.9967289916	0.7609029	0.6449844734	0.9886215	0.4683966	1.322698	0.8977602	0.911755	1.981929	0.895437012	1.294351	1.2951424135	1.6450596472	0.8548251009	1.0608969968	0.8812331	1.2880125735	0.6644949	1.083505	1.034088	1.1416815139	1.10892	0.8835954685	0.486332686	1.4014973773	0.9202824	0.755328168	1.0673585085	0.5874185567	1.0747765682	1.0014470491	1.098141	0.620083889	1.209318	1.116124776	0.9151271	1.210174	1.1672704722	1.1682161388	0.7073643058	1.2247106756	0.9549351003	1.410533	0.5067527674
CCPG1	0.5525497	0.0872717679	0.5211003	0.3774866	0.9805537141	0.8798221605	0.5383313	0.3038230495	0.9866314	0.5705836	0.6928106	0.2918672	0.4091811	0.7077333	0.2648191292	0.4754407	0.7386580757	0.6377177497	0.4970060728	0.6775679926	0.3218641	0.4296375362	0.3300022	0.2856705	0.6996686	0.2728768287	0.1641226	0.3842913895	0.3648712099	0.9780241317	1.245501	0.5041536014	0.193286281	0.2122333344	0.5907209902	1.012694537	-0.923801	0.0677624393	0.811721	1.1235772504	0.7461384	0.6831564	-0.0911376925	0.9661884715	0.3438317197	1.2816804452	0.5870704455	0.3496517	0.7543220672
CCR1	1.589834	1.2683302883	1.923641	1.436824	1.9796949155	0.6591545006	1.786167	1.1074953636	1.754274	0.9928675	2.237275	1.387398	1.551667	1.956383	1.2959665316	1.947747	1.8021458704	1.1281777378	1.0552064597	1.1143873862	1.48125	1.2415289901	1.363543	1.1194	0.5971604	1.4675047161	1.848952	1.2912974338	-0.0602472002	1.9022220897	1.480483	1.8115551991	1.3737568917	1.2501440003	1.6221187598	1.4891987672	1.481626	1.4998076478	0.4844745	1.5379858356	1.476953	1.333241	1.4792880624	0.8610540548	2.0916115819	1.4483471194	1.3165356954	2.204958	1.7279078165
CCR2	0.7915122	0.8346795026	0.524203	0.7061951	0.6804804837	-0.2767922831	-0.03307029	0.0470485372	0.6522389	0.4546577	0.8520061	0.8756374	0.4265648	0.4942903	0.5552970359	0.5173247	1.0618130443	1.0440061923	0.4535325293	0.7260807063	0.5430433	0.5662414498	0.9507104	0.1571123	0.7541277	0.4014053719	0.7895931	1.0408509052	0.1438065485	0.8380856196	0.4656574	0.5256699561	0.252260275	0.1893649153	0.4818208516	0.1947624586	-0.3965234	-0.4296351081	0.7931355	0.9675320015	0.7541277	0.513302	0.9374082374	0.6843972244	0.9362943738	0.7173173842	0.5202268951	1.274561	0.7203481556
CCR3	0.932691	0.5539094626	0.6899522	0.8483409	1.0385836894	1.2310979495	1.361416	0.7477744599	1.021115	0.6328492	0.7399481	0.3365474	0.651337	2.259088	0.9444703111	1.170519	0.6031439159	1.5047283757	1.0837949513	1.1837525654	0.3740701	2.0373458388	0.5301557	1.833016	2.176483	1.5814346848	2.320932	1.8812695994	0.8717589247	0.909316419	1.694057	0.231968159	0.6840313093	1.3461824546	1.9907262579	0.9495301984	0.9642739	1.7561438453	2.042711	1.8628734498	1.885547	1.566068	1.2312575593	1.0459726731	1.8128028876	2.08718554	1.5305683667	0.4856676	0.8279300852
CCR5	0.1073868	-0.0215730743	-0.8368693	0.1517353	0.8395230165	1.3110984553	1.219275	0.408392393	0.4437125	0.4234126	-0.5637842	0.3441492	0.08010305	-0.6524127	0.0708456313	-0.1138359	-0.572779989	-0.3341167388	0.7813434374	-0.8454376627	-0.06976348	-0.7956427715	0.2940337	0.02175482	-0.08774735	-0.031041752	0.6830336	-0.1736322239	-1.3732229873	-0.0746520936	0.8662407	-0.5607130144	0.0898227239	-0.4570185463	0.1292643567	0.0084371409	-0.7985676	0.6445582034	-0.296545	0.6247933997	-0.2344611	-0.3497495	-0.759131558	0.4393108096	0.1201980261	-0.0743169905	1.1589266382	-0.06556564	0.0431527647
CCR6	0.5963082	1.4603117714	0.9359564	0.6990783	0.5966248671	0.9645352836	0.6850658	0.5708479883	0.3415286	0.726336	0.7827032	1.45557	0.7777802	1.223236	0.3728632622	0.9287272	0.7958305108	1.0769733777	0.788962039	0.6143946726	0.1793527	1.0474183032	0.7473455	0.1000715	1.206607	1.0828035475	1.509353	1.2824134583	0.8229362873	1.1345379755	1.041166	1.5395943059	1.4724475885	1.1949457344	1.3329369275	1.3968410378	1.462131	1.7246268453	0.9172077	1.4376681006	1.161316	1.32275	1.2565717897	1.4958978662	1.125455919	0.6365216773	1.1608285135	1.202251	0.6961247996
CCR7	0.6644935	1.0086260701	2.511641	0.9791802	1.3453744518	0.8968166139	1.109215	1.7720656532	1.698905	1.332422	2.051833	0.7462218	1.418793	1.519739	2.4215902614	1.89001	1.591899691	1.8480056605	1.004807284	2.3172994445	1.947764	1.7634558479	2.598205	2.833358	1.348406	2.1418290075	1.953144	2.7434966663	3.1048601828	1.7067803817	1.529296	2.0461788967	2.7048524174	1.624203122	1.2669391447	1.6626467409	2.627239	2.5306217979	1.371192	1.3144428122	0.9653397	1.584501	0.8267074261	1.8375795516	2.2193191541	1.0678526953	1.991906674	0.6331511	-0.1126258653
CCRL2	0.8662325	0.2621198589	0.04674785	0.4997577	-0.0028440751	-0.4705320378	-0.235804	0.5357136542	-0.2469262	-0.03670756	0.3944138	1.384114	0.976499	0.2056225	0.6877252472	0.5531604	0.2800763616	0.3079584117	0.5259080099	-0.0357804244	0.09770309	0.1401070587	0.3012683	0.5311597	0.3442431	-0.0110626177	0.2279593	-0.072325895	0.0417045154	-0.0234510222	0.07584099	0.0983906827	0.0857824606	0.540140592	0.4265236992	0.1045563382	0.07605424	-0.2845988238	0.08594444	0.3429420321	0.1517838	0.1075911	0.5367734507	-0.2018624271	0.0555205784	0.6438201275	0.19092406	0.6234882	0.760163122
CCS	0.5129404	0.3709016976	0.1736418	-0.1400982	0.1770352456	0.1943833365	0.08298398	-0.0627961915	-0.2121733	0.4295435	0.1958722	0.9368819	0.3353125	0.8380405	0.1029738344	0.5234861	0.2195148115	0.3861388714	-0.0911512027	0.0905859189	0.3159259	-0.0122498957	0.1705619	0.2725979	0.3975885	0.1377124722	0.5172817	0.2522380434	0.4755065497	0.1916782624	0.2278907	0.3536912042	0.3056267563	0.2396856539	0.5399754246	0.1360004855	0.8029298	0.5753007655	1.044201	0.197112932	0.5884662	0.4623016	0.7123857758	0.3121914154	0.5965852575	0.7101541966	0.6896959782	0.2064822	0.0570879554
CCT2	1.118222	1.4930684188	2.31874	0.9746788	1.4241130747	0.9161069994	1.207816	1.3918585504	1.499123	0.8436861	2.403578	1.622345	1.097873	2.119923	1.4409361071	2.209838	1.9323703022	1.7407579579	1.1035621376	2.5406801012	2.296968	0.9287637319	1.433727	1.362963	1.306325	1.3032166743	1.335421	1.3081706436	2.1694095345	1.1775547047	1.125148	1.5614583899	1.5036703315	1.7332224328	1.2148733918	1.5301392461	1.323833	1.5148566404	1.491631	1.2520626696	1.557426	1.558273	1.6651308558	1.4243413275	1.4976898074	1.0326862257	1.3477788368	0.9278986	0.9417878043
CCT4	0.7895678	0.8051380161	1.029946	0.802788	0.880353976	0.5977454923	0.9297332	0.8719384515	0.9341104	0.4584837	1.073755	0.9461823	1.030163	1.21271	0.8692250418	1.041821	1.1521980282	1.1798547982	0.7450959342	1.1204753705	1.048412	0.8653165222	0.9783515	1.232975	0.8934392	0.9792730595	1.067642	1.0641910309	1.2194473989	0.8754322749	0.8325457	1.0655790287	1.1680909449	1.0901665386	0.9103517755	0.8072972333	0.9332976	1.2149397224	1.066365	0.8988742883	1.030729	0.9883819	1.1634772575	1.1543565287	1.122931543	0.6708286909	1.0648541571	0.9519009	0.796066937
CCT5	0.8619676	0.8105540877	1.033562	0.8315868	0.9862420778	0.9034601687	1.012847	0.8014107791	1.068297	0.6448813	0.9963266	0.7962691	0.7781577	1.088965	0.6848060436	0.5928926	0.9741334908	0.6102873037	0.7475203887	1.2038196482	0.9809367	0.4430694879	0.9260575	1.16366	1.357349	1.2840159463	0.918782	1.081118287	0.8198265274	1.1802913266	0.7429661	0.8804274993	0.7608847452	1.0466347964	0.8562897565	1.0642091772	0.9377667	0.9793193803	0.8175243	0.9029956961	0.7519293	0.8879595	1.0039053401	1.098546223	1.3420286737	1.0378750434	0.674192133	1.212464	0.8509958753
CCT6A	1.362182	1.5098936877	1.871601	1.35289	2.0393168653	1.9188787572	1.891913	1.9045103892	1.786599	1.52349	1.78388	1.257562	1.435185	1.363199	1.2605993416	1.23482	1.1454107555	1.4815679669	1.1881281665	1.7002616087	2.096008	1.5609220707	1.765339	1.961131	1.563103	1.5333072972	1.416728	1.5795469183	1.8375362022	1.5917523531	1.30604	1.9054145149	2.0837244725	1.9463886637	1.3565574573	1.6242182079	1.578288	1.8585733105	1.567969	1.7399076355	1.799716	1.793324	2.0291128155	1.5819830707	1.8465375441	1.0038592858	1.8072615554	1.874297	1.2648939314
CCT7	1.081002	1.582149793	1.738881	1.129569	1.7133981846	1.5936992486	1.566303	1.4437665662	1.424515	1.023622	1.682219	1.309695	1.283017	1.476565	1.1442460628	1.478098	1.4285852192	1.5043633151	1.0190072961	1.7924056041	1.851694	0.8579162752	1.307336	1.777034	1.653311	1.6707365779	1.648362	1.3367518013	1.4111505803	1.5690180264	1.286581	1.733734618	1.827792965	1.1984862657	0.9444352069	1.3260773421	1.011632	1.8360200237	1.277044	1.5427583564	1.763183	1.436512	1.6499015562	1.5273065433	1.6238349591	1.0424996674	1.8740507354	1.800614	0.9524395763
CD14	2.226909	2.56893001	2.685203	2.388236	2.5692670824	1.2612593688	1.968465	1.5993866959	2.389358	1.128588	2.986554	2.018292	2.424249	2.623131	2.0893239318	2.689286	2.7327576311	2.1668762287	2.1884567279	2.3138346139	1.832751	2.17007926	1.727963	1.789793	2.420043	2.5475909994	2.812445	2.2536239816	1.9375997925	2.6508237879	2.328836	2.4264412693	2.4635685606	2.0539953397	1.9851260057	1.9324754133	2.642678	1.7026230186	2.357171	2.2445517228	2.21402	2.416783	2.7177335687	2.3471718618	2.4016154556	2.6100790551	2.5765621451	3.15974	2.4158420991
CD151	0.06846502	0.2782349485	-0.03458351	0.4476452	0.1898609296	0.0729201225	-0.4110675	0.5137998184	0.07049149	-0.0524311	0.7239658	0.5191425	0.960255	0.1485777	0.2666674378	0.3381745	0.7027373271	0.2484517343	0.3229676801	0.3923915027	0.5894079	-0.5752045349	-0.3395422	-0.7742819	0.1627971	0.3958409543	0.9892401	0.2814462162	0.2567317982	0.8268338727	0.5284988	0.6771038725	-0.1456551023	0.2202835668	0.2557301887	0.3858416813	-0.3065829	-0.2042941224	0.2887637	1.070075678	1.023033	1.270911	1.1303399326	-0.1687437949	-0.8693390206	0.1395105858	1.0035584446	0.5743391	0.4435928512
CD160	0.2507895	2.5688922618	0.90917	0.05451738	1.0646078426	1.9332648154	1.098113	2.3710226544	1.123974	1.397755	1.067336	1.293121	1.448691	1.63459	-0.0427520476	0.9864627	0.6950082199	1.0882169123	0.2045076899	1.6098864822	1.26993	1.3165841432	0.3123003	1.161359	1.01906	0.8004369248	0.8378577	1.0735083571	0.6502038491	1.3742092518	0.4417147	0.9689437492	1.2924431521	1.090274502	1.8731559446	0.3936886001	0.5150612	1.9312976111	0.4983747	1.4414762495	2.195824	1.351288	2.5257317196	0.9965045707	1.1226934499	0.1993535204	1.3371753847	0.6545368	0.083107623
CD163	0.4771179	0.4240879713	0.5681826	0.5638052	0.8709703693	-0.2986008472	0.5495858	0.1362838913	0.8258071	0.3354168	0.7014087	0.1755758	0.3874598	0.3699534	0.3550994825	0.2523108	0.4294043169	0.3491039412	0.3092947737	0.8252592932	0.6809275	0.03975711	0.2207914	0.03278635	0.1859825	0.1204756029	0.505569	1.1545737096	-0.3763405911	0.581580525	0.1689715	0.2666246943	0.7433807954	-0.3771378678	-0.2391091066	-0.1226711936	-0.3900565	-0.6089118336	0.09445823	0.6541459275	0.1555571	0.3249643	0.2701700188	0.3568752827	0.548756956	0.0144579671	0.3859073279	0.8704097	0.5897131924
CD164	1.478521	1.3594954131	1.595837	1.451972	2.7510465588	2.816102023	2.624896	2.8296376725	3.009075	2.546171	0.9960843	1.085698	1.280684	1.089037	1.2914621415	0.9759927	1.120631628	1.0856979428	1.2500529027	1.12397343	2.047807	2.0957268719	1.749295	1.87389	1.664204	1.8091145526	1.741026	1.7031665117	2.080438299	1.573916052	1.504239	1.3378994869	1.2890077797	1.9353825037	1.5599661491	1.783896516	1.331617	1.67085005	1.506515	1.7174858681	1.745547	1.600355	1.8493258985	1.5109000936	1.9329596755	1.4635936297	0.8208964738	1.270105	1.5107472297
CD180	0.8741982	0.2902480544	-0.02498935	0.8020976	0.4619181622	0.0948424428	0.4859534	0.2330220663	0.5693505	0.08872909	0.341947	0.5342631	1.057251	0.5381196	-0.0232853233	0.5643995	0.1355959188	0.1749736216	0.4767173598	0.2650512677	0.2620545	-0.0695650997	0.4213013	-0.04807016	0.514055	0.5611947285	0.5581262	0.720549215	0.1966783006	0.553200158	0.9934588	0.3515357221	1.7078167965	0.6340508865	-0.3230047692	0.5508420505	0.7980724	1.3864502235	0.6461906	0.3770564456	0.1687797	0.54625	0.7270017938	0.9232812202	0.5056145281	-0.2465391631	0.8305939796	0.4914491	0.7858615103
CD1C	0.557728	0.6363120266	0.9059048	0.5481376	1.1302641187	0.7243898221	1.16073	1.2343711434	1.607201	1.126259	0.2041106	0.4667137	0.7293139	1.234371	0.7210249128	0.6448303	1.2562837707	0.6013539768	0.6472682004	0.8927258922	0.8982508	0.7910332622	0.6650967	1.609639	0.3605909	0.6880888718	0.7466384	1.1689081584	0.2593024438	0.5159559692	0.4607759	0.4019278346	1.069869278	0.3550433859	0.605882839	0.754080584	0.658641	1.1279776261	0.5056555	1.2459908486	1.245092	0.3962998	1.2649774479	1.1193496452	0.9832408429	-0.0332168569	1.0756031442	0.7632997	0.2476772901
CD1D	1.015466	1.4199756458	1.608821	1.046465	1.828435864	1.54645244	1.562069	0.9644223972	2.015817	0.786524	1.133895	0.7102297	1.10185	1.274514	1.0529393001	1.249027	1.2047358419	1.208647991	0.8940699786	1.5496852331	1.427611	1.1896652043	0.5830993	1.299329	1.75178	1.8070759541	1.730819	1.5459120602	1.7841907963	1.3842838354	1.280299	1.5770893783	1.6031199492	1.4792685435	0.9485898633	1.589681895	0.7371898	0.6831420397	1.147405	1.2976239153	1.746183	1.496466	1.7021232982	1.3461649574	1.5223473066	1.3519277862	1.3133156122	1.576472	1.0723112784
CD2	1.513105	2.8339675913	2.562203	1.731532	2.2759779163	2.2603668417	2.437265	2.2335929672	2.231544	1.800727	2.814311	2.525977	2.556311	2.191557	2.4261104413	2.492056	3.2651282364	2.2538112591	1.7826711322	3.2915101065	2.443073	2.3779604649	1.991344	2.292847	1.664236	2.1350311684	2.178703	1.9714250792	2.4746558287	1.7917983851	1.596005	2.0532409518	2.4322100576	2.3503620729	2.0774850946	1.1804556181	1.906642	2.3805877592	1.599446	1.8447612981	1.879154	1.388997	2.020533112	1.8652583158	2.1072998491	1.2480236209	2.5931289698	2.37739	1.2484602112
CD24	0.5339953	0.9615964903	0.9535573	-0.4477158	1.3140126804	0.9089943615	1.13043	0.7420232048	1.58759	1.2294	0.2713302	0.3412306	0.3428244	2.39906	0.3998044917	1.353522	1.1725278811	0.2765608883	1.270269079	1.5568112493	1.595132	0.1766804551	0.2601952	0.1780772	0.3975368	0.8719419234	0.3847146	-0.1810061078	1.7858919327	0.7710902371	1.780321	0.7974464653	0.7360207258	0.7239037101	-0.1464417396	1.2835005115	0.7772674	2.299926348	1.927188	1.2378051461	1.045008	1.181253	0.5786627325	1.6411774256	1.0823337064	1.3124372268	0.5872539053	0.4058344	0.5946446016
CD247	0.7842009	1.3215956814	1.867225	1.122576	1.6519703718	1.6228503561	1.610362	1.7494646808	1.621369	0.9669891	1.594347	1.997299	1.721649	1.718881	1.4043107135	1.749465	1.7864214075	1.9418821013	1.1423684179	1.7425578967	1.599724	1.9461605333	1.128603	2.184989	1.205231	1.405073057	1.46808	1.4854704015	1.8701405985	1.5369149496	0.8353618	1.4143011892	2.3043321337	1.3307414691	2.3076917424	1.1279126746	1.377615	1.5228876703	1.859968	1.8599682217	2.266802	1.311434	3.0560557811	1.2034908569	1.7731438328	0.9464864199	2.0965035569	2.023475	0.2367719961
CD2BP2	0.9008987	0.9940669837	1.366337	0.9025755	1.3015813729	1.042176028	1.05636	0.6827605647	1.229662	0.553943	1.348923	1.116883	0.9556506	1.594422	1.0306656309	1.441049	1.4517007577	1.1060343315	1.0590617611	1.5326250572	1.101499	0.7768298782	0.7943756	1.191131	0.9904851	1.1765193254	1.201279	0.9997651609	1.0033217485	1.0173131581	0.9324229	0.8570343014	1.1324766035	0.9667965275	0.960238276	1.0179667385	1.18418	0.9013947614	1.266789	1.198744001	1.391795	1.012158	1.432095054	0.8496779901	1.4211641915	1.3594279065	1.3843846555	1.481812	0.8672813256
CD300A	0.9757497	1.288848834	1.511774	0.8567015	1.7209148375	1.5562799878	1.633575	0.99556583	1.019446	1.003425	1.579436	1.407077	0.8261067	1.260276	0.8898026506	1.756106	1.0926026748	1.7840837035	1.0324787954	1.567245603	1.16656	1.5489915712	0.7416586	1.424504	2.299521	2.1149854839	2.199088	2.196508927	1.3637802485	1.8366151796	2.020345	1.6672302534	1.4356854054	1.7968812165	2.263119532	1.9403180163	1.954323	1.5953214248	1.955937	2.2864913561	2.236659	1.798026	2.1024840352	1.4421352132	2.3263587939	2.1648664785	1.8812197268	1.946033	1.2242519738
CD300LB	0.05810493	0.1850023442	0.4356104	-0.07467515	0.2932532456	0.3236605247	0.1227523	-0.4898238303	0.09030934	-0.1761563	0.354073	0.2119235	-0.3118225	0.4924889	0.0485091544	-0.08463005	0.4227089122	1.0060088728	-0.0645444365	0.3461345852	-0.6368097	0.6950344888	-0.298325	0.2897983	0.9365852	0.458378991	0.2214857	0.3953171679	-0.4907885822	0.3132631961	0.4929224	-0.0296669613	-0.0017673717	0.1845976424	0.048219788	0.3306514819	0.4320931	-0.0925680725	0.2168612	0.4101060753	0.387873	0.04782409	0.7777792131	-0.0568240995	0.5181282938	0.5264804196	-0.3183251938	0.254406	0.0697307441
CD300LF	2.209911	1.8307590464	2.585798	1.997584	2.3790630559	2.1804213805	1.41301	1.7287689709	2.24937	1.975463	2.257393	2.127842	1.866776	2.694847	2.0567156411	2.625049	2.1647565767	2.6429465152	2.1975650629	2.2872576678	1.827689	2.0626056294	1.635174	2.147834	2.73175	2.7875456991	2.804223	2.4997856642	2.5542255927	2.4218704298	2.416192	2.3842712925	2.2749283075	2.5130121564	2.2257708626	2.5012329633	2.441256	2.1351460438	2.581934	2.3029779202	2.804223	2.465098	2.300662694	2.1418813255	2.5130121564	2.8671634773	2.3726216719	2.120569	2.0874487936
CD33	1.215606	1.6903000013	1.974006	1.326385	1.5721110918	1.1859555095	1.368656	1.1068002017	1.593387	1.15036	1.689815	1.22104	1.143845	1.907244	1.2714886252	1.824185	1.8816909329	1.4200255781	1.1952154273	1.6649301822	1.628284	1.5292034007	0.8499487	0.9715558	1.460565	1.2287224274	1.238862	1.4810042593	1.267018153	1.702010566	1.225134	1.9587674596	1.7243169061	0.966650948	0.9538672568	1.3754181058	0.8583322	0.6677970029	1.726704	1.2985438058	2.019098	1.289336	1.6540063734	1.5502232582	1.3782571121	1.3173433493	1.3147249582	1.670073	1.0820937823
CD36	0.5719848	0.2374548658	0.7455091	0.5318971	1.0024715919	0.8751579408	0.6854279	0.1549656638	0.901154	0.1559021	1.133967	0.1918619	0.4863327	0.5297395	0.4683638342	0.6413193	0.9349938302	0.4127754169	0.0083896538	0.7121676358	1.080601	0.0161066639	0.1258287	0.2148923	0.5793504	0.8462535751	0.7558759	0.5908472252	0.2829669062	0.5281201487	1.170598	1.3284923476	0.6431403123	0.4113588399	0.113053641	0.5692657837	-0.1348622	-0.6594597091	0.4607335	0.3179004224	0.2653258	0.7852471	0.4330948904	0.71632201	0.2144725367	0.6884618687	0.4299788181	1.325796	0.5788148192
CD3D	1.570517	2.7621051679	3.419806	1.877445	2.6245111154	2.6103738564	2.820796	2.9354693188	2.610593	2.462455	3.153361	2.305722	2.017379	2.325642	2.8566012964	3.050046	2.8367334412	2.1342193828	2.0985049246	3.3716352162	2.989759	3.1780536141	3.21281	2.686009	2.345834	2.5919743494	2.52207	2.15126799	3.4802495845	2.0262337909	2.09798	2.6187560247	2.5973834746	2.7831732345	2.1367407757	2.4080698626	2.290486	2.8158419613	2.255649	2.3458344918	2.194193	2.093644	2.1432471623	2.5430742501	2.3458344918	1.7400138662	2.3736417159	1.668817	1.4788147923
CD3E	1.384699	2.3349314746	1.744649	1.360434	1.8016334571	1.6722263093	1.850858	1.8963738033	1.826562	1.223607	2.38568	1.896967	2.074924	1.507159	2.4363416969	1.718991	1.7731416348	0.9203508006	1.4568656399	2.7484552055	1.881705	1.6855807487	2.38151	2.31187	0.5939288	1.112623023	1.120297	1.2282918546	1.1241577334	1.9016120375	1.769015	1.7855553032	1.9972573842	0.7363380148	1.4396186297	0.6648214131	1.551775	2.0684029299	0.8247702	2.5691396403	1.63547	1.324911	0.9397551813	2.0751618675	1.7928390335	0.5963088926	2.3440837312	1.698068	1.2138578616
CD3G	0.6384939	1.5162339244	1.911781	0.979069	1.2106650769	1.2412413333	1.294587	1.5317523485	1.187991	0.8096801	2.172161	1.100245	1.21307	1.147734	1.9988817441	1.399415	1.9775285328	0.8106089197	1.103680652	1.6649004793	1.231004	1.5842372527	1.737042	1.348469	1.928155	2.1426410928	1.950076	1.6697000122	2.2874233804	1.4363069779	1.801129	1.6674848587	1.4122029873	1.1990221546	1.2770778874	0.5439773101	0.5325007	1.128013496	0.7844874	0.5453887778	0.2832874	0.6186863	0.1275907678	1.3019311323	0.72050343	-0.0250525131	0.7647069914	1.125094	0.8359484238
CD44	0.3103846	0.3751159046	0.8679705	0.3833876	0.9341570612	0.7768518789	0.893542	0.6096409196	0.8215338	0.4755508	0.9725867	0.4274898	0.4080668	0.5171469	0.3763393817	0.271408	0.6591655545	0.9791457439	0.2729426963	0.8324505061	0.8601612	0.550461515	0.4167439	0.8504867	0.6018094	0.4373889188	0.4003851	0.6430689691	0.4106083537	0.6532511642	0.756357	0.8971025661	0.7219330245	0.968999424	0.4785291507	0.6738577962	0.7587772	0.8183289633	0.5008355	0.5440504958	0.4020456	0.5936058	0.435116233	0.4862556474	0.3129360647	0.2722604708	0.3288360859	0.8089739	0.380547764
CD46	0.6893114	0.5299926141	1.330745	0.1705737	1.2122826346	0.9950048156	0.4435291	0.6586397431	1.306793	0.7870869	1.307163	0.7719925	0.4301497	1.500465	0.8059736087	1.406057	1.4169774152	1.2877970209	0.991953418	1.3503925203	1.221182	0.9839079616	0.6937264	0.5426475	1.233744	0.9559779197	0.747109	1.1241404497	0.7114017458	1.2581257412	0.9593357	0.5855168186	0.399953966	1.2639378421	0.9236582059	1.1848436749	0.8765801	0.9151862853	0.8989384	0.66926304	0.8171948	0.9893955	0.735850876	0.7014516285	1.2053287634	1.5049453804	0.2322474008	0.7181015	1.0350966872
CD47	0.5899639	0.8327996815	1.128058	0.6277598	1.3195349771	1.1153483028	1.312709	1.5772768718	1.385646	1.118724	1.007338	0.4825686	0.6166431	1.040944	0.7294090154	0.8193518	0.9512760103	0.694249295	0.5922468271	1.2348995065	1.588026	1.2999907952	1.299431	1.209023	0.9079383	0.9824152165	0.9239804	0.9824152165	0.9425764882	0.9794124372	1.014394	1.1964965169	0.9866711702	1.1513334148	1.0927844222	0.9649526302	1.114263	1.255014798	0.6467126	1.0748345228	0.9581225	0.8971291	0.6210011381	1.0585863627	0.7058015884	0.6743114579	1.0672897094	0.6276968	0.5068607065
CD48	0.7241292	1.1896650986	1.552998	0.6639149	1.5783645391	1.7012773457	1.618366	1.6164357421	1.738637	1.664532	1.063908	0.533808	0.1883171	0.7368172	0.7231366748	1.025009	0.6984209586	0.6127787594	0.5367362037	1.2755232535	1.391837	1.5765695659	1.316004	1.051568	1.166137	0.9861657757	1.342887	0.7916587206	0.9004860746	1.1080472455	1.25117	1.0360146301	1.0412847199	0.7577558453	1.1235189168	1.2436501845	0.9456245	0.9476111254	1.129043	0.6071968783	1.618749	0.9603517	1.0999401307	0.9167409238	1.1545276038	1.306760021	0.9980683438	0.459984	0.6790178155
CD5	0.08819055	0.7054093076	0.5428875	0.1976246	0.4583542533	0.1605997852	0.6819288	0.578899887	0.4042782	-0.04970707	0.9653978	0.1131227	1.042722	0.09400912	0.4517813911	0.5340457	0.7133359437	-0.0069935133	0.0547142542	0.750285605	0.7725291	0.1639134282	1.314558	1.459371	0.2376781	0.7784318041	0.4860142	0.5230848045	0.9618131576	0.591875349	0.1902752	0.7455022919	0.7615296395	0.5505651676	0.4337948163	0.1194413571	1.204319	1.2525628452	0.08548583	0.4595465651	0.07608449	0.5942308	0.2872002996	0.4098773437	0.5415252263	-0.2670885967	1.0031208801	0.6068011	0.0618059339
CD52	2.766625	3.3377936765	3.384194	2.633687	2.900905658	2.9748512633	3.131358	2.9183764298	2.970457	2.832583	2.997269	3.320415	2.50466	3.351275	4.2166249581	4.422665	3.8878956454	3.1805452425	4.3626330912	3.2344672009	2.931948	3.0104041355	2.748805	2.253128	2.365295	2.9057131693	3.218092	2.3652948497	3.6434888062	2.2362752083	2.244264	3.4093734674	2.6358877447	2.7527356251	3.1433239589	3.1688666596	2.3912	2.9621126751	2.931126	2.3508801533	3.226867	2.806352	3.2019123922	2.9545624344	2.6847562693	2.8770347269	3.1250624811	2.629506	2.7149770458
CD53	0.330319	0.2818134419	0.708568	0.1971011	0.9225744265	0.8740871801	0.837034	0.8169276777	0.9308306	0.7207331	0.7173382	0.2099052	0.2761198	0.5767869	0.1107962418	0.2831879	0.5280856316	0.3401678597	0.297190689	0.7411714273	0.6514967	0.9232844857	0.3908795	0.7945964	0.811013	0.7419868869	0.5004598	0.9946796557	0.5937415014	0.5904801266	0.6807815	1.3282283452	0.4817050613	0.6583826781	0.881005242	0.505679313	0.779901	0.6749862482	0.1379308	0.1991453786	0.2597065	0.5724373	0.1586050879	0.8399207357	0.2459292922	0.5576467536	-0.1817459312	0.7416398	0.3296670184
CD55	1.857365	1.7454737407	2.022975	1.067936	2.4859861983	2.6026921694	1.908659	2.1640187439	2.751296	2.247034	2.325198	1.826182	1.642113	2.741184	1.7599294498	2.000106	2.4469230894	1.7130645764	1.7690242691	2.3994559819	2.303417	2.23004661	2.025417	2.197275	2.485494	2.3240952443	2.033037	1.7061148002	1.6753051979	2.4652490394	2.324095	1.9430535851	2.0821816585	2.3993904357	1.8296266372	2.6438549754	2.255324	1.8737807652	2.1623	1.4732484823	1.708323	2.192202	1.1990814507	1.9755957065	2.1864436131	2.4854937402	1.9065564909	2.0325	2.1902530392
CD58	-0.04436814	0.2685615716	0.6934535	-0.4120695	0.6929285825	0.9130373874	0.6687137	0.276432367	1.170778	0.4395846	0.1997711	-0.2207536	-0.346808	0.7034215	-0.0615082901	0.5676536	0.3077784409	0.0973652451	0.2061182131	0.777517261	0.4360555	0.6737102572	0.04829051	-0.2542731	0.3329829	0.5070665461	0.4015833	-0.057236291	0.7972315632	0.3532187078	0.5820326	0.1662320572	-0.5843155689	0.586193713	0.2606717375	0.9491436293	-0.346022	-0.109812039	0.7402968	0.3407141249	0.7220191	0.461296	0.0305730563	0.1657967155	0.3045390301	0.87625811	-0.1673486157	0.08605987	0.4800211827
CD59	0.6100666	0.5105702746	0.2498254	0.551542	0.4678799186	0.683994698	0.7513125	0.4183572215	0.686752	0.7606437	0.9431884	0.6970624	0.5661581	1.076038	0.7587411613	0.582311	0.3907351084	1.2825595831	0.667295716	0.5025007749	0.3951945	0.8791007418	0.4150774	0.623032	0.4301335	-0.0337565439	0.21188	0.5367665048	0.6411875449	0.6532296521	0.6681703	0.3624744617	-0.1202331674	0.5662458502	0.4167529397	0.5236910518	0.2452206	0.2870357562	0.8131441	0.6598917446	0.2555167	0.680403	-0.0830034329	0.0668595721	0.4217832586	0.7379249326	-0.0848420418	0.485503	0.6878588607
CD63	2.456249	2.3237192	2.235817	2.289722	2.8804244059	2.832045617	2.852176	2.8501482195	2.731298	2.790013	2.348607	2.241741	2.381222	2.215545	2.2460765116	2.209268	2.2419536972	2.2950671653	2.4489585788	2.342527036	2.514318	2.9214862635	2.322473	2.58133	2.584613	2.6370811976	2.595203	2.687465229	2.3091531632	2.848313375	2.650363	2.5342655089	2.5705154239	2.6027934012	2.7394762501	2.44672102	2.616731	2.6167311735	2.744931	2.8608679632	3.057212	2.551747	2.7735732055	2.7342810292	2.7394762501	2.8906047134	2.8429242925	2.362913	2.4926338788
CD69	0.09353601	0.79709696	1.023547	-0.5034858	1.1843591248	1.2572842571	0.9717029	1.6039678686	1.37427	0.5076102	0.5964572	0.1973309	0.3199165	1.114616	1.5179295229	2.032909	2.7458766868	0.0876325435	0.4721839872	1.5318214481	1.202815	2.2057002949	1.471479	0.4738532	0.2703211	0.6251682743	0.9359378	1.2735558017	1.9455359524	0.2871010809	0.8953905	0.5366894002	0.4186875704	0.9426474053	1.1382980628	1.0150432059	0.04674627	1.5790703854	0.6370425	0.6714441954	0.9630502	0.780995	0.9702171825	1.1364968204	0.5930318061	0.0486533937	0.2340732955	-0.5994393	0.1844073637
CD7	0.106629	1.1051627977	0.9599617	0.4090063	0.7551501887	0.6158220128	0.6665629	1.0810218517	0.8133682	0.291869	1.108244	0.3634412	0.7582002	0.7973559	0.9820043713	0.7343575	0.6635917559	0.8953136377	0.4133908493	0.9828729469	1.041605	1.0624323323	1.360848	1.521853	-0.03558861	0.3106916178	0.3194368	0.2187089084	0.6115548896	0.4344092192	-0.1767118	0.1875868013	0.3874978464	-0.0541507507	0.4462263754	-0.3752569436	0.3764023	0.4664274944	-0.2294575	-0.0487343021	0.6168306	0.07951139	0.8339251598	-0.2679912635	0.5634965327	-0.400046108	0.7769941039	0.4070904	-0.1131939347
CD74	3.105726	2.3907763396	2.637259	1.976691	2.5291802227	1.9761071971	2.121721	1.9734327785	2.746761	1.189855	2.194068	2.012956	1.972873	2.238309	2.0506445906	1.980818	2.4954583409	1.4156028708	1.9029398699	2.7947866433	2.349473	1.414798049	1.753939	2.316554	2.826111	2.4824161853	2.906685	3.05039513	2.2418933364	2.6348141628	2.388469	2.6900509403	2.9900399448	2.6731651187	2.516799107	2.5934245851	2.32233	2.7005800264	2.71127	2.7287737266	2.537381	2.604299	3.0716510539	2.6379329153	2.7423626829	2.3335882483	3.0757224848	2.701333	1.8028582984
CD79A	0.4167393	0.1892749881	1.421181	0.3518497	1.3139297541	0.5688558091	0.7762099	1.1494161272	1.297615	-0.01058888	1.161897	1.021154	0.4660127	1.815007	0.9771107927	1.607898	1.2522085425	0.7294209381	1.3962044729	1.0643726245	1.908138	0.5258526721	1.888367	1.271109	0.9145294	1.0539228614	1.284717	1.3595165352	1.1290230364	0.5119894081	0.7210798	1.3573111446	1.8174400292	0.8029742046	0.8590296082	0.9992663711	1.923844	1.9290091369	1.423745	1.2440092986	1.293099	0.8976499	1.157854688	1.9673121755	1.7849112695	0.303025361	1.5322528522	1.105435	0.2295457132
CD81	0.9481275	1.2678703729	2.138188	1.10021	1.5988364299	1.3114226798	1.483697	1.4435189711	1.356189	0.5552881	2.019823	1.802967	2.071535	2.116964	1.1797359433	1.703661	1.9716385642	1.541559086	1.1057251782	1.5811327035	1.569571	1.396265165	1.40974	1.689951	0.5991945	0.8506543767	1.249838	1.5066620015	0.8969924555	1.6311804637	1.022504	1.1806947507	1.6564750857	0.8934338546	1.9958983551	0.5387647366	1.436713	1.8469493643	1.180695	1.5874104553	1.311665	1.049488	1.3787840543	1.5261802516	1.4080514124	0.8424318291	2.379107521	1.741973	0.4601161222
CD82	-0.07247004	-0.084335028	-0.08218313	0.1746035	0.3500382569	0.1648985419	0.1258933	-0.140010261	0.101867	-0.02630749	0.9689036	0.2119404	0.3593366	2.075217	0.4000641117	0.7865975	0.8459311818	-0.0616268602	0.1903052304	0.4623107133	-0.001828104	0.6021926161	-0.0325988	0.5287214	1.008054	0.6269394169	1.041392	0.8106268712	0.337246081	1.077862408	0.7542819	0.4246845461	0.4250549673	0.7302795889	1.1122434541	0.7522385107	0.8491541	0.0469570732	0.900498	0.9339115462	0.922008	0.5821081	0.679128042	0.8869646031	1.0751327022	1.1500783391	1.0222834755	0.0853684	0.3014322758
CD83	-0.01429659	-0.3930550302	0.2877646	-0.1936997	0.5402800557	-0.1908871798	0.05569449	0.3999332643	0.6378937	-0.2682178	0.3154222	-0.0951957	-0.1252196	0.6180648	0.0890592652	0.9211697	0.5044981506	0.6071080985	0.0527497697	0.578198941	0.4511408	0.0666451967	0.4282541	0.5456782	0.5855002	0.3324306033	0.03585836	0.2220575078	0.4097907627	-0.1214097888	0.1907947	0.3850492011	0.4826571285	0.412666988	0.0309148316	0.425901923	0.4756927	0.7041453506	0.6474189	0.2660089553	0.6087759	0.3111806	0.544433176	0.951483785	0.3290870143	-0.4478626299	0.7923801251	0.1644473	-0.18347436
CD86	0.8846626	0.755870235	1.453675	0.7553349	1.1598158021	0.6383815107	0.6507059	0.4461195382	1.058843	0.2657548	1.092198	0.6079421	0.6869812	1.047566	0.6253670933	0.9909681	1.0120233637	0.7186160071	0.5989184903	1.119611667	0.9700288	0.3366790621	0.5063189	0.8510772	0.4344783	0.3576649195	0.7893909	0.8851002665	0.6953905951	0.5986441593	0.76632	0.9363786278	0.7551608287	1.0099174173	0.3960502271	0.6749316245	0.1912355	0.1811113769	0.7637185	0.8356452284	1.019063	0.7904235	1.0197766288	0.8613088856	0.9363786278	0.5331336339	0.6322678142	1.416227	0.6496042379
CD8A	1.687457	3.6188213651	3.640633	1.826569	2.7759434238	2.6677539256	2.458114	2.9307835375	2.751865	2.064865	3.227015	3.183961	2.479064	1.239319	2.5375612244	2.424318	2.7448881486	2.6901440744	2.1461376892	5.5087891567	2.90269	3.3862199832	1.379014	1.179878	2.274216	2.723281836	2.202559	1.9014134668	1.0767375624	2.0515075226	2.712785	1.9868379622	3.0267282198	3.3175962493	2.2555583198	2.363373976	2.202559	2.9602850705	2.43709	2.7004495723	1.962953	1.586198	2.2273708479	2.9602850705	2.4263379562	1.4390038517	3.111636507	2.451713	1.1556748323
CD96	-0.3935942	0.0743982571	0.6544407	-0.09611333	0.2747170802	0.2077882627	0.3740351	0.5948324624	0.3121892	-0.06833772	1.136056	0.6214394	0.7163357	0.3474175	0.3570045828	0.5696329	1.5178515415	0.9649532785	-0.2205864676	0.5867923473	0.5308643	0.8324862968	0.7857897	1.19122	0.104044	0.3419268677	-0.2324005	-0.5559302893	0.9324780923	-0.4360694343	-0.1985815	0.2351910721	0.2075124741	0.7445918167	-0.1287933399	0.0715286592	-0.1699053	0.540304682	-0.2988347	0.2438655538	0.02775008	-0.2167408	-0.3513741246	-0.4047190653	-0.2475229987	-0.9381650019	-0.3658763174	-0.09005014	-0.8158827166
CD97	0.7311608	0.9404973506	0.8952472	0.7959922	1.1256424971	0.5249880088	1.052104	0.3313469598	1.127267	0.5218317	1.242616	0.6982565	0.8959288	1.001065	0.4929251196	0.9862053	1.2216212898	0.6690025573	0.7715532204	1.20644744	0.4612764	1.3205451265	0.5759366	0.8571379	1.39925	1.4839904114	1.49963	1.4823162175	0.8261821928	1.5013246206	1.213472	0.9992538787	1.1989747076	1.5286359677	1.4345971683	1.4697685551	1.36126	0.9924498822	1.149156	1.5424235743	0.982351	1.668533	1.1600510465	0.6407368548	1.4806828511	1.3461212475	1.2551493776	1.752597	1.9294059511
CD99	2.079414	3.2932188601	2.693227	2.191247	2.4508892771	2.4877921818	2.652901	2.646200865	2.459476	2.163475	2.553909	2.941561	2.427426	2.181688	2.2007192575	2.210621	2.6911233448	2.0616590295	2.2135845799	2.5494705344	2.33404	2.542535816	1.976114	2.463994	2.190479	2.578164709	2.64087	2.3418421367	2.6308344648	2.5548898462	2.224974	2.2760027217	2.8071602599	2.5457717464	2.4459511662	2.2785306371	2.448283	2.5963750375	2.397838	2.5493262441	2.575136	2.453848	2.954702856	2.6472514202	2.4901529946	1.8699780065	2.8034179737	2.379963	2.1423248689
CDA	1.56349	1.5887748099	1.228833	1.641837	1.8324187877	2.1722600259	2.096265	0.9132798462	1.976722	1.701129	1.874984	2.794621	1.749769	1.893685	1.4643762576	1.556927	2.0475501161	1.3265094289	2.9252123342	1.9377046336	0.8137807	2.8246090235	0.9277593	0.9690731	2.489093	2.5736012887	2.201849	1.1879414037	1.8800248627	1.9553403392	2.037564	2.1680036223	1.8904590059	1.5383452107	1.742333423	2.1141953544	1.952245	1.3695784759	2.51599	1.5878400803	2.128799	1.967937	1.7258228604	2.2873810289	2.5057042786	2.9067955057	1.3972377026	2.043085	2.7759193096
CDC16	0.9273204	1.1260748658	1.677469	0.9587537	1.8968978539	1.6801713127	1.580346	2.0632379016	1.690276	1.346413	1.582098	1.570551	1.410632	1.243222	1.1421362456	1.474903	1.5200922532	2.0651155094	0.8721162442	1.5373054074	1.774851	1.2965296922	1.148698	1.776866	1.354372	1.1248091793	1.189586	1.5008691912	1.3975043266	1.3453657528	1.055266	1.7965407704	2.0101217751	1.5305162407	1.408435938	1.4142998644	1.811044	1.7757454764	1.611723	1.3145878942	1.268649	1.140499	1.2476749424	1.3068985899	1.2769443801	0.9114674785	1.3572236861	1.774851	0.8031669628
CDC25B	1.425303	2.2990052532	2.392626	1.584481	1.9142715596	1.8933054314	2.207085	2.1898263985	2.032886	1.625578	2.666332	1.851416	2.110088	1.991658	2.5068634718	2.089758	2.4413948767	2.137606725	1.4582103256	2.4730513687	2.052502	1.9695185582	2.506863	2.905052	2.119869	2.1198687283	2.389686	2.0098786826	2.3134876367	1.8594239421	1.782302	2.4143804983	2.2834665697	1.8135794217	2.322728952	1.6413546034	2.41438	2.5288083142	1.793444	1.9957699404	1.823229	1.679805	2.2416695766	1.9730137265	2.26864068	1.5327510467	2.6727151843	2.031736	0.9619171006
CDC26	0.8399704	0.9070955945	1.854778	0.7499638	1.5969428133	1.4518049125	1.539497	1.4495649305	1.410839	1.274819	1.551422	0.9565061	0.922763	1.804298	1.0460268529	1.612982	1.3913913253	1.0678891463	0.96992491	1.4708301248	1.481453	1.8723420233	1.648927	1.449768	1.209281	1.3168849628	1.366018	0.9203228358	1.3199597531	1.447633853	0.6903592	1.1259083988	0.9020725616	1.3593036759	0.9742651563	0.9739582641	1.094591	0.9508364551	0.8573792	0.8902483954	1.183533	0.8913494	1.2405293057	1.2205034808	1.2408824388	0.8419335718	1.6677542221	1.056179	0.7768142056
CDC27	0.3510177	0.4084474097	-0.09544124	0.4461889	-0.0305287518	0.0778718252	0.05026112	0.2378866904	0.3548114	0.6173359	0.4550433	0.5840274	0.5216699	0.002811175	0.6868907896	0.654692	0.265532296	-0.0744671606	1.1064418224	0.1604036262	0.4225469	0.1878091625	0.5795601	0.2433686	0.555099	0.1175833201	0.2258952	0.0989614488	-0.1132220052	0.3151103162	0.7329379	0.2782033095	0.3154547047	0.2433011667	0.5277631588	0.0508331628	0.4160883	0.4214971723	0.3651541	-0.1323978222	-0.2809626	0.5140243	0.0523541185	0.4295255366	-0.0901916741	-0.118532388	-0.2322969944	0.3335367	0.5563310509
CDC34	0.9601576	-0.1912377012	-0.1324186	0.04261241	0.1316325542	0.4120336123	0.2215728	-0.2434958895	-1.028301	0.2559463	0.2471399	0.2756762	0.9356384	-0.4037343	0.1356369869	-0.5075351	-0.1902092629	-0.3628711006	0.0179374192	-0.5812804514	0.1115271	-0.6965732524	-0.05968769	-0.324505	0.1030203	0.2002415473	0.1375987	-0.0282263	-0.8025519489	0.0868200793	0.3832614	0.1727029203	0.2209224448	-0.2618739567	0.9495593571	-0.3352465482	1.03287	0.4365306888	0.8145776	0.4419371398	-0.07318297	0.1493553	0.7883897895	0.2452058232	-0.2906801113	0.3973737604	0.1306375059	0.7863242	1.4070415191
CDC37	0.5626635	0.5877192409	1.695952	0.7665828	1.0740812952	0.8014666592	0.969647	0.709590724	0.8707119	0.3201119	1.336507	1.301731	1.328529	1.3461	0.8085755461	1.378926	1.2887859635	1.6141855062	0.6219224409	1.1286933706	1.042836	0.8248187072	0.6596999	1.189802	1.436144	1.414497827	1.499408	1.3407090335	1.5335223994	1.3287039486	1.002811	1.4775397629	1.7203266534	1.3589752407	1.169468737	1.3455702962	1.450895	1.2941807512	1.497023	1.4024663477	1.43793	1.546521	1.712699698	1.220405938	1.5805443737	1.4042216248	1.3202088557	1.682141	0.3824541799
CDC40	0.5773228	0.372888215	1.084271	0.47419	1.1061723762	0.9210993343	1.028594	0.8225823253	1.075538	0.4868773	1.181963	0.6350097	0.579107	1.106172	0.7543796696	1.0524	1.3264004177	0.7484367616	0.5095710759	1.2148807389	1.187538	0.6362007949	0.6496111	0.974227	1.347138	1.3069334592	0.9355512	1.0435297464	1.1351471398	0.8844991054	0.8570191	0.6357536572	0.7822864308	1.4047917104	0.9671845728	1.0050558422	1.091472	0.7646648179	0.6655913	0.3676202273	0.5723143	0.8517943	0.7505755196	0.7667372421	0.8093512763	1.0034494302	0.969977649	0.8602706	0.5486485182
CDC42	0.8444489	0.641215376	0.9879212	0.8132899	1.1180893099	1.0827665765	1.087796	1.184546418	1.06752	0.9809262	0.9515212	0.7285482	0.7679744	0.7735484	0.7159751824	0.6257283	0.5894748726	0.7404041418	0.7742448447	0.995233791	0.869869	0.8385877338	0.6950398	0.6747208	0.6839263	0.5473080891	0.6624872	0.7288814608	0.6484175177	0.8971886674	1.025988	1.1092864372	0.77154686	1.0360901719	0.9136730488	0.9136730488	1.125454	0.9278816113	0.6922235	0.6349168538	0.7668233	0.9540085	0.7785229219	0.9450122	0.917448208	0.9660351825	0.7547098488	1.101426	0.8700825548
CDC42EP3	1.561585	1.6179404934	1.750855	1.509056	1.8477573383	1.7213481113	1.566732	1.385046801	1.907985	1.986023	2.019963	1.307753	1.528171	1.687656	1.4220868758	1.70742	1.8839252173	1.958787245	1.6121027614	1.8357363673	1.893057	1.4111756215	1.428624	1.112002	2.028247	1.7113827137	1.790106	1.7682858128	1.3177472443	1.9270618263	2.010405	2.1114513684	1.5771403045	1.3481703974	1.5188895344	1.5760654613	1.380508	1.3271109986	1.680608	1.3058949068	1.462025	1.703953	1.5120316222	1.8603668695	1.3761080612	2.0022495817	1.3770503814	1.287159	1.6557048274
CDC42SE1	1.202797	1.3246784838	1.313949	1.233391	1.4910359544	2.2522597527	1.558995	1.1983266844	1.468819	1.515608	1.270268	1.837483	1.289819	1.569679	1.0928963373	1.178191	1.4387292148	1.3069569058	1.2831480311	1.588537818	0.9607254	1.4511126163	1.802373	2.053523	1.379144	1.2546863603	1.080535	1.1700247518	0.6004731015	1.204766597	1.424316	1.1068567099	0.7877601492	1.1988923973	1.3919840012	1.4072673177	1.320223	1.204766597	1.320223	1.3539899793	1.375187	1.317565	1.0024931707	1.2000139974	1.18853034	1.38044069	1.3971341049	1.848024	1.1207720142
CDC42SE2	1.553172	1.8297036259	2.193954	1.510596	2.3780849012	2.1862699545	2.291778	2.223316441	2.395792	1.72748	2.218849	1.674583	1.695858	1.844098	1.5637366704	1.436175	1.7424694379	2.2211671019	1.3981409401	2.2751539845	2.632166	2.2150940125	1.888615	2.141646	2.180519	2.0869799065	2.062621	2.0742335846	1.9810931616	2.0409505967	2.042449	1.6915537742	1.9335926751	2.1292401611	2.1819830682	1.9623368562	2.238777	2.2261985549	1.420666	1.9557655037	1.703602	1.907518	1.8755057189	2.0947974647	2.0103853797	1.9810931616	1.8436152754	1.786879	1.4826101884
CDC5L	0.1709968	0.157283417	0.3834156	0.1910253	0.9058884281	0.7704685936	0.6315381	0.7577269516	0.9217881	0.3169308	0.490828	-0.111201	0.1075988	0.1824519	0.0295207766	-0.1176438	-0.126130363	0.02190084	-0.1023481299	0.4895685807	0.5932228	0.2097406614	0.4092273	0.5381539	0.557741	0.3826821187	0.2628377	0.3032072942	-0.3049193647	0.6382880242	0.6346738	0.3043664957	0.3194841657	-0.0906950345	0.5101538112	0.4755214383	0.5430914	0.5490131008	-0.08631468	-0.0493403194	0.1422945	-0.06566587	-0.0625957602	0.5205833061	0.0643304849	0.2325873924	0.3422566025	0.4078881	0.1888006359
CDC7	-0.03495297	0.2068958147	0.5177875	-0.1274241	0.2896663046	0.3110340925	0.894894	1.1061215824	0.7616709	0.3806867	0.4993311	-0.5152557	-0.1628425	-0.6019548	-0.4388378408	0.0339481	-0.1503652158	0.2826845754	-0.2371668637	0.6930415315	0.3865546	1.022053372	0.4272231	-0.1049967	0.01194777	0.0732891757	-0.1517216	-0.2359895061	0.6878674843	0.1252993486	0.3909503	0.3633110288	0.7931925274	0.8704924406	0.4118403731	0.525586704	0.09208722	0.6580352101	0.154991	0.7188281383	0.4607738	-0.09681649	0.0285968068	0.6919614297	-0.2888703098	0.439944474	1.007587819	-0.0429885	-0.1521210262
CDC73	1.015499	0.9101616895	-0.1219807	0.7596742	0.242711345	0.4388501549	0.3825395	0.4913278404	0.1261785	0.177602	0.395765	0.3587805	0.3025871	0.02060319	0.2160860716	0.3130054	-0.2013174448	0.0259071362	0.9696331709	0.0477089927	0.05120245	0.1684157157	0.3397785	0.03745323	-0.01994716	0.0474044025	-0.160145	0.0892006765	0.1493146455	0.4387989479	0.1954032	0.1131410012	0.0665560249	0.3112270008	0.2111912943	0.3445673714	-0.04861978	0.2089783885	0.1084607	0.3304448489	0.1861378	0.2397714	-0.3648158695	0.3441792983	-0.0759472835	0.1072948463	0.0141543785	-0.06275453	0.3004341402
CDCA4	0.3679058	0.7325646544	0.7500771	0.3497362	0.5897443297	0.8270400397	0.8325515	0.6468993862	0.6259832	0.7140083	0.7931276	0.4354095	0.3819635	0.3992497	0.4246838999	0.7423453	0.9309565129	0.441332777	0.4590441883	0.7405401601	0.9240132	0.7704575853	0.7357633	0.4607647	0.4542254	0.6895061425	0.6709852	0.6341712558	0.778975176	0.9184633588	0.6537546	0.6297535031	0.5515471354	0.7208246474	0.9094833563	0.348178864	0.1130115	1.0799079215	0.6743112	0.9006111312	0.6732504	0.5059901	0.4308699146	0.9939912409	0.6813103641	0.3928821703	0.9218194614	0.3350682	0.2370341383
CDCA7L	1.272415	0.9991397636	1.286512	1.088592	1.355703724	0.2649847413	1.161659	2.038456711	1.562237	0.8451375	1.670485	1.399932	1.219443	1.539961	1.190414048	1.737774	1.3719039148	2.0213706408	1.484230087	1.7900160775	1.721285	0.56458846	1.547524	1.517449	1.478109	1.3863370527	1.115995	1.709310243	1.7567365891	0.9076636016	1.138915	1.3396211566	1.9582782021	1.3535913327	0.586847847	1.4397011604	1.499954	2.0653906096	2.11957	1.4122346092	0.9750806	0.9200553	0.5835432409	1.9816268945	1.8865103179	0.6928740064	1.3535913327	1.160518	1.0671247566
CDIPT	1.594711	1.9955631239	1.136524	1.606919	1.7980890788	1.8776244736	1.56648	1.5344045393	1.799955	1.523565	1.828496	1.520157	1.608269	1.739634	1.6491338381	1.560092	1.6675026718	1.2859195631	1.6189936731	1.8880381204	1.798789	1.6468307673	1.600054	1.477117	1.626459	1.5208733958	1.453401	1.2710253748	1.3044095775	1.7202312396	1.51342	1.5833044906	1.6494233171	1.3610550592	1.6270290476	1.4983771228	1.699934	1.7595368736	1.754592	1.9473093673	1.785254	1.807831	1.3847478673	1.8106788016	1.6789769846	1.7111427076	1.8085780231	1.810184	1.7126836538
CDK2AP2	1.197003	2.2721358764	1.431894	1.200792	1.4341335393	1.3027690989	1.38874	1.6332994932	1.458255	0.971421	1.534625	2.289758	1.316312	1.578253	1.4565739702	1.318337	1.458086696	1.0545340055	1.6903398984	1.7402165078	1.237848	1.2977857801	1.54591	1.44806	1.273071	1.3286182994	1.607402	1.4312067869	0.9209943504	1.3822126711	0.9080488	1.3290864092	1.39989639	1.2110382369	1.431694795	0.6323071587	1.527177	1.2516317352	1.29132	1.4132562179	1.728601	1.38308	1.8437736472	1.1603071171	1.8130644188	1.3304795496	2.1054110939	1.884284	1.0732501776
CDK4	0.5061943	1.0952300349	1.457302	0.5866281	1.0289117484	0.8521249451	1.004828	1.0148908993	1.114674	0.3985171	1.378635	0.619794	0.6122753	1.101008	0.6189928244	1.161079	0.8898897815	0.5473159076	0.5632982969	1.5541794017	1.40908	0.9374979522	1.214133	1.181472	1.002684	0.8421968201	0.6180934	0.7246814548	1.2795404879	0.7427188499	0.7345124	1.2671933366	1.1014790096	0.5951466051	0.693405989	0.4394742427	0.8981757	0.9210073573	0.3812732	0.6855009075	1.116312	0.7532783	1.1396792511	0.7865864098	1.2774546885	0.2264935591	0.9793952133	1.000832	0.4089273408
CDK5RAP1	0.8004756	0.8369927967	1.147091	0.8507893	1.0573956538	0.8556192646	1.128218	1.3204472315	1.101157	1.124519	1.066102	0.9898415	0.8766008	0.9350856	0.8714673611	1.23609	1.3630850217	0.8843919648	0.823344121	1.1992860643	1.428285	0.9946052791	0.9571559	1.226703	1.062513	1.2253680131	1.045458	1.180106824	1.4321195562	0.8703113929	0.8800783	1.3221017492	1.3186204198	1.261395775	1.1220211311	1.0245272209	1.188748	1.1454977653	1.093681	1.0506700163	1.098261	0.9373633	1.206361315	0.8597783471	1.1243796425	0.7541383616	0.8129840399	1.030283	0.6881117926
CDK5RAP3	1.788275	1.7565355621	2.25575	1.81158	2.0153867778	1.4219123104	2.03007	1.8476258404	2.039649	1.767839	2.009495	1.88197	1.79705	1.799506	1.8812761699	2.277236	2.4360740273	2.3753277072	1.7244081092	2.1220098277	2.06916	2.02841055	1.6127	2.264525	1.692659	1.8247429966	2.251615	2.0894126433	2.0145381264	1.9282379336	1.460935	1.8548080327	1.9657892496	1.7791510275	1.9721819992	1.7654404275	2.00632	2.0548597771	2.027833	1.8595068346	2.069764	1.845825	1.7994412171	1.5537671717	2.2597289568	2.0337698265	2.3510138305	1.798577	1.7480904898
CDK7	0.9488567	1.035908694	1.542822	0.8871477	1.4687947802	1.5824457254	1.453142	1.2807951492	1.583499	1.142651	1.331197	1.052059	0.8188116	1.673629	0.9190206298	1.278179	1.446918141	0.9474467861	1.0814133451	1.3716777711	1.397139	0.8093988202	0.9010164	1.306656	1.738569	1.5677338306	1.643658	1.2060335809	1.8506089377	1.565370473	1.531694	1.2585454406	1.4137943425	1.6000123796	1.5089679144	1.5880549977	1.03087	1.4111268366	1.38273	1.3723008367	1.43892	1.350313	1.3596637464	1.2062916261	1.5409380698	1.6365519045	0.8575552987	0.8536435	0.9189541304
CDK8	0.3409642	0.8530803332	0.5524797	0.3529782	0.2715746019	0.3403387795	0.1731577	0.7282693493	0.5481239	-0.09093188	0.6784287	0.1048535	0.1409525	0.7380989	0.2022953242	0.5624199	0.4828233488	0.4473938593	0.2104795293	0.5071956455	0.7868174	0.3649690662	0.3910212	0.1533229	0.08792325	0.3565633224	0.4237591	0.3970691984	0.4901501528	0.1777341492	0.4095915	0.2395156365	0.5517283728	0.7149475659	0.5522174802	0.3766095449	0.6526523	0.6430289197	0.6027803	0.4602378237	0.4424625	0.5369719	0.6001225445	0.4446264456	0.3414822917	0.3018395609	0.5354396123	-0.1155742	0.2937496339
CDKN1A	0.7923034	0.3779305196	0.1944503	0.8290129	0.25891008	-0.1678884728	0.01584564	-0.0042924072	0.08272493	-0.07453524	0.2234273	1.43235	1.257318	0.406668	0.8613175917	0.2899136	0.6437167721	1.1597386402	1.1368993668	0.5696428107	-0.1631638	0.4838322669	0.332763	0.7265856	0.2774156	0.1987472696	0.4992259	1.5200459905	-0.5241104525	0.689030016	0.3242292	0.2904740994	0.9474493798	0.7455890287	0.5642346679	0.0199414007	0.6461121	0.4618124494	-0.06206919	1.13404543	0.24294	0.9601909	1.323418189	0.162927729	0.4226944045	0.1721325744	1.0794413581	0.6330751	0.5111461904
CDKN1B	1.329687	1.5919627798	2.241583	1.269438	2.6789777576	2.7403571239	2.500219	2.6247058499	2.810289	2.3475	1.816731	1.443587	1.469934	1.645333	1.5660107893	1.619158	1.5087267397	1.5023911889	1.2822661266	1.9707273026	2.51946	2.6772790255	2.510692	2.448689	2.356306	2.5537791701	2.128962	2.091538324	2.3530276873	2.3563062282	2.217538	1.9394294079	2.0024251137	2.7336579986	2.3530276873	2.340544898	2.130544	2.2773396713	2.048464	2.2083213272	2.123951	2.470038	1.6164906208	2.340544898	2.0348110182	2.399091861	2.5437724354	1.688768	1.7762988729
CDS2	0.6963387	0.6639636018	0.569643	0.383755	1.0402290044	0.9235957073	0.9641038	0.499118914	1.121827	0.4205927	1.544758	1.194551	0.8851344	1.301884	0.8713267437	1.211015	0.931668957	1.454287478	0.6653082723	1.1033634782	0.4782709	1.4964917599	0.4327387	1.166332	1.113489	0.9119688746	0.4357322	0.7231433241	0.072211924	1.2993617737	1.126303	0.3452212246	0.5318397113	0.4439606637	1.2979427402	1.0736262678	1.202398	0.5454465496	0.3782297	0.586027763	0.3203029	0.8410493	0.4494559269	0.799002017	0.9407626885	0.9932377151	0.2856622876	1.417996	0.6429678695
CDV3	0.6236431	0.678207055	0.9971683	0.6229621	1.3363004903	1.3644227509	1.283785	1.0284200954	1.10407	0.7399985	1.197538	0.8180026	0.7768873	0.9161012	0.5687430629	0.6174818	0.6176146961	0.7495860989	0.5370553236	1.0441213283	1.184629	0.8881758006	0.6650113	1.278135	1.392446	0.9029203935	1.109194	0.9270837921	0.6561639236	1.1881772531	1.344666	1.295392897	1.1266302886	0.6653474309	1.1140644217	0.8579863457	1.253191	0.7976852114	1.090832	0.6256238833	0.5202037	1.178544	1.3875802488	0.9015006416	0.7202109686	0.8935841446	0.5733274827	1.131332	0.4560277421
CDYL	0.09791597	-0.0606513445	0.0714497	0.1276661	0.0274065995	-0.0830675992	0.1172709	0.2235266616	0.08199203	-0.01818212	0.3038424	0.8753412	0.4964749	0.1781475	0.4900475437	0.4656641	0.3241448737	0.1579519012	0.1500866623	0.3360512551	0.1918475	0.3289032372	-0.09697228	0.06877924	0.3112068	0.334058737	0.3792142	0.274924026	0.1116865892	0.261573795	0.3405132	0.2506593108	0.5642183662	0.2671569913	0.1471709222	0.2435197633	0.2479719	0.2479719244	0.4388509	0.362099328	0.2506593	0.4979282	0.6773657504	0.4307725112	0.2720715053	0.266453908	0.1487910306	0.273638	0.1190241832
CEACAM1	-0.08530094	-0.5872501238	0.1790945	-0.5191527	0.103030608	-0.1122118715	0.06512081	-0.6356180889	0.08531129	0.3816514	-0.04320944	-0.453791	-0.4341244	-0.3340383	-0.5656630308	-0.5045111	-0.4737525637	-0.2169632888	-0.3573023593	-0.1236704361	0.1239627	0.3911473237	-0.5621978	0.09418342	-0.1295088	-0.2053249137	0.1759271	-0.0362473427	-0.6055689989	-0.1800553702	0.3273921	-0.6227534941	-0.9789236862	-0.4615745504	-0.2309834919	0.0885870233	-0.3988205	-0.4183283995	0.4599477	0.1381674513	-0.2447246	-0.2875914	-0.5296811181	-0.7893953939	0.0894410805	0.3989706071	-0.3656390463	0.6920572	-0.1624471916
CEACAM3	0.1757397	0.0362444019	0.7525576	0.1229294	0.3006732192	-0.1774592884	-0.1038644	-0.3052040571	0.7209946	0.8201588	0.4245596	-0.03273635	-0.05850571	0.6737362	0.100780106	0.8797775	1.2394611319	0.8020898532	0.3075196602	0.5765205462	-0.2839495	1.1639198475	-0.1520025	0.04425517	0.4246064	0.1377536695	0.2792868	0.3631123291	-0.4118505296	0.51066731	0.794591	0.0295008719	-0.6141195961	0.2428646543	0.3627255483	0.46541392	0.4121245	-0.9147901135	0.66705	0.7909780481	0.3674237	0.328755	0.2293927431	0.2177122538	0.7016437292	1.1404855296	-0.1046155435	0.1054238	0.2879384055
CEACAM4	0.3496204	-0.2172498293	0.4322597	0.4690516	0.3217526977	0.7612533994	0.1295518	-0.0548287669	0.6900029	0.3601885	0.6608213	0.7596267	0.4800287	-0.2049793	0.2597007385	-0.1447173	0.6661671601	0.4484872411	0.5328572575	0.4230582017	-0.2636358	-0.1994087788	0.3288037	-0.3639971	1.069051	1.0533109991	1.272588	0.2630627234	0.5520237862	0.4013203849	0.9116656	0.409220169	0.1825735282	0.3510277126	0.4613351016	0.6247316072	0.09423972	0.0020091683	0.497472	0.3648391123	0.06690874	1.171738	-0.2759914188	0.3669159191	-0.0191216831	0.8902956284	0.5664970643	0.3950154	0.5379259633
CEACAM8	0.9115584	1.1265389561	0.01430028	0.8273814	2.1459965211	1.4203953931	-0.1707744	-0.1572820693	-0.008205295	2.074099	-0.08223576	-0.025605	1.64333	-0.3858626	0.2096863692	-0.1970402	0.52386506	0.2810555105	0.2222710113	-0.2941031754	2.810674	-0.2562197613	0.5015481	0.4259743	0.429219	1.7605551355	1.022209	-0.8044043041	2.5451448088	1.3804020979	2.648645	-0.0360915283	-1.4344460133	-0.4328849207	-0.4729494443	1.6300310847	-0.6487	2.1510706102	2.968096	-0.207179195	-0.7894765	1.004047	1.9729577049	1.8399770562	-0.4597558388	1.3171994176	-0.8111675257	1.858092	2.2344434936
CEBPA	0.5407916	1.0966952423	1.159308	0.4128006	0.9886412862	0.2167770045	0.8235609	0.2945285734	0.694517	0.3374943	1.258954	-0.03404776	0.5899202	1.001499	0.4010268806	1.025097	0.9172946252	0.2977690318	0.3786331918	0.8606135224	0.9126144	0.1285987514	-0.02420868	0.6165357	0.7661715	0.657228162	0.8193865	0.5172429342	0.1972500715	0.7181387884	0.7276323	0.8568896715	0.6149643267	0.440348995	0.1444059638	0.7311273507	0.340006	0.0347169935	1.165744	0.6808391005	1.237246	0.7876821	1.349427131	0.7308572074	0.6477882303	1.3315323193	1.0955176042	0.878872	0.7034169982
CEBPB	2.670097	2.7214643547	3.071037	2.548096	2.7765843513	2.4959047772	2.081157	2.1496726198	2.783072	2.258134	2.933131	2.506794	2.478063	3.088886	2.6180559894	3.124505	3.0969064538	2.3843257611	2.6763904182	2.8829514108	2.393282	2.2973098207	1.877813	2.230132	2.769893	2.8496662391	2.730264	2.8214362877	2.4337365693	2.9219510866	2.518212	2.4232344159	2.4507597698	2.6394610157	2.6915152534	2.65147181	2.268892	2.1074829386	2.433737	2.5955874305	2.500964	2.749734	2.5133125214	2.4549161697	2.7920412703	2.8563417285	2.4280000684	3.061856	2.7329992901
CEBPD	0.8077961	1.8310938626	1.329563	1.162302	1.3406438447	0.7936642144	0.5621652	0.4397241957	1.615801	0.9552693	1.419708	1.010412	0.8487323	1.624348	0.9966501065	1.400225	1.6649188515	0.5649262302	1.1221600161	1.5161005043	0.5621652	1.3907031017	0.3522087	0.4306834	1.102353	1.3595723625	1.590519	1.7427875603	0.6894893676	1.1119529116	1.298608	0.9151813695	0.9773382596	0.9305149723	1.1250704113	1.363426678	0.5050424	0.4765668263	0.9483311	1.2965769141	1.289237	1.338159	1.5838734966	1.2500267473	1.4371963274	1.485228786	1.2023444738	1.642246	2.0401346089
CEBPG	0.5934839	0.6796375772	1.123315	0.5867335	0.9762464765	0.9943793395	1.169558	0.7815564353	1.017068	0.8487894	0.9076363	0.5689771	0.432647	0.9378316	0.7464537818	1.166651	1.1961555158	0.8354686316	0.4390973074	1.1284345832	1.12408	0.7031642192	0.4810025	0.8052489	0.5724902	0.8504123213	0.7260457	0.8402195246	0.7703200559	0.4908379199	0.8125409	0.815323338	0.9818914071	0.8581760588	0.7208103047	0.6749706219	0.4260424	0.4183987864	0.6200343	0.5573237341	0.6998596	0.9022027	1.0295835583	0.7142082536	0.595699525	0.4956204139	0.4557433973	0.6239887	0.5187933312
CEBPZ	0.3622218	0.7325630509	1.701938	0.5183578	1.7418963714	1.6048369514	1.670573	1.6149897111	1.884328	0.8804764	1.561444	0.6098095	0.7368605	0.8945573	0.632798541	0.9632538	1.3714286624	0.9542327692	0.388093859	1.567217772	1.887167	1.4198312428	1.18144	1.382295	1.329954	1.1546661289	1.274548	1.230830858	2.051086256	0.8903877124	1.039738	1.2403572294	1.3990309357	1.5588391272	1.1435119429	1.3938268568	0.763236	1.4536200238	1.170298	1.1699688628	1.22304	1.127527	0.8536602764	0.7204689701	1.035802321	0.6292852391	0.8031599616	0.7716082	0.5634523335
CECR1	2.456315	2.7345563386	2.624459	2.394774	2.5169461718	1.9720284788	2.373119	2.1973098487	2.499479	2.018013	2.491833	2.372344	2.587142	2.541839	2.2663528584	2.259286	2.5254478095	2.4660141487	2.1841717299	2.6386395245	2.418271	2.0931103072	2.130412	2.458938	2.325906	2.3402904841	2.78942	2.902802927	2.0938126157	2.7083614117	2.34029	2.5452599495	2.721395101	2.4126485999	2.3233510409	2.2118666596	2.472627	2.4686173871	2.397844	2.5217947266	2.237173	2.430732	2.934061966	2.5623315129	2.4463187758	2.3773816065	2.6667247525	2.963572	2.3261118255
CECR5	0.03734001	0.1211930171	0.5529158	0.1043016	0.2968355053	-0.1943747102	0.2699881	0.4403900771	0.4182501	-0.1497366	0.682258	0.0712137	0.1060668	0.8827362	0.5405256177	0.6396988	0.6009698382	0.8326360971	0.1930757387	0.5387953992	0.5601444	0.2721531338	0.2430831	0.4331116	-0.3042218	-0.1775373061	-0.2560648	0.1164087878	0.2322284091	0.0496111593	0.1700345	-0.1433745327	0.1846980213	-0.2211235634	0.4085724888	-0.60616336	0.1442266	0.0448257304	-0.08917667	0.1595917134	0.21054	-0.09203489	0.6752153032	0.0142600363	0.4433437354	-0.3777334393	0.2071951061	0.4670473	-0.0756472107
CECR6	0.5601012	0.9126247548	-0.1023187	0.4273776	0.9460086838	-0.480401367	0.6072829	-0.0164919	0.6287135	0.7562247	1.379889	0.1294569	0.1940096	0.8625172	0.3693958003	0.6314402	0.840607754	0.1273625921	0.6610249293	0.7988624811	0.4294938	0.0151972586	0.5712363	-0.3393406	0.2673198	0.2369270832	0.3190848	0.5338164557	-0.1209662867	0.9152235345	0.8170961	0.2409593299	0.2615324175	-0.0612680428	0.556677732	0.5207300318	0.2928689	-0.437235	0.3764096	0.4756072209	-0.3840226	0.3598673	0.3028729348	0.4430619025	0.2361218927	0.6435135283	0.0698559206	1.217223	1.5055225896
CEP192	0.3156566	0.1664231419	0.9801741	0.3676558	1.1432443919	1.0466094085	0.7203387	0.7806262439	0.9729491	0.4319832	1.007978	0.2115754	0.475543	0.9799067	0.2949538783	0.9496171	0.8229835134	0.9654055601	0.4359703052	1.2395229573	1.78183	1.1122599613	0.6584224	0.8371643	0.6131591	0.727531789	1.265629	0.3496701886	0.8532923626	0.1875448256	0.3973132	0.6832131048	1.0062812564	0.6065254656	0.4581343596	1.1124905625	0.5038715	1.0748343	0.2412402	0.5406820678	0.7825914	0.4082644	0.588208508	0.4475890256	0.7244500402	0.6030800038	1.0238581546	0.6909646	0.1237226474
CEP57	0.1350498	-0.1088245869	0.2525476	0.1607327	0.861097566	0.8848108461	0.8918565	0.9137067577	0.9949359	0.9118731	-0.1385094	0.05730454	-0.1222387	-0.1970823	0.0329703613	-0.1869575	-0.1946225703	0.0035344783	-0.0843821793	0.1080055241	0.5145264	0.4758177632	0.239462	0.3714818	0.675381	0.5317928242	0.4963835	0.4160836732	1.3342276656	0.3804633183	0.5230733	0.6039982437	0.3488620937	0.5936564326	0.3970168055	0.5241752959	0.08229994	0.5423967977	0.3316951	0.1138026826	0.5615665	0.3243898	0.1095534759	0.4705876481	0.3168234858	-0.0651073799	0.2881277626	-0.1901205	0.0720570294
CEP63	0.5966133	0.3640239634	0.6566152	0.6692607	0.867024105	1.116828093	1.020395	0.832016171	0.9306458	1.100171	0.5295908	0.5112534	0.4960162	0.4024513	0.5887277242	0.5068459	0.4982079975	0.66348424	0.7643631608	0.646864242	0.573674	0.6739193698	0.6186242	0.7644957	0.9221071	0.5614710856	0.4554208	0.9572005805	0.4891912699	0.9129977264	0.8994915	0.6247765508	0.3426602209	0.8856390193	0.7059233171	1.0653483542	0.6320496	0.1167385268	0.6458354	1.1468588065	0.7404138	0.7721014	0.4660031904	0.5197346425	0.8152469271	0.9266607503	0.9101188233	0.5255241	0.7285468992
CEP68	-0.06041162	0.0103209849	0.2770518	-0.04813311	0.2402370823	0.1357479287	0.3778834	0.2039901751	0.04342802	0.2100897	0.6740814	0.576398	0.3126392	0.2087585	0.5053254971	0.1018271	0.2752210519	0.6503167194	-0.0373587583	0.2403680432	0.3432611	0.254251428	0.1450274	0.5909228	0.1249222	0.0295086607	0.03595352	0.3627698839	0.4138677835	0.3775896982	0.1159629	0.3515158971	0.3775896982	-0.2880250417	0.0565237774	-0.0361122118	0.2532796	0.5140523299	-0.02856864	0.2615412749	-0.2772246	-0.01967799	-0.2669351385	0.0255691182	0.3854081335	-0.2997268349	0.0759638684	-0.2543044	-0.0853145386
CEPT1	0.6341217	0.4820129295	0.8900841	0.5328297	0.9458892387	0.7104968472	0.9158683	0.7797859827	0.9738261	0.89404	0.9223191	0.5074443	0.4738011	0.6072895	0.5160061344	0.7292888	0.8802228115	0.5867715292	0.5445724976	0.9255295096	1.130079	0.9411025166	0.753637	0.7610338	0.9060103	0.8975482401	0.859668	0.8018531017	0.8499231529	0.8330989936	0.8411214	1.1438997492	1.0438955541	1.130088992	0.7722880991	1.0712134218	0.737884	1.4025644298	0.5325821	0.5591576659	0.8718203	0.6290117	0.78692633	1.1379185408	1.0996983153	0.8949610679	0.5898894597	0.7157076	0.6339687089
CERK	1.154334	1.2131793416	1.738563	1.293839	1.7448831879	1.7987223537	1.653863	1.7996617866	1.700772	1.614553	1.770932	1.29313	1.25822	1.711578	1.2415326221	1.654432	1.8037522465	1.6212946523	1.2066349212	1.6479502407	1.701232	1.7511248518	1.410878	1.89707	1.844933	1.7321661911	1.684499	1.5456125131	1.3725776278	1.2107070735	1.032512	1.570624559	1.7526791522	1.4106224628	1.560751647	1.0851020993	1.40798	1.6505927276	1.582346	1.5959808067	1.856079	1.549447	1.4550083553	1.358658042	1.8152277104	1.4596661094	1.9627714499	1.262696	1.2608484246
CES2	-0.06199281	0.1491675705	0.3294827	0.01235146	0.7658337311	0.6418217013	0.7663823	0.6778663917	0.6778664	0.8603575	0.1057204	-0.09478528	-0.06038264	-0.1022583	-0.0734772051	-0.04458029	0.3090245419	-0.1448220166	-0.1354455649	0.3241204963	0.2912049	0.3639450044	0.08006954	0.6060699	0.05044173	0.3318570452	0.4888303	0.3019009356	0.2455764022	0.490960615	0.07837532	0.4014798842	0.2766701736	-0.0564755348	0.1136953341	-0.0230077136	0.007016936	0.1151070513	0.02718723	0.1739969101	0.120812	0.05822726	0.566677184	-0.0501646452	0.1210852453	0.195764647	0.5110750077	0.008591174	-0.0650911885
CETN2	0.4024289	0.7300061571	1.093485	0.4683053	0.9312927345	0.824511361	0.9917064	0.6424186803	0.9628614	0.1757851	1.033342	0.6409812	0.4829063	0.7419748	0.4523550589	0.7723068	0.7522194192	0.6215632926	0.40496866	1.1562023545	0.7288685	0.2912858306	0.6136727	1.031521	0.803349	0.4548062215	0.6775808	0.8876310062	0.4078794001	0.797831082	0.9463203	0.6700724806	0.699744763	0.9657735853	0.8504726033	0.641015888	1.094035	0.8062634936	1.03929	0.4859823981	0.6785592	1.154064	1.04009915	0.8121281963	0.949424581	0.5471025958	0.4150955339	1.101628	0.3287909134
CFD	1.06429	1.0234335013	3.670373	0.8161715	1.9666252352	1.7054396804	2.363153	0.8574375939	1.623255	1.19782	0.71547	0.4027217	0.800003	1.704203	2.4007915857	0.5791567	0.7253274722	3.1974954577	0.8215636852	1.4650786286	0.5503112	4.1967489828	3.755057	3.574039	0.8906086	0.7049935458	0.9759087	1.9984212306	0.8167525512	0.3178628465	1.793015	0.7450240339	1.7611637213	1.0919472172	0.5550358732	1.9484351052	0.1974045	-0.3702884893	0.7823952	0.639961542	1.153434	0.7595746	1.8391805312	0.3041453747	1.3853045469	0.6727934898	1.1518620711	0.8780497	0.944749866
CFL1	0.04336961	0.0857823747	0.2675463	0.03342335	0.6716461328	0.6403459884	0.5932387	0.3637083484	0.5362191	0.2043999	0.3250268	0.00544696	0.1628099	-0.05119239	-0.1131337446	0.038191	0.1706142513	-0.446736447	-0.0231275586	0.2978375327	0.1651335	-0.3423702527	-0.1240703	0.3384172	0.5138987	0.4751758774	0.5097656	0.3082681633	0.0572391376	0.740815605	0.7076307	0.4614564227	0.3877633435	0.0615617857	0.4322349682	0.4729727316	0.1395889	0.1898186739	0.3137961	-0.0073047707	0.341646	0.5735438	0.559186561	-0.1156091122	0.2939431951	0.3912880263	-0.0081275229	0.2825657	-0.2180659129
CFLAR	0.7591901	0.941652761	1.421394	1.074843	1.5361783771	1.4057253647	1.611328	1.1067638155	1.540573	1.905943	1.482681	0.9575034	0.8973214	0.9366733	0.6421433029	1.047927	1.1613919417	1.5427046326	1.004116997	0.9775530179	0.992388	1.9465240828	1.109753	1.224105	1.534381	1.2799430719	1.014507	1.0801333488	0.2792707627	1.5752498947	1.51512	1.012114678	0.6785765648	1.0809398234	1.2936051096	1.4616471216	1.302739	0.7390409593	1.249152	1.3345067247	0.9111112	1.349826	0.9068098743	0.9697020827	1.3851553455	1.7422350874	0.9296691626	1.613696	1.2618833261
CGGBP1	1.078911	1.0506925708	1.659802	1.081988	1.5225150071	1.7334328174	1.659857	1.6169006188	1.597981	1.115982	1.477702	1.151485	1.155384	1.68756	1.2145950655	1.594641	1.6849085023	1.2340112262	1.1775061051	1.5940265575	1.478237	1.6061131388	1.325852	1.330314	1.110201	1.2751369604	1.302452	1.2424149256	1.3751336755	1.313780517	1.260048	1.3161365262	1.29052741	1.2503500504	1.2473344162	1.4266912599	1.383993	1.3390040459	1.376694	1.3694437599	1.483642	1.460786	1.3429845734	1.3609094109	1.2208279034	1.3881177745	1.4687049227	1.245528	1.249371113
CGRRF1	-0.01349209	0.2905055235	0.6925122	-0.07182585	0.8501764043	1.0819499547	0.848067	0.8537536816	1.181188	0.8294642	0.6345195	-0.130933	-0.07757971	0.2510031	0.1379408707	0.8024589	0.6613002166	0.0555275462	0.2818925975	1.0689132388	0.7324877	1.2895227069	0.3201739	0.1056444	0.1255438	0.3912603101	-0.09047987	0.1709073443	1.426487014	-0.1817008567	-0.1259042	0.0810007954	-0.0732560653	0.5853479534	0.2167739672	0.4178855292	-0.1956257	-0.0752734407	0.6808891	0.1655984725	0.6877369	0.3531361	0.026180571	0.551562941	0.3656386926	0.2312508398	-0.0290588626	-0.2259872	0.2985935236
CHCHD1	0.3452919	0.4340184249	0.853552	0.3439477	0.759273027	0.7884656489	0.8616833	0.8926961434	0.763376	0.7594029	0.6371992	0.2094686	0.1493127	0.7943317	0.1444980568	0.8786338	0.5004506397	0.1955946588	0.359319898	0.7347866698	0.6448047	0.8407632666	0.3199241	0.4106074	0.4790261	0.4237786757	0.4400159	-0.0436246535	0.6812672912	0.1218611911	0.3533673	0.3467795247	0.0820279676	0.3321849832	-0.0120134048	0.3236655622	0.05003678	-0.0272423777	0.2622677	0.3457352535	0.666418	0.1965816	0.4539365407	0.320934161	0.2514539467	0.3222626995	0.7084744826	-0.1322494	0.2485302941
CHCHD2	1.968863	2.1694245805	2.804162	1.961656	2.6529273105	2.7032175406	2.641713	2.3984071684	2.678023	2.309541	2.064246	1.672298	2.005297	2.826709	2.0259398302	2.201617	2.0695235415	2.5853845026	1.8474565244	2.8237526655	2.423788	2.6722307806	2.109579	1.955148	2.235954	2.6099667375	2.6646	2.2406763474	3.0456794956	2.6395098301	2.202993	2.7916880072	2.6409542665	2.6194555498	2.6314361215	2.5984573461	2.383913	2.6645996102	2.613021	2.2204691475	3.056186	2.677223	2.5742914301	2.5713709966	2.4240400838	2.4504867971	2.2359539448	2.131924	1.9531940994
CHCHD4	-0.0850177	-0.1473310692	0.4737546	-0.2169683	0.457715564	0.1679377837	0.3905649	0.4598465432	0.2662708	0.3403081	0.4517916	0.0363147	-0.151996	0.7543328	0.1204956521	0.6754739	0.5579686861	0.7572516703	0.0297012119	0.3387411178	0.2495801	0.3287684566	0.5923151	0.382491	-0.5430371	-0.3832335844	-0.2356824	-0.1915459791	0.4823024915	-0.2680152635	-0.1144399	0.2868185138	-0.0756752913	-0.0528756337	0.0668198401	-0.0153507958	-0.241299	-0.1851646383	-0.389422	0.2702778664	0.4064304	0.02499949	-0.0076424371	-0.4851514421	0.0726202451	-0.1972747823	0.6985049612	-0.3531253	-0.2730929945
CHCHD7	0.5659761	0.7771629404	1.043758	0.5423555	1.37151251	1.1426867029	1.309177	1.3110845777	1.13836	0.9308627	0.996492	0.6062406	0.6451731	0.7972779	0.608685091	0.8871858	0.8788870943	0.780715131	0.5794962519	0.998631641	1.706658	1.1647824962	1.030728	1.125721	1.094771	1.2260612898	1.252435	1.20927864	1.7312997708	0.7197220622	0.5839683	0.92593357	1.1076377182	1.255105669	0.8999049982	0.8226561771	1.135069	0.9918496995	0.998958	0.714097451	0.8383301	0.7482687	0.8340892377	0.7687849218	1.0213626964	0.8935281964	1.2269975272	0.4510305	0.5132997908
CHD1	0.985195	0.7233988791	1.535462	0.757859	1.6997521267	1.6551044535	1.643711	1.8407932535	1.731447	1.651786	1.050005	0.6471135	0.9585183	0.860103	0.7650982513	0.8662738	0.9172204353	0.9385406452	0.6873149529	1.3501222122	1.600958	1.0609609133	1.261655	1.516406	1.154793	1.2781909438	0.8861832	0.9631112961	1.5249936527	1.3024898538	1.220226	1.4114324266	1.219377789	1.458119596	1.0396561955	1.6559164277	0.8272458	1.3244302683	0.7355481	1.3771570407	0.9899419	1.162521	0.4663139214	1.3052700588	1.0472848688	1.1384771847	1.1892823683	1.070611	0.9430521348
CHD3	0.9240764	0.8008616706	-0.06949638	0.7436405	0.9373794755	0.7377723503	1.040636	1.2145471831	0.8989582	0.8555994	0.6561895	1.147062	0.6474601	0.7190886	0.960093588	1.045975	0.7352219363	1.1468866728	0.6834760663	0.8065960179	0.8664658	0.5034467189	0.6593164	0.8535803	1.014998	1.224724039	1.130943	1.2523897891	1.3732554795	1.3067793388	0.969176	1.3309392316	1.4478707714	1.2986144109	1.1456328111	1.0504015067	0.926811	1.1614266276	1.008337	0.9943808523	1.089628	1.021328	1.1958087139	1.0270405505	1.3533672016	1.2307811988	1.4980333577	0.3676678	0.8747230987
CHD4	-0.2368805	-0.1065957033	0.259257	-0.006480909	0.3260735295	-0.1829290991	0.2775151	0.0847676065	0.3028925	-0.1085324	0.6865776	-0.04112821	0.2651383	-0.3023407	-0.2706181351	-0.06104252	0.2355835921	-0.0922298384	-0.3187683909	0.4143591318	0.293346	-0.093488098	-0.2413257	0.3075254	0.6833815	0.5810927214	0.7934104	0.2815492758	-0.2970052532	0.4370269518	0.2791614	0.2802732423	0.2151088227	-0.0905924744	0.6590349595	0.2080310618	0.6461446	0.0665574103	0.2025802	-0.0683990155	-0.592775	0.290713	0.5111211651	0.205695318	0.1364784983	0.1400318367	0.2025801579	0.7362028	-0.0634433892
CHD8	0.7766068	0.7988866989	1.005636	0.8485221	1.2649844019	1.0528517193	1.322972	1.0604979164	1.263039	1.109068	1.316862	0.8510621	0.871013	0.6590977	0.7726582774	0.8028915	1.2228355486	0.7617439125	0.5887253044	1.2200600336	1.028679	1.2014137427	0.7963502	1.458866	1.116991	1.048243677	1.361153	1.3972704653	0.6655474179	1.1492816158	1.125743	1.1497653816	1.0437333426	0.9493930662	1.5128847062	1.0882270483	1.34963	1.3972704653	1.279611	1.0398933746	0.6336505	0.8721404	1.1398955022	1.0768029203	1.3752446959	1.2042919985	1.035059225	1.224758	0.7698922657
CHFR	0.3842659	0.715322269	1.030979	0.4469962	0.7996652227	0.7090938298	0.8228292	0.3012787954	0.9553706	0.3333088	0.9749096	0.612861	0.3959501	1.100042	0.5699997432	1.075177	1.2016208776	0.54335821	0.5007192763	1.3186666031	0.7947957	0.8928072582	0.3525956	0.9421485	1.1518	1.3577283684	1.178187	1.1118320616	1.0561547232	1.0549341114	0.6746987	0.7960931657	0.9236387457	1.2658966721	1.002707575	0.9503505398	1.004557	1.0101349972	1.146696	1.2138528336	1.13274	0.9491317	1.164764168	0.6513712799	0.6080589802	0.9699661735	1.3468147578	1.221344	0.4130296465
CHI3L1	0.9865026	1.0473429786	0.8388501	1.66912	0.441351378	-0.2945596469	-0.1912915	-0.0267626665	0.2494676	0.9574687	0.4555569	2.636554	0.809799	0.9204993	0.7305225726	0.4662037	0.6283658362	0.4496033384	1.6505951162	0.4020457942	0.4317651	0.1343295988	1.050019	0.2723933	1.088284	1.0202376236	1.107132	0.1973756748	0.1621236614	0.9061736129	0.4562292	-0.5446029801	-0.2236916436	-0.912254946	0.8088095832	0.5646820573	0.8054848	0.0299777426	1.114825	0.4514689957	1.006673	0.6477124	0.7488996051	0.9448933398	0.3934629782	1.111012537	0.816243803	0.5332305	1.2244679459
CHIC2	-0.1370584	0.3291743917	0.6961728	0.1807586	0.8746825402	0.90340351	0.9112385	0.3260450725	0.9764463	0.3802672	0.9996874	0.4459897	0.2867771	1.667101	0.4811544916	1.32411	1.246411245	0.6589909441	0.7911394388	1.0363815439	0.6153708	1.3310108574	0.3775161	0.2085798	0.6888326	0.633128831	0.8572018	0.2949119415	0.2004036845	0.5376219825	0.8085051	0.1163807	0.1072325317	0.4927122674	0.6984158251	0.5557577697	0.3545496	-0.0058797935	0.02842453	0.2823725294	0.4675302	0.7063884	-0.0050932278	1.0799703819	0.8944465713	1.2025076294	-0.0605699158	0.9164478	0.6291631817
CHID1	0.9607503	0.3579736639	0.4909801	0.5255584	-0.0620094623	0.8647449717	0.2981544	0.5517383052	-0.09999306	0.3643553	0.3666446	0.2623145	0.4318186	-0.04694434	0.7109631837	-0.02834982	0.3097366533	0.6953255536	0.4870155546	-0.0113295726	0.0764261	0.3361581365	0.7541866	0.4682339	0.6352235	0.3520771606	0.6020715	0.130620455	0.4249184263	0.5015194713	0.3808794	-0.0289953041	0.7970329696	0.3873335945	0.5064667441	-0.1314221986	0.9739397	0.5620470504	0.9493834	0.4523008101	0.5845716	0.4394207	0.9605091518	0.2582251472	0.6560433875	0.2963710072	0.917752363	0.4363714	0.4275351479
CHKB	1.387077	1.5675919969	1.625313	1.342691	1.6849061101	1.1136320869	1.649155	1.576642447	1.64757	1.529135	1.430244	1.41846	1.286863	1.459279	1.4357570104	1.826823	1.8437361497	1.2592545233	1.3555920064	1.6787634467	1.811541	1.4740914077	1.177857	1.481619	1.485452	1.6213322914	1.784658	1.7597095234	1.822475717	1.4126453483	1.401481	1.8253377597	1.6888158452	1.6428347782	1.6357334524	1.7371107195	1.841278	1.5760977729	1.720759	1.5610880384	1.780084	1.596285	1.7196171528	1.3534828924	1.6346469422	1.647996659	1.9840441231	1.323289	1.452533358
CHMP1B	0.3312054	0.4855678081	1.297477	-0.1124364	1.0500695509	0.96684342	0.6892521	0.699548189	1.357341	0.243756	1.10595	0.435377	0.5088679	1.642023	0.5754942761	1.553332	1.38598868	0.9477904715	0.792822892	1.2752301806	1.13247	1.2122519466	0.5329338	0.5139695	0.9022191	0.9754894621	0.5236763	0.9186598271	0.8086004643	1.0527677298	1.086779	0.625266191	0.3564809043	0.9270317483	0.7077595836	1.1643369604	0.3811545	0.2687271138	1.252767	0.7384555662	1.261839	0.9724028	0.1650806094	0.9339233262	0.783400913	1.6372719853	0.5424765017	0.6856431	0.7563275448
CHMP2A	2.048569	1.9545549137	2.020672	2.03846	2.2317497241	2.4575823783	2.111847	1.5708895448	2.144698	1.759421	2.271899	2.283242	2.095054	2.53612	1.9563908766	2.204776	2.2826746074	2.0283690418	2.1899755526	2.3075790476	1.839721	2.1011304239	1.820926	2.186701	2.32799	2.1389302012	2.098127	1.8248548379	1.7420710751	2.3021510036	1.936469	2.1571296105	1.9099782267	2.1209004273	1.9837756898	2.0345840456	2.173608	1.7771393556	2.16435	2.2634671159	2.323772	1.9824	2.0763874786	1.9304553664	2.1300831369	2.3451755469	2.3471011134	2.731675	2.1128071611
CHMP2B	0.7262656	0.7499044517	1.260001	0.5633213	1.2123013481	1.2685616056	1.205847	1.1796746813	1.561917	0.481143	1.178045	0.7693727	0.7345254	1.318245	0.8299543116	1.343027	1.1631777559	1.0836212612	0.6762048136	1.3432173819	1.31189	0.9890881501	0.6867007	1.053566	1.164061	1.3659158391	1.065762	0.8871766706	1.1640611691	1.1922902672	1.420751	1.078652647	0.7887321143	1.2887201671	1.1795569455	1.3076906279	0.8213718	1.029862303	1.177314	1.1834101984	1.312589	1.129875	1.2735593623	1.1096004973	1.1044197378	1.3836229986	0.5163583105	0.6639227	0.8029796815
CHMP4B	0.3845384	0.4702617308	0.6771864	0.2484698	0.9040936909	1.0227635689	0.8784002	0.2437457147	0.8814206	-0.2517705	1.067495	0.5079149	0.3590987	0.9766713	0.317324732	0.6218159	0.8269971552	0.1851308184	0.5079634575	0.8968586626	0.8383813	0.4436565656	0.2042437	0.7778517	1.08423	1.1644873829	0.9730847	0.6371451301	0.2156091276	1.0017349008	1.285401	0.5126271855	0.9808083719	0.612749625	0.9774007837	0.8976039926	1.166965	0.9889419938	0.8923904	0.8861904077	0.6738452	1.061727	1.0824160842	0.9884235073	0.7027727769	1.0743384111	0.812028528	1.023704	0.1356109137
CHMP5	0.7733431	0.8475479991	1.514981	0.1408018	1.140043788	1.450802528	1.319614	0.8995828769	1.213533	0.7944526	0.8915467	0.9148355	0.289514	1.537009	0.7354456404	1.397744	1.2262312861	1.881622949	0.8911372395	1.155978015	1.296371	0.9094137292	0.5085759	-0.2789676	0.4476872	0.7933644676	0.4969112	1.0776242696	1.5669703018	0.8032513951	1.363174	0.7595066448	0.4400315787	1.0722990461	0.6929656703	1.2250808967	0.4184547	0.8962241609	0.809004	0.9254738965	1.180509	1.015196	0.1449811125	0.9641170788	0.8476551569	0.7745599942	0.5810337177	-0.1235972	0.7573599744
CHMP7	0.8955781	0.7212940873	1.49488	0.8167388	1.1966774703	0.5095990662	1.105296	1.4880460812	1.243335	0.612621	1.460392	0.6677129	0.7789496	0.8566538	2.005271934	1.386827	1.1894570138	1.595432757	0.7787990397	1.4416812305	1.673166	1.329806512	2.026592	1.685955	1.549822	1.9607432362	1.791555	1.7491117458	1.8500326821	1.577869817	1.287869	1.7223019252	2.0184080802	0.9924241205	1.5628980029	1.5249211436	1.864604	1.9486013401	1.205131	1.237438838	1.280246	1.496013	1.4921068706	1.4060824825	1.5881262018	1.2118265256	1.2696036853	0.4132379	0.7620227819
CHORDC1	0.1465089	0.0175799085	-0.1931345	0.1337715	0.6157493486	0.7190683779	0.793446	0.7019514817	0.5247735	0.9306249	-0.4923105	0.2292507	0.0362875	-0.1049649	-0.0062811493	-0.1076641	-0.2353124568	-0.1868828085	0.1446473105	-0.2668767072	-0.3760004	0.0768520546	-0.04252325	0.01099476	0.2499767	0.0832050937	-0.276981	-0.2974244237	0.0561663602	0.1411857965	0.2882454	0.2249679708	0.188848197	0.4290392902	0.0168792541	0.4939892632	0.1174542	0.624285174	-0.2165692	0.4434950834	-0.05327465	0.2172064	0.1419964426	0.5223874334	0.3277178841	-0.3912156107	-0.0658378515	0.07999681	0.1888484957
CHPT1	0.483088	0.2870636587	-0.1712594	0.2754283	0.897640565	1.376599208	0.933983	0.6571473098	1.015087	1.120639	-0.04155764	-0.1146201	0.3309984	-0.2090428	-0.0448112018	-0.2281753	-0.2548089806	-0.5109276152	-0.1295686784	-0.1614722077	0.3423215	0.1804839658	0.4237933	0.2482908	0.4779101	0.3404146768	0.4202373	0.1044991714	0.035423201	-0.195729755	1.335902	0.3572408842	-0.135816575	-0.2367124602	0.2158573308	1.2694637615	0.8932808	0.4301635533	0.9111702	0.5914168495	0.5689151	0.6397538	0.2903825072	0.6651084058	-0.2263339398	1.2194697214	-0.0109640959	0.4396207	1.2444314253
CHRAC1	0.1558294	0.9019658425	0.423437	0.1498127	0.603520347	0.5279544495	0.5817845	0.4486726868	0.6587824	0.01701512	0.8902908	1.153509	0.1913608	0.4095884	0.4016262023	0.52244	0.634496543	0.673139131	0.0869568194	0.7389447914	0.6511132	0.5602537575	0.5547893	0.3168928	0.341241	-0.038878816	0.2419286	0.2380018398	-0.2224237265	0.4536920204	0.06568525	-0.1202222899	0.3589341798	0.0092760838	-0.087897712	-0.0290907699	0.6097447	0.3756588444	0.1510553	0.2589026173	0.3524938	-0.1246776	0.1392979218	-0.025866332	0.2135021364	0.3662235941	0.6090272247	0.2493194	0.1362946831
CHST11	1.163191	1.1409264627	1.254572	1.19448	1.2966153794	0.9973094415	1.176313	1.1467012582	1.231074	1.588985	0.7128574	1.00281	1.079008	0.6641641	1.1600441341	0.8499531	1.0726227129	1.016877439	1.2828630326	1.2517034893	1.063375	1.2095851761	0.9468576	1.121896	1.49727	1.5395830861	1.360155	1.4063416128	0.8290769245	1.5357666081	1.516185	1.0838223182	0.8695366552	0.9088157587	1.2864407985	1.2649679291	1.078585	0.7502724873	1.366297	1.2913998516	1.194184	1.543622	1.2241619418	1.1583352671	1.2619718783	1.5316157133	0.8776083582	1.406644	1.4966620467
CHST7	-0.1421241	0.1096053203	0.7828789	0.1642217	1.0454631412	0.5835722579	0.3888207	0.7167297982	1.110132	0.2381557	0.5867377	0.5346026	0.1749663	1.617034	0.3809596758	0.9373396	0.8993765107	0.5216739111	-0.0122178308	1.0108140789	0.1357627	1.3427494501	0.1446943	0.6721936	0.4494892	0.5383068297	0.1745997	0.8008155759	0.093971632	-0.0899297663	0.1356769	-0.0732648565	-0.1146124482	0.5407765208	0.4779092999	0.1745997348	0.5042317	-0.1906941414	-0.2879569	0.9864687163	0.3635912	0.5430858	0.709426595	-0.1719834596	0.563591873	0.5202000851	0.0804448406	0.5104918	0.2414764753
CHSY1	1.294771	1.4795642351	0.9262014	1.170634	1.8521967719	1.9286972888	1.997417	1.5083832557	1.980185	1.704506	2.160315	1.314799	1.128424	1.985101	1.2457672959	1.672815	1.713394364	1.4722475491	1.382802881	1.7801968816	1.447207	2.3352775746	1.440671	1.33083	2.025519	1.8510396322	1.633512	1.2357920322	1.323446292	2.1410423885	1.65797	1.8675436161	1.5664780963	1.5758331306	1.5870841534	2.1240711231	1.314533	1.2404330321	1.250484	1.8138008345	1.374626	2.089243	0.9342208796	2.064612713	1.5563554731	1.6873069437	1.3340016047	1.647338	1.617961179
CHUK	0.3604293	0.4526728373	0.6043867	0.02617268	0.7855946738	0.8917282917	0.6008788	0.2620923255	0.9055632	0.3382514	0.875236	0.2087805	0.2504369	0.8548604	0.5925050868	0.9222921	1.0332034213	0.4508463137	0.5981551901	1.0581813272	0.7841863	0.6462294107	0.3002515	0.5109222	0.4670614	0.6450331186	0.2209963	0.4760509881	1.0360488883	0.783296731	0.9035846	0.7099230131	0.5662631166	0.9511577823	0.4608698696	1.0942710633	0.0446905	0.303503393	1.1439	0.9603770164	0.9038441	0.9834067	0.3041305787	0.9125824493	0.4858853406	1.0765283845	0.7933977771	0.2737916	0.5216769769
CHURC1	0.3697251	0.5276875758	2.592908	0.1237602	1.0660003569	1.7040325077	1.774546	1.0507420256	0.9491755	1.577299	0.8947309	0.5056901	0.3287866	0.6590802	2.0253620418	3.837851	0.8303383448	0.7958229156	0.5894874069	2.5319086476	2.740876	0.8586120557	0.4090021	0.5544114	0.4858425	0.419556365	0.4106559	1.3775325606	2.3207308201	2.0517840676	1.831261	1.8233787502	1.6080731218	1.516856885	1.5127449527	0.8642407455	0.02278574	0.4999269917	0.7530451	0.1280515188	2.096703	1.651771	1.112095742	0.3041986382	0.1915184087	0.3138694112	1.3123605872	0.1758209	0.3259054429
CIAO1	0.1764706	0.4740144509	0.9030991	0.3003235	1.0192538972	0.9238643285	0.978029	0.926881062	1.015967	1.201975	0.6677997	0.1762106	0.2883421	0.5364434	0.3129175753	0.7263545	0.6748647121	0.2906012331	0.1711895407	0.9210047266	0.6982625	0.8368685921	0.4051669	0.7949192	0.8750272	0.9035103773	0.7808636	0.2107287684	0.7742467605	0.5607510162	0.5075597	0.6133537163	0.7742467605	1.0278129607	0.6096080283	0.7400200907	0.6960424	0.6718132288	0.5952347	0.4568974118	0.7044798	0.8663745	0.3177235604	0.555889279	0.604567918	0.526122121	0.6939199033	0.5205418	-0.0535415837
CIB1	1.147602	1.6434017657	2.577956	1.261095	1.5999809854	1.3356788977	1.594272	1.2866771058	1.610565	1.080501	1.929043	2.091637	1.587741	2.116182	1.5095378448	1.891218	2.2364839052	1.8774478199	1.3839463393	1.6338863594	1.817569	1.2759711659	1.531349	1.503643	1.362142	1.2620420556	1.748219	1.6999329093	2.3616838237	1.6974774294	1.657064	1.5471008156	1.4539921837	1.8639886413	2.0222650932	1.1703163182	1.711768	1.4807562733	1.633481	2.0563059595	1.880149	1.727841	1.5541597313	1.3809481732	2.0532258934	1.7710144699	1.9938930968	1.899003	0.7629992162
CIC	0.2566949	0.0025153506	0.3376092	0.2313234	0.8247162222	0.763605564	0.851811	0.9933487693	0.7228481	1.361408	0.1336976	0.1146822	-0.07502489	0.00543134	-0.0002137849	-0.09683803	0.4089234007	0.0022797933	0.1194940035	0.5019400371	0.556169	0.4714216944	0.09158596	0.6544262	0.05658678	0.1607099787	0.1866965	0.2298913048	-0.4207779506	0.4206993854	0.6102361	-0.2859902929	0.3854741374	-0.0577550204	0.0268015512	0.3316537355	0.5780183	0.2291363368	0.4883139	0.6730633123	0.009717767	0.2632239	0.1035181328	0.0581908813	0.236355707	0.6571600825	0.7864280146	0.6197187	0.1767922851
CIDEB	0.642714	0.7766689029	1.137131	0.8142703	1.7076982087	1.5905415808	1.701864	0.4832395654	1.846999	0.8592547	1.277961	0.609649	0.6306366	1.340941	0.5356692003	1.191513	1.37387868	0.1617423091	0.7437461693	1.2918922624	1.260018	1.6702802019	0.1463579	1.107267	0.1248422	0.0957899806	0.419233	0.5722082148	0.6047784531	0.6595105956	0.7991251	0.6935574074	0.6074205794	0.5000599653	0.5746005275	0.5890557175	0.4584842	0.4746707746	0.9598481	0.9862495931	1.013624	0.4777245	0.3312608785	0.5206487021	0.6981786747	1.0722503403	0.9627945782	0.6171919	0.5861254483
CIRBP	1.736575	2.1853662677	2.32786	1.66888	2.4009273892	2.2357126303	2.259169	2.1427119188	2.138539	1.402481	2.271369	2.448886	2.054067	2.488905	1.9948978796	2.331418	2.3937261907	2.1307866118	1.9381002944	2.341841873	2.297744	1.9675552362	1.782033	2.567015	2.362332	2.3889246361	2.617473	2.4272522268	2.8083243314	2.3453096149	1.98926	2.3547190071	2.450312465	2.4910051862	2.5300246591	2.0879464397	2.532152	2.6449971601	2.35254	2.2241978837	2.469112	2.322079	2.1797046856	2.1904205491	2.2901730618	2.2405991342	2.4939509977	1.787487	1.4902415421
CIRH1A	0.7396699	1.033724484	1.395338	0.9075105	1.1378976382	1.0569934308	1.074058	1.0504446511	1.077133	0.6803111	1.367259	0.8093694	1.213304	1.243263	1.3053451222	1.634709	1.2783480865	1.2576980489	0.7987616896	1.3101889628	1.247591	1.158430605	1.192998	1.437608	1.054918	1.1992209162	0.9823619	1.0843889117	1.2577618605	0.8336726184	0.7767693	1.0549176896	1.6354575998	1.1236864806	0.9644127075	0.8154839052	0.9155603	1.2690653804	0.6884211	0.823190089	0.7767693	1.254573	1.233294346	0.8828077356	1.3785719015	0.5770169056	1.0793453747	1.128258	0.583075273
CISH	0.5990796	1.4609041717	1.018695	0.5891598	1.0143050488	1.0000225125	0.9157712	0.7183024209	0.67821	1.093474	1.02669	0.8358996	1.332053	1.163718	0.8647618433	1.415383	0.866375147	0.4335535887	0.5092376939	0.9593798187	1.422039	0.6990256805	2.150353	2.398575	1.011456	0.765222905	1.348208	1.2965172316	1.6045920909	1.0420844066	0.5861352	1.3172917362	1.3489696907	1.0662595309	1.1820722542	0.5631062514	1.785335	1.6738932384	0.6821325	1.0812776897	1.326079	1.484371	0.8446614483	0.8426129341	1.2479850753	0.9865154789	1.1919204986	0.7009911	0.5031090135
[truncated: 3,490 more rows]
[truncated: 106 more columns]
