# Supplementary material for: Identification of anoikis-related genes classification patterns and immune infiltration characterization in ischemic stroke based on machine learning
Source: Front Aging Neurosci. 2023 Mar 23;15:1142163. doi: 10.3389/fnagi.2023.1142163 (PMC10076550; doi:10.3389/fnagi.2023.1142163)
Supplement: Supplementary file 11 [file Data_Sheet_11.ZIP]

Archive with 104 entries (94 files):
- 11.CIBERSORT/CIBERSORT-Results.txt
- 11.CIBERSORT/geoCRG11.CIBERSORT.R
- 11.CIBERSORT/geoCRG11.run.R
- 11.CIBERSORT/normalize.txt
- 11.CIBERSORT/ref.txt
- 21.immuneCor/AKT1/
- 21.immuneCor/AKT1/cor.B cells naive.pdf
- 21.immuneCor/AKT1/cor.Dendritic cells activated.pdf
- 21.immuneCor/AKT1/cor.Dendritic cells resting.pdf
- 21.immuneCor/AKT1/cor.Macrophages M2.pdf
- 21.immuneCor/AKT1/cor.Mast cells resting.pdf
- 21.immuneCor/AKT1/cor.NK cells resting.pdf
- 21.immuneCor/AKT1/cor.Plasma cells.pdf
- 21.immuneCor/AKT1/cor.result.txt
- 21.immuneCor/AKT1/cor.T cells CD4 memory resting.pdf
- 21.immuneCor/AKT1/cor.T cells CD4 naive.pdf
- 21.immuneCor/AKT1/cor.T cells CD8.pdf
- 21.immuneCor/AKT1/cor.T cells follicular helper.pdf
- 21.immuneCor/AKT1/cor.T cells gamma delta.pdf
- 21.immuneCor/BRMS1/
- 21.immuneCor/BRMS1/cor.Dendritic cells resting.pdf
- 21.immuneCor/BRMS1/cor.Plasma cells.pdf
- 21.immuneCor/BRMS1/cor.result.txt
- 21.immuneCor/BRMS1/cor.T cells CD4 naive.pdf
- 21.immuneCor/CIBERSORT-Results.txt
- 21.immuneCor/Diagnostic21.immuneCor.R
- 21.immuneCor/interGenes.txt
- 21.immuneCor/normalize.txt
- 21.immuneCor/PTRH2/
- 21.immuneCor/PTRH2/cor.B cells memory.pdf
- 21.immuneCor/PTRH2/cor.B cells naive.pdf
- 21.immuneCor/PTRH2/cor.Macrophages M1.pdf
- 21.immuneCor/PTRH2/cor.Macrophages M2.pdf
- 21.immuneCor/PTRH2/cor.Mast cells resting.pdf
- 21.immuneCor/PTRH2/cor.Monocytes.pdf
- 21.immuneCor/PTRH2/cor.NK cells resting.pdf
- 21.immuneCor/PTRH2/cor.result.txt
- 21.immuneCor/PTRH2/cor.T cells CD4 memory resting.pdf
- 21.immuneCor/PTRH2/cor.T cells CD4 naive.pdf
- 21.immuneCor/PTRH2/cor.T cells follicular helper.pdf
- 21.immuneCor/PTRH2/cor.T cells gamma delta.pdf
- 21.immuneCor/TFDP1/
- 21.immuneCor/TFDP1/cor.Dendritic cells resting.pdf
- 21.immuneCor/TFDP1/cor.Macrophages M0.pdf
- 21.immuneCor/TFDP1/cor.Mast cells activated.pdf
- 21.immuneCor/TFDP1/cor.Monocytes.pdf
- 21.immuneCor/TFDP1/cor.Neutrophils.pdf
- 21.immuneCor/TFDP1/cor.Plasma cells.pdf
- 21.immuneCor/TFDP1/cor.result.txt
- 21.immuneCor/TFDP1/cor.T cells CD4 memory activated.pdf
- 21.immuneCor/TFDP1/cor.T cells CD8.pdf
- 21.immuneCor/TLE1/
- 21.immuneCor/TLE1/cor.result.txt
- 22.Lollipop/AKT1/
- 22.Lollipop/AKT1/cor.B cells naive.pdf
- 22.Lollipop/AKT1/cor.Dendritic cells activated.pdf
- 22.Lollipop/AKT1/cor.Dendritic cells resting.pdf
- 22.Lollipop/AKT1/cor.Macrophages M2.pdf
- 22.Lollipop/AKT1/cor.Mast cells resting.pdf
- 22.Lollipop/AKT1/cor.NK cells resting.pdf
- 22.Lollipop/AKT1/cor.Plasma cells.pdf
- 22.Lollipop/AKT1/cor.result.txt
- 22.Lollipop/AKT1/cor.T cells CD4 memory resting.pdf
- 22.Lollipop/AKT1/cor.T cells CD4 naive.pdf
- 22.Lollipop/AKT1/cor.T cells CD8.pdf
- 22.Lollipop/AKT1/cor.T cells follicular helper.pdf
- 22.Lollipop/AKT1/cor.T cells gamma delta.pdf
- 22.Lollipop/AKT1/Lollipop-AKT1.pdf
- 22.Lollipop/BRMS1/
- 22.Lollipop/BRMS1/cor.Dendritic cells resting.pdf
- 22.Lollipop/BRMS1/cor.Plasma cells.pdf
- 22.Lollipop/BRMS1/cor.result.txt
- 22.Lollipop/BRMS1/cor.T cells CD4 naive.pdf
- 22.Lollipop/BRMS1/Lollipop-BRMS1.pdf
- 22.Lollipop/Diagnostic22.Lollipop.R
- 22.Lollipop/PTRH2/
- 22.Lollipop/PTRH2/cor.B cells memory.pdf
- 22.Lollipop/PTRH2/cor.B cells naive.pdf
- 22.Lollipop/PTRH2/cor.Macrophages M1.pdf
- 22.Lollipop/PTRH2/cor.Macrophages M2.pdf
- 22.Lollipop/PTRH2/cor.Mast cells resting.pdf
- 22.Lollipop/PTRH2/cor.Monocytes.pdf
- 22.Lollipop/PTRH2/cor.NK cells resting.pdf
- 22.Lollipop/PTRH2/cor.result.txt
- 22.Lollipop/PTRH2/cor.T cells CD4 memory resting.pdf
- 22.Lollipop/PTRH2/cor.T cells CD4 naive.pdf
- 22.Lollipop/PTRH2/cor.T cells follicular helper.pdf
- 22.Lollipop/PTRH2/cor.T cells gamma delta.pdf
- 22.Lollipop/PTRH2/Lollipop-PTRH2.pdf
- 22.Lollipop/TFDP1/
- 22.Lollipop/TFDP1/cor.B cells naive.pdf
- 22.Lollipop/TFDP1/cor.Dendritic cells resting.pdf
- 22.Lollipop/TFDP1/cor.Macrophages M0.pdf
- 22.Lollipop/TFDP1/cor.Mast cells activated.pdf
- 22.Lollipop/TFDP1/cor.Monocytes.pdf
- 22.Lollipop/TFDP1/cor.Neutrophils.pdf
- 22.Lollipop/TFDP1/cor.Plasma cells.pdf
- 22.Lollipop/TFDP1/cor.result.txt
- 22.Lollipop/TFDP1/cor.T cells CD4 memory activated.pdf
- 22.Lollipop/TFDP1/cor.T cells CD8.pdf
- 22.Lollipop/TFDP1/Lollipop-TFDP1.pdf
- 22.Lollipop/TLE1/
- 22.Lollipop/TLE1/cor.result.txt
- 22.Lollipop/TLE1/Lollipop.pdf
