# Supplementary material for: Identification of anoikis-related genes classification patterns and immune infiltration characterization in ischemic stroke based on machine learning
Source: Front Aging Neurosci. 2023 Mar 23;15:1142163. doi: 10.3389/fnagi.2023.1142163 (PMC10076550; doi:10.3389/fnagi.2023.1142163)
Supplement: Supplementary file 11 [file Data_Sheet_11.ZIP › 11.CIBERSORT/CIBERSORT-Results.txt]

id	B cells naive	B cells memory	Plasma cells	T cells CD8	T cells CD4 naive	T cells CD4 memory resting	T cells CD4 memory activated	T cells follicular helper	T cells regulatory (Tregs)	T cells gamma delta	NK cells resting	NK cells activated	Monocytes	Macrophages M0	Macrophages M1	Macrophages M2	Dendritic cells resting	Dendritic cells activated	Mast cells resting	Mast cells activated	Eosinophils	Neutrophils
GSM416567_Control	0	0.0104835420456889	0.086322951262509	0.0131273884823267	0.112824631259468	0	0.0151811609438799	0	0	0.0606797195647844	0.0648632403510101	0	0.0419684688412781	0	0.0593381635254069	0.0220477334606332	0.0883457224774396	0	0	0.123909611025244	0.119332819319821	0.181574847440511
GSM416568_Control	0.0188826647657015	0	0.0169343470833876	0.393532515711124	0	0	0.170802968143141	0.0182740619782588	0	0	0.0787705253244766	0.0271072893702684	0.0609411527484614	0	0.00331527499721128	0	0.0419839333627869	0	0.00287974432117945	0.0655773975453617	0.0118314748899093	0.0891666497587327
GSM416569_Control	0.069608622320189	0	0	0.407891773899369	0.0248236298922579	0	0.0958347516986254	0	0	0	0.0518213794529335	0.00356533140807747	0.0869727615893223	0	0	0.0480861016326502	0.0367233899512687	0	0.0631455860651354	0	0.0390482982655421	0.072478373824629
GSM416570_Control	0.0290196807347005	0	0	0.195201166844565	0.0685512688538468	0	0.142357365211829	0	0	0	0.075039172836733	0	0.0926562421242206	0	0.0681640943964314	0	0.0272980089591716	0	0.041594305184489	0.04370576492528	0.014263848218643	0.20214908171009
GSM416571_Control	0.0923647485609795	0	0	0.215954800200165	0	0	0.158836760668269	0	0	0.0580986612600178	0.0300551932258797	0	0.0536015522966558	0	0	0	0.0445119565479112	0	0.0815144005640359	0	0.0448329736590775	0.220228953017009
GSM416572_Control	0.0197211156109008	0	0	0.253242368607988	0	0	0.167957299688858	0.0141145294164657	0	0	0.0974698743084228	0	0	0	0	0	0.0309253714427018	0.0238032711123763	0.0789684213730619	0	0.073763929071582	0.240033819367643
GSM416573_Control	0.0449403837636576	0	0.00529344816594093	0.275843456086259	0	0	0.171585718318981	0	0	0.00284072312855087	0.0178579062660799	0	0.0258984854298387	0	0.0304821340087904	0	0.0509312890515132	0	0.0970661266592647	0	0.078927118577122	0.198333210544002
GSM416574_Control	0.084740868448553	0	0	0.367572186284651	0	0	0.142206085685415	0.000439762890763007	0	0	0.101659977605825	0	0.0179052086220841	0	0	0	0.0389677389702858	0	0.0556231586936163	0	0.0623627431478901	0.128522269650916
GSM416575_Control	0.0930668407985817	0	0	0.253884974782519	0	0	0.195646917298919	0	0	0	0.0858146020947941	0	0.0543399701875635	0	0	0	0.0574132827082816	0	0.024924388204315	0.0209618143250146	0	0.213947209600011
GSM416576_Control	0	0.00852960974327244	0.087726464806358	0.146842014902325	0.0465120803976152	0	0.0685474259444701	0.0396628448800119	0	0.00170028899788858	0.0603261334580333	0	0.00237821540204729	0	0.026476810752247	0	0.10644990620388	0	0	0.0315444774971816	0.0766579339128147	0.296645793101855
GSM416577_Control	0.0169938789900806	0	0.0475621544089763	0.415613981962707	0.0757646466213917	0	0.0460583937351518	0	0	0.0122719023841447	0	0	0.0848391543803318	0	0.0166328274082269	0.00514258652688341	0.0349102163482835	0	0.0470958471211797	0.0130137044261804	0	0.184100705686462
GSM416578_Control	0.0616942759582289	0	0.038312083962766	0.360233327991305	0	0	0.160635899805092	0	0	0	0	0.101549775380823	0.0426744184207421	0	0.0375299081678685	0.00022362163495115	0.0486383064709486	0	0	0.0218604621266419	0	0.126647920080632
GSM416579_Control	0.00800393722821498	0	0.0248239923281683	0.268647735206587	0.0713837407883356	0	0.139782252765363	0	0	0	0.153224945468972	0	0.0619099847765229	0	0.0677747546980337	0	0.0380671443047285	0	0.0381816173813539	0.0204552525118388	0	0.107744642541881
GSM416580_Control	0.00606950228941188	0.0197975069938593	0	0.0286290590448357	0.0367622676461965	0.0726159886427155	0.0872128089371535	0.0306454549125182	0	0.0324826500081155	0.0620430891886108	0	0.0911369794739479	0	0.0261364279683378	0.0485842553938688	0.0925532148342402	0	0	0.0430290817248317	0.0657076395333856	0.256594073407971
GSM416581_Control	0.0255344045811479	0	0	0.324395214286236	0.117909693388147	0	0.124940414379562	0	0	0.0272877626466612	0	0.0278755833621002	0.0523528612254776	0	0.0794206025559823	0.020107567821767	0.0382110722204775	0	0	0.0434457134957404	0	0.118519110036701
GSM416582_Control	0	0.0525074929843851	0.0373874034691284	0.158083468933111	0.00252645214315645	0	0.0377173935331041	0.104044725605259	0	0.112798028626247	0	0.0156732270790689	0.125682093035582	0	0.0508024513017155	0.0357832565060314	0.0679463497116452	0	0	0.0467723951652742	0.0431608115254781	0.109114450380813
GSM416583_Control	0.051541324703041	0	0.0202607613689671	0.260586196024441	0.0201069923201022	0	0.0530652747395378	0.0424874068237034	0	0.0212006676319917	0	0.0989905679703335	0.0659365941618229	0	0.00678569778823088	0	0.11750211596871	0	0.0796871180742574	0.0345881957309942	0.00307653882862572	0.124184547865241
GSM416584_Control	0.0178203846539924	0	0.0443454367772268	0.0657120596804936	0.184714839376466	0.0421630230006329	0.0566935556905009	0	0	0.0288320849680679	0.0932099789901737	0	0.0508499056507934	0	0.0481871479913867	0.0102682518343925	0.036486305659709	0	0	0.0731635359325574	0	0.247553489793606
GSM416585_Control	0	0.0346704420624317	0.00766211491668836	0.212278427581371	0.0814516950106621	0	0.132563754929277	0	0	0.0535981971727977	0.0197921952845329	0	0.0704604666134441	0	0.040786113651088	0	0.0427873213841182	0	0.0243926318097276	0.0833794265287703	0.0504053504819903	0.145771862573101
GSM416586_Control	0.0493560049092929	0	0.00928239906685085	0.475145375166466	0	0	0.0784780199131201	0.055393207096276	0	0	0.0234319486073476	0.0103478187117176	0.0672834306485501	0	0.0118721460550471	0	0.0454835421434041	0	0.0577812780008211	0.0271171110813081	0	0.0890277185997979
GSM416587_Control	0.0186449000479032	0.0478835051318203	0.0341442707146444	0.276000226125471	0.0386921048579	0	0.0333035464487366	0.0556727849625406	0	0.0340978725000561	0.0852198278020811	0	0.0725538412517726	0	0.00802523924591105	0	0.0444349121633048	0	0.106273360888946	0.0214562314752282	0.0314847240577858	0.0921126523258987
GSM416588_Control	0.0531510189357855	0	0.00863824461070549	0.352111138609464	0	0	0.158658561212139	0.0578154255756212	0	0	0.0270573946554916	0.044279706572539	0	0	0	0.0154389115644656	0.00706805945762477	0	0	0.0682512135007881	0.0603141263807208	0.147216198924656
GSM416589_Control	0.230558914976222	0	0.0465221472551393	0.130969538035004	0.137364654234495	0	0.0849403952320451	0.0200088384788123	0	0.0279585127255515	0.00993164995915646	0	0	0	0.0381547811258897	0	0.0818468313269057	0	0	0.00333677483714531	0.0200549981806384	0.168351963632995
GSM416590_Control	0.0852602624903503	0	0	0.0670609533776516	0.23683715510607	0	0.13448780113235	0.000290339948378137	0.0141714180107732	0	0.0573753220422629	0.0108129272803781	0.0588313674094769	0	0.0421736738238685	0	0.135627300326088	0	0	0.0108930830028357	0.0275148608709681	0.118663535178549
GSM1406033_Control	0.0501888111187138	0	0	0.222090644152957	0.0518010147423302	0	0.0741860551893152	0	0	0.0694257493564373	0	0.00727126280931212	0.0647550537894655	0	0.0308789821313755	0	0.140840379276655	0	0.0246895226568235	0.0305475078097791	0.0223899934428153	0.21093502352402
GSM1406034_Control	0.019644633372952	0	0	0.262012865315843	0.0804577792800013	0	0.13285282199335	0	0	0	0.0634604319199091	0	0.0562463674609989	0	0.0340856613234652	0	0.0827147825209569	0	0.0803547821003995	0.0163734798483688	0.000560898718284849	0.171235496145471
GSM1406035_Control	0	0.0720297084758036	0	0.21206799929947	0.0606988625897594	0	0.0680167357592637	0	0	0.106873425293955	0.0122151388472164	0.0579404085823496	0.0868613182562214	0.0367699259445539	0.0289284408232207	0	0.0752019859236621	0	0	0	0.0912344687782799	0.0911615814262436
GSM1406036_Control	0.0612121129223085	0.00125340067950962	0.0496019534245086	0.041926101870318	0.170121401557116	0	0.0442849968079105	0.0193736583890195	0	0.0483557750865856	0	0.0143072796511435	0.00252544943611156	0	0.0726219094752954	0.0320392395759444	0.131809440169018	0.0473269680600839	0	0	0.0400993084844526	0.223141004410675
GSM1406037_Control	0	0	0	0.0514786604199818	0.201026553532494	0	0.118915845921027	0.0827923441868879	0	0.103617773754772	0	0.00199717860470314	0.106063652591026	0	0	0.00335781940477619	0	0.0896906115381711	0.0428208632960126	0.0252863312390182	0.0793612649343917	0.0935911005767379
GSM1406038_Control	0.034386723299211	0	0	0.143892373173582	0.1228518924071	0	0.0986699984357115	0	0	0.0209871195483155	0.0610892299954418	0.00777704170649688	0.0592827480949558	0	0.0622469062694367	0.0332766176920493	0.0616472991512151	0	0	0.0242700150063951	0	0.269622035220089
GSM1406039_Control	0.0750849459503286	0	0	0.238825400534441	0.036228050207684	0	0.0351628394622213	0	0	0.0599250428884978	0.0389982723176544	0	0	0	0	0.0545928879559421	0.0176184550743284	0.0727577512797571	0.0593950613041691	0	0.00980096486322533	0.301610328161751
GSM1406040_Control	0.169340017786805	0	0	0.148017030771732	0.0888980655858324	0.00540036304836409	0.0998357438125815	0	0	0.0608610799638702	0	0	0.117406632026397	0	0.0112676086308139	0	0.118886001065017	0	0.0174290955555318	0	0	0.162658361753055
GSM1406041_Control	0.0900531416605337	0	0.0616963297676179	0.273408712650362	0.0902905875369109	0	0.115832558721659	0	0	0	0.108696519212147	0	0.0514267124918194	0	0.0301338031718018	0	0.0915352466553784	0	0.0155108130176124	0	0	0.0714155751141579
GSM1406042_Control	0.0340628399011426	0	0.0296254072741206	0.284155474579501	0.0615518634950159	0	0.157523633350935	0	0	0	0.0582313037022785	0.00366464460756782	0.0584462390052176	0	0.0141716224663006	0	0.0490467772821888	0.00582925433171945	0	0.0665961888549706	0.037874288159752	0.13922046298929
GSM1406043_Control	0	0	0	0.226152962337937	0.0191859237812453	0	0.132382225587357	0	0	0.00556063736527029	0.0460318818609119	0.118786839376541	0	0	0.0531640021233811	0.0234329905340921	0.082229854051333	0	0.0751109775670127	0	0.0264576206941259	0.191504084720792
GSM1406044_Control	0.0172041663335202	0.0126003710024719	0.052778981545442	0.138751291949897	0.0437566270503194	0	0.115025048904206	0.0366752109735982	0	0.0464353228118805	0.022745653803805	0	0.0606017562438736	0	0.000750206726232161	0.00133820522415149	0.0662473516024105	0.0266006536041915	0.0359386029040377	0.0170687194554203	0.0682823870360461	0.237199442828497
GSM1406045_Control	0.174158492052427	0	0.0450379298124663	0.106127231091367	0.172775657467267	0	0.0726943834144589	0	0	0	0.0655487252239156	0.0361295864522495	0.0275379124425481	0	0.0134931819335152	0.000268711467359839	0.0266755507336677	0.0046745477753239	0	0	0.0646579110917053	0.190220179041729
GSM1406046_Control	0.107946070776301	0	0.00684301703239595	0.299390436548249	0.0742842428437969	0	0.176320360768292	0	0	0	0.112201868213826	0	0.00359960311961007	0	0	0.00923730574966161	0.0477676168098937	0	0.0352260192808386	0	0.0583680063866743	0.0688154524704608
GSM1406047_Control	0.0797557959020015	0	0	0.225608983895584	0.0294036737915227	0	0.0621237823281093	0	0	0.0135019517576921	0.0459492121043348	0.0113253847471851	0.0769098307427803	0.0113021307618914	0.0529952868106943	0.023499704616539	0.0377130784639169	0	0.010256780756253	0.044715473091388	0.0794136043256626	0.195525325904445
GSM1406048_Control	0.0560339410493755	0	0.0210382120721329	0.235005991170991	0	0	0.136253639457054	0	0	0.00603590311338869	0.064826060106305	0	0.0182888084818879	0	0.0138201103943871	0.00305269776824397	0.103510058871244	0	0.113808680157916	0	0.0338318193773126	0.194494077979762
GSM1406049_Control	0.0731296973515857	0	0	0.174463120985255	0.0664345068395214	0	0.11722929025776	0	0	0	0.158387580461765	0	0.0532646563839283	0	0	0.0164299077569822	0.0939886662599724	0	0.0257576377690778	0.0259193804422489	0.0497706145278348	0.145224940964069
GSM1406050_Control	0.0632001813180284	0	0.0101109817677409	0.119737753165281	0.0429024609424879	0	0.0841431392923489	0	0	0	0.0986671639335234	0	0.0896081795318491	0	0.0547521064544717	0	0.0585625550306763	0	0.105169413361541	0.00531800034773649	0.0330233900371073	0.234804674817208
GSM1406051_Control	0.0313712877040434	0	0.0166867645852951	0.143796670397967	0.0610372151909582	0	0.161769670553933	0	0	0	0.242027377108356	0.0166301620006069	0.100212112174727	0	0.00554982165367069	0.0179200328540733	0.0694067394785776	0	0.0641739129108707	0	0.0150469586607009	0.0543712747262202
GSM1406052_Control	0.183516335033014	0	0.00314017185042333	0.300923447688053	0.00452650493335821	0	0.142093933812859	0	0	0	0.0528344822751497	0	0.0394943329333179	0.00822177933062075	0.0144809368695444	0	0.0584462553105998	0	0.0502220384147138	0	0	0.142099781548347
GSM1406053_Control	0.130744400386621	0	0.0562913584644861	0.12573478100666	0.137145181663514	0	0.0881382100440245	0	0	0.0234379483390091	0.0640797918610708	0	0.0240613802902097	0	0.00654000055716055	0.0129155082231616	0.117975509409193	0.00243239131468123	0.00266189581542427	0	0.0316226283759116	0.176219014248873
GSM1406054_Control	0.032545747190143	0	0	0.0869869526706382	0.0344089258748144	0	0.0918529886962722	0	0	0	0.0437630724030855	0	0.117548914460067	0.0400507975193951	0.0200809109497317	0	0	0	0	0.1036782393515	0.101565959391536	0.327517491492818
GSM1406055_Control	0.0800014987535554	0	0.017945547431546	0.390360971396475	0.024140814107101	0	0.13785569393474	0	0	0	0.0981816854180599	0	0.0509120735521904	0	0.0242860600199312	0.0134888887980754	0.0479902890790514	0	0.0300216330903306	0	0	0.0848148444189435
GSM416528_Treat	0.0551272273508178	0	0	0.215836474721592	0.0607348883718038	0	0.18504026447344	0	0	0	0.137620352769545	0	0.119895012492576	0.0158058775595786	0.00436610762539054	0	0	0	0.0226085902690985	0.0373231616533331	0.0123226989566025	0.133319343756223
GSM416529_Treat	0.0248530391811001	0	0.0415913338699784	0.0398493868498537	0.0684372155210257	0	0.133227547579047	0.0227630283310858	0	0	0.0890125401844556	0	0.0680665680553917	0.0374996715922832	0.0328566465567319	0.0554184311618951	0	0	0.0534346150954958	0.029301888129723	0.0147911223715341	0.288896965520399
GSM416530_Treat	0	0	0.125726696059709	0	0.18034682520409	0	0.0887315197046127	0	0	0.0450075053493905	0.0429853716198975	0.00801927592192608	0.196585401924655	0.0309209445088864	0.00766807842991016	0	0	0	0	0.06096744278196	0.00828424701783209	0.20475669147713
GSM416531_Treat	0	0	0	0.0492956591375192	0.111729093196744	0	0.115503338410034	0	0	0.0482756254851995	0	0	0.0421101121223969	0.0828773484045958	0.110114689886141	0.0109727135041346	0	0	0.0233020137743481	0.0179427423495495	0	0.387876663729338
GSM416532_Treat	0	0	0	0	0.0802979844417638	0	0.105254944597681	0	0	0.0874111393984018	0.0508774272510105	0.00215615332333797	0.0668212843320126	0	0.0152617426872262	0.0163871353605591	0.0374218278654074	0	0	0.081608524519125	0.120263372930819	0.336238463292656
GSM416533_Treat	0.0148694076544599	0	0.0753588199427635	0	0	0.0317622438041138	0.062477156344486	0	0	0.110428657839272	0	0.0913135849203899	0.115551494411079	0	0.0151595183559876	0	0.0712067064118161	0.0514603540961787	0.133694977209172	0.00175111163692366	0.00650213724720898	0.218463830126149
GSM416534_Treat	0.0333500581624055	0	0.1288075097759	0.0305774489733901	0	0.0204826166532597	0.15804011250355	0	0	0.0180199515851661	0.0161996276071051	0	0.0933161740691294	0	0	0.0336588503378682	0	0.00518258092768502	0	0.0667455904496276	0.0729429759671741	0.322676502987739
GSM416535_Treat	0	0.0438350988396515	0.0728616352852726	0	0	0.0301844347282177	0.0439076148566186	0	0	0.0269920082993381	0.0290533310761188	0	0.0484092740024055	0	0.0691422711144076	0.0507816199235975	0	0	0.0826741918346254	0.060475262922471	0	0.441683257117276
GSM416536_Treat	0.126449189015592	0	0.0481287193726641	0.313825753739871	0	0	0.0695738076720029	0.0327335007006507	0	0.00332953514051287	0.00500898088147313	0.0520619739145908	0.0182828227117559	0	0.00225244943089187	0.0375935664105669	0.130934487964944	0	0	0	0.0132789836969205	0.146546229347563
GSM416537_Treat	0	0.0123292602716612	0.0431142391208825	0.0167940102834105	0.0407508379642436	0	0.0519821679430382	0.0147314566474697	0	0.105467271915027	0	0	0.0527590683506403	0	0.0163383732746733	0.0652164109934979	0	0.0411735005197291	0	0.093665002751593	0.111313219365593	0.33436518059854
GSM416538_Treat	0.00335817759374063	0	0.10943195937919	0.0629678168307687	0.0431788430447407	0	0.101377231210986	0.00636176762967653	0	0	0.0590867321230547	0	0.155265127188743	0.0544973203603395	0.0770432533058891	0	0.00490193671395893	0	0.030257623339762	0.00529587037884162	0.0256229446031889	0.261353396297119
GSM416539_Treat	0	0.00578629419353819	0.152276192690225	0	0.0331815081902363	0	0.0389310439818399	0	0	0	0.0508474290218607	0	0.0864349002000576	0	0.0398916438847054	0.0372784510952416	0.0263903029489642	0	0.0185497700335685	0.138163317517239	0.0285423884589815	0.343726757783542
GSM416540_Treat	0	0.00823393025609891	0.0221793374488161	0.184943935174818	0	0	0.183244580378104	0	0	0.0773020651610837	0	0.0205891413784752	0.106015302739396	0	0.0382072076422629	0	0.0828707318112427	0	0.0220521420353708	0	0	0.254361625974331
GSM416541_Treat	0	0	0.0445481740637625	0.126266815810443	0.0513563251100954	0	0.136686062976335	0	0	0.0222514071911197	0.0771121488648767	0	0	0	0	0.0276204823682816	0.0356084589113165	0.0224802011722303	0	0.0696241905282874	0.077877188735512	0.30856854426774
GSM416542_Treat	0	0	0.0725052577006985	0.0455742764561171	0	0	0.0989172332351455	0.0376685718096323	0	0.131552752227892	0	0.00078146832110834	0	0	0.00666051712494581	0.0608806896565408	0.0162110767982706	0.044734985301878	0	0.0670463856616174	0.0576298309982546	0.359836954707899
GSM416543_Treat	0.035895475396066	0	0.0748759333406868	0.135253126245342	0.0232658023715497	0.00311106816006428	0.155961601088886	0	0	0	0.0584770147359322	0	0.0540512925367808	0	0.0168339713972322	0	0	0	0	0.0846217344298448	0.0622350487628979	0.295417931534717
GSM416544_Treat	0.0146201926392548	0	0.0388045730925454	0.252376754221053	0	0	0.207932083976242	0.00580609816862402	0	0.00970375948541258	0.0216445072486702	0.0182002370070174	0.0294883023541657	0	0.0248461104121863	0.0365665798071124	0	0	0.00512004849174042	0.0217424516103202	0.0261487355238758	0.28699956596178
GSM416545_Treat	0.0394807811570629	0	0	0.0554916888740024	0.060583374110567	0	0.0938177493375915	0.0343488990754914	0	0.0174901317743376	0.109327408624793	0.0272412772998977	0.048681577838814	0	0.0138221988486308	0.00537850770365309	0	0.0421725597915514	0.156622755971797	0.0589169550329124	0.0185945460684534	0.218029588490444
GSM416546_Treat	0.0146197874710174	0	0	0	0	0.0693176447132442	0.0670517393135504	0.0319210579099062	0	0.0855877364648162	0	4.30988768634574e-05	0.0601363379922753	0	0	0.0951556182078973	0	0.11300959849814	0	0.184256072153494	0	0.278901308398795
GSM416547_Treat	0.0950024571656946	0	0.0389879128339429	0.124027857638924	0.109710374113395	0	0.0433982354148924	0.0173223489863234	0	0.0180618689633483	0.0416399607700096	0	0.0970172796487929	0	0.0237711444098603	0	0.0194864610283661	0	0	0.117927012909697	0.0361183339969945	0.217528752119758
GSM416548_Treat	0	0.0100356299133678	0	0.162271229221014	0	0	0.082239581467351	0	0	0.0480638548768055	0.0323991467935753	0	0.215076915763054	0.0112506792086064	0.0409092488155743	0.0619305751629623	0	0	0.10560251146319	0.121379247412623	0	0.108841379901876
GSM416549_Treat	0.0437913584325931	0	0.0220041989294108	0.424725388526685	0.00475320243514102	0	0.0785895955933767	0	0	0	0.014570455181191	0.00828864408293713	0.0601551773900644	0	0	0.0373435855014458	0.00904775545195097	0	0.0830895094981467	0.028183721760612	0	0.185457407216446
GSM416550_Treat	0.00883049710966552	0	0	0.0904933997718016	0.0957435571359205	0	0.0388051668908448	0.0158820238479356	0	0.0136990210805896	0.0527499407438209	0	0.0577757070911721	0.0561832756647271	0.041320997119036	0.0243775676438679	0	0	0	0.222343867184264	0	0.281794978716354
GSM416551_Treat	0	0.0099385728095253	0	0.0983237521073198	0.113844964074402	0	0.0606059870667299	0	0	0.0334846112179037	0.0214098496095588	0	0.0641676664800004	0.0846809884979906	0.0295747269223187	0.0856659095404846	0	0	0.0204017028528812	0.0681546688187392	0	0.309746600002146
GSM416552_Treat	0.147880500977093	0	0.146793477923052	0.244883905922299	0.00400001888433138	0	0.0772236559704474	0	0	0.0189872672294222	0	0.0149025011020716	0.0782907982760492	0	0.00283811445597102	0	0.0716732891903308	0	0.0427613083103226	0.0298378951466187	0	0.119927266611991
GSM416553_Treat	0.0364849936290053	0	0.02356157788342	0.0479562771100728	0.127581427460576	0	0.037911652314616	0	0	0.011245825843798	0.0707279283176155	0	0.0687213657641251	0	0	0.149201146803527	0	0	0	0.0830384097197665	0	0.343569395153477
GSM416554_Treat	0	0	0	0.139924881211689	0.052219341188144	0	0.085308096397658	0	0	0	0.104269877054965	0	0.0225645372289629	0.10211993727297	0.0254291463941582	0.00676891220675906	0	0	0	0.214132263888229	0	0.247263007156465
GSM416555_Treat	0	0	0.0869520491708053	0	0.179075049788042	0	0	0	0	0.0184660856093374	0.0809612439235377	0	0.0886380477759174	0	0.0289577733038981	0	0.0682579568927618	0.00694496730199458	0.0573905151760849	0.120784802425432	0	0.263571508632189
GSM416556_Treat	0	0	0	0.0690121043020615	0.00972779811709986	0	0.0737450843187192	0.00487567079824613	0	0.0367935145142914	0.0812188972111214	0.0323826127308704	0.0265627628551574	0	0	0	0	0.0412861504181662	0.327410430357698	0	0.09392473427476	0.203060240101808
GSM416557_Treat	0	0	0.0844867159181967	0.0547606009541936	0	0	0.0276821442263076	0.00980905869733231	0	0.226674481458326	0.0035206280747103	0.0154795710816566	0	0	0	0.0847473823613628	0	0.00304464044760656	0.193617699858488	0.0169113612210832	0.108307574092002	0.170958141608733
GSM416558_Treat	0.0187828504568174	0	0	0.103523795937187	0.0598376011539157	0	0.0670667672127872	0	0	0.06089268514163	0.0852074474818432	0	0.0466456059042885	0.096208556828183	0.0549502922965611	0.030448091865296	0	0	0.0594513047796032	0.0622481753978275	0	0.25473682554406
GSM416559_Treat	0.0340740234230822	0	0	0.0697433282038353	0.0789028004030339	0	0.256941187458648	0	0	0.0564197017212102	0.02455885930342	0.0155277130983899	0.0820462917548462	0.0710442461269454	0.0186578183253023	0	0.0190627582443284	0	0.0710509596236301	0.0146211271812155	0.00189061411407876	0.185458571018034
GSM416560_Treat	0.0176748961719132	0	0.187267662779305	0	0.00769270292452696	0	0	0	0	0.0542799925360038	0.123950173849203	0	0.0383438110638567	0	0	0	0.0643632752232889	0	0	0.194862110588678	0	0.311565374863224
GSM416561_Treat	0	0	0.055666377062572	0.0543738471966828	0.0740950920851317	0	0.155350361170047	0	0	0.00218390468517064	0.0650216994922909	0.040751234318367	0.0266504672865468	0	0.00614497161990087	0	0.163114214696838	0	0	0.0822304763411368	0	0.274417354045315
GSM416562_Treat	0	0.00640363863592055	0	0.11211430859312	0	0	0.00471723126583145	0	0	0.0578008409117339	0.00449817992468041	0.0472954079870448	0.116719311024785	0	0.0233657710411745	0.0214308430644301	0.046705628038115	0	0.156351110406399	0.148909969930417	0.0043933721410256	0.249294387035324
GSM416563_Treat	0.024121683574746	0	0.0251169452323635	0.103083430875619	0.0371725947431358	0	0.264198204173455	0	0	0.0499524230783557	0.0113501886494487	0.00227142323002474	0	0	0.0181823543906704	0.0479158217756903	0	0	0.0268395749338577	0.0234500805212602	0.0183953833351368	0.347949891486236
GSM416564_Treat	0.0372653979710019	0	0.112867602883953	0.00205305462557554	0.0614699627779265	0	0.13913458455785	0	0	0.0718590170705931	0.043981704850966	0	0.0400546240115711	0.0794670910861802	0.0339768725344677	0.0163978672413166	0	0	0.0348254806194103	0.0234945714258027	0	0.303152168343385
GSM416565_Treat	0.139042768233165	0	0.146603443731802	0.124134212755565	0.0330004779205135	0	0.062678925963972	0.00112016044826845	0	0.144479728073955	0	0.0793640775492907	0.0433778669200781	0.038653978465137	0	0	0	0	0.0604058158021001	0	0.00580164369576066	0.121336900440392
GSM416566_Treat	0.0104327161985816	0	0	0.0427061941673324	0.00285053900812555	0	0.0866125575870642	0	0	0.0395946757303354	0.108369094521073	0	0.170889358730321	0	0.000534856363144433	0.0444028251058858	0.07749084931193	0	0.260599239661169	0.0626917130320317	0	0.0928253805830061
GSM1406056_Treat	0.00949924300307984	0	0	0.273352159715559	0.0135961504616978	0	0.0607668411758599	0	0	0	0.0341319057585497	0.000285347438717149	0.12705323657871	0	0.00509693556533898	0.0320538227349962	0	0.0518216627072704	0.128426587666106	0.0525969761239448	0.0799843245096891	0.131334806560481
GSM1406057_Treat	0	0	0.131283284274578	0.0517237728265631	0.0998874824019565	0	0.137521483395018	0.00286105258399091	0	0.0135207577314761	0.0975090323102348	0	0.091496324577985	0	0.0281586357323164	0.0856077172258049	0.0194491987580053	0	0.0671478396041376	0	0.0131044903818433	0.16072892819609
GSM1406058_Treat	0.0207779492258667	0	0.141628426720504	0.310563480228934	0	0	0.110394825131222	0.0125438898487317	0	0	0.104619374311275	0	0.0295751698762238	0	0.0219593188608368	0	0	0	0	0.0599167684893618	0.0175437615220009	0.170477035785043
GSM1406059_Treat	0	0	0	0.233395876075474	0	0	0.106104570482347	0	0	0.0305017018301515	0.0333443269273095	0	0.0283807734348871	0.147102478897777	0.021019678363003	0.0369849849291748	0	0	0.106889814663668	0	0.0324868994080047	0.223788894988204
GSM1406060_Treat	0.044581116616129	0	0.00552648070572115	0.247298453183708	0	0	0.139339071603354	0	0	0.0236151518927485	0.115470489399898	0	0.00867227026907455	0	0	0	0.0817038002861645	0	0	0.0888640736690324	0.0419846471474693	0.2029444452267
GSM1406061_Treat	0.113159460517228	0	0.0676487518391815	0.194395804190168	0	0	0.21602456307182	0	0	0.0170583935097868	0	0.0533825647826594	0	0	0.000140602907499411	0.00900597024270894	0.0560661421656049	0.000446084889573223	0.0971730437504889	0	0	0.17549861813328
GSM1406062_Treat	0.0514076622858085	0	0	0.169373333875316	0.119410918077736	0	0.165620661668892	0	0	0	0.0864057801748245	0	0.0845482052714184	0.0197295993391804	0.0348625373054498	0	0	0	0	0.0513399092462281	0.0271429279368945	0.190158464818253
GSM1406063_Treat	0.0231308919998721	0	0.172518523624014	0.0654446757686627	0.0708067590116524	0	0.0664527859534674	0	0	0	0	0.0724075933770231	0.0297591183321701	0	0	0.044812330282128	0.0212920743318658	0.00576743318878874	0	0.0772539510832467	0	0.350353863047109
GSM1406064_Treat	0.00339754065349243	0	0.0190131671242682	0.120236441287755	0.0123782513881027	0	0.16683257584617	0	0	0.000866591810513818	0.0362548609646638	0.00563578471548693	0.133995959063965	0.0724736300926924	0.0270873997621707	0.0129370546742324	0	0	0.0783780947192734	0.0870303105009471	0	0.223482337396267
GSM1406065_Treat	0.0179096626708346	0	0.0479607010342915	0.0374200776114078	0.0201184168714297	0	0.157318312258078	0	0	0.138821966737037	0	0	0.0714280124665015	0	0	0.0343052958713451	0	0	0.218369660751939	0.00118913897657816	0.0451645413931348	0.209994213357423
GSM1406066_Treat	0.00940020005145024	0	0	0.0822459241932487	0.0507359908606955	0	0.0304704920923496	0	0	0	0.0947422025337251	0.0426998905564544	0.0576435831107017	0	0	0.0933231631942506	0.0456242654995204	0	0	0.107682346571133	0	0.38543194133647
GSM1406067_Treat	0	0.0159500104240389	0	0.191764989517667	0	0	0.106050302281201	0	0	0.0406715159861859	0	0	0.11484673107422	0	0	0.0463370650534967	0.00944752756118319	0	0.162587199223125	0	0.100865046717022	0.211479612161861
GSM1406068_Treat	0	0	0	0.24651424942821	0	0	0.105086791057041	0	0	0	0.190827232331947	0	0.0591455258920703	0	0	0	0.0297708528177642	0	0.206633829676615	0.00588042196462951	0.0143928983049596	0.141748198526763
GSM1406069_Treat	0	0.0149607156873102	0	0.103669584763626	0	0	0.138282914838231	0	0	0.0364253307504603	0.00532467132283591	0	0.113812427421339	0.0178570667001982	0.0255652010392446	0.0409037011190058	0	0	0.121976906025918	0.01235681760189	0.0952626899613256	0.273601972768615
GSM1406070_Treat	0	0	0.0482829584356075	0	0.20622430562037	0	0.0126749161252245	0.050879043510063	0	0.184680002312058	0.0114770883672044	0.0109549514400151	0	0	0	0.0776079758265626	0	0	0	0.111599648566512	0.09421460779286	0.191404502003523
GSM1406071_Treat	0.0079464436318338	0	0.0244861018646228	0.0995699934066897	0	0.009464275038336	0.0993609221132683	0.00441141545467574	0	0.185178812876881	0	0	0.0346686981654222	0	0.0397377449679921	0.0287170762883394	0.0805923647523813	0	0.11497610601791	0	0.0770080961422557	0.193881949279392
GSM1406072_Treat	0.0540548951090347	0	0.0866208346992131	0.172745590390208	0	0	0.106791314876115	0.0226845810771298	0	0.0233959325597314	0	0.00743601280110735	0.0820016301418973	0	0.0397182951137919	0.0253840198762015	0	0	0.00226166643158265	0.118590902336731	0.0585033270373212	0.199810997549936
GSM1406073_Treat	0.0163094226507622	0	0.00525739228830326	0.206373587849847	0.0164400221373262	0	0.144860293820883	0	0	0	0.055375177223229	0	0.131644561815293	0.0145483319265554	0.035498306197113	0	0.0280607589213396	0	0.0128918661090747	0.0667830170375258	0.0174906396862735	0.248466622336474
GSM1406074_Treat	0.0934953698648875	0	0.0670682342081077	0.0731526316081258	0.0637114860552978	0	0.0926998115186087	0	0	0	0.0782650995266801	0.0327618884820526	0.0692828722600297	0.00938842045610135	0.0678078126353523	0	0.0462503295948898	0	0.101303564151604	0	0	0.204812479638263
GSM1406075_Treat	0.0134961850504707	0	0	0.0506834382949667	0	0	0.153114340572602	0	0	0.0766153182400182	0.113236743417183	0	0.129243268786364	0.109714103248541	0.0178025612201669	0	0	0	0.0202694552730745	0.022752028285996	0.00961002764871203	0.283462529961905
GSM1406076_Treat	0	0.00397336002237886	0	0.00527535077554643	0.0444009163923528	0	0.109798083247345	0	0	0.0726497927059746	0	0	0.10511457995078	0.0908791296486864	0.0754291692213199	0	0.0570137793227195	0	0.100222501550884	0	0.0410703538377222	0.294172983324291
GSM1406077_Treat	0.0136947480768204	0	0	0.375863861050215	0	0	0.171445108858763	0	0	0	0.0493414844335852	0.0251597324831404	0.0687746340297229	0	0.0144999458491715	0	0.0538835672428797	0	0.112863159107621	0	0.0309534336177952	0.0835203252502854
GSM1406078_Treat	0.039598726448255	0	0	0.291793077883715	0	0	0.212511783223812	0.00378448695161678	0	0	0.0788071228679866	0	0.0661970398306883	0.00529924319600409	0.00235268075589279	0.0114367916990152	0.0537146058574365	0	0	0.0712956470506752	0.0218097302197661	0.141399064015137
GSM1406079_Treat	0.016574191519297	0	0.131747220788544	0.319906238231108	0	0	0.0396474692826248	0	0	0.00330528994633221	0	0.026887304934824	0.120380434608956	0	0.0055104690373653	0	0	0.0286817401706907	0.0404138542300026	0.0744997383586983	0.0541969681902606	0.138249080701297
GSM1406080_Treat	0.0220200328043465	0	0.111855441664891	0	0.0187685257145505	0.0459457530236155	0.0316296695840658	0	0	0	0.0260073804339524	0.0301587466403949	0.0917862356728133	0	0.030972177853765	0.115832913258614	0	0	0.0883317961868666	0.0508817315342261	0	0.335809595627899
GSM1406081_Treat	0.029534542964343	0	0.0813180475483092	0.288493910981098	0	0	0.0706819849002619	0.0171708681025415	0	0.0424405592178577	0	0.0310990497731719	0.0619536510911353	0.00487001526359128	0.0169656003324475	0	0	0	0	0.132687539079275	0.000468803703405821	0.222315427042562
GSM1406082_Treat	0	0	0	0.123635739199675	0.0330163779144082	0	0.0712473013475483	0	0	0.0535614862942914	0.0886497684025561	0	0.16183424862441	0.0848881704109212	0.0197832779950007	0	0.0394710770293645	0	0.0302758431715868	0.0393744326616751	0.067532479104147	0.186729797844416
GSM1406083_Treat	0.00400269361708524	0	0	0.298191538828454	0	0	0.127522592283696	0	0	0.0282690787216917	0.122761897754233	0	0.0619544481990126	0	0	0	0.0476952772280794	0	0.0467658151027089	0.0538612833369242	0.0245755678902529	0.184399807037862
GSM1406084_Treat	0	0.0494025530754395	0	0.0827269520940704	0.0119709016026461	0	0.096570272977163	0	0	0	0.0617072163488027	0	0.136971238682166	0.102436191647464	0.0347132602029614	0.0220998880123413	0	0	0	0.0760740361932461	0.0427539582987017	0.282573530864998
GSM1406085_Treat	0.0175481931678545	0	0	0.240830643609636	0	0	0.119412410489044	0	0	0.00739251634955282	0	0.039536373882758	0.0129531735640642	0.0540649669418494	0	0.025007411564344	0	0	0.146802139952218	0	0.0357018122989324	0.300750358179747
GSM1406086_Treat	0.0516333262293221	0	0.0702005813015916	0.0930656864315253	0.111823964035621	0	0.123272601745951	0	0	0	0.110888441409152	0	0	0	0	0.0162192262494046	0	0	0.147843609060579	0	0.00756225627436099	0.267490307262492
GSM1406087_Treat	0.0205990092897742	0.00756351029757206	0	0.15189967137429	0	0.020890021825807	0.118951272824347	0	0	0.162277091362007	0.0417907170816208	0	0	0	0.00489931242189421	0.039741106640509	0.0130529823079869	0.00299214398267839	0.162664826328776	0	0.072271967487509	0.180406366775228
GSM1406088_Treat	0.0453433362920069	0	0	0.352080259608732	0	0	0.121861716727125	0.00188402452563722	0	0	0.0214917426499189	0.0219904022886758	0.0394714298599179	0	0	0.00175233106932421	0.0509937354359906	0	0.0753931893858182	0.0109044556145415	0	0.256833376542312
GSM1406089_Treat	0.0995572645174296	0	0.0994619779075306	0.268420398095963	0	0	0.13084203723694	0.0351789853510096	0	0	0	0.0426378735359504	0.0106724284038392	0	0.0297249861353187	0.00889647197320017	0.0504391458978194	0	0.0314469536258102	0.0155430833916679	0	0.177178393927521
GSM1406090_Treat	0.0453495811262683	0	0.0474977770924595	0.152069411655206	0.0355839774587781	0	0.138250399799655	0	0	0.00180734439788937	0.0434874990504555	0	0.0435412914471417	0.00514174242698132	0.0400318483756361	0.0170495777202984	0.0501541084511664	0	0.00798050036357996	0.0847815879806625	0.0342028274009636	0.253070525252857
GSM1406091_Treat	0.0268529292273196	0	0	0.0820843020369292	0.146400967992	0	0.0548295587076568	0	0	0	0.0787481712412184	0.0522904868993242	0.129558691437384	0.0650837450801605	0.0319903332392251	0	0	0	0	0.129128849582955	0.0113493279468885	0.19168263660894
GSM1406092_Treat	0.0283470353323172	0	0	0.211950053766312	0.0219719935483014	0	0.170065761463978	0	0	0	0.0988019104436099	0	0.111762440632781	0	0.001881859448999	0	0.0185599233350771	0	0.0093201904937729	0.0570695093604604	0.00998505756778801	0.260284264606603
GSM1406093_Treat	0.0575688784373264	0	0.116024732707877	0.0900742207340981	0.0319061809683636	0	0.0629767582640147	0	0	0	0.0963629836976635	0	0.0965585559723474	0	0.0571999267386599	0	0	0	0.0159279812782466	0.0713082760981335	0	0.30409150510327
GSM1406094_Treat	0	0.0202918241996588	0	0.0276291677777142	0.0289187356187602	0	0.126201529450105	0.00522718108305105	0	0.0359152880571844	0.0726703237377774	0	0.0910153013814638	0.0920006314969793	0.0485742763324109	0.0129094761222513	0	0	0	0.0753792724865973	0.0156167641089507	0.347650228147096
GSM1406095_Treat	0	0	0.0769498762743294	0.00248282994476519	0.0537515780606525	0	0.0411953682790609	0	0	0.0106022451166634	0.0460410439388631	0	0.05710434860474	0.0381938016790083	0.044967461068046	0.0479252667810888	0	0	0.110622367437969	0.0244979149582647	0.0281409924262711	0.417524905430277
GSM1406096_Treat	0.000819505897458627	0	0.170068672845531	0.100470671691611	0.0339095922370899	0	0.0171837107497153	0.00294137509114268	0	0	0.0387524543379098	0.0314696582328989	0.113301509806063	0	0.0559461322621944	0.0105516699216384	0	0	0.00871146076721062	0.0554730423873047	0	0.360400543772231
GSM1406097_Treat	0	0	0	0.305695962246478	0	0	0.166119952239521	0	0	0	0.0963339141735496	0	0.0549668287700356	0.0404510294172067	0.0194882582754472	0.013396074499478	0	0	0.125363265937599	0	0	0.178184714440685
GSM1406098_Treat	0.0195786695938216	0	0	0.217638625571083	0	0	0.153387227436363	0.0152565463437593	0	0	0.0428507826072644	0	0.0693408850069949	0.0140439018601437	0.0163969872179756	0.0441991652306845	0.077291495350515	0	0	0.0517988597765472	0.0426094892626703	0.235607364742177
GSM1406099_Treat	0.00395774905657993	0	0.135114700562143	0	0.0784095936602049	0	0.0336454457840423	0	0	0.0336429828661039	0.0315946618208445	0.0335577947480881	0.106327119058906	0.0649224657772091	0.0379190878463527	0.0375339820318949	0	0	0	0.115533223712889	0	0.287841193074742
GSM1406100_Treat	0	0.0121152062584396	0.0477401917664237	0.114206834992219	0.0354102909051948	0	0.0984002896535191	0	0	0.0761172437310513	0	0	0.150753903753688	0.0198871022228917	0.0483500828101666	0	0	0	0.0358215374408976	0.0729714260388218	0.0665416870413639	0.221684203385324
GSM1406101_Treat	0	0	0.0288839967202911	0.102992348771307	0	0	0	0.119266877552972	0	0.0895782419022366	0	0.0206144354991274	0.094654409490572	0	0.0308900824830238	0.0391474145559059	0	0.00445203726013142	0.0330243043703775	0.0399550760729138	0	0.396540775321142
GSM1406102_Treat	0.0524194650386838	0	0	0.103589353523431	0	0.0127724898040177	0.0936672839646833	0.0535899627265039	0	0.0279279279496579	0	0.0694808682993285	0.120889415238343	0	0	0.0112114189257464	0.00507785874117443	0.0822064889840921	0	0.0477986556746286	0.0690925638838667	0.250276247245843
GSM1406103_Treat	0.0395867813423957	0	0.101790732201641	0.12090174710076	0	0	0.0718702456422869	0	0	0.0813823083870579	0.0246120228665907	0	0.112378892414109	0	0.0604310790238477	0.0206286780671743	0.0277180721356881	0	0	0.0816492707555913	0	0.257050170062857
GSM1406104_Treat	0.035398002730783	0	0.10031226408519	0.151542193221935	0.0832047422408974	0	0.0973958098990305	0	0	0.0858372428663461	0	0.0215240901950454	0.0723918863475032	0	0.0133253568233219	0	0	0	0.0661786819443431	0.0615291160383265	0.107559625007859	0.10380098859942
GSM1406105_Treat	0.00635029766844312	0	0	0	0.0986418493878194	0.0351932069229898	0.169229655933243	0	0	0.117839813841639	0.0553551451462507	0	0.0702667763006727	0	0.00150865175874992	0.0651286237135159	0.0353936169579386	0.0103147930244522	0.0562509004691171	0	0.0701069367335524	0.208419732141615
GSM1406106_Treat	0.0753291864386038	0	0.163176262999505	0.211954472431629	0.0128912315145881	0	0.0472468695380644	0	0	0	0.0860677001381485	0	0	0	0.0133648550160955	0	0	0	0	0.0908376978414885	0	0.299131724081877
GSM1406107_Treat	0	0	0	0	0.0717402878457163	0	0.0956441005634089	0	0	0	0.10898093482996	0	0.189466222336919	0.0229818584884416	0.0275045406351757	0.0351451891011915	0	0	0	0.0518928559800791	0.0198914411517423	0.376752569067366
GSM1406108_Treat	0	0.00176666390664313	0	0.272032521898231	0	0	0.110787759291357	0	0	0.0828188935712677	0.125447292698266	0	0.0410721856047311	0	0.0218882149056642	0	0.0111519566224531	0	0.0350110227996482	0.0823723668382363	0.0575357888305916	0.15811533303291
GSM1406109_Treat	0	0.0721993882529509	0	0.0494415361115298	0.0547672751428041	0	0.0976407951551286	0	0	0.0815761418533733	0.0252901227990181	0	0.0637528732022692	0.0158049294886364	0.0346307034780502	0.0536677344170538	0	0	0.059089734855448	0.0675005766945974	0	0.32463818854914
GSM1406110_Treat	0.00748796762933034	0.0175017567534699	0	0.256170637864685	0	0	0.0655079975393844	0.0738880372035351	0	0.110552470122574	0	0.00292836113211286	0.0621313321165561	0	0.0292702657162099	0	0.0780925214213487	0	0.0734773925588914	0.0457356247388319	0.0105935692242927	0.166662065978778
GSM1406111_Treat	0.016331107221954	0	0.0926491982516207	0.0400775625206421	0.144609250318152	0	0.0622565640869004	0	0	0	0.0552417176290046	0	0.0705336102298477	0	0.0140041303076762	0.0278672370145004	0.0355424569134509	0	0	0.178910199034041	0.0449901174675066	0.216986849004704
GSM1406112_Treat	0	0	0.0472531739855653	0.290792908312876	0	0	0.148570027553491	0.000469761420055863	0	0	0.0771269070821928	0	0.0668436731089556	0	0.0195288404573382	0.0150179487010464	0	0	0.0403596928615842	0.0519183956110338	0.0433012468403424	0.198817424065518
GSM1406113_Treat	0.0217449324469954	0.00132403501873907	0.0544267018234254	0.345182505859265	0	0	0.125270113465616	0	0	0	0.063584790004608	0	0.030643713631073	0	0	0.00466229411882083	0.019998659458322	0	0.0623702412984787	0.0340538636921074	0	0.236738149182549
GSM1406114_Treat	0.0862736869600316	0	0.0872495135403115	0.130770245186417	0.00650673193877313	0	0.105585897628703	0.00456976480868801	0	0.0482990560390426	0	0.0274461695266399	0.0366914269600645	0	0.0302752715328796	0.0357261389503946	0.0637357534145248	0	0.130807802623218	0	0.0138396869871784	0.192222853903133
GSM1406115_Treat	0.0486964014187059	0	0.0547956114434713	0.147634512551339	0	0	0.0677219660575055	0	0	0	0.0258855840675324	0.00421378214138202	0.0677186988245483	0	0.0644503085477544	0	0.0552953961057249	0	0	0.147329311973821	0	0.316258426868215
GSM1406116_Treat	0.0563002131176537	0	0	0.0929296686763944	0	0.0417489689467305	0.0979800180727404	0.0542163201772388	0	0.0411242401147771	0.0393573877358664	0.034000512527029	0.0713689066928388	0	0.0368643180516474	0.0576290105965818	0	0.00140547103872853	0.0277658160978488	0.0796399591362404	0.0238805338843114	0.243788655133373
GSM1406117_Treat	0.0545636020887914	0	0.13005731434372	0.0936044117405278	0.0226290113627584	0	0.0444845385670092	0	0	0	0.0849933831885241	0	0.149522370219028	0.0240122594213568	0	0	0.0656795914678482	0	0	0.0541791244855197	0	0.276274393114916
GSM1406118_Treat	0	0.00255973939107804	0.117207293354325	0	0.00920027039958508	0.080891582548335	0	0	0	0.0300845920450436	0	0	0.0386309546561676	0	0.0634713221012237	0.0252365437683957	0.0694262261765155	0	0	0.0665062503155621	0	0.496785225243769
GSM1406119_Treat	0	0	0.234879797509727	0.0976839045982628	0.0281591937939329	0	0.0593926833037846	6.4225154478138e-06	0	0.021904140681482	0.00693733712920531	0.050566961651083	0.134081102966719	0	0.00987852572397489	0.0427991618900816	0	0.00355848054409259	0	0.0558153594305216	0	0.254336928261684
GSM1406120_Treat	0.0367036294615009	0	0.0111963540446042	0.00788951426255256	0.13860755098568	0	0	0	0.00958736876935759	0.0314065980760694	0.0570947383378333	0.0121083553144014	0.0987934157083336	0.0721791546584532	0.0487975235864804	0	0.0191214151336977	0	0.054701626273405	0.181899422978718	0	0.219913332408912
GSM1406121_Treat	0.0136257094168808	0	0.0281442175123849	0.302742882251644	0	0	0.153873414803641	0	0	0	0.0708517537415713	0	0.0701445093989489	0.00110260903151096	0.0150955886188424	0	0.0338692962330225	0	0.00932259462899306	0.0656441241054481	0.0262035584005739	0.209379741856538
GSM1406122_Treat	0	0.0291431872156312	0.0851819540421221	0	0.0207607792383049	0	0.0116720121274071	0.038189475975872	0	0.120928041287382	0	0.0190313034056654	0.141680054525049	0	0.00100621944543139	0.0360239415567424	0	0.0128320607524174	0	0.215336482976535	0.00636544162097708	0.261849045830463
GSM1406123_Treat	0.0158756161492234	0	0.0730645671537423	0.152486835267537	0.0363413410129683	0	0.117768155469885	0.0347600105255604	0	0.0728514140369193	0	0.0144704093088367	0.132520794779839	0	0.036440009336655	0	0.0183993175599196	0	0	0.0664066656920752	0.0299764363150726	0.198638427391767
GSM1406124_Treat	0	0	0	0.168037416542733	0	0.0248268984848416	0.0407309576028342	0.0930958133689619	0	0.0402499321298912	0.0613987797645731	0	0.119722516410205	0	0.0121507008339662	0	0.0595306799772531	0.00654955151374033	0.0565189837967099	0.0389335690508319	0.0821899151119992	0.196064285411459
