# Supplementary material for: Identification of anoikis-related genes classification patterns and immune infiltration characterization in ischemic stroke based on machine learning
Source: Front Aging Neurosci. 2023 Mar 23;15:1142163. doi: 10.3389/fnagi.2023.1142163 (PMC10076550; doi:10.3389/fnagi.2023.1142163)
Supplement: Supplementary file 11 [file Data_Sheet_11.ZIP › 11.CIBERSORT/geoCRG11.run.R]

#install.packages('e1071')

#if (!requireNamespace("BiocManager", quietly = TRUE))
#    install.packages("BiocManager")
#BiocManager::install("preprocessCore")


inputFile="normalize.txt"      #±í´ïÊý¾ÝÎÄ¼þ
setwd("C:\\Users\\dell\\Desktop\\11.CIBERSORT")      #ÉèÖÃ¹¤×÷Ä¿Â¼
source("geoCRG11.CIBERSORT.R")       #ÒýÓÃ°ü

#ÃâÒßÏ¸°û½þÈó·ÖÎö
outTab=CIBERSORT("ref.txt", inputFile, perm=1000, QN=T)

#¶ÔÃâÒß½þÈó½á¹û¹ýÂË£¬²¢ÇÒ±£´æÃâÒßÏ¸°û½þÈó½á¹û
outTab=outTab[outTab[,"P-value"]<0.05,]
outTab=as.matrix(outTab[,1:(ncol(outTab)-3)])
outTab=rbind(id=colnames(outTab),outTab)
write.table(outTab, file="CIBERSORT-Results.txt", sep="\t", quote=F, col.names=F)
