# Supplementary material for: Identification of anoikis-related genes classification patterns and immune infiltration characterization in ischemic stroke based on machine learning
Source: Front Aging Neurosci. 2023 Mar 23;15:1142163. doi: 10.3389/fnagi.2023.1142163 (PMC10076550; doi:10.3389/fnagi.2023.1142163)
Supplement: Supplementary file 11 [file Data_Sheet_11.ZIP › 11.CIBERSORT/normalize.txt]

id	GSM416567_Control	GSM416568_Control	GSM416569_Control	GSM416570_Control	GSM416571_Control	GSM416572_Control	GSM416573_Control	GSM416574_Control	GSM416575_Control	GSM416576_Control	GSM416577_Control	GSM416578_Control	GSM416579_Control	GSM416580_Control	GSM416581_Control	GSM416582_Control	GSM416583_Control	GSM416584_Control	GSM416585_Control	GSM416586_Control	GSM416587_Control	GSM416588_Control	GSM416589_Control	GSM416590_Control	GSM1406033_Control	GSM1406034_Control	GSM1406035_Control	GSM1406036_Control	GSM1406037_Control	GSM1406038_Control	GSM1406039_Control	GSM1406040_Control	GSM1406041_Control	GSM1406042_Control	GSM1406043_Control	GSM1406044_Control	GSM1406045_Control	GSM1406046_Control	GSM1406047_Control	GSM1406048_Control	GSM1406049_Control	GSM1406050_Control	GSM1406051_Control	GSM1406052_Control	GSM1406053_Control	GSM1406054_Control	GSM1406055_Control	GSM416528_Treat	GSM416529_Treat
AAAS	0.1187289	0.325619027	0.1480294	0.2230659	0.275109252	0.554660694	0.4376635	0.397311331	0.556892	0.5046865	0.07752806	-0.1140194	0.07451481	-0.1045007	0.159553166	0.1007159	-0.251390936	-0.208379988	-0.046138457	0.059071135	0.3363965	-0.284428754	0.2900476	0.555452	0.3725538	0.237205347	0.1922741	0.47755494	0.227848817	0.233893664	0.1869207	0.138934167	0.364929026	0.352637863	0.696611818	0.051640878	0.5863385	0.290381108	0.4048364	0.396071614	0.391884	0.3062022	0.664505493	-0.02001638	0.519329981	0.20082834	0.620361486	0.05731318	0.037255026
AAMP	-0.0431959	-0.09879802	0.277313	-0.07717377	0.384295401	0.271650153	0.2679331	0.541382847	0.3584305	-0.1948354	0.06437393	-0.1600651	-0.08363635	0.1773152	-0.023739214	-0.06802857	-0.207418714	-0.463136298	-0.211985087	0.191579624	0.2448907	-0.571717759	-0.06182019	0.3579267	0.09860335	0.173032194	0.2402692	0.364656129	0.157964379	0.224121701	-0.09937327	0.243390976	0.66752358	0.280640953	0.193774222	-0.021345078	0.3504802	0.159819457	0.2222723	0.085586625	0.4040094	0.07477694	0.404875063	0.323223855	0.323006504	0.049630544	0.661789902	-0.2010457	-0.207735286
AARS	0.427204	0.381149949	1.17693	0.6628321	0.853464934	0.125355275	0.7887563	0.899322631	0.8099029	0.4671227	1.343931	0.7161372	1.623532	0.6713358	0.448348388	0.8712379	0.953935185	0.881470051	0.240670043	1.179388613	1.269406	0.214076574	1.400317	1.592447	0.5417811	0.881679277	1.109317	1.019049128	0.834651581	0.825002824	0.2055568	0.577324039	1.348535093	0.726596784	0.328744541	0.474068982	1.085109	1.260746878	0.5286565	0.599978462	0.1811886	0.6191506	1.175667162	1.077518999	0.839270913	0.236319503	1.068876948	1.519098	0.342230307
AASDH	-0.3348447	-0.324461182	0.2865574	-0.2636621	0.410355495	0.177093869	0.3595734	0.552214996	0.1843966	0.2066112	0.1998716	-0.2537782	-0.1230209	0.2749271	-0.230831696	-0.1786585	0.245521819	0.132112302	-0.31188326	0.227868585	0.363666	0.42154273	0.7099659	0.6140027	-0.1541551	0.199014963	-0.2385736	0.118828142	0.617212002	0.27746945	0.04247041	0.795875969	0.669931479	0.493252389	-0.076149844	0.103632211	-0.2720606	0.857206643	0.1048696	-0.105907004	0.3569456	0.2214166	0.267551733	0.635318175	0.367923492	-0.136910434	0.30230868	-0.1404467	-0.396647967
AATF	0.9699901	1.07815698	1.250097	1.081191	1.363251231	1.082396662	1.290231	0.73980533	1.328034	0.7053399	1.679663	1.592938	1.36316	1.365411	1.071910326	1.070721	1.365492009	1.074957702	1.036668375	1.479420075	1.207485	0.612657773	0.9089073	1.380923	1.393787	1.306334015	1.165397	1.120666259	0.76567612	1.300928351	1.082074	1.380590049	1.316460489	1.286790203	1.173799017	1.143202089	1.386952	0.837812805	1.469472	1.114434532	0.8350745	1.21718	1.262725602	1.23301457	1.297665232	1.16426221	1.246068603	1.954745	0.937497886
ABAT	0.4052332	0.171505373	0.2895907	0.4845565	0.636028518	0.948041194	0.6123124	0.686208632	0.6590956	0.9738038	0.1195808	0.2319495	0.4357794	0.4237494	0.264239235	0.3328535	-0.096854994	0.304288654	0.472764615	0.069838384	0.3159871	0.684078795	0.4235946	0.3580105	0.7019957	0.567288899	0.5613317	0.63620884	0.274667512	0.920465368	0.7189432	0.703576557	0.520283068	0.377946922	0.531955284	0.720825768	0.450327	0.229577201	0.8009088	0.691237493	0.281272	0.6049414	0.706667847	0.773637584	0.662135688	0.947879312	0.567288899	0.3551678	0.563632444
ABCA5	0.2247182	0.242933966	0.331547	0.2213047	0.390642818	0.494960576	0.6979417	0.723361125	0.2505704	0.749933	0.4248617	0.7958106	0.5508542	0.05633346	0.555625415	0.03414031	0.322790513	0.608630847	0.319535916	0.543060929	0.7334329	0.924282931	0.2517029	0.6181722	0.291676	0.089949787	0.2395075	0.456657725	0.474969097	0.25359561	0.2425717	0.533048995	1.107929362	1.121797106	0.605422099	0.591663602	0.301734	1.364581086	0.1380386	0.163136532	0.3048479	0.2892438	-0.075249836	0.333933175	0.298534369	0.531381013	0.398686428	-0.4730911	0.264524183
ABCA7	0.4768782	0.590500839	-0.1792314	0.6671365	0.216567061	0.404174746	0.6330058	0.694583474	0.5887324	1.028477	0.5486183	0.5217847	0.4158844	0.7540777	0.48004409	0.9785674	0.929299965	0.789214746	0.611315552	0.699148412	0.8771622	0.993885037	0.9293967	0.7087491	0.9822935	0.902188645	1.10784	0.714784237	1.07863489	0.547644423	0.608946	0.860788431	0.56651161	0.078293675	0.880870271	1.110498116	0.7070659	0.567452782	1.241652	0.235443179	0.9376353	0.7812963	0.962822795	0.429591991	1.093209827	1.480767983	0.98003693	0.5814394	0.51046326
ABCB10	0.2276272	0.104160206	0.9631773	0.2139796	0.777951278	0.685123214	0.5658388	0.919904263	1.146706	0.7229699	0.4472061	-0.1902204	0.04286762	1.052035	0.165073517	0.7818883	1.207090311	0.055392286	0.048042003	1.110473991	0.7496321	0.769528739	-0.008749413	0.5073313	0.6604197	0.852414225	0.4802535	0.373331619	1.321489744	0.282988884	0.8884038	0.743463354	1.12905365	1.203544844	0.870299257	0.983231326	0.5689749	0.86891376	0.916676	0.664911909	0.8498041	0.9942322	0.686288969	0.951244525	0.391826222	0.567141983	0.794974632	-0.419068	0.347406839
ABCB7	0.2699023	0.278130688	0.8997087	0.4648262	1.001245952	1.019256282	0.9525716	0.904036894	0.7735619	0.7050958	0.6459005	0.4869087	0.3939245	0.407633	0.472543892	0.6316153	0.71873157	0.946318131	0.544012689	0.700822189	0.8837618	1.172882716	0.5679909	1.066777	0.7201689	0.76775124	0.7564344	0.76775124	0.751750915	0.471850591	0.5643704	1.024744427	1.118115771	0.83139269	0.581831056	0.777047759	0.7989211	0.97304705	0.5556517	0.84262175	0.6530608	0.7449413	1.046412709	0.906679362	0.867941709	0.633324212	0.584769818	0.6492359	0.312463562
ABCC1	0.813414	0.697917962	0.8068944	1.026203	0.720925885	0.478181536	0.7677148	0.402615038	0.4620707	0.7776481	0.8494188	0.9364031	0.750819	0.6279143	0.580987983	0.6059772	0.874324091	1.334352654	1.008913976	0.703833951	0.9868371	0.990680666	0.5983425	0.8703694	0.9296207	0.854220627	1.062277	0.957560801	0.761709937	0.969941972	0.9111129	0.711083603	0.978474251	0.811836785	1.096067535	0.771848791	1.026259	1.060117708	0.7441505	0.785933239	0.6522237	0.9095889	1.05398028	0.879251053	0.918013032	0.994663354	0.799531599	0.77178	0.866757396
ABCC10	0.1068693	0.695990692	-0.2850705	0.09728516	0.184525136	0.500322182	0.3480227	0.10089095	0.4442932	0.3213434	0.513408	-0.05929417	0.02443685	0.3381098	-0.00191624	-0.4553674	0.37337653	0.027355565	-0.087073113	0.441409361	0.2216763	0.309504538	0.2418374	-0.06864434	0.1903946	-0.094101904	0.280038	0.154965468	0.21679519	0.230913347	-0.1796926	0.197324297	0.169460958	0.226140442	0.378248785	0.154657825	0.1808195	0.390537207	0.1922195	0.265942518	0.377778	-0.1883263	0.309991804	-0.034201018	0.486059984	0.028112851	0.777537461	0.1640608	0.053803629
ABCC5	-0.4100878	-0.309721276	-0.08107768	-0.214893	-0.031617838	-0.253688029	0.07234822	-0.277273255	0.1035921	0.2506655	0.2344849	-0.2737283	-0.2528599	0.1039554	-0.274481796	0.1386017	0.453875397	0.046992024	-0.017628129	0.153731358	0.02672366	0.692309149	-0.3400315	0.08929901	0.05643289	-0.204200039	-0.2543582	-0.063661814	-0.368695575	-0.014488324	-0.2110209	-0.223744416	-0.61304566	-0.297866308	0.056857328	-0.352364419	-0.2304569	-0.636602717	0.4443647	-0.014078675	0.08667275	0.2125989	-0.038286069	-0.298251512	-0.051883843	0.73358151	-0.176562645	-0.5030906	-0.115099922
ABCE1	0.4335334	0.663068083	1.28495	0.4600581	1.573896929	1.362425821	1.410658	1.532689762	1.349118	0.5099197	1.77435	0.8490561	0.5521801	0.711348	0.711900374	0.8158663	1.167457408	0.837025515	0.375126607	1.423081791	1.926231	0.638927211	1.040079	1.567223	1.005587	1.121405859	0.9543488	1.033487587	1.842953911	0.909977936	1.125988	1.192172184	1.20347879	1.355524756	0.952066731	1.175733884	1.018145	1.225827562	0.6631717	1.031141174	0.9666843	1.023646	1.003421968	1.030436418	1.014756029	0.393965313	0.798050771	0.4888562	0.342493154
ABCF1	0.8358932	0.758761683	1.250617	0.8925879	1.137624795	0.778513611	1.023964	1.063187974	1.04714	0.4797862	1.715622	1.01102	1.728581	1.238017	0.85346391	0.9125389	1.256589473	1.229398156	0.581624157	1.277150686	1.34709	0.374426432	0.7541844	1.424091	0.6477723	0.834900734	1.013996	0.929913672	0.494167579	1.151685499	0.8320339	0.955782406	1.331534271	0.65593798	0.940419397	0.805312139	1.379645	0.956623144	0.716382	1.020459829	0.2656672	0.9131561	1.433502693	0.934190639	1.354137865	0.470004788	1.549520267	1.626388	0.720958285
ABCF3	0.09414916	0.118724756	-0.04997166	0.07314565	0.156872583	0.030803764	0.07509138	0.117142535	0.03238581	-0.1302367	0.4589913	0.1419807	0.3528401	0.3974426	0.154179869	0.4075106	0.293590987	0.165933259	0.258951033	0.46420046	0.07755067	-0.130363414	0.1198042	0.3949738	-0.1439515	0.318272675	0.2158124	-0.182932924	0.291629202	-0.047817314	-0.1974875	-0.068224406	-0.014319013	0.130832878	0.251834984	-0.118059603	0.2187707	0.004966106	0.2323606	0.099020231	0.01046119	-0.0374911	0.003896696	-0.080513175	0.078294857	0.051733604	0.371272414	0.4728458	0.226993153
ABCG1	0.3035683	0.455743397	-0.3222853	0.2828744	0.774357579	0.807332736	0.8942719	0.911241695	0.2592353	1.046623	0.6566081	0.2337585	0.2296091	0.2907292	0.145144664	-0.1194061	-0.027893914	0.409261643	0.320433909	0.350220583	0.1320118	0.919669359	0.1724431	-0.07579294	1.105226	0.357869545	0.287851	0.171591128	0.13743632	0.467635897	0.1562993	0.019963831	0.083524777	0.314401043	-0.496426314	0.39521137	0.09537123	-0.433024779	-0.7471843	0.139608418	0.3935633	0.0412823	-0.205834763	0.772000492	0.297383196	0.440073953	-0.048178484	0.3142229	0.585687313
ABHD10	0.08987145	0.267951927	0.7571657	-0.005382175	0.722510839	0.66870018	0.8283162	0.603402352	0.6151631	0.6498309	0.5652445	0.7078947	-0.02653359	0.6167141	0.785856693	0.6527626	0.867559689	0.534867953	0.214238644	0.773554873	1.148534	0.658690962	0.207081	0.8190586	0.5091587	0.243165579	0.423066	0.792366206	0.842081962	0.163479981	0.2272861	0.260609023	0.408722252	0.507471528	0.373514255	0.434565411	-0.09695825	0.689681936	0.3787495	0.481356368	0.5952307	0.2910259	0.344801111	0.460858702	0.118028696	0.319104307	0.248576513	-0.4204981	0.108950944
ABHD14B	1.233859	2.036854434	1.706957	1.344873	1.369811573	0.80688898	1.462728	1.667610431	1.516783	0.7370973	1.880539	1.795534	1.742758	1.721289	1.742404592	1.753968	1.568715848	1.189473637	1.631084085	1.935352404	1.729859	1.291883563	1.880821	1.753968	1.369205	1.685417317	1.693828	1.729472333	1.509759168	1.483906922	1.574937	1.893436749	1.91036408	1.303558266	1.405355169	1.292547341	1.876841	1.887344223	1.464096	1.723871403	1.85632	1.584506	1.641681316	1.671367749	2.036475114	1.178226798	1.997054686	1.273124	1.211201018
ABHD2	0.6387415	0.654062479	0.1699633	0.5845702	0.421286884	0.83595578	0.5184421	0.084169785	0.664803	0.490739	0.56541	0.6096908	0.5220096	0.5708208	0.511229366	0.5281246	0.38466546	0.427652171	0.743830638	0.640271652	0.08662671	0.910579551	0.3350527	0.3101292	0.7972989	0.644128451	0.6174091	0.45056799	-0.244771579	0.940032819	0.7456245	0.252613871	0.318186004	0.269963262	0.64328013	0.662138738	0.6635095	0.154951096	0.5123109	0.912317656	0.285074	0.8212413	0.462424082	0.658279232	0.301506611	1.093898663	0.284206915	0.4004543	0.678653165
ABHD3	0.945415	1.034025817	1.992395	0.5925245	1.742849749	1.723259047	1.229249	1.867763414	2.068158	1.460787	1.670949	0.9473032	0.7133007	1.948821	1.210771185	1.971264	2.013867779	2.157047822	1.111460784	2.026111741	1.837957	2.124921901	1.294527	1.193843	1.266729	1.758322797	1.231201	1.071105333	1.810455026	1.554530435	1.868838	1.648780608	1.407271597	2.129835826	1.128118521	2.191539778	0.7634267	1.484688514	1.303495	2.115476729	1.541797	1.764378	0.371667394	1.727095892	1.465317436	1.543819889	1.376233901	1.266979	1.173874285
ABHD5	-0.7054677	-0.282994452	-0.431202	-0.4521431	0.503834532	0.79576535	-0.09529697	-0.302615978	0.7619037	0.1667491	-0.07918719	0.006109961	-0.1609817	0.8624426	-0.280190233	-0.08924841	-0.124228376	0.066143083	0.035438442	0.513585499	-0.4641098	0.758817953	-0.06357345	-0.1426634	0.6072856	0.402042874	0.148166	0.053058839	-0.745280101	0.401381754	0.454058	-0.278351297	-0.832470211	-0.072330039	0.207709674	0.451097729	0.003520955	-0.649514491	0.1753078	-0.356328842	-0.1187968	0.3863208	-0.467347391	0.137329246	0.013127063	0.737158747	-0.484653393	0.9548156	0.277530052
ABI3	0.7941785	1.479093828	1.052626	0.5598554	1.293722626	1.179482284	1.092142	1.171255868	1.120286	0.3399285	0.3831605	0.3819584	0.6131524	0.3818462	0.391998396	0.3179597	0.687435336	0.185180775	0.236801055	1.178302442	0.7506903	0.258673113	-0.1698367	0.6075666	1.245306	1.086397021	1.309594	1.010446616	0.293483177	0.923163158	0.7958688	0.798593924	1.375302464	1.196092725	1.114379134	0.646522783	0.6389209	0.883948806	0.8218246	0.896501025	1.392142	1.051239	1.876209234	1.092518423	1.036107267	0.81136031	1.531797285	1.75675	0.449202992
ABLIM1	1.687521	1.908753071	2.289474	1.71957	2.052898704	1.737513403	1.980541	2.240453717	1.963927	1.853802	2.666923	2.080877	2.401307	2.095642	2.413876538	2.314993	2.268959241	2.835547183	1.762496065	2.391636571	2.468165	2.265616452	2.775781	2.640342	2.240783	2.531465037	2.477341	2.782786698	2.516589525	2.531465037	2.103744	2.588875319	2.718949823	2.264073912	2.314462223	2.375209244	2.55707	2.772004426	1.81527	2.10794204	1.382753	2.196042	2.157525239	2.54887986	2.573168342	1.613421625	2.164439123	1.666376	1.60510947
ACAA1	1.282446	1.332695894	1.767685	1.291115	1.403138055	0.886221478	1.328079	1.11348302	1.369806	1.153117	1.672242	1.273543	1.246884	1.912374	1.258928632	1.835221	1.889696845	1.79128156	1.431001742	1.54588124	1.509619	1.288953213	1.102284	1.447635	1.755653	1.734972285	1.634259	1.416115458	1.748304923	1.280834156	1.504543	1.488620561	1.646622842	1.927064466	1.381518642	1.90896862	1.683697	1.457175365	1.922733	1.564575673	1.813543	1.541164	1.665643609	1.114742315	1.653185565	1.993734517	1.201638585	1.283846	1.237518719
ACAA2	-0.09631404	-0.150690186	0.7329262	-0.04785105	0.604429847	0.335316415	0.2942447	0.357952851	0.2871517	-0.08517276	0.119865	-0.1183669	-0.01922784	-0.1768851	-0.1771789	-0.3443623	0.014610664	0.064342945	-0.205439854	0.201878757	0.3397782	-0.121580639	-0.2012295	0.3122047	0.2224917	0.085797753	0.1171227	0.097924964	-0.272516961	0.181325366	-0.2353968	-0.227341266	0.076281879	0.108703189	0.228054244	-0.20968382	0.05397974	-0.056411693	0.02838992	-0.365884851	-0.3146542	-0.3554488	0.373330514	0.028780556	0.076670591	0.013684547	0.250362054	0.06800144	-0.122149379
ACAD9	0.1849383	0.195475345	0.8428656	0.1723297	0.583463503	0.599926574	0.7398772	0.35535591	0.5804156	-0.2184539	0.7619385	0.3567078	0.3136516	0.755052	0.200445284	0.5564025	1.116287753	0.400255611	0.27040126	1.085506253	0.6157958	0.029613481	0.1045834	0.8615085	0.08136829	0.296660888	0.4382486	0.199036122	0.370234429	0.242975787	0.06151995	0.646292497	0.675550022	-0.068532018	0.536918227	0.480547	0.08855066	1.062350271	0.4486875	0.25509354	0.4484781	-0.08465552	0.708042535	0.399748216	0.282444051	0.24096557	0.509321555	0.7407437	-0.051915264
ACADVL	1.113469	1.072140189	1.3316	1.31462	1.319401855	1.143646934	1.188081	0.864912959	1.224368	0.9769697	1.227241	1.047963	1.529385	1.065953	0.994236769	1.217188	1.505152661	0.957650206	0.954175559	1.286439779	1.262574	0.66112789	0.8784841	1.411393	1.25883	1.164666214	1.39109	1.258148786	1.071984632	1.140384403	1.05193	1.24704201	1.235363757	1.133643508	1.031584914	0.913218186	1.258492	1.160639229	1.247712	1.117541259	1.306285	1.129713	1.698693812	0.895092182	1.474549794	1.347123905	1.698693812	1.393743	1.112266085
ACAT2	0.8301901	0.513712507	0.4685084	0.7749889	0.474581122	0.424035789	0.6221189	0.737428063	0.5159105	0.8181197	-0.03000851	0.3749598	0.8054162	0.4309138	0.491486619	0.3467058	0.622603911	0.286783204	0.531207861	0.566134798	0.5270186	0.564766205	0.4671384	0.5534482	0.5503825	0.848319909	0.7813129	0.805673304	1.083266702	0.333457172	0.4763279	0.648634339	0.658632507	0.870459326	0.688826029	0.506802913	0.6767933	0.984942451	0.6826067	0.713991708	0.7118918	0.5901009	0.902252591	0.457141353	0.609548516	0.378356943	0.194393252	0.6460535	0.845831701
ACBD6	0.1303776	0.313047045	0.5316917	0.1107972	0.320632692	0.191545691	0.4380605	0.367857551	0.34028	0.05385487	0.5504186	0.2143055	0.3572291	0.6233221	0.434933839	0.6024061	0.515049612	0.236982501	0.169802243	0.615145722	0.1897063	0.272860941	0.4305606	0.6151457	-0.3404143	0.071261248	0.355801	0.189011197	0.697882658	0.162611243	-0.1123137	0.232580447	0.159840389	0.099999187	0.257323087	-0.197910546	0.1252015	0.070840505	0.2120866	0.203097541	0.08217738	0.04641925	0.152478921	0.073706798	0.332527871	-0.062270221	0.339314725	0.127014	-0.028349152
ACD	0.9107432	1.747872837	1.014143	1.026373	1.039065426	1.117866435	1.178179	1.047655286	1.525964	0.622812	1.146169	1.118832	0.8639664	1.129347	1.165989091	1.056974	1.229173714	0.490958473	0.795349708	1.645562205	1.089132	0.733201399	0.9654115	1.431827	1.043426	1.106478577	1.303661	1.266526607	0.873025061	1.022596639	0.8910357	0.846096277	0.985696916	1.072275542	1.257110413	0.673887167	1.33425	0.892255227	1.09378	0.942110045	1.131832	0.827068	1.181709072	0.946933286	1.32177621	1.131168004	1.582873125	1.216066	0.947308278
ACIN1	0.2518398	0.666731265	0.869688	0.1810592	0.679282804	0.355449433	0.6654845	0.726769814	0.6274908	0.7964688	1.042682	0.3715879	0.124179	0.685268	0.516108105	0.9682495	0.911269658	0.128260619	0.208535561	0.728887088	0.7246427	0.519275935	0.2963837	0.7648229	0.2691964	0.287656434	0.3393745	0.316225257	0.021467649	0.359664914	0.1889108	-0.130731034	-0.268461026	-0.1469492	0.098992155	0.176200567	0.4390607	0.008053192	-0.0771631	0.106630357	-0.1168303	0.04870709	0.189565072	0.135771921	-0.094641297	0.097192662	-0.160845477	0.3954665	0.196178647
ACLY	0.3338919	0.105744504	0.8296548	0.5650832	0.767312643	0.564258097	0.713152	0.51149411	0.6683547	0.1903762	0.9429137	0.5316402	0.5705457	0.795098	0.461899282	0.4132054	0.926419171	0.660043708	0.302164371	0.857757041	0.7873991	0.15718242	0.2668478	0.793233	0.5448862	0.407178869	0.382285	0.491761113	0.019656444	0.586257916	0.5581675	0.605764528	0.557581851	0.342088412	0.476098208	0.48708988	0.6482079	0.46501349	0.3575087	0.781816136	-0.009015678	0.430141	0.461087697	0.724094143	0.3846759	0.384309501	0.707134865	1.340344	0.371854245
ACOT9	1.698021	1.493440968	1.870135	1.545046	1.833273597	1.740805162	1.875392	1.548439322	1.846452	1.800101	1.808533	1.529666	1.725963	1.690658	1.466758033	1.72904	1.757686556	1.761371652	1.5091581	1.861066515	1.797163	1.639832085	1.388815	1.491913	1.609568	1.207367046	1.614964	1.863906669	1.37961053	1.587205482	1.661638	1.68215767	1.533578616	1.987914347	1.321968859	1.700329499	1.618075	1.67503741	1.493992	1.928939267	1.755238	1.777224	1.656447726	1.414727032	1.76605268	1.911827697	2.020461349	1.87413	1.539088897
ACP1	0.1921389	0.393961878	0.5310576	-0.2127177	0.287134262	0.232557935	0.2558473	0.188284811	0.1564274	-0.2075565	0.4107866	0.601189	-0.2629372	0.435654	0.001875033	0.9772443	0.698340237	1.233496128	0.070777076	0.432684673	0.4269724	0.22862102	-0.1114244	0.04092877	-0.04635827	-0.028354103	0.09491231	-0.448142748	0.082321239	0.164025394	-0.01139899	0.071979744	0.111985515	0.387052298	0.302042889	-0.156588899	0.9082004	0.587276304	0.6894731	-0.256526216	-0.2324072	-0.09784253	0.128426389	-0.097002677	0.062759535	-0.163736543	-0.248893094	-0.4952833	0.082304469
ACPP	-0.1029878	-0.216237314	0.4774322	-0.1631586	0.403019629	0.432636035	0.189347	-0.483828228	0.8305872	0.05272005	0.0720232	-0.6072198	-0.4914348	0.07690983	-0.521178038	-0.0799715	-0.356398295	-0.225030645	-0.457856483	0.156559977	-0.3486513	0.219558306	-0.1061365	0.108065	-0.6938228	-0.246466313	-0.7839583	-0.052952247	-0.169981497	-0.076381916	0.1139783	-0.646605307	-0.824683108	-0.213499949	-0.473981601	-0.040138717	-0.606168	-0.157117433	0.1760723	0.322928392	0.2025649	0.05568319	-0.480593638	0.015042548	-0.088279208	0.730583677	-0.300881605	-0.006443667	0.059730855
ACRBP	0.06562744	-0.213400363	-0.582954	0.2425171	-0.122667409	0.370592215	0.3750254	0.1899491	0.2228746	-0.17817	0.2568964	1.560984	1.526235	-0.05825776	1.602558449	-0.107414	-0.259769677	0.1435369	1.300751694	0.329617423	-0.2494572	0.673408842	1.305735	0.1083393	0.5514665	0.557165534	0.1937589	0.970080486	-0.977461934	0.618242692	-0.02240153	0.280603342	0.327582574	0.308126826	0.611086708	0.334270842	0.776865	-0.077604777	0.2597228	0.838067131	0.5379597	0.9165184	0.903337611	0.310414471	0.122333133	0.622707823	0.743954551	-0.05132985	0.173263809
ACSL1	1.747694	1.621582304	2.488064	1.942212	2.944112705	3.080835575	2.981245	2.234141491	3.004507	3.218116	2.590354	1.408499	1.88874	2.055432	1.103444565	1.850779	2.072662046	1.894451283	1.931218349	1.856879015	2.12098	2.897195104	2.111256	1.927239	2.384427	2.299359429	2.007946	1.974045241	1.835562785	2.574519633	2.624012	2.271407161	1.748603861	2.285570833	1.993556428	2.841115472	1.929568	1.391137505	2.24002	2.454345276	1.685254	2.644589	1.317418047	2.289736832	2.05334379	2.788666409	1.662137333	2.627067	2.506178896
ACSL3	0.3515565	0.237466766	0.5222029	0.2676055	0.486208226	0.267208784	0.1999681	0.357583899	0.6232389	0.005917679	0.7310724	0.21387	0.1567271	0.4743391	0.30482378	0.6229663	0.772130625	0.850851474	0.289565757	0.704816051	0.4859255	0.358553155	0.2554977	0.2509982	0.3086603	-0.016396536	0.0500192	0.255484264	0.233700711	0.250631172	0.4327915	0.168375291	0.006837429	0.401616962	0.204124213	0.482166044	0.2129124	0.240366493	0.2437026	0.435618046	0.1773629	0.2133366	0.115385339	0.25388785	0.195960963	0.380837945	0.326430067	0.149622	0.422184421
ACSL5	1.119785	1.186789956	1.401889	1.153574	1.386181015	1.306721345	1.454734	1.480558709	1.354755	1.108373	1.319181	1.36863	1.442228	1.563616	1.135939133	1.189242	1.468591527	1.793274798	1.184104749	1.437238519	1.512115	1.323630705	1.517945	1.450869	1.375415	1.218736736	1.384622	1.434962826	1.186228742	1.251523076	1.215307	1.36753139	1.46149416	1.603796931	1.436620765	1.20353708	1.17763	1.435793038	1.213301	1.421804361	1.222224	1.220146	1.61966655	1.351866812	1.413436689	0.917174332	1.452487918	1.416713	1.0419142
ACSS2	0.3710713	0.130827106	0.7540686	0.4657964	0.619262904	0.340757826	0.6111391	0.064220735	0.562261	0.3705783	0.7393561	0.1931261	0.3474199	0.3689296	0.23376943	0.4802486	0.528249636	0.71737468	0.371225951	0.652225752	0.5562548	0.543576994	0.1191648	0.8701282	0.2092961	0.032007029	0.5280199	0.487185422	0.061627016	0.595284826	0.1073193	-0.099275148	0.185067437	0.006040487	0.509836182	0.10223813	0.7642001	-0.175599756	0.455433	0.363724012	0.321224	0.2881133	0.25177666	0.335786205	0.577404314	0.807832605	0.474830671	1.160979	0.383626473
ACTB	3.352592	3.35812417	3.430949	3.338456	3.421219386	3.42556328	3.373107	2.993304009	3.04468	2.699688	3.511346	3.336124	3.29732	3.408753	3.192960394	3.331584	3.45477228	3.063834602	3.226405964	3.401325697	3.057911	2.862192486	2.874905	3.106311	3.37384	3.352221173	3.443905	3.499598495	2.793811614	3.499598495	3.397985	3.221260572	3.352221173	3.443904747	3.397985211	3.397985211	3.443905	3.420506614	3.397985	3.470325382	3.221261	3.443905	3.597812989	3.443904747	3.397985211	3.470325382	3.328862148	3.952088	3.395406061
ACTN1	0.06742447	-0.109768899	0.4963377	0.5905608	0.512664113	-0.019915585	-0.034108	-0.00932781	0.2648715	0.03592236	0.9817028	0.4700249	1.111056	0.6341573	0.313930779	0.5611156	0.441371691	1.553567791	0.499378529	0.499577376	0.1890716	0.603151716	0.2642681	0.6883994	0.794099	1.013643295	1.025277	0.74613935	-0.051945702	0.870926946	1.032647	0.507313196	0.214607701	0.416163476	0.744810021	0.929381209	0.9508001	0.10216464	0.8742308	0.581689865	0.2134795	0.9370809	0.195898561	0.3359191	0.23749625	1.063738171	0.423730875	1.152665	0.58120358
ACTN4	0.8409802	1.336547606	0.5897823	1.031515	1.056524251	0.747347232	0.980947	0.478749915	1.248482	0.4188192	1.166073	0.7041236	1.308696	0.7718653	0.592035755	0.5355734	1.017177924	0.340191955	0.539597296	1.351298397	0.4595648	0.512756187	0.3907881	1.144159	0.8724714	1.229439532	0.8612797	1.078067575	0.057080584	1.147574232	0.9567491	0.858409493	0.720709339	0.369712658	1.296210056	0.635465501	0.7454315	0.392725839	1.574881	1.363842929	0.7134053	1.487681	1.929372215	0.964737103	1.44914865	1.561377164	1.432940285	1.829527	1.126142805
ACTR10	1.264747	1.507030878	1.697252	1.221661	1.785625234	1.726964571	1.571859	1.360205619	1.775675	0.8815183	1.696464	1.228617	1.331007	1.787037	1.283867565	1.506836	1.642711939	1.239211735	1.261803729	2.081460022	1.820655	1.01051126	1.148886	1.492145	1.354995	1.276031824	0.9802574	1.012738683	1.756943065	1.103242464	1.266973	1.471172725	1.184673434	1.232631016	1.348208531	1.477343079	1.154681	1.306851317	1.472224	1.445184753	1.605317	1.301137	1.061310411	1.340246702	1.161903685	1.282210677	1.242762439	1.774431	1.231326683
ACTR1A	1.323289	1.309420264	1.645563	1.498139	1.605876591	1.29160636	1.496235	1.157330962	1.646683	1.105562	1.685982	1.329459	1.51886	1.856743	1.351171553	1.782444	1.875164078	1.881541021	1.482277488	1.777775341	1.459437	1.321089651	1.132017	1.540572	1.62035	1.418873801	1.433942	1.61904867	0.861327083	1.631699606	1.45845	1.445833454	1.47483345	1.351693786	1.654320092	1.300417796	1.632944	1.351693786	1.750216	1.436077818	1.482909	1.561647	1.891648942	1.388325253	1.43858252	1.751737247	1.65036068	2.094492	1.39590261
ACTR1B	0.05594231	0.67210291	0.7430459	0.1087339	0.612821772	0.21342574	0.5058814	0.723486321	0.6857284	-0.002798887	1.027795	0.2143042	0.08873372	0.8606247	1.14199571	0.85595	1.355627992	0.173085278	0.157128146	0.868181533	0.6445388	0.39311439	0.185937	0.7472505	-0.6357166	-0.085690341	0.04036645	-0.020540936	0.64726231	0.6147054	0.2196573	0.61874791	0.459294986	-0.266682719	0.579745884	-0.586454553	0.1289568	0.382712479	0.5477308	0.698375718	0.9631274	0.03293755	0.505796745	0.007758775	-0.010857404	0.133743788	1.300903175	0.2396143	-0.089052469
ACTR2	0.5728066	0.418523199	0.9653732	0.6038919	1.112806691	1.02614321	0.9576336	0.356520689	0.9189236	0.1447462	1.238686	0.7544195	0.6998187	0.8332147	0.418347856	0.417999	1.054422349	0.682130601	0.5556792	0.979055065	0.8932397	0.438060092	0.3716104	0.7008412	1.131113	0.766107166	0.8381779	1.000108211	-0.021805313	1.073630858	1.29751	0.807126312	0.387984895	0.552741403	0.657440555	0.839437918	0.2983231	0.435467602	0.7441201	0.166412665	0.1809437	0.8223311	0.565010565	0.970949589	0.395531569	0.815904115	-0.019052836	0.9829002	0.707107794
ACTR3	0.8685972	0.955104231	1.240948	0.7548968	2.145135277	2.104411861	1.974164	1.952573486	2.043339	1.923466	0.7807211	0.5047131	0.6861805	0.7572387	0.480120721	0.3961037	0.37579207	0.555170722	0.190975719	0.917761689	1.653105	1.442010815	1.180948	1.492912	1.357171	0.966485392	0.9895511	1.03962216	0.829812136	1.282256948	1.396518	1.283637955	1.178202281	1.71498764	0.966485392	1.495674981	0.7590663	1.120647212	0.9735752	1.564304598	1.266955	1.425405	0.581484569	1.503083036	0.867798815	1.238683396	0.92149463	1.364048	1.029977096
ACVR2A	0.2619272	0.039424154	0.4650584	0.2656952	0.552913975	0.67647123	1.023157	0.758324247	0.4568496	1.228474	0.6505249	0.5038795	0.2024233	0.3342534	0.261248677	0.1994186	0.343687867	0.399139866	0.143333522	0.244979325	0.5851883	0.367841707	0.4226742	0.7674712	0.3511401	0.296464153	0.09051007	0.716225285	0.554722562	0.276968563	-0.02116423	0.257544327	0.322112712	0.164675704	0.44841284	0.124768415	0.2531057	0.457380465	0.1145756	0.51792652	0.6632009	0.363912	0.66006617	-0.026175276	0.510815306	-0.090167764	0.711166096	-0.298355	0.239656243
ACYP1	0.1213373	0.249230116	0.538034	0.1310058	0.600018378	0.772362094	0.7863142	1.00870462	0.6714709	1.196209	0.5814302	0.2382448	0.4212611	0.8799912	0.447014432	0.7102298	0.688430614	0.281356683	0.388503548	0.695914507	0.9869545	1.083842981	1.032716	0.7946691	0.5303936	0.748552769	0.4758616	0.632430401	1.469951361	0.252376307	0.3260111	0.852762106	0.895014956	1.182327941	0.548931505	1.039499339	0.3231118	1.179360406	0.5039822	0.748322209	0.4741633	0.4596912	0.852514081	0.765384401	0.750559092	0.206524822	0.403302501	0.2252046	0.075644116
ADA	1.114812	1.456487066	1.285145	0.3417758	0.615953254	0.308247595	0.4865898	0.492260036	0.4611172	-0.01295357	0.9485003	1.475248	1.297008	0.7275148	1.167979619	0.866592	1.275899776	0.840430451	0.615641224	1.496265884	0.8057929	0.812761689	0.3127927	1.084361	0.3886764	0.410475562	0.379322	-0.000780767	0.422901842	0.235286259	-0.4311194	-0.017740857	0.706597432	0.451180176	0.641849394	-0.013698501	0.3525787	0.496186991	0.1810857	0.025559516	0.2661506	0.5070221	1.135612112	0.20531337	0.435944684	-0.209312453	0.394464403	0.7848247	0.216269215
ADAM10	0.8524747	0.761067467	0.5054183	0.822666	1.37092495	1.466380355	1.06396	1.192544462	1.308547	1.198623	0.4282441	0.6836785	0.8445089	0.6273942	0.787468474	0.481349	0.57802704	0.610001543	0.806268621	0.379956373	0.9859747	0.917853864	0.8687223	0.7245525	0.7971337	0.82357811	0.6012762	0.966957357	0.304406336	0.732419342	0.7151853	0.092684824	0.422464365	0.575459295	0.712858558	0.970808206	0.6334577	0.24773488	0.4670041	0.617519226	0.4750427	0.5538672	0.860561457	0.716350433	0.597368343	0.895773728	0.312830751	0.615676	0.910464058
ADAM17	0.1086533	0.016060084	0.4507083	0.1993445	1.067315822	1.065258067	1.237982	0.574007629	0.896477	1.54402	0.4907405	0.1104302	0.1351569	0.2845252	0.149487006	0.3297238	0.500342323	0.417264826	0.229560298	0.013787823	0.266439	0.471900372	0.3350262	0.5642686	-0.1323862	0.148896419	-0.07567545	0.14418176	-0.121724478	0.594377295	0.6285652	0.289965547	0.308979251	0.63097017	0.326816755	0.645926253	0.04712648	0.422968472	0.2643718	0.298978259	-0.02029738	0.7824476	0.054878256	0.534627135	0.060555268	0.377806918	0.281658098	-0.02538756	0.286071953
ADAM19	-0.2218587	-0.128521064	0.05560665	-0.1262367	-0.048398957	-0.080401895	-0.09835106	-0.30259161	0.09927146	-0.114347	-0.1757088	-0.2323628	-0.2791725	0.5384167	-0.093957266	0.1092628	0.154379972	-0.308930802	0.000915297	0.073712223	-0.5297451	-0.075113075	-0.01729303	-0.0393486	0.02724857	-0.255819901	-0.1101247	-0.5448799	-0.827074654	0.343545786	0.3651474	0.159167074	-0.125053674	-0.537476404	0.078641216	-0.293677723	-0.1371787	-0.093455646	0.1800409	0.173770428	-0.2366913	0.06826526	-0.170302195	-0.111981712	-0.853156461	-0.008425475	-0.352282445	0.08291754	0.322310107
ADAM8	0.2695301	0.287360208	0.5681753	0.237011	0.653678728	0.055567014	0.2610822	0.246216811	0.7524659	0.2972961	0.6028111	0.04086718	0.1860132	0.3157595	0.048281851	0.5653407	0.597578183	0.023999264	0.169854445	0.639777481	0.2067146	0.571136953	0.09356754	0.6659994	0.8091916	0.539502184	0.4794703	0.525581927	0.063773919	0.585979559	0.9683246	0.181211676	0.196445594	0.708784059	0.45470854	0.815783499	0.7926133	0.181885387	0.7446932	0.803047978	0.3511075	0.3369306	0.321513297	0.082787309	0.540138971	1.060631442	0.171659747	0.6972482	0.521723533
ADAR	2.793979	2.622399461	2.947475	2.728583	2.949091022	2.864707686	3.022969	2.625746823	2.882661	2.795781	2.931768	2.80117	2.785227	2.687351	2.588710089	2.634389	2.854397436	3.186205222	2.70644523	2.933283319	2.531491	2.548297042	2.620036	2.772989	2.881037	2.864320942	2.934564	3.217443525	2.676222434	2.821332205	2.919989	2.843426998	2.600830598	2.887655798	2.835446269	2.887655798	2.662991	2.696115255	2.63713	2.74733427	2.511923	3.042464	2.676222434	2.894913303	2.934563732	2.919989269	2.943757702	3.263102	2.775698225
ADAT1	0.08097468	0.154446806	0.6304246	0.06250854	0.777782272	0.434137786	0.6978591	0.314263585	0.4548936	0.4231255	0.8059824	0.8219453	0.1911484	0.5698317	0.180985762	0.3882844	1.108060655	1.071879855	0.140202628	0.541999096	0.6232172	0.974672091	0.04666171	0.9134943	0.3338552	0.052988019	0.657828	0.439116102	-0.036614727	0.359794743	0.7372486	0.340163777	0.394540287	0.381422985	0.941101649	0.067901057	1.592988	0.786550689	-1.08E-05	0.103915397	0.2409537	-0.06786967	0.689363201	-0.001735519	0.476972894	0.767582865	0.991323319	0.2553374	0.003106969
ADCY4	0.1877504	0.132309565	0.1426311	0.2541651	0.219590937	0.367638856	0.4703587	-0.207286441	0.5080364	0.9297032	0.1359483	0.01370829	0.01351224	0.6096888	0.053434609	0.5053464	0.411143861	0.020486137	0.006409172	0.493255729	0.1631656	0.772420125	-0.08983692	0.3877029	0.1201943	0.018229728	-0.2301312	-0.447428112	-0.060959484	0.278672516	0.06828858	-0.372631532	-0.470971721	-0.19234417	-0.339872387	0.021058322	0.3288189	-0.646583885	0.6356175	-0.457201414	0.268879	-0.1403154	0.112366927	-0.434341811	0.248842285	0.703507929	-0.174193015	0.1983983	0.384587994
ADCY7	0.2596419	0.045753709	0.7804514	0.1670355	0.723277752	0.537787548	0.7606143	0.845580334	0.6818272	0.7383094	0.6182109	0.2796094	0.1430054	0.2400806	0.217234769	0.393713	0.569529944	0.517150514	0.212968341	0.50867037	0.6246729	0.664193998	0.1709083	0.7595245	0.3335573	0.61873631	0.5408935	0.524261781	0.447732766	0.741271069	0.401002	0.414292854	0.750686307	0.917443271	0.311593325	0.624671857	0.2483806	0.623490319	0.5386034	0.709255881	0.5955967	0.4029803	0.401481032	0.509516283	0.362006688	0.541789274	0.723837112	0.007354702	0.174647249
ADD1	0.3444325	0.168569548	0.5452271	0.4699375	0.832176524	0.570856952	0.6389644	0.168817374	0.549364	0.4767001	0.6600056	0.3412972	0.4701635	0.2678889	0.133596833	0.0973506	0.267951913	0.409303772	0.190471557	0.538517469	0.5501642	-0.112805579	0.1283981	0.555274	0.7528783	0.513976582	0.8065857	0.617016402	0.047976316	0.67979415	0.9351204	0.549953321	0.782357521	0.143613631	0.794886572	0.482755102	1.04532	0.778206925	0.7129647	0.548981845	0.07688089	0.384255	1.129912595	0.550754873	0.466161598	0.569154761	0.664644795	0.9927115	0.492332726
ADD3	1.598238	1.627179122	2.000553	1.652502	2.170825957	2.264003775	2.249668	2.193711155	2.157777	1.832117	2.147319	1.676471	1.729995	1.783243	1.676470849	1.562052	1.606290585	1.776414117	1.534750521	2.078987463	2.265538	1.716786864	1.984897	2.350568	1.852262	2.081620823	1.793026	1.962324914	2.005460616	2.063653714	2.183527	2.463046421	2.164998676	2.077767279	2.173238974	2.168658598	2.019323	2.604330736	1.785004	1.9558799	1.886188	2.111431	1.772485948	2.255766567	1.959090087	1.980845621	1.823294266	1.958213	1.685032419
ADH5	0.07244819	0.273420959	0.7003376	0.2166744	0.541402966	0.605463594	0.2037085	0.762690447	0.4640712	0.1057877	0.352935	0.08425883	0.2174078	0.4734369	0.548866862	0.2078518	0.44281699	0.359026043	0.034796724	0.374849112	0.5064804	0.21756111	0.01846117	0.5033109	-0.7100567	0.004439258	0.2151229	0.324998061	0.675115123	0.305136919	0.3113486	0.515783034	0.183122244	0.584857797	0.255502864	0.269283062	0.3283858	0.577559544	0.4421737	0.406801827	0.624512	0.3105391	0.038252933	0.840302664	0.116398977	-0.160818122	0.577140699	-0.2694769	0.200243658
ADHFE1	0.3518062	0.565347059	0.7301812	0.3902452	0.908483492	0.746407223	1.064882	1.062351342	1.128089	0.8946656	0.6430993	0.8098822	0.3240918	0.09598714	0.144717012	0.6012518	0.73443567	0.372135509	0.326091888	0.873620053	0.7183331	1.247953165	0.203272	0.7061627	-0.04214809	0.773570666	0.6789048	0.605562613	0.929094643	0.547430497	0.567166	0.585456287	0.698002283	0.699392525	1.395363005	0.415153215	0.5941558	1.012618063	0.8315656	0.8212404	0.77605	0.5619174	0.97607251	0.566476949	0.83573433	0.578154625	0.329612168	0.4033844	0.209725596
ADI1	0.5210468	0.403777423	0.7486948	0.5812512	1.588770572	1.623139664	1.475123	1.532591609	1.44137	1.337307	0.05284736	0.4449463	0.4190732	0.2972825	0.298475336	0.1733522	0.141824972	0.303254907	0.422921066	0.137572659	0.8949598	0.826343321	0.67905	0.9809013	1.10289	0.98179279	0.8847951	1.049591644	1.146450444	0.947032189	0.6101379	0.875709483	0.902823429	0.131683102	-0.121038864	0.828092184	0.06047027	0.164894455	0.7852076	0.939275174	1.299089	1.10289	0.657457135	0.888603089	0.887125393	0.397073075	1.003558751	0.2846802	0.563656251
ADIPOR1	3.354022	2.184129929	1.438498	2.556667	2.736565435	2.945254018	2.537108	2.178907627	2.529503	2.247792	2.428244	2.59498	2.55447	2.162744	2.316246711	1.781191	2.027952521	2.16031776	2.364122926	2.45400262	2.137985	1.843120936	2.282584	1.924956	2.566472	2.479662769	2.465781	2.378945312	1.414057472	2.856950022	3.148864	2.57766126	2.830736719	2.326044994	2.906612905	2.57064717	3.052006	3.171667641	2.900435	3.02171872	2.554668	2.984904	2.689938049	2.879043048	2.601041924	2.685730834	2.406212848	3.104252	3.451235243
ADIPOR2	1.213342	1.452851849	1.61488	1.247739	1.478302684	1.058800916	1.248232	1.157067771	1.555097	0.9064228	1.7058	1.805636	1.32767	1.812212	1.41773096	1.825041	1.969221362	1.80252083	1.337473755	1.832064185	1.444023	1.639019489	1.012308	1.515851	1.11713	1.056941296	1.00067	1.326199747	0.612362427	1.113327944	0.9507068	0.737842913	0.954465454	0.71576662	1.114854141	0.88499038	1.095626	0.875294078	0.9455382	1.03630515	0.9548205	1.035857	1.558684992	1.099360718	1.152397771	1.158457887	0.886124539	1.527897	1.206982076
ADM	1.536227	1.306079451	1.624154	1.144791	1.994367673	0.242123818	1.835191	0.912193811	1.876685	2.085625	2.792962	1.396054	1.539343	1.941981	1.038428206	2.165309	1.689159681	1.563064575	1.485372232	1.390936397	0.7376923	1.517099875	1.510901	0.720226	2.182409	1.384330956	1.197173	1.542611097	1.239762449	2.115108828	1.999225	1.674454196	1.119973784	2.322395398	1.746395377	2.378024612	1.419425	0.929402893	1.466355	1.836639523	0.8470539	1.574306	0.893065874	1.074933268	2.182408808	2.346622046	0.559669794	2.234049	1.858372338
ADNP	1.299886	1.3205196	1.739293	1.225169	1.915355161	1.988620603	1.940659	1.907692462	1.961067	1.854501	1.875502	1.444031	1.323957	1.489468	1.211681476	1.214409	1.383483171	1.916884282	1.269543843	1.824835709	1.930989	2.032782086	1.776347	1.916649	1.850147	1.800519163	1.595261	1.713584438	1.673119419	1.89770056	1.794837	1.782377226	2.027847831	1.929461403	1.749989912	1.942975815	1.403901	2.027847831	1.482786	1.699925426	1.410853	1.728168	1.394696917	1.960337845	1.620462719	1.552696103	1.714773791	1.514836	1.294980367
ADPGK	0.7398512	0.751033365	1.417687	0.7116929	1.304835487	1.273695842	1.213107	1.102183505	1.289203	0.9879065	1.306487	0.7489945	0.5986134	1.611098	0.863060649	1.648637	1.564363209	1.383807798	0.873932779	1.308774853	1.253958	1.53165944	0.6772261	1.117885	1.457747	1.133879616	1.19714	1.575597634	1.523012124	1.237716119	1.183013	1.274498369	1.368091718	1.271513889	1.481762582	1.168881655	1.173435	1.293902746	1.323817	1.197139793	1.165368	1.165887	1.288431448	1.056570812	1.326168577	1.358215269	1.13956929	0.9205872	0.701689714
ADPRHL2	1.574679	1.565877711	1.887889	1.488238	1.681465585	1.967539034	1.777461	1.582659034	1.911	1.250895	1.718979	1.538817	1.472937	2.174199	1.640481453	1.883656	2.000037161	1.616543272	1.511461779	2.045761244	1.87019	1.606960774	1.362444	1.809231	1.919527	1.873773118	1.716984	1.929759154	1.928385345	1.71949929	1.289986	1.636503066	1.605937654	1.642654605	1.805265865	1.753313231	1.516766	1.667718737	1.611075	1.676210882	1.726772	1.726772	1.622464413	1.58393456	2.023548036	1.854579174	1.921863939	1.674019	1.468768193
ADRB2	0.4198543	1.064298058	1.529171	0.5005146	1.442255202	1.349271071	1.600083	1.51458368	1.469657	0.8228262	0.9985285	0.8025133	0.8527913	1.21709	0.738780975	1.43771	1.629830524	0.630267629	0.770652587	1.580111866	1.325475	1.459539508	0.4050333	0.5296413	0.6095333	0.367559018	0.2395516	0.715750055	0.249094458	0.975226441	0.7388487	0.749475401	0.556818967	0.481910216	1.112644657	0.417474729	-0.1360773	0.725538584	1.085391	1.122924181	1.102746	0.4169453	1.271640519	1.031788312	0.55179168	0.812124657	1.363054811	1.148911	0.425107832
ADRBK2	0.4936342	-0.063667927	-0.2783084	0.2434288	0.125023687	0.330387978	0.5636745	0.040795304	0.2618492	0.8276958	-0.2227218	0.3267635	0.1614114	0.3531261	0.351728995	0.4048369	0.285383922	0.105037432	0.227486558	0.053054701	-0.1324153	-0.621395143	0.7326752	0.3162203	0.03277819	-0.18659603	0.2488451	0.308353496	-0.327020367	0.292910553	0.2837024	0.363125272	0.282877046	0.140219809	0.101818133	0.527793802	0.2719746	0.106667037	0.1855615	0.221928074	0.05232183	0.2704552	0.670334741	0.515416215	0.336872079	0.288950288	0.364666982	0.2512697	0.312629283
ADRM1	0.9065753	1.639292494	1.220438	0.9126068	1.358558419	1.214654187	1.200847	1.100014007	1.340575	0.6102259	1.317578	1.039212	0.9757331	1.1983	0.83450528	0.9727954	1.15608776	0.394400611	0.771563757	1.465887876	1.119103	0.646435635	0.8149791	1.278742	1.429854	1.354784436	1.42846	1.126446168	0.982110593	1.100863675	1.057225	1.070911369	1.200179782	1.155352822	1.138400267	1.022350966	1.131329	0.79790504	1.224901	0.975712613	1.183512	1.191706	1.478901753	0.857685861	1.095204793	1.230888001	1.207617841	1.659851	0.894005339
ADSL	1.034303	1.329294948	1.797596	1.142575	1.440112107	1.379613379	1.3926	1.403573049	1.469383	1.174913	1.926776	1.312679	1.178512	2.053028	2.00391851	2.251761	1.87627105	2.299226188	1.2865711	1.719381021	1.694234	1.537206764	1.483377	1.679259	1.179135	1.123350956	1.428402	1.545813812	2.037192038	0.937415749	0.916458	1.451234071	1.312839868	1.377115707	1.055304949	1.06051072	1.434091	1.397100211	0.9446777	0.81678584	1.345445	1.157788	1.437365512	1.03261046	1.539150959	1.002670832	1.545813812	1.022605	0.832928986
ADSS	0.2201332	0.118113424	0.8318247	0.1217852	0.913810997	0.629430112	0.7018259	0.76529539	0.9683137	0.3191062	0.9643118	0.3050781	0.3092916	0.8773481	0.447946364	0.8261534	0.844529507	0.346195496	0.269188278	1.007520787	0.9975631	0.519312717	0.3675314	0.9126835	0.5721609	0.536745036	0.4753333	0.476913519	0.368647169	0.954567976	1.156497	1.115569214	0.991628837	0.93070037	1.024479657	1.045284617	0.3812893	1.144604545	1.027804	1.039759187	1.062185	1.20134	0.781055827	1.356926797	0.939139281	1.056188021	1.22302111	0.8214531	0.245681974
AES	1.409072	2.846478753	2.111814	1.445799	1.797084434	1.67488617	1.747785	1.886219599	1.6908	1.158164	2.033996	2.007106	1.52033	1.814942	1.988855727	1.95687	1.893042709	1.168182695	1.395898743	2.111813608	1.876469	1.551361182	1.963587	2.074518	1.976274	2.24129532	2.268806	1.851246353	2.661880231	1.775744636	1.58793	2.083804298	2.246858754	2.098697788	1.976273728	1.793456604	2.102255	2.136696106	1.961791	1.978952366	2.186352	1.742412	2.464897453	1.830900094	2.263521688	1.492980113	2.107232412	1.581348	1.400132874
AFF1	0.186608	0.159020637	0.5860394	0.1982745	0.411725265	0.157288217	0.514028	0.229317815	0.5640219	0.6762001	0.7058269	-0.03542431	0.1480956	0.3416605	-0.071096099	0.3204299	0.566104415	1.141542476	0.164291103	0.463017525	0.4380585	0.587728939	0.03831282	0.590347	0.6923751	0.603231106	0.6628185	0.687432074	-0.213199966	0.535479413	0.743678	0.658854643	0.165550494	-0.057038297	0.432394798	0.192263507	0.3615963	0.241002791	0.08216553	-0.236905429	-0.446313	0.4749373	0.198987141	0.199428113	-0.116370252	-0.006401522	-0.133464905	0.3271338	0.075374205
AFTPH	1.975848	1.751911394	1.727629	1.933442	2.245468679	2.201180383	2.12622	1.761293297	2.0379	1.845368	2.192863	1.911605	1.972	1.794282	1.827915572	1.754363	1.846583852	1.981313045	1.710929209	2.079226988	1.924484	1.505521435	1.679939	2.005311	2.091853	2.042256906	1.922062	1.852476579	1.473108685	2.037393663	1.907307	2.063911965	2.183822732	1.781145298	1.92481039	2.155143155	1.992125	2.278642219	1.917095	2.04745146	1.92481	1.788362	1.801910477	2.037393663	1.885339348	1.878398948	1.938821701	1.991293	1.922725678
AGA	0.0961438	0.045972454	0.589192	0.1291607	0.516975562	-0.30850173	0.6350065	0.614827339	0.6439789	0.177726	0.5340844	0.01022979	0.04250135	0.183469	0.300974795	0.5983125	0.523529528	0.051105973	0.11189824	0.680083071	0.7012124	0.127576502	0.1089452	0.6171735	-0.2119625	0.145632577	0.1931056	0.537687136	0.698147015	0.516090245	0.6434862	0.783459833	0.774505903	0.559840416	0.288370494	0.186660975	0.2165035	0.558689806	0.4268882	0.372507478	0.7605441	0.495494	-0.118110505	0.617610643	-0.124465097	-0.458418959	0.321642909	0.2363654	0.147021599
AGER	0.05551462	-0.046536921	-0.2870659	0.03690568	-0.06028694	-0.18221082	0.03839704	-0.038822562	-0.3939379	0.235302	0.148721	-0.06261515	0.008929489	-0.02920488	-0.127822231	0.0773966	-0.127102464	-0.288867851	0.147881668	0.025968609	-0.03085524	-0.344850031	0.0823324	0.1312163	0.2215429	0.312188695	0.2308033	-0.029504963	0.113662242	0.102026958	0.1133442	-0.113892627	0.304840541	-0.101430966	0.282294789	0.069187641	0.574243	0.139642335	0.479554	-0.036204231	0.1375686	-0.1195309	-0.29050751	-0.043051113	0.21489005	0.48429004	0.315100256	-0.4026703	0.063440655
AGL	0.1955732	0.237184146	0.4637916	0.2467701	0.399044914	0.813712608	0.5531232	0.848232685	0.6752555	0.3614444	0.4297152	0.1080743	-0.08481024	-0.09358418	0.314951729	0.04388327	0.415869143	-0.139738882	0.073062003	0.620667488	0.9127782	0.280285162	0.4550541	-0.03033332	0.3338904	0.383771176	0.08444107	0.556952196	1.172292653	0.335279662	0.3828179	0.564036052	0.674989644	0.816790275	0.419929321	0.843678844	0.1312835	0.891341115	0.7635592	0.74583642	0.7299184	0.7491734	0.15422282	0.69941084	0.550909793	0.339967855	0.499666338	-0.3176627	0.263039994
AGPAT1	0.5070128	0.761520084	0.5588727	0.3873474	-0.116904716	-0.019165913	0.1464717	0.091988884	0.1390779	0.02455124	0.3654271	0.4285707	0.7815507	0.5714112	0.817335489	0.2619422	0.591978556	0.056348659	0.565529707	0.331823739	-0.05176543	0.472402218	0.3117029	0.4516654	0.03093817	0.160955309	-0.09585921	0.275995297	-0.278190128	0.314161761	0.4890851	0.057964247	0.120898641	-0.151910735	0.438764355	-0.00116197	0.5169419	-0.0625731	0.2166026	0.497618592	0.3226039	0.3368063	0.267101188	0.312008529	0.252851603	0.066713373	0.863434926	0.4476943	0.552249655
AGPAT4	-0.378593	-0.234457481	0.3082394	-0.3447096	-0.018913399	0.182410265	0.385048	0.192226381	0.5337554	0.1590223	-0.1357009	-0.2989937	-0.3579225	-0.4225159	-0.389497118	0.01116234	0.189957776	-0.358314684	-0.247803626	0.146012125	-0.1182118	0.907680864	-0.247018	-0.1472795	-0.3016861	-0.397313257	0.2748347	-0.445796301	0.191786609	-0.112411708	-0.5809275	-0.009553278	-0.091756136	0.710194165	0.452337471	-0.223293565	-0.1116879	-0.200093537	0.2355391	0.071025357	0.2826911	-0.2811744	0.544918024	-0.444266023	0.251005414	-0.399597612	0.851485407	0.2204415	-0.3525996
AGPS	-0.006742933	-0.000836188	0.2644424	-0.02871408	0.444418683	0.207261845	0.210967	-0.03170855	0.4099415	-0.3328731	0.47647	0.1924313	0.01029333	0.4858179	-0.110481226	-0.01034682	0.368783072	0.544539734	-0.14162409	0.64384499	0.4692693	-0.177888939	-0.193216	0.2902281	-0.2416687	-0.255905601	-0.009147207	-0.006807203	0.010620735	0.161915622	-0.001348415	-0.206245859	-0.146811072	0.12495782	-0.010485912	0.090529827	-0.3480131	0.169734195	-0.1780457	-0.239369221	-0.000955726	-0.006023283	0.094120657	0.177021056	-0.095862112	-0.101948459	-0.149921865	0.4035004	-0.125780231
AGTPBP1	0.8648761	0.534349282	0.7009	0.8893745	1.781050525	1.881339591	1.739323	1.615358378	1.77413	1.778505	0.3665336	0.5988375	0.7478795	0.601513	0.788465126	0.4629265	0.592651248	0.456650001	0.758738295	0.520937397	0.905314	1.156135904	0.8199696	1.093044	1.055923	0.848613077	0.6731496	0.895622679	0.747991551	0.971058437	1.023128	0.604973459	0.271153064	0.900501424	0.995833911	1.477074969	0.5807561	0.386468046	1.370209	1.048812935	0.6452482	1.161165	0.468285272	0.61892715	0.671089966	1.690758744	0.84212043	0.8263485	0.89674653
AGTRAP	0.9402794	1.153918357	1.197634	0.820301	1.248452884	1.25736543	1.408304	0.554673107	1.205635	1.461392	1.122243	0.6421386	0.7059569	1.27439	0.682072177	1.109066	1.051100601	0.52955592	0.976479697	1.23997403	1.007798	1.438291267	0.5425253	0.4848495	1.037216	0.787228247	0.9845155	0.990418231	0.811504877	1.194086259	1.212222	0.923703166	0.668577727	0.801071638	0.72111905	0.860114008	0.9453945	0.41146784	1.295172	1.234227626	1.153558	0.5950726	0.977372346	0.715770325	1.267343518	1.448833864	0.752277735	1.548747	1.044926428
AHCTF1	0.725318	0.612862191	0.8843105	0.9082331	1.276546563	1.285830929	0.7889459	0.769569164	1.266511	0.995766	1.446072	0.7539489	0.9375167	1.072556	0.904440336	1.180406	1.495891575	1.215463283	0.90188736	1.36654238	1.039682	1.250964428	0.8337098	1.245724	1.853078	1.483985232	1.321709	1.260905188	1.146553707	1.077824746	1.40747	0.632849495	0.944529581	0.640895061	0.966521768	1.695210555	0.9665218	0.470149751	1.443407	0.878015479	0.7877849	1.164256	1.013255914	1.014363089	0.912284188	1.46680098	1.173975643	0.9178585	1.122349129
AHCY	0.4003463	1.063581214	0.9196978	0.2874319	0.8964718	0.309306067	0.6006034	0.459848168	0.7962258	0.5407787	1.067323	0.3829702	0.3003166	0.8001225	0.665579324	0.9404823	1.083664492	1.051544655	0.3632758	1.304659352	1.062351	0.659169597	0.8267855	0.8344402	0.8087902	0.695032454	0.9535145	0.547965424	0.85573111	0.422488615	0.3969715	0.618461075	0.568184512	0.436638565	0.336660241	0.657979469	0.07400908	0.583000759	0.5488323	0.506944468	0.8998273	0.8319138	1.171378402	0.358386562	0.733896773	0.536137111	0.273831675	0.3449281	0.166152462
AHCYL1	-0.06797321	-0.160342779	0.2621705	-0.002291046	0.433633685	0.298548891	0.3619543	-0.022966688	0.3416501	-0.04665751	0.3803556	-0.0561318	0.007662593	-0.1948055	-0.147859032	-0.149394	0.140257611	-0.060572842	-0.304495016	0.276477381	0.3435531	-0.010070239	-0.1996097	0.5270426	0.5453664	-0.023883908	0.1547696	0.134861052	-0.351597486	0.611751367	0.6704286	0.148543141	0.560871425	0.132786068	0.24503689	0.257480032	0.2818011	-0.045643269	0.1950611	0.213112271	-0.09116118	0.2119648	0.039918127	0.710980808	0.041418359	0.28579275	0.154769625	0.4467525	-0.203101059
AHR	0.7585027	0.623379786	0.7804049	0.674243	0.704370904	0.472435453	-0.08409488	0.099890999	0.9869635	0.3620341	0.8649493	0.4521342	0.7192818	0.8672585	0.406248132	0.6363557	0.99714089	0.379655148	0.642524279	1.118632035	0.7576636	0.23227599	0.2623293	0.2469658	0.5941861	0.530940938	0.4527071	0.782503867	0.413438953	0.809743026	0.8743749	0.887847411	0.826728809	0.850974868	-0.06835815	1.236657214	0.4186768	0.91359298	0.3522531	0.922961572	0.6064616	1.327419	0.454934852	1.169163148	0.34239715	0.297589688	0.705349278	0.7486118	0.686000394
AHSA1	1.18449	1.165164932	1.743308	1.096236	1.728708671	1.738902658	1.65428	1.550636116	1.584358	0.9882815	1.722812	1.562039	1.410541	1.604733	1.221089164	1.900998	1.697896082	1.310880652	1.166097445	1.775265537	1.862811	1.071221634	1.854679	1.961778	1.19043	1.224635881	1.403507	1.140910064	0.976551417	1.24438025	0.8882578	1.22280756	1.459132599	1.216495134	1.439933012	1.128571939	1.73425	1.413967053	0.972008	1.437065075	1.557023	1.290221	1.61283501	1.292539973	1.687748518	1.042123447	1.499071165	1.775632	1.065013081
AHSA2	0.4986009	0.757703499	0.6517479	0.5906335	1.051552653	1.364551416	1.341069	1.628455128	1.494712	1.663018	0.5347359	0.3332955	0.3762089	0.9291467	0.388275742	0.6110947	0.383985594	0.513770512	0.246560183	0.941593077	1.057647	0.662498497	0.7988567	0.759325	0.9098483	1.039305607	0.6532636	0.913410458	1.216308654	0.882296631	0.9373522	1.224545555	1.130015858	1.21480591	0.889038931	1.143507693	1.085871	1.125118428	0.9259322	1.243737502	1.031837	0.9355721	0.611980066	0.768918776	0.911428318	0.668341554	1.001179158	1.25371	0.612266299
AIF1	2.017903	2.171343934	2.211395	1.922829	2.110282934	2.095918775	1.893077	1.360587889	1.592841	1.888685	2.217913	2.020827	1.713832	2.329713	1.950188787	2.410031	2.239810198	2.020745855	2.071716879	2.042522175	1.818125	1.951185457	1.481788	1.440203	2.017579	2.056695588	1.973267	2.150862439	2.254371879	2.170468172	1.889585	2.18205381	1.848440845	1.726405742	2.047391859	2.11494583	2.072036	1.743184874	2.141125	2.08700366	2.227261	2.049218	2.192291503	1.683526907	1.951800024	2.132269065	2.029765923	1.807749	1.90617785
AIFM1	0.2779802	0.112556171	0.8685514	0.2995795	0.695404164	0.191820856	0.4619717	0.267747964	0.5519972	-0.2481937	0.7466959	0.2295884	0.4308028	0.7331965	0.28447488	0.5787581	0.724140658	0.593180327	0.207191828	0.6988308	0.7012207	-0.040551697	0.3771884	0.9066061	0.763081	0.581292592	0.7441223	0.448228212	0.145369762	0.199368991	0.5138757	0.220935332	0.634339117	0.722071338	0.165799213	0.401952033	1.066241	0.727607488	0.263376	0.511965282	0.08890736	0.7100706	0.993460865	0.573719767	0.840095873	0.317387025	0.865487515	1.043382	-0.001677924
AIM1	2.193923	1.948217505	1.990716	2.181742	2.645620413	2.701840167	2.769968	2.428451921	2.436307	2.661343	2.04814	2.208933	2.173995	1.823821	2.154006174	1.948707	1.948117723	1.99399264	2.03522295	2.120279795	2.280599	1.888669225	2.101448	2.367812	1.942798	1.992437419	2.189785	1.946011636	1.95838992	2.172668689	2.115854	2.331678207	2.397455149	1.95838992	2.136035939	2.078520359	2.222024	2.40326049	1.845971	2.274319811	1.736841	2.158038	2.176064156	2.46336932	1.947088784	1.899234718	2.485946218	2.282082	2.150185987
AIM2	1.317702	0.925468804	0.457951	1.168315	1.321442747	1.455930877	1.917352	1.017910512	1.42759	1.676412	0.2594861	1.625864	1.174946	0.71655	1.191972836	0.7193133	0.371694188	0.871191006	1.374480648	0.788405732	0.05656522	0.567150971	1.043002	0.7859775	0.5210947	0.760509782	0.7436304	1.263978339	0.326212015	0.62219111	1.683519	0.619614133	0.355036546	1.44272141	0.391125128	1.622366921	1.015252	0.862460066	0.5544625	0.77027819	0.4872197	1.12566	0.310782759	0.49763389	0.440897442	1.055688952	0.652877195	0.5910462	1.338062632
AIP	0.9162317	1.924380181	1.55546	0.9514393	1.238372881	1.126639593	1.124152	1.217403494	1.208858	0.6252322	1.625168	1.723419	1.006482	1.469636	2.032485517	1.700374	1.615910244	0.817804424	1.45732142	1.719162941	1.407143	1.10631069	1.457006	1.299736	1.220412	1.572401328	1.481499	1.337073329	1.601610855	1.257130077	1.475884	1.454498058	1.558127929	1.375293814	1.35026555	1.233464682	1.432102	1.297820841	1.444204	1.397312902	1.792248	1.474211	1.773524426	1.468504359	1.651807213	1.267214392	1.493980203	1.175544	0.711133197
AK1	0.2588502	0.416846147	1.027082	0.4357495	0.696218823	0.879703175	0.9786168	0.939774642	0.8332337	1.09628	0.4363094	0.1564673	0.5569382	0.2155135	0.223631008	0.7357959	0.6861687	0.207083558	0.169919248	0.731548736	1.024513	1.539212173	0.4739738	0.893541	0.4110132	0.784400376	0.8516801	0.176415925	0.721975114	0.325139024	1.167047	0.465214843	0.849701895	0.253927685	1.112073961	0.741047065	1.037098	1.107640045	0.7771727	0.478183801	0.6851379	0.5267139	1.118951901	0.442340375	0.358299944	0.704262014	0.493553275	0.5627059	0.340886613
AK2	0.1536094	0.271382928	0.5513002	0.1008161	0.618336178	0.546029549	0.4426207	0.524385199	0.5381793	0.3966442	0.4263099	0.04738567	0.04438342	0.453491	0.096961674	0.368759	0.447898242	0.291087349	0.073069849	0.542839848	0.5792808	0.396550259	0.1164155	0.4869527	0.3044481	0.240782495	0.366279	0.148518697	0.30184488	0.399273308	0.2099008	0.399273308	0.580192048	0.259521952	-0.0457967	0.158640807	0.6048867	0.398000906	0.2790724	0.409028857	0.3505318	0.274137	0.52956418	0.274495653	0.466343823	0.392642441	0.261590397	0.2418793	0.026449531
AK3	-0.4338536	-0.283234835	0.06126032	-0.2945972	0.081227115	-0.115807785	0.4627375	0.007023606	0.2055915	-0.1728467	0.4059526	0.1846894	-0.221071	-0.3082474	0.294413625	0.5492073	0.727638348	0.609299664	-0.115115439	0.40071423	0.4835113	0.38414635	0.03732866	0.3711417	0.118776	0.490042071	-0.263487	-0.298692016	0.229501016	-0.14090328	0.04928643	0.316491478	0.342194211	0.36850264	-0.085804112	0.57604092	-0.1373803	0.093454481	-0.3086657	0.075702921	0.002905988	-0.002407853	-0.699644728	0.276267658	0.33515678	-0.279041153	-0.223867446	-0.3031882	-0.433360507
AKAP10	0.5065587	0.915720114	0.9242756	0.4024117	0.547007867	0.54537554	0.3630418	0.517289875	0.3478196	0.8562371	1.245984	1.713904	0.4375531	0.9776758	0.766301887	0.8077735	1.075714045	1.455071318	0.598930727	0.912431764	0.8773599	0.511301586	0.3391692	0.5673331	1.138475	1.083330006	0.7473805	0.927892675	0.527517472	1.318336541	0.9231347	1.123586507	0.517855788	1.00503192	0.51971512	0.960853028	0.3022595	0.88831315	0.7548349	0.710963801	0.7208322	0.8200812	0.335301377	0.850593356	0.654623536	1.009368549	0.309637217	0.3546643	0.505879293
AKAP11	-0.1201991	-0.067906811	0.3217146	-0.1173364	0.251312307	0.401276294	0.6170861	0.39508233	0.2325237	0.4523606	0.1867377	0.1270922	-0.2187141	-0.3983518	-0.035004833	0.04610571	0.321329615	0.346065237	-0.204357686	0.284072806	0.6119622	0.462431472	0.5137608	0.5195691	-0.1650518	0.099815191	-0.0212999	0.082338065	0.243462381	-0.21546086	-0.1622189	-0.333243455	0.043795588	0.043795588	-0.020116436	-0.204783432	0.9189132	0.128426185	5.12E-05	-0.369574281	0.1529541	-0.2473576	-0.231877685	-0.187845741	0.022770494	-0.443506627	0.230672901	-0.2737747	-0.191229559
AKAP13	-0.008234897	-0.135387669	0.50589	-0.01844445	0.449252991	0.358506932	0.5910867	0.418294304	0.5036005	0.5046683	0.418261	0.3703743	0.2453325	0.08037885	-0.154538795	0.05167943	0.682493291	0.730175715	-0.045013873	0.456932792	0.3663385	0.551392066	0.0535905	0.5101885	0.9305715	0.711795994	0.9004537	0.750244731	0.007723794	0.799381857	0.8079947	0.840981837	0.75979305	0.482236143	0.42731993	0.681382579	0.5363006	0.767267264	0.4789594	0.54228101	0.3039868	0.8146945	0.666711186	0.732107324	0.548041218	0.677538528	0.302549134	0.8591145	0.041266515
AKAP8	0.6579688	0.812061246	1.045389	0.6453691	1.054290302	0.915153136	1.127915	1.052191887	1.005191	1.025524	1.289315	0.7555623	0.6913933	0.9290847	0.67894645	1.47338	1.171583879	0.798825036	0.644277572	1.228978571	1.267176	1.136765199	0.705694	1.161469	0.7086514	0.771085888	0.9511935	0.984270282	1.120760529	0.847434252	0.6957145	0.953608804	1.209386862	0.832007859	1.15190195	0.631638629	0.97011	1.044127062	0.9265935	0.921312427	0.8697369	0.828681	1.123730042	0.296739688	0.642136808	0.809376117	1.222463029	0.5883112	0.616776941
AKNA	0.1859007	1.074769925	0.6717396	0.3540819	0.775129384	0.405246911	0.7579252	0.31810318	0.9738252	0.3967101	0.7479696	0.7043847	0.3227105	0.39247	0.295206838	0.402024	0.783234799	0.128291816	0.229413712	1.062259109	0.4275018	0.696402324	-0.007513184	0.7943023	0.8092606	0.632485132	0.495778	0.692654007	0.293292417	0.656361317	0.431882	0.490260328	0.135704135	0.443255662	0.944730613	0.559158051	0.6295553	0.055341156	0.8690963	0.613130055	0.4669721	0.4324719	0.271260496	0.179628838	0.725270012	0.792643054	0.643219236	0.9674628	0.312262111
AKR1A1	1.823438	2.26163467	2.272342	1.775338	2.041892047	1.739078616	1.971639	1.83070011	2.032386	1.63815	2.101056	1.714519	1.688216	2.145242	1.908801207	2.029764	2.160894908	1.655617008	1.599063758	2.138729577	2.271049	1.739431671	1.869213	2.05255	1.699839	2.008557346	2.066428	2.049534742	2.252630178	2.110346992	1.929741	2.391870005	2.260693126	2.184989102	1.824991956	1.934651816	1.753936	2.187464012	1.858578	2.115892463	2.38695	2.124045	2.307678854	1.64874683	2.323706215	1.724635753	2.272868029	2.454889	1.609678119
AKR1B1	1.476207	2.423624977	2.220093	1.602008	2.136430071	1.8678302	2.036923	2.033142862	1.822061	1.112732	2.60991	2.051853	2.233053	1.925807	2.109120194	1.887658	2.066297536	1.617118971	1.527609571	2.156390319	2.348993	1.613600278	1.742596	2.416056	1.824392	1.931122088	2.256202	2.051337767	1.998790503	1.773744298	1.610205	1.861920701	2.226957798	1.966176223	2.067858315	1.488340312	1.839599	2.166229205	1.744516	1.87346307	1.794255	1.819276	2.547353082	1.813849611	2.300531372	1.406155177	1.863422917	1.629067	1.05831242
AKR1C3	0.2556078	2.423836651	0.4206128	0.2795993	0.827863905	0.749343248	-0.2694157	1.051612562	0.8805212	0.4312464	0.4180577	1.952467	0.21678	1.979689	0.188898084	1.040807	0.806321825	1.411450118	0.133648548	1.784266637	0.7629069	1.942099931	-0.01342664	1.158553	0.4223546	0.645535501	1.207318	0.45398103	1.132368958	0.792525345	0.8977479	0.405418232	0.865234197	1.2724987	1.609246458	1.145813049	0.7740706	0.639737115	0.9234891	0.396780806	1.941569	0.6025174	2.348289976	0.309583047	0.883030996	0.579855913	0.692460605	-0.5157131	0.272434459
AKR7A2	0.3223131	0.513687386	1.256471	0.5292799	1.14027775	1.025349674	0.9736747	0.830233284	0.8969677	0.1988784	1.088993	0.54951	0.9021808	0.9643285	0.570268149	0.6940603	0.867126978	1.046794066	0.433116702	0.962635802	1.026068	0.498397246	0.6746801	1.134175	1.037567	1.003113765	0.9264412	0.879411699	0.672543246	0.945337309	0.7504955	0.968539231	1.366303845	0.929732606	1.019238497	0.865329742	0.9066044	1.057387876	0.7536692	1.028893063	1.376393	1.070087	1.066561751	1.052781936	1.05415717	0.729222447	1.226476075	0.009582675	-0.125248018
AKT1	0.9518286	1.963487885	1.505425	1.136829	1.466681514	1.539129423	1.427447	1.005681323	1.324214	0.9553796	1.487616	1.710758	1.007764	1.967753	1.102996998	1.689026	1.528927175	1.33373249	1.417806226	1.46623345	0.85797	1.577163128	0.7078483	1.351712	1.843083	1.723897425	1.809525	1.995294166	1.266314355	1.857311459	1.557616	1.485791702	1.721795971	1.497416538	1.793949058	1.541574075	1.3918	1.477280174	1.547507	1.817970376	1.984684	1.714194	1.934753558	1.651186711	1.524947118	1.970434556	1.603237602	1.363924	1.054444345
AKTIP	0.1384912	0.442847872	0.9356076	0.2145483	0.823709937	0.854533969	0.9793205	0.788630335	0.9707239	0.5157467	1.066179	0.3880093	0.4280946	0.9525881	0.542392615	1.154911	0.961507026	1.046984559	0.593632653	1.495756356	0.9946565	0.854472027	0.6482583	1.046483	1.154172	0.692890407	0.3345498	0.126756948	0.671683252	0.660256446	0.03853198	0.729924246	0.577474773	0.50118543	0.187212071	0.769533045	0.9504585	0.254656673	0.5448976	0.677035737	0.4584753	0.925047	0.423063758	0.497324861	0.253993041	1.00624475	0.454874402	0.1665931	0.359042963
ALAS1	0.6850185	0.422810729	0.2533509	1.012393	0.416034528	0.441948235	0.4983525	0.474527876	0.4658557	0.1881495	0.4155834	0.748121	0.4493707	0.4281372	1.028549013	0.4834986	0.554924469	0.535192179	0.850263356	0.287692722	0.2105201	0.232965018	0.6510855	0.2797598	0.6414872	0.269548011	0.4771939	0.257221801	0.070106942	0.424486286	0.4779555	0.163098961	-0.088483968	0.43237828	0.181387148	0.365339882	0.2055852	0.092069207	0.4051084	0.153807362	0.1678377	0.4815918	0.347145063	0.195545019	0.436211917	1.061720341	0.378520727	0.4530699	0.545427656
ALAS2	1.689903	-0.429895133	-1.075955	1.659453	-1.039427757	-0.608558523	-1.240222	-0.832564498	-1.453679	-0.8741097	0.1433037	1.548384	0.08313399	-0.3981076	0.455952401	-0.1770546	0.224298552	1.494416616	-0.193750552	-0.86710572	-0.2551016	-1.053664717	0.5669566	-0.3997947	0.6319845	0.262937391	0.2117209	0.240047454	-1.104096303	0.420380099	1.000663	0.323709168	-0.012964538	0.376999862	0.471077656	0.302707367	1.007764	0.374428484	0.8701844	0.050407508	0.4021861	0.7989653	0.655919596	0.383271218	0.12271598	-0.009957814	-0.524700864	0.6906014	1.345089025
ALDH1A1	0.5817821	0.619528157	1.060219	0.5727438	1.948369377	0.444001252	0.9194688	0.517181286	1.190614	0.4887137	0.7658764	0.2909334	0.6579115	0.3219201	0.289588719	0.1752143	-0.004445514	0.123490526	-0.065750069	0.47179259	1.138092	0.003526672	0.372293	0.7137632	1.331449	2.005112405	1.436082	1.811948117	0.874636688	1.454704597	1.46959	1.915490344	1.453532161	1.21044785	0.931147959	1.158036739	0.115211	-0.120218182	1.057166	0.891913168	1.224879	1.025451	2.245660838	1.761868521	1.420853095	1.013054471	0.759464861	0.8710479	0.586861226
ALDH2	1.874784	1.911047394	2.757934	1.7776	2.166463557	2.075268042	1.979424	1.505671923	2.065915	1.115549	2.176382	1.712305	1.894736	2.334688	1.75741562	1.862671	2.459472054	2.037413585	1.63275133	2.100620072	2.354348	1.457688794	1.367135	1.575703	1.922716	2.017849166	2.257432	2.077929497	1.594672643	2.170799601	2.000888	2.069139489	2.154501524	2.288301139	1.654080647	1.851233799	1.697726	1.045357676	2.322287	2.088804991	2.085026	2.278217	2.680467382	2.421529573	1.835362568	2.01983331	2.218354649	2.692524	1.752758617
ALDH9A1	1.001991	0.993155395	1.785907	1.219523	1.755323648	1.613395817	1.49441	1.331071773	1.660446	0.7999045	1.979093	1.311526	1.39596	2.01329	1.187545944	1.8457	1.449057051	1.228325097	1.128865689	1.744212718	1.70689	0.963567551	1.286349	1.675893	1.395348	1.349683713	1.202375	1.227222171	0.992806912	1.776703076	1.46363	1.694191672	1.450742123	1.533123051	1.236478722	1.516317875	1.510059	1.413849103	1.147708	1.79771475	1.269483	1.666087	0.958308626	1.495267391	1.751251399	1.361651516	2.115556243	1.93288	1.163267087
ALDOA	2.642047	3.004206829	2.765736	2.556813	2.634489259	2.511240915	2.520949	2.140244857	2.354911	2.271256	2.751355	2.958085	2.652117	2.681385	2.50208665	2.565753	2.637646667	2.531313146	2.516240216	2.647769406	2.304305	2.143953019	2.30983	2.595344	2.756822	2.6752433	2.847703	2.77596047	2.389078151	2.858186763	2.771139	2.581557444	2.718240733	2.578169443	2.662307839	2.589087908	2.709206	2.550157982	2.70054	2.709205674	2.756822	2.73928	2.73927987	2.803252365	2.956910179	2.956910179	2.934573715	2.938955	2.594363134
ALDOC	0.2416059	0.132433832	0.8692145	0.4124844	0.498435059	0.39451656	0.01007092	0.226595784	0.4841122	-0.1048361	0.9554685	0.7041981	1.024014	0.8340603	1.078859379	0.9446648	1.071146791	0.752234886	0.32617735	0.849073915	0.7189271	-0.05565981	0.8425021	1.036283	0.6159432	0.615299743	0.8224676	0.83976527	0.022107316	0.772404807	0.1946957	0.729429815	0.665202956	0.292916121	0.740849955	0.166226598	0.902552	0.81905165	0.3992918	0.496594166	0.4420601	0.2708818	0.84147564	0.326366675	1.014115853	0.447991624	0.575769464	0.9203495	0.162727015
ALG2	0.9250042	1.070822537	0.4024902	0.747204	0.368619568	0.614140651	-0.03305275	0.452576481	0.4709357	0.1652439	0.4416071	0.346752	0.541764	0.5630989	0.556957321	0.2372345	0.53924417	0.340119385	1.008462668	0.444084134	0.494728	0.721180609	0.7329321	0.6069144	0.1081662	0.266585628	0.2993897	0.661454935	0.717665667	0.509976286	0.6013216	0.637334294	0.444170044	0.516279585	0.594483187	0.33708233	0.3575514	0.482749582	0.4004878	0.664432917	0.8292723	0.5839534	0.609955547	0.900642666	0.561160355	0.211956306	0.495457861	0.5235413	0.650660489
ALG3	0.1221912	0.100358555	0.6259894	0.1861012	0.73508557	0.51969036	0.6054076	0.713824205	0.787876	0.5879164	0.5573481	0.2546677	0.2762154	0.6025981	0.29241261	0.6068227	0.507250403	-0.008096752	0.17878795	0.68796825	0.7522591	0.583580419	0.5235395	0.8069402	0.2662764	0.332715308	0.4078282	0.654117784	0.251885966	0.688502859	0.4559035	0.381947704	0.50627916	-0.074443673	0.415016265	-0.168155301	0.1989866	0.470569349	0.1812983	0.471730097	0.371537	0.2452914	0.388237448	0.676095199	0.645516111	-0.002692181	0.84039154	0.5071932	0.09314308
ALG6	0.4013933	0.506350229	1.091674	0.3896732	1.069446795	1.026504141	1.138556	0.961483284	1.311917	0.7267556	1.130477	0.4896785	0.5292147	0.9322406	0.580904829	0.9436082	1.251528415	1.211868325	0.444169783	1.645568964	1.087619	1.270657826	0.4309004	1.180687	0.2216672	0.487930393	0.000932137	0.216393531	0.86818245	0.63415745	0.4460179	0.542077904	0.515626804	0.762701596	0.595989861	0.630269932	0.09397738	0.72838282	0.6757226	0.890941269	0.8653924	0.6847333	0.420325086	1.04073058	0.62948297	0.625922209	0.412876023	0.6790554	0.508226625
ALG8	0.3467108	0.432282113	0.8718352	0.4179758	0.697606522	0.623262545	0.7800234	0.846916314	0.6969306	0.3499058	0.8027687	0.6035766	0.7032729	0.9720717	0.49571053	0.7299418	0.661965326	0.776111413	0.294279887	0.874972259	0.9513025	0.740428435	0.7992814	0.986283	0.3216688	0.328821769	0.03573002	0.297725227	0.402845021	0.545153676	0.4934145	0.586159233	0.882611886	0.249313018	0.407499771	0.420581681	0.5671903	0.85439828	0.1795676	0.772734592	0.4953771	0.4183668	0.372044239	0.62060246	0.701541089	-0.091833815	0.516974528	0.9509343	0.303235996
ALG9	-0.2212832	-0.043289596	0.3360744	-0.104932	0.484991593	0.470667165	0.489192	0.585699563	0.480616	0.3198867	0.4178263	0.1239435	-0.03551559	0.2371003	0.154638533	0.2950137	0.411242973	-0.04657333	-0.067954874	0.357936727	0.5913641	0.456108355	-0.2335449	0.569568	0.1453906	-0.033823401	0.1824804	0.085951202	0.095935521	0.093326264	0.175846	0.017752907	0.391611693	0.207446273	0.090230833	-0.199144537	-0.0234662	0.517924749	0.0381854	0.391611693	0.00479159	-0.134083	0.105970894	-0.25670943	-0.097646532	-0.296161326	0.264571018	-0.200866	-0.257963333
ALKBH3	0.5031149	1.081333859	0.9012388	0.5251476	0.819810493	0.68396123	0.9834742	0.966370105	0.9084129	0.5374896	1.010842	1.105016	0.546181	0.8903011	0.652947626	1.054104	1.0017527	1.484709523	0.599651669	1.229975506	1.141071	0.847437783	0.6684018	1.075664	1.145412	1.138940476	1.31478	1.174284008	1.572384771	0.633485495	0.6485716	1.163423273	1.080368375	1.169837538	0.566948688	0.806318362	1.083291	1.061612784	0.7022923	0.645396952	1.095346	0.8649641	1.319332118	0.407468435	0.829026565	0.912928328	0.568964481	0.7081042	0.410454353
ALKBH5	0.3447605	0.593528998	1.019716	0.5149944	0.831803612	0.740488089	0.8634627	0.619884918	0.8274029	0.07085842	1.044869	0.5760732	0.7573129	1.167173	0.501495036	0.7347348	0.93350238	0.787190482	0.391668233	0.973307983	0.7909087	0.681291272	0.5146152	0.9603634	0.8138358	0.551508141	0.9653179	0.797776412	0.120807012	0.801424186	0.7841673	0.508370679	0.774544808	0.722969599	1.036583629	0.618391296	0.7919605	0.521860122	0.6445443	0.554454651	0.4389224	0.7786792	0.741279316	0.946136186	0.668159369	0.575723179	0.393131652	1.161849	0.331639638
ALOX5	0.8832498	0.680318207	1.193627	0.9996202	0.983744474	0.345823309	0.4771052	0.42195283	0.9730994	0.9213626	0.9758737	0.6731973	0.901153	1.554368	0.766519711	1.195649	0.998390623	1.27636054	0.974722407	1.065538436	0.3268068	0.788498966	0.550791	0.6569025	1.279494	1.078609299	0.9101226	1.001901476	0.485418251	1.157116064	1.132178	0.895076665	0.703450328	0.893822031	0.661090109	1.348049722	0.8391176	0.245547647	1.486808	1.037825335	0.8975887	1.338126	0.825833113	0.825152736	1.0206975	1.780174066	0.497179189	1.330029	1.280545521
ALOX5AP	2.294541	2.58251349	2.701374	2.238472	2.456691805	2.85268106	2.390108	1.835205051	2.631527	2.403899	2.6129	2.273824	2.224971	3.377457	2.220929066	2.777594	2.572418453	2.179074942	2.568284129	2.671164442	1.945373	3.037124145	2.053922	1.741994	2.75365	2.702497997	2.420139	1.852997631	2.081897418	2.536868975	2.640285	2.301025012	1.967534867	2.406937917	2.475705214	2.42695491	1.829965	2.13298719	2.822321	2.570982145	2.469072	2.377785	2.447803504	2.497211911	2.477334029	2.985000067	2.372177852	2.993532	2.529968635
ALPK1	0.3957785	0.088678672	0.686839	0.1807619	0.613524605	0.236313614	-0.08899388	-0.127199922	0.6067549	1.071307	0.8390864	-0.01506041	0.2165514	0.223687	0.154365651	0.7042303	0.858779222	0.837118333	0.141461377	0.599041026	0.12162	0.622206252	-0.05578358	0.4899903	0.5373303	0.502048745	0.2586141	1.009148451	-0.47788007	0.899255812	1.260283	0.488901994	0.186753291	-0.314376642	0.440695293	0.699792018	1.328051	0.37123915	0.06472863	0.07295348	0.234435	0.05068732	0.098476107	0.745705076	0.385342687	0.626773415	0.244299105	0.9497762	0.462464138
ALPL	-0.36121	0.091694901	0.393173	0.149714	0.213463661	-0.705018163	-0.9729752	-1.224718943	0.381029	0.4822095	1.83965	-0.03719258	-0.02429038	0.8586546	-0.23064604	0.9775463	-0.071077571	1.517302335	0.281788873	-0.325601792	-1.511766	0.853156695	-0.1846392	-0.7226393	0.5027147	0.485593869	-0.5718309	0.162561588	-0.679262505	0.702238354	0.8944314	0.200530298	-0.466882566	0.756418346	-0.176079405	1.240449276	0.3656749	-1.716343557	0.8822053	1.091706256	-0.8668377	1.160148	-1.357056043	0.122478328	0.443295649	1.374746821	-0.196114048	0.8642422	1.309185935
AMD1	1.210309	1.411064443	1.610491	1.067874	1.807343128	2.035505073	1.808066	1.268850863	1.811056	1.675235	1.896396	1.573538	1.363984	1.87474	1.404472478	1.660608	1.747460842	2.309080199	1.480305403	1.843644743	1.689892	2.175070103	1.461975	1.338614	1.752727	1.749917457	1.430909	1.214654362	1.048631845	1.845566316	1.992058	1.116859367	1.116859367	1.419265048	1.522793845	1.684011496	1.421714	1.164377384	1.464332	1.51359659	1.535729	1.80379	1.473924845	2.032090226	1.650612621	1.674409142	1.550722075	1.320688	1.533744646
AMICA1	2.860953	2.813006565	3.246711	2.910598	3.074338489	2.852536443	2.875726	2.630104496	3.014867	3.064009	3.277996	2.862224	2.631039	3.335489	2.706051665	3.368096	3.180817529	3.369839878	3.009115349	3.084914538	2.842204	3.050428186	2.618306	2.642102	3.419675	3.069290737	2.952781	2.943800916	2.961020867	3.105548528	3.014172	3.047055632	2.655980446	3.19519088	2.961020867	3.27593289	2.91656	2.848745166	3.26379	3.11793562	3.036959	3.129087	2.898428376	3.105548528	2.943800916	3.532695087	2.898428376	3.327374	2.95211284
AMIGO1	0.2377161	0.550019239	0.5896765	0.3466861	0.503394218	0.671649556	0.1891902	0.485713873	0.4993886	0.6187824	0.6385965	0.04500484	0.7067255	-0.1320167	0.986843345	-0.2906298	0.275205212	0.735048211	0.841341086	0.490972332	0.09236697	0.184986743	0.7590525	0.6917738	1.021984	1.469575638	1.18152	1.266099967	1.430747699	0.729095982	0.7201019	1.286173714	1.189348147	0.802935935	0.705219376	0.788801766	1.287693	1.177066381	0.3808077	0.189870862	0.3081843	0.5738523	1.111688237	0.878545466	1.070525429	0.060962475	1.05724459	0.546198	0.758953388
AMPD2	2.437798	2.21309003	2.004122	2.540871	2.132983537	2.460403549	2.113054	2.464111655	2.140131	2.359636	1.967223	2.184447	2.407811	2.333849	2.27828684	1.948944	1.950999371	2.395061696	2.308312485	1.878817971	1.875805	2.024399172	2.403248	1.965241	2.129091	2.186574892	2.235816	2.434610356	1.786316537	2.239669333	1.658549	1.630339781	1.817553635	1.835797171	2.317343026	1.920113508	2.409356	1.741179287	1.920785	2.231833473	2.309317	1.88741	1.942066723	1.68784237	2.157208758	2.204330683	2.478545452	2.324256	2.629051757
AMPD3	1.169011	0.894488893	1.112762	1.286715	0.998498146	0.870094718	0.9355419	1.222626904	1.00374	0.9534757	1.026048	0.9451758	0.9486555	1.232167	0.984748904	1.068127	0.646199242	1.015792265	1.160506551	1.036792962	0.7940058	1.135191771	0.9984981	0.9535491	1.076966	1.028161425	0.9429263	1.193555372	0.969769495	0.941280795	1.100226	0.859585129	0.638107507	0.69820225	1.11353825	1.176455191	1.177307	1.308608631	1.52272	1.395975862	1.216134	0.6444315	0.703650823	0.583578506	1.329074551	1.274374962	1.473591991	0.9764917	1.249580003
AMZ2	1.24055	1.426827047	1.546433	1.186078	1.693481813	1.703912557	1.84876	1.550479325	1.588902	1.644822	1.539327	1.312396	1.281903	1.148057	1.282143883	1.566349	1.56404565	1.478032227	1.277250503	1.549687742	1.518884	1.418507636	1.157782	1.481469	1.374846	1.537802191	1.520094	1.116980659	1.719411387	1.34367637	1.490673	1.672240351	1.64252563	1.890249837	1.2767972	1.860105933	1.344164	1.600301884	1.270603	1.512898602	1.500732	1.542143	1.367879274	1.570317638	1.281668615	1.168664596	1.339923408	0.9289583	1.213424504
ANAPC4	1.305845	1.349098622	2.111227	1.24549	1.790544127	1.627903842	1.811106	1.889687582	1.751997	1.500785	2.032453	1.360499	1.413417	1.999974	1.358774059	2.025374	2.338466226	2.393270161	1.457374361	2.09832185	2.044651	1.812723594	1.516551	2.207957	1.825556	1.992464942	2.002277	2.083128748	2.44740381	1.571538159	1.710959	2.114102606	2.211376352	2.270337162	1.877191417	2.190122312	1.757457	2.426518312	1.810398	1.858770141	1.643965	2.017192	1.724217028	1.675754721	1.825555564	1.533104444	1.964555479	1.530385	1.253462573
ANAPC5	-0.1186055	0.045948942	0.4515589	-0.09865586	0.446695911	0.255417871	0.370607	0.189461811	0.3819516	-0.3047455	0.4004396	0.04520298	0.03100573	0.2086273	-0.103980128	0.1983442	0.362887692	0.287411985	-0.219779202	0.571316988	0.4377501	0.014577352	-0.07971853	0.420046	0.002378815	0.180061791	0.364506	0.24680918	0.240724027	0.270153312	0.3298402	0.436589103	0.490698492	0.300433812	0.406308655	0.359185102	0.7195187	0.678666817	0.2505999	0.332669369	0.2054026	0.3343964	0.269755348	0.309413689	0.447378607	0.15949574	0.562727137	0.4704635	-0.268992479
ANAPC7	0.369975	0.463924069	0.3600196	0.3563324	0.448098794	0.425411313	0.3521179	0.419393719	0.2888547	0.3442668	0.7181409	0.5646891	0.7648976	0.6560737	0.406499326	0.6771241	0.570265749	1.010559967	0.394925904	0.518285309	0.4646991	0.406672522	0.3588784	0.4191796	0.3174425	0.29678546	0.4285657	0.417982688	0.370383298	0.462646248	0.2713429	0.362988302	0.307041836	0.298583369	0.251550378	0.284891512	-0.02330027	0.317903538	0.6264701	0.651948452	0.5070911	0.4194786	0.305839777	0.147723292	0.34567335	0.271793589	0.492354472	0.5344727	0.376423328
ANG	0.03052417	0.716218724	0.1736151	1.011894	0.51284862	-0.077453918	-0.03520434	-0.355760379	0.4082456	-0.04449583	0.5522866	0.3654864	0.1916398	0.7248868	0.466620765	1.119434	0.614664274	0.103792813	0.000754977	0.705226882	-0.05267941	0.383466402	-0.04002405	-0.1314087	-0.2421402	0.017602668	0.5160182	0.426075961	-0.723929365	0.862338881	-0.1190867	0.10869848	0.061258449	-0.11418002	-0.404836037	-0.377493312	-0.8953097	-0.81248019	0.1513105	0.360142147	0.3270548	-0.2466466	1.014487911	-0.527858758	0.650431912	-0.552986734	0.659841231	0.8608178	0.034546655
ANGEL2	-0.5941383	-0.30680331	0.4670111	-0.4991364	0.313422293	0.292923534	0.4213312	0.315941887	0.3759017	0.1910972	0.2361899	-0.1062111	-0.3553197	0.2701731	-0.141022494	0.7221627	0.453295612	0.318894726	-0.296943697	0.740815088	0.5276361	0.680042931	-0.2686895	0.2862833	-0.7593546	-0.647261892	-0.8088555	0.078137541	0.143549532	0.029997704	-0.3659166	-0.253722379	0.121736838	-0.024054528	-0.110624217	0.162995475	-0.3299783	0.331151157	0.1146117	-0.070602608	0.3136784	0.001662113	-0.292474225	0.117588129	-0.123150546	-0.246017758	0.193384317	-0.4700263	-0.647196657
ANKHD1	0.8419701	0.5440487	0.1778519	0.7303069	0.638608793	1.046839928	0.9442273	0.27002307	0.5807393	1.064763	0.2329235	1.001247	0.6826667	0.8497851	0.870068211	0.7874662	0.199313244	0.571504287	0.971191523	0.620491347	0.2728167	0.900242878	1.164878	0.5702543	1.133284	1.22239748	0.9119612	0.718850519	0.804064595	0.767285127	0.888462	1.024813404	0.903424573	1.099763999	0.783528334	1.247243763	0.9755893	1.204618032	0.6151151	0.498417556	0.3337371	0.8185344	0.054027888	0.566795828	0.640004675	0.440376658	0.632940256	0.4037643	0.802868039
ANKMY2	0.07631982	0.199064949	0.7791135	-0.008111114	0.78647601	0.577775666	0.5784842	0.890999959	0.9630577	0.6452454	0.6247593	0.00674708	0.2457855	0.553845	0.167203944	0.1992186	0.633345108	0.160075215	-0.055199866	1.273860995	0.9984672	0.510857902	0.2589695	0.7889138	0.794281	0.431044031	0.563567	0.567321114	0.841352187	-0.037628583	0.3532619	0.551730448	0.680055675	1.098458429	0.409634677	0.741414939	0.4059075	0.762122624	0.7854526	0.695979094	0.8451722	0.4109639	0.556986351	0.036315085	0.711766287	0.100105062	0.670988483	0.514944	0.064816964
ANKRD10	-0.1102198	0.098254267	0.6622395	-0.1098382	0.729041614	0.723823343	0.7043272	0.729041614	0.6234006	0.6400647	0.5187712	-0.04809579	0.00937528	0.5002972	-0.103360243	0.225604	0.17229954	0.263678747	-0.168070773	0.493567563	0.8107036	1.333621321	0.519059	0.9500242	0.4549934	0.711115047	0.3522866	0.081031816	0.39370741	0.235141629	0.08487348	0.524891048	0.198433039	0.572602743	0.598008018	0.472206666	-0.1341502	0.519751134	0.1621168	0.389365111	0.5213182	0.4783556	-0.36127697	0.395462192	0.205754439	0.375584543	-0.254139922	0.01341443	-0.236600453
ANKRD11	0.1000467	0.290623611	0.7852117	0.2307893	0.958600538	0.640943667	0.6839188	0.769010539	0.8880186	0.8959843	0.8239012	0.1913475	0.355611	0.8781391	0.33392687	0.8237249	1.040977553	0.405243402	0.272125407	0.806614089	0.8563084	1.111010264	0.343228	0.9943073	1.171614	1.025117831	1.11861	0.979411217	0.720753288	0.810789782	0.6254858	0.933540869	0.919678335	0.765103381	0.780435175	0.711238864	0.8853369	0.702107581	0.8459153	0.574740161	0.6519846	0.7651034	0.821736936	0.528363666	0.743406054	0.928962928	0.739489516	0.6480143	0.237608798
ANKRD12	0.1671445	0.142107705	1.121168	0.2488812	1.178465173	1.162543515	1.030157	1.334267042	1.459628	1.111669	1.183657	0.3740811	0.2885389	1.034512	0.490189794	1.36591	1.746714849	0.653061303	0.506039389	1.58124622	1.276259	1.318589046	0.8302058	0.4452964	0.6954197	1.0553681	0.8688783	1.147473069	1.653241283	1.134247498	1.230961	1.16228648	1.050242178	1.412474679	1.151204621	1.190435536	0.7875739	1.209812045	0.9918239	1.34221222	1.105255	1.039129	0.569645298	1.161649199	0.888306535	1.064386217	1.01687915	0.2597989	0.40988378
ANKRD17	0.1874476	0.368780532	0.3886807	0.2274521	0.488688594	0.648482042	0.5665793	0.481365061	0.5318228	0.5241201	0.50849	0.1033788	0.2764152	0.1852231	0.108074004	0.2032133	0.36520511	0.314238809	0.130351883	0.563666628	0.6304766	0.565159656	0.3477133	0.8058463	0.3733195	0.533746352	0.393411	0.527116264	-0.138141788	0.629818266	0.4648815	0.427212025	0.861940709	0.370461962	0.232163982	0.487451643	0.4044563	0.482999032	0.0874785	0.335599755	-0.2732367	0.4040396	0.161253187	0.401028174	0.224039029	0.214737998	0.36885056	0.507965	0.143156025
ANKRD27	1.182175	1.208703058	1.087029	1.225528	1.564960941	1.682846514	1.654899	1.650390569	1.379387	1.458453	0.8007184	0.9364849	1.055467	1.295124	0.92294711	0.6063399	0.814440611	0.98056818	0.981836653	1.314731974	1.509897	1.398142104	1.03484	1.362367	1.451708	1.43414557	1.356507	1.534419572	1.381906897	0.706577186	1.183938	1.516156877	1.545842622	1.469549403	1.195381366	1.533475583	1.449049	1.529697743	1.250034	1.087098561	1.420502	1.217845	1.389570675	0.989777839	1.213721794	1.127593523	1.254010869	1.363174	1.184322229
ANKRD28	-0.2210724	-0.515351312	0.04883224	-0.009089713	0.113834748	-0.008123912	0.4643854	0.461320706	0.271056	-0.02747362	0.3844148	0.5788622	-0.2384179	-0.06523103	-0.18761398	0.5775169	0.675605782	-0.249349374	-0.156904696	0.743666153	0.1890784	0.053824825	-0.2546074	-0.005490226	-0.03979016	-0.092518934	0.009578332	0.271276011	-0.366750681	0.409986104	-0.007113655	0.168651619	0.186841147	0.504113825	0.055246467	0.385005979	0.02496925	0.172439934	-0.5228708	0.450070334	0.1423214	0.1827347	-0.112166937	0.335620207	0.198119324	0.000675871	0.133672069	0.09151541	-0.063190756
ANKRD44	0.2361479	0.375779473	0.3976088	0.3567292	1.206418638	1.138851315	1.503851	1.268446731	1.154091	1.599202	0.3316168	0.4853476	0.2106974	0.196844	0.189547062	0.2636845	0.363084961	0.422962631	0.213327954	0.557335999	0.4956339	1.209585343	0.4829674	0.8555782	0.9234025	0.414778694	0.1620368	0.646583792	0.085556529	0.834928544	1.017954	0.805862776	0.435403382	0.7097481	0.522501357	0.926027203	0.4531995	0.789544693	0.4409667	0.450578522	-0.02656459	0.7769129	0.039091044	0.655267102	0.648088486	1.032226358	0.42370154	0.2009929	0.324251229
ANKRD46	0.04396799	0.711397365	1.108438	-0.1768909	0.57628177	0.578556516	0.6545474	0.933709818	1.179196	0.127733	0.9312685	0.4535948	-0.2550775	0.3721862	0.241483418	0.8697971	0.996430458	0.622585415	0.312090622	1.591241526	1.265408	0.733068376	0.5039418	0.3917293	-0.1298262	0.0892466	-0.1157204	0.416339313	0.889704141	0.535167665	0.5948811	0.318302335	0.296673066	0.206929229	0.503446115	0.148260771	0.215838	0.810039588	0.1010671	0.717707302	1.188838	0.105113	0.205808643	0.77408505	0.979788595	-0.093975799	0.626306932	-0.5266215	0.160733393
ANKRD49	0.7028372	0.953151665	1.630355	0.5429062	1.41694482	1.75057122	1.540903	1.683971082	1.664375	1.455486	1.533097	0.9672255	0.6487067	1.322705	0.991933332	1.865975	2.02404439	1.658101862	0.89207604	1.745403525	1.730109	1.510568254	0.9609294	0.9018004	0.9674256	1.200808577	0.9276133	1.177606843	2.237542709	0.921108908	0.8783712	1.196434379	1.047361658	1.310785401	1.039035108	1.278462736	0.6720022	1.316252835	1.257235	1.086097242	1.30316	0.9695661	0.818549624	1.193166863	1.048125092	0.975303677	0.953352784	0.402065	0.954899423
ANKRD55	0.3267849	0.275777494	0.4447117	0.4517096	0.04898378	-0.60126984	0.5785201	0.78436462	0.4713984	0.6971377	1.168454	0.2362833	1.538359	2.093081	1.018161047	0.9024747	0.604889258	0.426004824	0.536801533	0.782513954	1.157832	0.704777002	2.174843	1.86362	0.2747902	0.404396477	0.6209623	1.17582959	1.307029096	0.539242191	-0.1093479	-0.182471439	0.397118695	0.812685827	-0.206378955	0.903595329	0.7902517	0.741863033	-0.7649902	-0.374708289	0.1616259	0.9340608	-0.531994004	0.363184674	0.312589327	0.10641661	0.195296998	0.2839009	0.439488225
ANKS1A	-0.01896292	-0.172419827	0.2537598	-0.06217835	0.327791532	0.424710915	0.3076594	0.036619309	0.5708479	0.08023323	-0.006454684	-0.08595557	-0.008422552	0.5866475	-0.086728089	0.1256523	0.411035023	0.052428908	-0.034485385	0.488982373	0.1151075	0.510442549	-0.08263524	0.3166924	0.4796059	0.563397734	0.4866704	0.514759289	0.063469023	0.692999605	0.2643994	0.125874865	0.278421299	0.124340687	0.174899195	0.469637203	0.4972648	-0.006724668	0.3606569	0.300247992	0.06444944	0.5490675	0.458809952	0.213172038	0.434434836	0.495607983	0.363303022	0.3266198	0.12441261
ANKZF1	1.059843	1.029611245	1.377392	1.182292	1.28023227	1.19959986	1.454495	1.522440942	1.075707	1.747443	1.541616	1.345358	1.182872	0.7800773	1.22043651	1.370069	1.429170537	1.124526248	1.05727371	1.264246031	1.225776	1.484890599	1.179374	1.332467	1.223407	1.587088959	1.665141	1.679671195	1.965685635	1.615474774	1.379701	1.760996087	1.946811602	1.583754003	1.634286626	1.702628784	1.930955	1.915726775	1.634287	1.474462627	1.403405	1.444089	1.305800867	1.329521029	1.731319514	1.611086511	1.705460929	1.069909	1.05727371
ANP32A	1.554758	1.42397562	1.433129	1.628444	2.786807306	3.041421962	2.811568	2.418311032	2.356109	2.698943	1.097453	1.368015	1.416183	1.35097	1.296805216	1.236571	1.184780972	1.259671268	1.385947446	1.002493817	1.908872	2.507771509	1.769303	2.030707	2.660971	2.315593405	2.132033	2.196037243	1.180832724	2.388024943	2.412933	2.17673133	1.958112829	2.165922254	2.34653201	2.411362386	2.120877	2.220466598	2.115071	2.196037243	1.897865	2.075235	1.939496797	2.34653201	1.905433567	2.693336283	2.148714457	1.784834	1.636552782
ANP32B	2.304311	2.42295833	2.788789	2.467886	2.765804788	2.580472538	2.759078	2.242226879	2.719357	2.077472	2.896264	2.467422	2.51632	2.732389	2.506892475	2.847926	2.766264618	2.838074799	2.252091126	2.955858771	2.782604	2.197894849	2.433977	2.639856	3.048345	2.999070173	2.908882	2.819568527	3.054242398	2.824638814	2.866022	2.837935817	3.125892769	3.070612763	2.908882229	2.919109393	3.17052	3.182066775	2.829134	2.860837531	2.875289	2.989765	3.011115919	2.934484954	2.964398812	2.532476744	2.762365094	2.977278	2.487317188
ANP32E	0.3711727	0.136603012	0.01310439	0.4278878	0.432574954	0.673052964	-0.4531927	0.114856625	0.440935	0.6894722	0.1293939	0.3870269	0.2662596	0.5155501	0.845835466	0.536999	-0.082917604	0.528439155	0.541332678	0.003994758	-0.5152961	0.243718016	0.3434634	0.7910045	0.2271178	0.308393193	0.1423191	0.047844834	0.778376347	0.348246247	0.4854269	0.331224749	0.492801045	0.671647713	0.438720726	0.741723266	0.4812047	0.872285528	0.2668247	0.650610864	0.3574981	0.3691449	-0.2486469	0.58117558	0.334912109	0.257509256	0.158033027	-0.0199294	0.477227695
ANTXR2	-0.3220302	-0.946138842	-0.1342742	-0.180679	0.239378997	-0.16708745	0.07286038	-0.32029005	0.3220837	-0.313248	0.146109	-0.1268504	-0.2141695	-0.1982016	-0.429176497	-0.3985233	-0.117935015	-0.02276378	-0.313739125	0.276854764	0.04634246	-0.257961683	-0.06989245	0.299309	0.1405985	-0.292837924	-0.2868722	0.27066789	-0.945956069	0.046737118	0.04673712	-0.212428261	-0.427014756	-0.391426295	-0.033447396	-0.200316925	-0.1821782	-0.319013886	-0.5047002	0.195600735	-0.4348358	0.09286545	-0.478495028	0.205664697	0.22595139	0.221259153	-0.097891132	0.7250519	0.117116265
ANXA11	0.9364524	1.015089831	1.361557	1.110205	1.638394175	1.373560279	1.699591	1.38893988	1.378364	1.851556	1.554298	1.384484	1.149281	1.109551	0.978891807	0.9331814	1.520038996	1.915145392	1.102410008	1.076719255	1.60149	1.719239254	1.332058	1.802567	1.760271	1.59440322	1.540888	1.435337373	1.030781071	1.716621512	1.466888	1.378143934	1.227076236	1.238108686	1.405013639	1.466888092	1.254843	1.396924122	1.508785	1.52127161	1.319226	1.391728	1.34061666	1.228157413	1.554368058	1.783144924	1.246015397	1.436874	1.186257191
ANXA2	2.002674	1.947334178	2.374831	1.983426	2.192334823	1.63066587	2.041893	1.630128667	1.974197	1.315957	2.402408	1.963932	2.49147	2.342862	1.889601628	2.062171	2.274218401	2.078528298	1.821540634	2.238357279	2.142756	1.341865258	1.651288	2.097065	2.356184	2.11359284	2.484115	2.415259504	1.524143614	2.237946841	1.924357	2.473958163	2.444445595	2.614431393	2.033937801	2.134594975	2.26518	2.15871021	2.145888	2.206897999	2.160827	2.425592	2.71423862	2.154539449	2.336221988	2.026222869	2.064503714	2.917315	1.88477145
ANXA3	1.615283	1.212514194	1.570216	1.613726	2.154921879	2.004122811	2.2113	1.134157266	2.299705	2.877649	1.998467	0.8391057	1.269189	1.082304	1.164623066	0.9464359	1.099472441	1.152815809	1.258208348	1.069200021	1.402098	1.045644955	1.725512	1.143406	1.414363	1.397221828	0.448577	1.203600812	2.01502542	1.525088289	1.743495	1.856162276	-0.123450377	1.529515201	0.954819934	2.080011276	0.9943504	0.736669616	2.036287	1.377973551	0.6443851	1.594411	0.243110537	0.616270861	1.368927171	2.096459746	-0.688027248	1.484455	1.715301983
ANXA4	1.075438	0.887615498	0.8357059	1.032182	1.661395014	1.673305135	1.460242	1.478026135	1.807839	1.053204	0.6640957	0.7274551	0.916114	0.7580802	0.893439468	0.6738745	0.698654821	0.700529737	0.893439468	0.812930098	0.9659309	0.760395167	0.9182597	1.11875	1.105131	1.120304543	0.9659798	0.832421644	0.798061622	0.858819238	0.6679225	0.972446801	0.967679077	1.480872839	0.800980248	0.843129622	0.6253669	1.210570569	1.006601	1.252321515	0.9070009	1.030438	1.249496745	1.270684725	0.8378433	0.954300564	1.338450958	1.082512	1.096199245
ANXA5	2.36225	1.640575285	2.206247	1.612506	1.811327841	0.972659225	1.371872	1.160017959	1.403803	0.5070014	2.193042	2.541253	1.815256	2.147314	1.937031011	1.820928	2.126813064	1.842707782	1.634567148	1.972027116	1.850317	0.745005741	1.008585	1.687682	1.387931	1.057450697	1.532909	1.825228277	0.447191707	1.891023242	1.186495	1.206043981	1.56521549	1.53658347	1.009449738	1.271442499	0.9070808	1.379176759	1.63244	1.989133345	1.622183	1.403997	1.967426905	1.786850678	1.446895863	0.955726907	1.530749544	2.63552	1.561668186
ANXA7	1.6037	1.563731845	1.768296	1.685631	1.852157078	1.820306068	1.769403	1.664454931	1.951811	1.208686	1.93743	1.602778	1.728513	2.100761	1.75495094	1.928574	1.991710309	1.713514067	1.599372735	2.065506453	1.740936	1.252249345	1.496608	1.946845	1.607101	1.781947752	1.769589	1.54732876	1.380713821	1.73010119	1.505496	1.535880796	1.718327301	1.69063222	1.680953452	1.649952039	1.6599	1.751327814	1.547329	1.597688462	1.533407	1.728816	1.401548463	1.769589169	1.699675215	1.635701118	1.538126285	1.995043	1.685023635
AOAH	1.915485	2.126374616	2.297655	1.949959	2.572747427	2.373750842	2.483191	1.949959331	2.365556	2.100231	1.807863	1.968453	1.863764	1.660159	1.702690651	1.662212	2.404383983	1.970287615	1.783558428	2.026727949	1.95967	2.869708664	1.573395	1.843288	2.155593	2.144125029	2.13509	2.019672189	1.527214589	2.185623331	1.902726	2.153467876	2.095721774	1.803996932	1.861233678	2.325110337	2.136156	1.61826543	2.075071	1.959698782	2.12804	1.811913	2.519640274	2.153467876	2.150890311	2.072998028	2.032796233	1.928078	1.961301042
AP1B1	0.2520219	-0.108615305	0.6181918	0.2175942	0.592457662	0.31611372	0.407618	0.495341052	0.479012	0.2891523	0.5245344	0.2226653	0.6345821	0.3348405	0.188811231	0.4040789	0.72868549	0.131012575	0.093471462	0.447996429	0.5610661	-0.044577782	0.1104057	0.5705113	0.3411574	0.576599482	0.8937947	0.641401959	0.203289435	0.427185361	0.239552	0.420269516	0.72002688	0.40224163	0.422210106	0.164964749	0.6790102	0.464876249	0.8052018	0.412869703	0.6007742	0.5079067	1.098100974	0.491393365	0.705370154	0.422980569	0.912961066	0.7733862	0.107583811
AP1G1	0.711472	0.681223779	1.035601	0.7984157	1.160656202	1.13627676	1.156242	1.10754213	1.036827	0.7048613	1.494811	0.874249	1.040778	0.7006117	0.723595003	0.8536353	1.12450156	1.440025067	0.682197569	1.066011664	1.174066	0.64339375	0.7015113	1.153952	0.6789644	0.9634652	0.8693213	0.935639484	0.519906798	0.95706064	0.8062966	0.801696991	0.779948005	0.706408258	0.918898004	1.284984415	0.7468708	0.717059719	0.5756928	0.950955266	0.7058956	0.8456475	0.800386186	0.954821986	0.946292944	1.078371306	0.964958592	1.039889	0.766149825
AP1G2	0.9616975	1.312311079	1.240344	0.9045617	1.086568938	0.71714909	1.281384	1.191273194	1.125275	1.219014	1.142448	0.8013183	0.857755	0.8117553	0.946626082	1.099823	1.107633894	0.707863836	0.74278734	1.16312986	1.208298	1.038771792	0.9458151	1.292255	0.9275437	0.966564569	1.141758	0.893697374	1.106645524	0.808411297	0.754195	1.064522655	1.168506885	0.787310775	0.973060412	0.963815881	1.278057	1.348678765	1.063988	0.950338791	0.9084508	0.8099643	0.852758481	0.895371278	0.952248428	0.798144599	1.027217326	1.309641	0.902182244
AP1M1	0.07044575	-0.09960848	0.4180491	0.09364142	0.715859102	0.701804384	0.5210186	0.367310808	0.5892577	-0.04251198	0.5240534	0.02307277	0.315275	0.7857326	0.037491856	0.1665782	0.309832593	0.124856619	-0.01093439	0.434077092	0.439842	0.049177842	-0.08782493	0.7012038	0.6173559	0.507937577	0.5205304	0.726087326	0.277247979	0.717781281	0.5342457	0.450965257	0.927107897	0.471384946	0.540946575	0.315277666	0.4234776	0.281257289	0.6852935	0.556196898	0.3372276	0.5864154	1.077297487	0.542405831	0.447164673	0.819011593	0.686849934	0.8316629	-0.14567018
AP1S2	0.9609498	1.151250602	1.891789	0.3219969	1.390536357	1.235375717	1.494284	0.795872991	1.489096	0.8692094	1.43502	0.9230772	0.3898956	1.534195	0.985001772	1.774827	1.483802243	1.746171635	0.999512234	1.423414628	1.534639	1.345903922	0.7291496	0.7104232	0.9308827	1.011584722	0.8804972	1.000334323	1.427570848	0.892946391	1.141906	1.559295459	1.149280205	1.239850887	0.829251763	1.388259384	0.7935048	1.091577518	0.7758174	1.189418575	1.615915	1.326267	1.004100929	1.464740524	1.00777707	1.022712851	1.110960042	1.055525	0.90298909
AP2B1	0.9778163	0.404625541	1.149754	0.7328148	1.192726077	0.836459406	1.056431	1.044297137	0.4740093	0.7583071	1.73919	0.6005758	0.6864759	0.244717	0.443039752	0.5395287	1.009734941	0.962301842	0.466575646	1.006053981	1.019629	0.335452561	0.7085181	1.200748	0.6774353	0.402346154	0.7188768	0.624273512	0.065407507	0.708819556	0.9870797	0.560909459	0.957597599	0.625117114	0.812717261	0.867487571	1.26962	1.154149415	1.139922	0.839996763	0.2461091	0.8178522	1.046720648	0.86667273	0.658285699	0.648938998	0.822166852	1.000979	0.602017765
AP2M1	2.476066	1.893583367	1.595359	2.659725	1.547111124	1.464442772	1.408939	1.072679078	1.557601	0.7665618	2.035368	2.494738	1.945062	1.688065	1.972920186	1.406791	1.730338207	1.295420635	1.539362169	1.804696274	1.277057	0.878364765	1.291036	1.483249	1.921248	1.852444538	2.050437	1.705381793	1.295444118	1.968611024	2.000857	1.953319423	2.127654154	1.557578091	1.959428714	1.550524349	2.545423	2.0164176	2.471526	2.143854801	2.010618	2.196665	2.5393695	2.290356933	1.93261586	2.043058357	2.10653604	2.413588	2.567466157
AP2S1	0.9493011	1.700472619	1.432773	0.8878603	1.273821559	1.248511099	1.337987	0.298749984	1.045706	0.5278175	1.378988	0.9819591	0.7315319	1.086123	0.872343256	1.454652	1.141782877	0.691080394	0.691238871	1.226701704	0.7583609	0.457994016	0.5430086	0.4581929	1.496003	1.303011335	1.467629	1.204442085	1.059274091	1.475807944	1.53528	1.475807944	1.54328769	1.342517395	1.336614797	1.192768037	1.514883	1.364269723	1.682658	1.509363807	1.529797	1.645116	1.883016598	1.525390597	1.433127342	1.420871802	1.544709129	1.784886	0.968997672
AP3B1	0.09619291	0.199714549	0.4148363	0.07114553	0.540436296	0.290535806	0.3937059	0.009254917	0.4890098	-0.6237878	0.6728827	0.2016344	0.1130803	0.5722758	0.138144714	0.2300044	0.629813058	0.249906371	0.032091139	0.640182952	0.4484313	-0.37240645	-0.09291179	0.5543333	0.4933449	0.283896703	0.310733	0.085740299	-0.431852223	0.230380533	0.3541512	0.102377059	0.31469388	0.232141621	0.146068158	0.11096781	0.1737929	0.111512024	-0.104756	-0.130366994	-0.5203274	-0.204637	0.173133274	0.44156454	0.418283642	0.501360359	-0.211297779	0.8722852	-0.059563464
AP3D1	0.01318019	1.121402812	0.1680755	-0.01733393	0.221269954	-0.307844901	-0.08046615	-0.059181596	0.3150184	-0.2508561	0.4580285	-0.1201824	0.1034463	0.1543663	-0.05834104	0.02144261	0.332092293	-0.237473718	-0.174470287	0.507365816	0.3496004	-0.377175634	-0.2682634	0.2528195	0.4318897	0.390559488	0.6544836	0.417178211	0.18573027	0.411318736	0.3814681	0.340945263	0.521854474	0.398490432	0.564140027	0.368701432	0.6479044	0.057501763	0.2100697	0.559046342	0.1522757	0.5762179	0.877297624	0.165282601	0.41609204	0.612953447	0.448645762	0.8094305	-0.047814492
AP3M1	0.2886348	0.413100346	0.610996	0.3171081	0.655251018	0.139057984	0.6044346	0.302082486	0.6994942	0.3437838	0.7263247	0.3826623	0.362465	0.5964817	0.248120713	0.4314368	0.737833127	0.798639653	0.132920715	0.888111806	0.6402042	0.165799263	0.114878	0.5719491	-0.1419091	0.307440648	0.08323896	0.367137471	0.196212813	0.265081058	0.3012272	0.040489972	0.430301519	0.275187638	0.30991373	0.053670443	0.05432571	0.211363827	0.4155068	0.377748357	0.5013134	0.2552122	0.714981289	0.389524755	0.530605975	0.224039909	0.897309041	0.7749901	0.198695008
AP3S1	1.399182	1.53707558	1.915584	1.205075	1.862995069	1.878558707	1.924398	1.813347357	1.802068	1.574812	2.064391	1.713808	1.306233	2.410087	1.449842572	2.158945	1.960899824	2.000160581	1.572408606	1.923131921	1.962762	1.890718559	1.397102	1.329028	1.709671	1.41647276	1.369542	1.42238237	1.766255293	1.481661453	1.45562	1.233250935	1.479242756	1.900337007	1.654879681	1.844721488	1.305615	1.392718409	1.622911	1.391566471	1.738418	1.649364	1.678827036	1.424045455	1.484211659	1.619640493	1.164769539	1.328173	1.469486536
APBA2	0.5544234	0.853953884	1.029435	0.629295	0.584138861	0.125282046	0.2001237	0.422630632	0.5142569	0.2637481	1.021772	0.2387149	0.7035924	0.3539093	0.736672326	0.8671614	0.206286618	0.730501014	0.617823775	0.733170507	1.537297	0.710013022	1.059935	1.327539	0.736883	1.293630716	1.109862	1.324311085	1.547794422	1.19930842	0.9989023	0.941385626	1.559077679	1.491787173	1.078351572	0.92328414	1.545688	1.545687543	0.6944987	0.822981037	0.6954034	0.8147122	0.977557278	1.064172507	1.384908705	0.52814044	1.177174801	0.7942732	0.536570635
APBB1IP	0.3537182	0.40323364	0.2502678	0.376142	0.647727968	-0.010868502	0.3671478	-0.02395742	0.8685103	0.1061356	1.102582	0.2755256	0.2566008	0.2339538	0.143379	0.2612013	0.685880711	0.034527965	0.211478301	0.718471708	-0.1808217	0.149409466	-0.04672994	0.3837353	0.6996212	0.517497306	0.09899694	0.479876136	-0.191389799	0.611480919	0.5637585	0.295561749	-0.020073556	0.048817145	0.268490458	0.406311183	0.4279703	-0.070587516	0.5605833	0.327598872	-0.1857546	0.3026138	-0.11800073	0.376336281	0.523749916	0.760004079	-0.137366335	1.246862	0.530803714
APEX1	1.122601	2.078090673	1.938771	1.176686	1.691678797	1.492206323	1.522018	1.64671014	1.585838	1.117751	2.124669	1.598907	1.205267	1.789582	1.944485554	2.099376	1.969741073	1.84615424	1.206207704	2.232163721	2.193518	1.321354813	1.546013	1.785577	1.301596	1.582050074	1.509848	1.58601054	2.233733238	1.489206213	1.393444	1.552698884	1.842327406	1.193997746	1.344078289	1.091542256	1.639358	1.870387063	1.310508	1.499145772	1.641592	1.246814	1.69665543	1.828506328	1.599781093	0.988323314	2.040288113	1.265298	0.95355686
APH1B	0.5690284	0.540412404	0.9215777	0.503972	0.878791229	0.89342661	0.9535885	0.154947728	1.171373	0.4730722	1.049689	0.7843705	0.5640524	1.209225	0.627301636	1.188425	1.002256293	0.660458764	0.818069275	1.029989347	0.6086717	0.973432747	0.3555153	0.4199263	0.405191	0.461571654	0.6506526	0.71171394	0.278749701	0.799633979	0.8129072	0.485666247	0.226565505	0.564725065	0.828385808	0.494742732	0.4125521	0.370689377	0.3985188	0.854104902	0.4615717	0.4986932	0.641810249	0.776115213	0.462075835	0.812226672	0.533677916	0.6691713	0.711976798
APLP2	1.917571	1.974890854	1.662014	1.95239	1.930451702	1.845704094	1.903248	1.968179208	1.70412	2.30628	1.488093	1.859459	2.416194	1.832287	1.854167317	1.499426	1.922713362	1.898298617	1.977407567	1.455298646	1.943809	1.469667412	1.990139	1.835734	2.058154	1.916322474	2.155346	2.010157513	1.437456668	2.073121385	2.007527	1.984166855	1.951378762	1.545713881	1.803017746	1.918896547	1.768239	1.423719097	1.865213	1.933908028	1.552022	1.924862	2.066263002	2.011446032	1.850637192	1.984166855	1.781449253	1.806896	1.962857493
APOA1BP	0.6607769	1.759335944	1.550057	0.6796081	1.146936482	0.915887717	1.23403	1.158290412	1.169796	0.5776301	1.298771	1.373001	0.8913969	1.288606	0.921592578	1.139755	1.11075923	0.924901107	0.76904642	1.440054078	1.369438	1.098271901	1.173476	1.076346	0.568709	0.858746266	1.166887	0.479702402	1.293312425	0.872812808	0.6265649	1.006890735	0.845903305	0.896472451	1.140761697	0.357061854	1.094377	0.939373678	0.4650221	0.676336824	1.199963	0.621721	1.508624712	0.655726874	1.124966822	-0.341608724	1.100053847	0.8880489	0.495714123
APOBEC3C	1.721623	0.557461764	0.7644419	0.3409832	0.730835455	0.621387353	0.6768841	0.381669249	0.5629706	0.002299784	0.4336602	0.7758602	0.5654085	0.1208011	0.452346464	0.2923782	0.185420655	-0.397454018	0.278666444	0.756151548	0.5127432	-0.219672788	0.07532568	-0.02799908	1.594477	1.250719317	1.535026	1.127181717	-0.559600056	1.236996334	1.687434	0.107324064	1.676535351	1.420248693	1.305908065	1.147403574	1.312672	1.297076989	0.905386	0.736049262	0.9201507	1.239586	1.058954871	1.506997532	0.182277111	0.499891521	1.099021984	1.554757	1.0704064
APOBEC3G	0.4117096	1.273973995	0.8044808	0.3319699	0.903009748	0.846306762	0.8908729	0.693946138	0.5724201	0.1246588	0.5117704	0.6111116	0.5729722	0.4917245	0.441424967	0.6544712	0.763060384	0.879279358	0.451939055	0.957321621	0.652194	0.58001694	-0.03833106	0.2696214	0.802807	0.820082759	0.9936197	0.441085528	0.380490812	0.737335562	0.714973	0.506899769	0.717263178	0.461537143	0.892842941	0.883090574	0.4296508	0.200034921	0.5570439	0.286018582	0.685185	0.5124731	1.33029947	0.524958871	0.57210201	0.356100166	0.920149584	1.015278	0.159087775
APOL1	0.6468723	0.097191216	0.417063	0.6112205	0.475092094	0.404474785	0.751405	0.606715147	0.6146135	0.4161074	0.5769873	0.8338905	0.745015	0.4452083	0.322093156	0.05255227	0.789217526	1.33184795	0.524330465	0.430728551	0.4377923	0.795331332	0.3565123	0.6854528	0.6551492	0.451340013	0.8236495	1.080990479	-0.225987896	0.912951075	0.8682363	0.287483371	0.118811964	0.748360153	0.775136238	0.372753519	0.8185203	0.323526013	0.3941961	0.651187177	0.3770685	0.7416376	0.6817624	0.08012522	0.946643165	0.790658193	0.869113782	0.6115835	0.465440744
APOL2	1.605023	1.277717895	1.346227	1.508284	1.456024018	1.675846139	1.562208	1.6367769	1.398179	1.845274	1.37222	1.484779	1.48578	1.306987	1.55477089	1.491096	1.567955488	1.43120776	1.446352691	1.542100716	1.302201	1.818114216	1.579494	1.465647	1.661266	1.64638623	1.723625	1.907050165	1.38305238	1.812824545	1.775471	1.526428813	1.581505477	1.714659449	1.658051286	1.633856168	1.805781	1.522581896	1.651651	1.820752535	1.558271	1.480545	1.515934872	1.389002427	1.759200768	1.844815779	1.66126555	1.20741	1.503545106
APOL3	1.171262	0.819805922	1.328265	0.8713335	1.168901715	0.957989692	1.13723	1.36331382	1.115199	1.165621	1.159012	1.037759	0.7776887	1.00296	0.990582092	1.293584	1.382338847	1.716315911	0.82398451	1.203724437	1.523763	1.321519973	0.7525303	1.367133	0.9335189	1.280668138	1.380045	0.953448852	1.215323863	1.317836199	1.276526	1.267815353	1.19398809	0.985404133	1.494794921	0.994686803	1.218707	1.176196456	1.291595	1.463940623	1.33189	1.239293	1.458752382	1.660872426	1.419497909	1.083869906	1.746127942	0.889358	0.793450548
APOL6	0.6603134	0.371115116	0.5838948	0.2874076	0.405334854	-0.638778824	0.1640882	0.696259085	0.4776023	-0.05478066	0.3572332	0.06391355	0.1604839	0.07584831	0.210393648	0.3593249	0.532709705	1.010873606	0.315095503	0.57618722	0.4457204	0.297462605	0.1690306	-0.1445562	0.2240004	0.276059021	0.5032283	0.392507146	-0.151955979	0.406612863	0.4704546	0.158270506	-0.210205963	0.470140864	0.547836542	0.290768264	1.051617	0.428541384	-0.1733509	-0.054809667	-0.2126454	0.02326059	0.065793517	0.057141608	0.417175205	0.140318828	0.354285629	0.4360634	0.345200364
APP	0.4178031	0.228702263	0.5958505	0.4166186	0.621941704	-0.093442667	-0.3462654	0.395990663	0.5847281	0.1174879	0.8304722	0.1643968	0.7344856	0.5385674	0.597907456	0.2668644	0.696414829	0.313932732	0.293141672	0.685887398	0.7215837	0.041948451	0.4413527	0.5927504	0.5635717	0.129211518	0.6245022	0.984173419	-0.181683682	0.607990002	0.7911703	0.634939583	0.993743252	0.492872927	0.437936932	0.326012148	0.8882087	0.612251927	0.05880293	0.766405341	0.08193334	0.1596971	0.740547238	0.87478704	0.290614071	-0.037661368	0.64926339	0.5759635	0.490228637
APRT	1.590045	2.856778989	3.098571	1.648117	2.171530072	2.026898959	2.113466	2.066587641	1.840029	1.496207	2.806805	2.630666	1.924086	2.619755	2.715902066	2.789292	2.646334897	2.122915714	1.886214691	2.225339242	1.915942	1.998640276	2.588366	2.358377	2.011688	2.048868724	2.107919	2.192550646	2.502363785	2.427893187	1.975226	2.624128477	2.658566791	2.495569315	2.357733815	1.586227162	2.154395	2.652858361	1.712228	2.480894677	2.667767	2.366083	2.504714169	2.419337621	2.547927368	1.692611232	2.83584857	2.018454	1.416903415
AQP3	0.1598325	-0.027575861	0.3749522	0.1356768	0.284296551	0.172439282	-0.1849751	0.34949419	0.3637748	-0.3098956	-0.1502022	0.1882343	0.329348	-0.2952669	0.810450877	-0.3162871	0.285373234	0.045211447	0.288991163	0.315912769	0.4223542	-0.081745789	0.3422276	0.3007694	0.7989416	0.920041421	0.691035	0.811101769	1.078878203	0.788672453	0.8191874	0.870101721	1.052339856	0.699230874	0.982083357	0.438981002	1.403736	1.141699992	0.4715338	0.841355791	0.5276097	0.8814877	0.620264604	0.741957366	0.729907921	0.487935015	0.556578649	-0.2499494	0.162942932
AQP9	2.440448	2.530321994	2.639498	2.611331	2.721568563	2.254379571	2.339837	1.886683231	2.900061	2.500091	2.99058	2.515403	2.391379	2.881914	2.250535872	2.688628	2.816744255	2.920515344	2.759678678	2.665411411	2.004075	3.162737309	2.21538	2.216554	2.411383	2.449650696	2.273508	2.733942904	2.302728807	2.862686886	2.995192	2.553206481	2.1586807	2.432642562	2.444325686	2.670811337	2.486044	2.03133855	2.862687	2.902220061	2.662519	2.754556	1.554576003	2.467008925	2.572301236	2.918788637	2.467008925	2.980669	2.891462964
ARCN1	1.680053	1.891766931	2.120543	1.673461	2.037677914	2.02879071	2.139793	1.452190642	1.969508	1.483476	2.332146	2.146597	1.734653	1.880389	1.72526446	1.93535	2.045082711	2.25551736	1.581212708	2.116354044	2.048228	1.401407838	1.423749	1.866729	1.88389	2.013458538	2.084221	2.104723476	1.75673769	1.977817336	2.001299	2.220974507	2.102664747	2.012597088	2.066960174	2.188649567	2.076592	2.08817231	1.80826	2.295350501	1.404924	2.262825	2.082245699	2.36644065	2.108636954	1.710531927	2.123100645	2.196338	1.673949843
ARF1	0.4100853	0.34901549	0.6101065	0.4078243	0.784261432	0.911108485	0.6933726	0.102735868	0.6629018	0.2136542	0.7110186	0.250843	0.324058	0.3514151	0.280842816	0.5219718	0.565572212	0.239812885	0.323606363	0.689164702	0.5186741	0.248342544	0.4003856	0.6630164	0.2322343	0.015983698	0.2579764	0.285085976	0.427971507	0.582113695	0.5111876	0.632943103	0.281737768	0.293353497	0.427033891	0.400852169	0.2495327	0.195899436	0.5638128	0.304701115	0.8403704	0.4940889	0.317325493	0.328857767	0.65343774	0.499591375	0.62431807	0.7219561	0.438755357
ARF3	0.8496089	0.61074419	0.9982177	0.9054934	1.423935425	1.351881238	1.347017	0.568483434	1.063038	0.5033268	1.216467	0.9019531	0.9471226	0.7462182	0.622354298	0.5403283	0.851360343	0.684357462	0.638485377	0.721842472	1.034428	0.479162509	0.6633021	1.309467	0.663423	0.678828003	0.5676693	0.931466615	-0.268604438	1.20341616	0.9646086	0.739652354	0.571372487	0.446739839	0.8212721	0.567001662	0.5868375	0.410940937	0.8319236	1.302125885	0.7315951	0.916629	0.953316309	0.797875449	0.913284452	1.149024725	0.849157781	1.405703	0.720084255
ARF4	1.58109	1.66123538	1.899413	1.453736	1.840022851	1.765466127	1.704501	1.535686114	1.843302	1.240104	2.058093	1.79738	1.599682	2.083833	1.694779307	1.854714	1.964288939	1.73374906	1.60970216	2.095304698	1.884782	1.255565159	1.440934	1.410085	1.91564	2.030243642	1.535558	1.698468142	1.685121731	1.816933436	1.670163	1.715758329	1.792641424	2.120294378	1.751117144	1.829224965	1.821843	1.565790112	1.692865	1.626257996	2.000031	1.948946	1.44914051	1.749575635	1.782966961	1.921776663	1.212277926	1.487316	1.571593248
ARF5	1.238413	2.144362728	1.756286	1.233674	1.619545137	1.609564072	1.774289	1.274279661	1.475262	1.137941	2.025792	1.98104	1.161899	2.120275	1.680118152	2.24897	2.1646834	1.646519105	1.415080774	1.650549079	1.655484	1.73858251	1.17963	1.665498	2.071029	1.798887272	2.01818	2.110375813	1.511865423	1.816444828	1.381953	1.034195274	1.4003624	1.78602776	2.068171333	1.444648252	1.80793	1.216280546	1.747951	1.502067557	2.070262	1.758036	1.920891853	1.525260615	1.739944161	2.040037241	2.057584987	1.656938	1.069079346
ARF6	1.18591	1.114398548	0.8733416	1.173014	1.639967788	1.698961534	1.622737	1.595197488	1.466191	1.667818	1.043071	1.135055	1.112813	0.8884495	1.10411677	1.152064	0.981335051	1.097766806	1.103332001	1.151513653	0.8522515	1.059037815	1.059097	1.131709	1.769072	1.591826558	1.684305	1.377175974	0.697960818	1.336922212	1.20695	1.300750651	1.469250176	1.632850196	1.467130718	1.478548199	1.389345	1.39348704	0.7560426	1.149303557	1.197611	1.430006	1.541473073	1.646640392	1.247689207	1.099062396	1.208001722	1.137025	1.230399485
ARFGAP3	1.573498	1.407947291	1.31769	1.580037	1.759272207	1.777966098	1.979559	1.695876964	1.663848	1.961195	0.8945989	1.231759	1.442732	1.771078	1.651974817	1.113207	1.150196061	1.280179727	1.526790064	0.921222173	0.9596874	1.428152012	1.407609	1.21507	1.623946	1.591481146	1.589124	1.366063987	1.366558508	2.006245448	1.77214	1.404388593	1.968398762	1.417082201	1.56837875	1.961701106	1.432236	1.546558468	1.519113	1.807527253	1.580994	1.753388	1.500188879	1.589782171	1.430325741	1.809397114	1.395411554	1.497965	1.511089748
ARFGEF1	0.3467463	0.030987473	0.4378499	0.3123412	1.206720935	1.190064548	1.064252	1.175340098	1.152327	1.006592	0.09119874	0.04579739	0.1679158	-0.00173211	0.054135968	-0.1286076	-0.05862071	-0.032897557	-0.027414238	-0.005627169	0.7532787	0.647341038	0.391433	0.8907208	0.6367287	0.836749914	0.3393678	0.745049834	0.318050639	0.679278096	0.61568	0.326922172	0.470560278	0.586174684	0.208289129	1.091644821	0.3834562	0.368403788	0.6659552	0.57234262	-0.1054688	0.6705112	0.619449177	0.877783373	0.4624425	0.745949569	-0.307071527	0.3771757	0.361197585
ARFIP1	0.2226207	0.080988346	0.4092469	-4.39E-05	0.438604495	0.578943772	0.4094029	0.047287588	0.5559367	0.01657627	0.3340016	0.2442858	-0.002222121	0.3169018	-0.059935874	-0.0934081	0.449032463	0.444593512	0.194981398	0.561900994	0.3931878	0.863478766	-0.08900121	-0.3113104	0.6602951	0.663786802	0.324486	0.720821069	-0.020394165	0.764084198	0.6607488	0.645322313	0.00332392	-0.273059047	0.580693729	0.547927332	-0.003811236	-0.029081385	0.2239978	-0.003526133	0.22614	0.1949095	0.362824254	0.283585223	0.075657653	0.663420243	-0.224136512	-0.1556976	0.243671148
ARFIP2	0.1276657	0.098745312	-0.1024164	0.4078898	0.053267946	0.303265704	0.2001387	0.098603734	0.2875395	0.3104486	-0.4870631	0.1559701	0.0883007	-0.1467722	0.068405791	-0.4133079	-0.191891902	0.007273065	0.214808803	0.261967868	-0.3089043	0.005448969	0.3876129	0.09492862	-0.4876355	-0.310083849	-0.2130395	0.15517078	0.398085863	0.134582638	-0.1755344	0.134009893	0.101738566	-0.213410654	0.040123651	-0.233559972	0.2190608	0.01118889	0.3992566	0.279228043	0.4994074	-0.000610844	0.114340892	-0.097870324	0.12486145	0.138067646	0.275696784	-0.2117245	0.350810656
ARG2	0.9830947	0.61434024	0.05011449	0.954114	-0.072500829	0.444059785	-0.4737941	0.607687342	0.3530886	0.5766968	0.6261557	0.995954	0.6638905	0.5298861	1.164056799	0.2311403	0.678537097	1.134835231	1.058110258	0.607753676	0.4209149	0.947027894	0.8208494	0.6477063	0.239827	0.304933231	0.05008621	0.558684083	0.382686892	0.341131461	0.7842975	0.757307688	0.705263234	0.7345254	0.719296674	0.419936878	0.9487006	0.479160294	1.245992	0.627195844	0.7424118	0.9026502	0.975549874	0.570635461	0.522318687	0.564682186	0.55067977	0.8151697	0.629782297
ARHGAP12	-0.2830171	-0.186503571	-0.4786458	-0.2786217	0.595746902	0.869505375	0.7000218	0.735505989	0.6354008	0.7015112	-0.7807825	-0.4824688	-0.2575452	-0.6725334	-0.224419946	-0.6605133	-0.719505035	-0.646927157	-0.220415829	-0.415916435	-0.09090089	-0.245625378	0.2849321	-0.07605398	0.1255349	0.368815567	-0.1179102	-0.045720678	0.751932686	-0.363973585	0.2360414	-0.292061968	-0.330261064	0.183233593	-0.005650557	0.627094335	-0.2568769	0.503987298	0.0397815	0.07253833	0.3993016	0.1612347	-0.507180144	0.293387574	0.041708777	0.072399737	0.044276653	-0.313098	-0.1318666
ARHGAP17	0.6459669	0.412717087	1.09006	0.6042537	0.955478745	0.55803286	0.9021194	0.95349798	0.9354511	0.5575997	1.046017	0.6560704	0.7895328	0.9794069	0.641619124	1.023401	1.009555756	1.227280159	0.5504372	0.951615412	1.208418	0.547726009	0.6684654	1.162539	0.8220227	0.858124616	1.044933	1.008495316	0.439323202	0.717940392	0.5721193	0.794931699	1.113019318	0.781017924	0.681716491	0.888675735	1.092305	1.016682621	0.7045666	0.722383637	0.7134654	0.8867659	1.219750722	0.954594159	0.988106336	0.745050873	1.141045658	0.9916224	0.458385181
ARHGAP18	0.09249616	-0.12359021	-0.02929751	0.1756097	0.545992656	0.581172596	0.5746956	0.357413491	0.4126364	0.3426735	-0.3677646	-0.1473681	0.01228965	-0.2053017	-0.065268735	-0.332876	-0.344200202	0.011426405	0.068381523	-0.478214076	-0.3599429	-0.243638489	-0.1231669	-0.1320979	0.2384172	0.073849152	0.2431275	0.400918738	-0.750520912	0.076773821	0.04713119	0.106179144	0.391822085	0.245245347	0.432018952	0.225018882	0.4876596	0.387252069	-0.1534617	0.334683173	0.1390472	0.6544446	0.527463025	0.129440607	-0.258285791	0.145575432	0.115195617	-0.1656926	0.105069852
ARHGAP25	0.7391211	0.77017359	0.940757	0.7620253	0.996863243	1.168899678	1.003427	0.867264333	0.9253274	0.7875368	0.6768018	0.8257904	0.7866679	0.5243485	0.641959162	0.8575381	0.682399627	0.851620452	0.791050892	0.90696943	0.7633652	1.14055127	0.6638984	0.9728484	1.23003	1.319002365	1.031918	0.922639349	0.692725357	1.085562618	1.144527	1.27171326	0.776621177	0.955656856	1.020252703	0.996082898	0.9318681	0.94616187	0.6798401	0.923820668	0.8226788	1.08858	1.096666665	0.571028144	0.509350039	1.230627452	0.663381488	1.072927	0.913252542
ARHGAP26	0.2441997	0.067076456	0.3820504	0.3065336	0.580927775	0.495928034	0.6165335	0.277682775	-0.2531288	0.9196402	0.008517144	0.133592	0.2524926	-0.365389	0.044895601	-0.1547021	0.478689924	0.715610198	0.280059117	0.2368596	-0.3040717	0.513397383	0.0589471	0.3663892	0.3718847	0.360192368	0.3003123	0.335433862	-0.536530643	0.448965466	0.3930108	-0.10580522	-0.268047623	0.019454212	0.133127841	0.258302419	0.828952	-0.618502649	0.1162958	0.219077874	-0.1363731	-0.1066921	0.046589238	0.033713545	0.114512769	0.548410168	-0.160750728	0.4368376	0.263309395
ARHGAP30	1.301701	1.64500124	1.729709	1.228038	1.554212482	1.523818529	1.649494	1.143025507	1.398202	1.255646	1.738095	2.108703	1.319008	1.690839	1.204012833	1.725791	1.661379813	1.761861383	1.333740588	1.543023455	1.520606	1.488806211	1.017035	1.441368	1.801009	1.744974949	1.515126	1.307961962	1.273350504	1.639913364	1.708565	1.72968116	1.617469768	1.589376624	1.651070307	1.843635145	1.515126	1.592191413	1.619979	1.648518772	1.581212	1.572964	1.553417004	1.392941082	1.440277996	1.755011605	1.374915104	1.498024	1.261801407
ARHGAP4	0.4230678	0.551712245	1.277692	0.5889083	0.673004701	0.904407863	0.9147236	1.050806121	1.214505	0.799131	0.9565552	0.4799031	0.5729213	1.0005	0.569341568	0.4827442	0.862584585	0.344535206	0.385840772	1.198836088	1.080045	1.123570808	0.3944517	1.141132	0.4245658	0.489637616	0.3732358	0.346955901	0.993006573	0.046138932	0.28587	0.481407572	0.384949987	0.630678389	0.540496916	0.554235256	0.5674309	0.424565771	0.7042676	0.496968455	0.9344772	0.6697133	0.385152018	0.151420863	0.279625056	0.950233255	0.734885501	0.9504942	0.068251622
ARHGAP9	1.973453	2.167495018	2.546564	2.112834	2.559927878	2.668962215	2.167495	2.140769989	2.595135	2.832618	2.333147	2.100911	2.058437	2.099214	2.024225232	2.294424	2.593484582	2.398699093	2.188156183	2.565225699	2.311303	2.577900129	2.138968	2.289607	2.408588	2.534598198	2.277117	2.44731378	2.398326316	2.531097044	2.45822	2.177841711	2.086725635	1.949918457	2.36870209	2.631975429	2.320543	2.092296274	2.57713	2.492463813	2.683468	2.433577	2.227841025	2.215010563	2.408587996	2.951381159	2.443721817	2.470369	2.413193954
ARHGDIA	0.5085377	1.308901926	0.6931007	0.4302674	0.879087616	0.756300898	0.7819434	0.456479306	1.160391	0.006752739	0.7831095	0.4769576	0.6317395	0.6256952	0.33296037	0.3216217	0.625003501	-0.172170374	0.196762959	1.184013119	0.5867416	0.068395165	0.3323157	0.9703062	0.6541865	0.468199521	1.025176	0.835263514	0.2857743	0.817981427	0.6608175	0.476033324	0.893421489	0.830424602	0.702209485	0.352758416	0.7478024	0.766957182	0.9534681	0.825035896	0.7034505	0.7659055	1.409651872	0.474605016	0.922711255	0.724757388	1.20365707	1.373236	0.424431463
ARHGDIB	1.907021	2.006201187	2.253325	2.089053	2.161605686	2.252195203	2.180775	1.919201166	1.967505	1.880669	2.164261	2.319332	2.140841	2.447183	2.032049963	2.338226	2.1917403	2.522526553	2.177858001	2.172135776	1.979126	2.046546649	1.991404	2.002344	1.942151	2.271204723	2.142774	2.244954341	2.050280493	2.496594433	2.20386	2.515202295	2.290190117	2.320416777	2.290190117	2.013980169	2.102345	2.444950029	2.23715	2.369607654	2.243699	2.309138	1.921927781	2.320416777	2.276209391	2.099695624	2.293287209	2.583879	2.115018312
ARHGEF18	2.009376	1.916430639	2.681784	2.210557	2.64599493	2.404498118	2.527298	2.534956266	2.570821	2.054713	2.707044	2.10034	2.251672	2.695337	2.257725985	2.4889	2.468485378	2.151331267	2.001600364	2.628336726	2.612883	2.233576458	2.373241	2.947188	2.704784	2.759618667	2.840506	2.737011119	2.722114751	2.566529527	2.544823	2.722114751	2.779922432	2.653371698	2.41367647	2.676285762	2.748285	2.826200136	2.341244	2.784392524	2.529513	2.5889	2.476143449	2.779922432	2.717916992	2.338162488	2.730041983	2.59631	2.040367003
ARHGEF2	0.473753	0.583770831	0.7568281	0.651641	0.773114402	0.299854473	0.7195212	0.308606233	0.8072578	0.4002228	0.9266253	0.5950962	0.5569275	0.5941132	0.419303702	0.7153378	0.820802503	0.277036479	0.452671815	0.904813809	0.3515346	0.400464749	0.3192652	0.7336204	0.835362	0.937554171	0.7712332	0.692844021	0.484356725	1.065208175	1.197897	0.851060507	0.886487458	0.673605289	0.679835539	0.764019899	0.9722914	0.625459884	0.7918493	0.899787522	0.7613718	0.9035731	0.606815639	0.82029806	0.768713639	1.044217301	0.666911569	1.314078	0.666052101
ARHGEF3	1.716266	2.035006339	2.357562	1.559624	2.277798723	2.252886757	2.269191	2.322628082	2.413953	1.423764	2.32645	1.831806	1.764159	1.987537	1.857526607	2.060782	2.378305418	1.68680992	1.529551185	2.889865045	2.262224	1.93421321	1.612884	2.146277	2.152664	2.305365975	2.119371	2.108538775	2.496903088	1.971498277	1.977673	2.423738085	2.40761357	2.647857415	2.152663709	2.309406437	2.103718	2.40321853	1.867471	2.277208987	2.079506	2.243859	2.346411503	2.303326248	2.075282311	1.550359305	2.558970491	2.266211	1.598548835
ARHGEF6	1.905913	1.801151162	2.66082	1.914692	2.292422559	2.09806797	2.29162	2.155215889	2.193636	1.715526	2.534962	2.13337	2.070654	2.554222	1.957082688	2.428841	2.503635464	2.805077143	1.900055333	2.605374031	2.37135	2.19477564	1.890882	2.294737	2.091929	1.89674246	2.168404	2.320216161	2.182855079	1.813277109	1.831655	1.911134063	1.949630297	1.971147146	2.154154714	1.822496269	2.310741	2.567519989	1.972004	2.253923237	1.802729	1.817729	2.304116374	1.932006409	2.432686696	2.085326615	2.441035145	2.482333	1.824319425
ARID2	-0.02962283	-0.34698933	0.1928859	-0.03578615	0.502773729	0.469023836	0.3027221	0.263159122	0.4010844	0.3117784	0.1268556	-0.2348545	0.07441162	0.01105768	-0.35805709	-0.360586	-0.01168593	0.040757395	-0.224596095	0.248310856	0.4471544	0.320095758	0.2619036	0.3701074	0.3868576	0.142562888	0.3461235	-0.048486505	-0.3270721	0.37135727	0.3624975	-0.007400723	0.158548897	0.098542265	0.231982854	0.220161122	0.21967	0.778187476	0.1239096	-0.047268846	-0.2913589	0.3537539	0.119167158	0.49027991	0.176104058	0.243906276	0.224417308	-0.05812487	-0.038617013
ARID3A	-0.3172304	-0.554079011	-0.2228887	-0.3136996	-0.068391876	-0.145274033	-0.1237123	-0.75782842	-0.07822851	-0.2479584	0.1507046	-0.1034263	-0.3495728	-0.02379744	-0.435462981	0.05425317	0.170311702	-0.101559747	-0.161933847	0.08460913	-0.6130767	-0.138557797	-0.6489253	-0.400698	0.0938589	-0.2590843	-0.3452074	-0.269760108	-0.942260777	0.034537182	0.1331543	-0.384373499	-0.603810665	-0.797733383	-0.392615346	-0.328092117	-0.5606916	-0.726599898	0.03273198	-0.199223087	-0.2149899	-0.03092808	-0.186310688	-0.056682852	-0.149890164	0.554550811	-0.399521488	0.1002302	-0.027092399
ARID4A	0.486782	0.497543214	1.141504	0.5014611	1.116684541	1.071797557	0.783529	1.109183593	1.15352	0.7907286	1.158651	0.3120734	0.3201223	0.6688955	0.30932789	0.1574643	0.845275698	0.357603494	0.549400152	0.971295288	1.21562	1.132122608	0.5648575	0.9900667	0.7298636	0.666570437	0.463187	0.646031424	0.548404106	0.771983192	0.9570896	0.313192443	0.494704689	0.954456183	0.531292247	1.125282737	-0.06102564	0.613881343	0.6678465	0.602541652	0.3856234	0.6875181	0.09656897	0.865873514	0.329794919	0.769649736	0.34842708	0.681125	0.702733533
ARID4B	-0.141082	-0.255042758	0.2547047	-0.06615146	0.220323072	0.069290365	0.1607859	0.29117728	0.1393039	0.3720847	0.3834358	-0.1356494	-0.0911245	-0.005525981	-0.213861099	-0.3179061	0.278708671	-0.33164081	-0.156701079	0.038564716	0.2240286	-0.058399553	-0.09248691	0.3492064	0.2692797	0.354712623	0.5269672	0.465508173	-0.343484519	0.558769817	0.5111884	0.223840237	0.006567984	-0.303838295	-0.180145663	0.127517659	0.4502291	0.306658829	-0.01880911	-0.163695566	-0.5752009	0.1137577	-0.223446318	-0.032376914	-0.100817638	0.008994123	0.059797218	0.1611333	-0.012434982
ARID5A	1.079843	1.301874696	0.5366921	1.03348	0.873672724	0.579025415	0.6010897	0.488531974	0.4174611	1.126691	0.9416589	0.9508554	1.017722	0.8742649	0.970715159	0.5013047	1.036354861	0.551459448	1.006379523	0.680632567	0.7322448	0.841580278	0.6088447	0.9011767	0.8445279	0.636127285	0.9757237	0.861966602	0.777857047	0.619182402	0.4323225	0.375163218	0.340832936	0.676501282	0.7490996	0.895209184	0.7302673	0.329979068	0.7869442	0.492797811	0.8084815	0.7462212	0.658547751	0.082014501	0.834346308	1.004181584	0.766468271	1.255524	1.630556733
ARIH2	0.1563577	0.491037201	0.6753123	0.1828857	0.457419104	0.473599549	0.559987	0.510734346	0.5315765	0.2659355	0.6090095	0.7496075	0.2589901	0.6082116	0.500054396	0.7966433	0.985155832	0.6493887	0.287316384	0.769355505	0.6116232	0.785063734	0.1504654	0.6556486	0.1459712	0.157248663	0.1289776	0.275928059	0.237332981	0.35701055	0.0519923	0.046955278	0.275315194	0.091386346	0.587013138	-0.016974158	0.3963939	0.342659072	0.5242752	0.290455079	0.4408658	0.2199702	0.860914704	0.401203341	0.25456453	0.200603544	0.66145623	0.3583067	0.132335169
ARL15	0.08393234	-0.048140895	0.0423642	0.1446886	0.047579744	0.244447169	0.3343129	0.003189207	0.2085704	0.5411917	-0.5024212	-0.2052902	0.009788318	-0.1919284	-0.05071317	-0.2697594	-0.334869635	-0.016543985	-0.100143962	-0.414171726	-0.1194689	0.104239619	0.05850008	-0.2052902	0.02420744	-0.110893339	-0.2157106	-0.243004455	-0.48313587	-0.13052744	-0.08263554	-0.317920207	-0.439398599	-0.009469294	-0.343382954	0.179651299	-0.602968	-0.391463037	-0.2215215	-0.336954548	0.07096977	0.06574241	-0.203109675	0.155834535	-0.284948791	-0.074433377	-0.263996613	0.1500168	0.107144017
ARL2	0.09575465	0.405185393	1.090351	0.1369344	0.586351953	0.336075947	0.6951485	0.489278579	0.5649847	0.160277	0.9234236	0.4781373	0.4655587	0.6866018	0.315425661	1.068209	0.720135468	1.722787037	0.280148354	0.587477231	0.5801286	0.662231258	0.568915	0.7963992	0.6785285	0.581574369	0.9914982	0.470938765	0.946064853	0.717954104	0.3581388	0.997852513	0.82477934	0.443817772	0.728059248	0.286854667	0.6157513	0.993921908	0.6148487	0.78187637	1.084496	0.4620551	1.184778978	0.677889133	1.184778978	0.379643386	1.165713041	0.3056356	-0.570937941
ARL2BP	-0.4169097	0.044484739	0.5707357	-0.3968618	0.426459428	0.26526559	0.2199986	0.26526559	0.5502305	-0.3527018	0.6403442	0.04252647	-0.2396773	0.5552926	0.139918991	0.3027121	0.505327478	0.418270858	-0.219593414	1.020812502	0.5701678	0.073234428	-0.05472953	0.2973426	-0.3467015	-0.377164932	-0.4336409	-0.158892351	0.229405143	0.135395062	0.1833984	-0.174468261	0.0178297	-0.208316274	-0.091281107	-0.391674242	-0.8039688	0.335288029	-0.02683286	0.220099048	0.1389717	0.03297141	0.013786019	0.151832591	-0.102900069	-0.058124964	-0.744030355	-0.07023832	-0.457093108
ARL4A	0.5067167	0.319202597	0.169282	0.3152298	0.194678256	0.431183119	0.7925248	0.67453785	0.4384731	0.6104678	-0.8454962	-0.0886065	0.2507812	0.2912301	0.044365566	-0.05016051	-0.163660793	0.078170291	0.524776427	-0.437064642	0.000947669	-0.585341837	-0.1006168	-0.08109599	-0.2794528	-0.245849576	0.1366128	0.080678843	-0.399854344	0.053557462	0.4635574	-0.178352377	0.118732166	-0.172328426	0.054163646	0.177853688	0.4998448	0.453070726	0.8993595	-0.120143503	0.08869502	0.2792946	0.484788697	0.280889795	0.187177056	0.012139293	-0.59758211	0.1735672	0.274907565
ARL4C	0.5153463	1.000056604	0.8078172	0.6470982	1.186931519	1.259029174	1.422976	1.414126087	1.255499	1.237985	0.8763938	0.5013673	0.6004109	0.6173921	0.603551453	0.6795322	0.875996706	0.510546866	0.572497282	0.943018008	1.135144	0.959060431	0.7982537	0.8349452	0.8572045	1.065998018	0.9440589	0.853662511	1.132495693	0.857746343	0.9383666	0.866885323	1.148165003	1.003233709	1.425735721	0.489975397	0.9205283	1.207906806	0.7806089	0.98499963	1.027979	0.8267123	1.529625208	0.825778327	1.099675335	0.484835706	1.108292854	0.370085	0.551705007
ARL6IP1	1.80792	1.570900549	1.435607	1.799371	3.172413026	3.138732606	3.120309	3.009357146	3.120309	2.750342	1.348325	1.557151	1.703974	1.560686	1.636345173	1.464925	1.432613615	1.594531824	1.5988156	1.385334694	1.919447	2.191165173	2.131287	2.106457	2.068655	2.179826965	1.882803	1.50939423	1.974281866	1.641954693	2.007057	1.733176637	2.217970096	1.880309423	2.097723367	1.803229674	1.928776	2.140810321	1.911083	2.076359989	1.911083	1.603951	2.387440363	2.086811617	1.637801078	1.453688439	1.658280534	1.661845	1.806804037
ARL6IP4	0.9551355	1.274582539	1.349697	0.8078339	1.609872458	1.917621527	1.908027	1.736636223	1.400699	1.865597	1.357958	0.7565297	0.6619885	0.9531885	0.944809788	1.418447	1.363915712	0.646170057	1.140002651	1.301366967	1.585855	1.232041246	1.4123	1.424049	1.786643	1.840213143	1.938413	1.771493134	2.26658643	1.701156072	1.581904	1.877120537	1.820159645	1.818984192	1.972412769	1.451493267	1.76089	1.676618722	1.752758	1.674693641	2.160945	1.787489	2.076458509	1.688982669	1.779900238	1.638781452	2.244133397	0.4856841	0.877157131
ARL6IP5	1.928915	2.102792007	2.614951	2.001716	2.697217795	2.705379017	2.677487	2.41326079	2.656878	2.217975	2.524219	2.02204	2.088972	2.520949	2.053684883	2.435989	2.494102788	2.538343395	2.075353165	2.657053553	2.627358	2.592696983	2.313443	2.456378	2.620324	2.600564876	2.612725	2.586262238	2.959215244	2.360806559	2.345018	2.709802306	2.403124369	2.783953991	2.335400622	2.328760458	2.366508	2.480453925	2.313641	2.304177412	2.375715	2.452613	2.223478489	2.307047382	2.420443353	2.085975541	2.322967847	2.045426	1.988396087
ARL8A	0.5779054	0.504573957	0.0365817	0.7557154	0.678813341	0.834312654	0.6357994	0.830636015	0.7032422	1.005613	0.3471895	0.7867289	0.7490003	0.5765658	0.748492822	0.6683102	0.771647938	0.918760765	0.765708759	0.592786853	0.1397625	0.134125275	0.4978759	0.3406797	0.9951053	0.85899401	0.7577476	0.725387106	0.393328248	0.952833294	0.80301	0.736776067	0.670680629	0.429692142	0.918590469	0.886364741	0.7115685	0.468377037	0.8704345	0.649773702	0.6611666	0.7640376	0.890058029	0.545098175	0.784816982	1.109389666	0.870987106	1.100098	0.640805112
ARL8B	1.127858	1.063881846	1.694234	1.0432	1.918992115	1.889039187	1.768113	1.667462876	1.878935	1.386707	1.541739	1.097914	1.048263	1.41324	1.041016891	1.135519	1.135519109	0.965113069	0.956322037	1.589293051	1.701168	1.751103283	1.276086	1.473492	1.063306	1.226822323	1.029017	1.155766941	1.605425587	1.154589554	1.20071	1.403954347	1.411358095	1.443221673	1.234222301	1.479156169	1.007138	0.937492007	1.20974	1.520679407	1.642713	1.481536	1.238847592	1.509263046	1.30058522	1.299276148	1.177600339	1.479825	1.151227669
ARMC1	0.1772356	0.500654163	0.7994037	0.1987723	1.228848244	1.151914489	1.320924	1.229735654	1.210008	1.131204	0.5809079	0.2377312	0.1622648	0.09665182	0.117123698	0.1911562	0.391866935	0.244213104	0.040630466	0.671669281	1.107497	0.726381424	0.9623162	1.006805	0.6932107	0.687875007	0.3441832	0.639369969	1.212296443	0.896917978	0.8086802	1.061683114	0.827835582	1.09033624	1.098809035	0.840259952	0.3711007	0.865650909	0.3546691	0.66219379	0.5310452	0.6608398	0.198098982	0.787751495	0.503929469	0.337331742	0.478303403	0.1030889	0.04783042
ARMC10	0.03302913	0.342036298	0.5883399	-0.1461099	0.450599031	0.470280427	0.5078507	0.305652371	0.4902755	0.06118033	0.6562159	0.2253708	-0.02527388	0.5377946	0.428345137	0.6981835	0.539604639	0.828143726	0.185661662	0.831572176	0.5250766	0.417124481	0.1179886	0.1250473	0.09605225	0.229686916	0.2480719	0.001673975	0.755780183	0.157949558	0.0485873	0.158844067	0.380947884	0.513211817	-0.166480674	0.357541813	0.1264422	0.157949558	0.02991297	0.403834986	0.663621	0.2794706	-0.038318944	0.273414002	0.183360762	-0.050934558	0.58721001	0.1444347	-0.01577452
ARMC7	0.01155825	0.125196831	0.513216	0.07048451	0.245853077	-0.282029455	0.1227277	-0.115710945	0.1775587	-0.4167922	0.4815582	-0.04288867	0.04296519	0.5305376	0.082863999	0.4942668	0.566027792	0.441620488	0.092816524	0.471486062	0.3125757	-0.158017738	-0.1386036	-0.02214637	0.05933668	-0.036937061	0.07416004	0.048745376	-0.251484108	0.020862046	-0.0782614	0.065140914	0.015974534	-0.168484649	0.062409931	-0.189150952	0.4642705	-0.160177197	0.000298637	0.067611101	0.1759408	-0.05622173	0.301766825	-0.142169038	0.245026165	0.571994976	0.284923602	0.1320955	0.011248182
ARMCX3	0.616123	0.454259863	0.9342128	0.756261	0.802710817	1.018623557	0.7948773	0.572648114	1.026225	0.3239446	0.9368549	0.5617337	0.8800408	0.5101208	0.648329592	1.118517	0.881416795	0.929921012	0.476256416	0.905241281	0.9318786	1.224055562	1.340346	0.7087582	0.7368202	0.905795626	0.8279281	0.842498051	0.860257576	0.86859788	0.830404	0.946674278	1.041448797	0.894357002	0.885165086	0.924362874	0.55647	0.891356562	0.4652344	0.996941473	0.6617716	0.9790285	0.785600486	1.049733851	0.720453707	0.349563843	0.949418819	0.1862016	0.629924735
ARNTL	0.5101157	0.585059056	0.884283	0.4717682	0.798195425	0.689814554	0.76802	0.762062287	0.8418858	0.3433455	0.9303983	0.9950531	0.4194899	1.037451	0.621075661	1.040782	1.051372108	0.975008741	0.659046625	0.930332021	0.8834094	0.76983956	0.4753489	0.3446276	1.053215	0.654804288	0.8113414	0.93786505	0.744389792	1.026633807	1.059894	1.038731316	0.596307192	0.496820545	0.654804288	0.996208536	0.5390856	0.950358727	0.8043719	0.824636811	0.9066198	0.7352885	0.453991899	0.850157972	0.617399027	1.113428568	0.243807947	0.532475	0.576567727
ARPC1A	1.107846	1.418810977	1.536111	1.067585	1.383989687	1.18066153	1.360626	1.012732947	1.495922	1.185352	1.417185	1.192687	0.9871377	1.596704	1.124027315	1.741186	1.798461755	1.709740112	1.280821551	1.653112687	1.361718	1.661769478	1.064095	1.473561	1.500354	1.481151041	1.463271	1.444867316	0.882120389	1.243028239	0.9813371	1.3088729	1.227465462	1.48065865	1.154610505	1.501987653	1.291644	0.972538112	1.337026	1.151694321	1.469586	1.290265	1.722854503	1.183864499	1.324240865	1.583764823	0.782546914	0.9544415	1.009934707
ARPC1B	2.330524	2.55303063	2.574632	2.26183	2.384925199	2.259262622	2.350287	1.891680709	1.467451	1.980788	2.675375	2.869526	2.877743	3.015304	2.376008048	2.670386	2.572146474	3.00919045	2.845477768	2.200231215	2.127584	1.90156352	2.036981	2.128401	2.538159	2.667071722	2.505208	2.55148885	2.601895304	2.82337145	2.648001	2.735092436	2.755728185	2.559400783	2.457206334	2.587231615	2.477941	2.667071722	2.64403	2.771158442	2.917494	2.712954	2.403250606	2.691767207	2.687400816	2.76762014	2.722220475	2.605719	2.252463312
ARPC2	2.891951	2.995926143	2.967992	2.881503	2.915430456	2.983805196	2.960667	2.775577938	2.93674	2.763056	2.940747	2.922059	2.883928	3.002961	2.88851881	2.922935	2.754964082	2.897859425	2.873438117	2.951492093	2.763428	2.811668059	2.698733	2.740648	2.926703	2.872152008	2.768341	2.905997452	2.913929126	2.963322754	2.994321	2.935597668	2.905997452	3.017436926	2.920428895	3.002007392	2.699158	2.716574466	2.963323	2.994320831	2.994321	3.009477	2.830464026	2.920428895	2.892901851	3.002007392	3.009476772	2.971062	2.913978406
ARPC3	2.638649	2.855920465	3.080452	2.674991	2.964759839	3.016534415	2.986922	2.506284369	2.927571	2.370954	3.032679	2.982945	2.665864	3.293644	2.711660953	3.1689	2.978060584	3.254598139	2.889586678	3.090770056	2.881009	2.809133925	2.537332	2.408293	3.313689	3.18169399	2.999959	2.849245454	3.170564216	3.193469325	3.222163	3.232851545	3.082245808	3.323796982	2.681902253	3.363244729	2.742704	3.132362923	2.966578	3.18169399	3.132363	3.242737	2.880767796	3.193469325	2.948314585	3.170564216	2.823392795	3.429199	2.824613672
ARPC4	1.885633	2.267077637	2.135794	1.789468	2.06627342	2.090612913	2.126207	1.526052919	1.656443	1.67062	2.164275	2.47426	1.875906	2.41164	1.812386468	2.317231	2.090951499	2.370848893	2.131830437	2.103197211	1.651963	1.999890999	1.669837	1.561191	2.182762	2.02512957	2.166034	2.093478621	1.516082821	2.100836922	1.927576	1.900967445	1.725444648	1.988565722	2.242209105	1.824885322	2.224446	1.835685007	2.013458	1.876487085	2.169603	1.967906	2.1610272	1.958472229	2.068293492	2.183594316	1.960129767	2.178735	1.880239755
ARPC5	0.07057719	0.084141705	0.8963047	0.1720367	0.933684716	1.302393513	0.9918603	0.715833137	0.8627902	0.9530445	0.1665676	-0.07095809	-0.03910178	0.2616539	0.047237955	0.30532	0.078746689	0.525012476	0.138397805	0.3661478	0.2270937	0.897720031	0.4927539	0.4365271	1.105652	0.929479861	0.340898	0.895808698	0.544501414	1.084682707	0.9395895	0.690450179	0.407986017	0.667863611	0.899217984	1.019659874	0.209917	0.580985912	0.9755787	0.481022363	0.440386	0.5586579	0.237374829	0.640469624	0.567828015	1.554975237	0.25942181	0.5781428	0.534740238
ARPC5L	0.6748962	1.612126551	1.15637	0.5992124	1.102811331	1.172019296	1.357891	1.115421998	1.044949	1.032827	1.185281	1.177767	0.832183	1.308535	0.748132097	1.346829	1.296244448	1.026971256	0.803422266	1.356572766	1.033194	1.402743408	0.5217513	0.934579	0.8943828	1.074526656	1.063757	0.859470379	1.310388101	1.063756834	0.9230415	1.190614183	1.213747295	1.09830913	1.280983335	0.777968326	1.037	1.206957846	0.9911657	1.080978874	1.299492	0.998855	1.22076996	0.945480143	1.078224994	0.701931754	1.397053758	1.008787	0.438883552
ARRB1	0.6944432	0.751842256	0.959167	0.4235062	1.021286614	1.082853961	0.8948405	0.367175957	0.7545414	0.6607427	0.8832618	0.971556	0.5350195	0.8585543	0.469301245	0.5507524	0.739936207	0.818831369	0.42586078	0.867219114	0.7563063	0.534985126	0.1072112	0.6843852	1.089269	0.779042307	1.040939	0.9153395	0.291732147	0.860495901	0.5990766	0.850270402	1.043637138	0.873022009	0.921087799	0.662391628	0.6106168	0.557801716	0.9839926	0.997849227	1.107866	0.9066121	1.519007483	0.729268876	1.016711966	1.05429365	1.040938551	1.061311	0.491577433
ARRB2	2.135769	2.066468927	2.07943	2.025714	2.229618616	2.244127093	2.291477	1.817288067	1.957387	2.381284	2.291703	1.839025	1.926596	2.122173	2.010991223	2.212975	2.056092063	1.732112034	2.159965533	1.849876782	2.114549	1.928156414	1.867686	2.153979	1.906364	2.131003287	1.968329	2.106462551	1.604101702	2.351509631	2.231792	1.844924168	1.877789696	1.974308814	1.941519872	2.184779892	2.14583	1.768571202	2.426254	2.103019639	2.421073	2.182895	2.233518899	2.023185091	2.140393304	2.405248828	2.328838015	2.018947	2.228890633
ARRDC2	0.3059262	0.724429484	0.5129888	0.2387327	0.501543654	0.519708678	0.4298831	0.578849436	0.5618265	0.3211567	0.308675	0.3933232	0.2787086	0.5917998	0.626890012	0.6657699	0.619103426	0.727435336	0.287428461	0.688253488	0.6057015	0.391746073	0.2037212	0.4033689	0.5940117	0.637901281	0.8768998	0.604633161	0.725050772	0.417483067	0.2379705	0.350286598	0.755775448	0.665984118	0.699093918	0.674625908	0.4152191	0.627329802	0.5423431	0.7001419	0.7339611	0.5913938	0.726605361	0.375789652	0.540823026	0.39844983	0.519099402	0.2176897	0.283369421
ARRDC3	1.453138	1.450567032	1.907624	1.12082	1.855117097	1.999339103	1.574115	1.528462391	2.073546	1.508107	1.807611	1.685632	1.24989	2.042128	1.44561601	1.601603	2.065844414	3.135409894	1.616673887	2.118939044	1.741878	1.713416107	1.327585	1.567741	1.924641	1.709170551	1.351694	2.068576429	1.410041287	1.78424495	1.844437	1.342367693	1.240545781	2.068576429	1.447045145	2.337312569	0.9218028	1.590801721	1.318946	2.005582597	1.734513	1.909303	0.814385294	1.688635208	1.483886058	1.763088973	1.274950006	1.168025	1.425253283
ARRDC4	0.5890195	0.602758395	0.8292378	0.4882304	1.068860925	1.043751033	0.7915832	0.586914128	0.9510241	1.328571	-0.5475116	0.2916337	0.1245845	0.359665	0.311386925	0.1652972	0.029235988	0.27552146	0.412473869	0.471763343	0.3104034	1.249697859	0.293572	0.3104034	-0.04658532	0.070498876	0.2920313	-0.093895132	-0.00520091	0.325933831	0.26237	0.254189585	0.212353847	0.345187725	0.367191913	0.470982239	-0.7104738	-0.25633867	0.006135933	0.853333205	0.5173203	0.5519894	0.813690575	0.660614476	0.628566165	0.329718289	0.361758019	0.6995619	0.636427374
ARSG	0.1234122	0.48505907	0.720985	0.03734212	0.674388684	0.680447276	0.7780046	0.052389098	0.5855735	0.3027807	0.7554464	0.947867	0.1488416	0.2712235	0.313528467	0.1950123	0.768430473	-0.010175113	0.390462113	0.607473766	0.469946	0.200848641	0.007008915	0.4939156	0.6775357	0.633929063	0.4456999	0.416305808	0.530009284	0.31194824	0.1175172	0.446576661	0.176199311	0.154826623	0.264270575	0.451138212	0.2225811	0.097047593	0.608354	0.384729325	0.6125951	0.1204561	0.328760135	0.200952844	0.471754344	0.649192534	0.039439303	0.4184685	0.411989568
ASAH1	0.8294853	1.010491072	1.051329	0.8158614	0.967727239	1.197362068	0.7833868	0.953525525	1.065342	1.104104	1.013952	0.8014207	0.810913	0.9995179	0.905577006	0.6840261	0.982641645	1.097057918	0.931176878	0.99309976	0.962113	0.802898978	0.6420653	0.6322812	0.8903271	1.088747294	1.0071	0.672331217	1.046232679	0.995652642	1.176114	0.665674396	0.546254506	1.030727692	0.945952265	1.148683226	0.7657113	0.454398596	0.980884	0.959853946	0.9183788	0.7517297	0.768492111	0.914535972	0.741018468	1.025033353	0.706960289	0.6724549	0.891333602
ASB13	-0.1132232	0.107664532	0.6702884	-0.02316713	0.094668681	-0.436995178	0.09590908	-0.13387867	0.4183724	0.3672346	0.6137527	-0.1017982	-0.1736141	0.5412756	0.33980961	0.4430099	0.573470177	0.72157832	-0.009380825	0.498897899	0.3751918	0.129744219	-0.163106	0.1879216	-0.2250373	-0.086738178	0.2436954	0.17263977	0.304981039	0.016681065	-0.1768355	0.027143613	0.133534343	-0.096068854	-0.243363814	-0.468992492	-0.3466946	-0.32091585	0.2682309	-0.058011493	0.4645314	-0.1615558	0.075818482	-0.478805839	0.080866623	-0.011763064	-0.041113779	-0.1263666	-0.104197808
ASB7	0.447346	0.466063305	0.5608844	0.4128093	0.594381424	0.663151785	0.2587057	0.26321349	0.5599988	0.5144218	0.5478221	0.362491	0.3926252	0.4469987	0.300254554	0.2435988	0.082891094	0.559794532	0.441643735	0.307223293	0.3978791	0.404791578	0.5629077	0.5100791	0.5638117	0.220404726	0.2667876	0.301513224	0.175548357	0.388783926	0.3713994	0.320025924	0.220404726	0.441892143	0.222425315	0.48151196	0.1098069	0.288670276	0.3740286	0.215827487	0.4276684	0.3540875	0.174897866	0.432791743	0.161390805	0.62234908	0.147234766	0.5351462	0.455645884
ASB8	0.5407653	0.770060729	1.01393	0.4009616	1.268193256	1.369813048	1.260035	1.162669466	1.351201	1.111508	0.9799981	0.558902	0.6299404	0.5275629	0.555652976	0.4399005	0.484706467	0.404677426	0.491915446	1.104638396	0.7330379	1.066400145	0.7118531	1.202797	0.8219628	0.831027606	0.6852407	0.801958217	0.443427441	1.14312672	1.152695	0.885270882	0.744107323	0.803230397	0.915168616	0.833244709	0.9453342	0.986693067	0.9802888	1.015448128	1.064443	0.9917493	0.378192291	1.023972661	0.915168616	1.074753329	0.810946026	0.8827332	0.427329379
ASCC2	2.811429	1.375227531	1.29169	3.303395	1.726537616	1.947911046	1.777741	1.048407815	0.7780187	1.28724	2.034361	3.325145	3.214607	2.437726	2.464195148	1.576448	1.757303956	2.929486126	3.204986181	1.529748141	1.836777	0.99236678	1.849317	1.271327	2.913659	2.514188374	2.295572	2.018053263	1.237795111	2.171945562	2.583187	2.238044651	2.8809383	1.820030205	2.703391145	2.524327813	3.466211	2.860485369	2.654209	2.561832679	2.218896	2.84702	3.159150247	2.677711532	2.482095222	2.512313545	2.091054375	3.035784	2.989137291
ASF1A	0.4133806	0.52267492	1.151077	0.3494222	0.981524114	0.780899856	0.8054254	0.905326277	1.152139	0.5323466	0.9811374	0.4999691	0.3566592	0.9482486	0.992314555	1.371675	1.662668503	1.06136102	0.526176488	1.51794634	1.312935	0.449561193	0.6478761	0.7168562	0.5167667	1.008378825	0.8702009	0.718981726	1.668692985	0.794300199	0.7201711	1.160118643	0.989376875	1.041314875	0.891938637	0.717179393	0.9279731	1.038976934	0.7874125	0.751060109	1.045305	0.7685643	0.428449919	0.807586377	0.916296477	0.696981583	0.722621194	0.05065009	0.435421945
ASF1B	-0.005921259	0.670372542	0.1142503	0.1161864	0.519778712	1.096799135	0.2897068	-0.193882352	0.6466136	0.01344396	0.2715512	0.590129	-0.1545228	0.4273138	-0.156828954	0.770297	-0.04092528	0.569813163	0.802941574	0.419404278	0.1895844	1.715939968	0.3234742	0.114012	0.5364357	0.174587191	0.2578456	0.00434848	-0.730042813	0.646066116	0.3879758	0.079674126	-0.364196566	-0.213657142	0.282144568	0.040203346	0.2135996	-1.109872679	0.5233853	0.675967232	0.821213	0.4531593	0.37026701	0.645467214	0.106358566	0.942719991	0.516549827	-0.1955783	0.030699172
ASGR1	0.2861947	0.14748108	0.8872649	0.4226502	1.107557043	0.794859274	0.6914939	0.18486096	0.8864543	-0.3538372	0.6999652	-0.03985404	0.2324658	0.5488092	0.197426478	1.040679	0.890905655	0.274581819	0.265549845	0.531747438	-0.3944153	0.057352572	0.2482345	0.01208475	0.7807879	1.153455168	1.229304	1.22179012	1.084779556	1.193158021	1.122029	1.164349321	1.042134641	1.052576808	0.884849562	0.771887794	0.7072004	-0.129381046	1.097498	1.066959834	1.456237	1.22474	1.353263922	1.178883992	1.081504256	1.490097234	1.624469024	1.413728	0.013400963
ASGR2	0.6174189	1.455383184	1.351591	0.9163398	0.919687632	-0.132946605	0.7833409	0.057557326	1.102985	1.107862	0.7719957	0.6017041	0.4827955	0.4745446	0.660482733	0.592095	1.587582638	0.598807512	0.452409172	-0.085357333	0.9443856	-0.068742967	0.377705	0.2870301	0.5439112	1.037561252	0.7069441	0.905790556	0.172736298	1.084370212	1.267401	1.083331843	0.565796434	0.494136752	0.222373588	0.626361819	-0.1020955	-1.06279921	0.6374663	1.246044541	0.9446388	0.5353493	0.943614599	0.913250924	0.424656053	0.533417004	1.226129419	1.388775	0.738642008
ASH2L	1.853083	1.770571803	2.135153	1.769958	2.070528692	1.797499173	1.818302	1.575294157	2.05386	1.27355	2.341753	1.829558	1.749393	2.271135	1.768600738	1.872895	2.20102163	2.188963822	1.815513372	2.37425676	2.007549	1.432025449	1.645681	2.029256	1.693297	1.552149518	1.918844	2.17118039	1.415536818	1.996438982	1.937476	1.697995061	1.892034257	1.560108846	2.275948231	1.753506131	2.038771	2.144499563	2.064788	1.89108657	1.614537	1.724076	2.253315554	1.927903876	2.09576891	1.911976394	1.913724925	2.237098	1.791339655
ASL	0.3304584	0.294955373	0.2805819	0.3885976	0.429218589	0.75228688	0.5184316	0.114569699	0.03845881	1.060716	0.2242558	-0.01430477	0.3712933	0.3635783	0.09950642	0.1740494	0.190097926	0.349878918	0.251906423	0.36300836	0.3452582	0.741912783	0.5405487	0.5063819	0.2630253	-0.041662417	0.1753722	0.073541183	0.464821093	0.251778303	-0.06889323	-0.05988622	0.184477036	0.062791537	0.150008145	0.049931302	-0.07277188	0.029209692	0.9393585	0.393053286	0.747076	0.3507391	0.272526875	-0.204767971	0.414212997	0.444917046	0.457626375	0.2910158	0.262159707
ASMTL	0.3567666	0.748494783	0.967547	0.4749535	0.786149227	0.997141095	0.9106356	0.902262808	0.5732173	0.3055363	0.8252545	0.4222331	0.479297	0.4433276	0.788894944	0.3209963	0.606257163	0.166317768	0.248859388	0.567908608	0.8894602	0.114467262	0.1216592	0.7023726	0.4027345	0.408432467	0.6150786	0.549167904	0.554164528	0.68590557	0.2191307	0.569368467	0.671507808	0.697247126	0.577151412	0.248061592	0.7754236	0.825223233	0.7815949	0.581327725	0.6478258	0.4467631	0.703664467	0.781085001	0.750717127	1.071514044	0.66352175	0.2044025	0.434745461
ASNA1	0.3919693	0.73033372	-0.0771944	0.3197976	0.084893813	0.154057598	0.5022187	0.568900893	0.2759587	0.7306315	0.4991189	0.3109702	0.5527641	0.2993628	0.636811023	0.1089122	0.257873693	0.099706355	1.127765336	0.345338208	0.4617657	0.288374224	0.8015177	0.6031933	0.424589	0.341472007	0.6197668	0.415195216	0.11840639	0.566632777	0.4842066	0.329003216	0.550668141	0.431813733	0.542945692	0.335120616	0.5953662	0.474040345	0.6474607	0.610683743	0.8670742	0.5549549	0.922997955	0.609991494	0.563895905	0.741824735	0.547310322	0.6513356	0.375507402
ASNSD1	0.8068694	1.310428931	1.449532	0.34585	1.515038328	1.354102382	1.463763	1.356139238	1.316236	0.9682692	1.808128	1.589884	0.8034538	2.158738	0.929460147	2.081759	2.076647809	1.058933635	0.929221596	1.708210993	1.455403	2.028420742	1.23019	0.9289868	1.36867	1.363127666	1.45539	1.697687785	2.137405523	1.300677389	1.377734	1.277625266	0.820788453	1.72236027	1.499236483	1.587544904	1.061801	1.38878426	1.901651	1.437338026	2.000997	1.24927	1.781925605	1.23802346	1.430365254	1.269345058	1.336153226	0.4618699	0.698733006
ASPHD2	0.9776336	-0.131488429	0.7152711	0.07698213	0.262975802	-0.234936715	0.3304805	0.214987875	0.4601388	-0.1160792	0.4173763	0.001568533	0.3565508	0.25736	0.174369558	0.412992	0.470067799	-0.081544846	0.04131788	0.496147348	0.2333212	-0.064319695	-0.01605031	0.2308528	0.08836251	-0.169731075	-0.02385123	-0.049066382	-0.180525182	0.00486393	0.196774	0.256715313	0.180799574	0.255113467	-0.003183594	0.008672334	-0.2088795	-0.431013229	0.05915676	-0.166433413	-0.2813395	0.003339606	0.40639759	-0.044066453	0.160136008	0.349721614	0.311811747	0.4801495	0.083272272
ASTE1	0.2774739	0.722723892	0.9660907	0.1822705	0.983490891	0.778368852	0.8960393	0.939479762	1.11101	0.6969043	0.762892	0.2413152	0.2736868	0.8130885	0.244273836	0.6109137	0.613976528	0.28554981	0.318558383	0.840936699	0.9686515	0.969273943	0.8171693	0.8171693	0.5520166	0.493499381	0.3882319	0.403868805	0.525434617	-0.023578059	-0.04079545	0.69191853	0.268054174	0.171519076	0.506755843	-0.003212631	0.04332092	0.509606075	0.18114	0.153277987	0.5894564	0.4951282	0.245052059	-0.034099953	0.458039967	0.249381767	0.488840042	0.6284014	0.189385944
ASXL1	-0.01397791	-0.009562702	0.281179	0.004355831	0.329826294	0.05947311	0.2828589	0.247929331	0.18238	0.3713169	0.6052007	0.318841	0.1546645	0.2206946	0.280056015	0.597331	0.566771296	0.500093935	0.078478723	0.366789042	0.3858808	0.273996944	0.2548809	0.4922673	0.3968632	0.223249318	0.2193703	0.393113411	0.376506348	0.195795136	0.07338933	0.39792133	0.43175024	0.287092144	0.085109855	0.178770278	0.3652408	0.443715048	0.241437	0.228143152	0.2039693	0.1815439	0.324589689	0.143542982	0.293993321	0.154878732	0.334580934	-0.1045084	-0.037312136
ATF1	0.2142638	0.115651251	0.5012059	0.2196871	1.020228692	0.995199694	0.9426182	1.07549303	1.029939	0.4375945	0.1732346	-0.09242288	0.136735	-0.2351147	-0.041159305	-0.1343559	-0.224050869	-0.014694311	0.022234401	0.258277332	0.6238406	0.331295385	0.3198142	0.2144701	0.5521172	0.517161629	0.5657273	0.342697156	1.047888721	0.644849662	0.9770372	0.861409932	0.63323619	0.735443346	0.699460297	0.939096064	0.505909	0.845749443	0.3556675	0.455454473	0.4738248	0.6869484	0.406759902	0.639130471	0.363547439	0.657720611	0.224939922	0.1174807	0.219184251
ATF4	2.359529	2.405866042	2.772333	2.325065	2.815467055	2.863027246	2.90919	2.99707815	2.686978	2.846854	2.530278	2.227083	2.233588	2.399053	2.188264611	2.538784	2.200973135	2.449893318	2.188788664	2.588972025	2.749863	2.676943279	2.732306	2.729539	2.722998	2.727935126	2.641915	2.678555627	3.185390914	2.653405575	2.531894	2.678555627	2.666479744	2.910944506	2.68804492	2.678555627	2.300893	2.826958427	2.847359	2.597648673	3.092462	2.843152	2.75050219	2.57890969	2.954286609	2.732342901	2.737448288	2.247402	2.277907659
ATF6	0.3227852	0.201941729	0.8949554	0.4769937	0.77718267	0.136012831	0.3602538	0.192947657	0.8138213	0.2401746	1.362022	0.4612301	0.4234768	0.9936705	0.289564976	0.6589735	0.860867351	1.020748317	0.424483441	0.831990844	0.4160463	0.481735345	0.2137313	0.5375291	0.2921505	0.578034442	0.216001	0.506627667	-0.160119951	0.782861853	0.5401542	0.413526272	0.439343583	0.576981168	0.402476884	0.49154141	0.3390359	0.267664137	0.04665286	0.615407968	-0.03155064	0.3836361	0.247345097	0.435259439	0.683079483	0.901801425	-0.107964648	1.012455	0.301197736
ATF7IP	0.7686759	0.487956907	0.6155153	0.7285924	0.763201517	0.837281462	0.8111952	0.682336049	0.6441247	0.7709119	0.786845	0.762408	0.87014	0.480825	0.577453707	0.5426731	0.739133429	0.82248544	0.675092383	0.566683192	0.1196045	0.459240561	0.7745658	0.8600636	0.9033008	1.098236108	0.8265975	0.6931003	0.498482416	0.720360585	0.7615411	0.83285455	0.604827483	0.816387189	0.98010344	0.838960777	1.049795	1.020477896	0.4159593	0.252581419	0.2827037	0.4426001	0.519865702	0.970774498	0.775176563	0.51428805	0.88241626	1.005596	0.873879779
ATF7IP2	0.06519953	-0.018745333	0.9688591	0.05491788	0.500354565	-0.042162405	0.6304533	0.523201707	0.3118073	0.6106395	0.7697839	0.5244765	0.06098593	0.07253228	0.413741072	0.6199696	0.69079337	0.841147522	0.000702431	0.802508704	1.034356	0.600208264	0.2123361	0.654761	0.1411503	0.215376577	0.3831606	0.377528883	1.013565643	0.34844772	-0.07081269	0.145360811	0.711470164	0.334252887	0.531905918	0.295388029	0.3926696	0.600495851	0.127994	0.532310576	0.3484477	0.1830801	-0.1976679	0.215653687	0.464934853	0.232602438	0.155855082	0.13462	-0.006670203
ATG12	0.4560364	0.757683278	1.101446	0.403212	0.96649378	1.082494966	1.300644	0.897100357	1.035921	1.251467	1.037138	0.9685944	0.3848708	0.8318253	0.654062313	1.19031	1.115976436	0.804073813	0.757624923	1.085998386	0.9238867	1.531748627	0.7199572	0.8229056	1.13193	1.268539106	1.022414	0.827461697	1.441820346	0.729729723	0.8824268	0.797501652	0.798858035	1.47167624	0.869112979	1.125347963	0.9111666	0.909724732	0.8378504	0.694161833	1.066982	1.048166	0.700062844	0.745922519	0.705176734	1.028085847	0.50238508	0.3941058	0.67282781
ATG16L2	0.7635854	0.787626591	1.335649	0.7332502	1.019375881	0.793885889	1.026607	0.839092629	1.248261	1.256815	0.9195765	0.7747223	0.4890248	0.5575862	0.651870151	1.267492	1.699720816	0.55863489	0.75559244	1.141883162	1.021475	1.496133794	0.4798053	1.223955	1.820909	1.398349708	1.559076	1.500807699	0.726335964	1.384897087	1.215796	1.698864869	0.963451394	0.810187462	1.449007723	1.451973341	0.9361426	0.91165815	1.246588	0.914862799	1.023189	1.313244	0.819155937	1.180514452	0.92757472	1.553939162	1.196040311	0.8578862	1.018575599
ATG3	0.9533282	0.718075109	0.9996059	0.909529	1.615397388	1.6587113	1.608314	1.320336496	1.414413	1.547779	0.9803774	0.832743	0.7896034	0.6405092	0.945828631	0.5883516	0.560101989	0.709362767	0.877201398	0.495744119	0.5511709	0.84343018	0.7930977	0.490213	1.17665	0.926933152	0.6395557	0.789712325	1.21797861	0.610974867	0.8387007	0.908693811	0.471757931	1.061717105	0.318185901	1.278259102	0.6920807	-0.061155285	0.8479407	0.704817862	0.6622943	0.7337874	0.252669102	0.711241127	0.5297201	1.016206656	0.394064619	0.6825795	0.972678078
ATG4A	0.262759	0.427947568	0.5725193	0.2315106	0.394725386	0.385074007	0.4604285	0.545745441	0.4732026	0.1807169	0.511988	0.09583396	0.2467014	0.9160528	0.340678513	0.793192	0.552226656	0.393607127	0.419283562	0.655434281	0.5486967	0.679092501	0.1208361	0.4095349	-0.07551751	0.100090433	0.3759439	0.299086618	0.566647108	0.222942035	-0.04810363	0.054348646	0.066734459	0.124718194	0.450064883	0.036575466	0.06117383	0.299699419	0.2342334	0.293207132	0.5770946	0.2149005	0.424058001	0.088025856	0.302962955	0.113507828	0.827734065	-0.1849099	0.210663081
ATG4D	0.9678717	1.11222229	0.8623462	0.9554412	1.099425601	1.046727095	1.170657	1.062086655	0.9639912	1.045549	0.7404353	0.7524151	1.040778	0.8091928	0.933086828	1.306612	0.88068693	1.00827038	1.05973538	0.489616122	0.8339274	0.763977411	1.117147	0.4420858	0.8441909	0.914326583	0.9015107	1.027936451	0.876701154	1.036489103	0.8893443	0.698961532	0.985941959	0.939380596	1.120780164	0.744954408	0.7686557	0.960500106	1.062842	0.976843277	1.090914	0.7781189	1.417309274	0.885416027	0.832286769	1.043099864	1.275293801	1.006135	1.175896164
ATG7	0.04123242	-0.231720726	0.3365862	0.06698885	0.221002634	-0.177621079	-0.05471341	-0.401724653	-0.2147405	-0.3343832	0.2383786	0.07342909	0.07353509	0.2448858	-0.066726673	0.03288661	0.305754731	0.672850975	0.117254036	0.025536382	-0.4791156	-0.326058494	-0.4706564	0.01033496	-0.05706069	-0.136545215	0.124591	0.068037788	-0.400616177	0.032976339	-0.09633631	-0.173477535	-0.162866431	-0.044435158	0.020081772	-0.124496368	-0.09099424	-0.233704314	0.1975266	-0.086161643	-0.3409641	-0.07798305	0.071554058	0.049794656	-0.073899629	0.393263228	0.241582784	0.5795129	-0.086123365
ATG9A	1.501807	0.667247443	0.1660281	0.7623683	0.693772783	-0.333398709	0.4501823	0.25901564	0.772632	0.4165182	0.9761558	0.7781708	1.061156	0.5064169	0.633956609	0.5063399	0.996659192	0.442638307	0.528263965	0.861583173	0.5754164	0.247510092	0.3996701	0.7978366	0.5801445	0.446873572	0.5334392	0.46593902	0.355606847	0.578135113	0.3520988	0.407413884	0.933272808	0.704491454	0.802244832	-0.411007345	1.131845	0.714802591	1.03527	0.796496207	0.4890994	0.939613	1.125548248	0.609566782	0.714119255	1.000751275	1.05860977	1.167591	1.26087907
ATHL1	1.269144	1.333476756	1.385632	1.262345	1.351019181	1.094788301	1.882427	1.134209425	1.523454	2.052737	1.92818	1.381651	1.103287	1.089846	1.616134382	1.998431	1.869513423	2.03755987	1.115628723	1.536898381	1.749501	2.147256841	1.053437	2.617387	1.261625	1.894016552	2.17256	1.911791006	2.270867991	1.951092192	1.703318	0.97628678	1.764622417	1.326306616	1.944516454	1.849169137	2.171125	1.184495289	2.362251	1.311508668	1.51156	0.5970829	1.782748354	1.144746199	1.982768055	1.608674148	2.135067216	1.471734	1.44869875
ATIC	1.177784	1.392686413	1.777757	1.373333	1.647346494	1.539477258	1.6813	1.620977128	1.636475	0.9300561	2.658457	2.047943	2.176455	1.956134	1.655732865	1.852403	1.642564465	1.903619026	1.228894199	2.492387528	1.826842	0.869012853	1.233717	1.911905	1.555208	1.497638299	1.951276	1.632133832	1.732435528	1.498102105	1.204385	1.441959871	1.805860867	1.249987161	1.402704282	1.092224155	1.694365	1.951276011	1.065831	1.294492684	1.224413	1.389094	1.688436631	1.635927475	1.645355601	0.743848105	1.787092455	2.007527	1.051222507
ATOX1	1.605131	1.732496812	1.826895	1.49726	1.742322393	1.580728662	1.650861	1.338186698	1.609955	1.36588	2.032925	1.913674	1.416525	2.391987	2.022396568	2.54149	1.953567422	1.836613718	1.967563959	1.752979987	1.711552	2.155295242	1.377581	1.695145	1.294785	1.50967868	1.82723	1.658390317	1.482085991	1.792284558	1.52569	1.842534156	1.506607793	1.845488174	1.82604526	1.316902381	1.490418	1.507638914	1.595645	1.814700448	2.059592	1.69899	1.999200049	1.807448478	1.673103831	1.731050212	2.026784448	1.736647	1.359608086
ATP10D	0.5427213	0.220270276	0.1890733	0.6704118	0.834464365	0.526149455	0.765496	0.226337315	0.7317748	0.5988513	0.3101933	0.7598265	0.6061074	1.278461	0.521759522	0.1983658	0.913618105	0.658332922	0.560599145	0.570707703	0.3696354	0.390384003	0.4027836	1.007067	0.2388021	0.042519497	0.3229778	0.735899946	0.260909467	0.471051822	0.6695651	0.568616629	0.538262754	-0.021732677	0.712866983	0.619841156	0.1584206	0.340465126	0.7993896	0.771639531	0.8880287	0.7105023	0.730329016	0.47584455	0.583770316	0.227871113	0.828857068	0.6765743	0.56287265
ATP11B	0.1564371	-0.21927986	0.461763	0.1886622	1.403892978	1.446357252	1.396728	1.312422735	1.613745	1.408327	0.5424584	-0.05372565	0.115583	0.2611108	0.148266334	0.2351194	0.137485586	0.142869152	0.090396151	0.494693664	1.063023	1.396010291	0.9520889	0.9773671	0.428441	0.001000376	-0.2023761	-0.005183518	-0.017096114	0.497676017	0.8325536	0.55621208	-0.033444031	0.531645091	0.479965132	0.818128077	0.2126164	0.738926916	0.1346523	0.463887498	-0.152829	0.235281	0.020122284	0.650437506	0.2719669	0.778501254	-0.022943016	0.3488324	0.28434961
ATP13A1	0.3101529	0.011630638	0.6505698	0.4633297	0.840249991	0.381980232	0.8278887	0.932466988	0.6533673	0.9164959	0.7068653	0.2543549	0.4337299	0.6143978	1.502761698	0.6665925	0.624998075	0.955026381	0.403018237	0.492693224	0.8314494	0.808202868	0.5078396	0.945867	0.7624059	1.087109125	1.311454	0.882307939	1.271116086	0.653183577	0.5451417	1.107572137	1.120230782	0.930414025	0.815203558	0.690874513	1.093509	1.079721284	0.9083987	0.801934767	0.8523894	1.037292	1.175390938	0.637049148	1.059053869	0.891357067	1.34304603	0.1950155	0.149843008
ATP1A1	1.061459	1.236236464	1.752204	1.143193	1.452200359	1.283153556	1.345516	1.556406503	1.236047	0.8466557	2.259959	1.45028	1.724975	1.547868	1.276806822	1.436881	1.693601167	1.546609742	0.873142603	1.531076524	2.041612	0.937837653	1.944288	2.434415	1.634824	1.709567869	1.731072	1.560294934	1.752991609	1.426722664	1.391821	1.851211611	2.106047103	1.595658126	1.495667798	1.388226808	1.635326	1.720387146	1.084312	1.462329253	1.033601	1.678948	1.611555945	1.550262865	1.630894745	1.036810319	1.853449902	1.386454	0.92300145
ATP1B3	-0.02270244	-0.081315615	0.3241971	-0.1800805	0.499850988	0.618647909	0.4665119	0.416203521	0.4867986	0.2220377	-0.1165854	-0.2358731	-0.06463494	-0.1849659	-0.354519846	-0.3503314	-0.339095861	-0.184169089	-0.43568378	0.274100941	0.3448263	0.221815959	-0.03611192	0.2893258	0.05023494	-0.216545276	-0.01899244	0.239436643	-0.229311173	-0.204959877	-0.3876135	0.021734468	0.05537159	-0.133613574	-0.052813956	-0.533207066	-0.2440479	-0.566882864	-0.05174708	0.359268626	-0.0502411	0.1629665	0.787926737	-0.127523732	0.10645085	0.149101849	0.031677332	0.560749	-0.162481861
ATP2A3	0.2680647	0.07100139	0.5976019	0.301404	0.770135469	0.857771136	0.8482775	0.880444616	0.8216746	0.9254982	0.3234582	0.2611313	0.385867	0.4665485	0.112834816	0.1149223	0.450654875	0.222454878	0.330744092	0.597368196	0.4972305	1.092302635	0.5762587	1.218141	1.02987	0.724666911	0.971886	0.845850326	0.65137566	0.793741103	0.7775019	0.761796288	0.766146802	0.617505041	0.812697457	0.792550861	1.008112	0.856676747	1.043804	0.99981171	0.8852099	0.9040238	0.826293128	0.696753251	0.941806238	1.073499289	1.053397077	0.5988746	0.303695539
ATP2B1	0.8331178	0.655397828	0.6831684	0.8698694	1.303621945	1.313461272	1.237912	1.222234216	1.262929	1.370263	0.5112819	0.5750989	0.666541	0.5749551	0.66875556	0.4547198	0.509254309	0.590899723	0.698867168	0.791626462	0.8601092	1.030768734	0.8881963	1.00648	0.8009658	0.793740116	0.6186958	0.88013072	0.543874954	0.995625143	0.8903208	0.824861488	0.839964055	1.055250663	0.806741968	1.209102025	0.7937401	0.978005011	0.7788798	0.9377634	0.5279224	1.054649	0.293646495	0.744510178	0.753681089	0.71303927	0.432693805	0.7666919	0.872482701
ATP2B4	-0.4300603	-0.210978928	0.3063986	-0.2246699	0.143672536	0.061506875	0.4912152	0.17124294	0.04449175	0.2389567	0.8615754	-0.0845169	-0.08708555	-0.1444289	-0.349250105	-0.3522116	0.459580093	0.490082987	-0.407115789	0.301136035	-0.1977596	0.665863677	-0.4446725	0.1280084	-0.3552332	-0.366831305	-0.2836531	-0.278377493	-0.900705834	0.307939212	0.1378925	-0.338038163	-0.074688029	-0.278377493	0.045784693	-0.202522687	-0.3456519	0.047665229	-0.3422815	0.273898826	-0.9494359	-0.4498328	0.121564845	-0.315721547	-0.069972489	-0.230585838	0.017612761	0.02927867	-0.347199309
ATP2C1	0.0609179	-0.208063879	0.1771408	-0.04830466	0.457317457	0.431650863	0.3999769	0.449145853	0.5408025	0.04642398	0.3965375	-0.02701092	-0.06528248	0.1862485	0.019362598	0.2852329	0.390888753	0.126133571	0.021938191	0.523474353	0.4202518	0.413859712	0.02932288	0.1463554	0.07210504	0.069166696	-0.3559063	-0.025070841	0.229588684	0.234651188	0.03656027	0.063534644	0.15280468	0.12830438	0.077402828	0.222266405	-0.1631141	0.293165832	-0.09451651	0.207278713	-0.00948898	0.1186221	-0.283337603	0.044188692	0.092068185	-0.008066522	0.190005457	-0.1078043	-0.022407896
ATP5A1	0.4366849	1.126833469	1.10464	0.4747868	0.847283602	0.732346771	0.7369538	0.611960846	0.8354168	0.2470514	1.134944	0.7820918	0.6086969	1.213985	0.691639404	1.122561	0.998326855	1.212548548	0.508823684	1.226452214	1.023182	0.561468028	0.613288	0.8720369	0.3331185	0.304106742	1.020479	0.539224633	0.870635337	0.505991257	0.5504823	0.774562836	0.512134677	0.940567607	0.76562503	1.143609938	0.9900675	1.004558172	0.7687451	0.646600559	0.5669742	0.8111552	1.044091799	0.705230198	0.536674475	0.302267687	0.586196214	1.074048	0.229024362
ATP5B	2.698339	2.456731129	2.9141	2.52467	2.720845455	2.599696069	2.615704	2.492038519	2.601238	2.008938	2.820523	2.612246	2.523513	2.660581	2.361441102	2.716734	2.729311028	2.813352866	2.253758548	2.783576784	2.561982	2.015096365	2.24041	2.737274	1.78767	2.322348253	2.550358	2.322348253	2.28814395	2.251512643	2.271624	2.298202971	2.365897239	1.948846646	2.307129806	1.970282259	2.439455	2.32877014	2.265861	2.401998212	2.31049	2.32877	2.50171799	2.349808746	2.15221599	1.904757889	2.534942193	3.054039	2.398691463
ATP5C1	1.526325	1.646728344	2.114135	1.462829	2.35077054	2.147808835	2.203189	2.147808835	2.173336	1.576385	1.834673	1.419323	1.495729	1.99784	1.274811466	1.498507	1.338695972	1.508559928	1.156439876	1.998945595	2.263876	1.596748877	1.696566	1.933884	1.354347	1.522738833	1.630529	1.564405772	2.366918084	1.341277811	1.506491	1.878509623	1.692569444	1.817170596	1.512766842	1.822136707	1.283359	1.798847965	1.648808	1.757779408	2.121166	1.905362	1.707393714	1.778551681	1.674102678	1.263104355	1.563027999	1.865043	1.330198902
ATP5D	0.8631048	1.912608013	1.264065	0.8392201	1.006986052	0.856458041	1.030259	0.903255569	1.091337	0.6622677	1.21786	1.263549	1.21072	1.234855	1.263717694	1.22238	1.31606346	0.624840086	0.846666155	1.42208162	1.15835	0.929309866	1.198802	1.188835	0.8818822	0.739778442	1.225368	1.191481568	1.047548676	1.127838117	0.9790123	1.019880823	0.829086013	0.853184553	1.422664627	0.433830379	1.182677	1.056236597	0.99152	1.081786724	1.256267	1.027345	1.669679152	0.853903315	1.261388759	1.008072685	1.568273176	1.280121	0.758736905
ATP5F1	0.2123306	0.543921721	1.32307	0.08543581	1.062808933	0.710245764	0.8075915	0.729620272	0.8722525	0.1541718	0.982824	0.3443033	0.3117056	0.8839163	0.330246223	0.8385774	0.624562474	0.493825925	0.199234042	0.982823988	1.130024	0.466526703	0.43879	0.8374145	0.9450263	1.169062027	0.4043438	0.51013522	0.946318145	0.494899697	0.6593963	0.923636957	0.951491139	0.772884142	0.941042677	0.639804355	0.7091194	0.779699874	0.5327864	0.63502063	0.4333029	0.6948311	0.761253948	0.176841287	0.504357067	0.556611963	0.333662254	0.3666301	-0.05418097
ATP5G1	1.360278	1.494855069	1.886227	1.359673	1.538833072	1.236901424	1.604191	1.660595996	1.543757	1.215062	1.80871	1.793911	1.464945	1.490279	1.896363302	2.185696	2.012137199	1.951920624	1.455960393	1.764747243	1.743531	1.143258881	1.775587	1.600287	1.47247	1.449414214	1.68529	1.634358735	1.806974703	1.564991689	1.41361	1.787054882	2.11168419	1.547735982	1.638279209	1.330639438	1.824269	1.865408246	1.564042	1.613931961	2.160749	1.662484	1.807621294	1.757718885	1.977716159	1.314788413	1.87458919	1.117749	1.167599411
ATP5G3	1.408965	1.517571372	1.745884	1.484229	1.451927648	1.356752379	1.379882	1.721485389	1.436448	1.421435	1.553235	1.540532	1.613033	1.783693	1.690748079	1.768175	1.717776701	1.494850939	1.54848705	1.664039188	1.660288	1.136949352	1.984504	1.476636	1.757097	1.846003597	1.64665	1.671796893	1.909500243	1.595922381	1.692437	1.78588235	1.615425677	1.982956211	1.760592244	1.659842328	1.714005	1.703236867	1.39248	1.59206001	1.784919	1.648673	1.986795858	1.661772746	1.660926913	1.396581478	1.762793926	1.202961	1.591768894
ATP5H	0.2975807	1.174021997	0.919111	0.2642181	0.959456491	0.723683692	0.9356139	0.640282227	0.8686624	0.3981497	0.8902104	0.6301317	0.3831563	1.040196	0.535108493	0.9274474	0.750947831	0.273503544	0.440032059	1.036830939	0.852266	0.752104882	0.5335641	0.8125883	0.421748	0.355463493	0.4165336	0.370666721	0.910122053	0.263662557	0.2517355	0.643044015	0.604142369	0.623120909	0.141808129	0.384620924	0.7515933	0.535484986	0.5483171	0.27837187	0.3003901	0.3701054	0.536633352	0.240814171	0.565229843	0.570315372	0.29333027	0.7962516	0.193891335
ATP5I	1.387908	2.056131895	2.234948	1.447561	1.861756205	1.711928596	2.016726	1.64740464	1.867729	1.848795	2.119661	1.699613	1.319228	2.01818	1.935512493	2.878725	2.191547281	1.506920836	1.671992562	1.926731568	1.812932	2.224964494	1.547926	1.29534	1.944758	2.126981691	2.054102	1.097146491	3.104912812	1.589202834	1.751281	2.28237167	2.022906523	1.766455964	1.76264758	1.794161168	1.657736	1.741563414	1.773092	1.803248386	1.953134	1.57678	1.7982464	1.914454314	1.506046884	1.629413355	1.865093396	1.225946	1.512987712
ATP5J	1.307142	1.99604598	2.342916	1.111783	1.653950865	1.665090464	1.661343	1.614018695	1.586539	1.427346	2.012203	1.979524	1.129544	2.324011	1.765182087	2.598741	2.191055121	1.615465145	1.693051234	1.751528862	1.893509	2.006488656	1.390472	1.511158	1.638205	1.459883685	1.618772	1.126943726	2.45846804	1.321317594	1.542015	1.649750116	1.352027802	1.741800196	1.211570423	1.638205192	1.152744	1.156371699	1.565895	1.427447588	1.545824	1.798163	1.621802051	2.002932257	1.358018347	1.30664505	1.108346499	0.8845011	1.113100123
ATP5L	1.58922	1.81911788	2.107023	1.359231	2.253209397	2.425926854	2.257085	2.291592064	2.380435	2.35595	1.706837	1.436267	1.483861	1.697175	1.675666039	2.219411	1.578413703	1.707127688	1.581257426	2.08937746	2.161457	2.322787831	1.894935	1.59077	1.395205	1.643689526	1.554614	1.507526715	2.847197851	1.518098761	1.657173	1.936180851	1.721883945	1.582742506	1.834979891	1.693041634	1.605706	1.829447155	2.023416	1.670189332	2.209448	1.759231	1.926637518	1.816494915	1.703599907	1.686313959	1.636783865	1.448908	1.727556437
ATP5O	0.7105525	0.995083113	1.775565	0.4398893	1.205970095	1.174629119	1.248244	1.170368868	1.189885	0.9457245	1.179499	0.6874693	0.5672685	1.150242	0.848649703	1.594719	1.101761414	0.626460315	0.716497184	1.227506162	1.263259	1.038402536	1.041005	0.885968	1.005135	0.920530922	1.075858	1.065646645	1.297656242	0.856132187	1.101429	1.465184563	1.137408717	0.912210897	0.52738638	0.801683196	0.7338442	1.101428516	1.198101	0.916790266	1.144178	1.231191	0.969632225	1.100611438	0.990549617	1.0282914	0.944198173	0.6283817	0.610801955
ATP6AP1	1.115893	1.033989961	1.619757	1.361464	1.493822942	1.236279838	0.8506577	1.067649313	1.517941	1.069452	1.407901	1.110572	1.352839	1.561984	1.151689136	1.481975	1.689948273	1.926022805	1.237177267	1.549888205	1.177463	1.289823121	1.083233	1.654049	1.116054	0.781799215	1.110266	1.334244112	0.892331126	1.838949435	1.407857	1.300069552	1.478963225	0.830980086	1.374989022	1.105671172	1.518271	1.053053133	1.695108	1.958171419	1.477452	1.452171	1.043771314	1.488324103	1.649094662	1.52462932	1.800671179	1.792962	1.140817295
ATP6AP2	0.324585	0.342278844	1.083508	0.1349412	1.062889976	0.925908761	0.8339702	0.750587328	1.214923	0.1757282	0.9232495	0.3799156	0.3960902	0.8108865	0.358658792	0.4145321	0.938393683	0.244220908	0.227653294	1.095435517	0.9187081	0.548919742	0.4820319	0.9060605	1.093	0.853974248	0.8413374	0.906163562	0.442991141	1.086841863	1.060406	0.930760683	0.987996295	0.997971014	0.900666129	0.827825139	0.6687315	0.715542398	0.9155909	1.116985718	1.007843	1.034813	1.04881294	0.908251665	0.753662604	0.999785716	0.833043013	0.8057667	0.643229837
ATP6V0B	1.942492	2.052437616	2.467403	1.939214	2.598200513	2.682216682	2.536063	2.102809835	2.521906	2.809171	2.352548	1.940153	1.874836	2.542904	1.871340328	2.230403	2.472545127	2.108353857	2.18120962	2.383112055	1.954902	2.739577318	2.251956	2.230725	2.095204	2.027041435	2.125323	2.199755969	1.886295095	2.192442393	1.897324	1.905917722	1.542824718	1.934126489	2.380984066	1.716942784	2.123084	1.498506719	2.248998	2.180273249	2.404968	1.897324	2.291652748	2.101112495	2.343254499	2.483917022	2.092976323	2.249225	2.109579149
ATP6V0C	2.868706	1.916211325	1.056895	1.802553	1.923619484	2.180322393	1.971785	1.395347075	1.679157	1.40214	1.95696	3.125211	2.017739	1.406111	1.711948985	1.323483	1.483931228	1.053088138	1.836736087	1.743497336	1.855903	1.259980802	1.439391	1.642928	2.434786	1.746099434	1.963248	2.186630411	0.425534765	2.113951023	2.413854	1.77008918	2.56678455	1.760732034	2.660273654	1.590839144	3.118779	2.50476352	2.516275	2.493702963	1.898875	2.430405	2.836726126	2.304878387	2.115710039	2.113951023	2.409798643	2.382688	2.872726183
ATP6V0D1	2.037613	2.212350143	2.157603	1.958802	2.29848118	2.093763292	2.252931	1.479540197	2.202191	1.621931	2.534944	2.516877	2.123905	2.483847	1.945342496	2.428571	2.267661839	2.7029712	1.821949729	2.353532146	2.00617	1.887938474	1.427022	2.073298	2.467266	2.286690576	2.371084	2.464787731	1.64585665	2.432646126	2.242544	2.281661978	2.041734123	1.71134465	2.038815749	2.181389929	2.03792	1.311996831	2.437966	2.341419948	2.134451	2.173176	2.290168198	2.13648059	2.49772339	2.546138832	2.515701543	3.113665	2.093040806
ATP6V0E1	2.005588	2.257506271	2.472965	2.178856	2.528659327	2.52614686	2.543057	2.336231079	2.547716	2.375263	2.438056	2.201158	2.165853	2.543716	2.203231793	2.556432	2.461192039	2.32992509	2.282616665	2.511395343	2.105152	2.813030974	2.292929	2.193591	2.477564	2.53577613	2.382542	2.345939097	2.493538844	2.382541972	2.485544	2.675249971	2.298669388	2.429285521	2.469788672	2.57737629	2.302547	2.202479356	2.298669	2.358864992	2.595103	2.366049	2.283659442	2.590116992	2.225952842	2.399184468	2.251898104	2.716187	2.275274624
ATP6V1A	-0.02236368	-0.111112149	0.4117268	0.2602063	0.7317426	0.617630818	0.08158399	0.085389887	0.7357234	-0.156316	0.7376495	0.1756268	0.3385945	0.906635	0.313761351	0.4721326	0.810695883	0.597700726	0.291445424	0.867731993	0.3627229	0.185616223	0.06434625	0.3797353	0.6522377	0.522263895	0.8919201	0.61596406	-0.693598866	0.701456107	0.863406	0.34178806	0.077047295	0.555047831	0.747659986	0.875936716	0.6667868	0.027399544	0.2586819	0.19337949	0.1501718	0.8222318	0.465960554	1.004513017	0.572838554	0.98889021	-0.243148829	1.091525	0.556519121
ATP6V1B2	2.078457	2.18955829	2.400392	2.249741	2.398528716	2.447854082	2.063517	1.472587179	2.42259	1.800414	2.419059	2.151602	2.126871	2.398506	2.011241814	2.286932	2.44562062	2.24126259	2.049894869	2.498757716	1.849392	1.985697455	1.431911	2.057283	1.739124	1.958036123	1.804598	2.507747575	1.946267707	2.403834447	2.615586	2.249822136	2.136977691	1.803383656	2.332419569	1.853178506	2.407969	2.203296535	2.390225	2.811306225	2.517646	2.465099	2.071427068	2.471566293	2.258066055	2.399610539	2.448422214	3.213547	2.466441207
ATP6V1C1	0.09081445	0.001899092	0.4249278	0.1432042	0.50096431	0.704146395	0.5304001	0.239882597	0.4958818	0.604046	0.4071771	0.1508842	-0.09594384	-0.02248072	-0.14495379	-0.1541275	0.036959139	0.080023647	0.08024796	0.399354865	0.3634029	0.113195216	-0.3091262	-0.06158108	0.1017293	-0.176886793	0.1057617	0.12640114	-0.090229604	0.306425686	0.0958577	-0.170361724	-0.025580235	0.214152063	0.037463062	0.294695172	0.03448404	-0.263731478	0.1327226	0.214795687	-0.01113746	-0.07188484	-0.080704168	0.254827906	0.195515911	0.138050045	-0.248255968	-0.1998521	0.148394448
ATP6V1D	-0.1754225	-0.096224007	0.09240189	-0.2839776	0.152963377	0.128283484	0.1200438	-0.475868007	0.2644168	-0.9277558	0.2454269	-0.03770253	-0.2752294	0.2298509	-0.234149035	0.02103218	0.208014147	0.090538739	-0.211693493	0.342766342	0.2173297	-0.393173172	-0.475868	0.05079047	-0.09544962	-0.374250793	-0.5366135	-0.228283804	-0.411306348	-0.132051027	0.002217515	-0.506983213	-0.062750598	-0.079603418	-0.363075185	0.058735009	0.1309351	-0.472843166	0.2190968	-0.166369528	0.02362315	0.01081336	0.177876866	0.164186793	0.027060401	-0.102359112	-0.719122099	0.5237905	-0.11339561
ATP6V1E1	1.730772	1.686471729	2.111327	1.757332	1.961326622	1.822186401	1.846504	1.478989254	1.939231	0.8818113	2.182668	1.899639	1.90084	2.316743	1.852472438	2.208103	2.122502972	2.059849322	1.849230125	2.117117135	1.702536	1.596366242	1.628187	1.791	1.570139	1.638643411	2.074288	2.266203105	1.700193696	1.771186404	1.816019	1.781976705	1.65405192	1.44604937	2.181549659	1.597434251	2.088837	1.728421086	2.277234	1.768591701	2.199951	1.810203	2.066651501	1.6174204	2.227059053	2.063896912	2.135291883	2.268083	1.69440755
ATP6V1E2	-0.1610246	-0.106463654	0.1209397	-0.09817882	0.294347465	-0.109461815	0.1949776	0.331518586	0.4651377	-0.3248857	1.033455	0.1493245	0.3513418	0.6172039	0.232698139	0.2091372	0.312636296	0.403441325	-0.008772252	0.38938641	0.2860218	0.321369068	-0.1279997	0.3276614	-0.4864275	-0.275204168	-0.6116268	0.28993705	-0.30401192	-0.27749711	-0.2515431	-0.058415682	-0.250223459	-0.646759472	-0.433956265	-0.540245241	-0.02488693	0.179898269	-0.0617353	0.150354933	0.02655782	-0.4717086	0.131822351	-0.22735255	0.055916145	0.081066269	0.259860763	-0.01639128	-0.30863383
ATP6V1G1	0.2355107	0.485742518	1.259672	-0.001799223	1.260594653	1.290689255	1.178034	1.135932976	1.327889	0.7534137	0.9946563	0.3688756	0.2769133	1.161857	0.591767149	1.206939	0.913175972	0.73874434	0.569323789	1.195119909	1.222493	1.337871438	0.7406582	0.6590643	0.4918148	0.992323228	0.7090035	0.720668972	1.553909584	0.45297908	0.6624179	-0.096633104	0.345051031	0.647134304	0.293036953	1.061705751	0.1162296	0.50167709	0.889728	0.589834687	1.079429	0.8109409	0.494250023	0.891445689	0.976547338	0.934570852	0.76992735	0.3688756	0.202479228
ATP7A	0.2045149	0.090601839	0.5050916	0.2049772	0.497421811	0.552391992	0.4086725	0.190141668	0.5094538	0.01174187	0.5407849	0.3587182	0.1000338	0.468719	0.191067355	0.400205	0.586665173	0.603895678	0.223726985	0.607671145	0.6351895	0.707316942	0.06041991	0.3722577	0.1756549	0.211150909	0.07733937	0.340094821	0.335663605	0.59602787	0.2154592	-0.001202781	0.399928494	0.216176865	0.407483431	0.420218234	0.3144407	0.197557165	0.2692498	0.157439571	-0.2702947	0.08189635	0.231123369	0.331302415	-0.035231196	0.54797001	-0.406772905	-0.09229629	0.253237321
ATP8B2	0.3344324	0.361445635	0.9084529	0.4899394	0.836346328	0.954800858	1.178782	1.258753282	0.8552879	0.9852809	0.9232042	0.7820811	1.216801	0.9263875	0.946244345	0.9375088	0.934835916	0.565527103	0.401267131	0.850715939	0.9213075	0.975390141	1.704233	1.289532	0.9706406	1.014493483	0.9359946	0.960072411	1.102100914	0.932644832	0.6594147	1.017484121	1.216197946	0.928910323	1.28320241	0.932644832	1.290106	1.710655158	0.2744274	1.11638311	0.720944	0.7645102	0.736135387	1.294105605	1.185377721	0.359988141	0.956307741	0.2891006	0.324587309
ATPAF1	0.1843292	0.155840908	0.7631693	0.1624109	0.841030002	0.773550613	0.7711358	0.79622127	0.71814	0.2606399	0.6757674	0.3651786	0.5275606	0.6827812	0.374672866	0.7183069	0.877423751	0.338090363	0.296894395	0.749523844	0.7937224	0.46881649	0.3862244	1.0726	0.1174503	0.499803023	0.08070149	0.292430145	0.612800359	0.480755264	0.1361319	0.232494892	0.510532823	0.689081385	0.069564596	0.266597518	0.04134436	0.615237327	0.0530795	0.419126443	0.03531729	0.3466641	-0.22482812	0.114661892	0.203584729	-0.133610821	0.340469209	0.2270731	0.138539171
ATPIF1	1.265942	1.477161848	1.853714	1.173239	1.778122561	1.720596897	1.849655	1.801847052	1.818406	1.669632	1.458357	1.167507	1.211512	1.321231	1.237301651	1.589521	1.46642988	1.121308306	1.220771697	1.722432804	1.748962	1.89509464	1.604747	1.664601	1.481232	1.397442933	1.385139	1.33502132	1.660262782	1.622129748	1.570201	1.63454101	1.401458313	1.849390581	1.56659651	1.747244436	1.318405	1.653210137	1.326489	1.514980602	1.531939	1.389154	1.223738151	1.112062683	1.63563111	1.199648824	1.67908249	0.9728686	1.192339701
ATRX	0.9147382	0.690994885	0.610584	0.8711456	0.746408811	0.829407771	0.7277659	0.96494625	0.7080361	1.233526	0.4553684	0.661741	0.8035057	0.5524827	0.73478662	0.7902581	0.695483173	0.624884652	1.008984196	0.369935061	0.8469842	0.989113133	0.8865653	0.7058332	1.128179	1.11976116	1.051875	1.007412986	0.656661929	0.904131997	1.022507	1.064481829	0.941572012	0.866501865	0.868476434	1.087697986	0.6453259	0.879502865	0.8388389	0.83727926	0.4284504	0.9496376	0.77446219	0.940979654	0.675756066	0.63889361	0.706202159	0.826924	0.964327885
ATXN1	-0.09003249	0.044799461	0.3858366	0.06200002	0.959931889	0.850926706	0.8804191	0.785678261	0.8736043	0.9114633	0.3046067	-0.1866762	0.0235897	0.05163442	-0.22530992	-0.1290197	-0.171531246	-0.018950779	-0.25165538	0.272172048	0.5808547	1.206987046	0.3149777	0.3945634	0.1086551	-0.16522849	-0.03101714	-0.295326174	-1.005935652	0.475831412	0.23815	-0.242309456	0.134342518	-0.030446718	0.278298106	0.348513144	-0.09484625	-0.133490475	0.2238035	0.155635788	-0.2317072	0.1322217	-0.23614547	-0.023393847	0.004526354	0.147302349	-0.374323752	0.307574	0.20840749
ATXN10	0.4170758	0.219590772	0.2452965	0.5950922	0.849331147	0.756916866	0.6141597	0.6962765	0.6217431	0.659289	0.3827374	0.3560696	0.3616819	-0.03407057	0.388076935	-0.02399993	-0.098858546	0.285853457	0.403579394	0.394768773	0.4979005	-0.093662486	0.5551591	0.3012116	0.2661621	0.720688332	0.4943024	0.636038473	0.84734692	0.481760874	0.4794918	0.837310582	0.709393806	0.725637209	0.584501531	0.369789414	0.5202053	0.721255556	0.4831038	0.609671364	0.6021984	0.6058736	0.660906125	0.778691728	0.621643858	0.179164732	0.518261913	0.3166377	0.438408141
ATXN2	0.2377526	0.456192493	0.8590306	0.3887605	0.876720691	0.675143895	1.111398	0.701559286	0.8573827	1.072176	1.012679	0.7003375	0.5940855	0.6250851	0.453606445	1.001746	0.915972526	1.453610928	0.421131312	0.900414758	0.9044858	1.303534839	0.5314635	1.137981	0.8424534	0.861177603	0.8751831	0.865382369	0.741727987	0.632722099	0.3078955	0.681967457	1.02170784	0.769858522	1.071463321	0.79841549	0.8421036	0.524343698	0.6471833	0.419912219	0.498742	0.6568905	1.004110421	0.619822113	0.765227694	0.515208375	0.564881128	0.6448975	0.196707203
ATXN7	0.7215357	0.71778798	0.6335907	0.897017	0.706026325	0.744175684	0.7904477	0.396218867	0.6365423	0.9568907	0.3371979	0.9913321	0.8959427	0.6140167	0.78958265	0.4603289	0.402627618	1.022453747	2.239292993	0.519540193	0.6222523	0.963423131	1.122749	0.7694977	0.57208	0.413491184	0.3393552	0.717933792	0.101039192	0.675772546	0.6704206	0.515748105	0.500178006	0.55691991	0.401734303	0.624098958	0.6138864	0.715915832	0.3072726	0.567548635	0.2904683	0.4183189	0.462427387	0.624462304	0.665908805	0.830924638	0.120842593	0.5332866	1.141248591
AUH	-0.08504859	0.161707082	0.2699067	-0.1576158	0.153811163	0.046562472	0.04676894	-0.269300687	0.1842523	-0.5411917	0.4042033	0.0363656	-0.1448936	0.4582972	0.091756422	0.2839667	0.441664171	0.296180317	0.518648169	0.289827833	0.4050307	0.287071389	-0.1336704	0.003055424	0.01607818	0.420837072	-0.1308004	-0.429408897	0.533276541	-0.206586958	-0.2073965	0.086449311	-0.020309441	0.336663777	-0.055568832	0.242552225	-0.1099682	-0.149446525	0.0656968	0.089319857	0.1494649	0.2414214	-0.158453679	-0.112883288	-0.221425321	0.069550152	-0.569947583	-0.8949628	-0.091352315
AUP1	2.017235	2.367607605	2.392541	2.043177	2.49966035	2.577928223	2.613078	2.503252871	2.752961	2.795926	1.886872	1.898364	1.948772	1.998074	1.818156653	2.026383	2.132642656	1.803613563	1.885944771	2.458955869	2.361913	2.600798241	1.995113	2.25746	2.500661	2.633933769	2.775178	2.487671574	2.858342298	2.378802946	2.065127	2.633933769	2.691768107	2.607233385	2.444883604	2.368473325	2.490378	2.739962008	2.498117	2.52951696	2.750858	2.400553	2.416721606	2.36370566	2.601814717	2.344319565	2.815935493	2.451079	2.009374821
AURKAIP1	0.4769489	0.602149775	1.139572	0.533549	1.112967149	1.070305786	1.183938	0.863058072	0.9527325	0.9208344	0.9670791	0.7631116	0.4560405	1.072022	0.471197246	0.8399422	0.446514919	0.563607791	0.466472431	0.778713613	0.915435	1.386666748	0.9325647	1.01248	0.9703774	1.193967419	1.155784	0.913090082	1.002532854	1.111594408	1.004863	0.988379435	0.776824875	0.781390226	1.134111639	0.797457776	0.9949214	0.44193053	0.9046372	0.840598124	1.131386	0.9525107	1.162182549	0.687205861	0.817405527	1.001321451	1.176236846	0.8733373	0.357014228
AZIN1	0.7948909	0.75661857	0.9634777	0.7437548	1.481583052	1.601753434	1.286234	1.338768923	1.302544	1.37533	0.9430521	0.8283462	0.7898883	0.6910748	0.746466068	0.9582019	0.694127287	0.976089175	0.78229817	1.155448616	1.359171	1.099580454	0.8288417	1.035791	1.237732	0.892593184	0.861499	0.831379021	1.111050826	1.132864973	1.406877	1.129689674	1.113258056	0.910631815	0.905097769	1.131180017	0.764169	1.344680367	1.132865	0.9445413	1.085608	1.214271	0.943179377	1.420035683	0.907159507	1.313578138	0.920508042	0.4557685	0.923850597
B2M	2.299065	2.331579195	2.607321	2.293832	2.624901551	2.893620652	2.655174	2.686233333	2.416324	2.759774	2.014242	2.235582	2.135735	2.232484	2.173558233	2.126819	2.053983426	2.213694723	2.300293341	2.13857118	2.423186	2.626335634	2.306065	2.145714	2.590118	2.698357348	2.622021	2.617479647	2.65673197	2.458463111	2.543715	2.651677648	2.318649716	2.798723792	2.559314199	2.686431061	2.579105	2.518508116	2.321531	2.183388375	2.379338	2.579105	1.73038042	2.408895176	2.183388375	2.177457606	2.287251902	2.365851	2.35789025
B3GAT3	0.9421874	1.49999223	1.166261	0.8391371	1.079461967	0.857545018	1.052624	1.033797431	0.9011863	0.6884771	1.220384	1.331151	0.9334015	1.088756	1.015638816	1.190835	1.310772323	0.570973146	0.833234531	1.140292102	1.050848	1.182832215	1.210559	1.064719	1.338794	1.242490761	1.355559	0.875196541	1.457657261	1.121147207	0.8187948	1.273759196	1.383433309	1.072224678	1.227985864	1.234496424	1.224047	1.303513218	1.145633	1.223529003	1.11086	0.7629401	1.102647422	0.886580613	1.175770612	0.819890276	1.577558356	0.9890118	0.811454654
B4GALT4	-0.02117101	0.025182795	0.2817829	-0.09387782	0.207009259	0.243123299	0.3352662	0.163536184	0.152181	0.04287163	0.2637989	-0.06263581	0.2053762	0.5113344	0.009779816	0.3004384	0.501489557	-0.222573432	0.104556638	0.344644892	0.8286864	0.050712273	0.4658907	0.4833835	-0.000584278	0.348461562	0.2926178	0.436415809	0.861504376	0.153235227	0.01666764	-0.010137604	0.491436582	0.792848407	0.3605991	0.331456563	0.4086722	0.474342807	0.3632735	0.42106422	0.405307	0.6197649	0.289985425	-0.011526174	0.454777098	0.172224737	0.532725452	0.2173891	-0.043038531
B4GALT5	1.888759	1.989294347	2.221468	1.634567	2.325772308	2.270135191	2.214319	1.411079628	2.592858	2.029562	2.400165	1.812762	1.880231	2.55964	1.791729912	1.941669	2.279381135	1.70060668	1.96642326	2.254676469	1.46606	2.28814111	1.542117	1.530876	2.546379	2.691430984	2.015205	1.967086623	1.394083989	2.50128808	2.617212	1.721258258	1.835929423	2.371422506	1.919410816	2.504511865	2.251571	1.7178221	2.326531	2.017547193	1.706115	2.79942	1.526326999	2.489522855	2.343245429	2.498664525	2.217167298	2.852934	2.317010279
BAG1	1.749165	0.998065531	0.9148947	1.528771	1.568240814	1.685220673	1.413205	1.397093164	1.373155	1.282754	1.76036	1.54465	2.143117	0.8066131	1.342782208	1.327455	1.360607336	1.500156152	1.291990502	1.355446974	0.8803744	0.595386307	1.343912	1.453025	1.818365	1.609424049	1.777927	1.798608833	0.764962762	1.652413707	1.781333	1.743864556	2.040383469	1.407419277	1.928988089	1.700927055	2.300429	2.270832588	2.022383	1.780097533	1.608576	1.902	2.365827031	2.116696555	1.531353355	1.671190514	1.689773058	0.9932711	1.760541276
BAG5	0.4330027	0.26938229	0.8083586	0.4596874	0.759133631	0.656338384	0.7065451	0.972564247	0.8660813	0.4841242	0.89382	0.5238364	0.4507385	1.026028	0.546069056	0.9275624	0.786408963	0.699899396	0.543427313	0.852080071	0.8672897	0.691348659	0.7455593	0.8334932	0.6397421	0.539094782	0.595414	0.680147819	0.561918636	0.747537226	0.7243068	0.512583231	0.58779235	0.569220513	0.466373392	0.499059534	0.6079458	0.571373312	0.4092992	0.652859852	0.7221352	0.6834632	0.3357679	0.75285096	0.603190997	0.293861788	0.438896161	0.9038314	0.468684427
BAIAP3	0.7734625	0.772574372	-0.001552436	0.5482857	-0.074551812	0.141820046	-0.8577326	0.04292079	-0.2274803	0.4456455	-0.8763519	0.40271	0.223274	0.09488542	0.101831111	-0.2357299	0.156401847	0.317948273	0.794655536	0.196424373	0.2328608	0.213496261	0.5701382	0.4610092	0.2539381	0.407220323	0.06536975	0.453497289	0.219215697	0.343573646	-0.2535849	-0.392843054	0.485687248	0.06221611	-0.130682518	0.217993672	0.1221657	-0.07139148	0.01492401	0.299735791	0.07849176	0.579368	0.26021805	-0.450879441	0.35296648	0.165359189	-0.075393961	0.3487564	0.438453479
BAK1	0.3934911	0.045586665	0.9216502	0.1281793	1.471132544	1.124298671	1.36665	0.96032823	0.5955048	1.265295	0.6237452	0.1103651	0.4738513	-0.08538	-0.005037	0.2565675	0.787598658	-0.050799357	0.144928085	-0.134148982	0.8953255	1.045358915	0.1443141	1.033348	1.411051	1.322065181	1.508314	0.795408645	1.097326447	0.966021579	0.4620156	1.254190093	1.092127938	1.202474892	0.767549748	0.937953059	1.083856	0.543652138	0.8418183	0.669821324	0.8986182	1.344212	1.049872125	1.047013645	1.075256473	1.183134264	1.406809139	0.6263337	0.128398188
BANF1	1.554749	2.375176563	2.388661	1.363669	1.725422421	1.596602181	1.634586	1.582951568	1.718019	1.048122	2.220616	2.211696	1.524002	2.218647	2.199729153	2.039424	2.29078458	1.046558179	1.413546962	2.753744393	2.054861	1.511698633	1.938989	1.836558	1.80816	2.046386022	1.955812	1.722018343	1.888254853	1.744076352	1.056333	1.593446039	1.893038209	1.433211571	2.068932607	1.118653686	2.04842	1.851377394	1.074246	1.621825367	1.872966	1.213562	2.255439461	2.031776057	2.259209982	1.410693444	1.711446071	2.086653	1.27880629
BANP	1.163336	1.695161772	1.167736	1.332195	1.302573	0.948597393	1.051412	0.654884415	1.099003	1.506537	1.421769	1.118839	1.317106	1.258502	1.644678783	1.616102	1.232294057	1.435840771	1.493067568	1.310730636	1.09964	1.274940059	1.150247	1.422677	1.497054	1.455929698	1.280367	1.73207736	0.949165405	1.27619839	1.168099	0.719215182	1.069269167	1.086916132	1.586049947	1.127723224	1.633882	1.139039846	1.216764	1.468492401	1.340916	1.137819	1.42927058	0.953412199	1.371678214	1.713432278	1.212431654	1.087294	1.28740929
BASP1	1.193601	2.045318872	0.9940952	1.499876	1.380653908	1.062370219	1.613588	0.315588727	1.776177	1.364689	2.014937	1.635429	1.178266	1.464721	0.98740759	1.245543	1.213661413	1.306794236	1.394534422	1.709664784	0.6083803	1.532166649	0.4556133	0.9584942	1.662871	1.386792352	1.291971	1.586584542	0.344045084	1.756556613	1.86098	1.432161295	0.843409583	0.682958663	1.946511473	1.124634056	1.921424	0.995725606	1.534539	1.681143419	1.392505	1.446826	1.295933823	1.35589386	1.45118364	1.79440586	1.071653014	2.41152	2.491790711
BAX	0.6937412	1.102506386	0.7864831	0.6846693	0.876003758	0.43597441	0.6550304	0.989038047	0.8137615	0.4170404	0.7829086	0.539782	0.7898791	1.013055	0.9154507	1.165341	1.090673601	0.560385091	0.732682651	0.964257547	0.851469	0.914885067	0.6370167	0.925584	0.8722344	1.012252762	1.119105	0.814398614	0.938210586	1.090336447	0.6988273	0.726640206	0.9555589	0.779649623	1.032075178	0.51578253	0.933981	0.823869913	0.856979	0.788487209	1.178661	0.6256104	1.075920426	1.018317186	0.803667722	1.085655164	1.455518782	0.9989825	0.739430975
BAZ1A	1.601478	1.233977334	1.976009	1.43177	1.867181337	1.234852774	1.623295	1.603343562	1.989356	1.544949	2.063904	1.389233	1.519794	1.789312	1.566814023	1.633939	2.016741864	1.561287794	1.489231387	1.960768375	1.702032	1.474151775	1.633174	1.739786	2.038765	2.01665185	1.839602	1.875533761	1.626015323	1.948616356	1.91733	1.86196576	1.539976625	2.266932874	1.754425246	2.288553251	1.550443	1.386689477	1.455268	1.672151243	1.415702	1.993561	1.200967629	1.434821967	1.634412045	1.586951335	1.340387975	2.165041	1.786346883
BAZ2B	1.174842	1.024248941	2.044761	1.111106	2.005347165	1.653720326	1.721928	1.670179052	1.952922	2.02685	1.818416	1.542894	1.301596	1.609577	1.738090389	2.075645	2.831878135	1.729753882	1.455114194	2.156957359	1.540772	1.929264767	1.489274	1.684844	1.633249	1.503430424	1.273258	2.073344105	1.692599855	1.961410997	1.896318	1.373148133	0.767141038	1.32764385	1.965233439	1.869554858	1.059572	0.92093311	2.069254	1.970755926	2.050958	2.101549	1.46887598	1.582906764	1.734648589	2.28896558	1.669260204	1.501366	2.006724765
BBS2	0.8509249	1.045285112	1.123127	0.8215936	1.352277571	1.499848919	1.401562	1.477534404	1.35766	0.8816195	1.360711	0.8028604	0.9816242	1.2807	0.893551632	1.202686	1.632183395	1.222798935	0.95211046	1.755054144	1.560037	1.629269206	1.912776	1.803807	1.79523	1.688700044	1.161463	1.646047268	1.358424532	1.108373484	0.9811288	1.551754672	1.660167516	1.841658782	1.674015489	1.654870934	1.794332	1.979208428	1.353728	0.765702086	1.235675	1.162491	1.500357699	0.947658552	1.580146946	1.07920183	1.527261528	1.097018	0.754084342
BBX	-0.05228342	-0.168863573	0.2841341	0.03713489	0.442296556	0.066485929	0.514578	0.28802726	0.3608731	0.2949661	0.5810462	0.07577889	0.08658262	-0.163788	-0.117271417	-0.2247529	0.395524317	0.221563051	-0.158545666	0.431616054	0.293556	0.308045402	-0.04039095	0.5336771	0.5840708	0.089998029	0.2784803	0.619382637	-0.226480927	0.307387132	0.4141982	0.241144379	0.348779265	0.214329983	0.306221416	0.450483828	0.1733335	0.450029154	-0.04561048	0.106882868	-0.407642	0.1955254	0.047092889	0.383819243	0.298961794	0.052424504	0.121567539	0.5410017	-0.090150597
BCAP31	1.423611	1.931665574	2.002465	1.551924	2.032174612	1.895398709	1.909799	1.648107118	2.251062	1.349851	1.991112	1.562836	1.746458	1.743418	1.500733831	1.776483	2.010820571	1.522261041	1.435885408	2.148805499	1.864727	1.547183886	1.713159	2.136135	1.769125	1.866049493	2.01054	1.810854066	1.599565776	2.208709719	1.853249	1.818228471	1.946169314	1.839708008	1.930254525	1.687823921	1.79686	1.976497003	1.853249	2.159282305	2.071602	1.97076	1.994337189	2.055359766	2.200515401	1.950118373	2.011348998	2.205502	1.565959197
BCAS2	1.015328	0.839781464	0.9181084	0.9988122	1.757093915	1.858130664	1.662174	1.609980108	1.624459	1.552519	0.6425508	0.8233086	0.9244426	0.7207949	0.84254163	0.7537224	0.670247809	0.909621164	0.967659019	0.748145156	1.096924	1.080997124	0.951349	0.7321566	0.946523	1.148595412	0.7619	0.844320961	1.726000074	1.093595139	1.031129	1.480044797	1.051453684	1.579399201	0.946868765	0.965391417	1.055797	1.376185184	1.189129	1.049698824	1.434571	1.492869	0.992319407	1.291790635	1.004080534	0.709246249	0.684017855	0.9168312	1.005425784
BCCIP	0.1201663	0.551540566	0.6354006	0.1045708	0.41860164	0.366447884	0.4391689	0.486952633	0.4306147	0.140655	0.6097803	0.3416329	0.04196139	0.6676274	0.266793309	0.7473387	0.574352496	0.828157486	0.219970785	0.659340207	0.5483468	0.386437001	0.2732576	0.5432457	0.4578962	0.535831246	0.3865629	0.416126957	0.889103582	0.011638222	0.04963422	0.286228694	0.464421207	0.583795663	0.067762458	0.535411822	0.1261107	0.277504132	0.1530518	0.123416601	0.5895656	0.3802862	0.317896174	0.246557913	0.41656726	0.073751188	0.150233402	0.01875254	0.06871111
BCKDHA	-0.07155354	-0.307000346	0.5446852	0.07211393	0.280399448	-0.626112355	-0.2395257	-0.17730921	0.1110371	-0.8193637	0.5214592	0.05764384	0.1665295	0.5040121	0.126245837	0.3505865	0.564393666	0.845525408	0.062573396	0.299400339	-0.003070024	-0.408963192	-0.2685961	0.4033937	0.4286108	0.086235885	0.590543	0.390857374	0.437677636	0.266132484	0.2984936	0.324543125	-0.005104136	-0.044192024	0.092298393	-0.056011008	0.3034024	-0.144322919	0.4152125	0.463462276	0.4992128	0.2875624	0.684546377	0.036836216	0.545469774	0.641369107	0.922853431	0.08075831	-0.678319752
BCKDK	0.09396558	0.084044607	0.7593341	0.2850274	0.596889634	0.424259358	0.3545623	-0.339019342	0.4394757	-0.318235	0.560226	0.1215787	0.2507919	0.9600946	0.133782153	0.8289644	0.860543707	1.160363437	0.240201466	0.487293316	0.263882	0.425055515	-0.2704251	0.6401581	0.223172	0.494792054	0.7082444	0.323329839	-0.109648152	0.462728578	0.1092461	0.009113316	0.022698608	-0.404777497	0.288544128	-0.113308423	0.2444874	-0.281249564	0.4941011	0.412587026	0.3805102	0.3298905	0.496147224	0.433249265	0.292295957	0.857363832	0.967923741	0.7130693	-0.065253535
BCL11A	0.1820397	-0.084085515	0.7422544	0.1232988	0.885928436	0.257705832	0.6106606	0.852054008	0.8666605	0.3494457	0.3306651	0.1676594	-0.01386265	0.314056	0.078825585	0.2386347	0.258271891	0.199025575	0.14635563	0.625798805	0.6214804	0.223014735	0.9335214	0.7179323	0.4461044	0.348073516	0.2713967	0.505097486	-0.043118123	0.417933312	0.3610189	0.554060409	0.787317499	0.568534314	0.314686464	0.771496936	0.5527215	1.066893038	0.2778403	0.701256927	0.2770022	0.2054988	0.394151034	1.415281084	0.688304164	-0.046860702	0.56240342	0.2226972	0.141562532
BCL11B	0.2179544	0.358773443	0.772297	0.3076438	0.534609334	0.473734621	0.4925304	0.76282899	0.6638799	0.6370069	0.8702374	0.3872167	1.181081	0.6469555	0.605072535	0.7880237	0.722483691	0.92075629	0.306630895	0.812744628	0.9319696	0.874139337	1.390717	1.119697	0.323516	0.59350116	0.6810257	0.563281712	0.427121222	0.654180842	0.4667941	0.684581448	0.761431889	0.388771671	0.631677197	0.303604071	0.7889428	0.915091323	0.04658406	0.406658061	0.008547516	0.4122995	0.429741415	0.665548386	0.341908427	0.177533284	0.523927885	0.5453366	0.157535789
BCL2A1	1.841838	1.709877288	1.099434	1.811323	2.881555514	3.476681789	3.103711	2.549625375	2.890569	3.204692	1.09373	1.350963	1.472036	1.50071	1.644900192	1.386427	1.334679946	1.440921038	1.629533438	1.311881647	1.897074	2.339128411	1.676784	1.475574	1.463393	2.053395498	1.471069	1.024377928	2.868577233	1.424137448	1.762006	1.475549155	0.425770033	1.968093842	1.015757575	2.381133314	0.05128192	0.819306472	2.294596	1.19839888	1.299987	1.702052	1.323949629	1.466107407	1.429878328	1.622499342	0.104018118	1.514368	1.932542429
BCL6	1.4871	1.578248221	1.91115	1.425497	1.705845089	1.171452766	1.010612	1.081650599	1.768223	2.07926	1.948928	1.303502	1.18205	1.302199	1.229935298	1.557064	1.699301064	1.506165853	1.473202317	1.791253644	1.37416	1.956733369	1.240284	1.098043	2.070081	2.097590116	1.67431	1.69323573	1.647479068	1.772457733	1.86909	1.925042888	0.838752004	1.851946097	1.661167082	2.19392603	1.765131	1.177297377	2.039839	1.87062754	1.501895	1.66838	0.911170536	1.245417007	1.808024054	2.315719011	0.886910079	1.730099	2.104178968
BCL7B	0.80651	1.536710801	1.29753	0.7120775	1.227223955	1.304772984	1.282866	1.293324271	1.132084	0.953751	1.296836	0.9373071	0.7822735	1.350338	0.875609901	1.293775	1.192764268	0.84252972	1.005781856	1.238427601	1.356808	1.399616078	0.8844361	1.038817	0.3685186	0.819894985	0.6366666	0.704918712	1.298107269	1.23608222	1.009098	1.025477622	1.158756047	0.871318345	1.106041246	0.759426832	0.9010999	1.379957028	0.8941873	1.179948782	1.365544	1.052329	0.879095731	0.987829744	0.632412577	0.733403797	1.000002782	0.836496	0.725030498
BCLAF1	0.4273297	0.422915362	1.165748	0.4244201	1.17233389	1.09680152	0.9472724	1.044339815	1.054515	0.4975649	1.050384	0.4607344	0.5374156	0.7889423	0.463841052	0.6873778	1.008081893	0.624224125	0.352272071	1.237368702	1.417028	0.682424633	0.5349949	1.054392	0.9683618	0.890415087	0.7420502	0.821649358	0.952525255	0.927937703	0.8184353	0.774725097	0.843168395	0.950662219	0.75468192	0.941180737	0.3461992	0.816811421	0.4645984	0.770772369	0.517552	0.7007768	0.277875939	0.862145811	0.668748819	0.622651207	0.779894367	0.8401926	0.512989806
BCR	0.2580142	0.825754209	0.2285956	0.1766562	0.247684534	-0.188558827	0.03696513	0.194676018	0.009054613	-0.145421	0.3117993	0.1687766	0.3186404	-0.1792867	0.546860253	0.1351515	0.369938823	0.177084325	0.205612638	0.347462213	0.5113668	-0.002462158	0.0708878	0.1327494	0.09144443	0.253485584	0.2931329	0.307048936	-0.034256655	0.272706037	0.1138157	0.310752077	0.149464325	0.147488802	0.281664871	-0.068815902	0.4945042	0.013057373	0.1487454	0.170848069	-0.06024734	0.1599425	0.769425125	0.100256208	0.301943987	0.016772466	0.528718078	0.01700535	0.169583819
BCS1L	0.2795563	1.023541982	0.5368661	0.341135	0.485787065	0.304815139	0.5827479	0.86657547	0.6741317	0.5833934	0.8431883	0.8294711	0.4972469	0.5864436	0.248017589	0.8078322	0.877921952	0.913132237	0.381054575	0.902933008	0.824636	0.427020218	1.274026	0.8581667	0.448121	0.396295358	0.3659824	0.272329275	0.708033948	0.445387813	0.1306039	0.37110314	0.544778826	0.363241874	0.310073984	0.309270524	0.7090716	0.660554493	0.5164047	0.335214983	0.5137914	0.2532161	0.520438721	0.144685804	0.629953285	0.038027593	0.878611513	0.5332212	0.154618138
BECN1	0.0548472	0.250322226	0.3924441	0.07814021	0.571658109	0.543739762	0.4603491	0.201270829	0.4717632	-0.03106026	0.5177664	0.3673651	0.0829437	0.4000243	0.098742331	0.1840901	0.379144553	0.193976634	0.00569334	0.506419481	0.5183424	0.615619344	0.0505775	0.706213	0.1728083	-0.09682184	-0.1162977	0.01503015	-0.278256884	0.235016678	0.3857845	0.318344685	-0.181246403	0.22670757	-0.038669147	0.162385571	0.1614813	-0.067962447	-0.1190619	-0.058840734	0.2870519	0.3087943	-0.046220124	0.156879785	0.116704253	0.274888363	-0.29779665	0.7261844	0.065588819
BET1	0.5781594	0.655747273	1.311631	0.4576759	1.095967739	1.103473296	1.014934	1.316324623	1.25739	0.4402333	1.027495	0.8751407	0.377997	1.202422	0.714833758	1.182559	0.939785835	1.301343966	0.584559554	1.313560087	1.163407	1.04270508	0.6926293	0.5381922	0.5757554	0.870680129	0.9359767	0.96116203	1.021835812	0.639751648	0.8094805	0.71691567	0.575497423	0.86473432	0.840804323	0.906814402	0.7811968	1.008025094	0.7460542	0.852873219	1.143373	0.8512046	0.864471177	0.934160525	0.962162103	0.533199244	1.152219149	0.08631129	0.440773796
BFAR	-0.008646212	0.460524688	0.3491537	-0.005784202	0.499236857	0.537190629	0.7044544	0.2407815	0.556294	0.5393356	0.3968702	0.1516917	-0.07271932	0.4945032	0.00295856	0.2388073	0.428686956	0.646379131	0.017603855	0.661504803	0.5289787	0.663612211	-0.01611382	0.3595004	0.5837084	0.646418296	0.4314311	0.700642266	0.812536133	0.567166988	0.352834	0.973909328	0.71797215	0.704164676	0.389150922	0.653956239	0.6371722	0.858005277	0.2082908	0.421748396	0.7506248	0.7239975	0.357981049	0.55576331	0.223201265	0.041734029	0.251631359	-0.101686	-0.206434381
BICD2	-0.2673032	-0.176466331	0.4205388	-0.02231476	0.216910863	0.047574867	0.2267133	0.2049672	-0.03054065	0.4906411	0.2794211	-0.03118166	-0.1740769	0.1420067	-0.195124214	0.01557952	0.308304441	-0.134458504	-0.128053124	-0.047435701	0.3280185	0.604073615	0.156336	0.2659866	0.3411456	0.311171849	0.1607655	0.474113251	-0.406217528	0.469285211	0.4180735	0.222309964	0.079372669	-0.25598848	0.217400726	0.108103945	-0.09681072	-0.277766937	0.2493095	0.163355905	0.02111986	0.4377455	0.148796199	0.217722251	0.21859587	0.398038269	0.085701344	0.08548478	0.022494876
BID	1.219703	1.174676408	1.482134	1.280284	1.589767287	1.742056247	1.428957	1.34946307	1.516773	1.366246	1.406211	1.146137	1.104475	1.346154	1.134854258	1.553074	1.149530314	1.850890253	1.331576325	1.534262992	1.249604	1.717745384	1.001927	0.9745427	1.547568	1.628826972	1.551282	1.397023905	1.358975862	1.483903964	1.673213	1.336673446	1.213702916	1.792101845	1.449096709	1.740227075	1.46949	0.733598024	1.460481	1.744250986	1.846917	1.45361	1.376799319	1.367892766	1.482943072	1.87850716	1.505004388	1.507825	1.378050631
BIN1	0.8633258	1.822308574	1.52517	0.9547685	1.553744704	1.58820845	1.668896	1.42247066	1.254433	1.101481	1.732865	1.528054	1.681459	1.223987	2.021254096	1.790957	1.544797404	1.459581756	1.080941221	1.67422381	1.554009	1.44137159	1.443355	2.145391	1.288891	1.272781672	1.332626	1.061131229	1.774975254	1.182974605	1.132638	1.517636784	1.756948465	1.3484646	1.815336218	0.842899279	1.422118	1.933250669	0.9103132	1.074625454	1.21721	1.259875	1.323009915	1.358614826	1.284098344	0.766178956	1.783711542	1.522656	0.628908784
BIN2	2.288747	2.277392885	2.426393	2.319001	3.104335572	3.16030885	3.145299	2.995261563	2.884658	3.167785	2.08491	1.923775	2.220897	2.06387	2.111457388	1.881448	1.994302203	2.008391949	2.131485688	1.945111883	2.591961	2.811228993	2.37173	2.696292	2.955186	2.834520354	3.03902	2.917878999	3.110562998	2.45248089	2.485854	2.528523499	2.543666868	2.97924285	2.633071257	2.802410198	2.692347	2.508086756	2.63864	2.410402905	2.692347	2.447075	3.02560219	2.106347838	2.80810594	2.891092858	2.955185604	2.132327	2.333295072
BIRC2	0.7206299	0.587928436	1.391009	0.6224543	1.476748589	1.555828227	1.542141	1.240398643	1.710221	1.426811	0.8005811	0.5103199	0.5070238	1.025087	0.812246851	1.244202	1.237795667	0.962149217	0.580986572	1.558211147	1.47582	1.373905977	1.038266	0.5930883	0.7717239	0.733988407	0.5686437	1.111523758	1.45959022	0.853697364	1.021676	0.860058352	0.997044455	1.137247787	1.278026269	1.403787656	1.200192	1.439893212	1.531148	1.232770158	1.180997	1.03569	0.785053106	0.907080823	1.199710892	0.86991709	1.06544746	0.8536208	1.32431954
BIRC3	-0.1310445	-0.174887982	0.7488279	-0.1610201	1.014881541	0.842504613	0.8474627	1.201432155	0.9426078	1.175709	0.6450879	-0.0197788	-0.1081241	0.0548744	0.01131202	0.6309991	1.111789239	0.22513143	-0.134664334	0.661088832	0.9007794	0.560482715	1.079358	0.8051758	0.3267354	0.680907736	0.4578789	1.129250592	1.360530751	0.664446279	0.7002338	0.978607085	1.086409766	1.06043827	0.398514221	0.876537246	0.8338825	1.222352821	0.3880052	0.731561659	1.103783	1.08472	-0.123335019	0.695414176	0.383178883	0.214650853	0.960783375	0.0332061	-0.087580058
BIRC6	1.413379	1.332390308	1.706802	1.483666	1.852502633	1.708960912	1.854075	1.734160438	1.768045	1.786458	1.658801	1.469079	1.328495	1.444624	1.468078647	1.378411	1.709351367	1.518314515	1.442757459	1.799029373	1.788481	1.885464211	1.387552	1.831339	1.663669	1.790194254	1.856345	1.782424223	1.638394952	1.670493862	1.678429	1.820297969	1.94664393	1.756887742	1.711107207	1.966854784	1.911695	2.052649817	1.48977	1.953962213	1.402022	1.660887	1.776766851	2.037440073	1.69674632	1.614531106	1.700747084	1.406965	1.538097915
BLCAP	2.283796	2.201066628	2.650388	2.161594	2.688717015	2.386527082	2.68776	2.663714572	2.54771	2.173898	2.953197	2.748526	2.246354	2.716964	2.323801487	2.826516	2.841198234	2.796716702	2.227235931	2.615320343	2.600964	2.39747813	2.378955	2.738055	2.971301	2.877715818	2.900711	2.93290896	2.804512378	2.747938928	2.677068	2.82996521	2.951413189	2.915413166	2.647630525	2.857492541	2.751863	2.937876712	2.547893	2.82996521	2.717837	2.747939	2.654357836	2.78093629	2.882436105	2.615915012	2.637951378	2.073473	2.189057254
BLM	0.08821782	0.742263904	0.7585834	0.2600833	0.379083991	0.461217358	0.5796578	0.418042314	0.3608022	-0.1375033	0.3965034	-0.1642256	-0.1880736	-0.5388982	0.131780153	-0.2740691	0.758583438	0.649031812	0.060118296	0.360543328	-0.06214254	0.080136389	0.2397845	0.2055819	0.4624369	-0.081968536	0.1748077	-0.120552503	0.437944088	0.094752811	0.5707839	0.031283063	0.085246563	0.035755369	0.215320937	0.156705415	0.3673494	0.372965312	0.3562878	0.833904489	1.000985	0.4203294	0.187337688	0.180093109	0.499116093	0.232303632	0.010058518	0.555119	0.06268295
BLMH	-0.1331513	0.06746687	0.1338923	-0.006465507	0.765642369	0.320168034	0.56115	0.412238202	0.5331842	0.6214345	0.2199381	-0.1822852	-0.1978641	0.1290517	-0.218824614	0.2957565	0.192891658	0.144255425	-0.356551748	0.240913595	0.3320719	0.159034899	0.154852	0.4542129	0.432721	0.042928423	0.5177354	0.273989857	0.426962696	0.075464209	0.2126753	0.136108042	0.651376453	0.457809148	0.346086344	0.519434927	0.3995408	0.585934622	0.3332267	0.595910843	0.2295232	0.6366013	0.299516598	0.103609232	0.131050417	-0.204584217	-0.067759421	0.1142149	-0.061590862
BLNK	0.6154322	0.249168556	0.05678529	0.6052448	1.954380571	1.20339232	1.530119	1.897710951	1.939807	1.348001	-0.2043457	0.8018805	0.3394173	0.4548569	0.369665971	0.2110831	0.169991011	0.178091455	0.580053792	0.329900245	0.3725945	-0.460756264	0.6740365	0.1963238	1.220543	1.119810983	0.996821	1.059958342	0.898915854	0.763358293	1.052594	1.427722051	1.776934442	1.124394785	0.507532793	1.434603632	1.1625	1.738789184	1.130957	1.254743055	1.111289	0.8838832	0.873736107	1.993773182	1.31466131	0.393837121	0.878358376	0.747634	0.622383864
BLOC1S1	1.885974	2.675369117	2.338106	1.770275	2.428678912	2.530963459	2.490498	2.085974635	2.104541	1.897646	2.03948	1.828221	1.476413	1.848685	1.815366628	1.624986	1.86327872	0.823801884	1.913411988	2.141833939	1.676523	2.089651531	1.434343	1.422093	2.430539	2.399977875	2.460614	1.807268533	2.805123022	2.248131566	2.112839	2.523218265	2.041947779	2.298358465	2.399977875	2.157461123	2.063748	2.168735612	2.446771	1.996037695	2.674425	2.240537	2.453813813	2.51210758	2.093351074	2.550471695	2.468572894	2.508944	1.870954511
BLOC1S2	1.661911	1.569898554	1.702965	1.751579	1.424291049	1.707850373	1.146348	1.345889457	1.208476	1.560041	1.403294	1.911974	1.877985	1.783635	1.724625966	1.660704	1.833703942	1.814020442	1.931043478	1.723664895	1.27279	1.544715183	1.944197	1.372837	1.513407	1.592476833	0.9966606	1.760100095	2.374279039	1.623778043	1.733183	1.722334749	1.334016653	1.617720582	1.579811385	1.780869353	1.399962	1.654703052	1.357101	1.842054086	1.956699	1.510395	1.408003536	1.924793461	1.66319706	1.715461981	1.74324566	1.30233	1.777336202
BLVRA	1.127744	1.137410804	2.07449	1.036497	1.764711175	1.164486229	1.417478	1.019710876	1.68771	1.003134	0.9086067	0.8366103	0.921685	0.7686962	0.790919542	0.8958771	1.393778544	0.792910286	0.850887464	1.321689278	1.237338	1.014416205	0.6062509	1.254437	0.9723974	1.046772739	0.9666947	1.169130372	1.410241012	1.250355569	1.315982	1.423266298	1.198308299	1.498949621	0.847125269	1.075782897	0.7701702	0.734325873	1.153386	0.996037754	1.926896	1.270736	1.358227073	0.901539484	1.273040319	1.345129316	1.141776047	1.588741	0.657542761
BLVRB	3.001537	1.464860933	2.122256	2.117979	3.144307258	3.703648625	2.96277	3.085612306	2.369828	3.149108	1.591322	1.421847	1.855468	1.464861	1.716626662	1.003592	1.354895702	1.332968665	1.54558764	1.281077752	2.212114	1.430325394	3.271341	2.059687	3.096206	2.916631571	2.717058	2.647061597	1.938589404	3.017030168	3.367006	3.115416196	3.327568894	2.879272411	3.549977914	2.820618775	3.676879	3.448813409	3.427337	2.65699838	3.01703	3.085614	3.179988799	3.024942006	2.723798817	3.162930815	2.65699838	2.589547	2.364027304
BNIP2	0.9846201	1.290353642	1.54886	0.6103498	1.720586151	1.713595511	1.668862	1.251606079	1.906327	1.080455	1.721353	1.208821	0.9029772	1.750968	1.374933491	1.792502	1.806278781	1.424370438	1.364549963	1.897793326	1.604815	1.699770263	1.090576	0.9477876	1.566144	1.37451924	1.426725	1.506479395	1.555381122	1.620041109	1.591758	1.517783906	1.33909554	1.610503833	1.26951612	1.811111342	1.158014	1.282996572	1.624398	1.741848967	1.744848	1.599644	1.595752103	1.649169582	1.284049523	1.666275604	1.503859897	1.031686	1.449388621
BNIP3L	2.233967	1.537024341	1.916884	2.338462	3.002222614	3.147674609	2.9564	2.974813757	2.896641	3.125691	1.540828	1.520828	1.683268	1.295923	1.717496353	1.476299	1.52619313	1.402711976	1.67885302	1.52619313	2.083196	2.113939854	2.366802	1.901772	2.317121	2.212495843	2.139465	2.248913173	1.802249624	2.243025559	3.0208	2.388909892	2.710993218	2.42628333	2.763601008	2.458577345	3.360696	3.203138692	3.320143	2.212495843	2.207132	2.920877	2.91471754	2.546246202	1.981344889	2.52191377	1.75712507	1.960598	2.508718071
BOLA2	0.4783025	1.045909309	0.7931732	0.4304514	1.202880107	1.095960187	1.271643	1.142624928	1.019053	1.101324	0.7823789	0.3244682	0.4108761	0.5924558	0.460901858	0.8777642	0.435752941	0.263811575	0.296392056	0.724854094	0.9244152	0.991399168	1.08818	0.7081307	0.6610987	0.792586815	1.008072	0.481784144	0.932436759	0.707985343	0.9759428	1.409062377	1.159808056	0.744885243	1.235812511	1.340869695	1.266532	1.270687603	0.6154591	0.56670484	0.7286425	1.047713	0.820025636	1.135664557	0.71555651	0.682479549	1.011208902	0.4647959	0.296734236
BOLA3	-0.03051588	0.748945133	0.6123415	0.000247317	0.359978967	0.473128048	0.5079152	0.461696853	0.4023325	0.2130748	0.5813074	0.1429101	0.05284502	0.5977253	1.231297221	0.9982645	0.734618627	0.002123212	0.250836651	0.610159247	0.4383444	0.64716712	0.7940763	0.5363126	0.4514001	0.425962644	0.5071331	0.141210057	1.006110416	0.135995742	-0.2525256	0.443275026	0.509194718	0.24717654	0.313544151	0.009065239	0.3509966	0.425157544	0.1251076	0.304073451	0.5938374	0.2162683	0.337220026	0.49000668	0.252488143	-0.130022092	0.338344497	0.1406767	0.07732288
BPGM	3.527616	0.876889754	0.7669036	3.771931	0.063003814	1.037664433	0.5384056	0.429177525	-0.06446229	1.518461	1.584081	1.683674	1.267005	0.6438848	0.73836918	0.7383692	1.212631552	2.534454524	0.92782712	1.003263464	1.155792	0.649476051	1.054195	0.1312402	1.209502	0.744295768	0.6142	0.390417182	0.341917765	0.778798485	2.288012	0.893021611	2.017273648	1.741130816	1.713031765	1.729989784	2.673805	2.579838761	2.800107	0.98546158	0.7498806	2.34998	2.046697326	1.792030723	0.822511898	1.308257394	0.048566599	2.316447	3.087437508
BRAP	0.5780502	0.368800938	-0.148796	0.7237906	0.67650909	0.919938313	0.7632113	0.855193013	0.2662443	0.9268526	-0.06152777	0.6042796	0.3990623	0.9303728	0.511549978	0.4862837	0.746451602	0.921839514	0.599532366	0.547267459	0.3224231	0.228732531	0.8701446	0.5192108	0.4658829	0.265927429	0.2247666	0.318544783	0.071041869	0.273198897	0.4453294	0.423572243	0.373339764	0.286007763	0.202614771	0.510162525	0.305446	0.372375569	0.3203157	0.393256491	0.1169008	0.3444283	0.306211353	0.617730811	0.371021543	0.535574145	0.182321235	0.6477277	0.801000365
BRD1	0.5748426	0.626145295	1.171064	0.5681415	1.30718312	0.75956495	0.8900991	1.36740144	1.203034	0.763883	1.320011	0.6695962	0.5985798	0.9075896	0.766532033	1.39997	1.334132238	0.660596529	0.660528475	1.259641691	1.278201	0.713341403	0.558183	1.503736	1.14515	1.140455456	0.7628133	0.918956392	1.28630609	1.273826587	1.003556	1.083206716	1.306379089	1.36664606	0.803427084	1.356502013	0.8775501	1.268549796	0.8166724	1.253693295	1.00622	1.310604	0.79105109	1.17087061	1.043950909	1.025864587	0.993179286	0.1322688	0.657864008
BRD2	1.039553	1.233464387	1.887251	1.113013	1.739612385	1.63472958	1.833835	1.701398457	1.706136	1.469144	1.689555	1.243432	1.337279	1.572943	1.214546089	1.768748	1.697466433	1.855725115	1.127868372	1.705283324	1.650208	1.516886063	1.183317	1.629971	1.920184	1.855640061	2.012163	1.805829261	1.395362855	1.859372046	1.672504	1.630196268	1.80042448	1.695114416	1.371099126	1.442766996	1.881958	1.734058727	1.566012	1.527275128	1.503531	1.634587	2.050893622	1.659384934	1.755987482	1.684150495	1.776512388	1.431931	0.816469844
BRD3	-0.1560434	-0.107240626	0.1887885	-0.06041241	0.432407127	0.003408225	0.4855328	-0.252333215	0.1307141	0.1708832	0.2091977	0.2029763	0.05413681	-0.1015693	-0.259967249	0.2021198	0.092335858	-0.069384187	-0.182831326	0.113585814	0.1352115	-0.026357126	-0.3861261	0.574069	0.4125846	0.250193931	0.1409071	0.277910942	-0.334905569	0.348558528	0.5535953	-0.20773888	0.333892394	-0.18416951	0.283004382	0.389226036	0.1666357	0.23498943	0.2493854	-0.073840941	-0.09434871	0.02032062	0.15671939	0.352463102	0.174389499	0.470393812	0.167513761	0.345062	-0.094490425
BRD4	0.4549332	0.224139383	-0.116249	0.5295716	-0.05766005	0.184621582	-0.03146823	0.212149573	0.1072404	0.2783398	0.3909951	0.4663276	0.8758776	0.3367794	0.276494849	-0.06160689	0.315130409	0.314698098	0.374634315	-0.054347355	0.379523	-0.049014786	0.3170299	0.1940782	0.3454942	0.39200448	0.5548287	0.493401064	-0.241720949	0.688305885	0.7352525	0.403839077	0.735252514	0.048362339	0.72116189	0.424128247	0.854799	0.652867158	0.7400393	0.513091939	0.02928727	0.6557217	0.712174075	0.508945449	0.227951554	0.541402088	0.461708741	0.5217062	0.899288316
BRD7	-0.1144195	-0.041391831	0.1967313	-0.1275959	0.549654533	0.426395188	0.529025	0.22759546	0.5709248	-0.1661468	0.2558376	-0.1406287	-0.07072385	-0.008187961	-0.165323995	-0.09028116	-0.172470239	0.038466313	-0.153417984	0.449359787	0.3571524	0.157526629	0.05812335	0.3932519	0.3159176	0.05408289	0.2979527	0.229964307	0.072175323	0.611694096	0.3463269	0.322167671	0.516435286	0.603078651	0.099114895	0.413270653	0.3484094	0.692834384	0.1949716	0.438775888	-0.04670198	0.05754791	-0.144034638	0.204946201	0.385745121	0.042534032	0.271138485	0.6043097	-0.182769279
BRD9	0.7641141	0.871837902	1.278817	0.8611622	1.123069953	1.202312974	1.121009	1.212161411	1.103918	0.8230589	1.191135	1.054495	1.181359	1.40175	0.90419398	1.082344	1.349031049	1.349260592	0.912997195	1.136699736	1.092783	1.366012202	0.7111456	1.415441	0.7945444	0.844923391	1.12795	1.270327184	1.193203166	0.910473892	0.8263559	0.849766642	1.249373195	1.059672652	1.215292904	0.737060889	1.116356	1.288183052	1.376085	1.178305885	1.220705	1.041746	1.108842681	1.101808073	1.23906014	1.037381861	1.172468615	1.17805	0.630596642
BRE	0.7152718	0.848171927	1.049962	0.729334	0.914843601	0.637306035	0.9369624	0.472405153	0.7763981	0.2254189	1.198123	1.229282	0.9000787	0.7497618	0.642168512	0.6051824	0.96933757	1.202684622	0.6013343	1.061725355	0.9807056	0.448592963	0.621647	1.092803	0.3638327	0.355504198	0.6599835	0.591180127	0.286663954	0.624848222	0.645131	0.741817402	0.664296806	0.586195739	0.602203268	0.494622021	0.5593063	0.53393295	0.6909468	0.682362614	0.554026	0.4990139	0.708098898	0.666791532	0.742242341	0.566665636	0.756977253	1.311177	0.619542887
BRI3	2.24887	2.717635157	2.484301	1.972859	2.487540693	2.585692921	2.515559	1.779656618	2.200395	2.31074	2.563114	2.331176	1.913079	2.813624	2.154752347	2.636843	2.495965145	1.82343502	2.277509791	2.369672527	2.320722	2.513957078	1.597089	1.620257	1.991121	2.093250277	1.982262	2.064024326	1.956698022	2.166753691	2.218075	1.793959038	1.868607972	1.793959038	1.926931587	2.000096529	1.933146	1.30192196	2.115373	2.155986128	2.36754	2.031532	2.017639372	2.140736765	2.07667327	2.478605897	2.282041954	2.522006	2.327498589
BRI3BP	1.150816	1.241137159	1.5502	1.381032	1.497016981	1.324772145	1.311834	1.263481256	1.141733	1.386587	1.349573	1.195055	1.052209	1.494127	1.622120911	1.521926	1.559712059	1.304009072	1.289585933	1.291289667	1.515912	1.369773481	1.161219	1.470229	1.379456	1.32250833	1.165244	1.413085704	1.078943525	1.516864507	1.357727	1.25272596	1.440902796	1.224193972	1.35247925	1.386251532	1.23832	1.644043851	1.535093	1.60091102	1.425857	1.337443	1.323986967	1.754702835	1.600033646	1.440585521	1.26818837	1.598294	1.180993316
BRMS1	0.4442933	0.659525763	1.096494	0.5829133	0.895996335	0.733232671	0.9260643	0.233083516	0.6676422	0.2508004	1.195925	1.316269	0.6811351	1.412289	0.987189649	1.419654	1.225458134	1.564152966	0.753222205	0.980651507	0.6447128	0.976876818	0.4179702	0.7594633	1.396034	1.220168298	1.34918	0.968731943	1.115879504	1.00047286	1.017054	1.147808418	1.125304904	1.249293537	1.038181098	1.066745413	1.333978	0.939313847	1.247212	0.886127085	1.135795	1.090484	1.250032739	0.929607857	1.197227763	1.187894852	0.87043184	0.9113277	0.347156944
BRPF1	0.3967335	0.605084853	0.9864599	0.5633026	0.866533496	0.581804789	0.9034274	0.911253136	0.9214791	0.5036624	1.007125	0.5084746	0.7519321	0.8354835	0.481153041	0.7852781	0.941817122	0.846536756	0.306040274	1.064432853	0.8150651	0.904817266	0.390563	0.966109	0.5742735	0.627779832	0.7894296	0.552307405	0.483241594	0.617103071	0.4433678	0.387189092	0.67019899	0.355520002	0.689411947	0.321150967	0.7395125	0.683399872	0.8628345	0.828025642	0.7679456	0.687702	0.671492595	0.717393031	0.720802102	0.831301169	0.75409492	1.071667	0.356573771
BRWD3	0.1892965	0.108562637	0.3109023	0.2231774	0.504565538	0.62106696	0.5503853	0.175862613	0.4190602	0.227611	-0.08485464	-0.00710459	0.009026133	-0.08357328	0.024316191	-0.1210298	-0.128915071	0.040442842	0.146507316	0.069535339	0.07617152	0.491332147	0.05693473	0.2038849	0.875008	0.451013651	0.6497628	0.397603069	-0.179766522	0.33294314	0.4255609	-0.005204666	0.077765325	0.165574301	0.269646531	0.604168353	0.2947944	0.053073473	0.2532704	0.118111421	-0.20306	0.0181229	0.253635711	-0.159637967	0.103191493	0.56652278	0.112262858	0.2235689	0.348862342
BSDC1	0.00904291	0.228360241	0.4008721	-0.07870176	0.3873895	0.296053616	0.3117072	0.401373963	0.6339109	0.3472975	0.5057955	-0.03786991	-0.05272339	0.4909938	0.02187055	0.3519912	0.528872836	0.206909649	-0.023772851	0.684086564	0.520549	0.668380352	-0.06477651	0.6442966	0.3811422	0.033172186	-0.05934438	0.089175328	0.508603832	0.386528285	0.3651634	0.477491388	0.260321707	0.43984638	0.447306416	0.330915397	1.005366	0.502665703	0.3724535	0.245932767	0.4070966	0.3165072	-0.128865303	-0.124522617	0.338488009	0.534686219	0.350873811	0.2045027	-0.052019159
BSG	2.959874	2.306445039	0.7663535	1.572057	1.104863913	1.066931675	0.6070942	0.644490208	1.253335	0.8972683	1.519531	2.245066	2.38191	1.103567	2.175715641	0.8047741	1.763513638	1.242058998	1.276927827	1.600128529	0.8925635	0.850035915	1.154823	1.676016	2.213967	1.508642665	1.509354	1.392464281	0.845631687	1.819959845	2.160397	1.855651229	2.15916628	1.549840385	2.104919184	1.354889833	2.747487	2.311577588	2.65195	1.615183162	1.649783	1.711094	2.606472867	1.648601899	1.979120972	1.899835162	1.396129831	2.199187	2.806702938
BST1	1.629699	1.51750106	1.987501	1.622009	1.947978446	2.016579566	1.606851	1.326984877	1.993903	2.100638	2.178727	1.385161	1.493221	1.755036	1.661272344	1.627151	1.816467568	1.501454879	1.796946771	1.984802814	1.330913	1.666202381	1.375577	1.155432	2.074244	1.880217961	1.476086	1.748570359	1.738371723	1.967477464	2.095014	2.13708408	1.764123866	1.819256647	1.587123885	2.321434958	1.459044	1.06936376	2.224467	1.816162453	1.984072	1.751217	1.505095285	2.174553668	1.981373215	2.430654137	1.296097014	1.669577	1.686056051
BST2	0.8564886	0.541963651	1.089802	0.402453	1.49101294	1.249736367	1.678941	1.197194777	1.306656	1.187655	0.09347765	0.6606712	0.6991397	0.4098589	0.583612196	0.5816167	0.735635728	0.993291351	0.511006162	0.878454343	0.8990965	0.688353923	0.2082533	1.083431	0.6473239	0.803886132	1.134347	1.349940337	0.77888043	1.372968615	1.321728	1.084492142	1.127403745	0.741699835	1.149262562	0.646808595	0.9361167	0.716744528	0.7420656	1.422407892	1.486601	0.9170983	1.571416897	1.199764382	1.661080099	1.040171146	1.641538162	1.062086	-0.08811552
BTAF1	1.482688	1.488037492	2.654183	1.31113	2.181376302	2.200313687	2.357568	2.383370391	2.323468	2.206379	2.114665	1.63573	1.532841	2.083095	1.68896379	2.418276	2.66323202	1.932077814	1.608186325	2.495432068	2.814301	2.731024315	1.786757	2.34345	2.145748	2.043827478	1.984274	2.004363785	2.651637444	1.637111497	1.698662	2.003104997	2.297709225	2.31520139	1.876158298	2.165814709	1.474266	2.169258254	1.929893	1.873860092	2.129258	1.984274	1.913326862	1.746338874	1.940844862	1.753512504	1.932977654	1.386335	1.237106576
BTBD1	1.695188	1.682246038	2.125828	1.660337	2.483227549	2.680944063	2.378333	2.371011996	2.494214	1.904658	2.149392	1.664081	1.71873	1.937093	1.609546445	1.56196	1.886553891	1.945689853	1.619950203	2.423163628	2.746976	2.195812963	1.636883	2.159348	2.45359	2.304083821	2.46245	2.086243428	2.434843292	2.022676822	2.049054	2.262638481	1.896755087	2.221497529	1.99957251	2.339699666	2.142791	1.971112652	2.074916	2.157083625	2.225938	2.096368	2.275821183	2.072355335	2.130141295	1.751930045	2.373929328	1.620087	1.812056898
BTBD10	1.239488	1.153928025	1.628661	1.093679	1.751859078	1.930993486	1.762279	1.424102792	1.695664	1.501926	1.711672	1.258306	1.004398	1.240515	1.084128908	1.199286	1.294083807	1.43807534	1.153928025	1.62572992	1.633249	1.706548144	1.270899	1.293133	1.548638	1.34672937	1.199993	1.376336045	1.415140955	1.473257834	1.60504	1.617292136	1.18734976	1.599009369	1.523719028	1.726332555	1.112022	1.319851378	1.548057	1.515257426	1.61976	1.563653	1.234192929	1.497365777	1.312755855	1.581750437	1.297072532	1.130719	1.283908721
BTBD6	0.700979	1.384111782	1.322272	0.5876445	1.29845296	1.101930109	1.355701	1.229370241	1.432657	1.282535	1.395541	0.8328181	0.6848696	1.264307	0.815617675	1.115353	1.390616662	0.574283105	0.867115875	1.678715554	1.195884	1.252786741	0.943546	1.203131	0.5903948	1.020333295	1.022124	0.842304412	1.860201833	1.510010454	0.9668442	1.427298271	1.480435133	0.971094598	1.504797437	1.147930901	1.086302	1.07123414	1.068315	1.360996878	1.751694	1.445397	1.428135453	1.388736053	1.539981423	0.940354835	1.280640635	1.297809	0.758094885
BTF3	1.224183	1.577173601	1.48133	1.166734	1.38624091	1.36602468	1.355933	1.327289203	1.38369	0.8925433	1.639888	1.564697	1.132732	1.719906	1.562890052	1.755647	1.56806966	1.529276057	1.337353955	1.619727394	1.439126	1.06727762	1.271611	1.212465	1.832097	1.530816438	1.544459	1.377977791	1.483487282	1.238201532	1.544459	1.593569093	1.442388718	1.288136135	1.541658395	1.426554625	1.729232	1.613965859	1.245544	1.241667866	1.28423	1.591542	1.563401461	1.371046087	1.219390245	1.270763611	1.272706341	1.162858	1.274117263
BTF3L4	-0.04677572	0.223402822	0.5911658	-0.03116369	0.443759656	0.418731276	0.3617322	0.582627979	0.4643858	0.05827116	0.5883184	0.01180979	-0.1315148	0.8794814	0.127166511	0.7342347	0.693951528	0.780302191	0.019815279	0.680240368	0.6677962	0.249763765	0.01816439	0.3895544	0.1437209	0.057343725	-0.2019251	-0.037243925	0.550504111	0.359634259	0.328321	0.243107043	0.187017114	0.416275582	0.009727159	0.374083881	-0.5000581	0.306700316	0.07392934	0.383545676	0.5334254	0.3452403	-0.172195674	0.567922901	-0.003257135	0.12043985	-0.107040125	-0.2034928	-0.087556683
BTG1	0.9693209	1.516743308	1.772809	1.033285	1.561376617	1.725674315	1.509856	1.206160768	1.795153	1.029118	1.500183	1.254282	1.12634	1.74444	1.266468162	1.653814	1.544660899	1.046673564	1.125992777	1.857850876	1.516165	1.334897774	1.186914	1.151301	1.450319	1.718434436	1.625504	1.537155518	1.512047	1.295305274	1.501908	1.647067776	1.633443612	1.484242588	1.564376335	1.621677037	1.739264	1.6129834	1.137063	1.447449809	1.426978	1.48637	1.447449809	1.598698983	1.571658096	1.589834129	1.626733673	1.664686	1.273844391
BTG2	0.3273903	0.635012522	0.6626117	0.2499	0.541477483	0.464206532	-0.1616764	0.221378113	0.3422104	-0.3415895	1.25345	0.8932825	0.2324777	0.921061	1.160585598	1.087678	0.987753859	0.426634767	1.458444751	0.805500953	0.68915	0.098425527	0.1119495	0.007415026	0.3930724	0.224412473	0.67442	0.580248785	0.405614267	1.145782472	0.7748247	0.626596419	0.497517031	0.245416134	0.841721839	0.474298246	0.6423552	0.688036368	0.7073898	0.785293995	0.5122378	0.862157	0.554577777	0.748926795	0.601006409	0.9490012	0.700128894	0.07057345	0.390749225
BTK	1.241561	0.941513795	1.806881	1.068809	2.059522744	1.67290491	1.789469	1.552956207	1.838181	1.40027	1.26105	0.8234283	1.039363	1.655207	0.877264812	1.107147	0.988233197	1.240483939	1.019779498	1.538164484	1.794776	1.686395462	1.164725	1.690315	1.597962	1.500077206	1.600962	1.802592178	1.949553954	1.468594213	1.643898	2.074035639	1.973215859	1.830666673	1.275986797	1.812867409	1.437293	1.761185024	2.320673	2.134803795	2.255117	1.530917	1.410551616	1.163673689	2.1496666	1.925247693	2.036530648	1.647591	1.070616966
BTLA	-0.0220804	-0.064481002	0.8601156	-0.0900806	0.977120433	0.395971814	0.838955	1.296949835	1.505628	0.5190738	0.5998533	-0.116794	-0.1235016	0.7596484	0.10963319	1.031859	0.575871766	0.563853354	-0.077337948	1.057545027	0.8019061	0.613966662	1.634718	0.5554889	0.05076743	0.669171434	0.05589287	0.258308689	1.434352732	-0.321350282	0.1001604	0.730107531	0.097724722	-0.620279127	-0.048452201	0.774071644	0.2383962	0.910609017	0.5960642	0.612100006	0.6553146	0.8234769	0.131766208	1.493112439	0.850740379	-0.253916077	0.715701696	-0.1934846	-0.195588381
BTN2A1	0.7753397	0.94639809	1.428989	0.5991657	1.184307182	1.200815079	1.076983	1.174754659	1.231121	1.166491	0.8090879	0.7502158	0.7082574	1.361229	0.744661932	1.366243	1.205957685	1.08679653	0.884949919	1.216389409	1.126311	1.522482113	0.7507827	1.152632	0.9654644	0.704281305	0.8892051	1.001237903	0.892779581	0.869471344	0.7135127	0.503015767	0.530591645	0.888630541	0.824297057	0.830196489	0.6811197	0.725190059	0.930555	0.975643967	1.193876	0.7009673	0.333940329	0.718492468	0.745150076	1.118087006	1.062740301	0.7916759	0.900919037
BTN3A1	0.8753207	0.930707677	1.259693	0.881216	1.330778108	1.010542842	1.572328	1.429299294	1.259063	1.440467	0.8626571	1.061982	0.9189883	0.8559486	0.779546698	0.8166764	1.118348862	0.92487686	0.875851833	1.135158878	1.127389	1.104647294	0.9153927	1.327674	1.568664	1.319611862	1.54855	1.276418604	0.925279475	0.98192213	1.329071	1.422299212	1.040736328	1.241713004	1.360140214	0.965159942	1.280171	1.244432892	1.199747	1.125041336	0.948697	1.059695	0.721450205	0.825309027	0.934683875	0.784564505	1.075319845	1.091197	0.719451713
BTN3A2	1.199243	0.865367158	2.52246	-0.1719076	2.013034339	1.561548506	2.182217	2.030215508	2.214187	1.764494	1.845421	1.038243	1.996692	1.141744	0.93430303	0.07981299	0.637375261	1.876360713	1.416477921	1.920261977	1.482466	2.039952843	2.033306	2.263538	1.956987	1.902890164	1.178717	1.767162219	1.901561257	0.757479206	1.822443	2.119151523	1.912415401	1.860033135	1.877345105	1.621143238	1.938046	1.985641804	1.552848	1.841348718	0.9773264	0.9981289	1.47569189	1.686511206	1.656068743	-2.167508077	0.854435736	1.581959	1.237145371
BTN3A3	1.549287	1.444612908	2.094089	1.382663	2.183606909	1.789448334	2.286938	2.051381506	1.973119	2.004281	1.249065	1.744225	1.575844	1.19604	1.300965417	1.12019	1.547714001	1.643388119	1.217916527	1.854648934	2.264509	1.936627402	1.564306	2.0431	2.390529	2.175147387	2.166071	1.86902399	2.103949433	2.004731071	1.983509	2.306073056	2.136462195	2.326579795	1.969351675	1.988630445	2.13824	2.410604117	1.624158	2.091403795	1.695751	1.863134	1.598849776	1.820208569	1.874342037	1.592706631	2.036260569	2.04568	1.22593734
BTNL8	1.254093	1.234807119	0.4867469	1.754739	0.947789085	1.829217866	1.513025	1.428261638	1.284432	3.204749	0.01087062	1.03498	1.069162	0.7041675	2.181007691	1.722039	0.2059057	0.929689402	1.363670238	0.424474999	1.230464	1.768643231	1.012333	0.3711757	0.9192752	0.568389818	0.7398559	1.792211303	-3.439603176	0.979395364	1.516815	1.058108825	0.873774184	0.336120929	0.942572548	0.801117292	1.311502	0.096829055	1.902795	1.56549946	0.502747	0.5477181	-4.061185985	0.136127656	0.919275168	1.321700552	-4.137777751	0.664354	1.351100688
BUB3	0.4677901	0.487557107	0.9150049	0.4781237	1.292613025	1.251769984	1.312758	1.292029629	1.214551	1.086765	0.7800642	0.4296424	0.5405049	0.7231036	0.450657164	0.5107118	0.44379918	0.45506058	0.431946808	0.819449218	0.9600928	0.778658117	0.8081131	0.9405582	0.9324779	0.860669406	0.6987673	0.501967877	0.948285064	0.733780021	0.7838469	0.973729183	1.079755617	1.061287196	0.822573405	0.834660863	0.8085954	1.058376467	0.6377367	1.107249544	0.866978	0.6875247	0.46894146	0.822573405	0.612244556	0.351997401	0.753710699	0.5273428	0.372517723
BZW1	1.23549	1.303248936	0.9530247	1.20133	1.381014128	1.46533011	1.666853	1.457727814	1.321697	2.02633	1.233494	1.041928	1.082385	1.027632	1.116265008	1.225934	1.134459948	0.886902415	1.158772435	0.977595853	1.098925	0.885201749	1.256935	1.060618	1.338329	1.443360844	1.093963	1.015336583	1.272339245	1.233021646	1.342764	1.321802316	1.102553898	1.409264786	1.253927822	1.172590484	0.7587283	1.233752912	1.343656	1.260217397	1.261945	1.340151	1.311901707	1.087336608	1.186944748	1.361546909	0.847380013	0.8540804	1.232971055
BZW2	1.442859	1.712412134	2.143609	1.431488	1.964210644	1.739085647	1.722946	1.831622533	2.063825	1.502065	1.909165	1.498507	1.382561	1.971155	1.650288828	2.158001	1.962663989	1.828497583	1.536426338	2.53878499	1.929606	1.438224178	1.696022	1.936536	1.646567	1.645148911	1.647278	2.040865835	2.148036397	1.642520454	1.658444	1.619966486	1.982378921	1.774169042	1.778363996	1.55985599	2.10139	2.016270927	1.475645	1.915623268	1.760942	1.612199	1.650394083	2.047585038	1.761736197	1.455360314	1.835596857	1.645211	1.29617203
C10orf32	0.4176197	0.629744644	1.031798	0.09367634	0.74531267	0.949612421	0.6628029	0.749572356	1.008906	0.546358	0.3230718	0.2167614	0.2538472	0.5995481	0.968757625	0.8744328	0.836264933	0.353705013	0.412562877	0.909036227	0.8581257	0.702263245	0.2131688	-0.4281907	0.3619533	0.008789462	-0.1597292	0.465933781	0.906894401	0.421107684	0.5643071	0.368875055	0.472873998	0.66256681	0.130468448	0.312655272	-0.6297739	0.38982699	0.4403754	0.08136643	0.6527137	0.4719307	0.616757336	0.345148239	0.421715927	0.517840388	0.160356534	-0.03874732	0.461348433
C10orf54	1.861089	1.879714188	2.367205	2.063692	2.408674593	2.368901729	1.972616	1.543776772	2.39589	2.022158	2.476047	1.903942	2.064855	2.825932	1.967511134	2.454928	2.563885878	1.987559542	2.029991273	2.394360892	2.166221	2.603183674	1.984595	2.299178	2.352862	2.226794272	2.416916	2.203839691	1.920927005	2.468348168	2.095355	2.125958769	2.150623737	2.054217012	2.246033258	2.193474703	2.196027	1.623143996	2.287364	2.681832232	2.188643	2.172878	2.172877854	2.081264339	2.330759416	2.480316635	2.240735948	2.862771	2.182896082
C10orf88	-0.1537701	-0.028105075	0.1066001	-0.1426498	0.60028463	0.835500716	0.8649854	0.943181186	0.9355584	0.6693336	-0.5772958	-0.3454477	-0.2824182	-0.3641215	-0.126271017	-0.3578439	-0.399349831	-0.357315344	-0.182643303	0.185688846	0.614721	0.637122087	0.1495214	0.1939785	-0.2740058	-0.301995394	0.1531733	0.072523849	0.55233318	0.334636613	-0.388498	0.118444978	0.445237766	-0.072469054	0.190082159	0.060171789	0.08659258	0.348216926	-0.1538579	-0.029520668	0.2431883	0.06602903	0.080466527	0.195273198	0.053446933	-0.341729359	-0.29394514	-0.2494349	-0.032689423
C11orf31	0.1345504	0.041683491	0.3946835	0.2186429	0.362025866	0.423453604	0.6154676	0.479867596	0.4031948	0.632915	0.4271173	0.1991938	0.2172237	0.2954836	0.636131241	0.9000261	0.353535961	0.381708112	0.173069375	0.498317097	0.5968952	0.845772412	0.360867	0.5553103	-0.04481755	0.432911681	0.3343902	0.264909462	1.273479003	0.219256101	0.2872872	0.756993244	0.503625355	0.522281105	0.282356294	0.562483399	0.4728116	0.678327561	0.3684284	0.365527489	0.8885924	0.179335	0.194206329	0.266739802	0.382959033	0.188872705	0.458209188	0.2253208	0.246366998
C11orf54	-0.3134429	-0.164605799	0.3717577	-0.3722414	0.230848218	0.163339217	0.2849785	-0.032176508	0.424864	-0.1288479	0.1684435	-0.2499398	-0.3908828	0.08434467	-0.074482507	0.3031176	0.244696718	0.05373724	-0.127528374	0.399866576	0.1687053	0.285158881	-0.2154727	-0.08317629	0.07875105	-0.068971526	0.05860422	-0.140315729	0.143754142	0.380565848	0.6435235	0.248917395	-0.130440304	0.085378144	0.219137687	0.716781027	-0.1846607	0.145552696	0.1924741	-0.019303994	0.3433532	0.3324979	-0.581219971	0.738866996	0.05046763	0.551866183	0.12725263	-0.3943604	-0.062870805
C12orf10	-0.05938875	0.03514407	0.5163552	-0.01568928	0.272721066	0.25669735	0.2304542	0.076284899	0.1075221	-0.05745198	0.5638589	0.678944	0.105742	0.5175533	0.735669871	1.107608	0.398114052	1.026427793	1.217814877	0.273557931	0.2291219	-0.156559984	0.1234651	0.2869685	0.2443624	-0.029496345	0.2141827	0.002170322	0.128493095	0.334478579	0.2994317	0.156970448	0.580011872	0.264401083	0.322402146	-0.133564486	0.6287383	0.352093278	0.726327	0.615122388	0.5719936	0.4446758	0.539961999	0.104431335	0.461770575	0.156370869	0.564740777	-0.3260751	-0.24959825
C12orf4	0.2312423	0.328422639	0.5364737	0.05474892	0.638702811	0.458441484	0.468212	0.676409225	0.5135993	0.2267503	1.005903	0.2070876	-0.07788878	0.3622659	0.380498114	0.5318966	0.831354757	0.952667437	0.099424358	0.560954465	0.9123021	0.737294466	0.1932718	0.6701171	0.3241016	0.496663536	0.07869185	0.292438335	0.697720859	0.29105986	-0.03593166	0.364135371	0.309521377	0.53618047	-0.092335913	0.334495473	0.06313156	0.909222805	0.1883253	0.382565232	0.4689823	0.2549823	0.264787688	0.378677083	0.000520945	0.031588017	0.439878871	-0.1406746	-0.084315734
C12orf5	0.5297283	0.44985197	0.9761554	0.3442678	0.885839205	0.945883662	0.7187065	0.741423075	0.9332427	0.228676	0.7478812	0.3186382	0.4004216	0.9831839	0.449806562	0.6261097	0.67990622	0.461509086	0.234579702	0.81379838	0.6416942	0.22578236	0.2624618	0.7982479	0.4823711	0.510872456	0.7790054	0.244662758	0.298203084	0.502640174	0.5367737	0.797294323	0.60255462	0.522567888	0.149591199	0.552840144	0.05142328	0.056849081	0.3147497	0.372140641	0.9585479	0.6853559	0.717406856	0.37047927	0.219071104	0.806467473	-0.045513479	0.5851692	0.385212467
C12orf57	0.2428373	1.333706162	1.837866	0.3663939	1.288247637	0.911974337	1.148923	1.39580113	1.064226	1.10886	1.990333	0.4054306	0.2629356	0.9897541	2.013924843	2.094047	1.170807574	0.429839681	0.541001499	1.710712297	2.154885	1.126939629	1.990333	0.9586322	0.6751491	0.96768111	1.055433	1.672178267	2.147498449	1.277407856	0.7247826	1.8611957	1.367014688	0.882888867	1.577770002	0.968338249	1.061663	1.689736265	1.109443	1.074745094	1.675106	0.8467951	1.19599279	1.430787594	1.171647435	0.650322185	1.211691862	-0.07924844	0.085186812
C14orf119	2.10332	1.955993863	1.778409	2.084314	2.144452261	2.378680991	2.366846	2.094526725	2.162296	2.409305	2.0159	2.122018	2.193147	1.894556	2.078672695	2.179332	2.023836571	2.001137525	2.23077041	2.094814706	1.871736	1.858264248	2.068073	2.153273	2.016591	2.519713248	2.047772	1.998785	2.27535678	2.130096491	1.836041	2.221825972	2.096314352	2.292420379	2.224402883	1.893881585	2.407778	2.169083023	2.256241	2.1733762	2.231057	1.978314	2.21704595	1.87775708	2.210563995	2.103729399	2.233546956	1.961641	2.123039964
C14orf159	0.9878988	1.028241341	1.725313	1.127557	1.580091892	1.516601994	1.614939	1.101096152	1.551896	1.679065	1.513857	1.368078	1.038133	0.9567766	1.072929543	1.648786	2.025539653	1.915396762	1.172477275	1.565885136	1.521342	1.840558849	1.1853	1.596988	1.31292	1.030689908	1.482785	1.84980604	1.006207628	1.736731667	1.016175	1.568222025	0.94490623	1.385972688	1.803950317	1.548426426	1.7109	1.141590943	0.7558289	1.433771867	1.350258	1.523729	1.078101287	1.276674919	1.798714109	1.780610059	1.648473341	1.061961	1.266574433
C14orf166	1.454431	1.751230265	2.089078	1.476417	2.434754248	2.404789744	2.417069	2.246499035	2.687307	2.305066	1.797102	1.364404	1.408988	1.445252	1.311362805	1.429337	1.344259326	1.155796748	1.219475565	2.061142855	2.200791	2.141660975	1.912228	2.155349	1.373661	1.474156184	1.517499	1.714396281	2.666749443	1.426378017	1.933454	2.400276901	2.211357463	1.590779872	1.842476999	2.204113935	1.556483	2.318246811	1.989932	2.001790664	1.995994	2.252084	2.052496641	2.367266626	1.750874267	1.458555639	2.083959644	1.901128	1.266517471
C14orf169	1.168801	1.04197874	1.561994	1.198856	1.602505178	1.679841285	1.672801	1.670005132	1.61249	1.141569	1.667809	1.127004	1.20202	1.271206	1.141875524	0.9814172	1.403492917	1.046847788	1.045333723	1.622070525	1.828103	1.12514021	1.491487	1.564685	1.136196	1.488542752	1.502317	1.440829349	1.078219339	1.593792654	1.204738	1.690775445	1.853205672	1.590910126	1.886134899	1.183926805	1.317646	1.699868311	0.9965342	1.655923227	1.267789	1.46462	1.494497395	1.873835519	1.788587494	1.107767404	1.814307289	1.861163	1.160092977
C14orf2	1.537555	1.579404565	2.381502	1.471208	2.125046841	2.275694012	2.416554	2.095092763	2.185835	2.164502	2.201974	1.93265	1.369541	2.14218	2.213914999	3.072213	2.400031898	2.085244233	1.918770573	2.224368418	2.239998	2.492913002	1.693603	1.065319	1.281547	1.73743442	1.742022	1.38804338	2.899158006	1.160606485	1.484287	1.84151321	1.237653301	1.478387936	1.520683579	1.719493407	1.039338	1.161448782	2.170753	1.275580343	2.065878	1.633867	1.881939546	1.79786412	1.506188594	1.712610211	1.590989075	0.3361644	1.454680178
C14orf93	-0.2436861	-0.207768392	0.3937224	-0.09129798	0.491233794	0.363572596	0.3708853	0.070984168	0.4016	0.1205073	0.4213214	0.01657365	0.006638392	0.5800984	-0.031445721	0.5969492	0.355659896	0.655708949	0.025855598	0.438115723	0.1953389	0.475832508	0.1737104	0.4260171	0.1554845	0.105298684	0.1138747	0.232945899	0.36968461	0.004896562	0.07703436	0.178230128	0.328002466	0.269128818	0.060313095	0.214506811	0.03862543	0.090500209	0.389994	0.216413516	0.3658918	0.1033822	0.247886198	-0.219907806	0.455227992	0.349493472	-0.306353179	0.06772521	-0.205284884
C15orf37	1.126492	0.687826349	0.4098666	0.7957162	0.212167304	0.724514164	0.5523733	0.227926216	0.739487	1.068468	0.7602715	0.656038	1.910343	0.5924974	1.20446864	1.089799	0.114923364	0.996800455	1.084832525	0.342825666	0.4062232	0.622073768	0.861157	0.6556712	1.007419	0.305221311	0.2041127	0.004289156	0.580794471	0.652842049	0.1810452	0.513190478	0.21802336	0.03951132	0.243596828	0.114112381	-0.2911161	-0.016656805	0.6191029	0.352361771	0.924781	0.5572489	0.417351054	0.472205702	0.066196102	0.807415352	0.005997792	0.9201728	1.503899262
C15orf39	0.004939555	0.475502631	-0.4470852	0.04081029	0.28626732	0.017183048	0.2279328	-0.460814316	0.445579	-0.2454287	0.4407601	0.3916253	-0.001717154	0.07241333	-0.268301371	-0.1687503	-0.144301077	-0.149024579	-0.045758746	0.506009225	-0.06627919	0.17150397	-0.4384267	0.3812538	0.2047562	0.358251763	0.1023137	0.164192628	-0.724402597	0.470512987	0.4715435	-0.184068189	-0.300679375	-0.14737774	-0.112826789	0.059443979	0.3569801	-0.555170304	0.3603186	0.33670207	0.1568565	0.4277369	0.13118665	-0.09114834	0.490842663	0.869238929	0.436237151	1.117978	0.297477544
C16orf54	2.523884	2.887806258	2.048202	2.498441	2.527983984	2.565587322	2.600664	2.404630301	2.433766	2.482716	2.700926	2.662777	2.512964	2.744593	2.410092874	2.498718	2.424485924	2.487776998	2.749317722	2.402352667	1.764917	2.675213772	2.289681	2.204451	2.598368	2.467958846	2.28425	2.398287743	2.357104402	2.654177029	2.605102	2.646975985	2.486351537	2.67167987	2.646975985	2.68730872	2.376135	2.586246614	2.357104	2.77289989	2.579906	2.762628	2.053501311	2.694019529	2.271710156	2.492368027	2.721421679	2.204329	2.67348947
C16orf80	0.637767	1.195619076	1.30889	0.6923059	1.1845759	1.160218231	1.052549	1.040231533	1.181011	0.7102886	1.393236	1.14036	0.9481379	1.256055	1.050154713	1.310713	1.042121937	1.202892399	0.822651281	1.396748249	1.213418	1.123569518	1.288656	1.72721	0.6699166	0.672081992	0.6376779	0.915204649	0.96756337	0.955219137	0.6394728	0.706739836	1.026390887	0.792851416	1.043752826	0.654677985	0.7460804	1.008803313	0.8272706	1.112544245	1.072122	0.6957652	0.930258349	1.052193064	1.048737692	0.663271543	1.135930995	1.054257	0.651348894
C17orf62	2.096897	2.50218035	2.423871	2.027151	2.314663121	1.864250234	2.254562	1.778534184	2.167322	2.093425	2.474521	2.159575	1.952373	2.324485	1.949110083	2.497329	2.684765806	1.882651087	1.993275935	2.314849046	2.125965	2.239671825	1.832868	2.126982	2.090538	2.110832446	2.083834	2.047697007	2.190229909	2.167500289	1.949358	2.167500289	1.947144314	2.404094549	1.968604283	2.305849153	1.941801	1.893217621	2.220288	2.123741762	2.315057	2.048745	1.92017868	1.940660207	2.34020498	2.364245106	2.345423297	2.38477	2.10316034
C17orf85	0.3076305	0.357770628	0.5088147	0.2807266	0.702170878	0.623959454	0.6428846	0.715798055	0.5392413	0.1940543	0.7247479	0.3922013	0.2559786	0.5794743	0.266022951	0.5602242	0.741590987	0.359227825	0.304298502	0.674846849	0.4901692	0.277473134	0.2587223	0.7217568	0.7659358	0.796518303	0.6660927	0.572670137	0.251634707	0.580624863	0.5254524	0.410343799	0.674778037	0.653168988	0.746420827	0.618217194	0.527227	0.67674243	0.6473172	0.589179601	0.5027558	0.478482	0.604505077	0.436076883	0.692191702	0.812740487	0.559819008	0.5596639	0.294277913
C19orf10	0.3362064	0.883213465	0.9801153	0.3659804	0.666706954	0.474251212	0.6299449	0.572199597	0.5842402	0.5581577	0.8095978	0.7771676	0.3249061	1.204726	0.609840356	1.148055	1.70494542	0.551914137	0.474010888	0.822341546	0.763228	0.79131373	0.3646882	0.6687068	0.9074748	0.739520529	1.053022	0.797907359	1.073027436	0.683241013	0.4149592	0.67392001	0.777689372	0.707738278	0.802326711	0.396873811	0.5692718	0.283840659	0.8416111	0.699311228	1.167982	0.8608601	1.222215231	0.640586426	0.500540891	0.471087306	0.79967099	0.1859161	0.231255229
C19orf24	0.5530522	1.748528045	1.346157	0.5173276	0.851491129	0.911584641	1.014774	0.903417363	0.7708142	0.7522643	1.576636	1.714785	0.8541299	1.080961	1.694564864	1.234954	1.139637204	0.239618958	0.801192756	0.918094244	1.179057	1.12292525	1.078428	0.961796	1.080232	1.46975404	1.548356	0.844790471	1.561039856	1.085287388	1.123421	1.247584777	1.543009185	1.317469381	1.404201983	0.649262176	1.50322	1.205800964	1.228131	1.314096446	1.51559	1.072374	1.532449915	1.437564624	1.225055913	0.90695173	1.466136505	0.7363352	0.465313726
C1D	0.8148044	0.673655196	0.4938897	0.8190381	1.345771067	1.574045595	1.422986	1.420048236	1.320268	1.56891	0.419214	0.664148	0.7636708	0.3740636	0.683553842	0.6212905	0.482191868	0.790503682	0.724305081	0.446372053	0.713708	0.747050469	0.7745022	0.7202108	0.6970286	0.932489985	0.8003939	0.589837775	1.147341681	1.065644356	0.3834867	0.59598399	0.273256675	0.862056973	0.101710649	1.100506994	0.7097618	0.947247873	0.9350975	1.170768195	1.003006	0.8776589	0.55668482	0.573994073	0.754278979	1.11306867	0.778292029	0.6183092	0.802728116
C1GALT1	-0.1677377	-0.35294029	-0.07267417	-0.3956609	0.391300755	0.390451636	0.623554	0.113617924	0.5426349	0.5619239	-0.7312243	-0.5256173	-0.4427496	-0.5217036	-0.462117035	-0.4938244	-0.50722034	-0.503214153	-0.478370424	-0.33629251	0.1753236	0.582497528	-0.1416139	-0.1445169	0.1465964	-0.086216652	0.08806402	0.194759974	0.4591715	-0.117990902	0.7473021	0.380031935	-0.597719891	0.086743732	-0.335014982	0.121778311	-0.4184173	-0.094526838	-0.5175662	-0.653656059	0.09080139	-0.2455532	-0.455376614	0.211449803	-0.428021356	-0.135830556	-0.61796978	-0.4689107	-0.221632096
C1GALT1C1	0.5793608	0.61853581	0.5327711	0.6372208	0.650103546	0.947103631	0.7302224	0.98631842	0.9481212	1.337151	0.658611	0.3109761	0.5102637	0.8969289	0.479659034	0.9275303	0.852767521	0.548676386	0.679807497	0.87840543	0.7559303	0.750446654	0.5896676	0.3927211	0.6434566	0.816223476	0.6137896	0.666453193	1.320124738	0.617217797	0.6326657	0.815155422	0.447004783	0.985720754	0.46116002	0.898871257	0.1781353	0.407667386	0.8102554	0.592771947	0.5684617	0.5884867	0.338535799	0.453744736	0.749314855	0.718008493	-0.139097633	0.2192634	0.753131046
C1QBP	0.7146453	1.197172554	1.28053	0.6192474	1.250390831	1.074892648	1.226667	1.298739848	1.372556	0.7194044	1.581451	0.8621677	0.6389661	1.188533	1.216630925	1.463374	1.297804626	1.119856732	0.840896518	1.832531658	1.763216	0.804100182	1.599191	1.198245	1.219466	1.521743016	1.459698	1.220989824	1.939814032	1.335111454	1.121534	1.281444533	1.54579674	1.343994585	1.19896399	0.874612409	1.372095	1.591002914	1.366087	1.318436364	1.558653	1.437184	1.481203028	1.516978837	1.325635548	0.866569885	1.372916305	0.7748984	0.710405464
C1RL	-0.08949968	0.105639719	0.4219099	-0.01921232	0.305248748	0.228093847	0.4165586	-0.370818895	0.4637959	0.639095	0.5325365	-0.01430606	-0.08114157	0.3300914	-0.187771114	0.6098296	0.646032857	0.031770315	0.062654971	0.463878695	0.1131063	0.638733399	-0.3827836	-0.08084225	0.5943908	0.058076012	-0.3843339	-0.019434129	-0.381108936	0.598632243	0.3025219	-0.034262609	-0.098177808	-0.070902853	0.140444955	0.236792667	0.3117246	0.058421487	0.249949	0.171791247	-0.1406008	0.1419904	-0.43905424	-0.028549971	0.067585874	0.937422696	-0.224027417	0.7962533	0.250685987
C1orf122	0.2624877	0.385186773	0.4510572	0.2432772	0.657777882	0.592467893	0.7028189	0.804472101	0.6148246	0.7545589	0.487187	0.43868	0.1974698	0.4455566	0.306352763	0.4574414	0.727211756	-0.271228489	0.426189319	0.599427264	0.472749	0.564055616	0.3589603	0.4777128	0.1984418	0.051931127	0.3084773	0.293312012	0.395808082	0.255491411	-0.07187232	0.055302366	0.145076709	-0.028299295	0.342091452	-0.238888845	0.1457291	-0.063122282	0.4618212	0.169579319	0.7581895	0.1490291	0.437115994	0.019948215	0.223374128	0.238261057	0.48025032	-0.2092875	0.224654214
C1orf123	0.8634443	0.983280132	1.503247	0.7665516	1.422348057	1.372275916	1.271933	1.355624761	1.33867	0.867178	1.291541	0.8647149	0.8930339	1.227558	0.853887971	1.241749	1.266889395	1.002036732	0.79712673	1.257267074	1.394536	1.344839545	1.469732	1.503016	1.11127	1.047486048	1.18681	1.258758186	1.321694785	1.012142595	0.8870849	1.068629736	1.310819545	1.237547835	1.032631741	0.867390855	1.082986	1.133308055	1.103443	1.061992235	1.313578	0.9664658	1.490905168	1.031109049	1.211635356	1.00295903	1.374443041	1.064086	0.694057371
C1orf131	0.1132081	0.520321835	0.7289184	-0.04991379	0.526102153	0.629559774	0.3649735	0.597097043	0.7887629	-0.07374547	0.6662292	0.08855591	-0.003029281	0.9292493	0.371506047	0.9654541	0.877778197	0.356336917	0.195266619	1.220211357	0.7153066	0.610529325	0.1526581	0.4607913	0.646921	0.731980187	0.5365593	0.760616976	1.082689659	0.476448499	0.09439388	0.620536477	0.611437477	0.846210884	0.606275079	0.400983207	0.6497785	0.561737965	0.4730477	0.240192895	0.6200324	0.7146789	0.531257815	0.28499781	0.689651767	0.368854338	0.37818524	0.5692555	0.049718864
C1orf162	2.443486	2.491714173	2.864349	2.355078	2.797340768	2.543541371	2.724694	2.192151654	2.647778	2.253674	2.536369	2.323454	2.416215	2.65412	2.297735294	2.692219	2.81261079	2.29222759	2.299157327	2.718794941	2.570056	2.597560602	2.211455	2.93651	2.364878	2.131888711	2.119973	2.263888677	2.321408826	2.309278013	2.054121	2.292312542	2.384087241	2.328803468	2.131888711	2.096273365	1.919167	2.313490744	2.048443	2.364877695	2.567126	2.142991	2.317984869	2.355019019	2.768739123	2.074325809	2.577241795	2.946452	2.257498527
C1orf27	0.3381488	0.191300871	-0.1257862	0.3252963	0.147538173	0.632060077	0.3382658	0.500173889	0.3881463	0.8006077	-0.3607313	-0.1224299	0.122916	-0.5105238	0.320745033	0.3416855	-0.19162411	-0.264679242	0.114223027	-0.495906825	-0.06397766	0.635248469	0.1616844	-0.1904837	0.428465	0.508678964	0.1165267	0.308819319	0.94690536	0.294897309	0.07710943	0.385106652	0.406094627	0.649154752	0.233498978	0.606595078	0.2814642	0.574852601	0.1369148	0.073532589	0.1537825	0.2023794	0.004752797	0.116119906	0.218419423	0.030346968	-0.004053497	0.008702683	0.279051073
C1orf43	0.8279675	0.897113359	1.061298	0.7187478	1.444764542	1.521363797	1.325768	1.170282388	1.237591	1.430965	0.9403955	0.7667893	0.5345382	0.9276931	0.655624378	0.7372492	0.612965321	0.882795567	0.69382594	1.030771961	1.169656	1.307542846	0.8913456	0.8098202	1.240178	1.06968212	1.099643	1.123594498	1.10253247	0.986574338	1.279491	1.017508577	1.04777799	0.912838162	1.184322686	1.075633773	1.060983	0.928736273	1.480509	1.108800626	1.282085	1.170568	1.27448669	1.015055042	0.86673195	1.013420635	0.717167923	0.6502429	0.749415572
C1orf50	0.1053253	0.395868852	0.7689049	0.1083203	0.545218091	0.645156436	0.4570912	0.601522252	0.4961841	0.3909293	0.9930555	0.6474836	0.1051726	0.7653765	0.563131533	1.12421	1.091183957	0.850650386	0.378626135	0.70071091	0.6870718	0.918549277	0.4387308	0.5621857	-0.01367255	0.051092355	0.581071	0.297570611	0.510266534	0.24007761	0.3748184	0.358140597	-0.090264794	0.276302656	0.444287485	-0.071470287	0.7602002	-0.457444348	0.5797573	0.777127785	0.7811507	0.151784	0.676456354	0.617555266	0.526629189	-0.055356699	-0.151476765	0.1176936	0.143525002
C1orf52	-0.2008548	0.033680867	0.6635917	-0.2757876	0.378583635	0.423375821	0.4508755	0.455077755	0.6011346	0.114886	0.543041	0.07251521	-0.06786214	0.7671187	0.341911226	0.9522889	0.852413124	0.687800109	0.169859214	0.802611876	0.5387683	0.730685785	0.173873	0.2100097	0.735121	0.692849318	0.1675184	0.346636114	0.941501502	0.519258117	0.254542	0.603013553	0.738521306	0.915777139	0.355420951	0.832729274	0.7304673	0.507498191	0.2177387	0.515301982	0.7948433	0.6036098	-0.25727443	0.139332154	0.532544137	0.17317077	0.624442389	-0.3096934	0.042046313
C1orf85	-0.1965249	0.413439935	0.5843683	-0.1836897	0.173401489	-0.083041903	0.243151	-0.383350681	-0.04104588	-0.306942	0.3208978	0.01078989	0.5538656	-0.09699442	0.075474441	-0.1194859	0.260137383	0.58248789	-0.355520911	0.129938873	0.1360814	-0.258343963	0.04366075	0.2769775	0.1024823	0.003101633	0.04305816	0.152177677	0.052998793	0.59196365	0.2494108	0.158812792	0.464649292	-0.248156371	0.242717592	-0.883307758	0.05299879	0.020144974	-0.3077485	0.577319482	0.5679833	0.1348216	0.631255195	0.083634146	0.235725668	0.103424218	0.427696107	1.00721	-0.794559938
C21orf33	0.5726389	0.88304673	1.250445	0.6048114	0.991915947	0.914731207	0.9024349	0.883010346	0.8361966	0.5146994	1.160129	0.8918449	0.5608409	1.384269	1.050667267	1.172155	1.164112704	1.424779077	0.631400629	1.171712699	1.179169	0.95605748	0.9007443	1.04354	1.012045	1.024477924	1.045734	1.015399326	1.037953959	1.070866257	0.8803121	0.918545967	1.162953447	0.823735776	1.056605132	1.011437304	1.177344	1.162953447	0.840763	1.075586742	1.080621	1.090394	0.910984272	0.868412171	0.847289145	0.875930017	0.833681842	0.7957476	0.49777479
C21orf91	0.3923598	0.257246129	0.7450693	0.4731557	0.67911431	0.578389857	0.8136161	0.351161125	0.8073355	0.2286453	0.7459664	0.3456097	0.3981034	0.9393944	0.484508022	0.6298393	0.664356602	0.875510547	0.582507741	0.9943496	0.5403096	0.976536801	0.6422566	0.6648481	0.4842216	0.403797871	0.4177025	0.121956224	0.839598897	0.53954788	0.6857568	0.253255155	0.01578986	0.727113098	0.4274417	0.743427314	-0.03451497	0.440531892	0.3907383	0.571620419	0.6671193	0.5274795	-0.054030443	0.559630332	0.532769285	0.817585978	0.338627969	0.1543075	0.450388084
C3AR1	1.545769	1.198661371	1.0466	1.471848	1.724859999	0.878361421	0.7847854	1.009731841	1.635166	1.049292	1.055153	1.012205	1.223616	1.728986	1.346606925	1.120953	1.751341287	1.146258758	1.159707989	1.691975459	1.722041	0.785729973	1.011859	1.517952	1.259293	1.434646481	1.854589	0.975740105	1.133837034	1.432916644	1.391962	0.757883498	0.883320702	0.726541017	1.362079744	1.501678504	1.343832	1.403198038	1.799928	1.597596971	1.525738	1.734925	2.188350833	0.536157305	1.739237564	1.505655547	1.76013531	1.660182	1.471012797
C3orf38	-0.1029615	-0.040192917	0.5389691	-0.4642267	0.240632399	0.17239365	0.04000898	0.049588104	0.3539671	-0.3789773	0.5325577	0.112789	-0.3127192	0.6767434	-0.187630494	0.3053622	0.30607617	0.413149308	-0.116104237	0.45006552	0.5484714	-0.22030452	-0.2458903	-0.1000815	-0.3754113	-0.150626393	-0.0584777	-0.464064084	0.085597798	-0.124883311	-0.2174268	-0.271183467	-0.434441486	0.183118296	-0.676896999	0.012297153	0.4711013	-0.286068768	-0.2584314	-0.200421949	-0.02012895	-0.1770414	-0.549968886	-0.119940432	-0.122336743	-0.224235062	-0.323397763	-0.255603	-0.256694536
C5AR1	2.457276	2.691361483	2.119287	2.586046	2.716924082	2.754073961	2.672671	2.002141498	2.861435	2.348137	2.807684	2.538083	2.501955	2.473698	2.424312497	2.542315	2.580084496	2.24578057	2.58479562	2.827673419	2.006539	2.696113157	2.183176	2.321011	3.143072	2.984602192	2.747	2.66855395	2.457193937	3.152555506	3.185935	2.878691105	2.554718571	2.974437116	2.805141705	3.1006833	2.713783	2.258508631	2.939825	2.965824946	2.846266	2.913586	2.513332772	2.754779833	2.805141705	3.122563972	2.737171066	3.002121	3.334857109
C6orf1	0.3721938	0.903133673	0.6887708	0.2705104	0.321237304	0.862306075	0.4994597	0.302262755	0.1505968	0.3887414	0.2861073	0.3924595	0.1833878	0.2229175	0.509308258	0.8185711	0.537235503	0.088164804	0.664012497	0.4032074	0.09939265	0.662601747	0.09771452	0.3087847	0.6359491	0.535601508	0.596441	0.413925508	0.566536309	0.435680924	0.53677	0.352597557	0.504031734	0.343174068	0.75229974	0.4522024	0.3733429	0.244630717	0.9322439	0.548934067	1.132774	0.5028827	0.255903204	0.563266217	0.672710956	0.892295327	0.810352786	0.09051939	0.4198179
C6orf106	0.4362001	0.543717033	0.5313191	0.4741927	0.546215019	0.575162668	0.6701113	0.616871148	0.08449207	0.007292013	0.9891129	0.703783	0.5098472	0.4557618	0.499397678	0.477583	0.81486387	0.398577242	0.272625723	0.559711105	0.6237147	0.193257827	0.3609497	0.6982712	0.6690586	0.294833867	0.4886946	0.375929871	-0.107920066	0.375134383	0.7905862	0.413559341	0.36040992	0.194863325	0.453080924	0.166825142	0.6187238	0.357915868	0.7111548	0.401699316	0.3649038	0.5115428	0.765425666	0.556358982	0.298804771	0.323791588	0.587652989	0.5604289	0.403047096
C6orf120	0.4517089	0.466739027	0.8080442	0.3024303	1.207790161	1.203711134	1.009328	1.139842475	1.429358	0.9770795	0.4919924	0.1119311	0.2200443	0.00926506	0.368545093	0.3464737	0.253318432	0.245695559	0.206988724	0.689738909	1.345646	0.906358262	0.8373171	0.5880493	0.9262726	1.00592516	0.8935801	0.933678625	1.489080626	0.545920841	0.493948	0.857707162	1.054753882	1.447522304	0.468900307	0.783794816	0.867729	1.020345723	0.7919699	0.590302556	1.006996	0.6930403	0.812454781	0.500913463	0.731174902	0.537832626	0.912018852	0.2581261	0.352541408
C6orf136	0.04169726	0.972521086	0.5553659	0.05725555	0.497065976	0.637357883	0.5919463	0.45655276	0.3966497	0.5166882	0.3139194	0.2726076	0.09380141	0.5968323	0.106286928	0.366522	0.410410252	0.160516887	-0.050291712	0.622087639	0.4839667	0.562027367	0.1817671	0.6113501	0.08521852	0.176275326	0.3187218	0.075644619	0.312881094	0.659793315	0.2558955	0.102335543	0.582730687	0.268707516	0.561654086	0.041234521	0.2248981	0.422168403	0.5014806	0.696250972	0.5848299	0.386678	0.446233319	0.738033031	0.474062958	0.478152043	1.073862431	0.2316882	0.019191949
C6orf203	0.6207119	0.707103849	0.6042011	0.6229898	1.399111615	1.31363551	1.400413	1.300190585	1.074761	1.301676	0.4331445	0.4946433	0.5447583	0.5083398	0.488166786	0.3651037	0.170329627	0.216783487	0.566040527	-0.043822388	0.921074	0.387442015	0.4540337	0.8629104	0.8813449	1.370518864	0.6910406	0.738172305	1.410167381	0.680104204	1.191036	1.263105527	1.459574343	1.5500207	0.862972736	1.166329309	0.5823613	1.28529138	0.8944911	0.962666244	1.162355	1.2013	0.926113006	1.03792945	1.128503369	0.269723871	0.647086287	0.3386638	0.634338059
C6orf211	1.175108	1.020165132	1.214486	1.158581	2.075167193	2.109898033	1.921667	1.976875888	2.236643	1.840814	0.6957444	0.7081589	0.9803528	0.9799408	0.927545009	0.7233612	0.758536807	0.885746255	0.949726082	0.887979455	1.623862	1.71702206	1.305769	1.320164	1.507298	1.562828991	1.312046	1.445005269	1.950923306	1.577416186	1.479119	1.63699543	1.24686324	1.797341914	1.238780794	2.089766333	1.027517	1.514716155	1.285074	1.697269651	1.905841	1.613672	1.239273928	1.940999744	1.18881082	1.651434857	0.841815869	0.9154171	1.196429027
C6orf47	0.976548	0.908453845	1.367174	1.090623	1.404842949	1.405550687	1.458848	1.176037596	1.404843	1.120423	1.284978	1.070129	1.18581	1.645119	0.963545364	1.500235	1.40472966	1.392438309	1.001799582	1.402316321	1.275187	1.484339193	0.9327923	1.430518	1.297582	1.471089805	1.423429	1.568306546	1.30275029	1.486443346	1.591656	1.413117194	1.398108532	1.56202647	1.462123356	1.427643013	1.07178	1.350874306	1.447831	1.575913926	1.227035	1.521583	1.661104125	1.55651412	1.623208876	1.535607611	1.881971993	1.473579	1.078394643
C6orf48	1.428922	1.740443968	2.028779	1.447841	1.805674206	1.826283986	1.681568	1.917836915	1.808874	1.822915	1.948387	1.593904	1.506361	1.728138	2.345434103	2.614681	1.964129186	1.562838804	1.67473221	1.92133812	1.924153	1.429499278	2.375225	1.671968	1.590175	1.871687335	1.799742	1.921969085	2.65313855	1.830519623	1.724369	2.194260142	2.126190664	1.557032539	1.915499159	1.69221968	1.675422	2.053194263	1.763867	1.499806593	1.852149	1.548669	1.575448159	1.956054854	1.861168331	1.325072589	2.004861636	0.8788694	1.483147065
C6orf62	1.168713	1.028305708	0.874427	1.123781	2.42238442	2.334448727	2.489597	2.385134685	2.080855	2.352554	0.710974	0.9756847	1.084445	0.8430178	0.987838714	0.874427	0.811221002	0.963048847	1.074425377	0.753017329	1.09392	1.210392503	1.0978	1.362865	1.656786	1.505000205	1.346624	1.727205547	1.063728348	1.692657236	1.562652	1.907229739	1.751750304	1.924390455	1.375304257	1.836201182	1.383465	1.638670393	1.161222	1.517529591	1.601308	1.760586	1.450829554	1.432444491	1.221097468	1.451530088	0.760241119	1.035241	1.16623767
C6orf89	0.3162295	0.338973723	0.6674547	0.1885983	0.352676601	0.47782916	0.3155859	-0.021414179	0.2386293	0.2208316	0.4256621	0.3658926	0.1199409	0.2431601	0.191886274	0.5231204	0.550040378	0.598170509	0.205594595	0.458472503	0.5774186	0.63104129	0.1905586	0.5106545	0.3497377	0.20480311	0.4031395	0.535977787	-0.040038239	0.356159695	0.5303523	0.20480311	-0.013982957	0.100701612	0.324495805	0.421147647	0.4672034	0.241853224	0.408814	0.251863434	0.3420871	0.207624	0.472695389	0.255232846	0.299683051	0.361581152	0.439818159	0.3485523	0.237353197
C7orf26	-0.05997609	0.772769336	0.5686516	-0.03547065	0.368167772	0.12779632	0.2500279	0.163930068	0.5479393	-0.1047262	0.4079419	0.1329361	-0.02965294	0.1966685	0.002304556	0.4158414	0.320190056	0.0586026	0.003286093	0.892949721	0.3181534	0.099712991	-0.002887099	0.5650727	0.06977017	0.154852413	0.1680511	0.444910849	0.321902515	0.178340657	0.08722554	0.043382304	0.24717088	0.029821097	0.191787329	-0.143290939	0.02387344	0.076564209	0.5099275	0.302432433	0.7677035	0.180405	0.382360687	0.16119567	0.540068777	0.516680385	0.650741769	0.498488	-0.060097479
C7orf31	0.9945006	0.196645933	0.1470039	0.6406566	-0.077438069	-0.207708017	0.1800656	0.066808994	-0.2517493	0.1185202	0.0683477	0.4925335	0.1217748	-0.07065953	0.236020839	-0.09119432	-0.200287963	0.231848928	0.263484182	-0.042373163	0.2815877	0.230964544	0.3033865	0.2977522	0.3636628	0.472070633	0.4979755	0.454818149	0.59629848	-0.156846996	0.217801	0.550284188	0.661100644	0.670284546	-0.081638271	0.285037046	0.003197828	0.527858695	0.1419715	0.312747125	0.2987329	0.2228989	0.256600406	0.339096037	0.545612313	0.212361148	0.559375923	0.3204703	0.499901536
C8orf76	0.7049747	0.968186928	1.356069	0.6733127	1.290231688	1.142943929	1.203044	1.16742081	1.28705	0.9447774	1.265364	0.8226662	0.7988077	1.85152	0.922417988	1.69847	1.517370375	1.615490016	0.946980234	1.497041635	1.27211	1.479529763	1.0678	1.150586	1.190711	1.369445252	1.162358	0.763068025	1.862552322	0.778271529	0.7156433	1.102595422	1.102125184	1.539019764	1.004766569	1.424479751	0.8745993	0.943007624	1.036817	0.822606665	1.392027	1.037731	0.981869536	1.269783732	1.110563295	0.980212427	0.85740705	1.129376	0.674738018
C9orf142	0.1526883	1.583330971	1.529594	0.1982964	0.568686682	0.237299155	0.7020473	0.500551994	0.3733374	-0.006775545	0.8799819	1.297274	0.7854342	0.6914036	1.102482686	0.8519971	1.583330971	0.173170705	0.386708678	1.030559497	0.5834126	0.818225536	0.171986	0.6131051	0.06135558	0.628754712	0.7992361	-0.095441781	0.639040427	0.117860549	0.04914064	0.298338915	0.556107624	0.191054857	0.556107624	-0.344747712	0.2176839	0.347362277	0.6995282	0.581386637	0.9350012	0.1949185	0.958513147	0.164801721	0.46604549	0.332438053	1.258638044	0.6422639	-0.134885726
C9orf64	0.04684155	-0.03481313	0.260935	0.06127953	0.548053809	0.619667197	0.720465	0.504845648	0.5396992	0.9786165	0.1183599	-0.08599243	-0.01069755	-0.1896978	-0.01608869	-0.01832453	0.180789346	-0.00628948	-0.00461974	0.294328167	0.3254285	0.007116076	-0.06059683	0.08361497	0.01377093	0.232619567	0.7636473	0.079086008	-0.249390167	0.025956278	0.1094571	0.415929375	0.241272384	0.408070738	0.182674531	0.493007764	0.02827577	0.462624906	-0.2114747	-0.205494983	-0.2795509	0.2099035	0.221993694	0.248168674	-0.134031278	0.437599776	0.110486723	0.1759168	0.062734862
C9orf78	3.0031	1.743587313	2.250845	1.624912	2.211529669	2.445737034	2.115932	1.899869883	2.203464	1.766873	2.416616	2.611515	1.78846	1.832188	1.705380156	1.806342	2.311901989	1.563153241	1.860996413	2.319760468	2.277782	1.488827874	2.481506	1.775386	1.738313	1.774833538	1.743033	1.800378635	1.525679531	1.815449102	2.295975	1.619934043	2.179267836	1.759308079	2.558792019	1.645096192	2.653018	2.568466726	2.182968	1.774833538	1.738313	2.582672	2.44832512	1.610224243	1.283081903	1.674077923	1.957192126	2.576565	2.077534206
C9orf91	0.4882581	0.379354004	0.792647	0.3004716	0.609008442	0.305945534	0.6653099	0.68569913	0.8085876	0.1451652	0.7430827	0.4237127	0.4869995	0.7435808	0.487936013	0.854539	0.587135446	0.971337736	0.290970019	0.832364621	1.375016	0.469850483	0.5409835	0.7911803	0.4007915	0.143593916	0.6045968	0.961136597	0.393782897	0.457423371	0.2632225	0.404914424	0.922769635	0.571419309	0.111969012	0.236705377	0.246636	0.808127132	0.5465453	0.650415049	0.4929362	0.3220747	0.450097917	0.422115904	0.723556169	0.611450295	0.991869576	0.7582364	0.23463742
CA2	0.2518169	-0.604334648	-0.5989259	0.09185039	-1.064418851	0.42433107	0.6493775	0.110748648	0.8141001	-0.1737328	0.1308278	0.2320286	0.9030682	-0.5152036	0.502972235	-0.2394019	-0.138900578	0.432575886	1.053231834	-0.023791926	0.5439078	0.271771821	0.5187726	-0.1819494	0.8931043	-0.126874594	0.4166851	0.821982251	-0.839942128	1.120418278	1.287127	0.397430452	0.96720842	-0.591420806	1.170615837	0.245245035	1.355674	0.451918991	0.9537684	0.472981794	0.7078386	1.236265	1.033133201	1.265963648	0.240149827	0.484427297	-0.12318377	0.2722497	0.542238014
CA4	-0.149402	-0.773718931	0.2674877	0.04855776	-0.805801481	-0.303118289	-1.189606	-1.23533538	0.1634732	-0.1855493	-0.3008316	-0.2829784	0.09718569	1.26683	-0.05424503	0.5286227	0.421445734	0.188794221	1.490693523	-0.137637079	-1.14275	-0.435409177	-0.4931636	-0.6581825	0.9856768	-0.083314641	-0.08789143	-0.697196242	-0.28334093	0.337969674	0.6940556	-0.110187431	-1.297731601	-0.278928426	-0.197156841	0.312973752	-0.3314335	-1.39178831	1.142178	0.129670326	0.1383728	0.5187613	-0.349439723	0.165385708	-0.291214067	1.572661847	0.014028563	-0.04638756	0.471649966
CAB39	0.5482272	0.771460114	1.378971	0.5446297	1.255381017	1.404076304	1.225433	0.702053129	1.327906	0.8924956	1.509187	0.8217645	0.613988	1.392188	0.751839864	1.163566	1.436803437	1.017110736	0.875495162	1.456668292	0.9753242	0.914561907	0.7316153	0.7203653	1.266361	1.338486825	0.9024497	1.145726794	0.730021047	1.287157884	1.312595	1.270446937	0.705265861	0.907193229	1.190471993	0.992422212	1.049543	0.949692053	1.220735	1.126243701	0.964777	1.326394	0.961089975	1.443618304	1.095950115	1.448666277	0.716873683	0.8203798	1.172204998
CABIN1	0.5742017	1.48829686	0.5381744	0.7873688	1.002907294	0.969867722	1.096775	0.561078706	1.150742	0.7869362	1.001841	0.5597113	0.730512	1.324943	0.714380885	0.9679302	1.194437902	0.518832048	0.760014145	1.372480621	0.9685704	1.604094384	0.6366383	1.341713	1.135202	1.16638626	1.452651	1.247807453	1.189130501	1.148682666	0.8326834	1.027679162	0.989602686	0.922877881	1.108101298	0.919415594	1.109493	1.01592471	1.313469	1.089470119	1.589674	1.06589	1.344675601	0.670242851	1.433293055	1.41864153	1.37618358	1.61869	1.018675037
CACNA2D3	0.1544485	0.07224746	1.012475	0.2253464	0.671970655	0.788689238	0.656904	0.391320275	0.8182764	0.08647617	0.8640276	0.1275082	0.04824097	1.190783	0.279337545	1.15223	0.839648046	0.865347731	0.184408069	0.791560395	0.7058733	0.492252548	0.03123383	0.1928766	1.37139	0.364172736	0.8989233	1.067950024	0.406620843	0.504265327	-0.05773322	0.330475114	0.285377346	0.744057264	0.680595672	0.703388173	0.3402548	-0.658392343	0.06949495	0.165659136	0.6670823	0.05000617	0.804431983	0.885451089	0.948270392	0.955533536	0.543503995	0.2348348	0.115889634
CACYBP	0.6091329	0.67775779	0.9333279	0.5367234	1.081603085	1.153656306	1.168592	0.997973194	0.9354921	1.18178	0.8719458	0.6472522	0.6816941	0.8236743	0.515488895	0.7237925	0.780388215	0.860056181	0.602573798	0.91264442	0.856657	0.575703224	0.647288	0.8053373	0.9757603	0.973099279	0.8513691	0.667976989	1.29763397	0.871311615	0.6878663	1.18538959	1.020500247	1.100981055	0.832439486	0.957022533	0.8660243	1.103351169	0.6545236	0.911542918	1.247034	1.029911	0.821459632	0.932732163	1.068144276	0.822473497	0.606319713	0.6280614	0.50611327
CALCOCO1	1.163827	1.117042486	0.9996844	1.109959	1.466957589	1.311473891	1.360574	1.459209739	1.372031	1.45898	1.357455	1.026402	1.108712	1.058602	0.982044441	1.19288	1.260147841	0.781387492	1.053509582	1.322813649	1.378901	1.308316423	1.05413	1.551757	1.576974	1.331677154	1.505196	1.600595504	0.814962843	1.573815309	1.182655	1.06394085	1.062580592	0.879910464	1.604510836	0.95897474	1.472906	1.101203868	1.501337	1.479351239	1.40663	1.023959	1.671700831	1.149340921	1.527989091	1.315623043	1.760085496	1.182939	1.190484587
CALM1	0.09268432	1.284296894	1.417224	0.4377428	1.326401207	0.996917297	1.552235	0.717269355	1.144745	0.01703748	1.912081	1.185429	0.6624482	0.7619836	0.33928569	0.9052057	1.431869726	1.021049289	0.240958794	1.552235291	1.168428	0.599071293	0.4264128	1.327616	1.049706	1.283434057	0.9070593	1.228607026	0.754114074	1.290931452	1.088358	0.772222589	1.307147246	1.297822438	1.100505318	0.585648201	0.756593	1.29930408	0.9010699	1.278318054	0.4831838	1.039046	1.575002891	1.017414182	0.821594913	0.931399057	0.866833183	1.555082	0.094759687
CALR	0.7592669	0.311240778	1.176756	0.7938692	1.161741513	0.9648405	0.910826	1.232204903	1.390557	0.6911608	1.083215	0.5490089	0.829404	0.6903969	0.63929307	0.4101182	1.032350436	-0.005857897	0.553500871	1.318545035	0.8260725	0.423116949	1.123105	1.144716	0.3121825	0.592331996	0.5344073	0.696158566	0.093232757	1.141808704	0.8241825	0.512891039	0.706178077	0.299402157	0.922691428	0.302588163	0.7012015	0.799043325	0.661527	1.327405488	0.9933679	1.059055	1.040199709	1.3596244	0.980268041	0.464999841	0.993367869	1.312874	0.644392891
CAMK1	1.684311	1.486284858	1.306588	0.520532	0.871940945	0.662682604	0.9356257	0.47015197	-0.386901	0.1362684	0.874239	0.9170487	0.9777649	2.041288	0.370031576	1.17227	0.973422698	0.481273216	1.041777623	0.761222273	0.8042125	0.6380758	-0.1046547	0.7532324	1.313162	0.942713925	1.444987	0.967141158	0.799361534	0.849613114	0.8320746	0.875977954	1.314701546	1.251297625	0.775459353	0.863097329	0.9526449	1.196414399	0.8335063	1.149903545	1.480593	1.081138	1.592627634	0.70739074	1.176804689	1.256345273	0.617906693	1.246548	0.403534177
CAMK1D	0.1397844	0.361884831	0.2478944	0.153134	0.40772946	0.322697619	0.5102119	-0.074301284	0.3476946	0.8811343	0.4993911	0.6581336	0.02539219	0.6541775	0.158675261	0.5446628	0.159439714	0.945023482	0.547331879	0.116905736	0.2874039	0.944042407	-0.05630033	0.3685927	0.4380922	0.126968316	0.116538	1.029832781	-0.577384142	0.337991016	0.2579136	0.266607754	-0.3430604	-0.01437129	0.648395286	0.178661152	0.8903991	0.261893499	0.459162	0.403847005	-0.04817205	0.3871886	0.537680216	-0.181143136	0.581813304	0.912039508	0.284264301	0.6125662	0.206388142
CAMK2G	-0.4363447	-0.351947367	0.3647078	-0.4427916	0.210329555	0.253720969	0.1759192	-0.133298148	0.1051657	0.4982412	0.2141117	-0.2521647	-0.3113459	0.323367	-0.378083107	0.297296	0.374577021	0.134672492	-0.19828717	0.246451041	0.04127804	0.356260713	-0.3839684	0.3390848	0.2992467	0.05251422	0.213855	0.163079144	-0.349717	0.143612245	0.1648094	-0.049487324	-0.407819938	-0.155218081	0.015212155	0.123198839	-0.1171343	-0.571670199	0.3166478	-0.02689436	-0.04471026	0.02938653	-0.387570471	0.209868124	0.201725925	0.558016463	-0.199758806	-0.2421429	-0.132319942
CAMKK2	0.01240346	0.263434382	0.1690062	-0.01577007	0.0638105	0.082712236	0.1261868	-0.285636281	0.06666277	-0.06557544	0.2944207	0.7114488	-0.05711061	-0.2142142	-0.159835851	-0.4151958	0.131862813	-0.068957169	0.04513842	0.083385051	0.007915166	-0.176927229	-0.1729086	0.300078	-0.1436156	-0.224399427	-0.1244304	0.108748846	-0.301456703	0.002705289	0.177426	0.168425774	-0.400825387	0.052963734	0.015622477	0.162161561	0.04386978	-0.214259077	0.3586826	0.147356845	-0.001551161	-0.137523	0.038708456	-0.034340258	-0.055758715	0.228854529	0.115534759	-0.006296281	0.266172373
CAMP	1.327352	1.096887141	0.7925994	1.003206	1.939429595	1.580140725	0.2905699	0.071811858	1.285244	2.216618	1.415505	-0.004784603	1.857855	0.4199558	0.793901176	0.7858563	1.476092287	0.799458431	1.12861166	0.929783635	2.99927	0.296314387	0.3132977	0.4520986	0.7068753	1.974946371	0.723075	-0.100176135	2.926274654	0.764992765	2.152328	0.317784631	-0.786113157	-0.369988368	0.642489903	1.590670249	0.853734	1.903104649	2.769696	0.483657084	1.376342	1.215391	1.901467261	1.719604801	0.46027212	2.141803112	-0.019527878	1.445498	2.397309049
CAMTA2	0.2228748	0.096330635	0.3659315	0.8863256	0.133887169	-0.057549054	0.2242168	-0.047797172	-0.4820821	0.08152735	0.4244692	-0.07571036	0.448454	0.5340012	0.079064375	0.1832495	0.292362459	-0.329363599	0.608408173	0.346741833	0.3585985	0.103971029	0.2307847	0.3568276	-0.1777636	-0.001949027	0.2416141	0.046328388	-0.149555759	0.114993781	0.03595632	-0.346318537	-0.347490573	-0.467961558	0.27580624	-0.386916964	0.3492825	-0.372238445	0.4097921	0.178979429	0.1864757	-0.3020593	0.470523152	0.235878206	0.226976178	0.539228677	0.719359031	0.628689	1.095767243
CANT1	0.4061961	0.575919868	0.4141105	0.3048648	0.870259447	0.356131667	0.6854569	0.110696809	0.9321922	0.411732	1.323153	0.4369852	0.3024115	0.9481922	0.474840362	0.5704667	1.065671975	0.472004743	0.500672178	0.998852725	0.5252709	0.906108913	0.3868002	0.6692735	0.6940468	0.56155415	0.4053652	0.679676865	-0.119728884	0.569226318	0.4625654	0.22583577	0.022071604	0.215011299	0.364960662	0.438922957	0.3824661	-0.192651809	0.4817726	0.666498895	0.4885514	0.3873404	0.482317732	0.629271708	0.684308662	0.761894715	0.600584484	0.9596342	0.590049038
CANX	0.2557048	0.282923162	0.6256969	0.3780943	0.589540236	0.167195558	0.3195115	0.090228603	0.5691771	-0.218874	0.7591861	0.2917001	0.3157562	0.5331647	0.241752467	0.4709983	0.989067354	0.303779239	0.043760041	0.681700277	0.5797672	-0.057396339	0.02780231	0.3798824	0.6450707	0.475646439	0.4587185	0.371976611	0.018462434	0.583985232	0.3764941	0.148783681	0.465252086	0.20917169	0.298216772	0.208015157	0.4670603	0.319703673	0.1026932	0.219529196	-0.01695626	0.2763409	0.8540636	0.284683839	0.147670572	0.089051737	0.114322764	0.9076066	0.314224064
CAP1	2.955054	2.8492563	3.222116	2.91699	3.148896944	2.947502479	3.022974	2.662243495	3.076035	2.292599	3.188874	2.763965	2.927661	2.964518	2.799654232	3.034435	3.142185894	2.686293412	2.822214079	3.220418233	2.880401	2.429152506	2.693271	2.734656	3.11477	3.068757123	2.9441	2.935199593	2.694795006	3.011251268	3.000264	2.972270004	2.886060452	2.935199593	2.741202635	3.128622678	2.599303	2.844615723	2.980703	2.98070337	2.895977	2.97227	2.954427569	2.916642015	2.808125322	3.079727842	2.815560518	3.617674	3.037182668
CAPG	1.289424	1.040609801	1.565501	1.39173	1.912760426	1.451820418	1.636488	0.842908878	1.661956	1.311489	0.8917166	1.099237	1.103455	1.23916	1.121787758	0.8874479	1.034182616	0.755724908	1.030570715	0.495120798	1.301051	0.416458581	1.481981	1.365221	1.009435	1.093454978	1.888682	1.457968413	1.621818949	1.629372238	1.281017	1.851508945	1.414682193	0.643173159	1.480697575	0.820777965	1.447784	1.133367566	1.69931	1.519305391	1.693212	1.813849	1.881477412	1.661903781	1.354455264	1.680852993	1.576549159	1.624978	1.232143003
CAPN1	0.4503005	0.232182622	0.8455251	0.6119951	1.05916875	0.875003783	0.960328	0.636179025	0.7662826	0.5218362	0.8315594	0.3732061	0.8892255	0.7285282	0.193963313	0.2996633	0.448601812	0.524666418	0.365321139	0.744495876	0.6203721	0.401609059	0.4791883	0.870913	0.5053355	0.628649442	0.4048638	0.622283349	-0.001574554	0.515370762	0.2995376	0.654582011	0.82656678	0.575241148	0.85193829	0.539862806	0.9031349	0.748836843	0.9073426	0.894218474	0.3854626	0.6578052	1.044238355	0.577133592	0.814604327	0.819909522	1.015118734	1.205643	0.621942807
CAPN2	0.7212515	0.845795368	0.9889332	0.7115574	1.011216457	0.799176065	1.189672	0.999323617	1.101811	0.4831371	0.7917675	0.5236261	0.652906	0.6249119	0.570830196	0.4420469	0.806159574	0.812883996	0.620432459	0.923048045	0.7039803	0.864515311	0.5457089	0.963444	0.8521298	0.740063533	0.9938008	0.532796256	0.715581906	0.820454269	0.850523	1.107196219	1.017049435	1.197033728	0.690833846	0.508661519	0.78665	0.812693964	0.633656	0.696993999	0.6803824	0.8511348	0.819906944	0.887959011	0.855720475	0.395338375	0.729322997	0.8139078	0.562780944
CAPN3	0.3173282	0.084220003	0.3047021	0.3033121	0.300237551	0.050509403	0.4092866	0.317758525	0.3166653	0.501773	0.419223	0.2656968	0.3335982	0.2007035	0.25132937	0.3225532	0.522735153	0.509993244	0.217872992	0.417530255	0.6770067	0.221154828	0.6452396	0.6774793	0.3240596	0.473109161	0.3797013	0.598217277	0.686555919	0.450771214	0.3923736	0.429962344	0.547026584	0.202055568	-0.016402455	0.50140641	0.4681373	0.588445886	0.8640405	0.308166592	0.31652	0.243552	0.320422298	0.607903421	0.385333403	0.402477671	0.643589362	0.6259412	0.20460073
CAPNS1	2.428348	2.897826991	2.669618	2.375862	2.610912764	2.500865567	2.545356	2.103935077	2.604209	1.687752	2.71233	2.647465	2.565557	1.70779	2.317808361	2.173969	2.553394897	1.938139438	2.175849741	2.764407412	2.400643	1.8855648	1.943938	2.380395	1.853502	2.034591798	2.293192	2.540585057	1.640103817	2.533133568	2.175873	2.430732534	2.627885292	2.16619692	2.392398749	1.961859159	2.309708	2.239202349	2.241996	2.465353124	2.555907	2.567792	2.627885292	2.551675034	2.518852499	2.198367399	2.590070173	3.111744	2.282272923
CAPZA2	0.1639076	0.156780925	0.6928118	-0.09283805	0.499583284	0.776127284	0.4784779	0.120711603	0.6469598	0.2192715	0.6859533	0.297355	-0.2610128	0.864095	0.423420316	1.110712	0.837329889	0.63205832	0.475024672	0.676269036	0.2648779	0.489957158	0.1065669	-0.2911095	0.1712508	0.770546396	-0.000485762	0.056277634	0.304041149	0.413732458	0.8250969	0.523832032	-0.123137897	0.684799999	0.231113142	1.126914963	0.1445051	0.227943831	0.2537798	0.339099469	0.5510167	0.7122161	-0.239413286	0.549274177	-0.279155488	0.627082313	0.088607413	-0.1181743	0.54492469
CAPZB	0.7406627	0.886476313	0.742103	0.7977819	1.424987672	1.506803178	1.423172	1.109958255	1.180524	1.134795	0.8255817	0.7025303	0.6542841	0.3934305	0.49397971	0.373609	0.431146364	0.487813537	0.454641333	0.998178884	0.7737423	0.556729314	0.655998	1.191824	1.261884	1.06435524	1.294848	0.95769236	0.453133843	0.882095487	0.9968072	0.856916691	0.979463263	0.699592813	1.281707809	0.852894174	1.400403	0.814272089	0.9756899	0.614803308	0.6306717	1.149994	1.244605087	0.98323867	0.996807216	1.266954496	1.018903607	0.8847274	0.807389781
CARD6	2.500455	1.185427034	1.303719	1.434922	1.235903917	1.356458303	1.075346	1.50531066	1.467887	1.650859	1.538183	1.534821	1.521469	1.617376	1.938225966	1.594012	1.163124415	1.027960012	1.520632815	0.970764287	0.665159	0.742733539	1.269401	0.8319111	0.864932	1.009423498	0.8506515	1.21088164	0.681603026	1.30203269	1.306168	0.976785327	0.798382908	0.764662229	0.806148721	1.007065922	0.6967464	0.418007763	1.14117	0.929982932	0.9007598	0.8541024	1.07889323	1.099993198	1.150823242	1.721963764	1.503760725	1.28349	1.600043046
CARD8	0.8487992	0.323545866	1.617759	0.930286	1.532978847	1.005880084	1.468018	1.223349578	1.431524	1.744028	1.687877	1.224732	1.07707	1.742746	0.928418034	1.346572	1.636191163	1.168057907	1.055571506	1.355448648	1.544327	1.249310126	1.299538	1.876756	1.736367	1.630319855	1.394654	1.441811839	1.327898744	1.209315437	1.389434	1.682737312	0.673538069	1.340935303	1.758315397	1.646114002	0.8499953	1.057199425	1.261657	1.34459265	1.342052	1.527241	1.157434586	1.047539878	1.44315937	1.548984038	1.050860498	1.246428	1.32587968
CARM1	1.807469	0.35364638	-0.02226301	1.689067	0.734528739	0.960974285	0.6442947	0.203179393	-0.09972868	0.001796945	1.00324	1.455047	1.783915	1.17066	2.0566153	0.6782454	0.972866245	2.064260273	0.815487175	0.78761532	0.8267396	-0.324360324	0.5114925	0.6366252	1.507551	1.029059762	1.25758	1.338641939	0.703531696	1.017403813	1.127515	1.496780551	1.124008797	0.652168518	1.501997974	0.750468839	1.942028	1.852425246	1.770952	1.697730815	1.2962	1.316629	1.945578626	1.45087524	1.326080108	0.957079459	2.181387312	1.771528	1.529478659
CASP1	1.676081	1.156047293	2.09452	1.531474	2.07445392	2.159979337	2.142646	1.392186364	1.909433	1.788551	1.825087	1.375146	1.451079	1.769418	1.326145238	1.498249	1.796629826	1.639535976	1.504473705	1.871629701	1.850522	1.325178548	1.212617	1.172499	1.521118	1.112713029	1.513344	1.831343166	1.758865528	1.530503853	1.783978	1.426424514	1.321005848	1.834131845	1.187604928	1.672472158	1.177864	0.726863055	1.471764	1.570193308	1.40385	1.533679	1.404925548	1.652528363	1.518830834	1.668587917	1.092697975	2.281146	1.535788799
CASP3	0.4311895	0.520317686	1.189158	0.2186451	0.76516639	1.041093212	0.7760528	0.67630222	0.8890807	0.4373068	0.7159413	0.3011838	0.3056346	1.688092	0.339518877	0.9267802	1.00040782	0.835615224	0.394023746	1.096579413	0.5333509	0.787483117	0.3288507	0.4110344	1.208388	0.997726578	0.9150409	0.75042852	1.413547746	0.514119992	0.9720206	0.639261865	0.61941517	1.200383674	0.676739477	1.063096883	0.3591872	0.905028041	1.094811	0.769224111	1.210103	1.085945	1.033034325	0.832814404	0.785286325	0.924349868	0.395858454	0.3359115	0.449868233
CASP4	1.982221	1.947988579	2.175955	1.843009	2.268604515	2.232117448	2.235745	1.954532902	2.240107	2.365787	2.160524	1.831268	1.894286	2.002173	1.78785492	2.060889	1.906781216	2.235744769	2.009556017	2.052740471	2.058257	2.149766961	1.820821	1.681602	2.2982	1.957661735	1.974724	2.273872818	2.037672812	2.148305155	2.118662	2.183652092	1.885803928	2.440752514	1.89554234	2.408428972	1.993036	1.608322575	2.07815	2.111425574	1.802084	2.19794	1.60599007	1.851793564	2.029580208	2.302691374	1.859416334	1.822424	1.980410457
CASP5	2.137379	0.785820495	0.428772	0.4874308	0.174932172	-0.936418251	0.03492914	-0.245420665	0.1598589	0.2509698	2.232323	0.1099682	-0.0274184	0.4813276	0.137499565	1.247809	0.534981887	0.154450448	0.343384426	0.570811982	-0.03243022	0.998870582	-0.2171761	0.1286493	-0.6893277	-0.479419438	0.09961679	0.379437566	-0.594174239	0.328096903	-0.5622314	-0.305952916	-0.285705141	0.552882967	-0.629634728	0.002674562	0.4222815	-0.982693252	-0.2382548	0.927958041	-0.7557904	-0.03949775	-1.217830783	-0.392855707	0.262677027	0.058812321	-1.390960787	0.8080812	0.426800989
CASP6	0.05263306	-0.01621995	0.3371581	0.0535043	0.656749456	0.657155599	0.7478537	0.735578127	0.3809962	0.6682314	0.3692447	0.09474084	0.05660932	0.2154834	-0.016692907	0.1225504	-0.161897662	0.055839636	0.054877615	0.298641258	0.5006697	0.430444746	0.649397	0.6275484	0.549698	0.875486247	0.2345872	0.304945036	0.707674385	0.427693815	0.5407494	0.83734001	0.817325025	0.492479196	0.457560158	0.465611024	0.7607609	0.717668314	0.03338219	0.254679467	0.6489056	0.7007662	0.246343022	0.324014141	0.193521433	0.207937245	0.111373217	0.05041036	0.045399942
CASP7	0.8254642	0.757197287	0.920733	0.4565183	0.228219533	0.084900751	0.2918106	0.343654928	0.4794726	-0.08709798	0.6150422	0.5786898	0.8146061	0.2205268	0.307486169	0.7432009	0.550129923	0.648721226	0.499775157	0.723681287	0.2376659	0.287433381	0.7610539	0.4760201	0.5712169	0.725752849	0.2670768	0.354441231	0.759298744	0.444498327	0.629778	0.527212327	0.978587669	1.149311342	0.763896619	0.663758984	0.2539949	0.939266791	0.08227738	0.263827719	0.2212981	0.6366441	0.649900351	0.452243693	0.679922457	0.317230632	0.302287086	1.171775	0.5558947
CAST	0.5429096	0.477257542	0.8685028	0.5763537	0.939483918	1.195705957	1.024298	1.049341943	0.9069407	0.7164269	0.5240874	0.2811037	0.4932901	0.1902929	0.327393669	0.01199603	0.108695111	0.204081299	0.319140105	0.63712644	0.7538661	0.709389016	0.9144461	0.9179655	0.587908	0.505382195	0.3349263	1.049450699	-0.153937238	0.460990267	0.1678971	0.061587821	1.034311597	0.605456892	0.535442984	0.61264354	0.290642	-0.095561661	0.8922337	0.261010312	0.3000647	0.8035519	0.765219677	0.168372523	0.253360057	0.268136998	0.896418635	1.016919	0.545625432
CAT	0.6806754	0.440845217	1.325278	0.2033095	2.390902321	2.223056794	1.889999	2.13057838	2.120109	1.801106	0.5759299	0.1361362	0.6607973	0.6481304	0.214467069	0.2033095	0.243510392	0.115057673	0.348235829	0.504186105	1.382104	1.254793717	0.8657614	1.913539	1.584157	1.000310933	1.604881	1.014769884	0.855003701	1.951194097	2.094307	1.679445957	0.863177592	1.424671462	1.01030328	1.405391367	1.365863	1.806650106	1.574494	1.84102449	1.597534	1.827672	0.934988803	1.903660556	1.514891001	1.502519786	1.142811434	1.085696	0.959145876
CBFA2T3	1.5176	1.099033332	0.5179817	1.364542	1.050898613	1.17625729	1.164836	0.994722586	0.9634752	1.585511	0.8087285	1.171721	1.416841	1.043952	1.51884944	1.019112	0.991704308	1.137863466	1.289818172	0.692474511	0.8823658	1.314880589	1.312449	1.33777	1.522126	0.83765756	1.192134	1.605908659	0.367509198	1.120503485	1.360705	0.75337543	1.092457465	0.790435455	1.316199771	1.256821131	1.319424	0.939369258	1.472255	1.472254596	1.167824	1.108632	1.680020309	1.216183867	1.197151832	1.724397894	1.175131849	1.636117	1.727211261
CBFB	0.4462935	0.612739344	0.7583455	0.4863057	0.768673795	0.939392215	0.7535895	0.885362717	0.9108398	0.6162298	0.7938656	0.4663667	0.3857913	0.532539	0.482823041	0.8353934	0.800797256	0.497661175	0.461724867	0.99369443	0.7797184	0.389046716	0.5890362	0.5747021	0.4816288	0.238467189	0.3979169	0.588629698	0.742129498	0.50013188	0.7265407	0.453882183	0.703818738	0.427561012	0.603746568	0.659758254	0.6675736	0.796263259	0.4449155	0.562937073	0.4445251	0.6471091	0.505037553	0.869489128	0.401177439	0.550722178	0.413465342	0.50226	0.485209615
CBL	0.6577839	0.523794198	0.953847	0.5046371	1.192101996	1.147610095	1.060937	0.858524985	1.592793	1.208315	0.8253727	0.2511176	0.4612897	0.2232858	0.148247138	0.1590753	0.284740116	0.268899793	0.180557642	0.999247112	0.8646456	1.088176669	0.5836409	0.8923491	0.7399018	0.612378868	0.3661326	0.775840201	-0.423405912	1.122879568	1.221812	0.779675587	0.737364437	0.461122109	0.733713706	1.068289696	0.8455754	0.375732799	0.6130254	0.987171048	0.1878395	0.846198	0.451592038	0.795003154	0.717133819	0.98593508	0.275625125	1.103459	0.843150777
CBLL1	-0.3384938	-0.090243696	0.4665124	-0.09447081	0.55168012	0.495880314	0.5080628	0.520104942	0.4806562	-0.162328	0.6893606	-0.05612026	0.05221682	0.6207831	-0.053194525	0.3141998	0.168128742	1.038815899	-0.242647849	0.412032011	0.4380849	0.369138636	0.06084684	0.7513232	0.1740648	0.300611422	0.2652097	0.054757065	-0.009565176	0.46108192	0.3865977	0.294217	0.253237445	0.470697601	0.01765593	0.275489031	0.1007574	0.425483565	-0.1748788	0.376509746	0.07596504	0.2647376	-0.013410065	0.354288654	0.167141187	0.092465192	-0.070628489	0.2465329	-0.333594716
CBR4	0.708604	0.834917136	1.247312	0.6013847	1.185399524	1.143030422	1.120427	1.367961695	1.328436	1.107294	1.292436	0.8189516	0.7602067	1.293704	1.023361753	1.188486	1.688643435	1.137958389	0.79978663	1.351995156	1.469218	1.131183535	0.8353911	1.27081	0.9816567	0.896490865	1.055609	1.087444537	0.88023054	0.759050524	0.7627376	0.906808072	1.24189791	1.01566911	0.99445992	1.096060319	0.7967694	1.552218197	1.172285	1.106417805	0.9699236	0.7021993	0.702199266	0.993671091	0.833291377	0.826987287	1.085926252	0.9575	0.631741254
CBX1	1.446312	1.678417941	1.952769	1.470505	2.137185156	2.303615182	2.091171	1.974350982	1.95238	1.658772	1.796828	1.495212	1.487137	1.630921	1.361403495	1.504536	1.606200497	1.603259073	1.468693787	1.813645172	1.984118	1.753505607	1.502522	1.85296	2.084851	2.100536875	1.724368	1.597369931	1.720301157	1.842942219	1.696315	1.784953834	1.922752611	1.878417154	1.802797922	1.935354476	1.453405	1.664052168	1.618526	1.617188219	1.817956	1.930704	1.870623244	2.178170459	1.878417154	1.721653799	1.700239937	1.7063	1.519324596
CBX3	0.7142286	0.836889417	0.643312	0.7158427	0.908952922	1.177621215	1.063166	0.890899758	0.8125388	1.195868	0.955543	0.9604289	0.5124875	0.6725492	0.855457616	0.7780978	0.806122275	0.422853712	0.710719721	0.120554028	0.7627375	0.784522401	0.8063035	0.7354086	0.860666	0.938652992	0.8436085	0.724862654	1.232131047	0.858278445	0.8867491	1.073043712	0.831998419	0.917032811	0.982283998	1.046722979	0.7775578	0.947248484	0.6220841	0.326396744	0.5437512	0.7595238	0.464415822	0.979802433	0.651416496	0.898189364	0.545662334	0.6859156	0.723709551
CBX6	0.6120813	0.617728791	1.428584	0.8342655	1.457701569	1.098361418	1.26527	1.246753379	1.338972	1.36993	1.314082	0.6791204	1.181816	1.051029	0.756081499	0.7370998	1.171707952	1.532982257	0.599646256	1.343933075	1.23153	1.161942507	0.8537605	1.480941	1.360996	1.118147428	1.377664	1.47402781	1.212484324	1.459401564	1.179885	1.186210937	1.68821788	0.93918112	1.828301051	1.02166296	1.38746	1.394408347	1.504044	1.428649186	1.309204	1.255628	1.842898842	1.269070025	1.522238371	1.129914376	1.693985162	1.360936	0.233196988
CBX7	1.325908	1.598645213	1.96677	1.476212	2.106285163	1.906335199	2.048138	2.194119608	2.059864	2.130822	2.441725	1.614563	1.547071	1.594345	1.607445769	1.698032	1.970350069	1.5268497	1.53998117	1.892978662	2.071003	2.272802554	1.975048	2.719356	2.022667	1.969475567	2.026659	2.087173982	2.054280462	1.847964607	1.598848	1.599718373	1.80200864	1.620600126	2.139850145	1.692926435	1.613016	1.789537368	1.698348	1.930333309	1.999777	1.523467	1.791887836	1.406217455	1.775903902	2.111749547	2.149827827	1.447177	1.281268563
CCBL2	1.421581	1.81179991	1.881878	1.510587	1.916509948	2.176984289	1.898062	1.626685819	1.883193	1.541668	1.941569	1.390258	1.412234	1.754656	1.415408585	1.393907	1.662234675	1.444318578	1.392039832	1.821249231	1.872172	1.857302975	1.631039	1.853652	1.514297	1.604643134	1.565286	1.442810889	2.137673178	1.837490876	1.813897	1.417010896	1.756755338	1.978746946	1.617189382	1.585508303	1.574478	1.670531784	1.601861	1.517394412	1.730326	1.655618	1.535447716	1.685894587	1.190255859	1.501523998	1.769210311	1.664946	1.502497424
CCDC104	0.5890218	0.296565183	0.3422356	0.5194418	1.111158738	1.378539087	1.465848	1.118445238	1.077048	1.689728	0.05213152	0.3699023	0.6306557	-0.04923473	0.578149486	-0.136575	0.185090386	0.310168153	0.651591202	-0.37147288	0.3497585	0.329846012	0.4824729	0.7277995	0.8705721	0.98246723	1.15609	0.984832705	2.27022602	0.849667098	0.7110674	1.416596177	0.889361786	1.293055421	1.02102195	0.933304958	0.7233072	0.911291117	0.8194223	0.939540008	1.129051	0.993942	0.742885058	0.663268583	1.08419731	0.520437265	0.99267694	0.4339185	0.634339947
CCDC12	1.064961	1.462115037	1.739497	1.004806	1.486783684	1.345470243	1.373778	1.425433968	1.367558	0.7620908	1.835661	1.77613	1.310216	2.082346	1.537502685	1.821589	1.868743121	1.557923082	1.206708358	1.487880413	1.509134	1.165149312	1.173279	1.502885	1.698203	1.809864589	1.844359	1.276955058	1.72480405	1.217006515	1.150515	1.669489422	1.613012073	1.924568635	1.421726927	1.235874662	1.485798	1.305122483	1.545869	1.510200124	1.693849	1.47998	2.045375386	1.255831517	1.515860066	1.418977084	1.81665114	1.337763	0.726786224
CCDC17	0.5707006	0.206818375	-0.1671947	0.4664917	-1.272317348	-0.111869775	-0.3073043	-0.157874859	0.1996334	0.4050338	0.1714245	-0.02900483	-0.1360517	0.135223	-0.170236762	-0.2623305	0.033599719	-0.002068407	0.091328125	0.202956965	-0.1939899	0.498801802	-0.1948894	-0.2582749	-1.479025	-0.15378929	-0.2550291	-0.358641213	-1.142532144	-0.388608234	-0.1970056	-0.546261521	-1.095445543	-0.475463819	0.049235031	-0.145466114	-0.4855504	-0.307844721	-0.08322536	-0.116169707	-0.3899808	-0.2719046	-0.734225953	-0.67595382	0.391574139	0.535933579	-0.434497602	0.03978288	0.49724812
CCDC22	0.5940704	0.63350661	0.9105825	0.5534933	0.708805268	0.790812398	0.714812	0.740267216	0.6807143	0.8471993	0.5793416	0.2911232	0.2505209	0.123184	0.404769571	0.2803588	0.413908862	0.154283508	0.429353635	0.859219421	0.6310276	0.246562432	0.565823	1.020605	0.6706494	0.782908852	1.009902	0.825583952	0.791407127	0.535907257	0.3776299	0.767385785	0.866036953	0.783432618	0.598240994	0.666020892	0.821392	0.700008359	0.7000084	0.482106527	0.7152339	0.5545118	1.195391169	0.634501424	0.810223378	0.546110156	1.00542231	0.7032906	0.336241159
CCDC23	0.2714146	0.313991436	0.6655059	-0.01510175	0.516203878	0.554045084	0.4671234	-0.058930685	0.5047961	0.1140879	0.4299439	1.386757	-0.1556963	0.2675716	1.57597193	0.365661	0.772925996	-0.126292036	0.774201201	0.835304579	0.1219805	0.838988916	0.2000296	-0.01810783	1.534095	0.525059074	-0.2149212	0.53103298	0.412278271	0.388644961	-0.1476803	0.363844898	0.125151663	-0.237299994	0.32160808	0.840141728	-0.2183876	-0.03228008	0.5808039	-0.026883844	0.4303633	1.136069	0.447014676	-0.081953526	-0.016644913	1.161766852	-0.541426796	-0.365685	0.496556689
CCDC25	0.1253439	0.171294402	0.7616835	0.1994044	0.849786056	0.789908894	1.039641	0.887599506	0.8011546	0.2866909	0.8484526	0.5307693	0.1817903	0.3065894	0.328574019	0.7107059	0.646141475	0.41446758	0.224095876	0.652133249	0.8117075	0.300445748	0.7117825	0.8941225	0.4545392	0.51828929	0.5277505	0.78576411	1.102631468	-0.010187247	0.1176216	0.633574089	0.600415782	0.547602631	0.512563608	0.382080293	0.2578238	0.477766167	0.4680846	0.179492223	0.3695454	0.3903854	0.691720565	0.474328672	0.589212177	0.170809217	0.481522955	-0.02527975	0.041780862
CCDC28A	0.8830227	1.186787395	1.797275	1.115989	1.825484336	1.911460015	1.668836	1.428162554	1.690646	1.012571	1.810875	1.226228	1.140042	1.459083	1.277867192	1.650815	1.834719438	1.289945059	1.365545894	1.681905724	1.411259	1.53606367	1.161072	1.470908	1.685794	1.685214683	1.774968	1.527898257	1.799804385	1.675733052	1.799804	1.519624361	1.598995456	1.913549562	1.2580471	1.718600074	1.538171	1.562047712	1.531339	1.621687348	1.878458	1.946453	1.066651401	1.871358804	0.819951028	2.100851349	1.580003367	1.512354	1.107312852
CCDC43	0.3996489	0.404735636	0.8773643	0.3606448	1.154870386	1.428745012	1.300166	1.225203212	0.9047143	1.253333	0.08913365	0.2752437	0.2343735	0.2107455	0.267753061	0.093619	-0.057491745	0.117229165	0.378051805	0.674273652	0.3802145	0.190463285	0.4635119	0.6836238	0.471681	0.444617174	0.4374697	0.231080803	0.519658246	0.192434321	0.2214875	0.385725936	0.44088872	0.260517694	0.248749853	0.254681306	0.1651136	0.977058865	0.1782804	-0.174911616	-0.1932233	-0.03358946	0.172186033	0.446069777	0.259164605	0.092684997	-0.192304783	0.1433654	0.352302019
CCDC47	0.8607513	0.749529069	0.9652577	0.8344329	1.235330691	1.177468114	1.04391	1.085040759	1.261428	1.015162	1.077016	0.6007239	0.9401779	0.7993523	0.86892423	0.8027337	1.119462616	0.673861111	0.923031506	1.082989614	1.201691	0.637039206	1.360225	1.031636	0.9634881	1.15665507	0.8127942	0.970991845	0.467182281	0.891842052	0.9476404	0.853926645	1.024868841	1.016909012	0.986547796	1.102350712	0.5951291	1.044628827	0.7315116	1.192332808	0.7815912	0.9496012	1.110606325	1.233213895	0.720074509	0.87956942	0.910250934	0.8326251	0.903511092
CCDC53	0.7935654	1.192638702	1.317778	0.7183549	1.579941001	1.590615691	1.669401	1.44296562	1.59764	1.371568	1.564392	1.232924	0.6694601	1.633277	1.034539079	1.687118	1.510940648	1.123106906	1.004954308	1.699421402	1.319611	1.100174945	0.9660872	0.8889984	1.328977	1.015980862	0.983199	0.964991368	2.114546388	0.85299949	0.9100174	1.553936932	1.07539288	1.498527053	1.088897124	1.207197032	1.110285	1.293288998	1.216056	0.985623134	0.9856231	1.338701	1.093192836	1.360088718	0.936082408	0.996810029	1.218668169	0.8258815	0.852083578
CCDC59	0.070139	0.754913786	0.793492	-0.1342004	0.880914029	0.736920817	0.7738956	0.813029292	1.073291	0.2829095	0.8479301	0.2893039	0.05484479	0.9157321	0.511426687	1.184831	0.836667561	0.489218324	0.387535276	1.496887223	0.9027453	0.60778214	0.4267398	0.5525699	0.7212748	0.698579276	0.5527335	0.475681482	1.734845599	0.698811343	0.8610241	1.283092182	0.749830758	1.19904271	0.36536678	0.950945332	0.6542691	0.541269054	0.8008325	0.447429121	1.040862	0.8992372	0.481941975	0.68378873	0.696288602	0.555773709	0.399398847	0.1910591	0.157857582
CCDC6	0.2741498	0.204320704	0.7926871	0.2821118	0.682759979	0.088159627	0.6205917	0.114367224	0.6559388	-0.1251554	0.9115517	0.6061642	0.4632947	0.4002573	0.276122176	0.7002879	0.720175472	0.667421274	0.040610454	1.013023937	0.7020694	0.097191235	0.1423191	0.8416619	0.1996434	0.169765906	0.5403098	0.400168011	-0.073643816	0.569189765	0.03402124	0.617059012	0.717762124	0.111933638	0.284537173	0.508251674	0.4271792	0.515388225	0.06746384	-0.152478452	-0.4601857	0.2023336	0.536443458	0.375830977	0.301010332	0.12156333	0.410765482	0.9464628	0.024788589
CCDC69	1.819127	2.584858268	1.705218	1.834391	2.001234636	2.178042096	2.09844	1.803782251	2.247704	1.918805	1.576839	1.779002	1.732825	1.812872	1.70387375	1.581953	1.927510007	1.535434052	1.704636951	2.040847795	1.976892	1.826949419	1.651945	1.76862	2.117542	2.113784573	2.23615	1.933886375	1.948570137	1.829892948	1.814535	2.297802438	1.943700575	2.361542254	1.983715354	1.940299858	2.105238	1.594726684	1.990632	1.918456697	1.957966	1.823654	2.297802438	1.812809003	2.028248899	2.169412576	1.803032817	1.938262	1.983136436
CCL5	1.677327	2.987418305	2.743427	2.022542	2.575601971	2.678261082	2.735018	2.67089921	2.404432	1.859285	2.415137	3.343716	3.237574	1.744195	2.249809152	1.913734	2.683320894	2.480046285	2.771037788	2.695100186	2.183562	2.761415738	1.773822	1.591025	2.417234	2.712860116	2.657029	1.961229722	1.722213207	2.203728379	2.446434	2.320894771	2.90512435	2.852386189	2.818111931	2.034433763	2.226339	2.898160121	2.201409	2.976557876	2.642637	2.525503	2.770305227	2.804040366	2.269048496	1.959734432	3.210178946	2.844645	0.93139814
CCM2	-0.02844497	0.248583336	0.7340296	0.06678268	0.559669009	0.728879135	0.6485297	0.483679164	0.4570884	0.5226589	0.6911254	0.7932515	0.1724079	0.6940945	0.05386966	0.3654845	0.412931509	1.107818843	0.235364507	0.453869734	0.5736403	0.890433079	0.09466536	0.5300957	0.8159788	0.687617783	0.7348106	0.584003422	0.818338651	0.281852602	0.2990938	0.547206411	0.463682022	0.74816692	0.987079847	0.690698887	0.5926705	0.402963625	0.7172703	0.420272803	0.6242189	0.4062012	0.756010452	0.118349914	0.801957245	1.157172991	0.328607547	0.3810532	0.264868449
CCNB1IP1	0.5639871	0.830199578	1.025632	0.5979395	1.160226582	1.325452124	1.320776	1.158569432	1.024181	1.703759	0.9629512	0.7433355	0.5923056	0.9372178	0.745694185	1.201762	0.953080191	1.124139825	0.748625428	1.136206702	0.863411	1.030559593	0.6672809	1.14797	0.784809	0.711908819	0.9735475	0.693525023	1.167314302	0.472520868	0.6828912	0.638659548	0.950574145	0.57224061	1.180067289	0.813876711	1.279933	1.379244144	0.9137017	0.84626744	1.059322	0.4967754	0.954167188	0.893366633	1.120426762	0.417025387	1.161222492	0.3428354	0.474912562
CCND3	0.1708748	0.314003004	0.6458966	0.3143559	0.483543446	0.590083379	0.6427717	-0.006530983	0.5002078	-0.1827635	0.5984586	0.3726068	1.116917	1.690264	0.822620625	0.9867122	0.964784977	0.990806594	0.877563112	0.712449331	0.02408128	0.550579097	0.1011001	0.5268592	0.5631905	0.9075449	1.454819	1.606756302	0.676288191	0.659633927	1.023294	0.54795857	1.437524697	0.793564057	1.35568129	0.547508465	2.272751	1.102571571	0.8721763	1.007344885	0.3751303	0.8353448	0.697601579	0.719244515	0.825255607	0.596887669	1.354862703	0.9173753	0.190214779
CCNDBP1	2.293456	2.13744912	2.433583	2.259667	2.401731692	2.450149778	2.318021	2.116515631	2.413753	2.192846	2.371456	2.137873	2.052827	2.432533	2.013904371	2.3871	2.320121161	2.324600689	2.186981185	2.40366259	2.134987	1.975540604	1.999124	1.969118	2.277622	2.133526422	2.054428	1.942884686	2.084704594	2.133526422	2.43238	1.989700788	2.099455762	2.11034885	2.36620373	2.255837093	2.356765	2.260952191	2.642663	2.117169522	2.331282	2.234704	2.241977624	2.187859397	2.21821325	2.513431452	2.116024116	2.316429	2.4608113
CCNG1	1.34295	1.464545369	1.745505	1.396173	2.366568243	2.321465434	2.41762	2.37663652	2.257196	2.299659	1.368469	1.235568	1.337925	1.278398	1.342194	1.46815	1.210141736	1.176443628	1.338367047	1.762153249	1.757327	1.618644764	1.855626	1.70547	2.062649	1.992140808	1.862826	1.771679011	2.617774823	1.727385328	1.810472	2.265682134	2.316562049	2.292149334	1.800623631	2.018622709	1.979025	2.303889909	1.665347	1.689294865	1.908248	2.035204	1.819410463	1.981890266	1.845113065	1.493892963	1.815822005	1.08461	1.510938388
CCNH	1.431313	1.289761586	1.910551	1.529344	2.213296558	2.300505474	2.196536	2.173861553	2.131129	1.959856	1.226939	1.154952	1.386663	1.445363	1.233181621	1.273889	1.087315751	1.197868347	1.237971417	1.490954131	1.767415	1.912182055	1.880224	1.861255	1.313094	1.445198791	1.784103	1.774940841	2.23625468	1.735961417	1.5911	1.838254368	1.499075454	1.494623567	1.505031311	1.37680232	1.527724	1.694799808	1.493855	1.460730031	1.700209	1.739256	1.316140615	1.634377461	1.737739182	1.634377461	1.010861319	1.597563	1.432345957
CCNI	2.317901	2.355512202	2.587671	2.449577	2.461100383	2.54986663	2.489475	1.96446463	2.36667	2.064114	2.618925	2.458373	3.091022	2.550809	2.287554741	2.379393	2.465735532	2.888529264	2.261961744	2.475818132	2.309049	2.495295238	2.117672	2.478063	2.638022	2.395472331	2.491456	2.468726667	1.872251486	2.756015564	2.820297	2.641036353	2.86224549	2.424518579	2.80526741	2.655404951	2.820297	2.936528088	2.499724	2.837330372	2.400183	2.683797	2.704861576	2.895565225	2.317932708	2.416159917	2.575616916	2.860041	3.078748083
CCNK	0.403302	0.653290917	0.7034891	0.3802143	0.896058168	0.828020165	0.910256	0.268518097	1.056973	0.2707694	0.7544941	0.4699663	0.4373778	0.5285669	0.335874488	0.2714052	0.513960166	0.375723484	0.315510113	1.046791322	0.7710896	0.344210137	0.1452667	0.8241951	1.305452	1.044579772	0.987836	0.802210397	0.155536505	1.151073039	1.259885	1.071898755	0.632550283	0.202521993	0.946184949	0.44286659	0.5854266	0.510342487	0.5817361	0.165047312	0.07907109	0.4696381	0.274909438	0.826180637	0.425733248	0.386833266	0.371690661	1.350292	0.578536198
CCNL1	0.1931589	0.217490044	1.206692	0.04818784	0.74411592	0.676651524	0.5095071	0.899739984	1.061115	0.8156247	0.9087495	0.03042844	0.1651852	0.7969728	0.290686559	1.026042	1.76819347	1.105182273	0.388641672	1.056661124	1.013826	0.682662862	0.2785184	0.7215017	1.005137	0.812799682	0.8429854	0.871661511	1.011156925	0.940928332	1.02157	0.973287889	0.687323208	0.904616218	0.427586295	1.130396834	0.5891783	1.071050967	0.7032901	0.584956973	0.3290585	0.817249	0.474290052	0.702358566	0.468240488	1.021570327	0.16241101	0.08292974	0.112986226
CCNL2	0.9201114	1.269291135	1.128895	0.8852137	0.980790691	0.842184921	0.8805389	1.025582453	0.6692261	1.180182	1.122422	1.184579	0.9933204	1.343854	0.716219162	0.9361852	1.14039358	0.74728434	0.937727748	0.996936548	1.148319	1.105030061	1.133311	1.274041	1.245661	1.363127078	1.578684	1.539237962	1.691146996	1.122394134	1.021491	1.218807367	1.539237962	1.375222475	1.379541285	1.112001572	1.218807	1.337097225	1.236793	1.087930696	1.285158	1.033592	1.267204226	0.857243208	1.146422599	1.099737008	1.421756232	0.9845292	0.885991531
CCNT1	0.004612729	0.050171633	-0.06734806	-0.007156037	0.266532863	-0.061249779	0.1098175	0.040629192	0.5984854	0.0999315	0.1413143	-0.01571775	0.02132676	-0.3180417	0.04538014	-0.2213792	0.041447864	-0.093042081	-0.01420914	0.558801428	-0.4837049	-0.015756757	-0.06841984	0.1426778	0.1680981	0.079577243	0.04852258	0.044418308	-0.195079467	0.173264635	0.3712545	0.272600957	-0.154967145	-0.10769425	-0.188519435	-0.009936353	-0.09335626	0.025113033	-0.4456919	0.10178828	-0.5375427	0.05992255	-0.206808902	0.070814365	0.01208268	0.059603856	0.323260225	-0.02482294	0.059305603
CCNY	0.5017363	1.056398426	1.33176	0.7388316	1.016453817	0.996728992	0.7609029	0.644984473	0.9886215	0.4683966	1.322698	0.8977602	0.911755	1.981929	0.895437012	1.294351	1.295142414	1.645059647	0.854825101	1.060896997	0.8812331	1.288012574	0.6644949	1.083505	1.034088	1.141681514	1.10892	0.883595469	0.486332686	1.401497377	0.9202824	0.755328168	1.067358509	0.587418557	1.074776568	1.001447049	1.098141	0.620083889	1.209318	1.116124776	0.9151271	1.210174	1.167270472	1.168216139	0.707364306	1.224710676	0.9549351	1.410533	0.506752767
CCPG1	0.5525497	0.087271768	0.5211003	0.3774866	0.980553714	0.879822161	0.5383313	0.30382305	0.9866314	0.5705836	0.6928106	0.2918672	0.4091811	0.7077333	0.264819129	0.4754407	0.738658076	0.63771775	0.497006073	0.677567993	0.3218641	0.429637536	0.3300022	0.2856705	0.6996686	0.272876829	0.1641226	0.38429139	0.36487121	0.978024132	1.245501	0.504153601	0.193286281	0.212233334	0.59072099	1.012694537	-0.923801	0.067762439	0.811721	1.12357725	0.7461384	0.6831564	-0.091137693	0.966188472	0.34383172	1.281680445	0.587070446	0.3496517	0.754322067
CCR1	1.589834	1.268330288	1.923641	1.436824	1.979694916	0.659154501	1.786167	1.107495364	1.754274	0.9928675	2.237275	1.387398	1.551667	1.956383	1.295966532	1.947747	1.80214587	1.128177738	1.05520646	1.114387386	1.48125	1.24152899	1.363543	1.1194	0.5971604	1.467504716	1.848952	1.291297434	-0.0602472	1.90222209	1.480483	1.811555199	1.373756892	1.250144	1.62211876	1.489198767	1.481626	1.499807648	0.4844745	1.537985836	1.476953	1.333241	1.479288062	0.861054055	2.091611582	1.448347119	1.316535695	2.204958	1.727907817
CCR2	0.7915122	0.834679503	0.524203	0.7061951	0.680480484	-0.276792283	-0.03307029	0.047048537	0.6522389	0.4546577	0.8520061	0.8756374	0.4265648	0.4942903	0.555297036	0.5173247	1.061813044	1.044006192	0.453532529	0.726080706	0.5430433	0.56624145	0.9507104	0.1571123	0.7541277	0.401405372	0.7895931	1.040850905	0.143806549	0.83808562	0.4656574	0.525669956	0.252260275	0.189364915	0.481820852	0.194762459	-0.3965234	-0.429635108	0.7931355	0.967532002	0.7541277	0.513302	0.937408237	0.684397224	0.936294374	0.717317384	0.520226895	1.274561	0.720348156
CCR3	0.932691	0.553909463	0.6899522	0.8483409	1.038583689	1.23109795	1.361416	0.74777446	1.021115	0.6328492	0.7399481	0.3365474	0.651337	2.259088	0.944470311	1.170519	0.603143916	1.504728376	1.083794951	1.183752565	0.3740701	2.037345839	0.5301557	1.833016	2.176483	1.581434685	2.320932	1.881269599	0.871758925	0.909316419	1.694057	0.231968159	0.684031309	1.346182455	1.990726258	0.949530198	0.9642739	1.756143845	2.042711	1.86287345	1.885547	1.566068	1.231257559	1.045972673	1.812802888	2.08718554	1.530568367	0.4856676	0.827930085
CCR5	0.1073868	-0.021573074	-0.8368693	0.1517353	0.839523017	1.311098455	1.219275	0.408392393	0.4437125	0.4234126	-0.5637842	0.3441492	0.08010305	-0.6524127	0.070845631	-0.1138359	-0.572779989	-0.334116739	0.781343437	-0.845437663	-0.06976348	-0.795642772	0.2940337	0.02175482	-0.08774735	-0.031041752	0.6830336	-0.173632224	-1.373222987	-0.074652094	0.8662407	-0.560713014	0.089822724	-0.457018546	0.129264357	0.008437141	-0.7985676	0.644558203	-0.296545	0.6247934	-0.2344611	-0.3497495	-0.759131558	0.43931081	0.120198026	-0.074316991	1.158926638	-0.06556564	0.043152765
CCR6	0.5963082	1.460311771	0.9359564	0.6990783	0.596624867	0.964535284	0.6850658	0.570847988	0.3415286	0.726336	0.7827032	1.45557	0.7777802	1.223236	0.372863262	0.9287272	0.795830511	1.076973378	0.788962039	0.614394673	0.1793527	1.047418303	0.7473455	0.1000715	1.206607	1.082803548	1.509353	1.282413458	0.822936287	1.134537976	1.041166	1.539594306	1.472447589	1.194945734	1.332936928	1.396841038	1.462131	1.724626845	0.9172077	1.437668101	1.161316	1.32275	1.25657179	1.495897866	1.125455919	0.636521677	1.160828514	1.202251	0.6961248
CCR7	0.6644935	1.00862607	2.511641	0.9791802	1.345374452	0.896816614	1.109215	1.772065653	1.698905	1.332422	2.051833	0.7462218	1.418793	1.519739	2.421590261	1.89001	1.591899691	1.848005661	1.004807284	2.317299445	1.947764	1.763455848	2.598205	2.833358	1.348406	2.141829008	1.953144	2.743496666	3.104860183	1.706780382	1.529296	2.046178897	2.704852417	1.624203122	1.266939145	1.662646741	2.627239	2.530621798	1.371192	1.314442812	0.9653397	1.584501	0.826707426	1.837579552	2.219319154	1.067852695	1.991906674	0.6331511	-0.112625865
CCRL2	0.8662325	0.262119859	0.04674785	0.4997577	-0.002844075	-0.470532038	-0.235804	0.535713654	-0.2469262	-0.03670756	0.3944138	1.384114	0.976499	0.2056225	0.687725247	0.5531604	0.280076362	0.307958412	0.52590801	-0.035780424	0.09770309	0.140107059	0.3012683	0.5311597	0.3442431	-0.011062618	0.2279593	-0.072325895	0.041704515	-0.023451022	0.07584099	0.098390683	0.085782461	0.540140592	0.426523699	0.104556338	0.07605424	-0.284598824	0.08594444	0.342942032	0.1517838	0.1075911	0.536773451	-0.201862427	0.055520578	0.643820128	0.19092406	0.6234882	0.760163122
CCS	0.5129404	0.370901698	0.1736418	-0.1400982	0.177035246	0.194383337	0.08298398	-0.062796192	-0.2121733	0.4295435	0.1958722	0.9368819	0.3353125	0.8380405	0.102973834	0.5234861	0.219514812	0.386138871	-0.091151203	0.090585919	0.3159259	-0.012249896	0.1705619	0.2725979	0.3975885	0.137712472	0.5172817	0.252238043	0.47550655	0.191678262	0.2278907	0.353691204	0.305626756	0.239685654	0.539975425	0.136000486	0.8029298	0.575300766	1.044201	0.197112932	0.5884662	0.4623016	0.712385776	0.312191415	0.596585258	0.710154197	0.689695978	0.2064822	0.057087955
CCT2	1.118222	1.493068419	2.31874	0.9746788	1.424113075	0.916106999	1.207816	1.39185855	1.499123	0.8436861	2.403578	1.622345	1.097873	2.119923	1.440936107	2.209838	1.932370302	1.740757958	1.103562138	2.540680101	2.296968	0.928763732	1.433727	1.362963	1.306325	1.303216674	1.335421	1.308170644	2.169409535	1.177554705	1.125148	1.56145839	1.503670332	1.733222433	1.214873392	1.530139246	1.323833	1.51485664	1.491631	1.25206267	1.557426	1.558273	1.665130856	1.424341328	1.497689807	1.032686226	1.347778837	0.9278986	0.941787804
CCT4	0.7895678	0.805138016	1.029946	0.802788	0.880353976	0.597745492	0.9297332	0.871938452	0.9341104	0.4584837	1.073755	0.9461823	1.030163	1.21271	0.869225042	1.041821	1.152198028	1.179854798	0.745095934	1.120475371	1.048412	0.865316522	0.9783515	1.232975	0.8934392	0.97927306	1.067642	1.064191031	1.219447399	0.875432275	0.8325457	1.065579029	1.168090945	1.090166539	0.910351776	0.807297233	0.9332976	1.214939722	1.066365	0.898874288	1.030729	0.9883819	1.163477258	1.154356529	1.122931543	0.670828691	1.064854157	0.9519009	0.796066937
CCT5	0.8619676	0.810554088	1.033562	0.8315868	0.986242078	0.903460169	1.012847	0.801410779	1.068297	0.6448813	0.9963266	0.7962691	0.7781577	1.088965	0.684806044	0.5928926	0.974133491	0.610287304	0.747520389	1.203819648	0.9809367	0.443069488	0.9260575	1.16366	1.357349	1.284015946	0.918782	1.081118287	0.819826527	1.180291327	0.7429661	0.880427499	0.760884745	1.046634796	0.856289757	1.064209177	0.9377667	0.97931938	0.8175243	0.902995696	0.7519293	0.8879595	1.00390534	1.098546223	1.342028674	1.037875043	0.674192133	1.212464	0.850995875
CCT6A	1.362182	1.509893688	1.871601	1.35289	2.039316865	1.918878757	1.891913	1.904510389	1.786599	1.52349	1.78388	1.257562	1.435185	1.363199	1.260599342	1.23482	1.145410756	1.481567967	1.188128167	1.700261609	2.096008	1.560922071	1.765339	1.961131	1.563103	1.533307297	1.416728	1.579546918	1.837536202	1.591752353	1.30604	1.905414515	2.083724473	1.946388664	1.356557457	1.624218208	1.578288	1.858573311	1.567969	1.739907636	1.799716	1.793324	2.029112816	1.581983071	1.846537544	1.003859286	1.807261555	1.874297	1.264893931
CCT7	1.081002	1.582149793	1.738881	1.129569	1.713398185	1.593699249	1.566303	1.443766566	1.424515	1.023622	1.682219	1.309695	1.283017	1.476565	1.144246063	1.478098	1.428585219	1.504363315	1.019007296	1.792405604	1.851694	0.857916275	1.307336	1.777034	1.653311	1.670736578	1.648362	1.336751801	1.41115058	1.569018026	1.286581	1.733734618	1.827792965	1.198486266	0.944435207	1.326077342	1.011632	1.836020024	1.277044	1.542758356	1.763183	1.436512	1.649901556	1.527306543	1.623834959	1.042499667	1.874050735	1.800614	0.952439576
CD14	2.226909	2.56893001	2.685203	2.388236	2.569267082	1.261259369	1.968465	1.599386696	2.389358	1.128588	2.986554	2.018292	2.424249	2.623131	2.089323932	2.689286	2.732757631	2.166876229	2.188456728	2.313834614	1.832751	2.17007926	1.727963	1.789793	2.420043	2.547590999	2.812445	2.253623982	1.937599793	2.650823788	2.328836	2.426441269	2.463568561	2.05399534	1.985126006	1.932475413	2.642678	1.702623019	2.357171	2.244551723	2.21402	2.416783	2.717733569	2.347171862	2.401615456	2.610079055	2.576562145	3.15974	2.415842099
CD151	0.06846502	0.278234949	-0.03458351	0.4476452	0.18986093	0.072920123	-0.4110675	0.513799818	0.07049149	-0.0524311	0.7239658	0.5191425	0.960255	0.1485777	0.266667438	0.3381745	0.702737327	0.248451734	0.32296768	0.392391503	0.5894079	-0.575204535	-0.3395422	-0.7742819	0.1627971	0.395840954	0.9892401	0.281446216	0.256731798	0.826833873	0.5284988	0.677103873	-0.145655102	0.220283567	0.255730189	0.385841681	-0.3065829	-0.204294122	0.2887637	1.070075678	1.023033	1.270911	1.130339933	-0.168743795	-0.869339021	0.139510586	1.003558445	0.5743391	0.443592851
CD160	0.2507895	2.568892262	0.90917	0.05451738	1.064607843	1.933264815	1.098113	2.371022654	1.123974	1.397755	1.067336	1.293121	1.448691	1.63459	-0.042752048	0.9864627	0.69500822	1.088216912	0.20450769	1.609886482	1.26993	1.316584143	0.3123003	1.161359	1.01906	0.800436925	0.8378577	1.073508357	0.650203849	1.374209252	0.4417147	0.968943749	1.292443152	1.090274502	1.873155945	0.3936886	0.5150612	1.931297611	0.4983747	1.44147625	2.195824	1.351288	2.52573172	0.996504571	1.12269345	0.19935352	1.337175385	0.6545368	0.083107623
CD163	0.4771179	0.424087971	0.5681826	0.5638052	0.870970369	-0.298600847	0.5495858	0.136283891	0.8258071	0.3354168	0.7014087	0.1755758	0.3874598	0.3699534	0.355099483	0.2523108	0.429404317	0.349103941	0.309294774	0.825259293	0.6809275	0.03975711	0.2207914	0.03278635	0.1859825	0.120475603	0.505569	1.15457371	-0.376340591	0.581580525	0.1689715	0.266624694	0.743380795	-0.377137868	-0.239109107	-0.122671194	-0.3900565	-0.608911834	0.09445823	0.654145928	0.1555571	0.3249643	0.270170019	0.356875283	0.548756956	0.014457967	0.385907328	0.8704097	0.589713192
CD164	1.478521	1.359495413	1.595837	1.451972	2.751046559	2.816102023	2.624896	2.829637673	3.009075	2.546171	0.9960843	1.085698	1.280684	1.089037	1.291462142	0.9759927	1.120631628	1.085697943	1.250052903	1.12397343	2.047807	2.095726872	1.749295	1.87389	1.664204	1.809114553	1.741026	1.703166512	2.080438299	1.573916052	1.504239	1.337899487	1.28900778	1.935382504	1.559966149	1.783896516	1.331617	1.67085005	1.506515	1.717485868	1.745547	1.600355	1.849325899	1.510900094	1.932959676	1.46359363	0.820896474	1.270105	1.51074723
CD180	0.8741982	0.290248054	-0.02498935	0.8020976	0.461918162	0.094842443	0.4859534	0.233022066	0.5693505	0.08872909	0.341947	0.5342631	1.057251	0.5381196	-0.023285323	0.5643995	0.135595919	0.174973622	0.47671736	0.265051268	0.2620545	-0.0695651	0.4213013	-0.04807016	0.514055	0.561194729	0.5581262	0.720549215	0.196678301	0.553200158	0.9934588	0.351535722	1.707816797	0.634050887	-0.323004769	0.550842051	0.7980724	1.386450224	0.6461906	0.377056446	0.1687797	0.54625	0.727001794	0.92328122	0.505614528	-0.246539163	0.83059398	0.4914491	0.78586151
CD1C	0.557728	0.636312027	0.9059048	0.5481376	1.130264119	0.724389822	1.16073	1.234371143	1.607201	1.126259	0.2041106	0.4667137	0.7293139	1.234371	0.721024913	0.6448303	1.256283771	0.601353977	0.6472682	0.892725892	0.8982508	0.791033262	0.6650967	1.609639	0.3605909	0.688088872	0.7466384	1.168908158	0.259302444	0.515955969	0.4607759	0.401927835	1.069869278	0.355043386	0.605882839	0.754080584	0.658641	1.127977626	0.5056555	1.245990849	1.245092	0.3962998	1.264977448	1.119349645	0.983240843	-0.033216857	1.075603144	0.7632997	0.24767729
CD1D	1.015466	1.419975646	1.608821	1.046465	1.828435864	1.54645244	1.562069	0.964422397	2.015817	0.786524	1.133895	0.7102297	1.10185	1.274514	1.0529393	1.249027	1.204735842	1.208647991	0.894069979	1.549685233	1.427611	1.189665204	0.5830993	1.299329	1.75178	1.807075954	1.730819	1.54591206	1.784190796	1.384283835	1.280299	1.577089378	1.603119949	1.479268544	0.948589863	1.589681895	0.7371898	0.68314204	1.147405	1.297623915	1.746183	1.496466	1.702123298	1.346164957	1.522347307	1.351927786	1.313315612	1.576472	1.072311278
CD2	1.513105	2.833967591	2.562203	1.731532	2.275977916	2.260366842	2.437265	2.233592967	2.231544	1.800727	2.814311	2.525977	2.556311	2.191557	2.426110441	2.492056	3.265128236	2.253811259	1.782671132	3.291510107	2.443073	2.377960465	1.991344	2.292847	1.664236	2.135031168	2.178703	1.971425079	2.474655829	1.791798385	1.596005	2.053240952	2.432210058	2.350362073	2.077485095	1.180455618	1.906642	2.380587759	1.599446	1.844761298	1.879154	1.388997	2.020533112	1.865258316	2.107299849	1.248023621	2.59312897	2.37739	1.248460211
CD24	0.5339953	0.96159649	0.9535573	-0.4477158	1.31401268	0.908994362	1.13043	0.742023205	1.58759	1.2294	0.2713302	0.3412306	0.3428244	2.39906	0.399804492	1.353522	1.172527881	0.276560888	1.270269079	1.556811249	1.595132	0.176680455	0.2601952	0.1780772	0.3975368	0.871941923	0.3847146	-0.181006108	1.785891933	0.771090237	1.780321	0.797446465	0.736020726	0.72390371	-0.14644174	1.283500512	0.7772674	2.299926348	1.927188	1.237805146	1.045008	1.181253	0.578662733	1.641177426	1.082333706	1.312437227	0.587253905	0.4058344	0.594644602
CD247	0.7842009	1.321595681	1.867225	1.122576	1.651970372	1.622850356	1.610362	1.749464681	1.621369	0.9669891	1.594347	1.997299	1.721649	1.718881	1.404310714	1.749465	1.786421408	1.941882101	1.142368418	1.742557897	1.599724	1.946160533	1.128603	2.184989	1.205231	1.405073057	1.46808	1.485470402	1.870140599	1.53691495	0.8353618	1.414301189	2.304332134	1.330741469	2.307691742	1.127912675	1.377615	1.52288767	1.859968	1.859968222	2.266802	1.311434	3.056055781	1.203490857	1.773143833	0.94648642	2.096503557	2.023475	0.236771996
CD2BP2	0.9008987	0.994066984	1.366337	0.9025755	1.301581373	1.042176028	1.05636	0.682760565	1.229662	0.553943	1.348923	1.116883	0.9556506	1.594422	1.030665631	1.441049	1.451700758	1.106034332	1.059061761	1.532625057	1.101499	0.776829878	0.7943756	1.191131	0.9904851	1.176519325	1.201279	0.999765161	1.003321749	1.017313158	0.9324229	0.857034301	1.132476604	0.966796528	0.960238276	1.017966739	1.18418	0.901394761	1.266789	1.198744001	1.391795	1.012158	1.432095054	0.84967799	1.421164192	1.359427907	1.384384656	1.481812	0.867281326
CD300A	0.9757497	1.288848834	1.511774	0.8567015	1.720914838	1.556279988	1.633575	0.99556583	1.019446	1.003425	1.579436	1.407077	0.8261067	1.260276	0.889802651	1.756106	1.092602675	1.784083704	1.032478795	1.567245603	1.16656	1.548991571	0.7416586	1.424504	2.299521	2.114985484	2.199088	2.196508927	1.363780249	1.83661518	2.020345	1.667230253	1.435685405	1.796881217	2.263119532	1.940318016	1.954323	1.595321425	1.955937	2.286491356	2.236659	1.798026	2.102484035	1.442135213	2.326358794	2.164866479	1.881219727	1.946033	1.224251974
CD300LB	0.05810493	0.185002344	0.4356104	-0.07467515	0.293253246	0.323660525	0.1227523	-0.48982383	0.09030934	-0.1761563	0.354073	0.2119235	-0.3118225	0.4924889	0.048509154	-0.08463005	0.422708912	1.006008873	-0.064544437	0.346134585	-0.6368097	0.695034489	-0.298325	0.2897983	0.9365852	0.458378991	0.2214857	0.395317168	-0.490788582	0.313263196	0.4929224	-0.029666961	-0.001767372	0.184597642	0.048219788	0.330651482	0.4320931	-0.092568073	0.2168612	0.410106075	0.387873	0.04782409	0.777779213	-0.0568241	0.518128294	0.52648042	-0.318325194	0.254406	0.069730744
CD300LF	2.209911	1.830759046	2.585798	1.997584	2.379063056	2.180421381	1.41301	1.728768971	2.24937	1.975463	2.257393	2.127842	1.866776	2.694847	2.056715641	2.625049	2.164756577	2.642946515	2.197565063	2.287257668	1.827689	2.062605629	1.635174	2.147834	2.73175	2.787545699	2.804223	2.499785664	2.554225593	2.42187043	2.416192	2.384271293	2.274928308	2.513012156	2.225770863	2.501232963	2.441256	2.135146044	2.581934	2.30297792	2.804223	2.465098	2.300662694	2.141881326	2.513012156	2.867163477	2.372621672	2.120569	2.087448794
CD33	1.215606	1.690300001	1.974006	1.326385	1.572111092	1.18595551	1.368656	1.106800202	1.593387	1.15036	1.689815	1.22104	1.143845	1.907244	1.271488625	1.824185	1.881690933	1.420025578	1.195215427	1.664930182	1.628284	1.529203401	0.8499487	0.9715558	1.460565	1.228722427	1.238862	1.481004259	1.267018153	1.702010566	1.225134	1.95876746	1.724316906	0.966650948	0.953867257	1.375418106	0.8583322	0.667797003	1.726704	1.298543806	2.019098	1.289336	1.654006373	1.550223258	1.378257112	1.317343349	1.314724958	1.670073	1.082093782
CD36	0.5719848	0.237454866	0.7455091	0.5318971	1.002471592	0.875157941	0.6854279	0.154965664	0.901154	0.1559021	1.133967	0.1918619	0.4863327	0.5297395	0.468363834	0.6413193	0.93499383	0.412775417	0.008389654	0.712167636	1.080601	0.016106664	0.1258287	0.2148923	0.5793504	0.846253575	0.7558759	0.590847225	0.282966906	0.528120149	1.170598	1.328492348	0.643140312	0.41135884	0.113053641	0.569265784	-0.1348622	-0.659459709	0.4607335	0.317900422	0.2653258	0.7852471	0.43309489	0.71632201	0.214472537	0.688461869	0.429978818	1.325796	0.578814819
CD3D	1.570517	2.762105168	3.419806	1.877445	2.624511115	2.610373856	2.820796	2.935469319	2.610593	2.462455	3.153361	2.305722	2.017379	2.325642	2.856601296	3.050046	2.836733441	2.134219383	2.098504925	3.371635216	2.989759	3.178053614	3.21281	2.686009	2.345834	2.591974349	2.52207	2.15126799	3.480249585	2.026233791	2.09798	2.618756025	2.597383475	2.783173235	2.136740776	2.408069863	2.290486	2.815841961	2.255649	2.345834492	2.194193	2.093644	2.143247162	2.54307425	2.345834492	1.740013866	2.373641716	1.668817	1.478814792
CD3E	1.384699	2.334931475	1.744649	1.360434	1.801633457	1.672226309	1.850858	1.896373803	1.826562	1.223607	2.38568	1.896967	2.074924	1.507159	2.436341697	1.718991	1.773141635	0.920350801	1.45686564	2.748455206	1.881705	1.685580749	2.38151	2.31187	0.5939288	1.112623023	1.120297	1.228291855	1.124157733	1.901612038	1.769015	1.785555303	1.997257384	0.736338015	1.43961863	0.664821413	1.551775	2.06840293	0.8247702	2.56913964	1.63547	1.324911	0.939755181	2.075161868	1.792839034	0.596308893	2.344083731	1.698068	1.213857862
CD3G	0.6384939	1.516233924	1.911781	0.979069	1.210665077	1.241241333	1.294587	1.531752349	1.187991	0.8096801	2.172161	1.100245	1.21307	1.147734	1.998881744	1.399415	1.977528533	0.81060892	1.103680652	1.664900479	1.231004	1.584237253	1.737042	1.348469	1.928155	2.142641093	1.950076	1.669700012	2.28742338	1.436306978	1.801129	1.667484859	1.412202987	1.199022155	1.277077887	0.54397731	0.5325007	1.128013496	0.7844874	0.545388778	0.2832874	0.6186863	0.127590768	1.301931132	0.72050343	-0.025052513	0.764706991	1.125094	0.835948424
CD44	0.3103846	0.375115905	0.8679705	0.3833876	0.934157061	0.776851879	0.893542	0.60964092	0.8215338	0.4755508	0.9725867	0.4274898	0.4080668	0.5171469	0.376339382	0.271408	0.659165555	0.979145744	0.272942696	0.832450506	0.8601612	0.550461515	0.4167439	0.8504867	0.6018094	0.437388919	0.4003851	0.643068969	0.410608354	0.653251164	0.756357	0.897102566	0.721933025	0.968999424	0.478529151	0.673857796	0.7587772	0.818328963	0.5008355	0.544050496	0.4020456	0.5936058	0.435116233	0.486255647	0.312936065	0.272260471	0.328836086	0.8089739	0.380547764
CD46	0.6893114	0.529992614	1.330745	0.1705737	1.212282635	0.995004816	0.4435291	0.658639743	1.306793	0.7870869	1.307163	0.7719925	0.4301497	1.500465	0.805973609	1.406057	1.416977415	1.287797021	0.991953418	1.35039252	1.221182	0.983907962	0.6937264	0.5426475	1.233744	0.95597792	0.747109	1.12414045	0.711401746	1.258125741	0.9593357	0.585516819	0.399953966	1.263937842	0.923658206	1.184843675	0.8765801	0.915186285	0.8989384	0.66926304	0.8171948	0.9893955	0.735850876	0.701451629	1.205328763	1.50494538	0.232247401	0.7181015	1.035096687
CD47	0.5899639	0.832799682	1.128058	0.6277598	1.319534977	1.115348303	1.312709	1.577276872	1.385646	1.118724	1.007338	0.4825686	0.6166431	1.040944	0.729409015	0.8193518	0.95127601	0.694249295	0.592246827	1.234899507	1.588026	1.299990795	1.299431	1.209023	0.9079383	0.982415217	0.9239804	0.982415217	0.942576488	0.979412437	1.014394	1.196496517	0.98667117	1.151333415	1.092784422	0.96495263	1.114263	1.255014798	0.6467126	1.074834523	0.9581225	0.8971291	0.621001138	1.058586363	0.705801588	0.674311458	1.067289709	0.6276968	0.506860707
CD48	0.7241292	1.189665099	1.552998	0.6639149	1.578364539	1.701277346	1.618366	1.616435742	1.738637	1.664532	1.063908	0.533808	0.1883171	0.7368172	0.723136675	1.025009	0.698420959	0.612778759	0.536736204	1.275523254	1.391837	1.576569566	1.316004	1.051568	1.166137	0.986165776	1.342887	0.791658721	0.900486075	1.108047246	1.25117	1.03601463	1.04128472	0.757755845	1.123518917	1.243650185	0.9456245	0.947611125	1.129043	0.607196878	1.618749	0.9603517	1.099940131	0.916740924	1.154527604	1.306760021	0.998068344	0.459984	0.679017816
CD5	0.08819055	0.705409308	0.5428875	0.1976246	0.458354253	0.160599785	0.6819288	0.578899887	0.4042782	-0.04970707	0.9653978	0.1131227	1.042722	0.09400912	0.451781391	0.5340457	0.713335944	-0.006993513	0.054714254	0.750285605	0.7725291	0.163913428	1.314558	1.459371	0.2376781	0.778431804	0.4860142	0.523084805	0.961813158	0.591875349	0.1902752	0.745502292	0.76152964	0.550565168	0.433794816	0.119441357	1.204319	1.252562845	0.08548583	0.459546565	0.07608449	0.5942308	0.2872003	0.409877344	0.541525226	-0.267088597	1.00312088	0.6068011	0.061805934
CD52	2.766625	3.337793677	3.384194	2.633687	2.900905658	2.974851263	3.131358	2.91837643	2.970457	2.832583	2.997269	3.320415	2.50466	3.351275	4.216624958	4.422665	3.887895645	3.180545243	4.362633091	3.234467201	2.931948	3.010404136	2.748805	2.253128	2.365295	2.905713169	3.218092	2.36529485	3.643488806	2.236275208	2.244264	3.409373467	2.635887745	2.752735625	3.143323959	3.16886666	2.3912	2.962112675	2.931126	2.350880153	3.226867	2.806352	3.201912392	2.954562434	2.684756269	2.877034727	3.125062481	2.629506	2.714977046
CD53	0.330319	0.281813442	0.708568	0.1971011	0.922574427	0.87408718	0.837034	0.816927678	0.9308306	0.7207331	0.7173382	0.2099052	0.2761198	0.5767869	0.110796242	0.2831879	0.528085632	0.34016786	0.297190689	0.741171427	0.6514967	0.923284486	0.3908795	0.7945964	0.811013	0.741986887	0.5004598	0.994679656	0.593741501	0.590480127	0.6807815	1.328228345	0.481705061	0.658382678	0.881005242	0.505679313	0.779901	0.674986248	0.1379308	0.199145379	0.2597065	0.5724373	0.158605088	0.839920736	0.245929292	0.557646754	-0.181745931	0.7416398	0.329667018
CD55	1.857365	1.745473741	2.022975	1.067936	2.485986198	2.602692169	1.908659	2.164018744	2.751296	2.247034	2.325198	1.826182	1.642113	2.741184	1.75992945	2.000106	2.446923089	1.713064576	1.769024269	2.399455982	2.303417	2.23004661	2.025417	2.197275	2.485494	2.324095244	2.033037	1.7061148	1.675305198	2.465249039	2.324095	1.943053585	2.082181659	2.399390436	1.829626637	2.643854975	2.255324	1.873780765	2.1623	1.473248482	1.708323	2.192202	1.199081451	1.975595707	2.186443613	2.48549374	1.906556491	2.0325	2.190253039
CD58	-0.04436814	0.268561572	0.6934535	-0.4120695	0.692928583	0.913037387	0.6687137	0.276432367	1.170778	0.4395846	0.1997711	-0.2207536	-0.346808	0.7034215	-0.06150829	0.5676536	0.307778441	0.097365245	0.206118213	0.777517261	0.4360555	0.673710257	0.04829051	-0.2542731	0.3329829	0.507066546	0.4015833	-0.057236291	0.797231563	0.353218708	0.5820326	0.166232057	-0.584315569	0.586193713	0.260671738	0.949143629	-0.346022	-0.109812039	0.7402968	0.340714125	0.7220191	0.461296	0.030573056	0.165796716	0.30453903	0.87625811	-0.167348616	0.08605987	0.480021183
CD59	0.6100666	0.510570275	0.2498254	0.551542	0.467879919	0.683994698	0.7513125	0.418357222	0.686752	0.7606437	0.9431884	0.6970624	0.5661581	1.076038	0.758741161	0.582311	0.390735108	1.282559583	0.667295716	0.502500775	0.3951945	0.879100742	0.4150774	0.623032	0.4301335	-0.033756544	0.21188	0.536766505	0.641187545	0.653229652	0.6681703	0.362474462	-0.120233167	0.56624585	0.41675294	0.523691052	0.2452206	0.287035756	0.8131441	0.659891745	0.2555167	0.680403	-0.083003433	0.066859572	0.421783259	0.737924933	-0.084842042	0.485503	0.687858861
CD63	2.456249	2.3237192	2.235817	2.289722	2.880424406	2.832045617	2.852176	2.85014822	2.731298	2.790013	2.348607	2.241741	2.381222	2.215545	2.246076512	2.209268	2.241953697	2.295067165	2.448958579	2.342527036	2.514318	2.921486264	2.322473	2.58133	2.584613	2.637081198	2.595203	2.687465229	2.309153163	2.848313375	2.650363	2.534265509	2.570515424	2.602793401	2.73947625	2.44672102	2.616731	2.616731174	2.744931	2.860867963	3.057212	2.551747	2.773573206	2.734281029	2.73947625	2.890604713	2.842924293	2.362913	2.492633879
CD69	0.09353601	0.79709696	1.023547	-0.5034858	1.184359125	1.257284257	0.9717029	1.603967869	1.37427	0.5076102	0.5964572	0.1973309	0.3199165	1.114616	1.517929523	2.032909	2.745876687	0.087632544	0.472183987	1.531821448	1.202815	2.205700295	1.471479	0.4738532	0.2703211	0.625168274	0.9359378	1.273555802	1.945535952	0.287101081	0.8953905	0.5366894	0.41868757	0.942647405	1.138298063	1.015043206	0.04674627	1.579070385	0.6370425	0.671444195	0.9630502	0.780995	0.970217183	1.13649682	0.593031806	0.048653394	0.234073296	-0.5994393	0.184407364
CD7	0.106629	1.105162798	0.9599617	0.4090063	0.755150189	0.615822013	0.6665629	1.081021852	0.8133682	0.291869	1.108244	0.3634412	0.7582002	0.7973559	0.982004371	0.7343575	0.663591756	0.895313638	0.413390849	0.982872947	1.041605	1.062432332	1.360848	1.521853	-0.03558861	0.310691618	0.3194368	0.218708908	0.61155489	0.434409219	-0.1767118	0.187586801	0.387497846	-0.054150751	0.446226375	-0.375256944	0.3764023	0.466427494	-0.2294575	-0.048734302	0.6168306	0.07951139	0.83392516	-0.267991264	0.563496533	-0.400046108	0.776994104	0.4070904	-0.113193935
CD74	3.105726	2.39077634	2.637259	1.976691	2.529180223	1.976107197	2.121721	1.973432779	2.746761	1.189855	2.194068	2.012956	1.972873	2.238309	2.050644591	1.980818	2.495458341	1.415602871	1.90293987	2.794786643	2.349473	1.414798049	1.753939	2.316554	2.826111	2.482416185	2.906685	3.05039513	2.241893336	2.634814163	2.388469	2.69005094	2.990039945	2.673165119	2.516799107	2.593424585	2.32233	2.700580026	2.71127	2.728773727	2.537381	2.604299	3.071651054	2.637932915	2.742362683	2.333588248	3.075722485	2.701333	1.802858298
CD79A	0.4167393	0.189274988	1.421181	0.3518497	1.313929754	0.568855809	0.7762099	1.149416127	1.297615	-0.01058888	1.161897	1.021154	0.4660127	1.815007	0.977110793	1.607898	1.252208543	0.729420938	1.396204473	1.064372625	1.908138	0.525852672	1.888367	1.271109	0.9145294	1.053922861	1.284717	1.359516535	1.129023036	0.511989408	0.7210798	1.357311145	1.817440029	0.802974205	0.859029608	0.999266371	1.923844	1.929009137	1.423745	1.244009299	1.293099	0.8976499	1.157854688	1.967312176	1.78491127	0.303025361	1.532252852	1.105435	0.229545713
CD81	0.9481275	1.267870373	2.138188	1.10021	1.59883643	1.31142268	1.483697	1.443518971	1.356189	0.5552881	2.019823	1.802967	2.071535	2.116964	1.179735943	1.703661	1.971638564	1.541559086	1.105725178	1.581132704	1.569571	1.396265165	1.40974	1.689951	0.5991945	0.850654377	1.249838	1.506662002	0.896992456	1.631180464	1.022504	1.180694751	1.656475086	0.893433855	1.995898355	0.538764737	1.436713	1.846949364	1.180695	1.587410455	1.311665	1.049488	1.378784054	1.526180252	1.408051412	0.842431829	2.379107521	1.741973	0.460116122
CD82	-0.07247004	-0.084335028	-0.08218313	0.1746035	0.350038257	0.164898542	0.1258933	-0.140010261	0.101867	-0.02630749	0.9689036	0.2119404	0.3593366	2.075217	0.400064112	0.7865975	0.845931182	-0.06162686	0.19030523	0.462310713	-0.001828104	0.602192616	-0.0325988	0.5287214	1.008054	0.626939417	1.041392	0.810626871	0.337246081	1.077862408	0.7542819	0.424684546	0.425054967	0.730279589	1.112243454	0.752238511	0.8491541	0.046957073	0.900498	0.933911546	0.922008	0.5821081	0.679128042	0.886964603	1.075132702	1.150078339	1.022283476	0.0853684	0.301432276
CD83	-0.01429659	-0.39305503	0.2877646	-0.1936997	0.540280056	-0.19088718	0.05569449	0.399933264	0.6378937	-0.2682178	0.3154222	-0.0951957	-0.1252196	0.6180648	0.089059265	0.9211697	0.504498151	0.607108099	0.05274977	0.578198941	0.4511408	0.066645197	0.4282541	0.5456782	0.5855002	0.332430603	0.03585836	0.222057508	0.409790763	-0.121409789	0.1907947	0.385049201	0.482657129	0.412666988	0.030914832	0.425901923	0.4756927	0.704145351	0.6474189	0.266008955	0.6087759	0.3111806	0.544433176	0.951483785	0.329087014	-0.44786263	0.792380125	0.1644473	-0.18347436
CD86	0.8846626	0.755870235	1.453675	0.7553349	1.159815802	0.638381511	0.6507059	0.446119538	1.058843	0.2657548	1.092198	0.6079421	0.6869812	1.047566	0.625367093	0.9909681	1.012023364	0.718616007	0.59891849	1.119611667	0.9700288	0.336679062	0.5063189	0.8510772	0.4344783	0.35766492	0.7893909	0.885100267	0.695390595	0.598644159	0.76632	0.936378628	0.755160829	1.009917417	0.396050227	0.674931625	0.1912355	0.181111377	0.7637185	0.835645228	1.019063	0.7904235	1.019776629	0.861308886	0.936378628	0.533133634	0.632267814	1.416227	0.649604238
CD8A	1.687457	3.618821365	3.640633	1.826569	2.775943424	2.667753926	2.458114	2.930783538	2.751865	2.064865	3.227015	3.183961	2.479064	1.239319	2.537561224	2.424318	2.744888149	2.690144074	2.146137689	5.508789157	2.90269	3.386219983	1.379014	1.179878	2.274216	2.723281836	2.202559	1.901413467	1.076737562	2.051507523	2.712785	1.986837962	3.02672822	3.317596249	2.25555832	2.363373976	2.202559	2.960285071	2.43709	2.700449572	1.962953	1.586198	2.227370848	2.960285071	2.426337956	1.439003852	3.111636507	2.451713	1.155674832
CD96	-0.3935942	0.074398257	0.6544407	-0.09611333	0.27471708	0.207788263	0.3740351	0.594832462	0.3121892	-0.06833772	1.136056	0.6214394	0.7163357	0.3474175	0.357004583	0.5696329	1.517851542	0.964953279	-0.220586468	0.586792347	0.5308643	0.832486297	0.7857897	1.19122	0.104044	0.341926868	-0.2324005	-0.555930289	0.932478092	-0.436069434	-0.1985815	0.235191072	0.207512474	0.744591817	-0.12879334	0.071528659	-0.1699053	0.540304682	-0.2988347	0.243865554	0.02775008	-0.2167408	-0.351374125	-0.404719065	-0.247522999	-0.938165002	-0.365876317	-0.09005014	-0.815882717
CD97	0.7311608	0.940497351	0.8952472	0.7959922	1.125642497	0.524988009	1.052104	0.33134696	1.127267	0.5218317	1.242616	0.6982565	0.8959288	1.001065	0.49292512	0.9862053	1.22162129	0.669002557	0.77155322	1.20644744	0.4612764	1.320545127	0.5759366	0.8571379	1.39925	1.483990411	1.49963	1.482316218	0.826182193	1.501324621	1.213472	0.999253879	1.198974708	1.528635968	1.434597168	1.469768555	1.36126	0.992449882	1.149156	1.542423574	0.982351	1.668533	1.160051047	0.640736855	1.480682851	1.346121248	1.255149378	1.752597	1.929405951
CD99	2.079414	3.29321886	2.693227	2.191247	2.450889277	2.487792182	2.652901	2.646200865	2.459476	2.163475	2.553909	2.941561	2.427426	2.181688	2.200719258	2.210621	2.691123345	2.06165903	2.21358458	2.549470534	2.33404	2.542535816	1.976114	2.463994	2.190479	2.578164709	2.64087	2.341842137	2.630834465	2.554889846	2.224974	2.276002722	2.80716026	2.545771746	2.445951166	2.278530637	2.448283	2.596375038	2.397838	2.549326244	2.575136	2.453848	2.954702856	2.64725142	2.490152995	1.869978007	2.803417974	2.379963	2.142324869
CDA	1.56349	1.58877481	1.228833	1.641837	1.832418788	2.172260026	2.096265	0.913279846	1.976722	1.701129	1.874984	2.794621	1.749769	1.893685	1.464376258	1.556927	2.047550116	1.326509429	2.925212334	1.937704634	0.8137807	2.824609024	0.9277593	0.9690731	2.489093	2.573601289	2.201849	1.187941404	1.880024863	1.955340339	2.037564	2.168003622	1.890459006	1.538345211	1.742333423	2.114195354	1.952245	1.369578476	2.51599	1.58784008	2.128799	1.967937	1.72582286	2.287381029	2.505704279	2.906795506	1.397237703	2.043085	2.77591931
CDC16	0.9273204	1.126074866	1.677469	0.9587537	1.896897854	1.680171313	1.580346	2.063237902	1.690276	1.346413	1.582098	1.570551	1.410632	1.243222	1.142136246	1.474903	1.520092253	2.065115509	0.872116244	1.537305407	1.774851	1.296529692	1.148698	1.776866	1.354372	1.124809179	1.189586	1.500869191	1.397504327	1.345365753	1.055266	1.79654077	2.010121775	1.530516241	1.408435938	1.414299864	1.811044	1.775745476	1.611723	1.314587894	1.268649	1.140499	1.247674942	1.30689859	1.27694438	0.911467479	1.357223686	1.774851	0.803166963
CDC25B	1.425303	2.299005253	2.392626	1.584481	1.91427156	1.893305431	2.207085	2.189826399	2.032886	1.625578	2.666332	1.851416	2.110088	1.991658	2.506863472	2.089758	2.441394877	2.137606725	1.458210326	2.473051369	2.052502	1.969518558	2.506863	2.905052	2.119869	2.119868728	2.389686	2.009878683	2.313487637	1.859423942	1.782302	2.414380498	2.28346657	1.813579422	2.322728952	1.641354603	2.41438	2.528808314	1.793444	1.99576994	1.823229	1.679805	2.241669577	1.973013727	2.26864068	1.532751047	2.672715184	2.031736	0.961917101
CDC26	0.8399704	0.907095595	1.854778	0.7499638	1.596942813	1.451804913	1.539497	1.449564931	1.410839	1.274819	1.551422	0.9565061	0.922763	1.804298	1.046026853	1.612982	1.391391325	1.067889146	0.96992491	1.470830125	1.481453	1.872342023	1.648927	1.449768	1.209281	1.316884963	1.366018	0.920322836	1.319959753	1.447633853	0.6903592	1.125908399	0.902072562	1.359303676	0.974265156	0.973958264	1.094591	0.950836455	0.8573792	0.890248395	1.183533	0.8913494	1.240529306	1.220503481	1.240882439	0.841933572	1.667754222	1.056179	0.776814206
CDC27	0.3510177	0.40844741	-0.09544124	0.4461889	-0.030528752	0.077871825	0.05026112	0.23788669	0.3548114	0.6173359	0.4550433	0.5840274	0.5216699	0.002811175	0.68689079	0.654692	0.265532296	-0.074467161	1.106441822	0.160403626	0.4225469	0.187809163	0.5795601	0.2433686	0.555099	0.11758332	0.2258952	0.098961449	-0.113222005	0.315110316	0.7329379	0.27820331	0.315454705	0.243301167	0.527763159	0.050833163	0.4160883	0.421497172	0.3651541	-0.132397822	-0.2809626	0.5140243	0.052354119	0.429525537	-0.090191674	-0.118532388	-0.232296994	0.3335367	0.556331051
CDC34	0.9601576	-0.191237701	-0.1324186	0.04261241	0.131632554	0.412033612	0.2215728	-0.24349589	-1.028301	0.2559463	0.2471399	0.2756762	0.9356384	-0.4037343	0.135636987	-0.5075351	-0.190209263	-0.362871101	0.017937419	-0.581280451	0.1115271	-0.696573252	-0.05968769	-0.324505	0.1030203	0.200241547	0.1375987	-0.0282263	-0.802551949	0.086820079	0.3832614	0.17270292	0.220922445	-0.261873957	0.949559357	-0.335246548	1.03287	0.436530689	0.8145776	0.44193714	-0.07318297	0.1493553	0.78838979	0.245205823	-0.290680111	0.39737376	0.130637506	0.7863242	1.407041519
CDC37	0.5626635	0.587719241	1.695952	0.7665828	1.074081295	0.801466659	0.969647	0.709590724	0.8707119	0.3201119	1.336507	1.301731	1.328529	1.3461	0.808575546	1.378926	1.288785964	1.614185506	0.621922441	1.128693371	1.042836	0.824818707	0.6596999	1.189802	1.436144	1.414497827	1.499408	1.340709034	1.533522399	1.328703949	1.002811	1.477539763	1.720326653	1.358975241	1.169468737	1.345570296	1.450895	1.294180751	1.497023	1.402466348	1.43793	1.546521	1.712699698	1.220405938	1.580544374	1.404221625	1.320208856	1.682141	0.38245418
CDC40	0.5773228	0.372888215	1.084271	0.47419	1.106172376	0.921099334	1.028594	0.822582325	1.075538	0.4868773	1.181963	0.6350097	0.579107	1.106172	0.75437967	1.0524	1.326400418	0.748436762	0.509571076	1.214880739	1.187538	0.636200795	0.6496111	0.974227	1.347138	1.306933459	0.9355512	1.043529746	1.13514714	0.884499105	0.8570191	0.635753657	0.782286431	1.40479171	0.967184573	1.005055842	1.091472	0.764664818	0.6655913	0.367620227	0.5723143	0.8517943	0.75057552	0.766737242	0.809351276	1.00344943	0.969977649	0.8602706	0.548648518
CDC42	0.8444489	0.641215376	0.9879212	0.8132899	1.11808931	1.082766577	1.087796	1.184546418	1.06752	0.9809262	0.9515212	0.7285482	0.7679744	0.7735484	0.715975182	0.6257283	0.589474873	0.740404142	0.774244845	0.995233791	0.869869	0.838587734	0.6950398	0.6747208	0.6839263	0.547308089	0.6624872	0.728881461	0.648417518	0.897188667	1.025988	1.109286437	0.77154686	1.036090172	0.913673049	0.913673049	1.125454	0.927881611	0.6922235	0.634916854	0.7668233	0.9540085	0.778522922	0.9450122	0.917448208	0.966035183	0.754709849	1.101426	0.870082555
CDC42EP3	1.561585	1.617940493	1.750855	1.509056	1.847757338	1.721348111	1.566732	1.385046801	1.907985	1.986023	2.019963	1.307753	1.528171	1.687656	1.422086876	1.70742	1.883925217	1.958787245	1.612102761	1.835736367	1.893057	1.411175622	1.428624	1.112002	2.028247	1.711382714	1.790106	1.768285813	1.317747244	1.927061826	2.010405	2.111451368	1.577140305	1.348170397	1.518889534	1.576065461	1.380508	1.327110999	1.680608	1.305894907	1.462025	1.703953	1.512031622	1.86036687	1.376108061	2.002249582	1.377050381	1.287159	1.655704827
CDC42SE1	1.202797	1.324678484	1.313949	1.233391	1.491035954	2.252259753	1.558995	1.198326684	1.468819	1.515608	1.270268	1.837483	1.289819	1.569679	1.092896337	1.178191	1.438729215	1.306956906	1.283148031	1.588537818	0.9607254	1.451112616	1.802373	2.053523	1.379144	1.25468636	1.080535	1.170024752	0.600473102	1.204766597	1.424316	1.10685671	0.787760149	1.198892397	1.391984001	1.407267318	1.320223	1.204766597	1.320223	1.353989979	1.375187	1.317565	1.002493171	1.200013997	1.18853034	1.38044069	1.397134105	1.848024	1.120772014
CDC42SE2	1.553172	1.829703626	2.193954	1.510596	2.378084901	2.186269955	2.291778	2.223316441	2.395792	1.72748	2.218849	1.674583	1.695858	1.844098	1.56373667	1.436175	1.742469438	2.221167102	1.39814094	2.275153985	2.632166	2.215094013	1.888615	2.141646	2.180519	2.086979907	2.062621	2.074233585	1.981093162	2.040950597	2.042449	1.691553774	1.933592675	2.129240161	2.181983068	1.962336856	2.238777	2.226198555	1.420666	1.955765504	1.703602	1.907518	1.875505719	2.094797465	2.01038538	1.981093162	1.843615275	1.786879	1.482610188
CDC5L	0.1709968	0.157283417	0.3834156	0.1910253	0.905888428	0.770468594	0.6315381	0.757726952	0.9217881	0.3169308	0.490828	-0.111201	0.1075988	0.1824519	0.029520777	-0.1176438	-0.126130363	0.02190084	-0.10234813	0.489568581	0.5932228	0.209740661	0.4092273	0.5381539	0.557741	0.382682119	0.2628377	0.303207294	-0.304919365	0.638288024	0.6346738	0.304366496	0.319484166	-0.090695035	0.510153811	0.475521438	0.5430914	0.549013101	-0.08631468	-0.049340319	0.1422945	-0.06566587	-0.06259576	0.520583306	0.064330485	0.232587392	0.342256603	0.4078881	0.188800636
CDC7	-0.03495297	0.206895815	0.5177875	-0.1274241	0.289666305	0.311034093	0.894894	1.106121582	0.7616709	0.3806867	0.4993311	-0.5152557	-0.1628425	-0.6019548	-0.438837841	0.0339481	-0.150365216	0.282684575	-0.237166864	0.693041532	0.3865546	1.022053372	0.4272231	-0.1049967	0.01194777	0.073289176	-0.1517216	-0.235989506	0.687867484	0.125299349	0.3909503	0.363311029	0.793192527	0.870492441	0.411840373	0.525586704	0.09208722	0.65803521	0.154991	0.718828138	0.4607738	-0.09681649	0.028596807	0.69196143	-0.28887031	0.439944474	1.007587819	-0.0429885	-0.152121026
CDC73	1.015499	0.91016169	-0.1219807	0.7596742	0.242711345	0.438850155	0.3825395	0.49132784	0.1261785	0.177602	0.395765	0.3587805	0.3025871	0.02060319	0.216086072	0.3130054	-0.201317445	0.025907136	0.969633171	0.047708993	0.05120245	0.168415716	0.3397785	0.03745323	-0.01994716	0.047404403	-0.160145	0.089200677	0.149314646	0.438798948	0.1954032	0.113141001	0.066556025	0.311227001	0.211191294	0.344567371	-0.04861978	0.208978389	0.1084607	0.330444849	0.1861378	0.2397714	-0.36481587	0.344179298	-0.075947284	0.107294846	0.014154379	-0.06275453	0.30043414
CDCA4	0.3679058	0.732564654	0.7500771	0.3497362	0.58974433	0.82704004	0.8325515	0.646899386	0.6259832	0.7140083	0.7931276	0.4354095	0.3819635	0.3992497	0.4246839	0.7423453	0.930956513	0.441332777	0.459044188	0.74054016	0.9240132	0.770457585	0.7357633	0.4607647	0.4542254	0.689506143	0.6709852	0.634171256	0.778975176	0.918463359	0.6537546	0.629753503	0.551547135	0.720824647	0.909483356	0.348178864	0.1130115	1.079907922	0.6743112	0.900611131	0.6732504	0.5059901	0.430869915	0.993991241	0.681310364	0.39288217	0.921819461	0.3350682	0.237034138
CDCA7L	1.272415	0.999139764	1.286512	1.088592	1.355703724	0.264984741	1.161659	2.038456711	1.562237	0.8451375	1.670485	1.399932	1.219443	1.539961	1.190414048	1.737774	1.371903915	2.021370641	1.484230087	1.790016078	1.721285	0.56458846	1.547524	1.517449	1.478109	1.386337053	1.115995	1.709310243	1.756736589	0.907663602	1.138915	1.339621157	1.958278202	1.353591333	0.586847847	1.43970116	1.499954	2.06539061	2.11957	1.412234609	0.9750806	0.9200553	0.583543241	1.981626895	1.886510318	0.692874006	1.353591333	1.160518	1.067124757
CDIPT	1.594711	1.995563124	1.136524	1.606919	1.798089079	1.877624474	1.56648	1.534404539	1.799955	1.523565	1.828496	1.520157	1.608269	1.739634	1.649133838	1.560092	1.667502672	1.285919563	1.618993673	1.88803812	1.798789	1.646830767	1.600054	1.477117	1.626459	1.520873396	1.453401	1.271025375	1.304409578	1.72023124	1.51342	1.583304491	1.649423317	1.361055059	1.627029048	1.498377123	1.699934	1.759536874	1.754592	1.947309367	1.785254	1.807831	1.384747867	1.810678802	1.678976985	1.711142708	1.808578023	1.810184	1.712683654
CDK2AP2	1.197003	2.272135876	1.431894	1.200792	1.434133539	1.302769099	1.38874	1.633299493	1.458255	0.971421	1.534625	2.289758	1.316312	1.578253	1.45657397	1.318337	1.458086696	1.054534006	1.690339898	1.740216508	1.237848	1.29778578	1.54591	1.44806	1.273071	1.328618299	1.607402	1.431206787	0.92099435	1.382212671	0.9080488	1.329086409	1.39989639	1.211038237	1.431694795	0.632307159	1.527177	1.251631735	1.29132	1.413256218	1.728601	1.38308	1.843773647	1.160307117	1.813064419	1.33047955	2.105411094	1.884284	1.073250178
CDK4	0.5061943	1.095230035	1.457302	0.5866281	1.028911748	0.852124945	1.004828	1.014890899	1.114674	0.3985171	1.378635	0.619794	0.6122753	1.101008	0.618992824	1.161079	0.889889782	0.547315908	0.563298297	1.554179402	1.40908	0.937497952	1.214133	1.181472	1.002684	0.84219682	0.6180934	0.724681455	1.279540488	0.74271885	0.7345124	1.267193337	1.10147901	0.595146605	0.693405989	0.439474243	0.8981757	0.921007357	0.3812732	0.685500908	1.116312	0.7532783	1.139679251	0.78658641	1.277454689	0.226493559	0.979395213	1.000832	0.408927341
CDK5RAP1	0.8004756	0.836992797	1.147091	0.8507893	1.057395654	0.855619265	1.128218	1.320447232	1.101157	1.124519	1.066102	0.9898415	0.8766008	0.9350856	0.871467361	1.23609	1.363085022	0.884391965	0.823344121	1.199286064	1.428285	0.994605279	0.9571559	1.226703	1.062513	1.225368013	1.045458	1.180106824	1.432119556	0.870311393	0.8800783	1.322101749	1.31862042	1.261395775	1.122021131	1.024527221	1.188748	1.145497765	1.093681	1.050670016	1.098261	0.9373633	1.206361315	0.859778347	1.124379643	0.754138362	0.81298404	1.030283	0.688111793
CDK5RAP3	1.788275	1.756535562	2.25575	1.81158	2.015386778	1.42191231	2.03007	1.84762584	2.039649	1.767839	2.009495	1.88197	1.79705	1.799506	1.88127617	2.277236	2.436074027	2.375327707	1.724408109	2.122009828	2.06916	2.02841055	1.6127	2.264525	1.692659	1.824742997	2.251615	2.089412643	2.014538126	1.928237934	1.460935	1.854808033	1.96578925	1.779151028	1.972181999	1.765440428	2.00632	2.054859777	2.027833	1.859506835	2.069764	1.845825	1.799441217	1.553767172	2.259728957	2.033769827	2.351013831	1.798577	1.74809049
CDK7	0.9488567	1.035908694	1.542822	0.8871477	1.46879478	1.582445725	1.453142	1.280795149	1.583499	1.142651	1.331197	1.052059	0.8188116	1.673629	0.91902063	1.278179	1.446918141	0.947446786	1.081413345	1.371677771	1.397139	0.80939882	0.9010164	1.306656	1.738569	1.567733831	1.643658	1.206033581	1.850608938	1.565370473	1.531694	1.258545441	1.413794343	1.60001238	1.508967914	1.588054998	1.03087	1.411126837	1.38273	1.372300837	1.43892	1.350313	1.359663746	1.206291626	1.54093807	1.636551905	0.857555299	0.8536435	0.91895413
CDK8	0.3409642	0.853080333	0.5524797	0.3529782	0.271574602	0.34033878	0.1731577	0.728269349	0.5481239	-0.09093188	0.6784287	0.1048535	0.1409525	0.7380989	0.202295324	0.5624199	0.482823349	0.447393859	0.210479529	0.507195646	0.7868174	0.364969066	0.3910212	0.1533229	0.08792325	0.356563322	0.4237591	0.397069198	0.490150153	0.177734149	0.4095915	0.239515637	0.551728373	0.714947566	0.55221748	0.376609545	0.6526523	0.64302892	0.6027803	0.460237824	0.4424625	0.5369719	0.600122545	0.444626446	0.341482292	0.301839561	0.535439612	-0.1155742	0.293749634
CDKN1A	0.7923034	0.37793052	0.1944503	0.8290129	0.25891008	-0.167888473	0.01584564	-0.004292407	0.08272493	-0.07453524	0.2234273	1.43235	1.257318	0.406668	0.861317592	0.2899136	0.643716772	1.15973864	1.136899367	0.569642811	-0.1631638	0.483832267	0.332763	0.7265856	0.2774156	0.19874727	0.4992259	1.520045991	-0.524110453	0.689030016	0.3242292	0.290474099	0.94744938	0.745589029	0.564234668	0.019941401	0.6461121	0.461812449	-0.06206919	1.13404543	0.24294	0.9601909	1.323418189	0.162927729	0.422694405	0.172132574	1.079441358	0.6330751	0.51114619
CDKN1B	1.329687	1.59196278	2.241583	1.269438	2.678977758	2.740357124	2.500219	2.62470585	2.810289	2.3475	1.816731	1.443587	1.469934	1.645333	1.566010789	1.619158	1.50872674	1.502391189	1.282266127	1.970727303	2.51946	2.677279026	2.510692	2.448689	2.356306	2.55377917	2.128962	2.091538324	2.353027687	2.356306228	2.217538	1.939429408	2.002425114	2.733657999	2.353027687	2.340544898	2.130544	2.277339671	2.048464	2.208321327	2.123951	2.470038	1.616490621	2.340544898	2.034811018	2.399091861	2.543772435	1.688768	1.776298873
CDS2	0.6963387	0.663963602	0.569643	0.383755	1.040229004	0.923595707	0.9641038	0.499118914	1.121827	0.4205927	1.544758	1.194551	0.8851344	1.301884	0.871326744	1.211015	0.931668957	1.454287478	0.665308272	1.103363478	0.4782709	1.49649176	0.4327387	1.166332	1.113489	0.911968875	0.4357322	0.723143324	0.072211924	1.299361774	1.126303	0.345221225	0.531839711	0.443960664	1.29794274	1.073626268	1.202398	0.54544655	0.3782297	0.586027763	0.3203029	0.8410493	0.449455927	0.799002017	0.940762689	0.993237715	0.285662288	1.417996	0.64296787
CDV3	0.6236431	0.678207055	0.9971683	0.6229621	1.33630049	1.364422751	1.283785	1.028420095	1.10407	0.7399985	1.197538	0.8180026	0.7768873	0.9161012	0.568743063	0.6174818	0.617614696	0.749586099	0.537055324	1.044121328	1.184629	0.888175801	0.6650113	1.278135	1.392446	0.902920394	1.109194	0.927083792	0.656163924	1.188177253	1.344666	1.295392897	1.126630289	0.665347431	1.114064422	0.857986346	1.253191	0.797685211	1.090832	0.625623883	0.5202037	1.178544	1.387580249	0.901500642	0.720210969	0.893584145	0.573327483	1.131332	0.456027742
CDYL	0.09791597	-0.060651345	0.0714497	0.1276661	0.0274066	-0.083067599	0.1172709	0.223526662	0.08199203	-0.01818212	0.3038424	0.8753412	0.4964749	0.1781475	0.490047544	0.4656641	0.324144874	0.157951901	0.150086662	0.336051255	0.1918475	0.328903237	-0.09697228	0.06877924	0.3112068	0.334058737	0.3792142	0.274924026	0.111686589	0.261573795	0.3405132	0.250659311	0.564218366	0.267156991	0.147170922	0.243519763	0.2479719	0.247971924	0.4388509	0.362099328	0.2506593	0.4979282	0.67736575	0.430772511	0.272071505	0.266453908	0.148791031	0.273638	0.119024183
CEACAM1	-0.08530094	-0.587250124	0.1790945	-0.5191527	0.103030608	-0.112211872	0.06512081	-0.635618089	0.08531129	0.3816514	-0.04320944	-0.453791	-0.4341244	-0.3340383	-0.565663031	-0.5045111	-0.473752564	-0.216963289	-0.357302359	-0.123670436	0.1239627	0.391147324	-0.5621978	0.09418342	-0.1295088	-0.205324914	0.1759271	-0.036247343	-0.605568999	-0.18005537	0.3273921	-0.622753494	-0.978923686	-0.46157455	-0.230983492	0.088587023	-0.3988205	-0.4183284	0.4599477	0.138167451	-0.2447246	-0.2875914	-0.529681118	-0.789395394	0.089441081	0.398970607	-0.365639046	0.6920572	-0.162447192
CEACAM3	0.1757397	0.036244402	0.7525576	0.1229294	0.300673219	-0.177459288	-0.1038644	-0.305204057	0.7209946	0.8201588	0.4245596	-0.03273635	-0.05850571	0.6737362	0.100780106	0.8797775	1.239461132	0.802089853	0.30751966	0.576520546	-0.2839495	1.163919848	-0.1520025	0.04425517	0.4246064	0.13775367	0.2792868	0.363112329	-0.41185053	0.51066731	0.794591	0.029500872	-0.614119596	0.242864654	0.362725548	0.46541392	0.4121245	-0.914790114	0.66705	0.790978048	0.3674237	0.328755	0.229392743	0.217712254	0.701643729	1.14048553	-0.104615544	0.1054238	0.287938406
CEACAM4	0.3496204	-0.217249829	0.4322597	0.4690516	0.321752698	0.761253399	0.1295518	-0.054828767	0.6900029	0.3601885	0.6608213	0.7596267	0.4800287	-0.2049793	0.259700739	-0.1447173	0.66616716	0.448487241	0.532857258	0.423058202	-0.2636358	-0.199408779	0.3288037	-0.3639971	1.069051	1.053310999	1.272588	0.263062723	0.552023786	0.401320385	0.9116656	0.409220169	0.182573528	0.351027713	0.461335102	0.624731607	0.09423972	0.002009168	0.497472	0.364839112	0.06690874	1.171738	-0.275991419	0.366915919	-0.019121683	0.890295628	0.566497064	0.3950154	0.537925963
CEACAM8	0.9115584	1.126538956	0.01430028	0.8273814	2.145996521	1.420395393	-0.1707744	-0.157282069	-0.008205295	2.074099	-0.08223576	-0.025605	1.64333	-0.3858626	0.209686369	-0.1970402	0.52386506	0.281055511	0.222271011	-0.294103175	2.810674	-0.256219761	0.5015481	0.4259743	0.429219	1.760555136	1.022209	-0.804404304	2.545144809	1.380402098	2.648645	-0.036091528	-1.434446013	-0.432884921	-0.472949444	1.630031085	-0.6487	2.15107061	2.968096	-0.207179195	-0.7894765	1.004047	1.972957705	1.839977056	-0.459755839	1.317199418	-0.811167526	1.858092	2.234443494
CEBPA	0.5407916	1.096695242	1.159308	0.4128006	0.988641286	0.216777005	0.8235609	0.294528573	0.694517	0.3374943	1.258954	-0.03404776	0.5899202	1.001499	0.401026881	1.025097	0.917294625	0.297769032	0.378633192	0.860613522	0.9126144	0.128598751	-0.02420868	0.6165357	0.7661715	0.657228162	0.8193865	0.517242934	0.197250072	0.718138788	0.7276323	0.856889672	0.614964327	0.440348995	0.144405964	0.731127351	0.340006	0.034716994	1.165744	0.680839101	1.237246	0.7876821	1.349427131	0.730857207	0.64778823	1.331532319	1.095517604	0.878872	0.703416998
CEBPB	2.670097	2.721464355	3.071037	2.548096	2.776584351	2.495904777	2.081157	2.14967262	2.783072	2.258134	2.933131	2.506794	2.478063	3.088886	2.618055989	3.124505	3.096906454	2.384325761	2.676390418	2.882951411	2.393282	2.297309821	1.877813	2.230132	2.769893	2.849666239	2.730264	2.821436288	2.433736569	2.921951087	2.518212	2.423234416	2.45075977	2.639461016	2.691515253	2.65147181	2.268892	2.107482939	2.433737	2.595587431	2.500964	2.749734	2.513312521	2.45491617	2.79204127	2.856341729	2.428000068	3.061856	2.73299929
CEBPD	0.8077961	1.831093863	1.329563	1.162302	1.340643845	0.793664214	0.5621652	0.439724196	1.615801	0.9552693	1.419708	1.010412	0.8487323	1.624348	0.996650107	1.400225	1.664918852	0.56492623	1.122160016	1.516100504	0.5621652	1.390703102	0.3522087	0.4306834	1.102353	1.359572363	1.590519	1.74278756	0.689489368	1.111952912	1.298608	0.91518137	0.97733826	0.930514972	1.125070411	1.363426678	0.5050424	0.476566826	0.9483311	1.296576914	1.289237	1.338159	1.583873497	1.250026747	1.437196327	1.485228786	1.202344474	1.642246	2.040134609
CEBPG	0.5934839	0.679637577	1.123315	0.5867335	0.976246477	0.99437934	1.169558	0.781556435	1.017068	0.8487894	0.9076363	0.5689771	0.432647	0.9378316	0.746453782	1.166651	1.196155516	0.835468632	0.439097307	1.128434583	1.12408	0.703164219	0.4810025	0.8052489	0.5724902	0.850412321	0.7260457	0.840219525	0.770320056	0.49083792	0.8125409	0.815323338	0.981891407	0.858176059	0.720810305	0.674970622	0.4260424	0.418398786	0.6200343	0.557323734	0.6998596	0.9022027	1.029583558	0.714208254	0.595699525	0.495620414	0.455743397	0.6239887	0.518793331
CEBPZ	0.3622218	0.732563051	1.701938	0.5183578	1.741896371	1.604836951	1.670573	1.614989711	1.884328	0.8804764	1.561444	0.6098095	0.7368605	0.8945573	0.632798541	0.9632538	1.371428662	0.954232769	0.388093859	1.567217772	1.887167	1.419831243	1.18144	1.382295	1.329954	1.154666129	1.274548	1.230830858	2.051086256	0.890387712	1.039738	1.240357229	1.399030936	1.558839127	1.143511943	1.393826857	0.763236	1.453620024	1.170298	1.169968863	1.22304	1.127527	0.853660276	0.72046897	1.035802321	0.629285239	0.803159962	0.7716082	0.563452334
CECR1	2.456315	2.734556339	2.624459	2.394774	2.516946172	1.972028479	2.373119	2.197309849	2.499479	2.018013	2.491833	2.372344	2.587142	2.541839	2.266352858	2.259286	2.52544781	2.466014149	2.18417173	2.638639525	2.418271	2.093110307	2.130412	2.458938	2.325906	2.340290484	2.78942	2.902802927	2.093812616	2.708361412	2.34029	2.54525995	2.721395101	2.4126486	2.323351041	2.21186666	2.472627	2.468617387	2.397844	2.521794727	2.237173	2.430732	2.934061966	2.562331513	2.446318776	2.377381607	2.666724753	2.963572	2.326111826
CECR5	0.03734001	0.121193017	0.5529158	0.1043016	0.296835505	-0.19437471	0.2699881	0.440390077	0.4182501	-0.1497366	0.682258	0.0712137	0.1060668	0.8827362	0.540525618	0.6396988	0.600969838	0.832636097	0.193075739	0.538795399	0.5601444	0.272153134	0.2430831	0.4331116	-0.3042218	-0.177537306	-0.2560648	0.116408788	0.232228409	0.049611159	0.1700345	-0.143374533	0.184698021	-0.221123563	0.408572489	-0.60616336	0.1442266	0.04482573	-0.08917667	0.159591713	0.21054	-0.09203489	0.675215303	0.014260036	0.443343735	-0.377733439	0.207195106	0.4670473	-0.075647211
CECR6	0.5601012	0.912624755	-0.1023187	0.4273776	0.946008684	-0.480401367	0.6072829	-0.0164919	0.6287135	0.7562247	1.379889	0.1294569	0.1940096	0.8625172	0.3693958	0.6314402	0.840607754	0.127362592	0.661024929	0.798862481	0.4294938	0.015197259	0.5712363	-0.3393406	0.2673198	0.236927083	0.3190848	0.533816456	-0.120966287	0.915223535	0.8170961	0.24095933	0.261532418	-0.061268043	0.556677732	0.520730032	0.2928689	-0.437235	0.3764096	0.475607221	-0.3840226	0.3598673	0.302872935	0.443061903	0.236121893	0.643513528	0.069855921	1.217223	1.50552259
CEP192	0.3156566	0.166423142	0.9801741	0.3676558	1.143244392	1.046609409	0.7203387	0.780626244	0.9729491	0.4319832	1.007978	0.2115754	0.475543	0.9799067	0.294953878	0.9496171	0.822983513	0.96540556	0.435970305	1.239522957	1.78183	1.112259961	0.6584224	0.8371643	0.6131591	0.727531789	1.265629	0.349670189	0.853292363	0.187544826	0.3973132	0.683213105	1.006281256	0.606525466	0.45813436	1.112490563	0.5038715	1.0748343	0.2412402	0.540682068	0.7825914	0.4082644	0.588208508	0.447589026	0.72445004	0.603080004	1.023858155	0.6909646	0.123722647
CEP57	0.1350498	-0.108824587	0.2525476	0.1607327	0.861097566	0.884810846	0.8918565	0.913706758	0.9949359	0.9118731	-0.1385094	0.05730454	-0.1222387	-0.1970823	0.032970361	-0.1869575	-0.19462257	0.003534478	-0.084382179	0.108005524	0.5145264	0.475817763	0.239462	0.3714818	0.675381	0.531792824	0.4963835	0.416083673	1.334227666	0.380463318	0.5230733	0.603998244	0.348862094	0.593656433	0.397016806	0.524175296	0.08229994	0.542396798	0.3316951	0.113802683	0.5615665	0.3243898	0.109553476	0.470587648	0.316823486	-0.06510738	0.288127763	-0.1901205	0.072057029
CEP63	0.5966133	0.364023963	0.6566152	0.6692607	0.867024105	1.116828093	1.020395	0.832016171	0.9306458	1.100171	0.5295908	0.5112534	0.4960162	0.4024513	0.588727724	0.5068459	0.498207998	0.66348424	0.764363161	0.646864242	0.573674	0.67391937	0.6186242	0.7644957	0.9221071	0.561471086	0.4554208	0.957200581	0.48919127	0.912997726	0.8994915	0.624776551	0.342660221	0.885639019	0.705923317	1.065348354	0.6320496	0.116738527	0.6458354	1.146858807	0.7404138	0.7721014	0.46600319	0.519734643	0.815246927	0.92666075	0.910118823	0.5255241	0.728546899
CEP68	-0.06041162	0.010320985	0.2770518	-0.04813311	0.240237082	0.135747929	0.3778834	0.203990175	0.04342802	0.2100897	0.6740814	0.576398	0.3126392	0.2087585	0.505325497	0.1018271	0.275221052	0.650316719	-0.037358758	0.240368043	0.3432611	0.254251428	0.1450274	0.5909228	0.1249222	0.029508661	0.03595352	0.362769884	0.413867784	0.377589698	0.1159629	0.351515897	0.377589698	-0.288025042	0.056523777	-0.036112212	0.2532796	0.51405233	-0.02856864	0.261541275	-0.2772246	-0.01967799	-0.266935139	0.025569118	0.385408134	-0.299726835	0.075963868	-0.2543044	-0.085314539
CEPT1	0.6341217	0.48201293	0.8900841	0.5328297	0.945889239	0.710496847	0.9158683	0.779785983	0.9738261	0.89404	0.9223191	0.5074443	0.4738011	0.6072895	0.516006134	0.7292888	0.880222812	0.586771529	0.544572498	0.92552951	1.130079	0.941102517	0.753637	0.7610338	0.9060103	0.89754824	0.859668	0.801853102	0.849923153	0.833098994	0.8411214	1.143899749	1.043895554	1.130088992	0.772288099	1.071213422	0.737884	1.40256443	0.5325821	0.559157666	0.8718203	0.6290117	0.78692633	1.137918541	1.099698315	0.894961068	0.58988946	0.7157076	0.633968709
CERK	1.154334	1.213179342	1.738563	1.293839	1.744883188	1.798722354	1.653863	1.799661787	1.700772	1.614553	1.770932	1.29313	1.25822	1.711578	1.241532622	1.654432	1.803752247	1.621294652	1.206634921	1.647950241	1.701232	1.751124852	1.410878	1.89707	1.844933	1.732166191	1.684499	1.545612513	1.372577628	1.210707074	1.032512	1.570624559	1.752679152	1.410622463	1.560751647	1.085102099	1.40798	1.650592728	1.582346	1.595980807	1.856079	1.549447	1.455008355	1.358658042	1.81522771	1.459666109	1.96277145	1.262696	1.260848425
CES2	-0.06199281	0.149167571	0.3294827	0.01235146	0.765833731	0.641821701	0.7663823	0.677866392	0.6778664	0.8603575	0.1057204	-0.09478528	-0.06038264	-0.1022583	-0.073477205	-0.04458029	0.309024542	-0.144822017	-0.135445565	0.324120496	0.2912049	0.363945004	0.08006954	0.6060699	0.05044173	0.331857045	0.4888303	0.301900936	0.245576402	0.490960615	0.07837532	0.401479884	0.276670174	-0.056475535	0.113695334	-0.023007714	0.007016936	0.115107051	0.02718723	0.17399691	0.120812	0.05822726	0.566677184	-0.050164645	0.121085245	0.195764647	0.511075008	0.008591174	-0.065091189
CETN2	0.4024289	0.730006157	1.093485	0.4683053	0.931292735	0.824511361	0.9917064	0.64241868	0.9628614	0.1757851	1.033342	0.6409812	0.4829063	0.7419748	0.452355059	0.7723068	0.752219419	0.621563293	0.40496866	1.156202355	0.7288685	0.291285831	0.6136727	1.031521	0.803349	0.454806222	0.6775808	0.887631006	0.4078794	0.797831082	0.9463203	0.670072481	0.699744763	0.965773585	0.850472603	0.641015888	1.094035	0.806263494	1.03929	0.485982398	0.6785592	1.154064	1.04009915	0.812128196	0.949424581	0.547102596	0.415095534	1.101628	0.328790913
CFD	1.06429	1.023433501	3.670373	0.8161715	1.966625235	1.70543968	2.363153	0.857437594	1.623255	1.19782	0.71547	0.4027217	0.800003	1.704203	2.400791586	0.5791567	0.725327472	3.197495458	0.821563685	1.465078629	0.5503112	4.196748983	3.755057	3.574039	0.8906086	0.704993546	0.9759087	1.998421231	0.816752551	0.317862847	1.793015	0.745024034	1.761163721	1.091947217	0.555035873	1.948435105	0.1974045	-0.370288489	0.7823952	0.639961542	1.153434	0.7595746	1.839180531	0.304145375	1.385304547	0.67279349	1.151862071	0.8780497	0.944749866
CFL1	0.04336961	0.085782375	0.2675463	0.03342335	0.671646133	0.640345988	0.5932387	0.363708348	0.5362191	0.2043999	0.3250268	0.00544696	0.1628099	-0.05119239	-0.113133745	0.038191	0.170614251	-0.446736447	-0.023127559	0.297837533	0.1651335	-0.342370253	-0.1240703	0.3384172	0.5138987	0.475175877	0.5097656	0.308268163	0.057239138	0.740815605	0.7076307	0.461456423	0.387763344	0.061561786	0.432234968	0.472972732	0.1395889	0.189818674	0.3137961	-0.007304771	0.341646	0.5735438	0.559186561	-0.115609112	0.293943195	0.391288026	-0.008127523	0.2825657	-0.218065913
CFLAR	0.7591901	0.941652761	1.421394	1.074843	1.536178377	1.405725365	1.611328	1.106763816	1.540573	1.905943	1.482681	0.9575034	0.8973214	0.9366733	0.642143303	1.047927	1.161391942	1.542704633	1.004116997	0.977553018	0.992388	1.946524083	1.109753	1.224105	1.534381	1.279943072	1.014507	1.080133349	0.279270763	1.575249895	1.51512	1.012114678	0.678576565	1.080939823	1.29360511	1.461647122	1.302739	0.739040959	1.249152	1.334506725	0.9111112	1.349826	0.906809874	0.969702083	1.385155346	1.742235087	0.929669163	1.613696	1.261883326
CGGBP1	1.078911	1.050692571	1.659802	1.081988	1.522515007	1.733432817	1.659857	1.616900619	1.597981	1.115982	1.477702	1.151485	1.155384	1.68756	1.214595066	1.594641	1.684908502	1.234011226	1.177506105	1.594026558	1.478237	1.606113139	1.325852	1.330314	1.110201	1.27513696	1.302452	1.242414926	1.375133676	1.313780517	1.260048	1.316136526	1.29052741	1.25035005	1.247334416	1.42669126	1.383993	1.339004046	1.376694	1.36944376	1.483642	1.460786	1.342984573	1.360909411	1.220827903	1.388117775	1.468704923	1.245528	1.249371113
CGRRF1	-0.01349209	0.290505524	0.6925122	-0.07182585	0.850176404	1.081949955	0.848067	0.853753682	1.181188	0.8294642	0.6345195	-0.130933	-0.07757971	0.2510031	0.137940871	0.8024589	0.661300217	0.055527546	0.281892598	1.068913239	0.7324877	1.289522707	0.3201739	0.1056444	0.1255438	0.39126031	-0.09047987	0.170907344	1.426487014	-0.181700857	-0.1259042	0.081000795	-0.073256065	0.585347953	0.216773967	0.417885529	-0.1956257	-0.075273441	0.6808891	0.165598473	0.6877369	0.3531361	0.026180571	0.551562941	0.365638693	0.23125084	-0.029058863	-0.2259872	0.298593524
CHCHD1	0.3452919	0.434018425	0.853552	0.3439477	0.759273027	0.788465649	0.8616833	0.892696143	0.763376	0.7594029	0.6371992	0.2094686	0.1493127	0.7943317	0.144498057	0.8786338	0.50045064	0.195594659	0.359319898	0.73478667	0.6448047	0.840763267	0.3199241	0.4106074	0.4790261	0.423778676	0.4400159	-0.043624654	0.681267291	0.121861191	0.3533673	0.346779525	0.082027968	0.332184983	-0.012013405	0.323665562	0.05003678	-0.027242378	0.2622677	0.345735254	0.666418	0.1965816	0.453936541	0.320934161	0.251453947	0.3222627	0.708474483	-0.1322494	0.248530294
CHCHD2	1.968863	2.169424581	2.804162	1.961656	2.652927311	2.703217541	2.641713	2.398407168	2.678023	2.309541	2.064246	1.672298	2.005297	2.826709	2.02593983	2.201617	2.069523542	2.585384503	1.847456524	2.823752666	2.423788	2.672230781	2.109579	1.955148	2.235954	2.609966738	2.6646	2.240676347	3.045679496	2.63950983	2.202993	2.791688007	2.640954267	2.61945555	2.631436122	2.598457346	2.383913	2.66459961	2.613021	2.220469148	3.056186	2.677223	2.57429143	2.571370997	2.424040084	2.450486797	2.235953945	2.131924	1.953194099
CHCHD4	-0.0850177	-0.147331069	0.4737546	-0.2169683	0.457715564	0.167937784	0.3905649	0.459846543	0.2662708	0.3403081	0.4517916	0.0363147	-0.151996	0.7543328	0.120495652	0.6754739	0.557968686	0.75725167	0.029701212	0.338741118	0.2495801	0.328768457	0.5923151	0.382491	-0.5430371	-0.383233584	-0.2356824	-0.191545979	0.482302492	-0.268015264	-0.1144399	0.286818514	-0.075675291	-0.052875634	0.06681984	-0.015350796	-0.241299	-0.185164638	-0.389422	0.270277866	0.4064304	0.02499949	-0.007642437	-0.485151442	0.072620245	-0.197274782	0.698504961	-0.3531253	-0.273092995
CHCHD7	0.5659761	0.77716294	1.043758	0.5423555	1.37151251	1.142686703	1.309177	1.311084578	1.13836	0.9308627	0.996492	0.6062406	0.6451731	0.7972779	0.608685091	0.8871858	0.878887094	0.780715131	0.579496252	0.998631641	1.706658	1.164782496	1.030728	1.125721	1.094771	1.22606129	1.252435	1.20927864	1.731299771	0.719722062	0.5839683	0.92593357	1.107637718	1.255105669	0.899904998	0.822656177	1.135069	0.9918497	0.998958	0.714097451	0.8383301	0.7482687	0.834089238	0.768784922	1.021362696	0.893528196	1.226997527	0.4510305	0.513299791
CHD1	0.985195	0.723398879	1.535462	0.757859	1.699752127	1.655104454	1.643711	1.840793254	1.731447	1.651786	1.050005	0.6471135	0.9585183	0.860103	0.765098251	0.8662738	0.917220435	0.938540645	0.687314953	1.350122212	1.600958	1.060960913	1.261655	1.516406	1.154793	1.278190944	0.8861832	0.963111296	1.524993653	1.302489854	1.220226	1.411432427	1.219377789	1.458119596	1.039656196	1.655916428	0.8272458	1.324430268	0.7355481	1.377157041	0.9899419	1.162521	0.466313921	1.305270059	1.047284869	1.138477185	1.189282368	1.070611	0.943052135
CHD3	0.9240764	0.800861671	-0.06949638	0.7436405	0.937379476	0.73777235	1.040636	1.214547183	0.8989582	0.8555994	0.6561895	1.147062	0.6474601	0.7190886	0.960093588	1.045975	0.735221936	1.146886673	0.683476066	0.806596018	0.8664658	0.503446719	0.6593164	0.8535803	1.014998	1.224724039	1.130943	1.252389789	1.37325548	1.306779339	0.969176	1.330939232	1.447870771	1.298614411	1.145632811	1.050401507	0.926811	1.161426628	1.008337	0.994380852	1.089628	1.021328	1.195808714	1.027040551	1.353367202	1.230781199	1.498033358	0.3676678	0.874723099
CHD4	-0.2368805	-0.106595703	0.259257	-0.006480909	0.32607353	-0.182929099	0.2775151	0.084767607	0.3028925	-0.1085324	0.6865776	-0.04112821	0.2651383	-0.3023407	-0.270618135	-0.06104252	0.235583592	-0.092229838	-0.318768391	0.414359132	0.293346	-0.093488098	-0.2413257	0.3075254	0.6833815	0.581092721	0.7934104	0.281549276	-0.297005253	0.437026952	0.2791614	0.280273242	0.215108823	-0.090592474	0.65903496	0.208031062	0.6461446	0.06655741	0.2025802	-0.068399016	-0.592775	0.290713	0.511121165	0.205695318	0.136478498	0.140031837	0.202580158	0.7362028	-0.063443389
CHD8	0.7766068	0.798886699	1.005636	0.8485221	1.264984402	1.052851719	1.322972	1.060497916	1.263039	1.109068	1.316862	0.8510621	0.871013	0.6590977	0.772658277	0.8028915	1.222835549	0.761743913	0.588725304	1.220060034	1.028679	1.201413743	0.7963502	1.458866	1.116991	1.048243677	1.361153	1.397270465	0.665547418	1.149281616	1.125743	1.149765382	1.043733343	0.949393066	1.512884706	1.088227048	1.34963	1.397270465	1.279611	1.039893375	0.6336505	0.8721404	1.139895502	1.07680292	1.375244696	1.204291999	1.035059225	1.224758	0.769892266
CHFR	0.3842659	0.715322269	1.030979	0.4469962	0.799665223	0.70909383	0.8228292	0.301278795	0.9553706	0.3333088	0.9749096	0.612861	0.3959501	1.100042	0.569999743	1.075177	1.201620878	0.54335821	0.500719276	1.318666603	0.7947957	0.892807258	0.3525956	0.9421485	1.1518	1.357728368	1.178187	1.111832062	1.056154723	1.054934111	0.6746987	0.796093166	0.923638746	1.265896672	1.002707575	0.95035054	1.004557	1.010134997	1.146696	1.213852834	1.13274	0.9491317	1.164764168	0.65137128	0.60805898	0.969966174	1.346814758	1.221344	0.413029647
CHI3L1	0.9865026	1.047342979	0.8388501	1.66912	0.441351378	-0.294559647	-0.1912915	-0.026762667	0.2494676	0.9574687	0.4555569	2.636554	0.809799	0.9204993	0.730522573	0.4662037	0.628365836	0.449603338	1.650595116	0.402045794	0.4317651	0.134329599	1.050019	0.2723933	1.088284	1.020237624	1.107132	0.197375675	0.162123661	0.906173613	0.4562292	-0.54460298	-0.223691644	-0.912254946	0.808809583	0.564682057	0.8054848	0.029977743	1.114825	0.451468996	1.006673	0.6477124	0.748899605	0.94489334	0.393462978	1.111012537	0.816243803	0.5332305	1.224467946
CHIC2	-0.1370584	0.329174392	0.6961728	0.1807586	0.87468254	0.90340351	0.9112385	0.326045073	0.9764463	0.3802672	0.9996874	0.4459897	0.2867771	1.667101	0.481154492	1.32411	1.246411245	0.658990944	0.791139439	1.036381544	0.6153708	1.331010857	0.3775161	0.2085798	0.6888326	0.633128831	0.8572018	0.294911942	0.200403685	0.537621983	0.8085051	0.1163807	0.107232532	0.492712267	0.698415825	0.55575777	0.3545496	-0.005879794	0.02842453	0.282372529	0.4675302	0.7063884	-0.005093228	1.079970382	0.894446571	1.202507629	-0.060569916	0.9164478	0.629163182
CHID1	0.9607503	0.357973664	0.4909801	0.5255584	-0.062009462	0.864744972	0.2981544	0.551738305	-0.09999306	0.3643553	0.3666446	0.2623145	0.4318186	-0.04694434	0.710963184	-0.02834982	0.309736653	0.695325554	0.487015555	-0.011329573	0.0764261	0.336158137	0.7541866	0.4682339	0.6352235	0.352077161	0.6020715	0.130620455	0.424918426	0.501519471	0.3808794	-0.028995304	0.79703297	0.387333595	0.506466744	-0.131422199	0.9739397	0.56204705	0.9493834	0.45230081	0.5845716	0.4394207	0.960509152	0.258225147	0.656043388	0.296371007	0.917752363	0.4363714	0.427535148
CHKB	1.387077	1.567591997	1.625313	1.342691	1.68490611	1.113632087	1.649155	1.576642447	1.64757	1.529135	1.430244	1.41846	1.286863	1.459279	1.43575701	1.826823	1.84373615	1.259254523	1.355592006	1.678763447	1.811541	1.474091408	1.177857	1.481619	1.485452	1.621332291	1.784658	1.759709523	1.822475717	1.412645348	1.401481	1.82533776	1.688815845	1.642834778	1.635733452	1.73711072	1.841278	1.576097773	1.720759	1.561088038	1.780084	1.596285	1.719617153	1.353482892	1.634646942	1.647996659	1.984044123	1.323289	1.452533358
CHMP1B	0.3312054	0.485567808	1.297477	-0.1124364	1.050069551	0.96684342	0.6892521	0.699548189	1.357341	0.243756	1.10595	0.435377	0.5088679	1.642023	0.575494276	1.553332	1.38598868	0.947790472	0.792822892	1.275230181	1.13247	1.212251947	0.5329338	0.5139695	0.9022191	0.975489462	0.5236763	0.918659827	0.808600464	1.05276773	1.086779	0.625266191	0.356480904	0.927031748	0.707759584	1.16433696	0.3811545	0.268727114	1.252767	0.738455566	1.261839	0.9724028	0.165080609	0.933923326	0.783400913	1.637271985	0.542476502	0.6856431	0.756327545
CHMP2A	2.048569	1.954554914	2.020672	2.03846	2.231749724	2.457582378	2.111847	1.570889545	2.144698	1.759421	2.271899	2.283242	2.095054	2.53612	1.956390877	2.204776	2.282674607	2.028369042	2.189975553	2.307579048	1.839721	2.101130424	1.820926	2.186701	2.32799	2.138930201	2.098127	1.824854838	1.742071075	2.302151004	1.936469	2.157129611	1.909978227	2.120900427	1.98377569	2.034584046	2.173608	1.777139356	2.16435	2.263467116	2.323772	1.9824	2.076387479	1.930455366	2.130083137	2.345175547	2.347101113	2.731675	2.112807161
CHMP2B	0.7262656	0.749904452	1.260001	0.5633213	1.212301348	1.268561606	1.205847	1.179674681	1.561917	0.481143	1.178045	0.7693727	0.7345254	1.318245	0.829954312	1.343027	1.163177756	1.083621261	0.676204814	1.343217382	1.31189	0.98908815	0.6867007	1.053566	1.164061	1.365915839	1.065762	0.887176671	1.164061169	1.192290267	1.420751	1.078652647	0.788732114	1.288720167	1.179556946	1.307690628	0.8213718	1.029862303	1.177314	1.183410198	1.312589	1.129875	1.273559362	1.109600497	1.104419738	1.383622999	0.516358311	0.6639227	0.802979682
CHMP4B	0.3845384	0.470261731	0.6771864	0.2484698	0.904093691	1.022763569	0.8784002	0.243745715	0.8814206	-0.2517705	1.067495	0.5079149	0.3590987	0.9766713	0.317324732	0.6218159	0.826997155	0.185130818	0.507963458	0.896858663	0.8383813	0.443656566	0.2042437	0.7778517	1.08423	1.164487383	0.9730847	0.63714513	0.215609128	1.001734901	1.285401	0.512627186	0.980808372	0.612749625	0.977400784	0.897603993	1.166965	0.988941994	0.8923904	0.886190408	0.6738452	1.061727	1.082416084	0.988423507	0.702772777	1.074338411	0.812028528	1.023704	0.135610914
CHMP5	0.7733431	0.847547999	1.514981	0.1408018	1.140043788	1.450802528	1.319614	0.899582877	1.213533	0.7944526	0.8915467	0.9148355	0.289514	1.537009	0.73544564	1.397744	1.226231286	1.881622949	0.89113724	1.155978015	1.296371	0.909413729	0.5085759	-0.2789676	0.4476872	0.793364468	0.4969112	1.07762427	1.566970302	0.803251395	1.363174	0.759506645	0.440031579	1.072299046	0.69296567	1.225080897	0.4184547	0.896224161	0.809004	0.925473897	1.180509	1.015196	0.144981113	0.964117079	0.847655157	0.774559994	0.581033718	-0.1235972	0.757359974
CHMP7	0.8955781	0.721294087	1.49488	0.8167388	1.19667747	0.509599066	1.105296	1.488046081	1.243335	0.612621	1.460392	0.6677129	0.7789496	0.8566538	2.005271934	1.386827	1.189457014	1.595432757	0.77879904	1.441681231	1.673166	1.329806512	2.026592	1.685955	1.549822	1.960743236	1.791555	1.749111746	1.850032682	1.577869817	1.287869	1.722301925	2.01840808	0.992424121	1.562898003	1.524921144	1.864604	1.94860134	1.205131	1.237438838	1.280246	1.496013	1.492106871	1.406082483	1.588126202	1.211826526	1.269603685	0.4132379	0.762022782
CHORDC1	0.1465089	0.017579909	-0.1931345	0.1337715	0.615749349	0.719068378	0.793446	0.701951482	0.5247735	0.9306249	-0.4923105	0.2292507	0.0362875	-0.1049649	-0.006281149	-0.1076641	-0.235312457	-0.186882809	0.144647311	-0.266876707	-0.3760004	0.076852055	-0.04252325	0.01099476	0.2499767	0.083205094	-0.276981	-0.297424424	0.05616636	0.141185797	0.2882454	0.224967971	0.188848197	0.42903929	0.016879254	0.493989263	0.1174542	0.624285174	-0.2165692	0.443495083	-0.05327465	0.2172064	0.141996443	0.522387433	0.327717884	-0.391215611	-0.065837852	0.07999681	0.188848496
CHPT1	0.483088	0.287063659	-0.1712594	0.2754283	0.897640565	1.376599208	0.933983	0.65714731	1.015087	1.120639	-0.04155764	-0.1146201	0.3309984	-0.2090428	-0.044811202	-0.2281753	-0.254808981	-0.510927615	-0.129568678	-0.161472208	0.3423215	0.180483966	0.4237933	0.2482908	0.4779101	0.340414677	0.4202373	0.104499171	0.035423201	-0.195729755	1.335902	0.357240884	-0.135816575	-0.23671246	0.215857331	1.269463762	0.8932808	0.430163553	0.9111702	0.59141685	0.5689151	0.6397538	0.290382507	0.665108406	-0.22633394	1.219469721	-0.010964096	0.4396207	1.244431425
CHRAC1	0.1558294	0.901965843	0.423437	0.1498127	0.603520347	0.52795445	0.5817845	0.448672687	0.6587824	0.01701512	0.8902908	1.153509	0.1913608	0.4095884	0.401626202	0.52244	0.634496543	0.673139131	0.086956819	0.738944791	0.6511132	0.560253758	0.5547893	0.3168928	0.341241	-0.038878816	0.2419286	0.23800184	-0.222423727	0.45369202	0.06568525	-0.12022229	0.35893418	0.009276084	-0.087897712	-0.02909077	0.6097447	0.375658844	0.1510553	0.258902617	0.3524938	-0.1246776	0.139297922	-0.025866332	0.213502136	0.366223594	0.609027225	0.2493194	0.136294683
CHST11	1.163191	1.140926463	1.254572	1.19448	1.296615379	0.997309442	1.176313	1.146701258	1.231074	1.588985	0.7128574	1.00281	1.079008	0.6641641	1.160044134	0.8499531	1.072622713	1.016877439	1.282863033	1.251703489	1.063375	1.209585176	0.9468576	1.121896	1.49727	1.539583086	1.360155	1.406341613	0.829076925	1.535766608	1.516185	1.083822318	0.869536655	0.908815759	1.286440799	1.264967929	1.078585	0.750272487	1.366297	1.291399852	1.194184	1.543622	1.224161942	1.158335267	1.261971878	1.531615713	0.877608358	1.406644	1.496662047
CHST7	-0.1421241	0.10960532	0.7828789	0.1642217	1.045463141	0.583572258	0.3888207	0.716729798	1.110132	0.2381557	0.5867377	0.5346026	0.1749663	1.617034	0.380959676	0.9373396	0.899376511	0.521673911	-0.012217831	1.010814079	0.1357627	1.34274945	0.1446943	0.6721936	0.4494892	0.53830683	0.1745997	0.800815576	0.093971632	-0.089929766	0.1356769	-0.073264857	-0.114612448	0.540776521	0.4779093	0.174599735	0.5042317	-0.190694141	-0.2879569	0.986468716	0.3635912	0.5430858	0.709426595	-0.17198346	0.563591873	0.520200085	0.080444841	0.5104918	0.241476475
CHSY1	1.294771	1.479564235	0.9262014	1.170634	1.852196772	1.928697289	1.997417	1.508383256	1.980185	1.704506	2.160315	1.314799	1.128424	1.985101	1.245767296	1.672815	1.713394364	1.472247549	1.382802881	1.780196882	1.447207	2.335277575	1.440671	1.33083	2.025519	1.851039632	1.633512	1.235792032	1.323446292	2.141042389	1.65797	1.867543616	1.566478096	1.575833131	1.587084153	2.124071123	1.314533	1.240433032	1.250484	1.813800835	1.374626	2.089243	0.93422088	2.064612713	1.556355473	1.687306944	1.334001605	1.647338	1.617961179
CHUK	0.3604293	0.452672837	0.6043867	0.02617268	0.785594674	0.891728292	0.6008788	0.262092326	0.9055632	0.3382514	0.875236	0.2087805	0.2504369	0.8548604	0.592505087	0.9222921	1.033203421	0.450846314	0.59815519	1.058181327	0.7841863	0.646229411	0.3002515	0.5109222	0.4670614	0.645033119	0.2209963	0.476050988	1.036048888	0.783296731	0.9035846	0.709923013	0.566263117	0.951157782	0.46086987	1.094271063	0.0446905	0.303503393	1.1439	0.960377016	0.9038441	0.9834067	0.304130579	0.912582449	0.485885341	1.076528385	0.793397777	0.2737916	0.521676977
CHURC1	0.3697251	0.527687576	2.592908	0.1237602	1.066000357	1.704032508	1.774546	1.050742026	0.9491755	1.577299	0.8947309	0.5056901	0.3287866	0.6590802	2.025362042	3.837851	0.830338345	0.795822916	0.589487407	2.531908648	2.740876	0.858612056	0.4090021	0.5544114	0.4858425	0.419556365	0.4106559	1.377532561	2.32073082	2.051784068	1.831261	1.82337875	1.608073122	1.516856885	1.512744953	0.864240746	0.02278574	0.499926992	0.7530451	0.128051519	2.096703	1.651771	1.112095742	0.304198638	0.191518409	0.313869411	1.312360587	0.1758209	0.325905443
CIAO1	0.1764706	0.474014451	0.9030991	0.3003235	1.019253897	0.923864329	0.978029	0.926881062	1.015967	1.201975	0.6677997	0.1762106	0.2883421	0.5364434	0.312917575	0.7263545	0.674864712	0.290601233	0.171189541	0.921004727	0.6982625	0.836868592	0.4051669	0.7949192	0.8750272	0.903510377	0.7808636	0.210728768	0.774246761	0.560751016	0.5075597	0.613353716	0.774246761	1.027812961	0.609608028	0.740020091	0.6960424	0.671813229	0.5952347	0.456897412	0.7044798	0.8663745	0.31772356	0.555889279	0.604567918	0.526122121	0.693919903	0.5205418	-0.053541584
CIB1	1.147602	1.643401766	2.577956	1.261095	1.599980985	1.335678898	1.594272	1.286677106	1.610565	1.080501	1.929043	2.091637	1.587741	2.116182	1.509537845	1.891218	2.236483905	1.87744782	1.383946339	1.633886359	1.817569	1.275971166	1.531349	1.503643	1.362142	1.262042056	1.748219	1.699932909	2.361683824	1.697477429	1.657064	1.547100816	1.453992184	1.863988641	2.022265093	1.170316318	1.711768	1.480756273	1.633481	2.05630596	1.880149	1.727841	1.554159731	1.380948173	2.053225893	1.77101447	1.993893097	1.899003	0.762999216
CIC	0.2566949	0.002515351	0.3376092	0.2313234	0.824716222	0.763605564	0.851811	0.993348769	0.7228481	1.361408	0.1336976	0.1146822	-0.07502489	0.00543134	-0.000213785	-0.09683803	0.408923401	0.002279793	0.119494004	0.501940037	0.556169	0.471421694	0.09158596	0.6544262	0.05658678	0.160709979	0.1866965	0.229891305	-0.420777951	0.420699385	0.6102361	-0.285990293	0.385474137	-0.05775502	0.026801551	0.331653736	0.5780183	0.229136337	0.4883139	0.673063312	0.009717767	0.2632239	0.103518133	0.058190881	0.236355707	0.657160083	0.786428015	0.6197187	0.176792285
CIDEB	0.642714	0.776668903	1.137131	0.8142703	1.707698209	1.590541581	1.701864	0.483239565	1.846999	0.8592547	1.277961	0.609649	0.6306366	1.340941	0.5356692	1.191513	1.37387868	0.161742309	0.743746169	1.291892262	1.260018	1.670280202	0.1463579	1.107267	0.1248422	0.095789981	0.419233	0.572208215	0.604778453	0.659510596	0.7991251	0.693557407	0.607420579	0.500059965	0.574600528	0.589055718	0.4584842	0.474670775	0.9598481	0.986249593	1.013624	0.4777245	0.331260879	0.520648702	0.698178675	1.07225034	0.962794578	0.6171919	0.586125448
CIRBP	1.736575	2.185366268	2.32786	1.66888	2.400927389	2.23571263	2.259169	2.142711919	2.138539	1.402481	2.271369	2.448886	2.054067	2.488905	1.99489788	2.331418	2.393726191	2.130786612	1.938100294	2.341841873	2.297744	1.967555236	1.782033	2.567015	2.362332	2.388924636	2.617473	2.427252227	2.808324331	2.345309615	1.98926	2.354719007	2.450312465	2.491005186	2.530024659	2.08794644	2.532152	2.64499716	2.35254	2.224197884	2.469112	2.322079	2.179704686	2.190420549	2.290173062	2.240599134	2.493950998	1.787487	1.490241542
CIRH1A	0.7396699	1.033724484	1.395338	0.9075105	1.137897638	1.056993431	1.074058	1.050444651	1.077133	0.6803111	1.367259	0.8093694	1.213304	1.243263	1.305345122	1.634709	1.278348087	1.257698049	0.79876169	1.310188963	1.247591	1.158430605	1.192998	1.437608	1.054918	1.199220916	0.9823619	1.084388912	1.257761861	0.833672618	0.7767693	1.05491769	1.6354576	1.123686481	0.964412708	0.815483905	0.9155603	1.26906538	0.6884211	0.823190089	0.7767693	1.254573	1.233294346	0.882807736	1.378571902	0.577016906	1.079345375	1.128258	0.583075273
CISH	0.5990796	1.460904172	1.018695	0.5891598	1.014305049	1.000022513	0.9157712	0.718302421	0.67821	1.093474	1.02669	0.8358996	1.332053	1.163718	0.864761843	1.415383	0.866375147	0.433553589	0.509237694	0.959379819	1.422039	0.699025681	2.150353	2.398575	1.011456	0.765222905	1.348208	1.296517232	1.604592091	1.042084407	0.5861352	1.317291736	1.348969691	1.066259531	1.182072254	0.563106251	1.785335	1.673893238	0.6821325	1.08127769	1.326079	1.484371	0.844661448	0.842612934	1.247985075	0.986515479	1.191920499	0.7009911	0.503109014
CIZ1	1.104404	0.454879659	1.188934	0.8930491	0.870795107	0.818011982	0.9415029	0.795189175	0.5646893	0.6100759	1.000328	1.304624	1.798555	1.059215	1.038793764	0.9523629	1.058977662	0.829745698	1.657978366	0.738279542	0.818917	0.566665721	0.7978429	0.9879137	1.166	1.211969587	1.29334	1.194447248	0.817571571	0.99389018	1.076968	1.085286243	1.271621439	1.038122033	1.122500349	0.997258002	1.481209	1.270503429	1.321364	1.083365511	1.071689	1.132774	1.598675926	1.189633333	1.280441912	0.970011247	1.385333119	0.9358466	1.310574468
CKAP4	-0.02961525	-0.235714974	0.2209372	-0.2249598	0.309345087	0.06890523	-0.082032	-0.533158839	0.3921421	0.03343103	0.4612755	-0.302864	0.1383915	0.3456605	-0.139656574	0.07166759	0.221684373	0.098593271	-0.12272257	0.347931706	-0.4394421	-0.293454536	-0.4394421	-0.3620782	0.5049852	-0.033049844	0.01629689	-0.106776823	-0.009628177	-0.001660461	0.3823737	0.059836605	-0.178584387	0.385899242	0.092687764	0.048242843	0.1097457	-1.009856293	0.6990208	0.210789765	0.07299988	0.2895848	0.438552827	0.118771649	0.026590975	0.950281833	-1.169493742	0.5636955	0.630524494
CKLF	1.687302	1.77771137	2.178815	1.746042	2.161385623	2.344110035	2.171493	1.546637977	2.029324	2.372502	2.269621	1.75035	1.498903	2.546135	1.75814591	2.56176	2.264845064	1.748977638	2.109270076	2.075123238	1.681784	2.622606445	1.569123	1.368269	1.680891	1.870543366	1.486223	1.333467191	2.289158013	1.694725471	1.799468	1.737682362	1.069446376	1.502900926	1.818651435	1.926127551	1.621779	1.124952006	2.056878	1.64199284	2.103936	1.761279	1.133282482	1.793699407	1.866105121	2.035132541	1.620332313	1.834218	2.049465567
CKS2	0.05811718	-0.435904663	0.8182942	-0.2177206	0.407743329	0.757352248	0.705396	0.620260829	0.7737298	0.9441996	0.313191	-0.0357049	-0.3523412	0.8249882	0.105261777	1.426916	-0.178200314	0.066524729	0.101306015	0.600438178	0.6983092	1.409302964	0.9148094	-0.6053747	0.07613774	-0.036169934	0.2093606	-0.588667929	1.329936505	-0.231906183	0.7719517	0.442355557	0.04529395	0.607064659	0.075526623	0.773271929	0.1078121	0.496766019	0.9463406	0.050874222	0.5833849	0.8471424	0.658790112	0.97579966	0.265630203	0.01372549	0.290705943	-0.6156665	0.003295452
CLC	3.064999	2.203072957	3.65125	2.050186	2.82431624	2.991426467	3.079534	2.84181447	1.34589	2.508198	1.444627	3.108227	2.069394	4.636547	2.410092578	3.65125	2.169305957	2.552951283	4.929847665	2.131549442	2.267143	4.027893838	2.136719	2.673312	2.553105	2.148472561	2.692638	2.101202975	2.857033528	1.943487677	2.32999	2.496921766	1.48194739	2.739364095	2.494391027	2.785850029	2.110175	3.288228191	3.030319	2.98389743	3.276605	2.749526	2.242777403	2.457469048	2.819066221	3.260660034	1.437464701	2.090531	2.150017782
CLCN6	-0.0565562	-0.0228606	0.4926342	-0.1588158	0.229129495	0.068843553	0.1256843	0.256537879	0.2984304	-0.01893945	0.2796069	0.2264656	-0.1273702	0.2609551	0.118474281	0.2996128	0.387418041	-0.11248455	-0.064018591	0.264904882	0.25798	0.21890353	0.01672949	0.3793776	-0.1808466	-0.044144937	-0.1701064	0.089858429	-0.174948329	0.094007977	-0.1178876	-0.223258272	0.219996038	-0.164519561	-0.338884819	0.016837454	-0.04352898	0.142378087	-0.05107395	0.05555078	-0.07387397	-0.1380151	0.083341192	-0.261127438	0.085133081	-0.142570892	0.09904671	-0.006581949	-0.150965379
CLDND1	-0.495039	0.545712191	0.3062597	-0.4177713	0.168132799	0.252446806	0.4062021	0.206222023	0.3472628	0.3040157	0.3980478	-0.04517967	-0.3837173	0.3417045	-0.122616675	0.4882852	0.875511112	0.787344818	-0.202317523	0.487981925	0.4256211	0.490701017	-0.2160018	-0.05276779	0.09593374	0.176638076	0.2190736	-0.124393647	0.132453949	0.212776643	-0.05616147	0.219974998	0.246628096	0.043954288	0.352860056	0.410639395	-0.4966244	0.297664861	-0.05616147	-0.015639506	-0.08694752	0.03735816	-0.214761947	-0.284849845	-0.088742931	-0.060123931	-0.191032714	-0.4265821	-0.431411906
CLEC12A	0.2933653	2.37156954	3.502692	0.6558445	0.678049485	-0.204168668	0.1059704	1.240083928	1.177824	1.667002	0.6105603	1.764825	0.000458798	0.3401649	0.05120272	0.4834793	2.517143716	2.408647843	0.116310583	0.231975889	0.5307201	2.37156954	-0.2176717	-0.3216648	-0.08744761	0.301917025	0.1903903	1.451873375	0.414564039	-0.092835258	0.07246523	0.001411194	0.996800046	1.466330694	-0.710779996	1.621145181	-0.5804881	0.576022266	0.0766013	1.375936894	1.577347	-0.01024383	0.410291573	1.909405733	1.195803583	0.07408376	-0.351953946	-0.1871822	-0.094839012
CLEC1B	0.2250225	-0.056410636	-0.1796562	0.2766712	-0.892860651	0.431645606	0.5368234	0.15827508	-0.1963088	0.09889835	0.5440751	1.610153	2.283271	-0.1975568	1.053066546	0.503802	-0.236235803	1.032892367	1.81071977	-0.079846859	-0.4574292	0.971608001	1.671722	-0.4151955	1.817338	0.905648034	0.6995995	0.942092328	-0.945650692	1.042887688	0.6420449	0.377571811	0.783654442	0.861978626	0.654103363	0.853494848	0.6199884	0.399757455	1.010457	0.770268087	1.010457	1.700854	1.01180502	1.306135571	0.812336365	0.791677117	-0.870111744	-0.5221693	0.36139257
CLEC2B	1.237566	1.885802084	2.384014	1.025458	1.881285107	1.617711438	1.97414	1.097783787	1.835224	2.163302	2.125197	1.99225	1.07755	1.262476	1.179455087	1.437412	2.045133631	2.066737924	0.963278733	1.92297724	1.863728	3.353720722	0.9757375	0.8126976	1.096457	1.459858854	0.9072557	1.272573671	2.837138565	1.035465617	1.502309	1.433537712	1.101052528	2.219376167	1.43086125	2.175966227	0.9876238	1.263166206	1.325448	1.426979874	0.945776	0.9615979	1.205624832	1.158022183	1.087413555	1.328066807	1.006777985	0.4804899	1.415407221
CLEC2D	0.2585674	0.751721536	0.9063587	0.2269098	1.035894638	1.313925463	1.275158	1.423084187	1.092048	1.054072	0.7893355	0.4910857	0.3586819	0.3778548	0.605161404	0.732058	0.772533715	1.369126409	0.357280533	0.893222445	1.758068	0.983566688	0.8607118	1.01561	0.4351055	0.914029809	0.6170294	0.770818531	1.441772201	0.368601128	0.4596103	0.52616806	0.957662894	0.971300218	0.76597832	0.606935766	0.3973426	0.964208086	0.7251702	0.527419455	0.8101986	0.670105	0.467407827	0.488653979	0.624362524	0.028037283	0.550074336	0.1909987	0.24533095
CLEC4A	1.343465	1.605663674	1.915652	1.34785	1.837110333	1.786347688	1.709157	1.29512261	1.867418	1.529045	1.890246	1.455664	0.9592627	1.992814	1.500450776	2.245856	1.867417705	1.610016035	1.480178186	1.859075771	1.699154	2.252295371	1.127703	1.068234	1.694153	1.83768604	1.476566	1.784436006	1.902001335	1.496530437	2.070869	1.982709148	1.6526482	2.133208249	1.523103017	1.890051041	1.524398	1.408431023	1.954453	1.814082996	1.941706	1.84832	1.088915467	1.49520981	1.392586655	1.697803121	1.234134943	1.4212	1.561012781
CLEC4D	0.6358521	0.52326358	0.6091123	0.6428851	-0.001720555	0.880435933	1.034623	0.17419234	1.03082	0.9090878	0.7743261	0.3949084	0.5145806	1.136735	0.490964817	1.141945	0.858146583	0.381089814	0.752856745	1.008488782	0.01248473	0.196960897	0.2108403	-0.193069	-0.3087917	0.243031917	-0.1196939	0.05653422	1.171375015	0.027542607	1.001307	0.965644389	-0.670699256	0.474176071	0.098276378	0.964559328	-0.592034	-0.867110343	1.236312	-0.044691092	-0.1970202	0.6329791	-0.244542094	0.676820857	0.254175911	0.674462907	-0.259140308	0.2748556	0.91066522
CLEC4E	1.5395	1.490928315	0.9929444	1.233187	0.947882792	1.401420973	1.02061	0.928451858	1.540138	1.01785	1.033503	1.374498	1.430309	2.534636	1.515543901	1.303543	2.047847581	1.666111172	1.777494409	1.48439007	1.443813	1.410151871	1.103917	0.8380682	1.218481	1.216630236	1.335993	1.611226999	0.894590717	1.382582785	1.442646	0.490354211	0.152109924	0.682654723	1.00342346	1.231531553	0.259238	-0.197382046	1.611227	1.487864251	1.359879	1.175437	1.243586748	1.511979236	1.428145102	1.500123672	1.314579833	1.477245	1.75722117
CLEC5A	-0.001231782	-0.006517878	-1.01621	0.2578614	0.072918569	0.527554095	0.2605744	-0.733503812	-0.3112442	0.6895701	0.5297999	-0.09613727	-0.191648	-0.432607	0.669632824	-0.0257022	0.488563339	-0.487937914	-0.075254967	-0.364593438	-0.0397747	0.094111825	-0.293505	-0.5473992	-0.5917155	-0.540109558	-0.09580417	-0.624090083	-0.527195506	-0.272256309	-0.4619527	-0.862984155	-0.130279139	-1.317049278	-0.855018937	-1.065071458	-1.492391	-0.787286024	0.6918979	-0.291314959	-0.4291082	-0.4590903	0.226131579	-0.283718529	-0.54939248	-0.133477359	-1.341705836	0.2603025	0.180295855
CLEC7A	0.3483357	0.273970308	0.4368952	0.06781407	0.827675821	0.771470656	0.9405722	0.825315923	0.855228	1.268975	0.2927352	-0.06738504	-0.3384103	0.8034834	0.286288973	0.7513471	0.472595381	0.416790209	0.324272876	0.381424367	0.6176218	1.264986265	0.4347517	0.1014796	0.5503236	0.632899864	0.6504165	0.686166215	0.482159505	0.314566447	0.7911216	0.507064752	-0.258403671	0.467731426	0.525434614	0.686166215	0.4754405	-0.201179894	0.6284086	0.184034579	0.044216	0.4620561	-0.270187553	0.244672894	0.280191283	1.004455323	-0.64657038	-0.06633545	0.450429312
CLIC1	2.973828	3.198835675	3.341528	3.036395	3.288114138	3.08505209	3.339798	2.841862461	3.286456	2.902361	3.353366	3.130668	2.93574	3.545283	2.926075896	3.405918	3.327245443	3.25935117	3.062057032	3.338963696	2.888978	2.941837773	2.806346	2.76483	3.123471	3.139121388	3.21007	3.228255297	3.123471301	3.158803685	3.268846	3.015000457	3.090231375	3.106306868	3.073030108	3.228255297	3.044335	2.955433904	3.106307	3.073030108	3.287245	3.21007	3.247811414	3.073030108	3.268845519	3.308926845	3.028276085	3.411135	3.06494793
CLIC4	-0.02162011	-0.217428113	0.2597548	-0.0974157	0.806492716	0.230308028	0.3005823	-0.037099161	0.6941083	-0.3832848	-0.2965661	-0.4927063	-0.1049004	-0.1066893	-0.266417459	-0.1775689	-0.326732068	-0.232793231	-0.410024153	0.257448044	0.5666407	-0.385991706	0.06527062	0.1142587	0.07877617	-0.281240766	0.2478498	0.090731477	-0.813244383	0.125350512	-0.03227628	0.378620174	0.139310237	0.203194983	-0.164386546	0.375765406	0.05373277	0.014081867	-0.3102142	0.194404515	0.1468836	0.387775	0.489031052	0.320243396	0.30664316	0.087920204	-0.330351948	-0.1832293	-0.076872705
CLIP1	-0.104044	-0.11868562	0.269216	-0.007256582	0.601675551	0.665919393	0.6129345	0.363407366	0.6600478	0.5543348	0.4190536	-0.2125944	0.04136509	-0.09388363	-0.245760632	-0.1348269	-0.130167986	-0.245760632	-0.312078474	0.348005945	0.2964029	0.213886404	0.0446736	0.5293168	0.2391693	0.249394317	0.1010819	0.378830559	-0.141816911	0.459165862	0.3992209	0.466237963	0.038365589	0.26793686	0.04454949	0.884852917	0.07174569	0.238135124	0.4104239	0.298425926	0.1053402	0.8185565	-0.091332547	0.293546074	0.166267505	0.517276734	0.034884764	0.6811861	0.169877011
CLK1	1.866923	1.969085252	2.508956	1.873004	2.905927339	2.930183642	2.813503	3.232266275	3.064427	2.95546	2.000214	1.572317	1.700253	1.967037	1.783219854	1.843486	1.674580855	1.791528821	1.637588199	2.254584517	2.733711	2.767229823	2.313051	2.377165	2.628933	2.567733208	2.394123	2.237423969	3.249428623	2.262004804	2.272189	2.58853034	2.506136081	2.813338733	2.272189439	2.887137252	2.267441	2.624158227	2.248376	2.414089624	2.352492	2.498077	1.978121857	2.32876553	2.149206081	2.262004804	2.167791273	1.883363	2.035452203
CLK2	0.7999226	0.746246571	1.33476	0.8174833	1.210665679	1.006294603	1.235153	1.195019985	1.329708	0.9028175	1.151505	0.7999226	0.923409	1.178564	0.826312012	1.193123	1.430999719	0.972081123	0.741382014	1.371404744	1.322185	1.224785112	0.9294538	1.410701	1.026674	1.288450331	1.364359	1.312428257	1.396428576	1.240296436	1.023637	1.271782898	1.647268693	1.145688085	1.412185262	1.30107525	1.22718	1.575885778	1.306875	1.171745178	1.145008	1.198949	0.963004384	0.996285184	1.313840395	1.067769997	1.193117125	1.320351	0.795012931
CLK4	-0.1641235	-0.324400308	0.4260697	-0.3983942	0.449319705	0.650826612	0.7012733	0.333665849	0.9472411	0.8430162	0.02681129	-0.3567593	-0.3733065	0.0540512	-0.310363287	0.3763636	0.089830174	-0.15592722	-0.30896688	0.711730852	0.936286	0.906531671	-0.01451048	0.3512607	0.862396	0.890800483	0.09904576	0.582615272	0.727350182	0.37858196	0.6705078	0.745511381	0.07532053	0.437496513	0.438917645	0.624098994	-0.3105709	0.610373985	0.3591716	-0.423045544	-0.3402299	0.2283435	-0.715588358	0.520961275	-0.227182124	0.417467017	-0.229873422	-0.2638853	-0.116026656
CLN3	0.07556941	0.604844858	0.4387653	0.06935024	0.225410718	-0.447565886	0.2890704	0.333077962	0.2943376	-0.03876945	0.3532034	0.1905584	0.22351	0.09275765	-0.021525719	0.2344199	0.510728019	-0.16622306	-0.007245366	0.520246246	0.3692664	-0.063060346	-0.1186319	0.4087109	0.0103952	0.080561489	0.2858904	0.239994416	-0.055263333	0.36347136	0.2955354	0.256678918	0.497276041	0.203993321	0.48090547	-0.147615876	0.1558619	0.283422612	0.613678	0.273236734	0.4920469	0.07588884	0.539713626	0.252134732	0.361227141	0.57312575	0.70078321	0.3231432	-0.009037026
CLN5	0.1893589	0.102969056	0.7784273	0.1200129	0.444184985	0.341384511	0.3628957	0.478819343	0.6028252	0.2471269	0.8187989	0.1931466	0.08930423	0.9108187	0.539358153	0.7650603	0.832883633	0.86344243	0.222158257	0.846237785	0.8895506	0.712646877	0.579971	0.8100634	0.4764133	0.365408936	0.1125347	0.471600178	1.126751648	0.536609913	0.3881467	0.679948814	0.185470954	0.580471936	0.155535121	0.607367108	0.2852304	0.511554459	0.3784828	0.562128802	0.824063	0.6236892	0.250837634	0.283767071	0.363228997	0.398515413	0.21769281	0.2416057	-0.00660672
CLNS1A	0.3915415	0.749196719	1.258378	0.1944647	0.886573374	0.702857375	0.8882962	0.805665681	0.8585617	0.5756416	0.9981534	0.5381498	0.1689338	0.9096628	1.038689359	1.09716	1.135652451	0.985512577	0.398947964	1.24031696	1.048297	0.722966321	0.440673	0.495524	0.7119355	0.609265321	0.794154	1.242490934	1.216257526	0.850241117	0.7214956	1.215566979	1.313304533	0.875641644	1.14102664	0.793468061	1.344004	1.098229849	0.5754004	0.666464956	0.9997024	0.3333636	0.600855732	1.158812007	1.162517553	0.505664851	0.873901664	0.1892172	0.111998099
CLPP	0.543164	1.462930837	1.152879	0.5309186	0.950954065	0.88570288	0.8882796	1.009778351	0.8905165	1.005967	1.333723	1.247328	0.8804252	1.16084	1.492619221	1.568684	1.329118855	0.643521247	1.123385036	1.104563327	1.045312	1.036018694	1.291189	1.180301	1.214217	1.175228581	1.46101	0.929075199	1.139426794	1.028433111	0.7018968	1.078266728	1.705968923	1.135555372	0.658817735	0.694280699	0.9729848	1.359281776	0.7522706	1.048279032	1.228524	0.86362	1.108018295	1.241321859	1.238457518	1.027850389	1.582588406	0.4034197	0.465957794
CLPTM1	0.07438974	0.998346428	0.1887109	0.0504462	0.18251347	-0.055572132	0.1366945	-0.162379148	0.257251	-0.2434566	0.3640228	0.1194196	0.04149695	0.1104041	0.061657219	0.1693225	0.386883601	-0.494961342	-0.064742728	0.475398665	0.1394592	0.157759628	-0.1059438	0.2138759	0.3919067	0.285450252	0.2932503	0.350119241	-0.219057661	0.564396367	0.2504364	-0.001881292	0.256934585	-0.118117192	0.468277271	0.120355525	0.6184724	0.198740307	0.6463763	0.406685651	0.239343	0.0551166	0.221166916	0.173485707	0.104923123	0.241548376	0.831372234	0.6417395	0.129848239
CLPX	0.5443373	0.440272286	0.6340099	0.5380559	0.808030589	0.854860194	0.6251836	0.468793298	0.8656723	0.1975288	0.896609	0.3990015	0.5688599	0.9320677	0.461155848	0.8249152	0.955491466	0.57894327	0.484417633	1.003721279	0.9103322	0.253524434	0.4655683	0.7520505	1.081163	0.816554323	0.6022742	0.514669141	0.698809984	0.854633248	1.072	0.85940349	0.694197702	0.970825456	0.568642481	1.142535007	0.6522071	1.03679749	0.8205797	0.95908003	0.7919455	0.8265942	0.474342636	0.773117818	0.615801163	0.806692906	0.627506731	0.6963428	0.733010294
CLSTN1	0.8253856	1.365012022	1.097204	1.051934	1.159302068	0.797485111	1.145589	1.133138463	1.140651	0.6310888	1.282554	1.205099	2.31596	0.5946614	0.982201118	0.7110856	1.294531029	0.657265834	0.765842977	1.437424128	1.338364	0.719172725	0.9826724	1.575581	1.338136	1.277657679	1.410444	1.519126871	0.914207341	1.689332179	1.468791	1.32340191	1.718815428	1.120815081	1.608852944	1.203169904	1.425518	1.794421799	1.30722	1.843951676	1.242752	1.466008	1.570290716	1.728003747	1.727095494	1.104395621	1.280668995	1.480256	0.792132551
CLTA	0.2774844	0.584307457	0.6180408	0.1762029	0.500775782	0.473408691	0.537861	0.332417772	0.377413	0.1733219	0.6702327	0.4469535	0.2976867	0.5682747	0.302340694	0.701304	0.519451516	0.35680878	0.163934145	0.479917632	0.6426015	0.355708168	0.3035891	0.5015568	0.659395	0.672679644	0.6925453	0.392976497	0.587795381	0.607362694	0.4882694	0.5535688	0.701475769	0.431185297	0.697750194	0.396829607	0.5615996	0.274421386	0.5840521	0.652973862	0.7315829	0.289769	0.786485195	0.633872173	0.658871864	0.660323797	0.815676487	0.4602001	0.102794903
CLTB	0.2602825	0.852008452	0.3591845	0.3592381	0.714485879	0.826528156	0.6047541	0.131895838	0.6981878	-0.004961666	0.7626423	0.3251308	0.3008605	0.9553306	0.465384098	1.0304	0.698728028	0.196947653	0.524423797	0.722403032	0.5319783	0.368943424	0.07589967	0.4741103	0.4398504	0.511065849	0.5261729	0.457486276	0.454658604	0.79693688	0.5468183	0.466098008	0.454293905	0.3158866	0.849828658	0.291849128	1.34918	0.320061085	0.7234307	0.622316213	0.8040265	0.6820926	0.938327866	0.472342468	0.669841106	0.830571114	1.00919983	0.5553234	0.382793318
CLTC	0.01399446	-0.251679609	-0.1683085	0.02604991	0.561811065	0.507171665	0.5064795	0.36335097	0.3216358	0.5023054	-0.4750968	-0.3403147	-0.1553169	-0.4046496	-0.2615784	-0.4145206	-0.435295416	-0.28217737	-0.15955691	-0.410038197	0.03092906	-0.164010629	0.03730222	0.2184467	-0.2271551	0.27789889	-0.5799394	-0.006288638	-0.87362711	0.184713261	0.3443783	-0.487663269	-0.065121787	-0.243644385	-0.250203908	0.381983766	-0.1470002	0.233280322	0.07799507	-0.206259043	-0.552688	-0.03366042	-0.4091532	0.109293762	-0.335550836	0.434940036	0.098818508	-0.09304192	-0.025060235
CMAS	-0.06347553	-0.119996162	0.3905885	-0.2731537	0.178283733	0.073901875	0.3353198	0.317772026	0.28065	-0.317777	0.4048417	-0.03623771	-0.1811318	0.513469	0.134792544	0.5148374	0.734515227	0.576299318	-0.316958445	0.544203627	0.3875907	0.080177866	-0.2577786	-0.01576248	0.2917609	0.249010787	-0.07303609	-0.043719831	0.255560254	-0.180943473	0.8402493	-0.022347142	0.202512751	0.281703734	0.477131448	0.164539608	1.030892	0.510424673	0.5364254	-0.069616523	-0.04530698	-0.1806178	0.300342629	-0.028106909	-0.054858594	-0.053995227	-0.274143049	-0.2777088	-0.030307134
CMIP	0.6012899	0.426215022	0.8292972	0.816894	0.594790526	0.634565237	0.7656218	0.027500826	0.5919895	0.5461648	0.609591	0.6620817	0.8427119	0.6269005	0.312528624	0.6106456	0.826369775	0.548387697	0.741937834	0.814159429	0.3426159	0.278234343	0.1587018	0.7259569	1.004049	0.745300452	0.8461496	0.712794567	-0.371253601	0.849573572	0.9475565	0.579749816	0.650537642	0.545264283	0.65995849	0.72318699	0.797165	0.510896433	0.7702088	0.964929943	0.4028624	1.059339	0.931559586	0.864021445	0.68988174	0.968540177	0.800640857	1.518525	0.803404757
[truncated: 3,456 more rows]
[truncated: 106 more columns]
