# Supplementary material for: Identification of anoikis-related genes classification patterns and immune infiltration characterization in ischemic stroke based on machine learning
Source: Front Aging Neurosci. 2023 Mar 23;15:1142163. doi: 10.3389/fnagi.2023.1142163 (PMC10076550; doi:10.3389/fnagi.2023.1142163)
Supplement: Supplementary file 11 [file Data_Sheet_11.ZIP › 21.immuneCor/AKT1/cor.result.txt]

Gene	Cell	cor	pvalue
AKT1	B cells naive	0.194868605268942	0.0151072856619284
AKT1	B cells memory	-0.0600444821743633	0.457986365553137
AKT1	Plasma cells	-0.170802386299424	0.0335949820565296
AKT1	T cells CD8	0.212167542649374	0.00804139241614858
AKT1	T cells CD4 naive	0.2070642179394	0.0097339119974276
AKT1	T cells CD4 memory resting	-0.261574874525613	0.00101026209618435
AKT1	T cells CD4 memory activated	0.117697104477018	0.144694409896574
AKT1	T cells follicular helper	-0.175571844026911	0.0288770407920431
AKT1	T cells regulatory (Tregs)	0.0445926889067845	0.581664681432647
AKT1	T cells gamma delta	-0.303282210035131	0.000125045062099459
AKT1	NK cells resting	0.173364950129289	0.0309848121720923
AKT1	NK cells activated	-0.0404616189846616	0.617166422009944
AKT1	Monocytes	-0.00888308670806918	0.912646912755902
AKT1	Macrophages M0	0.13129633152042	0.103429074355083
AKT1	Macrophages M1	0.121841760750119	0.130974164440979
AKT1	Macrophages M2	-0.158723742377842	0.0485385928962094
AKT1	Dendritic cells resting	0.253588739731588	0.0014535197762675
AKT1	Dendritic cells activated	-0.173671500447479	0.0306844298066607
AKT1	Mast cells resting	-0.211298458703815	0.00830974887002504
AKT1	Mast cells activated	-0.0315360501534135	0.696877118714425
AKT1	Eosinophils	-0.0661131979692162	0.41373716726354
AKT1	Neutrophils	-0.0203828429634881	0.801035363819022
