# Supplementary material for: Identification of anoikis-related genes classification patterns and immune infiltration characterization in ischemic stroke based on machine learning
Source: Front Aging Neurosci. 2023 Mar 23;15:1142163. doi: 10.3389/fnagi.2023.1142163 (PMC10076550; doi:10.3389/fnagi.2023.1142163)
Supplement: Supplementary file 11 [file Data_Sheet_11.ZIP › 21.immuneCor/BRMS1/cor.result.txt]

Gene	Cell	cor	pvalue
BRMS1	B cells naive	0.0805213293571217	0.319256898997396
BRMS1	B cells memory	-0.00648476617992296	0.936172028730363
BRMS1	Plasma cells	-0.162936168087875	0.0427979800268804
BRMS1	T cells CD8	0.0664700070933949	0.411216011739131
BRMS1	T cells CD4 naive	0.202433336244614	0.0115341947160279
BRMS1	T cells CD4 memory resting	-0.146124293531655	0.06963805409598
BRMS1	T cells CD4 memory activated	-0.121989655354938	0.13050371870641
BRMS1	T cells follicular helper	-0.142645329897693	0.0766254840997316
BRMS1	T cells regulatory (Tregs)	0.0405537947174454	0.616364105866839
BRMS1	T cells gamma delta	-0.11687886291322	0.147527525326889
BRMS1	NK cells resting	0.0843170801807918	0.296901633525351
BRMS1	NK cells activated	-0.0819468578746405	0.310736508690489
BRMS1	Monocytes	0.0841660779438469	0.297770666853175
BRMS1	Macrophages M0	0.117997838336704	0.143663574610295
BRMS1	Macrophages M1	0.0552572105841712	0.494669982108242
BRMS1	Macrophages M2	0.0489802523786064	0.545028463570498
BRMS1	Dendritic cells resting	0.160269009137363	0.0463625001765053
BRMS1	Dendritic cells activated	-0.130504811815415	0.105544166039312
BRMS1	Mast cells resting	-0.114299057030055	0.156734953523328
BRMS1	Mast cells activated	0.000548058252447619	0.994599927518801
BRMS1	Eosinophils	-0.103762312988863	0.198846572161165
BRMS1	Neutrophils	-0.113779768618478	0.158485018326319
