# Supplementary material for: Identification of anoikis-related genes classification patterns and immune infiltration characterization in ischemic stroke based on machine learning
Source: Front Aging Neurosci. 2023 Mar 23;15:1142163. doi: 10.3389/fnagi.2023.1142163 (PMC10076550; doi:10.3389/fnagi.2023.1142163)
Supplement: Supplementary file 11 [file Data_Sheet_11.ZIP › 21.immuneCor/PTRH2/cor.result.txt]

Gene	Cell	cor	pvalue
PTRH2	B cells naive	-0.222012011483364	0.00549663599332089
PTRH2	B cells memory	0.242479250864936	0.00236652159707867
PTRH2	Plasma cells	-0.0526938869933338	0.514932954762161
PTRH2	T cells CD8	-0.1117356913081	0.16630450041866
PTRH2	T cells CD4 naive	-0.166930727055347	0.0378904465686656
PTRH2	T cells CD4 memory resting	0.181070402637132	0.0241501680662211
PTRH2	T cells CD4 memory activated	-0.118272535538025	0.14272686828177
PTRH2	T cells follicular helper	0.264874085752548	0.000866416812365689
PTRH2	T cells regulatory (Tregs)	-0.00326409117569021	0.967846963372122
PTRH2	T cells gamma delta	0.282675921558353	0.000365573800943437
PTRH2	NK cells resting	-0.253962377468096	0.00142935012079859
PTRH2	NK cells activated	0.0938081152026226	0.245637801458904
PTRH2	Monocytes	0.240785874654465	0.00254426453406142
PTRH2	Macrophages M0	-0.0966342393704181	0.231638157304884
PTRH2	Macrophages M1	-0.195202628324919	0.0149311908942481
PTRH2	Macrophages M2	0.205439139784194	0.0103352372217029
PTRH2	Dendritic cells resting	-0.104814203326903	0.19430738531227
PTRH2	Dendritic cells activated	0.114223438734569	0.157011201968165
PTRH2	Mast cells resting	0.180725145155842	0.0244260838693012
PTRH2	Mast cells activated	-0.0037431790366115	0.963130807113826
PTRH2	Eosinophils	0.145974645386329	0.0699275693515133
PTRH2	Neutrophils	-0.109948293558671	0.173230189190244
