# Supplementary material for: Identification of anoikis-related genes classification patterns and immune infiltration characterization in ischemic stroke based on machine learning
Source: Front Aging Neurosci. 2023 Mar 23;15:1142163. doi: 10.3389/fnagi.2023.1142163 (PMC10076550; doi:10.3389/fnagi.2023.1142163)
Supplement: Supplementary file 11 [file Data_Sheet_11.ZIP › 21.immuneCor/TFDP1/cor.result.txt]

Gene	Cell	cor	pvalue
TFDP1	B cells naive	-0.188902490063513	0.0185718807749191
TFDP1	B cells memory	-0.0625147565080593	0.439665230655136
TFDP1	Plasma cells	0.171828487421559	0.0325282829273139
TFDP1	T cells CD8	-0.284182896408173	0.000338911279608996
TFDP1	T cells CD4 naive	-0.0685225775775445	0.396889194739752
TFDP1	T cells CD4 memory resting	0.0391263770551494	0.628839017543394
TFDP1	T cells CD4 memory activated	-0.210612139696376	0.00852724623544041
TFDP1	T cells follicular helper	-0.0444558405809715	0.582825459994457
TFDP1	T cells regulatory (Tregs)	-0.142086649052708	0.0777985971678195
TFDP1	T cells gamma delta	0.0490476755486964	0.544474452156162
TFDP1	NK cells resting	-0.0913191681908799	0.258444794811386
TFDP1	NK cells activated	0.108671927220812	0.178304848456578
TFDP1	Monocytes	0.2646695616727	0.000874755800010336
TFDP1	Macrophages M0	0.161237849107709	0.0450400873470247
TFDP1	Macrophages M1	0.0911076898608565	0.259553709335924
TFDP1	Macrophages M2	0.0870715397083184	0.281344198574554
TFDP1	Dendritic cells resting	-0.36964583640421	2.20624721618138e-06
TFDP1	Dendritic cells activated	0.113797990135257	0.158572265155495
TFDP1	Mast cells resting	0.127793909207169	0.113046543113971
TFDP1	Mast cells activated	0.192428441151542	0.0164495579880686
TFDP1	Eosinophils	-0.0928544721167887	0.250491729973195
TFDP1	Neutrophils	0.281666720376398	0.000404404626260717
