# Supplementary material for: Identification of anoikis-related genes classification patterns and immune infiltration characterization in ischemic stroke based on machine learning
Source: Front Aging Neurosci. 2023 Mar 23;15:1142163. doi: 10.3389/fnagi.2023.1142163 (PMC10076550; doi:10.3389/fnagi.2023.1142163)
Supplement: Supplementary file 11 [file Data_Sheet_11.ZIP › 22.Lollipop/Diagnostic22.Lollipop.R]

inputFile="cor.result.txt"       #ÊäÈëÎÄ¼þ
setwd("C:\\Users\\dell\\Desktop\\22.Lollipop")      #ÉèÖÃ¹¤×÷Ä¿Â¼

#¶ÁÈ¡ÊäÈëÎÄ¼þ
data = read.table(inputFile, header=T, sep="\t", check.names=F)

#¶¨ÒåÔ²È¦ÑÕÉ«µÄº¯Êý
p.col = c('gold','pink','orange','LimeGreen','darkgreen')
fcolor = function(x,p.col){
  color = ifelse(x>0.8,p.col[1],ifelse(x>0.6,p.col[2],ifelse(x>0.4,p.col[3],
                ifelse(x>0.2,p.col[4], p.col[5])
                )))
  return(color)
}

#¶¨ÒåÉèÖÃÔ²È¦´óÐ¡µÄº¯Êý
p.cex = seq(2.5, 5.5, length=5)
fcex = function(x){
  x=abs(x)
  cex = ifelse(x<0.1,p.cex[1],ifelse(x<0.2,p.cex[2],ifelse(x<0.3,p.cex[3],
              ifelse(x<0.4,p.cex[4],p.cex[5]))))
  return(cex)
}

#¶¨ÒåÔ²È¦ÑÕÉ«
points.color = fcolor(x=data$pvalue,p.col=p.col)
data$points.color = points.color

#¶¨ÒåÔ²È¦´óÐ¡
points.cex = fcex(x=data$cor)
data$points.cex = points.cex
data=data[order(data$cor),]

########»æÖÆÍ¼ÐÎ########
xlim = ceiling(max(abs(data$cor))*10)/10         #xÖá·¶Î§
pdf(file="Lollipop.pdf", width=9, height=7)      #Êä³öÍ¼ÐÎ
layout(mat=matrix(c(1,1,1,1,1,0,2,0,3,0),nc=2),width=c(8,2.2),heights=c(1,2,1,2,1))
par(bg="white",las=1,mar=c(5,18,2,4),cex.axis=1.5,cex.lab=2)
plot(1,type="n",xlim=c(-xlim,xlim),ylim=c(0.5,nrow(data)+0.5),xlab="Correlation Coefficient",ylab="",yaxt="n",yaxs="i",axes=F)
rect(par('usr')[1],par('usr')[3],par('usr')[2],par('usr')[4],col="#F5F5F5",border="#F5F5F5")
grid(ny=nrow(data),col="white",lty=1,lwd=2)
#»æÖÆÍ¼ÐÎµÄÏß¶Î
segments(x0=data$cor,y0=1:nrow(data),x1=0,y1=1:nrow(data),lwd=4)
#»æÖÆÍ¼ÐÎµÄÔ²È¦
points(x=data$cor,y = 1:nrow(data),col = data$points.color,pch=16,cex=data$points.cex)
#Õ¹Ê¾ÃâÒßÏ¸°ûµÄÃû³Æ
text(par('usr')[1],1:nrow(data),data$Cell,adj=1,xpd=T,cex=1.5)
#Õ¹Ê¾pvalue
pvalue.text=ifelse(data$pvalue<0.001,'<0.001',sprintf("%.03f",data$pvalue))
redcutoff_cor=0
redcutoff_pvalue=0.05
text(par('usr')[2],1:nrow(data),pvalue.text,adj=0,xpd=T,col=ifelse(abs(data$cor)>redcutoff_cor & data$pvalue<redcutoff_pvalue,"red","black"),cex=1.5)
axis(1,tick=F)

#»æÖÆÔ²È¦´óÐ¡µÄÍ¼Àý
par(mar=c(0,4,3,4))
plot(1,type="n",axes=F,xlab="",ylab="")
legend("left",legend=c(0.1,0.2,0.3,0.4,0.5),col="black",pt.cex=p.cex,pch=16,bty="n",cex=2,title="abs(cor)")

#»æÖÆÔ²È¦ÑÕÉ«µÄÍ¼Àý
par(mar=c(0,6,4,6),cex.axis=1.5,cex.main=2)
barplot(rep(1,5),horiz=T,space=0,border=NA,col=p.col,xaxt="n",yaxt="n",xlab="",ylab="",main="pvalue")
axis(4,at=0:5,c(1,0.8,0.6,0.4,0.2,0),tick=F)
dev.off()
