# Supplementary material for: Identification of anoikis-related genes classification patterns and immune infiltration characterization in ischemic stroke based on machine learning
Source: Front Aging Neurosci. 2023 Mar 23;15:1142163. doi: 10.3389/fnagi.2023.1142163 (PMC10076550; doi:10.3389/fnagi.2023.1142163)
Supplement: Supplementary file 12 [file Data_Sheet_12.ZIP]

Archive with 79 entries (65 files):
- Raw Data 1/Raw Data Fig 1-4.zip
- Raw Data 1/Raw Data Fig 7.zip
- Supplementary Figures 1/14.cluster-╤∙╞╖╖╓╨═/
- Supplementary Figures 1/14.cluster-╤∙╞╖╖╓╨═/azb.txt
- Supplementary Figures 1/14.cluster-╤∙╞╖╖╓╨═/cluster.txt
- Supplementary Figures 1/14.cluster-╤∙╞╖╖╓╨═/cluster.xlsx
- Supplementary Figures 1/14.cluster-╤∙╞╖╖╓╨═/consensus001.png
- Supplementary Figures 1/14.cluster-╤∙╞╖╖╓╨═/consensus002.png
- Supplementary Figures 1/14.cluster-╤∙╞╖╖╓╨═/consensus003.png
- Supplementary Figures 1/14.cluster-╤∙╞╖╖╓╨═/consensus004.png
- Supplementary Figures 1/14.cluster-╤∙╞╖╖╓╨═/consensus005.png
- Supplementary Figures 1/14.cluster-╤∙╞╖╖╓╨═/consensus006.png
- Supplementary Figures 1/14.cluster-╤∙╞╖╖╓╨═/consensus007.png
- Supplementary Figures 1/14.cluster-╤∙╞╖╖╓╨═/consensus008.png
- Supplementary Figures 1/14.cluster-╤∙╞╖╖╓╨═/consensus009.png
- Supplementary Figures 1/14.cluster-╤∙╞╖╖╓╨═/consensus010.png
- Supplementary Figures 1/14.cluster-╤∙╞╖╖╓╨═/consensus011.png
- Supplementary Figures 1/14.cluster-╤∙╞╖╖╓╨═/consensus012.png
- Supplementary Figures 1/14.cluster-╤∙╞╖╖╓╨═/consensusScore/
- Supplementary Figures 1/14.cluster-╤∙╞╖╖╓╨═/consensusScore/icl001.png
- Supplementary Figures 1/14.cluster-╤∙╞╖╖╓╨═/consensusScore/icl002.png
- Supplementary Figures 1/14.cluster-╤∙╞╖╖╓╨═/consensusScore/icl003.png
- Supplementary Figures 1/14.cluster-╤∙╞╖╖╓╨═/consensusScore/icl004.png
- Supplementary Figures 1/14.cluster-╤∙╞╖╖╓╨═/diffGeneExp.txt
- Supplementary Figures 1/14.cluster-╤∙╞╖╖╓╨═/geoCRG14.cluster.R
- Supplementary Figures 2/54.╤Θ╓ñ╤∙╞╖╖╓╨═HSE16561/
- Supplementary Figures 2/54.╤Θ╓ñ╤∙╞╖╖╓╨═HSE16561/06.crgExp/
- Supplementary Figures 2/54.╤Θ╓ñ╤∙╞╖╖╓╨═HSE16561/06.crgExp/gene.txt
- Supplementary Figures 2/54.╤Θ╓ñ╤∙╞╖╖╓╨═HSE16561/06.crgExp/geoCRG06.crgExp.R
- Supplementary Figures 2/54.╤Θ╓ñ╤∙╞╖╖╓╨═HSE16561/06.crgExp/test.normalize.txt
- Supplementary Figures 2/54.╤Θ╓ñ╤∙╞╖╖╓╨═HSE16561/07.diff/
- Supplementary Figures 2/54.╤Θ╓ñ╤∙╞╖╖╓╨═HSE16561/07.diff/boxplot.pdf
- Supplementary Figures 2/54.╤Θ╓ñ╤∙╞╖╖╓╨═HSE16561/07.diff/crgGeneExp.txt
- Supplementary Figures 2/54.╤Θ╓ñ╤∙╞╖╖╓╨═HSE16561/07.diff/diffGeneExp.txt
- Supplementary Figures 2/54.╤Θ╓ñ╤∙╞╖╖╓╨═HSE16561/07.diff/geoCRG07.diff.R
- Supplementary Figures 2/54.╤Θ╓ñ╤∙╞╖╖╓╨═HSE16561/07.diff/heatmap.pdf
- Supplementary Figures 2/54.╤Θ╓ñ╤∙╞╖╖╓╨═HSE16561/14.cluster/
- Supplementary Figures 2/54.╤Θ╓ñ╤∙╞╖╖╓╨═HSE16561/14.cluster/cluster.txt
- Supplementary Figures 2/54.╤Θ╓ñ╤∙╞╖╖╓╨═HSE16561/14.cluster/consensus001.png
- Supplementary Figures 2/54.╤Θ╓ñ╤∙╞╖╖╓╨═HSE16561/14.cluster/consensus002.png
- Supplementary Figures 2/54.╤Θ╓ñ╤∙╞╖╖╓╨═HSE16561/14.cluster/consensus003.png
- Supplementary Figures 2/54.╤Θ╓ñ╤∙╞╖╖╓╨═HSE16561/14.cluster/consensus004.png
- Supplementary Figures 2/54.╤Θ╓ñ╤∙╞╖╖╓╨═HSE16561/14.cluster/consensus005.png
- Supplementary Figures 2/54.╤Θ╓ñ╤∙╞╖╖╓╨═HSE16561/14.cluster/consensus006.png
- Supplementary Figures 2/54.╤Θ╓ñ╤∙╞╖╖╓╨═HSE16561/14.cluster/consensus007.png
- Supplementary Figures 2/54.╤Θ╓ñ╤∙╞╖╖╓╨═HSE16561/14.cluster/consensus008.png
- Supplementary Figures 2/54.╤Θ╓ñ╤∙╞╖╖╓╨═HSE16561/14.cluster/consensus009.png
- Supplementary Figures 2/54.╤Θ╓ñ╤∙╞╖╖╓╨═HSE16561/14.cluster/consensus010.png
- Supplementary Figures 2/54.╤Θ╓ñ╤∙╞╖╖╓╨═HSE16561/14.cluster/consensus011.png
- Supplementary Figures 2/54.╤Θ╓ñ╤∙╞╖╖╓╨═HSE16561/14.cluster/consensus012.png
- Supplementary Figures 2/54.╤Θ╓ñ╤∙╞╖╖╓╨═HSE16561/14.cluster/consensusScore/
- Supplementary Figures 2/54.╤Θ╓ñ╤∙╞╖╖╓╨═HSE16561/14.cluster/consensusScore/icl001.png
- Supplementary Figures 2/54.╤Θ╓ñ╤∙╞╖╖╓╨═HSE16561/14.cluster/consensusScore/icl002.png
- Supplementary Figures 2/54.╤Θ╓ñ╤∙╞╖╖╓╨═HSE16561/14.cluster/consensusScore/icl003.png
- Supplementary Figures 2/54.╤Θ╓ñ╤∙╞╖╖╓╨═HSE16561/14.cluster/consensusScore/icl004.png
- Supplementary Figures 2/54.╤Θ╓ñ╤∙╞╖╖╓╨═HSE16561/14.cluster/diffGeneExp.txt
- Supplementary Figures 2/54.╤Θ╓ñ╤∙╞╖╖╓╨═HSE16561/14.cluster/geoCRG14.cluster.R
- Supplementary Figures 3/age/
- Supplementary Figures 3/age/15.clusterHeatmap/
- Supplementary Figures 3/age/15.clusterHeatmap/cluster.txt
- Supplementary Figures 3/age/15.clusterHeatmap/geoCRG15.cluHeatmap.R
- Supplementary Figures 3/age/16.PCA/
- Supplementary Figures 3/age/16.PCA/cluster.txt
- Supplementary Figures 3/age/16.PCA/geoCRG16.PCA.R
- Supplementary Figures 3/sex/
- Supplementary Figures 3/sex/15.clusterHeatmap/
- Supplementary Figures 3/sex/15.clusterHeatmap/cluster.txt
- Supplementary Figures 3/sex/15.clusterHeatmap/geoCRG15.cluHeatmap.R
- Supplementary Figures 3/sex/16.PCA/
- Supplementary Figures 3/sex/16.PCA/cluster.txt
- Supplementary Figures 3/sex/16.PCA/geoCRG16.PCA.R
- Supplementary Figures 3/sex/16.PCA/PCA.pdf
- Supplementary Figures 3/Supplementary Figures 3/
- Supplementary Figures 3/Supplementary Figures 3/boxplot-─Ω┴Σ.pdf
- Supplementary Figures 3/Supplementary Figures 3/boxplot-╨╘▒≡.pdf
- Supplementary Figures 3/Supplementary Figures 3/heatmap-─Ω┴Σ.pdf
- Supplementary Figures 3/Supplementary Figures 3/heatmap-╨╘▒≡.pdf
- Supplementary Figures 3/Supplementary Figures 3/PCA--─Ω┴Σ.pdf
- Supplementary Figures 3/Supplementary Figures 3/PCA-╨╘▒≡.pdf
