# Supplementary material for: Identification of anoikis-related genes classification patterns and immune infiltration characterization in ischemic stroke based on machine learning
Source: Front Aging Neurosci. 2023 Mar 23;15:1142163. doi: 10.3389/fnagi.2023.1142163 (PMC10076550; doi:10.3389/fnagi.2023.1142163)
Supplement: Supplementary file 12 [file Data_Sheet_12.ZIP › Supplementary Figures 1/14.cluster-╤∙╞╖╖╓╨═/cluster.xlsx]

## Sheet: Sheet1
ID	AKT1	BCL2	BMF	BRMS1	CAV1	CEACAM5	CEACAM6	IKBKG	ITGA5	MAP3K7	MCL1	NOTCH1	NTRK2	PDK4	PIK3CA	PIK3R3	PTRH2	SIK1	SNAI2	STK11	TFDP1	TLE1	Cluster
GSM1406056_Treat	2.04961	-0.789003	-0.202266	1.19889	-3.1052	-5.01334	-1.4347	0.543807	3.9097	0.715222	2.42959	-0.372178	-5.32943	-0.528713	-0.439383	-2.84946	1.96796	-1.83392	-4.93876	0.474477	1.57557	-2.98265	C1
GSM1406057_Treat	1.29437	-0.700573	-0.197319	1.22339	-3.63352	-4.39628	0.320261	-0.111186	3.99031	0.295743	2.02949	-0.854774	-5.31568	-0.909384	-1.09203	-3.2906	2.32298	-2.11338	-5.07514	0.22602	1.20346	-2.82542	C2
GSM1406058_Treat	1.92676	-0.872628	-0.0934644	1.76345	-3.31881	-4.29312	-1.41958	0.348249	4.19764	0.234023	2.40697	-0.331885	-5.08127	-1.22246	-0.88704	-1.81697	1.84916	-1.492	-5.9131	-0.030019	0.334588	-2.24135	C1
GSM1406059_Treat	1.708	-1.05402	-0.169497	1.07458	-3.11789	-4.28022	-2.89859	0.977939	4.15787	0.641452	2.07434	-0.397911	-5.40139	-1.30093	-0.743742	-3.265	1.78674	-1.82644	-5.30537	0.227632	0.19592	-2.47522	C1
GSM1406060_Treat	2.42465	-0.854774	-0.382649	1.21567	-4.21849	-3.80536	-1.3768	0.391982	3.96064	0.993983	2.44528	-0.520978	-5.45085	-0.405097	-0.52538	-2.23019	2.20223	-1.647	-5.35806	-0.0530798	0.391604	-2.7347	C1
GSM1406061_Treat	1.50345	-0.505249	-0.752503	0.74329	-2.70191	-4.51517	-2.00222	-0.0329746	3.39981	1.26208	2.25406	-0.495606	-5.35134	-0.369902	-0.339036	-2.34508	1.7403	-1.56951	-5.40721	0.0654435	1.68238	-1.9269	C1
GSM1406062_Treat	2.17119	-0.792994	-0.612552	1.14396	-3.89401	-4.27114	-2.04226	0.202971	3.77735	0.573966	2.33438	-0.723539	-5.2897	-0.809975	-0.451456	-3.01549	2.29185	-2.32629	-4.49861	0.435292	1.27483	-3.16279	C1
GSM1406063_Treat	2.30957	-1.12937	0.0725018	1.46315	-2.6628	-4.47292	-3.21864	0.540157	3.96064	0.401271	2.71793	-0.152753	-5.40047	-0.149878	-0.424169	-2.85245	2.09464	-1.98322	-5.32284	0.492081	1.22763	-3.01002	C1
GSM1406064_Treat	2.21519	-0.8601	-0.0783303	1.08394	-3.24305	-4.08056	-1.10166	0.317569	3.75311	0.890097	2.43206	-0.115357	-5.21722	-0.173723	-0.59993	-3.07798	2.08074	-1.69538	-5.44834	0.00101007	0.820463	-2.51381	C1
GSM1406065_Treat	1.37707	-0.500423	-0.108562	1.24687	-4.85031	-4.44028	1.09828	0.593028	3.58687	0.0445356	2.18965	-0.377202	-5.30477	-0.730498	-0.865047	-2.90503	2.74829	-1.83614	-4.44028	0.616378	1.20079	-3.23849	C2
GSM1406066_Treat	2.08033	-0.72252	0.423555	1.3768	-3.81806	-4.20276	-0.906318	0.628121	3.85957	0.409554	2.53623	-0.073341	-5.04303	-0.139611	-1.00621	-2.96937	1.58668	-1.6682	-5.80334	0.701537	1.23865	-2.9613	C2
GSM1406067_Treat	1.31301	-0.995553	-0.145287	1.28286	-4.47312	-4.58996	-0.321193	0.280139	4.12591	0.718717	1.99211	-0.625159	-5.1509	-0.213972	-0.226966	-2.7664	2.51135	-2.46571	-5.50107	-0.14042	0.132365	-3.31853	C2
GSM1406068_Treat	1.92828	-0.675278	-0.293758	1.56174	-4.2043	-4.50345	1.43591	0.5551	3.75921	-0.204588	2.10503	-0.782047	-5.36435	-0.477127	-0.91295	-2.12726	1.99171	-2.71584	-5.12374	0.608027	0.935681	-2.40362	C2
GSM1406069_Treat	1.57587	-1.01561	-0.275095	0.833351	-2.43335	-4.83486	-1.74623	0.31705	3.6555	1.19589	2.25406	-0.379741	-5.46232	0.320746	-0.209216	-2.53568	2.14592	-1.86797	-5.52908	-0.277783	0.637025	-2.66484	C1
GSM1406070_Treat	1.98292	-0.836399	-0.912753	0.964726	-2.77652	-4.34882	-1.39367	-0.169869	3.67194	1.18808	2.09613	-0.965739	-5.1883	-0.64988	-0.506129	-2.49692	2.26414	-2.06812	-5.28823	-0.280834	0.26879	-2.33647	C1
GSM1406071_Treat	1.54813	-0.725336	-0.439785	1.107	-2.74543	-4.55973	1.46315	-0.030019	3.38342	0.988734	1.95321	-0.573498	-5.37596	0.0449842	-0.15144	-2.49619	2.03024	-2.03016	-5.47353	-0.423217	0.0367119	-2.79033	C2
GSM1406072_Treat	2.19084	-0.81487	-0.0310487	1.26462	-1.90644	-4.89671	-3.55599	-0.293335	3.8045	1.11733	2.29228	-0.269853	-5.36173	-0.502053	-0.295077	-2.96543	1.71099	-2.00849	-4.79793	-0.20034	0.587066	-2.78209	C1
GSM1406073_Treat	2.53209	-0.340323	0.312449	1.0406	-3.05436	-4.4656	-2.12334	0.399903	3.67715	1.07244	2.479	-0.139611	-5.10042	-1.18417	-0.283962	-3.23214	1.26049	-1.45132	-5.17726	-0.22921	0.360227	-3.16572	C1
GSM1406074_Treat	2.48816	-1.15974	0.039028	1.13158	-3.93432	-4.85169	-0.0952096	0.613671	3.86166	0.858921	2.38918	-0.515883	-5.29685	-0.783223	-0.473395	-3.04509	1.21871	-1.87183	-5.51799	0.109222	0.71322	-2.43007	C2
GSM1406075_Treat	2.17037	-0.941816	-0.0546316	1.44726	-3.42155	-4.33692	-1.64577	0.900439	4.18076	0.671584	2.30867	-0.0855627	-5.15067	-0.0843582	-0.249792	-2.82511	1.95653	-1.84245	-5.73508	0.130608	0.389503	-2.24736	C1
GSM1406076_Treat	2.49701	-0.8893	0.169059	1.95101	-2.93513	-3.8405	-0.976385	0.444578	3.86166	0.582587	2.66646	0.249579	-5.16752	-1.04711	-0.812871	-2.54781	2.22328	-1.94949	-5.46369	0.711534	1.78452	-2.98001	C2
GSM1406077_Treat	2.2313	-0.819302	-0.0753562	0.968626	-3.73094	-4.98328	-1.18417	0.046965	3.65008	0.63653	1.8189	-0.844846	-5.29459	-0.713579	-0.705597	-1.75114	1.78712	-2.04328	-5.45855	0.14204	0.214676	-2.98394	C1
GSM1406078_Treat	2.40802	-1.00804	-0.124855	1.97543	-3.65038	-4.15054	-2.52237	0.511018	3.90443	0.234023	2.26233	-0.517164	-5.46585	-1.38848	-0.445256	-2.16221	2.44325	-2.16496	-5.59332	0.320261	0.265619	-2.50967	C1
GSM1406079_Treat	2.02804	-0.965739	-0.539399	0.801476	-3.50918	-4.54082	-1.17602	0.391982	3.80034	0.923475	2.48775	-0.334946	-5.15359	-0.199947	-0.364214	-2.82806	2.29966	-2.33847	-5.65013	0.567849	1.90217	-2.81022	C2
GSM1406080_Treat	1.60873	-1.10099	-0.334708	1.10388	-3.80943	-4.15034	-0.676446	0.206811	3.77964	1.19003	2.75069	0.0117532	-5.20387	-0.385118	0.167575	-2.7741	2.26414	-2.23496	-5.32275	0.0558524	1.33125	-3.03424	C2
GSM1406081_Treat	1.61521	-0.918761	-0.234754	1.27141	-4.11637	-4.23559	-2.41615	0.232448	3.96796	0.534378	2.34273	-0.353499	-5.18437	-0.744929	-0.354731	-2.04841	1.85183	-1.24783	-5.61903	-0.168603	0.00954883	-2.52574	C1
GSM1406082_Treat	1.84697	-1.1305	0.346396	1.79526	-4.31432	-4.29605	0.277006	0.895994	4.25884	-0.208404	2.12593	-0.280834	-4.86519	-0.387036	-0.774804	-2.6886	2.16335	-2.63727	-4.95893	0.230614	0.417195	-2.82762	C2
GSM1406083_Treat	2.24234	-0.995182	-0.16022	1.30827	-4.17325	-4.7506	1.02218	0.519039	3.75921	0.600564	2.04821	-0.495187	-5.10231	-0.201634	-0.292907	-1.60915	1.78585	-1.94879	-5.15763	0.294892	0.826796	-2.73962	C2
GSM1406084_Treat	2.2983	-1.17186	-0.0218376	1.173	-1.82182	-4.64384	-1.60726	1.07046	4.03015	0.729419	2.6743	0.0976973	-5.42984	-0.0584188	-0.123628	-2.07273	1.88936	-1.58368	-5.3195	0.105082	0.910534	-2.49213	C1
GSM1406085_Treat	2.04745	-0.915619	-0.43561	1.10934	-3.62538	-4.60784	-2.5013	0.556395	3.88544	1.17084	2.41076	0.0778766	-5.10784	0.49254	-0.132526	-2.83144	1.84021	-1.50595	-5.28142	-0.145487	0.483743	-2.54318	C1
GSM1406086_Treat	2.21917	-0.964781	-0.582748	1.53224	-3.80251	-4.38463	-1.09331	-0.340323	4.24071	0.408755	2.61423	-0.002981	-5.33706	-1.31044	-0.172797	-2.43641	2.33359	-1.95663	-5.61903	0.178142	-0.519	-2.39933	C1
GSM1406087_Treat	1.26587	-0.806149	-0.671109	0.520376	-2.32141	-4.81997	1.15897	-0.0218376	3.40771	1.41802	1.87017	-0.559874	-5.33919	-0.510735	-0.104792	-2.69403	2.49168	-2.06136	-5.1075	-0.476659	0.207046	-2.57308	C2
GSM1406088_Treat	1.67109	-0.796818	-1.22801	0.829594	-3.74347	-4.46576	-1.52882	-0.0120325	3.96347	1.26491	2.29694	-0.557371	-5.18596	-0.186771	-0.259777	-2.71243	1.69967	-1.85148	-5.54145	-0.254558	0.182613	-2.73559	C1
GSM1406089_Treat	2.20223	-0.328035	-0.47104	0.669067	-2.29105	-4.67541	-2.74022	0.227632	3.71363	0.926868	2.59477	0.0529054	-5.4492	-0.788246	-0.410578	-2.74254	1.80531	-1.83154	-5.56166	0.499205	2.31322	-2.7619	C1
GSM1406090_Treat	2.45823	-0.706064	-0.304391	1.35054	-2.65735	-4.67871	-3.63034	0.274287	4.07431	0.957431	2.4476	0.0375301	-5.36615	-0.50124	-0.253665	-2.93614	1.1511	-1.68856	-4.73849	0.108023	0.491105	-2.80875	C1
GSM1406091_Treat	2.0192	-0.779048	-0.699064	1.11651	-4.19335	-4.35052	-1.75815	0.653707	3.80034	0.566382	2.53825	-0.15144	-4.85082	-1.27909	-0.601055	-2.49022	2.03233	-2.15341	-5.61996	0.137063	1.16489	-3.17355	C1
GSM1406092_Treat	2.43087	-0.457979	0.035049	1.19194	-2.66406	-4.75988	-2.0081	0.503193	3.72411	0.92208	2.56652	-0.138375	-5.34361	-0.289744	-0.162134	-2.61366	1.50371	-1.52204	-5.60096	-0.196873	0.366836	-2.94355	C1
GSM1406093_Treat	2.13045	-1.26782	-0.668299	1.39268	-3.91666	-4.57338	-0.273104	0.77719	4.01079	1.13528	2.42959	-0.294568	-5.26501	-0.410108	0.0663303	-2.74923	1.56248	-1.69984	-5.02677	-0.167735	0.867025	-2.94701	C2
GSM1406094_Treat	2.48474	-1.37355	-0.162322	1.53581	-3.5172	-4.21663	-1.69129	0.955297	4.07964	0.77719	2.56464	0.439478	-4.99039	0.105933	-0.253175	-2.73064	2.11119	-1.79926	-4.88145	-0.0159932	0.216725	-2.58922	C1
GSM1406095_Treat	2.46948	-0.691612	-0.240395	1.9602	-2.62499	-4.35302	-0.435391	1.23922	4.3485	0.289931	2.56566	0.349356	-5.43995	-0.48957	-0.561623	-2.94327	1.72594	-1.50029	-5.20974	0.715222	2.05862	-2.79074	C2
GSM1406096_Treat	2.48284	-0.712079	0.20865	1.3703	-4.40163	-4.07333	-1.11011	0.7929	4.10399	0.498802	2.80576	0.133822	-5.01208	0.212908	0.135549	-3.75994	2.21828	-2.16086	-5.50744	0.690469	1.55094	-3.00394	C2
GSM1406097_Treat	2.28506	-1.20088	-0.602153	0.824449	-2.23871	-4.52993	-0.594641	0.193088	4.18486	0.515788	2.54435	-0.392793	-5.39162	-0.147155	-0.190592	-2.74586	1.47345	-2.01185	-5.46232	0.0821237	0.283481	-2.93314	C2
GSM1406098_Treat	1.96722	-1.24918	-0.365017	1.91407	-3.55599	-4.91049	-2.74611	0.705187	4.11791	0.0954953	2.29143	-0.0936322	-4.95125	-0.371667	-0.425102	-2.3391	2.90944	-1.61674	-5.6193	-0.071449	-0.137561	-2.45045	C1
GSM1406099_Treat	2.08279	-1.44725	-0.204789	1.24448	-3.85208	-4.65956	-1.31079	0.810475	3.73444	0.652143	2.32434	0.286563	-5.29258	-0.0115742	-0.331121	-3.21547	2.15755	-1.64405	-5.97163	0.0902998	0.738208	-2.6516	C1
GSM1406100_Treat	2.14222	-0.65733	0.443851	1.40933	-3.24109	-4.29402	0.414104	0.569355	3.90675	0.914775	2.38755	0.513218	-5.31096	-0.546135	-1.09657	-2.83414	2.56352	-1.7692	-5.6116	0.983825	1.76676	-4.13185	C2
GSM1406101_Treat	1.31557	-0.779048	-0.341994	1.48588	-4.22969	-4.82829	-0.892341	0.430394	3.8165	0.556395	2.08913	-0.640663	-5.24491	-0.638897	-0.325296	-3.01517	1.87563	-2.08913	-5.15293	0.123446	0.94119	-3.06589	C2
GSM1406102_Treat	1.92122	-0.567392	-0.167329	0.560639	-2.82104	-4.95076	-2.57115	0.108441	3.43184	1.28628	2.11333	-0.592264	-5.24457	-0.92797	-0.245415	-3.00648	2.24955	-1.92931	-4.89865	-0.495976	0.129265	-2.68345	C1
GSM1406103_Treat	1.77409	-1.13168	-0.347956	1.01365	-3.89161	-4.31599	-0.881174	0.342743	3.62448	1.13683	2.26992	-0.395476	-5.27272	-1.54094	-0.213972	-2.65814	1.66503	-1.81067	-5.34517	-0.345592	0.282529	-2.81311	C2
GSM1406104_Treat	1.8717	-0.584676	-0.567392	0.295098	-2.51901	-4.85386	-0.822456	0.287843	4.02097	1.23865	2.3465	-0.706843	-5.4592	0.0586471	-0.253175	-2.73361	2.61374	-2.03311	-4.95589	-0.426914	1.02539	-2.79558	C2
GSM1406105_Treat	0.923697	-0.773073	-0.390216	0.817571	-2.95388	-4.82018	0.0357599	-0.165164	3.882	0.693197	2.12743	-0.786497	-5.2634	-0.673222	-0.0770008	-2.5934	2.38649	-2.51199	-5.50371	-0.111649	0.594808	-2.95147	C2
GSM1406106_Treat	2.00382	-0.744571	0.016004	1.36661	-4.39602	-4.75493	-1.22469	0.725271	3.94785	0.529003	2.94545	0.000538327	-4.77918	-1.66333	-0.229676	-2.58114	1.79673	-1.64217	-5.88424	0.100182	0.392459	-1.33624	C1
GSM1406107_Treat	2.2284	-1.30319	0.286071	1.67594	-4.37502	-4.33198	0.00192293	0.980627	4.25274	0.0641498	2.45823	-0.297751	-4.88431	0.351651	-0.579926	-3.19234	2.67544	-2.45596	-5.00196	0.493007	0.57229	-3.85405	C2
GSM1406108_Treat	1.91133	-1.01511	-0.450769	1.3165	-4.25963	-4.67189	0.427299	0.469609	3.67412	0.81477	2.00177	-0.483466	-5.4592	-2.43831	-0.282748	-1.90895	2.07992	-2.11355	-5.73086	0.167575	0.633433	-3.02378	C2
GSM1406109_Treat	2.17391	-1.24783	0.116005	1.39072	-3.58422	-4.78621	-1.0429	0.630068	3.9097	0.726918	2.51082	0.20963	-5.16201	0.591719	-0.0416864	-2.41408	2.26571	-2.14211	-4.98343	-0.00337654	-0.0100175	-2.61566	C1
GSM1406110_Treat	1.87801	-0.997668	0.0837705	0.460451	-3.16676	-4.62631	-4.05379	-0.139611	3.83608	1.36408	2.13456	-0.258191	-5.39251	0.664889	-0.495976	-2.56014	2.63865	-1.72715	-5.68178	-0.272411	0.0474091	-2.83926	C1
GSM1406111_Treat	1.23462	-0.826886	-0.105014	1.98896	-3.59891	-4.01361	-1.03798	0.438568	4.19038	-0.391937	2.22084	-0.483103	-5.03234	-1.01936	-0.502466	-2.94562	2.13922	-1.90203	-5.51549	0.340071	0.220915	-3.44611	C2
GSM1406112_Treat	1.95285	-0.77564	-0.214368	0.834799	-3.14422	-4.58693	0.168431	0.470409	3.80707	1.02586	2.24188	-0.259365	-5.21123	-0.507494	-0.41518	-2.56119	1.94931	-1.79841	-5.40427	-0.196873	0.0937647	-2.94327	C2
GSM1406113_Treat	2.18133	-0.90377	-0.545284	1.19713	-2.78418	-4.57556	-1.51613	0.144764	3.91701	1.13185	2.44418	-0.292564	-5.23829	-0.022162	-0.345592	-2.51665	1.69237	-1.7997	-5.4228	-0.167735	0.0134008	-2.78607	C1
GSM1406114_Treat	1.99554	-0.758616	-0.775231	1.13869	-4.01385	-4.90569	-3.13394	-0.023118	3.53641	1.06228	2.77421	-0.132124	-5.25363	0.541437	-0.42156	-2.39671	2.80321	-1.94381	-5.09654	-0.242352	0.969705	-1.63563	C1
GSM1406115_Treat	2.23257	-0.603582	0.048378	1.38408	-3.59626	-4.10143	-2.73841	0.460197	4.21523	0.443048	2.54637	-0.0363755	-5.20615	-0.132124	-0.247018	-3.10282	1.41866	-1.62396	-5.38269	0.0968359	0.711534	-2.68607	C1
GSM1406116_Treat	1.30086	-0.513664	-0.476893	0.578967	-3.67292	-4.75951	-1.95663	0.217492	3.59054	0.960008	2.47393	-0.654943	-5.41129	0.0162397	-0.179327	-3.25831	2.1926	-2.26661	-4.67189	0.0154159	0.944718	-3.04271	C1
GSM1406117_Treat	2.08695	-0.918307	0.359494	1.71333	-3.89841	-4.29586	-2.20181	0.964726	4.1889	0.143637	2.41076	0.137562	-5.28575	0.378725	-0.446393	-2.86889	1.96569	-1.89377	-5.22344	0.168431	0.416778	-3.06553	C1
GSM1406118_Treat	1.80809	-1.26745	-0.214802	1.16705	-3.55738	-4.22224	-1.45719	0.836752	3.9939	0.563201	2.7582	0.0520335	-5.03675	0.402682	0.280507	-3.10394	2.1529	-2.28767	-5.50185	0.829847	2.57851	-3.87232	C2
GSM1406119_Treat	2.21429	-0.933194	0.433085	1.27623	-5.07928	-3.97627	-1.7544	0.327911	4.04685	0.853189	2.69921	-0.150274	-5.28013	0.574935	0.252496	-3.25783	2.28236	-2.33925	-4.70454	0.478691	1.19734	-3.48984	C1
GSM1406120_Treat	2.35964	-0.88583	0.4271	1.65157	-3.58951	-4.6545	-1.95713	0.390871	4.20106	0.551304	2.6318	0.314938	-4.93939	0.564253	-1.13015	-3.05191	1.67791	-2.1706	-5.49288	0.227284	0.0796843	-2.58155	C1
GSM1406121_Treat	2.56847	-1.01119	-0.0825776	2.06565	-3.38109	-4.22522	-2.47075	1.10756	4.14672	-0.348918	2.28332	0.185524	-5.17632	-0.0998455	-1.10024	-2.38835	2.02659	-1.69984	-4.9997	0.309018	0.242511	-2.84678	C1
GSM1406122_Treat	1.90142	-0.937515	-0.144603	1.00026	-3.46543	-4.6695	-1.45449	0.223856	3.57215	0.781427	2.39842	-0.137561	-5.12606	0.00247069	-0.596634	-3.47472	2.14469	-2.03892	-5.01703	0.255883	0.887164	-2.79115	C1
GSM1406123_Treat	1.94401	-0.600299	0.219826	1.04404	-2.91536	-4.37373	-0.0977291	0.285738	3.40494	0.998159	2.4098	-0.570975	-5.05966	-0.00914578	-0.743325	-3.00716	2.23678	-2.00094	-5.37229	0.396418	1.50686	-3.4343	C2
GSM1406124_Treat	1.34929	-0.737764	-0.567869	0.76221	-4.73417	-4.20593	-1.66239	-0.37894	3.35075	0.994605	2.06731	-0.824598	-5.16419	-0.023118	-0.0867432	-2.95629	2.62253	-1.86124	-5.27183	-0.16903	1.23414	-2.97236	C1
