# Supplementary material for: Identification of anoikis-related genes classification patterns and immune infiltration characterization in ischemic stroke based on machine learning
Source: Front Aging Neurosci. 2023 Mar 23;15:1142163. doi: 10.3389/fnagi.2023.1142163 (PMC10076550; doi:10.3389/fnagi.2023.1142163)
Supplement: Supplementary file 12 [file Data_Sheet_12.ZIP › Supplementary Figures 2/54.╤Θ╓ñ╤∙╞╖╖╓╨═HSE16561/06.crgExp/test.normalize.txt]

geneNames	GSM922887_treat	GSM922888_treat	GSM922889_treat	GSM922890_treat	GSM922891_treat	GSM922892_treat	GSM922893_treat	GSM922894_treat	GSM922895_treat	GSM922896_treat	GSM922897_treat	GSM922898_treat	GSM922899_treat	GSM922900_treat	GSM922901_treat	GSM922902_treat	GSM922903_treat	GSM922904_treat	GSM922905_treat	GSM922906_treat	GSM922907_treat	GSM922908_treat	GSM922909_treat	GSM922910_treat	GSM922911_treat	GSM922912_treat	GSM922913_treat	GSM922914_treat	GSM922915_treat	GSM922916_treat	GSM922917_treat	GSM922918_treat	GSM922919_treat	GSM922920_treat	GSM922921_treat	GSM922922_treat	GSM922923_treat	GSM922924_treat	GSM922925_treat	GSM922926_treat	GSM922927_treat	GSM922928_treat	GSM922929_treat	GSM922930_treat	GSM922931_treat	GSM922932_treat	GSM922933_treat	GSM922934_treat	GSM922935_treat
A1BG	1.615085542	2.215536609	1.450647838	2.735156566	1.677842266	1.591687733	1.486720436	1.773066495	1.235972999	1.683365556	1.761894414	1.563619247	2.042986069	1.391197565	2.094792613	1.467729605	1.620545299	2.18113088	1.610711646	2.840296083	1.650188597	1.291571792	1.446735343	2.371041153	2.069233453	1.691317645	2.41797037	1.250619096	2.435226693	1.868534447	1.92299917	2.141376539	1.53637248	1.730249494	1.361301612	1.447375283	1.844578405	2.391499546	1.60426545	1.628731023	1.314092566	1.175354564	1.480813727	1.773916959	1.640742731	2.361520062	1.490053896	0.859374032	2.1138006
A2M	1.51246595	1.45612881	1.648764732	1.304138194	1.358908685	1.778007393	1.663727306	1.699668396	1.384417167	1.549561947	1.894045367	1.769548114	1.884895532	1.680798699	1.509266796	1.568202901	1.487138192	1.277509943	1.130232597	1.343774781	1.220000033	1.637056415	1.67695861	0.960286006	0.856633161	1.749135801	1.539340625	1.124760228	1.662410187	2.36873692	1.184168129	1.241143134	2.061811027	1.424100765	1.754676766	2.129077117	1.97525578	1.275591778	1.441596055	1.481526272	0.957321204	1.414381098	1.056010545	1.758668549	1.652713004	1.61310525	1.53061556	1.725659642	1.221984088
A2ML1	-0.030152949	0.575247229	0.520033248	0.589697583	0.169129015	0.201860306	0.123802818	0.480085641	0.21603327	0.098913096	0.236773308	0.41821933	0.206536536	0.010788298	0.387081285	-0.027059684	0.281260436	0.494029715	0.089222876	0.048356015	0.340609843	0.223192111	0.87868087	0.178587425	0.546006052	0.480115	0.298889049	0.211381245	-0.009427107	0.259483951	0.336449452	0.802055002	0.270995094	0.26857582	-0.031104225	0.527116017	0.094770729	0.316864455	0.241853141	0.448010196	0.389478295	0.249842784	0.266820933	0.401149593	0.461401434	0.269173136	0.455743127	0.548813817	0.375404004
A4GALT	1.919278674	2.250209119	2.96815082	2.66067062	1.989978388	2.026842627	2.136102773	2.400674122	2.078751367	2.633150467	2.322233742	2.162693569	2.059415439	2.431421101	2.324437903	2.090411231	2.34504304	2.126180031	2.191160446	2.415955272	2.822552137	1.944405052	2.462445537	1.992991544	2.823792535	2.034058398	2.141098708	2.180446679	2.185614368	2.514612756	2.192009438	2.554177207	2.282094814	1.995051262	2.018817566	2.275256794	1.890586982	2.124430845	2.256879944	2.583155015	2.168364779	2.222272871	1.992991544	2.210605694	2.469028298	2.238049833	2.096803932	2.475855602	2.467292874
A4GNT	0.791860558	0.044533189	0.28638537	0.431235139	0.65769485	0.956427709	0.446585282	0.768566888	0.351869173	0.637462988	0.395569795	0.865842331	0.499831003	0.338220846	0.2870674	0.714622468	0.417559174	0.476992309	0.631432442	0.513687858	0.766115514	0.498464548	0.082791737	0.806388557	0.275148439	0.280783305	0.366633519	0.391397181	0.84858313	0.374677043	0.648190045	0.5905819	0.28276155	0.650201395	0.511467257	0.412950107	0.769382586	0.771133702	0.633114471	0.119786842	0.205212406	0.526474711	0.507228832	0.74624371	0.159850837	0.643803186	1.731251369	0.331122721	-0.045158895
AAAS	3.550410666	3.28330242	3.386996176	3.417649058	3.841263623	3.723917096	3.656484055	3.259183725	3.306828711	4.018592473	3.977310751	3.601327791	3.729041879	4.009143341	3.081834076	2.929886857	3.265161208	3.27285563	3.442361935	3.410135645	3.223566516	3.614053463	3.571151167	3.259137477	3.322874248	3.459579717	3.724606817	3.473415562	3.856523449	3.600865584	3.164793885	3.201245394	3.670822384	3.691300908	3.825772919	3.878530857	4.14668683	3.29971337	3.1955988	3.531920028	3.542848562	3.580306496	3.508646693	3.645631517	3.269518894	3.57005144	3.319907213	3.648558718	3.574763735
AACS	3.18028954	4.101633038	3.502437392	3.377000413	3.227126536	3.009694291	3.296635955	3.068148454	2.834428492	3.186074435	2.768430015	3.062334833	2.668963796	3.057511486	3.379863404	3.35050564	3.537322682	3.349496633	3.330638653	3.347343361	3.541617397	3.064801221	3.376105898	3.675361166	3.33755009	3.238097319	3.011062003	3.097371865	3.496092737	2.89402488	3.370964528	3.233071365	3.027676241	2.935171933	3.060033422	3.093004929	2.934072936	4.169196537	3.520317357	3.391079648	3.346918358	3.348415387	3.104329912	2.92844758	3.282220417	3.320464367	2.843106857	3.132570005	3.247594792
AADAC	-0.0205819	0.518798775	0.642226909	0.296017969	0.255553161	0.198622396	-0.044635181	-0.033167284	0.010959297	0.035394298	-0.058353629	-0.044102621	0.075939283	-0.136511361	0.010827298	-0.085825315	-0.057074509	-0.083509674	0.07932208	-0.036283032	-0.104931834	0.156019517	0.133469491	-0.216939	0.165034488	-0.303920202	0.176496232	0.384638916	0.270806459	0.021755481	0.609077018	-0.091576851	0.382973943	0.407673259	0.099264766	0.158359128	-0.037355759	0.215680102	0.217039055	-0.227633546	-0.086651356	0.22976799	0.277254447	0.111451704	-0.148022421	0.233565191	0.581749553	0.16222786	0.237003257
AADACL2	-0.53732935	0.278041861	0.144428825	-0.298639133	-0.227347971	0.071365108	0.076823255	-0.010559015	-0.271092414	-0.02300312	0.101732471	-0.061358144	-0.184538424	0.162636379	0.272515923	0.188484538	-0.09411031	-0.044450804	0.108547211	-0.168677081	0.243498855	-0.255843517	0.138844321	-0.258393156	-0.04932862	0.155835024	-0.001287274	-0.030315597	-0.179817407	-0.34414396	-0.093614669	0.233154546	0.218982972	-0.127214773	-0.136768072	0.194338294	0.119417489	-0.45151762	0.021150139	-0.160363086	-0.076916095	0.140772755	-0.203608281	-0.061412929	-0.04642521	0.045179691	-0.24938795	-0.131852402	-0.200876715
AADAT	0.664983704	0.621193955	0.314906548	1.087145314	0.481722506	0.519278859	0.629408147	0.676730996	0.172855375	0.588662815	0.786885414	0.031291272	0.979362976	0.623089645	1.182019987	0.562146949	0.903967727	0.42377742	0.765098178	0.686791137	0.774278344	0.976858384	0.294687355	0.592234879	0.257800167	0.513056509	0.596542366	-0.23886583	1.287589306	0.890414786	0.65691916	0.792591768	0.281677181	0.284910914	0.446185061	0.88566667	0.378703243	0.442920058	0.510169833	0.518594463	0.479516082	0.877022885	0.048701583	0.323810578	0.900751599	1.251024689	0.530933452	0.612439022	0.715440648
AAK1	2.399038639	1.895066685	2.306604829	2.198325437	2.214692126	1.993396074	2.293072961	2.360004137	2.074264434	1.988601415	2.118038809	2.181611703	2.099072311	2.0314752	2.764091454	2.617071349	2.005004439	2.096796602	2.643412335	2.728195869	2.382666222	2.31334268	2.47103408	2.299346886	2.212059782	2.335156753	2.557948178	2.200473393	2.26758533	2.018469694	2.044786963	1.930339377	2.37032983	2.420297722	2.334835266	2.212344511	2.441483654	2.55716378	2.145465012	2.552800596	2.179484007	2.505394152	2.261608169	2.347725416	1.969719779	2.308680128	2.377154526	2.137003933	2.482687019
AAMP	3.621022424	3.295716339	4.184628298	3.429735801	3.630702212	3.592477819	3.879056155	3.85002262	3.806198913	4.06426025	3.805697496	4.289127656	3.637984985	3.55193547	3.340904002	3.62138459	3.648164717	4.070343445	3.530391577	3.802427378	3.438914496	3.804789316	3.79850701	3.581605287	3.400209546	3.565475086	3.735414371	3.314954703	4.067165238	3.5171709	3.698015421	3.462954345	3.555070395	3.926390907	3.728222097	4.101452882	3.91631401	4.184628298	3.767840804	3.333603718	3.539973629	3.876720665	3.757231672	3.547509244	3.521422385	3.88341489	3.834337123	3.756392224	3.745334834
AANAT	0.048414758	0.07498283	1.328079887	0.136189245	0.361107187	0.522336088	0.221453552	0.624163037	0.380516218	0.80110122	-0.031801749	0.453489324	0.480348568	0.468259611	0.220819274	0.133692009	0.607299119	0.488569441	0.570745377	0.436527021	0.341149338	0.275812898	0.207006832	0.313616296	0.65128475	0.625279601	0.62320523	0.208955177	0.277470987	0.468011948	1.081401885	0.73587129	0.742908817	0.682685302	0.544420606	0.514947948	0.630048279	-0.101803951	0.675551395	0.119224021	0.310252376	0.469381325	0.200411132	0.590756755	0.187176299	0.384942551	0.221275929	0.651146805	0.320112746
AARS	5.755921324	4.914250326	5.682700495	5.429881615	5.113109591	5.463059181	4.498045841	4.123326061	5.063978522	5.456915065	4.889382076	4.15940006	5.078428219	4.548150142	4.849042594	5.092329601	5.340360064	4.604392007	5.562562373	5.174272551	5.356138263	5.340360064	5.106409067	4.458437946	4.667834836	4.744025272	4.510120308	5.260547858	4.423788054	4.932134454	4.740481813	4.721163987	5.261930288	4.504536012	5.714363783	5.00986533	5.349428089	5.620581855	4.973438574	5.460114229	5.84555262	5.498155619	5.14628873	5.227157669	4.985955049	5.822088975	4.564462411	5.325019215	5.033874723
AASDH	3.8854285	3.10363033	3.568822141	3.915019061	3.78655037	4.211504133	3.762067296	3.295201922	3.897098523	3.671822651	3.95700186	3.17342538	3.906605989	4.146141189	3.990469784	4.294681146	3.617527265	3.225432421	3.89021023	3.573561941	3.57653116	3.928801198	3.729368195	3.162162366	4.065936293	3.814280337	3.89021023	4.457382724	3.70845493	3.986418304	3.68994683	3.246298911	4.33553123	3.752815229	4.338080824	3.763394769	3.597274032	3.224522593	3.544571449	3.724984316	4.103202306	4.030702097	4.366268972	4.310993264	3.765117898	3.734223746	4.030195568	3.95700186	4.283507717
AASDHPPT	3.412544347	3.18205024	3.019956878	2.983418747	3.572013622	4.23515068	3.981130111	3.568946381	3.77942652	3.168706798	3.68773606	3.474886017	4.047093042	3.993044949	3.417627033	3.428999775	2.946759615	3.212222258	3.316916089	2.780541067	2.89219088	3.386367446	3.134599085	2.714942497	3.766450236	3.729484176	3.048968116	3.578067296	3.61911895	3.748238116	3.605866445	3.443472602	3.912210001	3.721488541	3.818097762	3.644588866	3.34949825	3.028861361	2.83527877	2.74300394	3.222141752	3.671941883	4.108818691	3.938933122	3.7561245	2.890745783	3.522753214	3.668133551	3.601578496
AASS	1.035800445	1.20803412	1.527994451	0.636553401	0.740420945	1.149774466	0.615584934	0.557541792	0.77252126	0.897299248	0.347416595	0.344247317	0.601411088	0.436669366	1.361078199	1.615794413	1.158530407	0.983853779	0.453322417	0.735538428	1.280228728	0.599037732	1.039016876	1.59205741	0.67853449	1.131901374	1.314930112	1.208957005	0.624835322	0.147520002	0.79031535	0.80932299	1.396137852	0.941524616	0.887305194	0.513467173	0.456330066	2.150053124	1.384928703	1.07312076	1.03811325	0.881473527	0.393015152	1.091486182	0.807232874	0.792033852	0.442563318	0.297950038	0.872654742
AATF	6.016884239	5.479038207	5.827806278	5.472561174	5.760404715	5.262849702	5.482248284	5.104779955	5.25543373	5.670115171	5.117185388	5.609570774	4.85265258	5.283680047	5.054069848	4.97744138	5.955339242	5.487792197	5.552697186	6.044639629	5.636477173	5.749172285	5.656594787	6.131496709	5.037888123	4.796358529	5.865435253	5.464544922	5.295498071	5.22433921	5.436311535	5.654451353	5.41611759	5.258573884	5.361684315	5.583239008	5.81999721	6.158963154	5.8775667	5.721141982	5.666569707	5.702255908	5.207288714	5.19791877	5.495730442	6.048077837	5.504687171	5.354975075	5.415552359
AATK	3.201073389	3.450218671	3.224036161	3.724444811	3.31375851	3.008481956	2.794243309	3.484493391	3.048467583	3.092476016	3.15299553	3.576131006	2.900428339	2.977974477	3.216266247	3.398840681	3.342280743	3.407072937	3.172318046	3.604741594	3.542157015	2.907653471	3.819197638	4.49455958	3.442575568	3.016478173	3.61930214	3.148972304	3.513553371	2.777611787	3.090447077	4.431041744	3.065386987	3.197778538	2.793061233	3.160122726	3.367980365	3.774779955	4.326802878	3.66386024	2.967001904	2.929024565	2.916199673	3.049259534	3.427383979	2.846619175	3.399463385	2.765062999	3.088323508
ABAT	3.721735947	3.84703661	3.745815546	3.875685431	4.552505943	4.274852687	4.172428115	4.324352684	3.950365276	4.397450617	4.344281487	4.565755914	4.296085637	4.663523307	3.603961679	3.594855274	3.826083098	3.425597592	3.633166784	3.720580648	3.659057112	3.638798545	3.655171466	3.747125773	3.851532122	3.655885475	3.850298988	4.002760612	3.93836807	3.836762166	3.843114942	4.161016628	3.890379932	3.599262495	3.879886788	4.585325152	4.974386802	3.446035248	3.817243224	3.62301475	3.556287116	3.898340427	3.869239589	3.779528655	4.063671998	3.854141187	3.932326801	3.598807908	3.601481621
ABCA1	3.08590646	4.336551166	4.191836306	4.247142163	3.230274342	3.54193474	3.050315118	4.445260942	3.652221009	4.095376513	3.714110006	4.390989466	4.065711871	3.6563452	4.505967888	4.075466449	2.903706396	2.539664285	4.685465524	4.514427028	4.390989466	3.045645851	4.802564238	4.239871074	4.265435865	4.388038796	4.233069048	4.504299147	3.738972106	3.591345382	4.889061931	4.819890313	3.953186758	2.88306901	2.51354674	4.371628488	3.917484639	3.715145264	4.573760236	4.276646145	2.697756532	3.602492495	3.773716091	3.060090116	3.985442702	3.061388436	3.903176857	2.995433039	3.320593864
ABCA12	-0.014491348	-0.208013499	0.2137556	0.373519807	0.156922442	0.550511869	0.658649426	0.64009134	0.886228619	0.282845342	0.76924989	0.697574614	0.582875124	0.608154331	0.51200462	0.354274829	0.086907339	0.197104272	0.575608623	0.282523617	0.296473262	0.491440667	0.46074458	0.486238516	0.454708986	0.26367839	0.432168889	0.273603687	-0.004877929	0.770275548	0.043304777	-0.063704192	0.62884954	0.206609257	0.717758677	0.106972442	0.704876911	0.008122229	0.354064903	0.205724075	0.407543378	0.466194464	0.401530005	0.128402843	0.278663762	0.496128937	0.547611678	0.638711367	0.520504364
ABCA13	0.459956656	0.185287761	0.013988067	0.926790625	0.732904871	0.446794952	0.718691446	0.914185168	0.392638956	-0.046535136	1.051570849	0.580512177	0.67836886	0.245701598	0.472417323	0.414550929	0.21172773	2.023539064	0.357096395	0.165869202	0.693229803	0.362526591	0.519686904	2.465548643	0.676638623	2.79109209	2.421215762	0.104684379	0.190689727	1.412039391	0.651217999	0.802331165	0.514856106	2.759209033	0.411443584	0.5211148	0.153106646	0.192227858	0.380381824	0.480993252	0.356630689	1.12395288	0.617098426	0.27666835	0.835076042	0.079447796	1.085080095	-0.077316076	0.050493213
ABCA2	2.584108498	2.207724357	2.226023883	2.116399837	2.39506749	2.488111611	2.456155218	3.11004591	2.464241521	2.415401565	2.328063299	3.083278034	2.380618907	2.648010811	2.435158879	2.277738061	2.621368609	2.486839341	2.597740196	2.610825357	2.416385915	2.424936461	2.152716862	3.143451161	2.289812039	2.488749165	2.61211927	2.519384753	2.502620613	2.31713529	2.338136448	2.520225652	2.642644839	2.270367928	2.428978278	2.450966336	2.703316481	2.497386629	2.565013803	2.699921574	2.648775772	2.870638269	2.455955691	2.330113304	2.836110617	2.796044595	2.934317586	2.664833557	2.681892594
ABCA3	2.782825198	1.82318816	2.73128303	2.754586595	2.725088247	2.84140131	2.38211866	2.618424948	2.112173985	2.691957648	2.782981746	2.315488834	2.884965013	2.763834934	2.565292964	2.487265623	2.300010135	2.336514678	2.327343259	2.381090085	2.292965086	2.434576471	2.532459311	2.163461814	2.430633048	2.569454817	2.61666404	3.350015638	2.410401201	2.266353718	2.165218958	3.128092155	2.693109162	2.243999995	2.871198779	2.608240233	3.048316762	2.706752327	2.643971158	2.30543752	2.664592349	2.589659636	2.718923517	2.684068624	2.728195958	2.932088535	2.185488521	2.615881528	2.455164636
ABCA4	0.963727396	1.846149415	1.525345309	1.286903447	0.739310478	0.670465382	0.673418879	0.665398827	1.111111227	1.393823646	0.798496935	0.816279738	0.513760321	0.685721771	1.013929058	0.88603382	1.056697506	1.014466168	0.622409084	0.959551006	0.960884166	0.617040865	1.161673279	0.985778001	1.19289269	0.626382312	1.315856234	0.739215444	0.995860491	0.672503925	1.196797497	1.183802917	0.883793982	0.765886303	0.662766137	0.743524376	0.702582742	1.135447212	0.901095202	0.900087203	0.705429841	0.815492447	0.789440643	1.260675728	0.8808806	1.629677995	1.491150327	0.904480037	1.025902864
ABCA5	3.053079985	3.560680789	3.325941105	3.241916909	3.807134117	3.868007092	3.176173603	3.188520395	3.44862029	3.023464942	3.920082397	3.263803208	3.643659009	3.9245418	3.701638989	3.79525751	3.472495797	3.230809821	4.289805372	3.726286481	3.645262275	4.400983786	3.675451384	3.465231634	3.701638989	3.810629194	3.826712439	4.175882382	3.266930313	3.630390631	3.041449669	3.297094346	3.643968755	3.209374878	3.709757454	3.599888081	3.265209438	3.31361983	4.163246983	3.920737916	4.262178547	4.042646545	3.588032023	3.8530907	4.103789499	3.733746433	3.81478426	3.86613594	3.821372523
ABCA6	0.425458294	1.37485131	1.565072348	1.389131415	0.683203313	-0.022661154	0.397451596	1.360048479	1.37810268	0.489299944	0.560340195	0.917472201	0.556531145	0.437661633	1.434501157	1.471170182	1.396800033	0.924744144	0.553733887	1.6324952	0.02015864	0.710348502	1.46708201	2.243630688	0.609720655	1.253679942	0.853953641	1.026772779	1.051925957	0.936209769	1.904756696	0.850226089	0.908956831	1.230194191	1.25781565	0.490823862	0.596414999	1.328094306	0.897401297	1.457574058	0.984637157	0.411208996	0.834718714	0.817381102	0.505613848	1.145611889	1.095145	0.881897132	0.375480556
ABCA7	4.058317881	4.020783267	4.71752716	4.98624455	4.429143379	3.714638909	4.066011023	3.402157724	4.108487434	4.353003293	3.603381578	4.627456804	3.831605099	3.886879485	3.99191416	4.290986849	4.451160601	4.276597047	3.988923714	5.034378335	5.256442078	4.183100006	4.860102771	5.195176646	4.097885171	4.227265475	4.724690149	4.688827116	4.700714798	4.57378448	3.985551076	4.582653446	3.904295602	3.953258786	4.201203607	4.070200924	4.215205726	4.189986463	5.041329235	5.501418114	4.438475769	4.735736673	4.092865087	3.876661103	4.553033527	5.019047044	4.556801384	3.730655383	3.994454056
ABCA8	0.23246647	0.344159719	0.566701155	0.789826839	0.12105689	0.339939494	0.316461282	0.51436722	0.596858463	0.313954016	0.28080283	0.31485289	0.143577917	0.300336348	0.323083082	0.348286979	0.295645865	0.216607692	0.050904146	0.394269492	0.730251518	0.285168607	0.215344749	0.278705123	0.151967758	0.832248706	0.549226585	0.155567071	0.600271116	0.231803809	0.696438888	0.639262882	0.353969347	0.429832562	0.319903297	0.295000495	0.499966114	0.294432645	0.415188942	0.383592712	0.00561755	0.303501367	0.460270233	0.553847566	0.409953803	0.486076598	0.506750108	0.405409083	0.41420281
ABCA9	0.878284533	0.000781928	0.420243328	0.607148635	1.19410784	0.818754459	0.737104021	1.075646862	0.701052449	0.324363638	0.482814076	0.662757253	0.795847882	0.89023707	0.535442209	0.683091636	0.32368519	0.505019509	0.382567852	0.512349621	0.491692925	0.465899756	0.554426409	0.89218728	0.842496563	0.728808634	0.227374246	0.503869194	0.264879847	0.202017918	0.773184922	0.336072706	0.855981987	0.499479576	0.576978639	0.572155366	1.061904687	1.47677465	1.017967256	0.61087764	0.904418938	0.93484916	0.90888314	1.047691624	0.862985525	0.481424362	1.538030992	0.616226673	0.747074547
ABCB1	2.491013728	1.911316703	1.979179322	2.443634105	2.533401343	3.094558854	2.471273534	2.860338505	2.462305037	1.906379298	2.753410708	2.524177787	2.379403449	3.048714893	2.925382546	2.93812236	2.890569618	2.116393017	3.100710847	2.250212286	2.731942909	3.069581203	1.817160277	3.023819157	3.12384195	3.0737725	2.48625228	3.112445048	2.528351359	2.554881346	2.671024125	1.967195464	2.466987755	2.583796244	2.616058637	2.132803646	2.603774687	2.352763394	1.970473908	3.203473379	3.037464199	2.742461733	2.825117299	3.131791924	3.444210632	2.330284513	2.283480649	2.884699273	3.139545436
ABCB10	3.885525073	4.86406286	3.81375331	4.111849077	3.767869256	4.823888117	4.977222469	4.688953911	4.551947272	3.989708672	4.516627361	4.32941253	5.110116221	4.96510184	5.390293371	5.209335067	5.004648481	5.142378644	4.813018146	3.58663019	4.17956722	4.602892761	4.191448501	4.439050471	5.258412247	5.067912818	3.345327353	4.210502987	4.485425247	5.431382464	4.606928252	4.450104526	4.508643963	5.719962168	4.239850176	3.888327858	3.545923318	3.42266639	3.726947803	3.670118122	4.433401885	4.149776281	5.197728541	4.627607986	4.494900532	3.363115278	3.876688944	4.436633863	4.545002996
ABCB11	0.331010845	0.440870674	0.335433778	0.392587459	0.074135302	0.263314967	-0.07454095	0.070186671	0.53667298	0.492001181	0.348927671	0.154368734	0.088700795	0.245880804	0.4246515	0.320788756	0.387341915	0.591782315	0.199518604	0.311900098	0.511518785	0.17882279	0.352019502	0.172192884	0.314653826	0.339626183	0.215057497	0.432957608	0.381481102	0.245745468	0.321833939	0.484807543	0.485587217	0.337874451	0.509096186	0.287895316	0.255914486	0.608959497	0.442470095	0.49855487	0.347320803	0.242090398	0.148632599	0.154186851	0.358713163	0.195435436	0.561407931	0.429148424	0.350141961
ABCB4	2.035064566	1.844230195	1.967928209	1.92734892	1.77754289	2.01608586	1.795328223	1.494557832	2.173054397	1.634530016	1.926846784	1.70194142	1.863030977	1.751890605	1.801190678	2.123797376	3.405285674	1.016117345	2.498196787	1.923464405	2.091340313	3.154088019	2.025280966	1.639823053	1.300271701	2.391919439	0.92942879	1.390380386	1.978041706	1.486580186	1.735120929	1.343715337	2.175677458	1.48515046	2.431240214	1.873476397	1.139689125	1.685181137	1.759940602	1.8629054	3.971948078	2.18457391	2.605705027	3.190285932	1.531664329	2.001846617	1.337306691	2.212237172	2.069391768
ABCB5	0.120879321	0.32511123	0.591082021	0.182052441	0.253468355	0.179512415	0.055801557	0.176058002	0.211350917	0.379501007	0.52911725	0.329849378	0.290777657	0.304666811	0.330909033	0.090313688	0.116682674	0.515159559	0.339318864	0.302823049	0.104866834	0.377535844	0.208702745	0.302449069	0.39593298	0.423066848	0.012524053	0.211097844	-0.256936811	0.093979107	0.017076629	-0.019560694	0.102006444	0.10789681	0.256672949	0.290977828	0.115816091	0.207412678	-0.021691445	0.130351194	0.159435549	0.152562612	0.061311958	0.285636903	0.072279847	0.091288248	0.28984778	0.27156123	0.183785484
ABCB6	2.804013659	3.362263644	2.750175248	2.915517656	2.482657284	2.44069008	2.33044843	2.607178926	2.357471813	2.907510012	2.414016209	2.567821325	2.630743245	2.494113825	2.517159759	2.474308394	2.62303692	2.733503535	2.416394731	2.767399026	3.090753401	2.504836651	2.481474016	2.801925437	2.630397331	2.594898306	2.925804154	2.584332121	2.472143202	2.540925306	2.643393896	2.538598347	2.428371958	2.782748872	2.407121407	2.510863211	2.686561369	2.774177142	2.549997819	2.885993853	2.633847191	2.607290857	2.591043519	2.602538401	2.572251534	3.113733591	2.878358023	2.608582224	2.733026106
ABCB7	4.670005084	4.016721817	4.67765248	4.986598152	4.486671998	5.070457862	4.451792616	4.658103724	4.744590794	4.664583358	4.868968121	4.622364235	4.800123677	4.881746094	4.745426928	4.986598152	4.654374896	4.702352163	4.434233015	4.461365917	4.851297313	4.83379287	4.487334159	3.787932473	4.767083959	4.87323275	4.336004513	5.070457862	4.293148078	5.050749844	4.679707522	4.389289926	4.551862991	4.974073503	4.676084825	4.520909892	4.535734456	4.310295267	4.369000229	4.4200675	4.622842811	4.578172617	4.522858898	4.455020174	4.276556596	4.658103724	4.278450613	4.554332747	4.677445079
ABCB8	2.131827442	2.700985218	1.967878143	2.165838421	2.183464113	2.6127741	2.267688215	2.296873661	2.505904754	2.370587182	2.396332709	2.763189233	2.140893059	2.433035526	2.141804937	2.599417316	2.110692031	2.288856761	2.44857052	2.512561617	1.963721567	2.37845181	2.353680075	2.2102436	2.339735662	2.254282985	2.921160324	2.256697866	2.402617607	2.400122951	2.248690756	2.403695481	2.221276355	2.375978572	2.297025102	2.170043625	2.01547949	2.528103288	1.974650297	2.221800223	2.349196726	2.569171117	2.044750037	2.166496605	2.316160802	2.191128831	2.124634388	2.227575617	2.674067816
ABCB9	1.055191833	1.302325044	1.089739212	1.280877374	1.069950168	1.021422075	0.898486387	0.866647194	1.180919253	0.999010874	1.269322391	0.940039885	1.95472326	1.12116908	1.032379576	1.345945784	1.227323441	1.22342176	1.795427278	0.986686974	1.279084893	1.438047585	1.411772384	0.94417387	1.224447804	1.433627075	0.800916558	1.13543462	0.995537002	1.121014595	1.251637945	1.651150432	1.172428019	0.922387647	1.373879826	1.655102029	1.041896191	1.478005451	1.286565412	1.60259029	1.415468158	1.423005051	1.183373885	1.328789573	1.353380315	1.508415778	0.927573626	1.484643911	1.204447403
ABCC1	4.095422785	4.191829985	3.621080463	3.904062551	4.155534945	3.964840241	3.932441274	4.034191883	3.768791966	4.01495364	3.812110801	4.076722085	4.053349554	3.871888383	3.925451293	3.87230032	4.028527912	4.164033841	4.369242166	3.662833686	4.082181646	4.173996857	4.073294091	4.079308271	3.718660786	3.947509433	3.819951457	3.96847752	3.873062943	4.296255676	3.788069594	4.4004543	3.815914688	3.713439241	3.811270449	3.89478249	3.980494632	3.91492245	4.040662847	4.270350467	4.219032007	3.951896222	3.963980308	4.132265876	4.010645933	4.057859087	3.842879007	3.853684367	4.306866608
ABCC10	3.745590726	3.203229406	3.179392672	3.778819784	3.763828964	3.721283926	3.471060832	3.384832258	3.767962745	3.780879772	3.337191636	3.694594795	3.452847357	3.462292103	3.41885006	3.381080099	3.939226661	3.918787461	3.798090045	3.787405395	3.72817214	3.984853943	3.586216176	3.832114719	3.697702862	3.410399487	3.578421417	3.539616736	3.653057269	3.627431855	3.426689284	3.615257261	3.583923175	3.661103597	3.725227382	3.58310971	3.586345864	3.211074901	3.391814475	4.053072573	4.086628989	3.700218338	3.57038165	3.820154808	3.560341645	3.893832461	2.998866434	3.687696752	4.049654603
ABCC11	1.044358811	0.534862832	1.05887192	0.435858985	0.358073642	0.675608149	0.471883435	0.386461238	0.551202885	0.461795114	0.631458216	0.332544193	0.534605516	0.144834481	0.26342084	0.506431801	0.4396821	0.465030589	0.365935375	0.538722405	0.444736033	0.328995002	0.472645776	0.383850681	0.302369436	1.033485433	0.404343192	0.491183367	0.448652781	0.451716219	0.492571593	0.953099266	0.66113713	0.610055473	0.56988658	0.445423095	0.523950544	0.49325701	0.953717589	0.548847833	0.384159842	0.383438092	0.296464919	0.579837041	0.451199161	0.632160464	0.355243547	0.422030001	0.232860729
ABCC12	0.10300817	0.17375863	0.316225492	0.242562594	0.165398486	0.635027856	0.307517672	0.346319608	0.565761884	0.172728425	0.473704627	0.278672367	0.668617062	0.408050628	0.659526663	0.463589554	0.200648861	0.329317022	0.316532717	0.300470166	0.023164233	0.315037892	0.282953097	0.413050481	0.427944427	0.352710073	0.261386384	0.558061038	0.47414514	0.486845464	0.610702513	0.220920832	0.514842413	0.698731647	0.351179526	0.221221385	0.664218421	0.610120499	0.32190286	0.386940217	0.461598695	0.278080168	0.349456364	0.205666701	0.145677956	0.630915093	-0.057563229	-0.13103579	0.100375255
ABCC13	2.679140666	4.55729543	2.805425243	2.902239473	1.897413729	1.908750241	2.812881521	1.875332264	2.533433903	3.146772103	2.04327023	2.245635542	2.003713734	2.26615834	2.552409139	2.474966859	3.131835076	2.950552315	1.751770392	2.34233624	3.250667722	1.896648853	2.324610971	4.190770759	2.350372415	2.269051428	2.37962658	1.619489092	2.565069565	1.848359478	2.588155771	2.888942961	2.206452956	2.654596188	1.829866366	2.402786841	2.431183139	3.976079092	2.812367748	3.020326436	1.78419412	1.701764716	1.89018573	2.454602572	1.943677375	2.004333225	2.947872294	1.827990454	2.449652467
ABCC2	2.669734954	2.423724235	2.800380565	3.150188661	2.603534978	2.016333961	2.296983511	2.786657026	2.510411384	2.751865423	2.556913438	2.403710665	2.506356906	2.4992429	2.62410525	3.486536547	2.848512624	2.937773923	2.996437272	3.324237846	2.808349028	3.04987855	2.912201611	2.571456468	3.336848156	2.863566447	2.689559082	2.73512692	3.209012323	2.692892119	3.343392109	3.257006061	2.912882592	2.107870494	2.340300541	2.335087719	2.785250508	3.177290067	2.607070905	3.33660296	3.313234717	2.619698775	2.898920187	2.405132479	3.150937464	2.54778522	3.41687248	3.080248073	2.939642194
ABCC3	2.77239885	3.126290028	4.083586782	2.85914274	2.841692709	2.694185844	2.79330952	2.623925116	2.512400201	3.90228165	2.271850239	2.352707648	1.76398008	1.756413824	2.40567841	2.284161795	2.9015307	3.140329016	2.59684807	2.9234652	3.084801032	2.339224222	3.330477576	3.097826608	2.345368706	2.430274279	2.33887464	2.632005858	3.072608117	2.905104933	2.772770572	3.219533378	2.482116123	2.876875756	2.372815999	2.324813928	2.117439318	2.748179373	3.391754109	3.28686283	2.395508098	2.526073059	2.456483157	2.165512803	2.852679135	3.096586394	2.564703182	2.381016745	2.214678793
ABCC4	2.15068166	2.800279778	3.139956477	2.989966711	3.052218709	3.510124313	2.859607598	2.332280404	2.627138087	4.1249869	2.550158661	2.256310887	2.873742637	2.171281452	2.42340769	1.766735374	2.428132172	2.281947164	1.676362795	1.818778492	2.165898256	2.027799217	1.711302785	1.790864859	3.217979569	2.134715974	1.733206001	2.430058207	2.166265173	2.467311702	2.504634117	2.507284086	2.174615044	3.786109474	2.934189438	3.234757225	2.117714774	1.391453666	2.018447054	2.070565517	1.962468986	2.423921871	2.282077818	2.672202856	2.946103867	2.759745746	1.991941113	2.03333765	2.556256821
ABCC5	3.603003408	4.381582815	3.964904401	4.248586165	4.271273151	3.608048322	3.618959114	3.969281961	4.286095049	3.912107093	4.167913408	3.915614902	4.425823187	4.143812739	3.830960992	4.462764987	3.962791201	3.64997802	3.52146047	4.775411752	4.381024559	3.562942943	3.757059592	4.664311777	3.781839823	3.736240202	4.641604165	4.731586179	4.383323525	3.657355739	4.40746529	4.905773674	3.965342146	3.813523175	3.961991882	4.183997865	4.288301778	3.849913651	4.335641036	4.011392019	3.832453605	3.626894731	3.991517409	3.449636122	4.234180893	3.967153883	4.114893312	3.559836204	3.415506116
ABCC8	1.255144484	1.101600217	1.306077539	1.692759181	1.288868036	1.149616835	1.429483649	1.310008322	1.24276972	1.286925545	1.36568145	1.240319511	1.109757792	1.084915526	1.101916342	1.13962039	0.826682883	0.971390539	0.926473747	1.005410716	1.13394814	1.11129771	1.205961324	1.198642559	1.218485087	1.073782417	1.749986777	1.380516412	1.27606016	1.200676471	0.857233368	1.351224484	0.937718127	0.932320544	1.249503947	0.974579014	1.186475235	1.140519384	0.885608477	1.637614173	1.436418976	1.27336534	1.193969391	1.111853207	1.259123521	1.255303431	0.909243386	1.099582366	0.964441284
ABCC9	0.492244691	0.272108672	0.626195316	0.40473503	0.387447847	0.35923081	0.354327519	0.318198146	0.365277823	0.410124465	0.298441664	0.17896988	0.182117466	0.365648259	0.361793301	0.349839381	0.325889155	0.566489883	0.226300674	0.506319089	0.337453011	0.344549357	0.290473674	0.414105595	0.219345233	0.29311876	0.30315328	0.295590133	0.158293641	0.325328285	0.250294503	0.515138124	0.298418232	0.336696281	0.233234926	0.361225691	0.449329065	0.609074723	0.293213175	0.398849479	0.33391778	0.242018438	0.394196457	0.282779855	0.251784399	0.472655681	0.334477047	0.211559128	0.249143035
ABCD1	3.179619179	3.435160487	3.556225481	2.932891456	3.269700868	2.495096104	2.783861823	2.825288558	2.505416834	3.603136217	2.510306395	3.812323736	2.566654176	2.886670799	2.842424738	2.324362841	3.15890487	3.574138754	3.662261327	3.276376972	2.843672735	3.423492435	3.564822276	4.388622155	2.800245462	2.582148937	3.071248747	2.991552892	2.637309066	2.660078019	2.889025207	2.81826623	2.806533394	3.02628737	2.715369599	2.865302912	3.029017915	2.793860766	3.758934548	3.481694571	2.946093299	2.97276552	2.7188364	2.735951736	2.682823426	3.66687668	2.886788699	2.710735371	3.232629967
ABCD2	1.704384316	1.454377038	1.443611884	1.922584802	2.15456155	2.473000797	1.561512465	1.436012511	2.355766716	1.81317609	2.143637001	3.042895304	3.289239459	2.12005878	1.573960339	1.476389601	2.142634517	2.005562993	1.130497813	0.6458641	1.3801259	1.567466505	1.921108065	1.766595847	2.101047483	1.191901946	1.252037489	2.466519309	1.143772209	1.765223856	1.373053365	1.698350497	1.054393751	1.551686361	2.853983169	2.681274706	2.115504266	2.223139674	1.193430944	0.785630423	1.304787262	1.448790157	2.253471869	2.507707249	1.483110886	2.050418373	1.558917143	0.644023245	1.571477259
ABCD4	2.338716069	2.275526804	2.627620971	2.472363743	2.021382592	1.818125183	1.987240753	2.074125851	2.098372776	2.078602951	2.017671892	2.13149923	1.907711756	2.20203629	2.446546557	2.23215098	2.272595442	2.17799154	2.397872275	2.207708029	2.586050788	2.118696172	2.194501715	2.027710589	2.547208186	2.31174764	2.398396344	2.23091389	2.665871042	2.092411435	2.714503314	2.259601478	2.247603576	2.161078227	2.157238623	2.233210023	2.287330887	2.285289313	2.356608636	2.44867604	2.109028273	2.134242437	2.288905717	2.423929099	2.390023005	2.562294927	2.282094856	2.499271722	2.328970193
ABCE1	4.789717805	4.342623381	4.632905906	4.683042511	5.073080988	5.663955018	5.136664639	4.417932097	5.305663402	4.533051459	5.190302281	4.554275694	5.136664639	5.405928219	5.097911102	5.097199369	4.966436304	4.463770747	5.367558935	4.467476363	4.466868208	5.461193323	4.737303637	3.662790689	5.11408749	5.007891899	4.560619877	5.307584058	4.426657505	5.212631447	4.835818333	4.633488424	4.951730906	4.849884731	5.28886226	4.298928742	4.173746886	4.513199057	3.971040092	4.427441039	5.153547366	5.170228248	5.643595164	5.44458753	5.030592727	4.700574293	4.11267622	5.474699183	5.257204339
ABCF1	5.748264875	5.165255293	5.610472345	5.364053761	5.337981729	5.254367287	4.751283174	4.516081404	4.983161944	5.303090807	4.843337721	4.553807088	4.700016311	4.661864822	5.018962228	5.037255332	5.519819029	4.982167521	5.412860586	5.528087102	5.331983729	5.300652914	5.24494982	4.846688466	4.865982892	4.91885409	4.996220164	5.367665788	4.824843694	5.021567754	5.071049173	5.08003407	5.256578166	5.026291129	5.305971636	5.112290333	5.255338985	5.693729975	4.964474544	5.571242022	5.742460827	5.309035382	5.057016999	5.447155804	5.135535212	5.932568644	4.787620397	5.24494982	4.920942655
ABCF2	3.302113048	3.122056467	3.05385295	3.045685096	2.885321593	2.897288345	3.188104737	2.785519587	2.962019602	3.265990214	2.866299672	2.873302817	3.028335092	2.938186499	3.074478155	3.183447379	3.339416723	3.301798689	3.44340589	3.164099719	3.092923661	3.43804013	3.113723639	2.964358401	3.056867675	2.939805335	3.115419667	3.179336721	2.987680539	3.068404272	2.948017162	2.715736012	3.076408115	3.073289548	3.290903798	2.885863148	3.114009841	3.467612005	2.948141866	3.27370429	3.58039095	3.341338051	3.258089121	3.220777503	3.058596239	3.50031485	2.981790521	3.251556342	3.279631286
ABCF3	3.894737297	4.063698258	3.156095749	3.509112263	3.369919973	3.373596911	3.579184225	3.234375643	3.250329371	3.348075074	3.382591372	3.711520164	3.41892533	3.379394911	3.750494619	3.456389259	3.520289331	3.830606949	3.849970623	3.729492795	3.513448663	3.771234536	3.521017419	3.911255726	3.469966899	3.352104112	3.445690495	3.711921539	3.721623044	3.732628304	3.170516955	3.707422895	3.46155126	3.813586482	3.46651219	3.390710667	3.459685047	3.454433888	3.777802982	4.228783527	3.903514548	3.894208273	3.595083468	3.386305253	3.446547482	4.038188028	3.524030226	3.573932547	3.288121044
ABCG1	3.902317715	4.70911451	4.257493719	3.78354655	4.371194195	4.067570049	4.072596664	4.844820758	4.183965053	4.686727294	4.560824994	5.009172376	4.459536978	4.37475532	4.069037364	3.718342529	3.41497445	3.336352625	3.973155675	4.835764695	3.932450607	3.510251616	3.82404801	4.792482154	4.145851298	3.77032143	5.090357838	3.742249758	4.083744386	3.456639646	4.529832773	4.647749471	4.220336765	3.391481944	3.637355279	4.863506269	5.146742579	3.837056798	4.702049801	3.76824783	3.378627669	3.69850259	3.966214416	3.510068443	3.825404434	4.211781658	3.930333154	3.634707191	3.629790717
ABCG2	2.528906159	2.604751838	2.66225184	2.833156687	2.460911699	2.566903972	2.439575004	2.1167189	2.820261513	1.462115838	2.327589733	1.472891633	2.687016916	2.74495374	1.975099598	2.176224058	2.054560639	2.350378648	2.00554887	1.509205874	2.552248822	2.606919904	1.920344589	2.794915577	2.189195658	2.312259674	2.100927021	2.827171939	2.606359424	2.806009385	2.713200651	1.179534369	2.314669115	1.478412566	1.994860661	2.04832857	2.50795956	2.719056923	2.986277543	3.225730962	2.942366698	2.607500081	2.379989005	3.503390331	2.280976226	2.150579596	2.360154341	2.003301739	1.897672276
ABCG4	1.211312835	0.77571322	0.870998992	0.699223368	1.224950781	1.073234788	0.52101953	1.191171878	0.942894968	1.174071885	1.123156108	1.15505462	1.075064975	1.184151527	0.942861579	1.518364004	1.291734503	0.90055367	1.012438581	1.10201969	1.400962328	0.868554458	1.169250367	1.374449535	1.49966043	1.26105393	1.353985885	1.29414936	0.954749819	1.022900903	1.113139378	1.563779389	0.845484683	0.749546979	1.127415561	1.240729417	1.319920041	2.299115421	0.929784312	1.406779309	1.414434216	1.545623888	0.862437318	1.006994181	0.9726233	1.364932452	1.790753107	1.423420898	1.145668028
ABCG5	-0.145003946	0.730052974	0.604586059	0.203534903	0.533574679	0.710438048	0.868256718	0.534708338	0.614267788	0.225143374	0.387933568	0.565066703	0.641880168	0.662944362	0.926195518	0.427253607	0.351423153	0.508631408	0.474822747	0.820152849	0.636850988	0.211834169	0.878492773	0.627830981	0.487358115	0.5651974	0.23593051	0.621880764	0.473307893	0.06899816	0.491005942	0.341622458	0.452596871	0.873461073	0.450705856	0.518288039	0.359455012	0.680392053	1.122126396	0.417475564	0.986603758	0.623640751	0.215598112	0.110416771	0.351708942	0.231394451	0.683624121	0.53742181	0.489094445
ABCG8	0.242110413	0.766691609	0.458571772	0.966940162	0.940475574	0.355055169	0.179799561	0.595842168	0.886555709	0.452552123	0.597623233	1.174533807	0.973156358	0.648062714	0.454082829	1.000505943	0.673716083	0.426595925	0.268344681	0.666728983	0.957783689	0.982840779	1.142612209	1.070916702	0.48775054	0.551497647	0.776419664	0.827989266	0.850494633	1.063336795	0.552277004	1.165808069	0.505017957	0.561732719	0.978422473	0.79596152	0.457482329	0.410601615	0.793738825	0.786627321	0.52484899	0.601609765	0.83018161	0.592527636	0.533856898	0.750455056	0.97902401	1.276547305	0.226171806
ABHD1	1.300379026	1.171443579	0.646222762	0.832594679	1.01540944	0.799529752	0.879609371	1.00315964	1.334259119	0.522867012	1.321272684	0.719053305	1.159591809	1.134481406	1.198041512	0.88402147	0.984719365	1.051446887	1.30900022	1.026150689	1.03083997	1.422793033	0.948501278	1.101636646	0.987804968	0.998700259	0.851348876	0.947423714	0.802598997	0.866397248	0.721869734	1.046742098	0.808792126	1.349096215	1.096393043	0.972114869	0.92801776	0.707881856	0.995866935	1.284330984	0.970152492	0.897027047	0.894329904	1.134653702	1.184998711	1.598356928	1.057558069	1.000446433	1.022152309
ABHD10	3.775404267	4.328837095	3.977084804	4.500301864	4.301963098	4.30705915	4.464065616	4.254034321	4.442690119	3.906312269	4.292917042	4.040357408	4.717471438	4.062610261	5.050761318	4.217371991	4.204990985	4.597058215	4.062610261	4.339479382	4.503426945	4.129983893	4.089927154	3.764507033	5.172359777	4.883248934	4.042115907	4.222202862	4.467193759	4.701010181	5.010144831	3.953805867	4.131519079	4.696799073	4.14133042	3.937135879	3.64405944	3.550151341	3.559365714	4.718693546	4.440728893	3.952483212	4.386467195	4.288872919	3.882469681	3.994937491	4.037394148	4.358353817	4.736343613
ABHD11	2.095868405	1.835955246	2.208339991	2.146660106	1.888091448	1.93113314	2.00430086	1.785309637	2.015333829	1.623847715	1.897290211	1.947124443	2.123997589	2.062550619	1.8842557	2.398068303	1.892614984	2.324899268	2.340381746	2.071852671	2.176676701	2.474200491	2.18554171	2.242723064	2.011033009	2.269083764	2.293751476	2.10121117	2.128007858	2.58080082	1.973634974	2.073801354	2.008105521	2.08346479	1.999767223	1.963311161	1.926738323	1.945299202	2.38757123	2.067678134	2.602579426	2.086168758	2.072697181	1.913081666	2.355766246	2.04222487	1.834988718	2.037633023	2.149613127
ABHD12	3.099070881	2.482896196	3.095072521	2.908295144	2.709533732	2.506523481	2.835758405	2.327272365	2.542784441	2.677563982	2.769870954	3.141074475	2.65012184	2.665406908	2.486411974	2.406394932	2.985109259	3.553668085	3.089044817	2.855067458	3.023374549	3.113369923	2.886875239	2.887491558	2.807526567	2.785806565	3.24003314	2.882509519	2.714266982	3.281612299	3.188942781	2.69642596	2.844231974	3.162939568	2.794497537	2.615219488	2.736952435	2.974913821	2.608397783	3.381735177	3.106839365	2.989763852	2.639254698	2.835960645	2.735698631	3.248270415	3.171010595	2.778801045	3.234167473
ABHD13	2.374571133	2.044095876	1.822519758	2.250378677	3.011856035	3.53128032	3.49417549	4.252469402	3.184481382	2.387836935	3.781448957	4.372095804	4.568440258	4.436733633	2.127719567	2.13632258	1.92614904	2.016104469	2.141853384	2.267899671	2.037158376	2.202647816	2.089116313	1.864028715	2.214482329	2.376389946	1.947145904	2.072040556	2.687553346	2.585563598	2.572477893	2.48988191	2.406814257	2.431202135	2.781001953	3.251705169	2.843230284	2.148038757	2.022544267	2.198517331	2.028348821	2.366442242	2.393461194	2.738941786	2.252270034	2.152018796	2.318304682	2.064735702	2.539346302
ABHD14B	4.99259764	5.15502317	5.023224571	4.888436891	4.719589669	4.333634028	4.516291305	4.161305914	4.390968115	4.561253812	4.406868991	4.619341045	4.468252417	4.526600768	4.853533267	4.54804642	4.968683617	5.413358108	5.073388592	5.071937727	4.930844904	5.810342623	4.786762454	4.850464518	4.654301876	4.706974055	4.81433464	4.872562718	4.644294045	4.655886941	4.858471103	4.727444471	4.908764663	5.013272703	4.898813028	4.535145712	4.764549468	4.952671466	4.575643213	5.805746588	5.660463161	5.283705981	5.114287842	4.977537967	5.001173238	5.667135498	4.642687228	5.375849625	5.375849625
ABHD2	3.916428679	4.367572225	4.303279448	3.96165795	4.448200816	3.700664978	4.179441166	4.266433736	4.062561591	4.311130491	3.814257749	4.379801583	3.715581315	3.905635971	4.045314007	3.922388897	4.242185079	4.006189396	4.009332383	4.931788235	4.337879565	3.800653482	4.683766726	5.169963064	3.890329615	3.806325025	4.559339972	3.811586481	4.724613476	4.175868892	4.246123367	4.719402338	3.919756927	3.767178371	3.778515926	4.550366201	4.466699664	4.694716319	5.46560093	4.091278093	3.757720563	3.928146588	3.782534174	4.005605946	4.141743608	4.409597897	4.58643457	3.824399667	3.542028669
ABHD3	5.784806702	5.78420881	5.722047466	6.154022759	5.711273297	5.885250386	6.066569911	6.670220182	6.049975007	5.488163981	6.255693956	5.896435392	6.455157116	6.392964649	6.745376429	6.63489596	5.753615397	5.168436893	6.139607848	5.358798824	6.179285194	5.809465246	6.560327963	5.756506678	6.831988919	5.806308337	5.397796524	5.90109079	6.614385679	6.861394299	5.70504769	6.09897754	6.398598363	5.471322156	5.734451522	5.589891122	5.519426054	5.582819594	6.595281988	5.09766038	5.678508611	6.06435153	6.354045841	5.928695392	6.712138636	4.484371184	6.478386695	5.764309321	5.728416955
ABHD4	3.567861365	4.044188183	3.763111732	2.889848388	3.713803224	2.863402182	3.525518751	3.564889918	3.547559362	3.55595372	2.881676421	4.530684792	2.999499705	3.231703109	2.937445747	3.168633504	3.178319498	3.933211482	3.091501305	3.884691113	3.379252995	2.998575573	3.592323752	4.378155811	3.007764485	3.088450816	4.026359427	3.181251601	3.87075752	2.916400668	3.48520191	3.401216824	3.131683082	3.378422694	3.15074296	4.090620819	3.977983693	4.00361169	4.525677567	3.592323752	3.090399343	3.471619499	3.076357088	3.275053728	3.677420522	4.145062021	3.944066944	3.561276142	3.179593835
ABHD5	5.026184638	4.989573445	4.645945715	4.508172729	5.106585588	4.768325083	5.087151952	5.554239476	4.973927538	4.957575892	5.177804768	5.63208458	4.795721066	5.75702143	4.56853456	4.659996619	4.20016896	4.51852905	4.189297722	5.291696635	4.18712645	3.968123512	4.677815499	5.782755382	4.681577841	4.40690941	5.486853537	4.873588397	5.275306199	4.34129333	5.139702242	5.642585259	5.158748027	4.650077639	4.69948046	5.651230391	5.859633371	4.646628748	5.574056436	4.010301391	3.469310396	5.090579925	4.439840666	4.065947175	5.3747766	5.282215481	5.790399254	5.016455748	4.075319246
ABHD6	2.466349187	3.16231299	3.225165585	2.780384551	2.6672455	2.554810852	2.625734275	2.518746341	2.8064124	2.891573565	2.403588417	2.556663896	2.276321029	2.281070042	2.90248423	2.789717983	2.933509184	2.742969581	2.672591086	2.963994474	3.041596353	2.784789732	2.506751723	3.236048575	2.546728842	2.564418057	2.670246045	2.331082776	2.773872077	2.639986454	3.021017624	2.750388768	2.727858929	2.893278325	2.518285412	2.485229387	2.549364408	3.20032565	2.823232842	2.783643182	2.693339921	2.676082074	2.650001745	2.497404593	2.828194552	2.543182677	2.983597346	2.552534517	2.469756306
ABHD8	3.094003591	2.681401247	3.486930797	3.242635448	2.297948651	2.530058435	2.193655683	2.634216665	2.43474475	3.104608295	3.161511918	2.13186136	2.874347851	2.498987224	2.565416086	2.56760445	2.376775914	2.601165766	1.722769816	2.687808907	2.903248344	2.167122737	2.507714691	2.17826261	2.53539969	2.988502057	2.806838721	2.984412584	2.446453148	2.811938263	2.868321113	2.225289223	2.277824588	3.014649146	2.607175119	2.830256038	2.814166202	2.732869359	2.748367637	2.731494236	2.542062824	2.437957797	2.31009969	2.547715207	2.225607013	2.687808907	2.961270082	2.436103573	2.493885134
ABI1	3.937072132	4.009307003	3.274733416	3.76919579	4.217218909	4.3080104	4.178405258	4.118087542	4.168356192	3.749937163	4.238078615	4.467488947	4.027071271	4.600589968	3.539752254	3.785196938	3.631138221	3.42574463	3.882420929	3.786022093	3.556068404	3.731990254	3.982517486	4.072847472	3.887295507	3.626835521	3.798959514	3.954965311	4.187120267	3.817090359	4.058938284	4.397980375	3.779941863	3.802293964	4.341406684	4.009921313	4.351340937	3.484038619	4.08322143	3.519733859	3.745156516	3.98341905	4.074334146	3.986817577	4.140136153	3.672697899	3.952448041	4.078460533	3.524637941
ABI2	2.601663911	2.394931702	2.347471227	2.028986833	2.326941178	2.246147396	2.398131723	2.549661441	2.368489718	2.601086358	2.434311426	2.330427224	2.540710459	2.38178604	2.35153741	2.169776232	2.411556824	2.537584723	2.558235153	2.095055441	2.313378282	2.610551916	2.266077258	1.945243537	2.367363055	2.534653037	2.097054102	2.334423679	2.301032964	2.447087879	2.352215648	2.098118403	2.333054999	2.497768964	2.462873532	2.552627048	2.633721068	2.252311806	2.561191232	2.462459436	2.444867657	2.428624563	2.41464577	2.521237077	2.415352095	2.317382575	2.059173457	2.534653037	2.528890672
ABI3	5.616187984	4.671286542	5.092921471	5.071161677	4.798603819	5.159480429	5.108136752	4.500803223	4.905096637	5.232930651	5.361759097	5.461344835	4.780751349	5.758454279	4.417800157	4.228552309	4.158535419	4.81173642	4.882125599	3.897106562	4.56446482	4.318628079	3.884954699	4.764004705	4.7045151	4.445716181	4.919500032	4.931648015	4.591611026	4.948875766	4.448788811	4.006416604	4.714113205	4.552112071	4.927203228	4.781585113	5.45087005	4.520098035	3.8769295	4.881008478	4.406219212	4.982250026	4.795221566	4.475822944	4.585365577	4.997820765	4.783849275	5.061986846	5.169314573
ABI3BP	0.041003371	-0.139063904	0.016419949	0.155915491	0.364336986	0.229233345	0.42096355	0.309040948	0.224070543	0.071612838	0.199948511	0.174856274	0.232847996	0.053120161	0.446363664	-0.086674028	0.274098501	0.268919225	-0.007835203	0.135443913	0.272173863	0.216541981	0.314467499	0.475014971	0.347222702	0.196043007	0.034291371	0.321455644	0.28627407	0.364288519	0.042936438	0.323235259	0.098128709	-0.100197053	0.028533891	0.030426511	-0.132365248	0.105385539	0.125155715	0.208992658	0.066048603	0.113282656	0.0093077	-0.040606623	0.114753329	0.049108144	0.56540269	0.412510117	0.244244148
ABL1	3.026640597	2.891679456	3.440341588	3.004126965	3.11731869	3.109345584	2.732347201	2.578804524	2.945263923	3.379685172	2.751731239	2.473198484	2.625126011	2.726197957	2.772763746	2.738981613	3.122970243	2.557358298	3.137159929	3.003608131	2.737103078	3.283978044	3.027113922	2.938021861	2.634695691	2.803001961	2.898942443	3.331799468	2.868414785	3.255424054	2.814452641	3.077286777	3.308757197	2.589109546	3.194168739	2.926054824	3.283389579	3.025495875	3.001201274	3.224074448	3.587157019	3.121036175	3.09578528	3.453474387	3.137589932	3.362626007	2.974180501	3.209082641	2.908224404
ABL2	3.208973454	3.006910737	3.47818464	3.511972658	2.739539942	2.931009029	2.68397896	2.683131748	3.075725656	2.832807413	2.742673346	2.96150862	2.88680112	2.855980997	3.007614927	2.753025515	2.791215332	3.32033351	3.049325704	2.948337817	2.863052136	2.848137269	3.017690615	2.745496426	2.925887093	2.806522626	3.017272495	3.150500967	2.798738596	3.042317022	2.577268231	2.821263589	3.230402639	3.052241792	2.881509191	2.874774458	2.918735996	2.951622202	2.8236497	2.933947242	2.84733921	3.030229785	2.917358007	2.866301656	3.049400567	3.302432002	3.056648889	3.037108735	3.033265468
ABLIM1	5.972844205	5.841985355	5.754390428	5.981053828	5.924611828	6.028840672	5.780065881	4.849109813	6.091563761	5.6775314	5.444026863	5.219895938	5.769604175	5.647260234	6.224867725	6.24248131	6.732666664	5.2871002	6.442427061	6.631292407	6.210282801	6.779333756	6.103139721	5.151059093	6.315213275	5.491725661	5.24796079	6.170549993	5.231688897	5.138650699	5.810862898	5.524787928	5.708827201	5.180292628	6.644297127	5.578869251	5.711591112	6.382601817	5.837745557	6.433782775	6.648381657	6.60381878	6.387406951	6.676933444	6.084911032	7.155077208	4.928476732	6.608719199	6.781365854
ABLIM2	1.071454561	1.027463996	0.910709676	1.05076246	0.997632282	1.366434816	1.336519491	1.388366591	1.33560512	1.103130814	1.30249168	1.274318923	1.138273573	1.223496631	1.192949576	1.499894849	1.203184335	1.162705586	1.516240123	1.413013662	1.199406082	1.496224924	1.135589695	1.078245445	1.151679999	1.19403228	1.136841092	1.274573334	1.406770417	1.149034882	1.381892564	1.288463074	1.30591003	1.363098253	1.290561745	1.379529301	1.483536081	1.324196666	1.294391575	1.429686024	1.49790606	1.276704626	1.553390374	1.144697645	1.452312819	1.11654676	1.222376427	1.378516042	1.29409384
ABLIM3	2.795564643	3.370967513	3.614482365	2.321799597	3.171206863	3.44579686	3.243880129	2.987534622	3.218482378	4.077975324	2.591443362	2.997474482	2.756029091	2.243562405	3.427887125	2.467503963	3.618801452	4.681763012	2.520051543	3.878808247	2.740835307	2.042247239	3.479230686	3.285552927	3.274315726	2.615161025	3.088445312	2.777330946	3.509064506	3.19927322	2.902023447	4.162932487	2.568051164	4.739493137	2.489026473	3.391955971	2.338987876	3.075318627	3.367260073	2.39889549	2.577008978	2.32939634	2.878133269	2.572313454	2.791497919	3.153134096	2.904406919	2.488683054	2.26602507
ABO	1.954730211	2.270158302	1.7661756	2.206033339	1.810591541	2.448196531	1.884703159	2.136171986	2.135401629	2.061503046	2.012580513	1.753923833	2.040237131	1.815425443	1.860525159	1.806653524	1.981718113	1.826080625	1.805474689	1.691918892	2.007226115	1.727254679	1.444148301	2.125129683	1.962176874	1.933896645	1.822337016	1.832635491	1.583223681	1.712059292	1.808858352	1.777063274	1.610119413	2.051556768	1.974229519	2.12749663	2.014061659	1.935588243	2.041496252	1.846356008	2.169976834	2.100286398	1.90338411	1.902361539	2.051914947	1.986115651	2.014448337	1.317974587	1.486235997
ABR	4.581663168	4.045189072	4.444090273	4.324214477	4.270780618	4.320440786	3.834194743	3.998506315	3.773308104	4.60124965	3.994168853	3.390648602	4.139912563	3.904271022	4.078319057	3.861447179	4.227181912	3.641487529	4.125264414	4.378764008	4.377195835	3.794105083	4.460681017	4.372080612	3.8023619	3.921823801	4.384597115	4.54644102	4.335888168	4.339935491	3.831003424	4.180080336	4.33487358	3.664538897	4.163694968	4.672290306	4.814368717	4.516175041	4.916465047	4.303860007	4.307461285	4.066634434	3.864888056	4.25631784	4.33888882	4.25437607	4.32734317	3.899507882	3.585920732
ABRA	1.303880227	0.905604402	0.928226871	1.230083647	0.814994297	0.659244327	1.03570591	0.864826705	0.706005573	1.239629511	0.94858433	0.988557954	0.794207233	0.927975635	1.22320526	1.128316885	0.737906129	0.660154226	1.028361358	1.162539456	1.157124083	0.938867108	0.991365053	0.902860625	1.171233737	0.767594183	0.911343264	1.034284437	0.842255785	1.054141655	1.075660434	1.344982375	0.766059	1.020314116	1.043319675	0.961388744	0.838689712	1.063313032	1.061364384	0.916653376	0.929687921	0.93506254	0.780294133	1.206343476	1.130694036	1.121532244	0.928710622	1.06025134	1.065113054
ABT1	3.495074205	2.914502431	3.028441158	2.725247582	3.28735501	3.865687111	3.484854421	3.394732718	3.290127835	2.809817452	3.322563332	3.023776692	3.636852002	3.648896917	3.234938888	3.439000206	3.668442621	3.382266455	3.737000825	3.206165943	3.375006791	3.880567373	3.431955917	2.941968426	3.385522452	3.410894955	3.07163247	3.658998949	3.059209305	3.643716812	3.29720911	3.086705564	3.50137966	3.544974382	3.605521815	3.304452698	3.196426456	3.420846679	3.580942316	3.123940412	3.770269008	3.629531714	3.652777131	3.408460453	3.846371372	3.591651016	3.289693381	3.605706792	3.645517561
ABTB1	5.018990164	5.721642928	5.610838239	5.550368835	5.078667123	4.312162061	5.110580849	5.7157844	4.886494898	5.281685755	4.975159826	5.553576251	5.196323047	5.31888527	4.981825793	5.127370068	5.444742203	4.7252225	4.573092409	5.623893911	5.201540914	4.369504187	5.432818944	6.155546998	4.800647805	4.959329421	5.305518115	5.16221624	5.313557756	4.363147476	5.394587891	5.917131141	5.154578433	4.208120827	4.846176884	5.589418169	5.768352474	5.559003242	5.932928968	5.475213242	4.412873253	5.460431663	4.609629624	4.639122772	5.3502951	5.386692438	5.490142263	4.822376132	4.514328106
ABTB2	1.604007312	1.421283718	1.128462752	1.214760332	1.822358025	1.346172729	1.531838379	1.247108555	1.039185028	1.737237062	1.324813876	2.18267971	1.598399342	1.827939506	1.48174192	1.565543595	1.802043856	1.43541097	1.772421087	0.920925522	1.347152061	1.714597395	1.578031461	1.377974533	1.666300577	1.187595816	1.453008551	1.822299872	1.899001349	1.510322352	1.748261848	1.532665362	1.624152345	1.249338996	1.687337432	1.503183806	1.423958104	1.872905767	1.811820374	1.919690071	1.941730484	1.414798236	1.632403286	1.548314144	1.456899593	1.622138294	1.429709254	1.650628268	1.835058605
ACAA1	5.751846331	6.003678854	5.960893764	6.169656676	5.535182712	5.58902335	5.450463421	5.736888262	5.470169646	5.730920483	5.436049669	5.436544403	5.455737156	5.369937395	5.941065538	6.006266924	6.173411642	6.319770323	5.994377111	6.515549626	6.652950231	5.779013068	6.390282382	6.287924628	5.924719726	5.900967459	6.126749076	5.676645233	6.151860459	5.967765158	5.835263293	6.170449649	5.802418073	5.842519664	5.409069706	5.375206093	5.577250423	6.047332291	6.541202509	6.296805678	5.952696198	5.84317473	5.450932356	5.638838517	5.838867542	5.803510552	6.125949486	5.39398254	5.525435947
ACAA2	3.960239288	3.881882909	3.475452935	3.686654826	3.966357431	4.209352356	3.9633084	3.783887808	3.808803342	3.600532142	4.151833681	4.181486617	4.145761918	4.455938559	3.666044044	3.669009453	3.604465363	4.083520116	3.76325153	3.374722365	3.776486858	4.089772483	3.491024445	3.246533381	3.840040995	4.098264075	3.6572097	4.006687499	4.119817961	4.263863314	3.87478609	3.693093075	4.530009585	4.12408534	4.197935654	4.083910104	4.200473371	3.723833566	3.282263688	3.85285631	4.123624611	4.200473371	4.041286782	4.136049545	4.227899189	3.640965916	3.950658786	3.915293524	3.924910135
ACACA	3.315367743	2.138304826	2.969378626	2.925355539	2.590001434	3.051608368	2.573820173	2.449882129	2.500512235	2.78736532	2.596066932	2.159183748	2.555003272	2.517612129	2.438132545	2.805787129	2.824017917	2.506157611	2.767935772	2.680779205	2.796775914	2.929239942	2.750724785	2.069304353	2.523223281	2.57447234	2.572676822	3.204465338	2.492962397	2.759467162	2.436085041	2.385981988	2.72963957	2.491921458	2.988898994	2.543091743	2.818681571	2.688773672	2.749320739	2.832633285	3.110292388	2.696082748	2.702994193	2.690013582	2.537601151	3.056516364	2.544091456	2.50676763	2.555872804
ACACB	2.803019915	2.705790627	3.412180123	3.157761343	3.258957368	3.251637385	2.981211067	2.590681054	2.951925969	3.323912913	3.096912752	2.64303272	2.999992476	3.084949591	3.085109866	3.446848631	3.407895854	2.665407267	3.178531348	3.713516255	3.442215101	3.18839794	3.168163089	3.015837969	3.113742345	3.176555931	2.995400763	3.357001848	2.76457749	2.913678749	3.335648983	3.216394018	3.096213756	2.775332074	3.446848631	2.996647226	3.181050718	3.25196965	3.255076378	3.601444377	3.559592292	3.155409656	3.148409586	3.502304591	3.14121744	3.952670946	2.376557105	2.924735313	3.209625744
ACAD10	2.482290936	2.124616129	2.486087634	2.391144453	2.738141155	2.707602546	3.060717099	2.002022804	2.248331134	2.302066916	2.720322774	2.370248627	2.494868003	2.881388543	2.460060803	2.361929364	2.27539125	2.395782413	2.432560996	2.49360529	2.431247311	2.47343022	2.520496634	2.2922479	2.125441527	2.419544504	2.784424369	2.783096811	2.368078869	2.527606934	2.106453714	1.714418785	2.560483446	2.123734481	2.882923221	2.570474876	2.913070258	2.24154205	2.371876879	2.730997882	2.688678715	2.878684101	2.518098822	2.693113852	2.56896997	2.724175105	2.43774538	2.510662861	2.583377711
ACAD8	3.575911533	3.500694746	3.350739399	3.496058178	3.504087638	3.087894903	3.573652618	3.223347445	3.193608646	3.050738201	3.057841491	3.101190145	3.182211743	3.50001396	3.764145689	4.034286563	3.6240937	3.582221805	4.034956113	3.979034874	3.920572332	3.573143389	3.664710472	3.866421159	3.733230062	3.758942435	4.319877889	3.062895172	3.420483256	3.47392503	3.29783577	3.420483256	3.252426958	3.503005584	3.283908444	3.022382207	3.022382207	3.698709078	3.779648872	3.785040164	3.912619001	3.515683262	3.416271335	3.392175581	3.743498633	3.335364232	3.286156568	3.472738609	3.44929929
ACAD9	4.857269802	4.183766787	4.985782136	4.402003111	4.06775849	4.123966975	3.897628532	4.193730031	3.855288949	4.567955418	4.268702421	4.606006516	3.968883237	3.867489156	4.554043353	4.426053427	4.665847417	4.592837205	3.716847104	4.592002944	4.644771933	4.222842839	5.273464669	4.439102173	4.284182642	4.435864574	4.115280587	4.584251718	4.449181991	4.3811598	4.385850202	4.299806127	4.579293953	4.512266327	4.289400885	4.341496425	4.268702421	4.540933238	4.987547741	4.865757211	5.069272113	3.847611395	4.790135223	4.396635388	4.219005239	4.332890185	4.415395229	4.231972118	4.336329835
ACADL	0.21162474	-0.006739876	0.460778047	0.104991269	0.164418381	0.22529397	0.280695849	0.303270848	0.327873782	-0.058272701	0.246482262	0.206408562	0.062140838	0.119626658	-0.004177249	0.254688702	0.353703406	-0.019527639	0.031530866	-0.041282524	0.039398848	-0.171746053	0.077987503	-0.235855805	0.023067637	-0.075252253	0.14877388	0.383538768	-0.043916242	-0.061507267	-0.058272701	0.244783547	0.240018098	0.245744047	0.123884836	0.166925018	0.118228374	0.113975469	0.471794856	0.120217173	0.080529831	0.478470417	0.000334436	-0.339092349	0.029636674	-0.02186859	0.034929886	0.213856047	-0.039656473
ACADM	3.833361046	3.86465444	3.591491003	4.072197468	3.774417883	4.883032703	4.50246623	4.216599565	4.34601761	3.438576897	4.839068213	4.288447573	4.939969748	4.696954625	4.661624369	4.562228076	4.1250214	4.276986947	4.571294727	3.588207619	3.938435116	4.683230979	4.142212076	3.266725694	4.776822099	4.895414864	3.567250831	4.672497387	4.189030627	4.977259676	4.534445576	3.830703632	4.348800087	4.897838386	4.600355598	3.57379021	3.50495956	3.439308228	3.106498617	3.535810198	4.263299599	4.290232332	5.045544413	4.731647534	4.214002931	3.203984308	3.809253884	4.592865332	4.291993952
ACADS	2.916837088	3.288348181	2.343039957	2.340120104	2.83495285	2.668450456	2.633732659	2.634018462	2.813335469	2.547504594	2.740645113	3.029608092	2.736365558	2.903219317	2.686023485	2.657925287	3.652403252	3.700687631	2.936391065	2.896758734	3.020000578	3.020587676	2.858882738	2.586201546	2.781999096	2.790913319	2.644651853	2.707069396	2.81442305	2.749140271	2.612327275	2.678294347	3.021261917	3.062449802	2.780305671	2.917354233	2.861667856	3.227013193	2.848783575	3.074316913	2.893549558	2.762132116	2.907328943	2.864172172	2.929379355	3.36526165	2.971380295	2.903120665	3.190446522
ACADSB	2.702046434	2.685637674	2.762272429	2.522348369	2.731124606	3.055893657	2.41982935	2.321421223	2.841810383	2.503265644	2.576291063	2.671729011	2.270125717	2.989215811	2.203379347	2.955268049	2.783601036	2.397735947	3.072423816	2.8624274	2.468378157	3.027363214	1.956283329	2.233850018	2.930375932	2.856316165	2.391155849	3.219138673	2.517257861	2.845288872	2.60264474	2.566973109	3.068558239	2.332265752	2.951407868	2.31540948	2.635772886	3.589701658	2.593446968	2.953140322	3.381906163	2.16943822	2.770426633	2.809921725	2.64530569	2.566627514	2.559193224	2.744808136	2.711379936
ACADVL	5.656172727	5.869063948	5.777614587	5.292037822	5.468531321	5.092739162	5.58195898	5.05455629	4.967139622	5.745264772	5.381314951	5.2638457	5.166853239	5.707484939	5.200138491	4.901864021	5.932948971	6.010187508	5.734262516	5.454632207	5.598413407	5.659986245	5.619651097	5.611610312	5.265364016	5.408433475	5.606195358	5.310729543	5.779408096	5.710835088	5.388512689	5.230742738	5.512087971	5.474497719	5.376277171	5.50076826	6.032316055	5.891237983	5.606885625	5.997000954	5.700116354	5.788258381	5.346373443	5.674781627	5.490403963	6.030327542	5.421076135	5.646855331	5.464655523
ACAT1	3.175340395	2.653463735	2.713946779	3.125859375	2.724442728	3.034339457	2.936995232	2.595151956	2.946036133	2.541243757	3.248428835	2.681215513	3.535741773	3.076817404	2.878359411	3.220584209	2.753750974	2.725013257	3.624381398	2.738389252	3.248428835	3.730529931	2.976406851	2.200427938	2.892602631	2.922119022	3.062785519	3.267931992	2.989898904	3.321807121	3.267156648	2.85601936	3.14326613	2.789800484	3.29235693	2.77634905	2.759562838	3.152630809	2.410086019	3.386461403	3.825150488	3.214190164	3.21915018	3.145513569	2.986235639	2.5781084	3.089980954	3.252435872	3.3609185
ACAT2	3.811692052	3.83827974	3.474632846	4.1304807	3.803439382	4.139846053	3.798614729	3.788257917	3.94030862	3.645168065	4.152248928	4.021138603	4.096282421	4.277184543	3.703036929	3.953402531	3.671247871	3.707098584	3.701481296	3.723144401	3.65488737	3.773057185	4.238957901	3.556291358	4.092507705	3.585361664	3.907817051	4.058400302	3.949160733	3.874604421	3.701505426	3.807763151	3.597418098	3.850760946	4.005694445	3.795668026	3.702300925	3.817825386	3.419442342	3.639480904	3.585584425	4.014018539	4.065127255	3.777462518	3.665814192	3.42115921	3.793305962	3.766205998	3.543280605
ACBD3	4.025156101	3.657187325	3.803887493	3.945798997	4.363891607	4.663907154	4.76115908	4.606161743	4.525504271	4.135945695	4.372651133	4.409223535	4.907845904	4.687332681	4.223582108	4.478883104	3.863451011	4.225011216	4.240349252	3.932728341	3.929015764	4.45436035	4.188403982	4.022541476	4.519202106	4.663907154	4.044769038	4.493047437	4.451064844	4.612170649	4.723103741	4.646209943	4.444728124	4.849494288	4.330784326	4.253017148	3.872824417	3.546097855	3.870418268	3.595233076	4.143945144	4.075503335	4.410737623	4.334327312	4.214310091	3.578288445	4.133310952	4.355512281	4.093517389
ACBD4	2.285832137	2.700822092	2.443237534	2.42632449	2.497675915	2.535046886	2.529740632	2.537319836	2.526776564	2.465169605	2.531651668	2.635117862	2.314138228	2.438823514	2.326002944	2.428456416	2.618183537	2.540339378	2.305104983	2.198925931	2.45057821	2.20434788	2.413610358	3.034626946	2.327350062	2.302455952	2.470066374	2.311179823	2.012810544	2.327917865	2.307001848	2.110152526	2.370831721	2.218101671	2.327018624	2.443299353	2.304887354	2.331394645	2.134752036	2.465419086	2.403171625	2.444049022	2.35513314	2.266171164	2.297227395	2.594680279	2.556135833	2.302152419	2.223517195
ACBD5	3.009401249	3.634228992	3.120599381	3.264451562	3.573646593	3.45115681	3.59672838	3.326480544	3.29736379	3.17053539	3.581870367	3.112252056	3.252741237	3.072539646	3.239788711	3.134236321	3.099091704	3.224835998	3.428418235	3.108134784	3.056256833	3.215006011	3.157355318	3.233360688	2.898838417	3.301764942	3.345065785	3.169940549	3.238284524	3.412517361	3.442149075	3.219750959	3.168967791	3.231951782	3.285570926	3.31771682	3.38942719	3.212313198	3.064997957	3.022087725	3.341833707	3.331955453	3.088779496	3.614186337	3.400376695	3.317940881	3.584867372	3.11877701	3.298162993
ACBD6	3.901022026	3.002293305	3.8706001	3.784676802	3.721686475	3.490803963	3.538000586	3.736795669	3.603641079	3.477578544	4.014236615	3.48795271	3.646674074	3.837445112	4.072904903	3.757919704	3.892888185	4.037587012	3.935261386	3.518663437	3.691682527	4.364146256	4.009687912	3.600249729	3.747566717	3.724158034	3.823799857	3.928373223	3.739673367	3.861889722	3.793430431	3.8365834	4.076840017	3.964402091	3.912473592	3.475798647	3.762546972	3.966151654	3.482393389	4.176676136	4.292915319	4.067213908	3.760926576	3.852898642	3.745770388	3.881147485	3.879795294	3.784116254	4.026022865
ACD	4.88421094	5.05385669	4.500881295	4.696640364	4.572208131	4.288662171	4.798230302	4.158766011	4.300671404	4.480321384	4.16043999	5.159328756	4.321005633	4.765381033	4.370221599	4.30914441	5.026569304	5.024020057	5.106967805	4.518935519	4.645570623	5.238141657	4.841807668	5.126132675	4.50816946	4.335455674	4.71578103	4.374353655	4.851358774	4.35735253	4.618693253	4.624259134	4.691729883	4.437129929	4.780989393	4.912141345	4.814287963	4.96087958	5.083896333	4.937327958	4.876327544	4.998608982	4.713809303	4.64731087	4.834303906	5.000225425	4.905244617	4.813699587	4.545274903
ACE	1.328345192	0.869407904	1.421394389	1.232164192	1.32810016	0.811426277	0.998201198	0.755463244	1.335519143	0.782079088	1.077698154	1.112713668	1.361420589	1.284069996	1.099346906	0.936614781	1.162449806	1.072813057	1.273892438	1.058690296	0.979315491	1.046819693	0.942931254	1.224754085	1.385546906	1.368769838	0.987254678	1.07818476	1.140388539	1.070443467	0.844156966	1.442812852	0.966862533	1.125521856	0.956848988	1.519093098	1.079972432	0.951749706	0.887407425	0.991751765	0.833142773	1.194899487	1.146336099	1.219035361	0.883620234	1.164534252	0.926693824	0.944505183	1.164858553
ACE2	0.026392801	0.564542672	0.061717532	-0.127232699	0.064261117	0.047992251	-0.064021346	-0.053734959	0.296526687	0.043617157	0.147747919	0.324969537	0.064108187	0.324026462	0.341368794	0.329551088	0.089914126	-0.192746197	0.192705225	0.234699936	0.292896076	0.217156946	0.135337098	0.560630979	0.109144185	0.173681488	-0.103263566	-0.132522167	0.181330537	0.217562988	0.068302099	-0.01905442	0.137423671	0.258441607	0.071365454	0.073704325	0.257425812	0.142770515	0.31607047	0.230505891	0.160961631	0.064640611	-0.062207482	0.154936357	0.369504737	0.192930449	0.294773433	0.045489796	0.256040223
ACHE	1.378771594	1.665696548	1.483390247	1.45142141	1.146495868	0.975960631	1.534242274	1.295079265	1.538577318	1.010907014	1.029590945	1.280363558	1.21006336	0.966757137	1.340544467	1.115510287	1.323619471	1.308761399	0.999469793	1.307376283	1.282054712	1.618053592	1.454421382	1.315127692	1.663130554	1.11014259	1.32534293	1.614269854	1.382099149	1.110726441	1.620896945	1.748629696	1.46374176	0.938087176	1.538974498	1.14370411	0.977739437	1.288063212	1.600189188	1.336499354	1.263778467	1.417238549	1.195298109	1.374512991	1.430181934	1.564797408	1.329748885	1.690507976	1.892802641
ACIN1	4.799501011	5.179793753	4.38490718	4.835523672	5.246883271	4.201609754	4.759032665	4.40594484	4.316416087	4.681191998	4.533478754	5.224135165	4.429531331	4.405089296	4.741428277	4.604006056	5.146366385	4.835523672	5.096770231	4.853422957	5.298554117	4.811246399	4.662634271	5.309163672	4.844614716	4.593344481	5.130726789	4.335225654	4.743517639	4.422740167	4.681191998	4.777292362	4.376038606	4.738518636	4.29993406	4.621468007	4.508021429	4.877229458	5.047204663	5.486157985	4.70576135	5.121108912	4.944275669	4.625120476	4.859469219	4.993483486	4.646347719	5.012676606	5.029165546
ACLY	5.661481974	5.09365036	5.612865818	5.042437398	5.499602129	5.473026644	4.854766265	4.890701275	5.09365036	5.22210481	4.870121559	4.72061406	4.681456378	4.658028212	5.044051267	5.04723813	5.301351239	5.004689459	5.242350028	5.456372225	5.20595905	5.321622419	5.547903186	5.291048161	4.863110239	4.83243393	4.928414229	5.05820066	4.869305821	5.238022463	5.348831208	5.212922234	5.178696626	5.187522714	5.092022038	5.09365036	5.216558809	5.373579435	5.452359435	5.023588201	5.402582199	5.165668424	4.993829508	5.120361084	4.748223194	4.992176199	5.027130853	5.005618519	4.548547465
ACMSD	0.120635922	0.590810461	0.414118873	0.735751652	0.270001374	0.389553898	0.641315299	0.73555421	0.530058461	0.582899745	0.404525482	0.461346441	0.611400921	0.520849651	1.002446379	0.867720707	0.805930349	0.678926487	0.173508518	1.02249156	0.765386013	0.244105952	0.695185132	0.80326585	0.72329819	0.669243463	0.368044139	0.283340994	0.496486279	0.239232838	0.793194941	0.949594659	0.408990594	0.635910199	0.741023402	0.382823812	0.098002485	0.410130285	0.577809189	0.287169474	0.290310186	0.136656543	0.494485008	0.409684723	0.41557394	0.123480649	0.402965646	0.220541401	0.420114944
ACN9	3.364891843	3.540831295	2.689612852	3.493410696	3.084254845	4.094145866	4.008643345	4.675768914	4.077707901	3.126184996	3.930907416	3.845638997	4.644141478	4.593116649	4.11900134	4.224260163	3.913119218	3.389696693	3.409846112	3.529560561	3.198065896	3.935081094	3.461095079	4.251607719	4.044439126	4.119783064	3.095319106	3.915217203	3.691068356	4.258162844	4.236599641	4.281506481	3.799092699	4.234196849	3.7112371	3.442710914	3.265418941	2.566697246	3.488366928	2.493884279	3.330293376	3.398446286	4.416305884	4.040678284	3.729893094	3.237896497	4.886772123	3.963697284	3.651127497
ACO1	3.539878681	2.586677462	3.384789852	2.470438344	2.625603456	2.610597519	2.015014123	2.183947108	2.283731029	2.945628702	2.049147821	1.743929202	1.73262315	2.007803365	2.318590256	1.789805295	2.687197948	2.544106638	2.398052539	2.437141715	2.363103119	2.746781825	2.315666621	2.29724737	2.276362355	2.081242036	2.25129569	2.730192571	2.456540881	2.440536245	2.569127724	2.189793156	2.183408552	2.523986924	2.804845496	2.483225763	2.621964602	2.627996705	2.338953373	2.512706176	2.850901207	3.030975348	2.336775955	2.681368413	2.498757158	3.082703223	2.489899127	2.650087227	2.199691388
ACO2	3.29778271	2.831657757	3.297379632	2.618665643	3.316469621	2.966807538	2.970605452	2.347548089	2.544273547	3.632223731	2.858559489	3.092170023	2.60697797	2.84471696	2.453639132	2.270981607	2.89574562	2.828249011	2.611790838	2.63218893	2.477893138	2.705420641	2.617989333	2.690370447	2.68821041	2.501906589	3.12655381	2.866379169	2.751337551	2.80370897	2.458827127	2.709813757	2.845973524	2.75391386	2.797505556	2.951266138	3.113415168	3.04617747	2.495611271	2.881331837	2.672661782	3.138627724	2.604439198	2.987724146	2.781844994	3.26881253	2.813065584	2.878400571	3.004580424
ACOT11	1.730369143	1.8574201	2.215726445	1.736709949	1.465248223	1.503898484	1.309935859	1.152664558	1.545451044	1.412295282	1.36090509	1.538807499	1.450130043	1.300119408	1.550110008	1.899583152	1.663276275	1.851974778	1.390103286	1.345822055	1.556209662	1.608023225	1.45630798	1.373674388	1.56626828	1.892063324	1.489750309	1.646987604	1.548789861	1.464354265	1.729405609	1.967556661	1.538314519	1.702354544	1.382270682	1.336833568	1.351047005	1.738407535	1.603546151	1.83459772	1.761084779	1.609342968	1.243438301	1.726644335	1.423042142	1.68329617	1.443018734	1.465539824	1.551747853
ACOT12	0.131605096	0.678166481	0.730881455	-0.264219066	0.11412597	-0.250211734	0.18029178	-0.014926061	0.365026402	0.01721193	0.460279506	0.218376834	0.403811849	0.299535721	0.371555717	0.23913589	0.129928187	0.544642033	0.070455523	-0.09530395	-0.036335835	0.400990426	0.137358106	-0.062556509	-0.198009802	0.260597221	-0.296709647	0.129508332	-0.426360483	0.053243105	-0.145457638	-0.062369338	-0.004098185	-0.052824884	0.043618345	0.175002042	0.009537875	0.076012396	-0.022575458	0.108225179	0.37219773	0.380838637	0.26806863	0.148297455	0.823667181	-0.140210265	-0.06046919	0.48354138	0.420274157
ACOT4	3.085708252	2.16220636	1.440002489	1.977319542	2.057147702	2.539038254	1.533587113	1.869383645	2.226727983	1.596943781	1.994202664	2.039230653	2.511428638	3.356086361	2.107923752	2.245385263	2.249050337	1.711793306	3.058214767	1.814026921	2.221193565	3.151706431	1.654706019	1.970072855	2.309559263	2.145744201	2.304764439	2.423804552	1.695831984	2.136687697	1.355866929	1.671290726	2.416500748	1.58216324	2.802572357	1.816469697	3.007040188	1.769685559	1.456427314	2.738314448	2.966003955	2.588234483	3.114066554	2.715601491	2.014075312	2.257175806	1.587267744	2.568486226	3.275232088
ACOT6	0.459385137	-0.06725808	0.785825892	-0.032369362	0.074749879	0.386684427	0.400288585	0.447598022	0.224998981	1.118681748	-0.086366982	0.274059592	0.358307194	0.151337971	0.090484744	-0.240036103	0.722033207	0.035174637	0.374763579	0.246357635	0.453840954	0.489772784	0.480555636	0.382898824	-0.15614566	0.5387568	0.345845348	-0.2038773	0.367075643	0.088233008	-0.144719073	0.183105402	0.02086317	0.447598022	0.271022766	0.454795995	0.023152855	0.114073198	0.232608197	0.244291691	0.461243758	0.094857549	0.309282344	0.740519236	0.105227532	0.257929318	0.607264655	0.393291601	0.162716044
ACOT7	2.97033147	2.442646843	3.31974819	2.664370652	2.632163614	2.677164406	2.227738517	2.284044621	2.677691944	3.224326374	2.481085285	2.240520022	2.639042223	2.466791286	2.571565647	2.323594823	2.57739215	2.385797602	2.536501053	2.720412537	2.563431684	2.485473763	2.476924997	2.481454399	2.710556203	2.778371348	2.610319392	2.684896568	2.604478542	2.662019808	2.415424699	2.48449	2.914099454	2.556172359	2.607084335	2.504514135	2.449058506	2.645731223	2.53672633	2.583533107	2.537648567	2.401664621	2.467936148	2.600069981	2.470416476	2.777204018	2.488116894	2.514951653	2.733795414
ACOT8	2.321284315	2.276517871	1.991643537	2.557564875	1.796342842	2.593901711	2.481524239	2.636295577	2.754570973	2.513250092	2.852081843	2.721477827	2.70800755	2.435505593	2.376269739	2.513459473	2.468276244	3.069759933	2.476116711	2.500106126	2.715404779	2.480476434	2.610191536	2.530196643	2.613042836	2.720794145	2.543106949	2.60868255	2.885798052	2.826740452	2.71942382	2.163853647	2.640088116	3.173658604	2.877547086	2.915486666	2.621149655	1.732368035	2.992998217	2.713665684	2.878057847	2.585209988	2.521641197	2.612391239	2.559499284	2.599107951	2.676309702	2.52182641	2.415708304
ACOT9	5.696117965	5.2721775	5.733776976	5.806267397	5.469741711	5.86288825	5.603101193	5.786885763	5.368675209	5.551821538	5.608795171	5.407816008	5.512923929	5.644436818	5.688205334	5.649230439	5.527019361	5.709360568	5.975381701	5.572872108	5.917578723	5.475124255	5.991229483	5.688205334	5.66134643	5.637029355	5.720791739	5.760024359	5.796949133	5.979129233	5.289286954	5.399935438	5.4656122	5.55225082	5.370746557	5.581045155	5.716192615	5.629007964	6.281135745	5.546510078	5.401608794	5.379808967	5.317697009	5.473448886	5.766792512	5.326318171	5.975381701	5.385207284	5.471466596
ACOX1	3.453833254	3.78836408	3.26682933	3.785703243	3.812956733	3.433896339	3.676684301	4.289562319	3.283395386	3.403817182	3.149955356	4.14019796	3.641039279	3.546119246	3.423705052	3.644752639	3.361899669	2.876223685	2.96919384	3.933397842	3.6559363	3.192109657	3.97828021	4.365925358	3.256890495	3.463990675	3.967859934	3.613471165	3.966479756	3.440968515	3.515082138	4.006636512	3.578784565	3.019266213	2.850165294	4.255815436	3.844340805	3.465376435	4.386549329	3.312608916	3.045759219	3.672913288	3.240360406	3.215419387	3.642379282	3.357796735	4.157090282	3.219844322	2.877565982
ACOX2	1.293013867	0.771053034	1.540208058	1.083101288	1.650853463	1.337411728	1.079206063	1.856561384	0.589318457	0.943849674	1.85751425	0.566182627	1.425052995	1.684513126	1.1050542	1.784670041	1.394699068	1.012457388	1.66152804	1.226890304	1.374176071	1.939111983	1.959539	0.873599421	1.43117684	2.329636223	2.219135753	2.518033039	1.85526616	2.717199379	1.171692119	1.372829256	1.774287557	1.213412743	1.07239161	1.339567591	1.327786609	1.368813584	2.666826976	1.525792779	2.031476818	1.85577764	0.991603608	1.321268799	1.017844834	1.562356387	1.402962865	1.018188048	1.302847957
ACOX3	3.406282093	3.075031194	3.153238498	2.908428271	3.391610232	2.874230869	2.984438505	2.716862522	3.184200613	3.507364947	3.265238124	2.757614122	3.077579593	2.851010312	2.819827076	2.752692132	3.020169923	3.039195351	3.323593001	2.979571572	2.956115263	3.176216008	2.713691381	3.25899333	2.625168885	3.014936693	3.297719125	3.100081296	2.644065791	3.069223081	2.979978528	2.38799163	2.819000218	2.939172122	3.519613299	2.987140896	3.173785202	3.56584458	3.108811087	3.196621601	3.154786714	3.047751778	3.012724572	2.933537908	2.986757367	3.062746514	3.44701641	3.288543938	3.329524089
ACOXL	0.978313572	0.376655354	1.084169039	0.873970837	1.056083502	0.364911959	0.792994191	0.779947062	1.315841657	0.814487972	0.510810223	0.470735023	0.88880634	0.834342783	1.084272086	1.088203735	0.834200879	0.895027936	1.36820531	0.9542836	1.286241701	1.279596192	0.597211827	1.191529236	0.416124126	0.645994024	1.273713941	1.098023194	0.855584701	1.089895765	0.697871137	1.166287317	0.761756871	0.663404286	1.040431287	0.873136397	0.570217876	0.531878474	0.794186435	1.391493903	0.821345155	1.105767744	0.811266882	0.751077365	1.041803975	0.426461511	0.515907456	0.674373409	0.891323172
ACP1	4.363632737	5.594984632	5.130604987	4.752859131	4.472996016	4.438955681	4.768533797	4.002731178	4.754522624	4.729933796	4.512233099	3.920448226	4.484526607	4.420707421	5.189850918	4.925806846	5.333963464	5.450244409	4.918243653	4.378926148	4.951241504	4.945818818	4.592676921	5.15739263	5.163538115	4.571791261	4.442288373	4.227511531	4.38699102	4.769440475	4.348449282	4.37954818	4.57464529	5.221505016	4.417563912	3.781638541	3.774885665	5.220268393	4.088147625	4.780348595	4.824956304	4.327864549	4.616089972	5.058726306	4.673845459	4.146233193	4.554062546	4.537658127	5.068306839
ACP2	3.345766281	3.524954445	3.704507268	3.572090847	3.629514306	3.504391847	3.730686967	3.559215694	3.343966258	3.83733262	3.030547905	3.395453094	3.240627497	3.140945636	3.407547703	3.514204682	3.293057558	3.674318337	3.781111994	3.500224772	3.602874955	3.553056949	3.4091807	3.032024127	3.4309507	3.424142279	3.892518143	3.47455136	3.406956349	3.612038375	3.269129335	3.132768143	3.565062166	3.615487494	3.29560605	3.061381804	3.388842714	3.229731887	3.711605927	3.831598264	3.354753616	3.326537384	3.316235557	3.457935724	3.052341148	3.384502382	3.294907564	3.410680814	3.63085652
ACP5	3.359603458	4.353689241	3.294224878	3.342671001	2.535807961	2.560053494	2.346271265	2.621746193	3.471951246	2.821099577	2.743725559	2.24402796	2.335578758	2.524486664	3.438020842	2.761719522	3.897971535	3.957986873	2.888719054	3.208199907	3.59812499	2.972668707	3.491190508	4.443899521	2.628965206	2.717684714	3.224533356	2.567797323	2.455454682	3.559338	2.809289845	2.380589539	3.173028733	3.513427474	3.409878876	2.505555193	2.798776357	4.559935831	3.946646617	3.785909472	3.128249745	2.774645603	2.898537246	3.471711327	2.59408525	3.253447333	4.075521595	2.811035681	3.530635532
ACP6	2.430949106	3.287221773	3.254635062	3.334486196	2.208466371	2.647501677	2.64225427	2.510239675	2.778458574	2.979685641	2.438750318	2.467636562	2.665872583	2.769185765	2.551938675	3.17919858	3.482149771	2.839639264	2.707171917	3.72471114	3.326453333	3.050527721	3.05692964	3.791573438	2.542839378	2.640881165	3.5841306	2.808742013	3.138555995	2.474232867	3.294690054	3.332970764	2.723143588	2.902791316	2.759668599	2.322609225	2.613529476	2.990504648	3.958206636	2.867140508	3.192562463	2.465306193	2.51214722	3.151796208	2.889509882	3.151796208	3.023195325	2.681260066	2.647327031
ACPP	3.701404971	4.256927882	3.752054385	3.921395904	4.461473768	3.573637472	3.881638425	3.805630055	4.074810515	3.970615907	3.39240466	4.591273123	3.792037879	3.765368533	3.850970818	3.56131044	3.554630328	3.44434482	3.309549208	4.59185966	3.915439306	3.418271333	4.338143864	4.287140385	3.732799198	3.521469865	4.182338399	3.922398466	4.025083244	4.410597875	4.140126759	4.187449978	3.659188461	3.705447692	3.541134096	4.190143055	4.082561547	3.305451416	4.661785068	3.759331186	3.203981635	4.173307254	3.417934155	3.166798776	3.986860209	4.228861275	4.312348518	3.249575108	3.530568944
ACPT	2.558857665	3.211309178	2.987305883	2.682382934	2.563731978	2.199078638	2.556157701	2.407046411	2.561774366	2.994223193	2.175505459	2.49425639	2.030201051	2.06157058	2.529965023	2.559074666	3.033972707	2.779917338	2.204196843	2.87344331	2.586591089	2.117975554	2.565344851	2.985927555	2.408958753	2.293843204	2.74263612	2.105378147	2.576559671	2.11313547	2.744764407	2.84190137	2.3665589	2.451418581	2.228445505	2.655903678	2.548486703	3.461958267	2.739709732	2.648680576	2.121641039	2.307119391	2.335231039	2.674435774	2.55435263	2.817190248	2.899887931	2.3600145	2.35572005
ACR	0.781831202	0.874148175	0.529736243	1.169026873	0.911581151	0.346127528	0.849749567	1.149380515	1.185735485	1.094285985	0.886388917	1.070452077	0.910702787	0.806423742	0.532861118	0.667812241	0.54379642	1.401090344	0.408259103	0.925631116	0.509788741	0.754499911	1.077323928	1.356511574	0.621972125	0.500928163	0.403152292	0.653989555	0.75890016	0.926837012	0.816685232	1.379918477	0.731327991	0.885242051	0.325448733	1.154278819	1.071588114	0.316335207	1.177845282	1.301328562	0.708294869	0.738489219	0.407440184	0.898025325	0.887473037	0.66403254	1.253997437	1.038690513	0.970676898
ACRBP	4.228992944	4.9568075	5.443601316	4.042040104	4.617383893	4.282193611	4.827040258	4.186051896	4.81950115	5.670293568	3.929279256	4.658204811	3.452598662	3.51326083	4.484220144	3.904985439	5.357817756	6.332958616	3.489470807	4.994968485	4.314068751	3.426651607	5.021373075	4.949149401	4.620167271	3.450046618	5.116064838	4.016486499	4.774156556	3.942367059	4.606633159	5.007933263	4.461766357	5.760513375	4.131196577	4.601596763	4.329853891	5.181353709	5.161034822	4.521614731	3.501266885	3.87194852	4.108872915	3.86742232	4.50129835	5.364331806	4.487661817	4.663254253	4.827708919
ACRC	2.847736705	3.573365386	2.321064795	3.880777654	3.619887545	3.307703214	2.987922934	4.088294902	3.068102561	3.52810038	3.033807673	3.161861333	3.519735098	3.07982555	2.8056979	2.844311961	2.502330561	2.947093738	2.125202082	2.983641699	2.920841032	2.129998526	2.648842001	3.194860951	3.209157243	3.014773322	3.064952171	3.233244479	3.291373566	2.888121875	3.288991511	3.107002189	2.845559534	2.973522605	3.712359972	3.186770113	3.804879889	3.395887193	2.645927141	2.472121622	2.406935098	2.845891628	2.605301349	2.748176199	3.314434948	3.074286252	3.490370554	2.861120988	2.726734698
ACRV1	0.508241061	0.428894031	0.087253754	0.486548757	0.322684345	0.236357074	0.38244545	0.324302886	0.373707239	0.531518014	0.281141395	0.247769638	0.299932053	0.203204997	0.125520755	0.312838215	0.21132537	0.46703042	0.267180826	0.301786176	0.563833485	0.06870708	0.292618731	0.264638486	0.083031659	0.408523442	0.257185658	0.310131138	0.041294605	0.115222234	0.364010255	0.181436554	0.309015636	0.136896902	0.389692539	0.569115436	0.213539244	0.413710829	0.275495469	0.630274282	0.052660986	0.280270526	0.115775276	0.236670629	0.235025846	0.349122347	0.357404715	0.312157711	0.361571521
ACSBG1	1.482126516	1.922179779	2.051324699	1.701390545	1.406788733	1.510261579	1.443423284	1.349895008	1.794507109	2.290943954	1.222139297	1.648347	1.280049313	1.229328297	1.86578111	1.786538232	2.164009155	3.379890317	1.247943774	2.164452845	1.700659875	1.233125672	1.86561797	1.864017255	1.814754701	1.280745717	1.818896762	1.384858519	2.135802505	1.463349907	1.790819704	1.715964946	1.608344805	3.389569371	1.269985832	1.399463077	1.522805909	1.091150571	1.661949893	1.671110117	1.283290971	1.471413185	1.292589486	1.030177682	1.373991952	2.083582806	1.415937697	1.185275393	1.370851949
ACSBG2	1.208864757	0.967764334	1.203002901	1.123284125	0.489987893	0.914735204	0.692293902	1.038974452	0.792644913	0.331241718	0.716680464	0.556950441	1.053753688	0.464554299	0.674545478	1.253096035	0.650881121	0.851045833	0.576073922	0.597466318	0.432305709	0.57292904	0.707276142	0.621150696	1.218982182	0.631060993	0.42227954	0.791296868	0.587963507	0.794402777	1.202907123	0.686056094	0.398521766	0.436140506	0.497273861	0.975484997	0.496169421	0.732478699	0.443158754	1.363540549	1.047663375	0.791957497	0.796812842	0.309102915	0.586510566	0.702991624	-0.328576259	0.48082405	0.17008103
ACSL1	7.718503954	7.79620794	7.825858788	8.108081887	8.493208135	8.605814692	8.28479384	9.242733629	8.315151635	8.276870536	8.671548835	8.595200362	8.546398385	8.822738555	7.397570246	7.414453606	7.155252145	6.406533884	6.521065114	7.502054883	7.424467253	6.337258955	6.982886976	7.624942736	8.049460681	8.004573582	8.154357931	8.356611226	8.368155455	8.426920088	8.295561214	8.754790902	8.371038757	7.408325695	8.034389829	8.642283979	9.040216006	7.170949102	7.677215412	6.86860578	6.177982099	7.985238135	7.743258438	7.843633905	8.599376289	7.674121339	8.882363641	7.839912649	7.171977104
ACSL3	4.105854555	4.595746423	4.401968266	4.290013412	3.97714275	4.158743384	4.198804462	4.705163159	4.166122092	4.048796368	3.872278933	3.902313577	3.751402716	4.322722878	4.464224703	4.401710288	4.227364933	3.89592948	4.581529581	4.443695456	4.372118497	4.475034313	4.43236857	5.742491939	4.297232748	4.093324815	4.40637279	4.151134669	4.468063965	4.487691044	4.356289466	4.454077272	4.250764711	3.894905035	3.964439821	4.037080534	4.157077473	4.14531592	4.812699889	4.00230266	4.244683926	4.262165074	4.26548289	4.235459713	4.38390032	3.832251059	5.010197375	4.14022172	4.161692187
ACSL4	3.61872043	4.170328861	3.152746714	3.667650625	3.880005423	4.239702133	4.550055368	4.722927445	4.328446039	3.627122858	3.948255176	4.426464651	4.260628355	4.87490167	3.738159551	3.517544011	3.704476378	3.467738845	3.667650625	3.723674964	3.439891339	3.511400044	3.641594653	4.649373231	4.088661819	3.748530262	3.555527627	3.940010102	4.815632236	4.741422279	4.607599925	5.278344422	4.305306158	4.004126366	3.867476346	4.220589341	3.921689139	3.264327104	3.817253329	3.226666057	3.265854231	4.201574943	3.957737121	3.852620999	4.393921516	2.823182989	4.605324608	3.751496854	3.39343812
ACSL5	5.209033287	4.555845935	5.161647372	4.911374105	5.06096228	5.298846658	4.859011075	4.560893316	4.876264022	4.870752407	5.47376792	4.856099612	5.11326157	4.994518367	5.031124364	4.910737652	4.851781003	4.458210049	5.385905477	4.940761867	4.930362227	5.099835036	4.828997589	4.498495697	5.105353147	5.045241518	4.877502955	5.141639858	4.908290883	5.229737175	5.064661293	4.594519591	5.35675637	4.712066834	5.273108384	4.999292943	5.091738925	5.235871624	4.652011581	5.025790045	5.535553176	4.988387064	5.017181744	5.161647372	5.297984178	5.154222226	4.654371118	4.883110177	5.06096228
ACSL6	1.80283052	2.070382634	2.173711197	1.85676343	1.993149826	1.71530124	1.727252186	1.919755136	1.813738324	1.737316739	1.965820845	1.519855808	1.642471505	1.580880381	1.869252977	2.014545381	2.282251493	2.299741394	1.900497202	1.534263525	1.891234871	2.025819595	1.704134235	1.695230608	2.026925431	1.711197822	1.792969608	1.852201327	2.086201521	1.395499563	1.50224386	1.696877662	1.666464346	2.010419461	1.755950219	1.643824347	1.79070719	1.727514146	1.772488178	2.045820236	1.947334153	1.751087113	1.756630164	2.053852426	2.075786872	1.508529347	1.955602896	1.669936842	1.948308735
ACSM1	1.018850794	0.616424559	1.10433068	1.119391895	0.925838976	0.715009556	0.353012902	0.68270795	0.87384416	0.824337279	0.502957761	0.84800308	0.743917417	0.716286484	0.668958063	0.67562242	0.838037404	0.884451759	0.923104317	1.209541915	1.098596672	0.881875236	0.739278441	0.586937144	0.823628188	1.028716642	0.903170274	0.80575306	0.796630754	0.472878461	1.113676435	0.86795748	0.982654715	1.058914018	0.976881811	0.754272687	0.714959009	0.943760218	0.52328577	0.84104244	1.049161787	0.609935213	0.892695336	1.142821257	0.560835027	1.296236691	0.984135211	1.002473507	0.800328235
ACSM3	1.403767025	2.039070367	1.453477886	1.490736491	1.93740681	1.787062853	1.831133263	1.383710754	1.607630288	1.719810531	1.662831954	1.8630612	1.802959027	1.777949218	1.913605509	2.003330237	2.078284746	1.716876295	1.789456354	2.121807332	1.963480173	2.453001778	1.851645298	1.604022827	2.017610469	2.09277785	1.611619501	2.029213095	1.205082232	1.619509829	1.626471072	1.656442801	1.737639719	2.076429931	1.855134224	1.528603913	1.4208709	1.982295842	1.725539894	2.045146831	2.280965974	1.97252286	2.017610469	1.708128307	1.745989142	1.972715129	1.387079053	1.987846079	2.262665702
ACSS1	2.865870255	2.509146741	2.833168294	2.743425453	2.797511377	2.397980083	2.354402204	2.10801621	2.54701988	2.516487461	2.495274891	2.737900572	2.189170837	2.148936208	2.89301264	2.450098031	3.025971794	2.897495511	3.011624472	2.815186653	3.082170838	3.075899928	2.746451876	2.585349371	2.599395423	2.726109658	2.775899513	2.655157606	2.398853617	2.521099751	2.857109984	2.284375979	2.704108357	2.761007845	2.715232649	2.115802915	2.505346826	3.110848835	2.464540044	3.389474275	3.123921253	2.71274165	2.384180329	2.840768632	2.486276972	2.935938554	2.463149542	2.706707793	2.841905287
ACSS2	5.173891295	4.697914697	5.70443244	5.337090464	5.013136622	4.694536358	4.687141669	4.61846642	4.402662629	5.33126974	4.638027356	4.622652486	4.24013849	4.546330428	4.749761357	4.849368055	5.120873878	5.072997968	4.512119212	5.638713025	5.494346329	4.509706598	4.941255739	5.059203331	4.693811726	4.80271893	5.133163095	5.365592744	4.893963925	4.978475836	4.983663446	5.085519379	4.694536358	5.223229375	4.675872165	4.846507116	5.345237316	5.00440569	5.269949148	5.575905182	4.721573221	5.032115731	4.583060645	4.902539498	4.839652268	5.53143922	5.168239662	4.751455057	4.208831067
ACTA1	0.662772317	0.208483548	1.004793581	0.639435029	0.512158357	0.637933052	0.880211836	0.444767716	0.702894294	0.143484641	0.866166209	0.563127916	0.966190389	0.927877027	1.289269865	0.628464285	0.563975282	0.898490838	0.812532407	0.727245409	1.04296596	0.761169149	1.032075378	0.337303351	0.935989264	0.848901836	0.539251661	0.569841944	0.767673809	1.045234088	1.116321456	0.57049733	1.11591284	0.486796091	0.921609312	0.260912464	0.759002536	0.493977876	0.699303102	0.747016787	0.992953573	0.794649307	0.565666247	0.395079391	0.764255986	0.79954133	0.350003585	1.422314891	0.411352935
ACTA2	3.4126555	3.236265285	3.914717001	3.715757735	2.935964132	1.887151912	2.830665522	3.349562282	3.454079947	3.494082873	3.61915178	2.620737253	2.85350857	2.512259716	2.552406676	2.674772684	3.086853269	2.89193631	2.834814265	2.597652545	3.63010348	3.138673076	3.593452985	3.28562251	2.50500773	2.798037704	3.447247969	2.719666655	2.948566821	2.947884562	3.439440038	1.895666713	3.118724326	2.842627313	3.372106423	3.565996541	3.472239718	4.193190056	3.848052423	3.069197001	3.427880281	2.923419469	2.476178605	2.604320063	3.298887172	2.898740262	3.718642367	2.585141956	2.354670674
ACTB	10.05434262	9.89672204	9.932964282	9.709598087	10.05434262	9.669782585	9.812918859	9.610158927	9.638119991	9.979430217	9.481990266	10.14398143	9.272837114	9.990853792	9.600761239	9.408222619	9.954894757	9.800838093	9.85757632	9.990853792	9.85757632	9.954894757	9.920803066	10.14398143	9.408222619	9.399438433	10.0357456	9.741952261	9.89672204	10.115203	9.835155575	9.89672204	10.01438545	9.883939599	9.610158927	9.954894757	9.990853792	9.967076674	10.115203	9.776243957	9.909256523	10.02527556	9.85757632	9.591101541	9.89672204	9.85757632	9.883939599	9.753265204	9.481990266
ACTG2	1.179775256	1.754677901	1.326735745	1.297553937	1.046176338	1.062679262	0.587158254	1.027523016	1.152379503	1.734606535	1.21589851	0.611014698	1.158021649	1.104963216	1.290402445	1.003725266	1.165194225	0.739913706	0.947607873	1.115729994	1.341694329	1.174721793	1.382078621	0.965177908	1.0195944	0.973409263	1.196390135	1.274666856	0.981759931	1.297378862	0.969120196	0.918526754	0.985061266	0.900664984	1.297647774	1.418007151	0.953325749	1.05033385	0.970924656	0.986778012	1.202666099	1.266369686	1.128079574	1.285811014	1.153724185	1.003819121	1.091423139	1.305665637	1.378935331
ACTL6A	4.185940435	3.588656554	3.514625076	3.563979093	3.680826057	3.999284357	4.054557323	3.074534804	3.804910089	3.493973037	4.143732157	3.572790645	4.174247498	4.211251411	3.6183862	4.004660775	4.083048583	3.495713496	4.684287233	3.539260686	3.857046866	4.985047921	3.694170278	3.011567115	3.706501309	3.805246675	3.762835424	4.221935529	3.712073257	4.213540634	3.76957941	3.316367394	4.178803955	3.688005861	4.501304215	3.730395558	3.432599311	4.015112508	3.475610248	3.802148326	4.684739617	4.339893302	4.476342591	4.415420528	4.252607122	3.83259845	3.814744459	4.490356648	4.162445672
ACTL6B	1.142706654	1.686752275	1.730703377	1.399551217	1.802756628	1.284515138	1.662506213	1.425950019	1.894804269	1.68925473	1.460217895	1.395775146	1.229802236	1.31852688	1.752435029	1.052642881	1.578313021	1.565443325	1.128842002	1.21504646	1.517623761	1.21738338	1.010124649	1.43942145	1.263095341	1.527942467	1.406090367	1.535279726	1.27991346	1.237050101	1.666957675	1.367111474	1.098417914	1.326758341	1.404064275	1.181435388	1.279566395	1.546097954	1.359684326	1.094599467	1.288631396	1.382421553	1.568070217	1.307972624	1.407522595	1.51322016	1.960258874	1.148925554	1.948703644
ACTL7A	1.031952424	1.122485914	0.759324805	0.623115451	0.619700782	0.319874617	0.582413673	0.739081913	-0.158027974	0.781810131	0.443041505	0.377287823	0.512702636	0.737412361	0.429771668	0.504437638	0.725155167	0.532904948	0.313886681	0.853163095	0.756442884	0.82578163	0.502193711	0.752768185	0.570150311	0.049567233	0.962868665	0.667965398	0.107754156	-0.169652203	0.024201707	0.863506306	1.135173382	0.548795204	0.503268351	0.395997744	0.997227294	0.780493583	0.64083647	1.108174295	0.711667448	0.675737918	0.516583724	0.365079436	0.548552779	0.441611118	0.67380567	0.871780969	0.553746464
ACTL7B	2.040677016	2.129065192	1.390436446	2.015642206	1.770118342	1.827518429	1.876957248	1.879391763	2.057379464	1.716039244	1.509370962	1.515944904	1.884851903	1.730799996	1.301694617	1.569402892	2.133383275	2.17308597	2.00597321	1.880458653	1.626836226	2.183406091	2.269902719	1.967246014	1.994182051	1.848675252	2.076675933	1.970837421	1.91466429	1.959031358	1.705761621	1.764441514	2.153835772	1.821390241	2.101987179	2.172928685	1.909426584	1.805866122	2.03037848	1.566992106	2.10051793	1.814000684	1.708694187	1.736999464	1.646094869	1.193172759	1.603505267	1.736042679	1.691391836
ACTL8	0.687123903	0.882724526	1.417114964	0.586847046	1.135137941	1.232425892	1.305588247	1.498805989	1.15731727	1.210268282	0.661130428	0.787561166	1.358726685	1.125268306	1.198606342	1.066898302	1.81968533	1.093295061	1.068937746	1.255028702	1.083688249	0.851747236	1.536064825	1.614070418	0.921102675	0.738475818	0.83093439	0.812226754	1.152001799	1.744095735	1.414123518	1.03167275	0.941741615	1.179443484	1.19614107	0.891035002	1.665854727	1.185594678	1.366446222	1.538792901	1.235571907	0.853919227	1.067881438	0.999892225	0.899273804	1.362002382	1.55309633	0.777576468	1.416814626
ACTN1	6.319098899	6.309742904	7.277361766	6.739978449	7.017295021	6.419244822	5.457310766	6.474612807	6.241118947	6.886528167	5.934198132	5.912186226	5.871528129	5.554726199	6.485650999	6.288510648	6.786375272	5.674232495	5.1512521	6.891897291	6.964437787	5.457310766	6.744361195	6.557344862	6.063907458	5.86524615	6.950686366	6.662925899	6.116482471	6.156071161	6.119160675	6.6542878	6.153474968	5.772916877	5.653609876	6.306802209	6.65875122	6.675560474	7.082515852	6.429818878	5.693608742	6.20696994	5.990948088	6.082729151	6.256309772	6.701202978	6.332611669	5.934198132	5.499000044
ACTN2	0.406158164	0.147378307	0.413641856	0.859561034	0.810152061	0.832592052	0.539937301	1.300992681	0.856392215	1.155500556	1.064236106	0.75701018	0.909206757	0.755370005	0.438253432	0.746620562	0.556235143	0.384009985	0.428978325	0.542831047	0.445680847	0.493166491	0.405959402	0.363611318	0.699839947	0.577242166	0.804945925	0.645837189	0.465388854	0.634796314	0.584630577	0.702576219	0.70039802	0.583182711	0.636057632	1.050944801	1.093475557	0.336159453	0.695072962	0.595642667	0.448732163	0.508446751	0.594491785	0.538223092	0.511093815	0.723857915	0.675334449	0.428605909	0.423530199
ACTN3	1.223938336	1.255559823	1.81055413	1.375231478	1.238884586	0.552740152	1.613028779	1.47073964	0.994123329	1.797157522	0.422805898	1.016667949	0.64561703	1.484983973	1.362800441	1.331534732	1.362881837	1.440257032	1.402763256	1.824702254	1.321198442	1.541423095	1.132118278	1.769408399	1.35987568	1.188931797	1.278422914	1.413414776	1.365476488	1.199165676	1.507089328	1.256793408	1.360807259	2.149259313	1.009683426	1.133078224	1.102168929	1.027164382	1.299222913	1.561664847	1.009171074	0.981729561	1.257957349	1.378593494	1.234236429	0.879565997	1.142860081	0.67201285	0.605064667
ACTN4	5.341777834	5.498522083	4.973646014	4.531515335	5.058395413	4.370867584	4.911306811	4.693850367	4.520704449	5.166880202	4.157320052	5.82838363	3.985627917	4.459265914	4.049207842	4.122361243	4.747356204	5.001936798	5.007213184	5.248415949	4.905242214	5.170685531	5.029070141	5.94735398	4.34854157	4.203045215	5.144429034	4.429809973	4.927817852	4.407171248	4.534229461	5.107448291	4.963461769	4.289898656	4.388336806	5.486664477	5.470415734	5.296335208	5.872966976	5.432047797	4.810935516	5.394012594	4.690485148	4.622978127	5.006250663	5.360064469	5.140531131	4.955528041	4.875199882
ACTR10	5.933023732	5.644639409	5.608749468	5.709218414	5.856110408	5.488702713	5.905903664	5.517763503	5.607377098	5.736625458	5.563650587	5.772476907	5.648175233	6.055567458	5.542667621	5.71575058	6.075778558	5.746978431	6.054701451	5.507517022	5.709218414	6.174727182	5.82061878	6.044659961	5.423814074	5.128398342	5.949485333	5.441721052	5.8350857	5.702904486	5.40124551	5.813726455	6.078906202	5.639166682	5.885212343	5.539271434	5.344310923	5.790924277	6.207455073	5.471450788	5.876272695	5.877077252	5.856779118	5.773192258	6.066234344	5.636330907	6.11489769	6.063581342	5.763192976
ACTR1A	6.383885186	6.174976702	6.915760097	6.404584185	5.862430718	5.988396102	5.640796695	6.008100372	5.657251894	6.241159619	5.941991284	5.360343758	5.921369462	5.860543104	6.080027986	6.118161777	6.552644523	5.600798803	6.030431799	6.381257631	6.259800043	5.890800294	6.400588155	6.167400415	5.590478598	6.05235945	6.175782805	6.397074458	5.897779027	6.031901958	6.097907287	6.396174255	5.907973475	5.875011721	5.931883433	6.070087972	6.155206044	6.453177471	6.456774223	6.103161436	6.363169412	6.068646542	5.676116341	5.951685366	5.9842172	6.297040461	6.164350952	5.831045977	5.667357945
ACTR1B	4.452132473	3.98692636	4.226271935	3.756961708	3.61702162	3.507576184	4.229881897	3.407497849	4.590601268	4.113526327	4.300336715	4.389822381	4.239562512	4.321356495	3.756479521	4.083809725	4.639537485	4.817836285	4.499220656	4.293271757	4.325608828	4.908773711	4.062755041	4.287018155	4.086208005	4.09082937	4.109471934	3.805630318	4.049955732	4.195331781	3.928894649	3.712003108	4.280764661	4.703961037	4.34902204	4.130793222	3.832296558	4.468253104	4.251364397	4.835284254	5.024801192	4.851139818	4.580027202	4.178436309	3.967562966	4.669911137	3.954965194	4.408655098	4.593272799
ACTR2	6.483537998	6.651698641	6.762816981	6.312838876	6.744776918	6.867649483	6.593576912	6.494200397	6.575461459	6.55291323	6.694761171	6.447195182	6.267476178	6.385665085	6.523001697	6.499467035	6.635116685	6.478270272	6.949862979	6.645778092	6.611225918	6.645778092	7.12209876	7.252202211	6.359314698	6.220536293	7.15174453	6.738430624	6.488461819	6.806372849	6.17234621	7.375346675	6.534807976	6.163252412	6.651698641	6.762816981	6.511529696	6.844137267	7.009084272	6.242188155	6.605719134	6.77546119	6.231552888	6.494200397	6.861565312	6.277608906	6.651698641	6.517111302	5.969513064
ACTR3	6.339441368	6.120573341	5.748989325	6.108620547	7.107067178	7.255341422	7.210626267	7.133681172	7.037100453	6.756050512	7.15535713	7.311744885	7.142791289	7.266206402	5.820407053	5.929827292	5.345755941	5.381547293	5.18195839	5.385402955	5.285327646	5.227511536	5.384883174	5.540724587	6.465771833	6.574480045	6.598965338	6.593341122	6.593341122	6.453952422	6.661965619	6.55716406	6.69926442	6.518944666	6.963672081	7.239664527	6.994338136	5.213637541	5.502845308	5.162536532	4.767044881	6.792580604	6.748215776	6.45635417	6.708654081	6.231456737	6.741944865	6.680717954	6.581618972
ACTR3B	2.801660997	2.722692202	2.510034516	2.546401903	2.84527202	2.991166547	2.844567397	2.623734407	2.78327507	2.760143316	2.737544078	2.601147246	2.834485213	2.959088566	2.734894395	2.824266129	3.106892461	3.187065008	3.048230879	3.036836215	2.475532257	2.716022983	2.756156254	2.70509268	2.656040357	2.638369046	2.76938972	2.639633375	2.611778488	2.551659382	2.553269508	2.753849523	2.901031666	2.807500655	3.122945028	2.958359574	3.04484552	2.626979269	3.297695345	2.687984906	3.056792529	2.591147949	2.674729735	2.658154046	2.878618241	2.884202619	2.931840521	2.732847575	2.902244297
ACTR5	4.01015177	3.136681532	3.252081158	3.675297025	3.656033209	3.810749725	3.659446816	3.555317585	3.730995641	3.383969829	3.814884026	3.379457439	3.97325877	3.896134922	3.847359404	3.787619332	3.700874512	3.674908154	4.013946623	3.653881135	3.739666496	3.759814889	3.522632074	3.170359151	3.854630438	3.810749725	3.523794504	3.630282018	3.571764717	3.768031213	3.554050395	3.394528697	3.752926454	3.65555983	4.305949014	3.62159713	3.766787422	3.869255291	3.343130228	4.053114539	4.196426796	3.895454311	4.132003498	3.793932383	3.93947083	4.108494189	3.648748661	4.058952761	3.985559918
ACTR6	2.753039301	3.068836897	2.623268508	3.235806593	2.564075302	3.766279548	3.521984059	3.513989349	3.503309546	2.551323015	3.642829701	3.311849859	4.034875988	4.123317667	3.700013724	3.819798822	3.175830823	3.27167957	3.605466859	2.941846792	3.207587893	3.572678716	3.173809584	2.578442001	3.876804237	3.89493159	2.664730167	3.597795741	3.411851325	3.979362808	3.542884585	3.33159883	3.509441829	3.717729752	3.455361989	2.718633667	2.451077262	2.522723292	2.496365674	2.754537412	3.521984059	3.113614637	4.020512043	3.486372968	3.302433785	2.49844866	2.797318323	3.297644168	3.692925341
ACTR8	2.649563565	3.04061583	3.199597608	2.803986669	3.025834071	2.718395366	2.61274381	2.693876062	2.680157133	2.954665683	2.652583222	2.605311996	2.677046986	2.865534063	3.154449211	3.382809001	2.624541964	3.137522455	3.069731263	2.923161508	2.868255314	3.054769864	2.80923459	3.135702848	2.906743784	3.011209943	2.992138621	2.766539777	2.613433434	2.987195558	2.795950074	2.85350778	2.951840402	3.061346795	2.756678162	2.727197868	2.568760184	3.045174437	2.849947595	2.92927423	3.156967656	3.135251395	3.006164184	3.034254259	2.897451418	2.705547941	2.718695933	2.780974139	2.918127317
ACVR1	3.472552433	3.541241117	3.810970652	3.365865476	3.972304063	4.089257313	4.161342544	3.720352821	3.864392514	3.732041889	3.489057109	3.673626846	3.974435458	3.686784423	4.074725104	4.031007896	3.584209155	4.837499042	3.332398579	3.301935103	3.086286283	3.951130545	3.51906987	2.881685104	4.111164028	3.793602525	3.044431445	3.804716471	4.100731585	4.260026905	3.681534674	3.621353529	3.955538381	4.960068077	3.993375166	3.713978021	3.504668468	3.540100729	3.168312418	2.862743634	3.717945996	3.579580501	4.14139604	3.671423792	3.717945996	2.994993192	3.295347344	3.55787623	3.818253072
ACVR1B	2.313081624	2.327701733	2.850153884	2.498429469	1.838472116	1.729500724	1.591712396	2.311280257	1.961074153	2.217340249	1.923212507	1.739382108	1.758999598	1.568197779	1.993823945	2.250241638	2.149794039	2.161910115	2.019491226	2.384854806	2.464511823	1.888994257	2.28221001	2.891188268	1.758364071	2.062294946	2.560924782	2.317314841	2.301117679	2.360311509	1.83743199	2.628841901	2.346036632	1.769563867	1.829390126	2.14590576	2.108864283	2.316210719	2.855457701	2.268900153	2.227356186	1.946666725	1.993467349	1.976519198	1.971684084	1.995220969	2.815476636	1.813980197	1.824590592
ACVR1C	2.376354553	1.896838487	1.757254273	1.489940401	2.124980831	2.084757698	2.00796109	1.86864563	2.019553117	2.234857815	1.887322263	1.647830973	2.764941673	2.345012968	1.893842215	1.166694465	1.413093137	1.107416393	1.481204041	1.142462231	1.647600741	1.924335799	1.135802702	1.441670054	2.338669505	2.168098836	1.155354415	1.763121786	1.157243568	1.914714006	1.962081247	1.622459888	1.422472138	1.325631497	3.339007799	2.57506107	2.482467801	0.981164204	1.031273625	1.843854591	2.187045571	2.035154225	2.273957709	1.411505595	1.785162291	1.967404447	1.417514175	2.245962894	2.500942727
ACVR2A	3.845828115	4.740549647	4.226563346	4.509886396	4.294349135	4.368265863	4.215817465	4.328924081	4.314181914	4.280217334	4.44351739	3.843075491	4.107411094	3.761007515	4.304005177	4.300892077	4.15209889	4.289426817	3.618337253	4.632398553	4.257544587	3.861397116	4.295344449	4.525593169	4.549636524	4.213221177	4.347661635	4.177966853	4.529997364	3.786699548	4.3576375	4.190712386	4.072716588	4.226563346	4.297786997	4.103424327	4.119822434	4.495202203	3.937542224	4.201583412	3.877546028	3.954417529	4.167871214	4.214741297	4.133407053	4.247784644	4.079756185	3.793471576	3.971324575
ACVR2B	1.524882547	1.341988481	1.47175564	1.237634112	1.496279677	2.183930177	1.74161471	1.451953386	1.892564298	1.862311158	1.336302938	1.412448419	1.346968481	1.448322984	1.506640926	1.656543966	1.368852287	1.680958836	1.768857139	1.297812716	1.180851173	1.957833179	1.887668524	1.591018911	1.129019283	1.229595612	1.095051095	1.458448431	1.078275253	1.144219935	1.080536116	1.335017095	1.45704418	1.689040995	1.741803586	1.377256086	1.632627165	1.626051197	1.492839854	1.396063418	1.593480732	1.241644202	1.449576913	1.243681192	1.394018184	1.882685979	1.925550814	1.531305553	1.515127828
ACVRL1	1.639875993	1.766484329	1.294380968	2.648110583	1.376745331	1.834075664	1.028415633	1.505351361	1.195534048	1.581427677	1.563128885	1.504244037	1.104498148	1.457575581	1.084359056	1.235351735	1.276844085	1.386703914	1.153511251	1.357605241	1.738216399	1.955355296	1.48665698	1.332880712	1.19885325	1.76759138	1.38262021	1.571170361	1.503259189	1.900051189	1.485134277	1.610905479	1.628594402	1.391848277	1.735339683	1.387630193	1.383319763	1.448098942	1.457324151	1.814318077	1.54190051	1.474756616	1.452124195	1.475467218	1.47993528	1.681892433	2.390591677	1.861397856	1.683258159
ACY1	1.995010364	1.675481471	1.741240656	1.432096613	1.332871043	1.695448935	1.323391687	0.955159177	0.879655875	1.803576395	1.361249379	1.229775178	1.181300323	1.626031867	1.490645012	1.508274337	1.887254589	2.313987296	2.0444375	1.637302253	1.572277626	2.000970673	1.99034219	1.277429004	1.421362338	1.433595316	1.499374069	1.710683399	1.532898868	1.404066216	1.713228407	1.065807586	1.660081044	1.949210394	1.415402891	1.365933271	1.610066226	2.446714237	1.545642537	2.111037187	2.000342442	1.451435993	1.573881028	1.849893772	1.385227038	2.323095102	1.572277626	2.17004261	1.947247698
ACY3	0.671660048	0.746891501	1.197346535	1.258188779	0.967398426	1.122828806	0.950318668	1.095182844	1.008630485	0.881584533	0.796994578	0.982315548	1.177478572	0.86546403	0.957056533	0.839132654	0.307722681	0.876025695	1.243320133	0.564735805	0.441566972	0.913142586	0.73281604	0.317326611	0.779654463	0.649739301	0.662747026	0.838482889	0.659183293	0.968631884	0.574199291	0.63805038	1.136109224	0.937430562	1.469879338	0.899056417	0.761602083	0.877943618	0.669329055	0.84005993	0.999486978	1.058650314	1.166379464	0.871587826	0.979533382	1.294160982	0.747430074	1.204109643	1.007839822
ACYP1	4.184286116	3.545721771	3.329941479	3.884347138	3.713635297	3.942340363	3.998438415	3.521229598	4.288076831	3.20966081	4.133790592	3.339755167	4.344532471	3.932936922	4.271380044	4.410473868	3.918317865	3.858068045	4.688175637	3.660255208	4.239722747	4.780416381	3.952844117	3.328319165	4.245487821	4.285453827	3.726777236	3.747291251	3.596516613	4.33731777	3.54069272	3.060967811	4.257059103	4.187931541	4.562232745	3.653744476	3.593428138	3.934973479	3.423295805	3.66292744	5.149763212	3.819794774	4.277678953	4.163484136	4.310494028	3.953885825	3.610946218	4.412799623	4.313213153
ADA	5.003349815	4.908741202	4.510960145	4.722331191	4.182084765	4.315888254	4.574862449	3.16105601	3.999788475	4.149442298	4.451738048	4.197510573	4.27481994	4.161916953	4.750829793	4.445069017	5.017717958	4.733705236	5.898437013	4.85512197	5.255054351	4.77105745	4.339100823	4.50597014	4.604787433	4.551375638	4.488109968	4.414434224	4.352937905	4.309571829	4.219115899	3.906557395	4.721201487	4.144717757	4.484749491	4.353373557	3.925571092	5.354378873	4.061321982	5.533539487	4.900782989	4.736681456	4.77291194	4.798608768	4.761481881	5.213984629	4.331782262	4.903898382	4.976258173
ADAL	1.237075524	2.233208542	1.334532832	1.12061034	1.18332548	1.402962874	1.765975647	1.251970132	1.520059786	1.211076332	1.322859211	1.509470206	1.607979112	1.389740145	1.784041114	1.652366171	1.665809194	1.475734992	1.372193062	1.19730435	1.008375452	1.630086537	1.122044045	1.230125053	1.586703484	1.635277252	0.592475852	1.539045659	1.027457931	1.539845415	1.092255326	1.79470501	1.116314207	1.502186089	1.435760386	1.554872194	0.997957869	0.98313489	0.99726565	1.332216059	1.454292622	1.508500145	1.646232855	1.369697877	1.006261413	0.863351855	2.067645094	1.587101911	1.363931226
ADAM10	4.145281602	4.233845625	4.164393012	4.259868064	4.935021638	5.173696057	4.591392101	5.158948256	4.595423744	4.647979674	5.244260729	4.50995079	5.021701062	5.176492458	3.97430532	4.269182085	3.977655354	4.041156547	4.055289395	3.952143824	3.886479744	4.049667018	4.132129208	3.790619624	4.365331384	4.379003638	4.576830406	4.470901336	4.49072209	4.737511345	4.583723226	4.386246209	4.468843164	4.130593662	4.679700668	5.102019553	4.97278365	3.803665551	4.018006221	3.9205607	4.07427103	4.296907939	4.362973739	4.405714258	4.471178333	3.940233274	4.199833982	4.285390308	4.004123323
ADAM11	1.225609749	1.646892218	1.062940367	1.172849186	1.092223983	1.077329429	1.204458248	0.797254176	1.05231637	1.102747799	1.206549415	1.498043812	1.086446615	0.987852286	1.247188019	1.367066702	1.425800729	1.73596859	1.007532415	1.150912245	0.811109041	0.93936504	0.757688288	1.477725251	0.594872022	1.469882471	1.291645959	0.881832513	0.923476279	0.946399248	1.000665581	0.991165267	0.997597944	0.982650123	0.929898464	0.715850414	1.225408666	0.784397504	1.133907877	1.116808193	0.988912097	0.851043764	1.297482878	0.881595677	1.230030068	0.851246902	1.186011413	0.501915252	1.072683168
ADAM12	1.025133171	1.398137439	1.020574677	1.233301702	1.233709268	0.616139032	1.235631574	1.32433301	1.120375814	1.261693147	0.960794392	1.333695025	0.763064909	0.844136064	1.194235485	1.410096964	1.173702702	0.933305275	1.019579159	0.822401286	0.89642548	1.166871751	0.996542893	1.319402065	0.443773445	1.02681107	1.179651165	0.703778696	0.581589118	1.186139779	1.161472628	0.920792301	0.669460199	1.225816563	0.700541381	1.00938353	0.933075299	1.604411449	1.492780066	1.056995095	0.830276463	1.391387289	1.013277964	1.224794271	0.976632708	0.897373829	0.53260774	1.018593486	1.155924344
ADAM15	3.847362318	2.958257841	4.13606601	3.644204432	3.17499509	3.59539734	2.959986522	3.245666687	3.115507425	3.873658154	3.707026626	2.516984777	2.982768486	3.082746597	3.415844413	3.59892547	3.524449104	3.84112547	3.112922442	3.136075299	3.532765929	3.368947699	3.283444031	2.559097657	3.051418914	3.927680384	3.546300619	4.177316275	3.22061258	4.165737745	3.383477446	3.026215959	3.542116849	3.99290053	3.465877969	2.932208272	3.34462582	3.5900447	3.172149126	3.720346745	3.697013943	3.373559454	3.326591144	3.398370741	3.145714741	3.355975233	3.650055675	3.314681919	3.080162815
ADAM17	4.337694229	4.622566886	5.042952113	5.06863342	4.945777359	4.80347654	4.646672691	6.30816987	4.952425446	4.997014921	5.771964278	5.519812932	5.517335378	5.265713434	5.126746282	4.857539135	3.906095369	4.577965071	4.301701482	4.923324762	4.886525457	4.153866253	5.228165744	5.321180042	5.024359027	5.019991741	4.653277651	5.003001381	5.114398634	4.86167292	4.968020046	5.362509989	4.748903266	4.565988174	4.681883721	5.549781845	5.787768967	4.177128158	4.962721419	4.985574573	4.440329936	4.574117892	4.270765297	4.685167043	4.740315934	4.543600049	5.166795775	4.331082635	4.626971736
ADAM18	0.27104112	0.650308126	0.56866338	0.179652928	0.00594959	0.259682703	0.146035136	-0.180219345	0.059917358	0.150454127	-0.037484835	0.038875756	-0.013093564	-0.030665305	0.020366246	0.156254531	0.118206904	0.307127076	0.026319951	0.189228415	0.244759929	0.293556726	0.323059424	-0.197043999	0.546852273	0.215216082	0.216496401	-0.128255837	0.437411122	0.309999073	0.249062631	0.066035745	0.152102793	0.185205841	-0.150964069	0.080282443	0.107397475	0.485526197	0.273126226	0.133575761	0.254966957	0.164010825	0.086374401	0.158441682	0.115628048	0.29834555	0.379895068	0.173388626	0.324607581
ADAM19	4.414905335	4.931726384	4.452464379	4.575809366	4.549799481	3.606152412	4.386500757	4.406673304	4.206139104	4.374139963	4.03570695	4.319911261	3.963976967	4.011812337	3.885129339	3.924976381	4.197907909	3.725276664	4.460706947	4.775437221	4.763425252	4.681640051	4.678652563	5.183467416	3.84204047	4.225013801	5.021370751	3.980472044	4.821586125	3.736921373	4.066331749	4.752580089	4.613199738	3.290132549	4.278019366	4.775437221	4.849033456	4.903132576	5.189803164	4.424949203	4.564975476	4.504266187	4.343557615	4.505007959	4.664430576	4.447463157	4.773074582	4.156503934	3.901264462
ADAM2	-0.304922687	0.454102097	0.117864643	0.330672096	-0.115384025	-0.283391472	-0.026414841	-0.162325591	-0.026754478	0.00147304	-0.149882458	0.033241592	0.008533284	-0.031040926	0.101410656	0.087211898	0.360812429	0.212826309	-0.151889896	0.061479474	0.232611103	-0.003259368	0.110366848	0.458785486	0.12645266	-0.353333736	0.032117479	-0.058378004	-0.014117971	-0.082983637	0.059569125	0.08022135	-0.064167287	0.082604283	-0.085725116	-0.10647913	-0.194343942	-0.147133541	0.401299685	0.256004416	0.066623033	-0.133988621	-0.03481806	0.011467202	0.01625807	-0.062325238	0.016495599	-0.044123086	-0.107844368
ADAM20	0.804591299	0.778386843	1.535736279	1.04253167	1.405433678	1.156855594	0.983341144	0.658313264	1.342021554	1.092185915	0.640630517	0.368223213	1.160220287	0.858109956	1.040319744	0.873386598	0.686636973	0.802694742	1.476444503	0.891522935	0.979667311	1.011989614	0.749883423	0.494306726	1.145536895	0.811113299	0.89002032	0.713015274	0.634351991	0.444422509	1.12601964	0.856964153	0.573198572	1.003932252	1.068878205	1.007277289	0.985277529	0.729656029	1.18113001	0.696449871	1.201775846	0.863782709	1.200718678	1.392349251	0.719213092	1.250892366	0.916260472	1.002297049	1.170591097
ADAM21	0.132444133	1.393665758	0.986469359	0.435595287	0.598515542	-0.138169506	0.299391261	0.296133736	0.401858005	0.363238518	0.444894356	0.411017751	0.314575394	0.270879885	0.784045283	0.786120491	0.596773603	0.35435061	0.260849428	1.074062944	0.859570066	0.282829953	0.510813479	0.958861225	0.425333865	0.3395752	0.515549447	0.19259161	0.473878916	0.312987717	0.604235989	0.945777239	0.264172742	0.498305858	0.351719196	0.448906639	0.418890862	0.831068932	0.602247815	0.748135523	0.290268011	0.242732192	0.45323615	0.50650592	0.610933201	0.568699765	0.83494352	0.271610193	0.213460257
ADAM22	0.763289669	0.409995995	0.601939911	0.915659367	1.180505418	0.732026752	1.000432131	0.551139928	0.613836527	0.897210122	0.745115406	0.828293519	0.806584402	0.720201733	0.740487601	0.263612868	0.792379614	0.521887709	0.928059359	0.805367153	0.610587228	0.939744062	0.485860007	0.940498074	0.636691143	0.738286612	0.689201681	0.541573304	0.500901655	0.796006091	0.7243219	0.610216379	1.037825459	0.651619418	0.768550052	0.61515923	0.809713561	0.577423705	0.821922123	0.661491399	0.903782671	0.725473128	0.786874973	0.58793435	0.95993395	1.16200315	0.601776193	0.611792108	0.675786499
ADAM23	1.94845062	1.660846157	1.441864801	2.567271467	0.719228335	1.360289924	0.829890021	1.786996966	1.625463186	0.985596312	1.537263834	1.138659448	1.31194573	1.110867371	1.060059668	2.206869325	0.728876423	0.731217374	2.249566183	0.925485105	2.132524484	4.262504104	1.092148621	1.088874154	1.67912435	1.826101374	0.646514556	1.426695302	1.29708904	1.361493391	1.644730488	1.269299513	1.492328934	1.380654471	2.423479472	1.117057093	1.15618727	1.393858985	0.942427464	2.605087545	4.136260751	1.718794895	1.34483042	1.406209362	1.688500559	1.599608935	0.82783739	1.332684893	1.692393312
ADAM28	2.537127119	1.941168558	2.63105889	2.277027603	3.047357661	2.993602517	2.854361016	2.647827861	2.950840919	2.964703737	2.783568327	3.149158232	3.09418167	3.104566205	2.716202779	3.275640518	2.988791633	2.674440774	2.979652286	2.575966232	2.414702776	3.583514586	3.751651947	2.995310638	3.174186273	2.878442376	2.342074172	2.855084377	2.971822344	2.717831911	2.890247371	2.664187573	3.237284714	2.604640269	3.45567168	3.352078084	2.785132998	3.216442892	3.644423867	2.63460504	3.703164755	2.784311201	2.836895215	3.008139562	2.867326245	2.638036074	2.406483167	3.251622374	2.874475633
ADAM30	0.556385226	0.31579418	0.868735756	0.054078249	0.232997375	0.298071718	0.220051947	0.139618924	-0.047942749	0.045414545	0.185532096	-0.247711324	0.435377006	0.256687625	0.410635092	0.330672173	0.259410274	0.60608474	0.343633095	0.424889686	0.085255963	0.247089515	0.212596056	-0.371016366	0.094227098	0.241001466	0.544880975	0.116149244	-0.141663147	0.532803734	0.183373669	0.499438776	0.252691509	0.109686436	0.29117703	0.447533674	0.250627554	0.337268563	0.117558968	0.054811852	0.434473922	0.345618003	0.285472765	0.065597277	0.115821957	-0.1443355	0.358505522	0.446267473	0.707376265
ADAM32	-0.109364332	0.100466945	0.153061324	-0.090255621	0.236480047	0.214412438	0.139006771	0.044540624	0.176209678	0.386479262	0.14645893	0.100737452	0.41864605	-0.028644411	-0.303817283	0.296052781	0.001717477	-0.025685981	0.06426183	0.22245574	0.678383923	0.129527472	0.013988861	0.280022147	0.028343539	0.032739864	0.103921808	0.119311558	0.014755341	0.273834033	-0.079488276	-0.093252669	-0.363069017	0.023551713	0.021361758	0.553382254	-0.136571318	-0.088472388	-0.023281393	0.115118614	0.05781577	-0.103004954	0.088955739	0.135596908	0.194554749	0.105201005	0.216725808	0.232941519	0.254924274
ADAM33	1.692068683	2.202572134	2.280086431	1.978966611	1.798442058	1.574975655	1.68313064	1.880052968	1.910419603	1.939589692	1.564927063	1.630530578	1.433474614	1.435552225	1.955302738	1.96931027	1.880974422	1.946955996	1.630838149	2.228098086	1.968531875	1.641090671	1.960750546	2.343210265	1.818589786	1.749447845	1.849753529	1.519079948	1.778174453	1.486686981	1.949991281	2.042244383	1.653064743	1.804734347	1.664140931	1.623227041	1.842106597	2.408415592	2.163810655	1.845399441	1.614051479	1.587556217	1.611634311	1.593238684	1.825210298	1.772187248	2.073087782	1.629230204	1.579699
ADAM3A	0.118191212	0.32183963	0.695374409	0.026937974	0.289124419	0.252241732	0.191811968	0.396885832	0.409776215	0.762340805	0.242008928	0.01354245	0.177230313	0.239672739	-0.095098737	0.40664765	0.660451798	0.196240018	0.243826227	0.485541645	0.73741205	0.86278644	0.595001969	0.20995717	0.921765681	0.216704298	0.458603062	0.321430458	0.161792578	0.187067787	0.313027923	0.473791949	0.351803728	-0.027395389	0.457536685	-0.195585772	0.463502557	0.121287364	0.529899911	0.27821695	0.323543739	0.137327306	0.259803656	0.206939964	0.590695528	0.500406508	0.881948663	0.594546018	-0.308866465
ADAM6	0.586860314	0.607212935	0.79504521	1.254592714	0.575936045	0.617896433	0.667444714	0.637667929	0.791114804	0.669138934	0.560464722	0.515737849	0.573593278	0.093647103	0.745343613	0.534056273	1.141608518	1.389817042	0.775297391	1.299426771	0.864437736	0.406077027	0.923146844	1.08785766	0.725293302	0.507246773	0.56426569	0.574676118	0.788699382	0.750289959	0.972493656	0.347993949	0.82232422	0.980369676	0.641946101	0.57173286	0.3009379	1.033135296	0.939653207	0.723292092	0.795198925	0.055528014	0.366537353	0.643271392	0.94449485	0.701971658	0.836367321	0.510370601	0.60749492
ADAM7	0.313120282	0.409006645	0.2894953	0.760818735	0.688869805	0.712276326	0.481208716	0.386070983	0.926507754	0.351882573	1.473685703	0.757627727	0.794851675	0.604295334	0.34167834	0.730059648	0.689708304	0.714151477	0.973928636	0.489462815	0.757627727	1.000069842	0.394706295	0.218362113	0.559912504	1.07373711	0.659432305	0.796940278	0.537641127	0.678747262	0.977549092	0.538287873	1.396981439	0.869455585	0.959045501	0.61621294	0.281475754	0.925039991	0.330092032	0.988240407	1.092030587	0.49141226	0.983229826	0.801019562	0.805578553	0.146048504	0.534123717	0.862241707	0.559586039
ADAM8	5.127594907	5.579693501	5.377445536	5.335940564	5.477660967	4.403366278	5.083497312	5.594353988	5.017496255	5.310932206	4.441502998	6.016405956	4.672374784	5.040709656	4.752476932	4.777850083	5.38178521	4.862120279	5.052137677	5.410682111	5.499880654	4.997243546	5.341977433	5.851087318	4.91309024	5.092984479	5.37916208	5.061402553	5.311756218	4.908395479	5.219834936	5.615447121	5.293447469	4.505056618	4.674437519	5.37108863	5.402422707	5.127594907	5.76190541	5.608763406	4.764202449	5.520984193	4.963684898	4.95853412	5.452855825	5.260687213	5.538854243	5.052137677	4.727717064
ADAM9	2.587085566	2.151695706	2.484580451	2.780156183	2.319306947	2.197590309	1.839599604	3.010647149	2.249541776	2.69566121	2.24510304	2.033621533	1.740126344	1.703185736	2.427508641	2.629421693	2.28468437	2.540528515	2.437508482	2.207101744	2.997095589	1.974751101	2.091402533	3.205986966	2.013447014	1.986392017	3.643884107	2.722041669	2.153367643	2.464259695	2.168735326	2.70307732	2.114841579	2.545255456	1.997606145	1.948245082	2.380518211	2.83077705	3.33349977	2.789961958	1.788034848	2.214190868	1.949409504	1.561192636	2.087372785	2.047349302	2.997477666	1.822614696	1.621570694
ADAMDEC1	0.608058795	0.590361125	0.371140149	0.304137077	0.628744467	1.970112059	1.161346098	0.60795157	0.925024443	0.72670151	1.090330597	0.72335762	1.039241258	1.214018041	0.802026447	0.886117618	0.564987594	1.55545867	1.866629773	0.610621929	0.094990569	1.458418048	0.71190665	0.253613873	1.666308416	0.874274361	0.634183668	2.052364751	1.527319104	1.916745829	1.334911926	0.506013702	1.086211361	2.267171959	1.178290453	1.03871948	0.861622775	0.689449694	0.53887345	0.840126864	0.839831331	1.506908522	0.822367445	1.285847801	1.229659636	1.034106587	1.55682245	0.979636208	1.393927424
ADAMTS1	1.806936758	0.94755936	0.733874199	1.404207109	1.437504778	1.757898522	1.354584038	1.260664252	0.914980233	0.912157252	1.802580134	1.143096547	1.675972432	2.682965776	1.911139064	1.785934116	1.860700871	1.067498492	1.185599873	1.133176701	1.265483245	1.441863814	1.147231872	1.347997197	1.982200822	1.675071373	1.16403518	2.059347218	1.510999835	1.526788683	2.164817783	0.69137349	1.26688402	0.999134714	1.233143271	0.896311668	1.630327433	1.273328833	1.110619307	0.76298889	1.200711783	1.468505668	1.302970912	1.000318985	1.539794237	1.072162699	1.33105099	1.343782969	1.695015593
ADAMTS10	1.868166434	1.738407992	2.158338785	1.896894299	1.829065081	1.734152919	2.049295886	2.146876541	1.722496316	1.963888338	1.771656537	1.936643899	1.848081196	1.699535472	2.084124362	2.06494657	1.944437927	1.962004585	1.979180972	1.953588343	2.060608205	1.221654377	1.681930358	2.47985606	1.693219833	1.887489261	1.68908217	1.667526349	1.961657877	1.589117981	2.074238748	1.815908506	2.01626654	2.080623655	1.599922173	1.808382512	1.776804459	1.672521101	1.821928284	1.862308227	1.589344947	1.99552997	1.838090403	1.729495857	1.848290143	1.939902903	2.249602461	1.680319641	1.917001955
ADAMTS12	0.542267263	0.570910344	0.358826756	0.670983771	1.067778193	0.312693246	1.055900652	0.727789002	0.693444539	0.774219665	0.861663837	0.751922966	0.631892577	0.816155993	1.445717897	0.97857926	1.076535791	0.713363678	1.021189065	1.068159702	0.73240247	1.117675962	1.287658044	1.055521535	0.808922966	0.678632174	0.752687653	0.893788463	0.723259147	0.291767628	0.852563206	0.919110143	0.493756024	0.683735932	0.605220929	0.526450713	0.966691491	0.715040517	1.133596217	0.992774373	0.784200872	0.869571584	0.819745788	0.886202835	0.931132977	1.000672653	0.451575057	0.930377824	0.959112141
ADAMTS13	1.916695846	1.572397912	2.272957639	1.964563991	1.813251888	1.760243512	2.18172159	1.844255918	1.966899451	2.101549244	1.86382301	1.977576556	1.696642262	1.729062612	1.719328138	1.850734468	1.908862242	1.862326257	1.661017973	2.05032092	1.845270811	1.872125351	1.798203303	2.156203688	1.764879463	1.799614544	1.888809616	1.709100397	1.851675405	1.866553623	2.084812553	2.047806973	1.779638974	1.81896991	1.753818143	1.698098754	1.698701903	2.187958293	1.852662561	2.149813775	1.851283894	1.908612392	2.112638423	1.856207164	1.924551104	2.015965323	2.129810758	1.656948668	1.913925568
ADAMTS14	1.527147499	1.26225044	1.219361487	0.865062749	1.383215858	1.83869258	1.571829904	1.534983734	1.560060205	1.599513043	1.646141073	1.39956372	1.607573272	1.58154759	1.379602995	1.604859779	1.091681119	1.103272296	1.512507258	1.298537443	1.522176374	1.814565038	1.73948298	1.55699933	1.582348301	1.493068177	1.473013881	1.259052268	1.378497826	1.307432054	1.651943753	1.078105653	1.376403409	0.829321123	1.418654658	0.960969573	1.288497746	1.397316965	1.201694896	1.125602503	0.964152179	1.208210523	1.40502685	1.529198053	1.371187242	1.03076431	0.900506429	1.215433896	1.81914288
ADAMTS15	1.106944326	1.138364259	0.968478244	0.974272725	1.161896389	0.969908937	1.175618168	0.954906058	1.054169705	0.810576372	0.520118182	0.862723113	0.742115833	1.200122766	1.260690731	0.956517155	1.089823461	1.02967962	1.174600794	1.33949218	1.232219881	0.997377715	1.155431583	1.749148202	1.054461444	1.344761725	1.517221714	0.907861807	1.288301561	1.197948322	1.478397323	1.157261898	1.190721159	1.15470084	0.87334742	0.948098689	0.724580923	1.364703135	1.292694785	1.295727729	1.147363891	0.932260095	1.183912567	0.886236401	0.799446654	1.147048354	1.057918935	0.538089391	1.104700236
ADAMTS16	1.502981381	1.348782339	2.075525539	1.6643042	1.229627801	0.999072327	1.097204243	1.926383145	1.277845054	1.361404502	1.051505127	1.489023896	1.237610157	1.119603893	1.908117296	2.004325804	1.47961665	2.001066097	1.158842082	1.446845578	1.950952601	1.602235247	2.227470691	1.960389957	1.904224486	1.748240068	1.746068961	1.921743812	1.664410874	1.095834828	2.125167055	1.606599559	1.626588811	1.603326076	1.287433653	1.117469908	1.094723726	1.880255355	1.637854808	1.857758593	1.175354018	1.394407562	1.219115892	1.51152651	1.456063287	1.334686957	2.083907175	0.847266887	1.068293963
ADAMTS17	1.796155783	2.066570528	2.983649202	2.050093301	2.301746513	2.049538499	2.175191386	2.242442217	2.107664241	2.700469724	1.535392233	1.881654693	1.814850075	1.882794677	1.539888328	2.000977426	1.76771616	1.911335924	1.938274097	1.441631996	1.768859664	1.801946303	1.687395325	1.642115505	1.641766626	1.311251943	2.291798839	1.899295479	2.172041124	1.835279284	1.72569905	1.70681566	1.95341485	1.855295098	2.122769741	1.973709142	2.296537884	1.976213269	2.015305613	1.937625333	1.823949418	2.106290862	1.638800586	1.827255493	1.81547035	1.576512688	2.712602586	1.74709901	2.382029161
ADAMTS18	0.475607086	1.300762088	0.776616789	1.045050484	0.563063858	0.534224611	0.70528029	0.617144583	0.58677024	0.519235203	0.601149497	0.362196477	0.546139926	0.305543322	0.537823349	0.212946688	0.697074859	0.479526624	0.544344366	0.346207112	0.590633681	0.731914464	0.620429646	0.563951375	0.6484472	0.255334631	0.499046002	0.646367911	0.491985352	0.304458788	0.454266913	0.712919629	0.269442362	0.815772541	0.45357633	0.909866716	0.450725416	0.444433794	0.485023475	0.624259256	0.547419302	0.642042084	0.305829024	0.472423826	0.515322242	0.61274213	0.729612947	0.645549066	0.766544405
ADAMTS19	0.587763512	1.293718292	1.087451903	0.752088791	0.058447713	0.305489722	0.263600555	0.074642722	0.325028026	0.609080357	0.145344497	0.251030687	0.202104278	0.077195769	0.493511045	0.448746943	0.396399997	0.655575009	0.086782334	0.483624452	0.333568488	0.213743848	0.436964008	0.210196467	0.738060621	0.435709807	0.784256517	0.30927543	0.540532481	0.287132954	0.891053143	0.76808525	0.34833356	0.370323347	0.301364576	0.444485519	0.274042395	0.733085027	0.511186311	0.304304921	0.165776947	0.281332968	0.328737101	0.482441603	0.397753088	0.69963371	0.742960752	0.461083881	0.590369629
ADAMTS2	0.511133102	0.810483653	0.492654428	0.61100627	0.950059799	0.928118013	0.858093002	1.139007782	0.776121577	1.085596069	1.272193306	0.648635744	0.980493044	1.219927525	1.008171843	0.973797766	0.890879988	1.271410571	0.928778518	1.164253076	1.305853509	0.920119142	1.706710357	1.140669464	0.685421462	0.814506865	1.074298781	1.099805281	2.073443941	1.289798562	1.200437058	0.897785046	1.319166689	0.974093159	1.052231473	0.982846075	0.965442531	0.655885195	1.108224102	1.323448791	0.835145437	0.720023516	0.829534279	1.295685403	1.114381536	1.034272012	3.306564203	1.139156093	1.037122814
ADAMTS20	0.055912431	0.174741142	0.405015871	0.067602081	0.4088844	0.036458225	0.267436117	0.310280074	0.289953915	0.18833261	0.165977675	0.271778461	0.219385591	0.292171392	0.041357462	0.250673619	0.479518275	-0.104250395	0.282385952	0.082827792	0.088337143	0.02918399	0.167884373	0.099573558	0.076948409	0.420294598	0.024192898	0.135615524	0.457829436	0.467372543	0.422868426	-0.067799461	-0.021561348	0.117628138	-0.083481639	-0.027033977	0.322882403	0.037040721	0.070310868	-0.088998055	0.102210516	0.118319224	0.475817671	0.154888337	0.110072618	0.069891342	0.122209636	0.059843866	0.026298428
ADAMTS3	-0.094236482	0.064884238	0.229001843	-0.057840501	0.500102785	0.460214183	0.368076935	0.064293391	0.120939773	0.520152731	0.082221292	0.014166257	0.353682279	0.684520097	0.070042015	0.635196703	0.800259408	-0.069988898	0.404362788	0.72779261	0.324398382	0.110409642	0.129606218	0.796407031	0.06667359	0.247613041	0.703335622	0.305887342	-0.0458972	0.082491572	0.447483686	0.797773393	0.253636895	0.522310381	0.244660215	0.134860542	0.013253539	-0.244456121	0.395427936	0.097163159	0.293703216	0.628813797	0.372598597	0.403326079	0.432819087	-0.21466898	-0.200207252	0.335174818	0.734558131
ADAMTS4	0.831608322	1.34074201	1.424639653	0.743622348	1.596139944	1.288537651	1.359771291	1.238601653	1.321928535	1.886821925	1.334106983	0.773323297	1.016167837	0.800715255	0.771580681	0.766922345	0.907413546	0.979967423	0.68728402	0.846304186	0.786801933	0.681920567	1.312588166	0.50656661	0.992717016	1.015646115	1.561240876	0.867669365	0.987707332	0.70503674	1.221993264	1.594898195	1.290721759	0.701262028	1.074495866	1.621968959	1.432949995	1.500083897	0.987038064	0.784277469	0.779183361	0.848642063	0.969740586	1.269779192	1.020005401	1.216755528	1.563252419	0.778593411	1.004276322
ADAMTS5	1.91094055	1.504286328	1.829946592	0.87573662	1.415778091	1.91429269	0.758523058	1.521551435	1.947323446	1.381674917	1.871089314	1.61890142	1.379110138	1.852875523	1.428619783	1.331836854	0.94650711	2.15063498	1.437001552	1.723616664	1.348810556	1.606346017	0.788590077	0.694658094	1.11770654	1.372398657	1.444004721	2.020321625	1.993785288	1.426422567	1.220829486	1.170035147	1.579778951	1.988618373	1.471821945	1.709892365	1.454888204	1.225549935	1.399280891	1.650520179	1.303972944	1.432179487	0.952660314	1.638159276	1.79398179	1.90552348	1.32471522	1.557443973	1.199299543
ADAMTS6	0.358843454	1.431174916	0.810235317	0.573787364	0.437418343	0.243446801	0.544370157	0.681246702	0.07233069	0.755015717	0.569705602	0.389356356	0.273538015	0.294303683	0.930562496	0.913217761	0.816087459	0.940261114	0.48429753	0.893374909	0.767779087	0.680284646	0.402562155	1.387900802	1.443519784	0.962918689	1.242082099	0.663965655	0.70778275	0.267187144	0.859298711	0.724469328	0.467661573	0.676112809	0.740340413	0.663059381	0.135936705	0.672931902	1.0277795	0.637819516	0.730788018	0.377763405	0.550647669	0.624978943	0.901667369	0.358329038	1.062717023	0.550507799	0.729026548
ADAMTS7	1.086895341	1.310932566	1.713940611	1.357089552	1.301059521	0.955184021	1.566620843	1.382432669	1.193343268	1.094104158	1.169611576	1.477115941	1.507218605	1.251739031	1.341707776	1.673427288	1.61671779	1.520058238	1.165095257	1.675690366	1.138331084	1.164729363	1.16990657	1.403898694	1.211584346	1.740326149	1.29872703	1.457055459	1.437163509	1.562567631	1.473566559	1.303858064	1.037683622	1.313485902	1.367493594	1.646989627	1.082633318	1.824035994	1.551296643	1.454747952	1.178576541	1.366131243	1.256503763	1.470055826	1.36035933	1.480527293	1.015028795	1.223007138	1.18065118
ADAMTS8	1.12263029	1.355357201	1.102140756	1.266481317	1.093141981	1.028627407	1.078050332	1.413897259	1.187543791	1.264697655	1.216084352	1.583066406	1.150786612	1.173953892	1.4684256	1.362638221	1.124272392	1.062660562	1.305731604	1.173265254	1.17196368	1.146260015	1.229281174	1.407754246	1.361373445	1.43549508	1.982772639	1.425016256	1.240045429	1.371796656	1.364712285	1.725071128	1.054326904	1.45652855	1.101660512	1.346300455	1.459795342	1.268907425	1.097337406	1.431108365	1.133144269	1.358416849	1.262728042	1.37150582	1.528418743	1.443933651	1.378072409	1.522463146	1.174864231
ADAMTS9	0.745728115	0.695471251	0.70257055	0.808986228	0.375340016	0.502557644	0.443553369	0.404713982	0.604029915	0.596225682	0.404247357	0.255118481	0.442792487	0.415505269	0.595689429	0.809851505	0.59988327	0.733283157	0.688389287	0.759481009	0.296870703	0.416507526	0.884172495	0.55091021	0.608786537	0.737962164	0.476394511	0.295526166	0.498844522	0.462032076	0.739223466	0.664823334	0.726685162	0.694395245	0.502721004	0.707580795	0.524445536	0.97829028	0.52570208	0.631100665	0.842255358	0.644437521	0.519704715	0.26797374	0.726434834	0.778962543	0.456359753	0.617264878	0.854905278
ADAMTSL1	0.257477099	0.680108484	0.641275066	0.66228035	0.491256164	0.454827873	0.217830828	0.514441662	0.54351266	0.551822676	0.4323187	0.400660563	0.579081059	0.612802933	0.446854308	0.463228906	0.459220417	0.639331251	0.491655523	0.490286436	0.506858872	0.426826877	0.346286237	0.380813477	0.350272902	0.440346988	0.598735928	0.320459932	0.639483894	0.386188259	0.521126402	0.651144406	0.346785319	0.280547602	0.497023596	0.561680251	0.645186758	0.527241935	0.2729786	0.782154239	0.461151645	0.524767041	0.648444039	0.573592376	0.384220403	0.520608301	0.438608289	0.354207545	0.50359118
ADAMTSL2	1.608261975	1.837739679	1.403389158	1.901237182	1.265696707	1.738845221	1.188811261	1.765804154	1.753774336	1.791848671	1.729033888	1.816341858	1.856159193	1.911917979	1.466326054	1.529587261	1.513538522	1.268581189	1.567424024	1.287160371	1.383974135	1.701872603	1.492480496	1.195020556	1.261071735	1.384095947	1.47825187	1.678316068	1.434584764	1.422001946	1.341287402	1.901785585	1.567862685	1.327035913	1.902007285	1.539397007	1.769561295	1.472252843	1.380600986	1.573991341	1.300050906	1.951997012	1.415852197	1.766437766	1.76405794	1.896749947	1.160850882	1.531826259	1.546705278
ADAMTSL3	0.594274855	0.624951601	0.572357607	0.526580046	0.816378034	0.869970095	0.779458277	0.99693383	0.676167017	0.594728241	0.612453133	0.90870608	0.812424849	0.534905935	0.892952932	0.574613389	0.808738741	1.139285662	0.591309727	0.632316998	1.120099182	0.601453609	0.55812982	0.839661988	1.091667432	0.506502514	0.532707357	0.882682073	0.877144536	0.840481233	0.572943958	0.72738388	0.746255308	0.659814158	0.972724636	0.970212628	0.595606599	0.589947637	0.686931225	0.591605465	0.719308752	0.770169459	0.821963793	1.145643344	0.565969236	1.195629997	0.565197322	0.752178491	0.440752851
ADAMTSL5	2.204540288	1.918230041	1.822365456	2.14868016	1.434219277	1.658136324	1.315021338	1.61368364	1.639989038	2.024298154	1.431286465	1.440025744	1.500680218	1.648488753	1.731413994	2.201066838	2.063908212	1.766829211	1.817570944	1.896622837	2.184193712	1.750586506	1.942972052	1.970971277	1.892771028	1.539467411	1.874813692	1.963195263	1.358940545	1.618190334	2.645311072	2.051191467	1.423595472	1.508197227	1.774113585	1.147408338	1.598731796	2.006386716	1.658483736	1.672019468	2.101323333	1.582654681	2.055963717	1.391685331	1.6542068	2.287229501	1.38989725	1.682011922	1.658269815
ADAR	8.123575588	7.755667849	7.844469456	8.018716202	8.301047591	8.010722718	7.680414149	8.142387564	7.655717885	7.752676538	7.520462044	7.954572008	7.754458026	7.760619998	7.924571883	7.736502	7.844469456	7.309735884	8.306529976	8.165616405	8.105988201	7.450610542	7.870172319	8.034632372	7.9102374	7.735174285	8.13352693	7.89763787	8.08392899	7.945896358	7.979786577	7.733809278	7.77504386	7.319080751	7.707139885	8.18072947	8.299224212	8.068088069	7.929761359	8.088645153	7.722117872	7.917081667	7.638736705	7.979786577	7.941599896	7.973962507	7.840408033	7.596441311	7.569039894
ADARB1	2.691996377	2.364915733	2.401467527	2.443291845	2.343585705	2.480146805	2.173733926	1.900340971	2.343280602	2.295393903	2.359898502	2.207837018	2.315450048	2.325531205	2.406544865	2.597986918	2.688161938	2.076042011	2.674966573	2.427794764	2.417810431	2.908485523	2.500775418	1.904615118	2.404787301	2.285200094	2.133724927	2.399506465	2.150344937	2.276199306	2.388550217	2.02401864	2.625381645	2.118566852	2.674966573	2.155054803	2.347110028	2.635747989	2.129920185	2.585879852	3.102517914	2.431559291	2.248041483	2.600691816	2.571565219	2.704094153	1.98527944	2.841321576	2.497634596
ADARB2	0.793080706	0.827653676	0.385794281	1.181067361	0.472166962	0.843603626	0.828773501	1.033609946	0.662931693	0.388991047	1.018373747	1.176003881	1.207307089	1.196904178	1.290081204	0.890529092	1.275043146	0.873268515	0.42677171	1.550394273	1.242051198	0.867161802	2.670885808	1.467731432	1.437542064	1.414314095	1.192427166	0.458105902	0.361611237	0.682491621	0.735940667	0.826208946	0.853281246	1.538950902	0.377357895	1.69190441	1.493019563	1.458839164	3.113467156	0.550960285	0.40563796	0.677636132	1.058048388	0.482741452	0.725542728	0.591433154	0.914861825	0.842796118	1.006763051
ADAT1	4.480966093	4.215789025	4.697722228	4.620782467	4.558248461	4.369497507	3.951118633	4.723750859	4.429653893	4.626391117	4.002423824	4.546665206	3.92931052	4.073214631	4.776808215	5.153321658	4.548603335	4.621585788	4.933533628	4.590337598	5.041802407	4.755437083	4.687375261	5.475224055	4.616575304	4.761238855	4.729599712	4.638006697	4.216038988	4.318338691	4.465049254	4.567625553	4.421316057	4.396812684	4.550513257	4.205298365	4.307137185	4.843636644	4.923313795	5.394775106	4.73498388	4.24067906	4.2411496	4.544276168	4.302452597	4.690209626	4.684635015	5.020117198	5.10719651
ADCK1	3.283123879	3.172224545	2.858994937	3.360364802	4.240114085	3.378428487	3.297376252	3.082208853	2.941735166	3.372187254	3.176762852	4.178298444	3.117048259	3.224073245	3.560677459	3.394628977	3.793749677	3.889354455	3.652957836	2.99465576	3.438827175	4.120798968	3.285912853	3.580000336	3.8620557	3.102694351	3.473826289	3.408093859	3.055406341	3.218122173	3.352383581	3.156035359	3.157378839	3.566193869	3.514501729	3.154807561	3.378428487	3.392799957	3.07313818	3.649728556	4.174732103	3.642496657	3.339348248	3.491461535	3.345050727	3.97390424	3.082508475	3.603976943	4.145078054
ADCK2	3.821580644	3.162321092	3.109368372	3.522806958	2.957415337	3.127318746	3.026402762	2.800712853	3.281269453	2.886213121	3.258502755	2.769310392	3.216944101	2.934872556	3.425107262	3.335942151	3.650909131	3.722198338	4.035603689	3.262742354	3.578434531	4.203214655	3.534830416	3.156631439	3.113923494	3.461898068	3.149425223	3.711650047	2.995884864	3.637589779	3.095187767	3.016435396	3.584453873	3.152947209	3.555698272	2.955842279	2.974287933	3.4017236	3.354831065	3.866181085	4.41894136	3.560643142	3.34072313	3.576650883	3.323519729	3.343417005	3.561101515	3.718828933	3.544280212
ADCK4	2.655239151	2.409878592	2.062237173	2.525373173	2.641126172	2.315782976	2.590810709	2.955376187	2.320365308	3.001410342	2.346206685	3.36094374	2.642009704	2.724714649	2.670439752	2.431928588	2.820254062	3.284845992	2.579522222	3.138413556	2.824560441	2.498781385	2.815309213	3.38531328	2.284063734	2.41045565	2.956170171	2.649360374	2.561635902	2.615154364	2.671109669	2.928742783	2.739632488	2.831901944	2.409384071	2.719544872	2.694194936	2.562263581	3.128056379	2.774799417	2.610863737	2.661643071	2.442551863	2.359345896	2.462467555	2.88821013	2.79056752	2.292144864	2.555789731
ADCK5	1.847694807	2.770415966	1.854976717	2.454535371	2.060285644	1.948913193	2.334731743	2.138303115	1.984492673	2.117180648	1.838804616	2.285218264	1.597949483	2.244669031	2.348495376	2.169724454	2.622684181	2.454318491	2.47601429	2.623485197	2.921671886	2.186099447	2.306451161	2.972906312	2.295418903	2.167259612	1.907971562	1.987669309	2.242851155	2.40129309	1.985501046	2.336794941	1.995920889	2.373871212	1.802991998	1.856640836	2.019698917	3.018050751	2.268110266	2.610155858	2.217783297	2.078554992	2.004401634	2.451153171	2.09168184	2.238754648	2.393628517	2.17210478	2.076379171
ADCY1	0.766329073	1.088933091	1.21485178	0.806548834	0.937041536	0.666624247	1.186629836	0.605146821	0.909208087	1.024826576	0.806378325	0.9572119	0.743253831	0.631209956	0.816000613	0.947376632	0.932416905	0.629855373	0.807573421	1.044743798	1.025603857	0.872046932	0.826504547	1.097630083	1.111326536	1.122244972	0.91011116	0.755027754	1.008043998	1.044725361	0.857712021	0.751474067	0.922527148	1.081432181	0.726003072	1.072349952	0.887030053	1.063148251	0.635669201	1.062986969	0.980404423	0.869861443	0.797134566	0.832291539	0.914104125	1.360201069	1.063083103	0.791545724	1.070484827
ADCY2	0.375276972	0.672138686	0.531406066	0.572992898	0.625919449	0.730125985	0.592799345	0.974750659	0.707845867	0.731208623	0.762871526	0.884277293	0.706522732	0.759903423	0.846121096	0.597068562	0.436377994	0.782757861	0.590805666	0.971995038	0.654869899	0.528430235	0.702044823	0.900796225	0.681664403	0.535083057	1.047622263	0.720797073	0.994523048	0.832141403	0.807725354	1.075931187	0.653662759	0.94344531	0.55083221	0.835344118	0.862804716	0.75728656	1.212793393	0.633391329	0.540050327	0.487049682	0.291651626	0.663682333	0.572301254	0.298404861	0.381187818	0.561307239	0.603638272
ADCY3	3.954484356	3.68826027	4.211180668	3.579488359	3.84020598	3.836539492	3.758770947	3.064040928	3.660672404	4.091726741	3.367854203	3.323532638	3.798565022	3.25302973	4.10687992	3.937909196	3.979257022	3.254345426	4.059026866	4.108250394	3.498637876	4.224628898	3.933130441	3.250935241	3.705881345	3.648301529	3.180808122	3.891924765	4.036105978	4.907399503	3.664505743	3.903017309	4.044899953	3.180584576	4.07638131	3.744874554	3.499768905	4.094380203	3.876497068	3.754187256	4.131710027	3.78000725	3.835862568	3.77260197	3.965257548	4.190791009	3.475857965	3.775551294	3.667423116
ADCY4	3.893562708	4.612321563	3.904984142	4.629093739	3.961077802	3.599514412	3.603066314	4.36953167	3.553411069	4.077611501	3.27494737	3.835180516	3.985043534	3.668794157	4.180600071	3.990687039	4.374313042	3.983560234	4.147249021	5.51639904	5.158852258	3.355167788	4.481429339	5.153992813	3.9558937	3.993381364	4.777812607	4.290452995	4.460672744	4.007881823	4.589779569	4.377308452	3.859875266	4.10597276	3.451094652	3.87287343	4.080125796	4.060889063	5.093285022	4.917030431	3.690109611	3.739908983	3.887881135	3.968423803	4.299878515	4.427662721	3.912985244	3.374593949	3.476275992
ADCY5	1.09939641	0.620649439	0.73951638	1.083695058	1.067630343	0.643844326	0.860930109	0.894116147	0.424001636	0.740583315	1.027559916	0.658455859	0.576067271	1.091190349	0.653317348	0.766506145	1.115489858	1.271905003	1.154270928	1.343100891	1.116568313	0.577874116	0.839229576	1.176867937	0.883288749	0.826746786	1.16748361	0.955260241	1.206390451	1.089570326	0.854022652	1.358402364	0.706870055	0.982383758	0.952674298	1.03999668	0.61018672	0.700445856	1.145801822	0.656755434	0.575108921	0.559508133	1.03015141	1.040287288	0.894700047	0.897610314	0.744561944	0.566845923	0.684988805
ADCY6	0.56697362	0.836866678	1.239821445	0.512343799	0.636342437	0.388431159	0.129112537	0.308769509	0.348385269	0.089514148	0.331965798	0.444894535	0.126218743	0.297658401	0.451410991	0.366628614	0.51513156	0.640492236	0.462651048	0.493880096	0.514199173	0.44228363	0.505600402	0.647557615	0.268391019	0.435223162	0.307238472	0.217124512	0.517368006	0.296512822	0.758763356	0.46400229	0.415035876	0.798274854	0.327142111	0.550420791	0.191550373	0.614175985	1.00630865	0.476009145	0.280614579	0.431113918	0.365781996	0.337082888	0.466205167	0.967907792	0.388275118	0.451105725	0.641728209
ADCY7	4.10710999	4.475503496	4.361196521	4.424973974	4.644438025	4.667600053	4.300579386	4.310117153	4.503376186	4.654497566	4.733644026	4.045249378	4.257852314	4.265515141	4.315576731	4.331178171	4.179412465	4.125032578	4.390758239	4.35473604	4.621577754	4.094770202	4.306551849	4.325896612	4.302813863	4.332138138	4.530303285	4.216240477	4.559609029	4.910536812	4.207702318	4.254336791	4.336825232	4.230182056	4.228026238	4.331639014	4.358486346	4.472447922	4.414167321	4.277394823	4.22343378	4.23622052	4.497995389	4.625651802	4.606572291	3.863927207	4.525222164	4.267667096	3.7777052
ADCY8	0.962963779	1.989951727	1.505851404	1.787742398	0.900547696	0.862518338	0.435633185	1.220132848	1.332602759	0.825805284	0.502605118	0.592392303	0.52683169	0.60389009	1.477627296	1.627330764	1.244414966	1.201620692	1.014015966	1.48107366	1.77318106	0.560700857	0.838880911	1.589716972	1.254879898	0.846858374	1.742015401	0.844876103	1.114313457	1.115260247	1.233684497	1.265990816	0.860257441	1.326291462	1.346866959	0.599015206	1.07084421	1.297588684	1.045329618	1.062745664	1.20583874	0.87303339	0.762236852	0.845600754	1.011689034	0.749238488	1.428818984	0.872091729	0.589477063
ADCY9	2.668519639	1.776918399	1.950466235	1.952839996	2.154445444	2.20959205	2.001499742	1.993696878	1.987433409	2.116456256	2.202531204	2.545147493	1.849092647	2.539610312	1.888956594	2.067825193	2.261272037	2.243814649	2.74728807	1.859377635	2.023447675	2.645616597	2.292599821	2.073294432	2.096251251	2.118053938	1.881419406	2.289083701	2.2040547	2.453734018	2.116017561	1.798123584	2.456003664	2.295856553	2.200815569	2.004949272	2.398581212	1.878740491	2.242732175	2.400460834	2.550269141	2.145601327	2.181897812	2.113277561	1.96817608	1.867859526	1.761698236	2.235398732	2.413134398
ADCYAP1	0.076364386	-0.016489859	0.030456748	0.410210031	0.278562888	0.287706961	0.135129235	0.066522858	0.350381116	0.383723802	0.294398913	0.240138976	0.248276529	0.319881825	0.048614714	0.29215249	0.267041522	0.249184644	0.042652709	0.322662303	0.480800382	0.185792978	0.332659979	0.082053121	0.101125172	0.068374847	0.329492207	0.353636667	0.050974855	0.395710544	0.516489552	0.3291286	0.341193143	0.507007414	0.336379819	0.014973337	0.153512107	0.326154286	0.229965758	0.115099208	0.441266806	0.425391528	0.173571346	0.205172842	0.170012891	-0.030571989	0.202530463	0.400244315	0.020646402
ADCYAP1R1	0.249757015	0.367334244	1.025182081	0.230666933	0.668023113	0.301575365	0.335206808	0.979163967	0.779739146	0.637700228	0.668023113	0.279003409	0.502464735	0.132311618	0.496178952	0.312645562	0.692502961	0.320118563	0.389901908	0.290100059	-0.06928168	0.332043743	0.051718579	0.382418635	0.164036101	0.657149367	0.265632311	0.386794719	0.352191838	0.391132524	0.490357406	0.313696813	0.347927119	0.398557131	0.614217728	0.367334244	0.380787262	0.725606752	0.380661645	0.132363825	0.299724647	0.338068276	0.308725478	0.193167507	0.860211491	0.234748411	0.359990385	0.37893481	0.508064559
ADD1	6.100080886	6.047543241	6.203609285	5.732990118	5.974097468	5.776222701	5.43047799	5.132739988	5.300924124	5.949592649	5.289092704	5.445810383	5.089758981	5.500795206	5.670170357	5.596722712	6.275340168	5.388493613	5.809626472	5.885917341	5.589532616	5.803252037	5.692825086	6.272543424	5.177383334	5.199975036	5.488264015	5.741120371	5.234917265	5.031342699	5.867824684	5.718096064	5.488264015	5.542095832	5.662438127	5.56080009	5.732990118	6.17841605	5.872778241	5.828663624	5.846421476	5.747378902	5.33038704	5.75816856	5.555553076	5.908107777	5.476042452	5.632630885	5.352281917
ADD2	2.005318592	2.046082615	1.767184093	1.494739004	1.406238237	1.512129505	1.440168901	1.926110009	1.558440701	1.664620885	1.499707998	1.393736712	1.347394771	1.43144838	1.340126664	1.299437923	1.806147976	2.107527847	1.758617824	1.715087582	1.869886576	1.899674475	1.760139151	1.667346381	1.464477268	1.191565499	1.426143504	1.408358142	1.771364206	1.291887881	1.726583168	1.691883928	1.536288308	1.625120814	1.698153898	1.662904474	1.605701495	1.580930088	1.789885592	1.57462711	1.582747397	1.513849512	1.619571781	1.80552227	1.301051254	1.624705456	1.872590288	1.406437702	1.411791361
ADD3	6.425997949	6.246130414	6.268093466	6.354546278	6.900589972	7.090159022	6.757812763	6.666346964	6.712745962	6.379716512	6.633598368	6.945490436	7.008861026	7.057752319	6.28125867	6.351071126	6.107732712	5.988487732	6.492435244	6.305529567	6.092200876	6.708074608	6.596328582	6.304820567	6.663386279	6.512095226	6.590507094	6.840747881	6.553870592	6.582967197	6.613951454	6.643527406	6.561547898	6.511162787	6.92574111	6.717573171	6.64874958	6.12201333	6.66994417	6.047986095	6.249589851	7.047980447	6.881490026	6.631056992	6.713748907	6.64082944	6.290365372	6.968244839	6.659873191
ADH1A	0.507631383	-0.027990555	0.199244933	-0.041050959	-0.031055887	-0.219267127	-0.124459868	-0.435233803	-0.101396888	-0.193975916	0.008094451	-0.27770395	-0.22134444	-0.175918378	-0.162169897	-0.011139829	-0.105028837	0.242988389	-0.005316613	-0.083710866	-0.167376278	-0.107368941	-0.071948434	-0.189899809	-0.026172662	-0.256797876	0.034017932	-0.117839773	-0.303704702	0.044699402	0.064194995	-0.005834932	0.006045836	-0.29654867	-0.23756583	0.032200561	-0.107615685	0.206566209	0.004236399	0.242156341	0.136364591	0.366019193	0.070816957	0.2260163	-0.028657413	0.22743528	0.070711499	-0.033193011	-0.185366216
ADH1B	0.19846182	0.036589377	0.137293328	0.360449938	0.180126854	0.009432808	0.070628255	0.091592622	0.172279046	0.030005299	0.254879381	0.047468194	0.049762435	-0.041265248	0.260499097	0.383747645	0.10666149	0.097346452	0.253633343	0.298681847	0.148221435	0.298249824	0.109821606	0.135283864	0.034982201	0.204955671	0.128337547	0.38447496	0.008057961	0.396747646	0.170997209	0.064704443	-0.051658899	0.171500402	0.218494913	-0.001445259	0.073733208	0.169646101	0.159541656	0.095193334	0.093412564	0.119249744	-0.009207467	0.181948015	-0.068157616	0.339590799	0.049863839	0.408104393	0.272139937
ADH1C	0.061345983	0.320015933	0.122367045	0.158528852	0.067117559	0.304855209	0.157101193	0.04779715	0.201054902	-0.030984381	0.210095078	0.384112126	0.105306443	-0.001038738	-0.307924085	0.151731596	-0.100528637	0.199654328	0.034961402	-0.0440449	0.128752385	-0.07105533	0.422554136	0.447406551	0.279468089	0.065261082	0.182303202	0.360777274	0.092914964	0.472038527	0.119224762	-0.322898609	-0.10268935	0.146145217	-0.53643313	0.444609102	-0.53643313	0.261580684	0.013445133	-0.117466845	0.59269996	0.835633898	0.449447967	0.439903512	-0.104801421	0.194241114	0.14718563	0.200170901	-0.182739405
ADH4	0.918575164	0.382349293	0.703160922	0.683094288	1.542971557	1.598581797	1.20926123	1.416761455	1.357241316	1.255987019	1.64054977	1.387459619	1.480913294	1.567689438	0.63122471	0.698941793	0.459203108	0.552074914	0.479031089	0.531512881	0.497624789	0.680446356	0.542068735	0.472906482	0.707566521	0.731981499	0.82925285	1.017768949	0.785411215	0.770556431	0.746556014	0.741094673	0.758254001	0.901598853	1.450238488	1.634248575	1.848088552	0.449601644	0.630616991	0.620040213	0.569626164	0.984672333	0.89735754	1.03851446	0.855423083	1.157427213	0.742828164	0.978718574	1.181633843
ADH5	3.349632065	3.654949766	2.931602889	2.939252241	3.96711627	3.939769124	4.082749117	3.633899917	3.630414825	4.38678622	4.122242844	3.934017227	3.961343733	3.858598134	3.285981685	3.862235943	3.985347045	3.300990373	3.548446863	4.396280545	3.857477709	3.724282329	3.570244727	3.591513898	3.543900814	4.024659177	3.638621807	3.788558349	3.84845104	3.788749194	3.412514702	3.647524637	4.074823366	3.697242387	3.758077057	4.017262663	3.523748569	3.592385119	3.656008921	3.741821601	4.035673741	3.68215766	4.067076688	3.817051051	3.974922219	3.706413594	3.754526114	3.528281325	3.939213155
ADH6	0.59693434	0.867066459	0.528479106	0.067725518	0.714980568	0.586361959	0.344919911	0.561265628	0.426281943	0.707385143	0.597537421	0.754108703	0.268433236	0.613366519	0.780479158	0.84037097	0.591323293	0.555209193	0.36189552	0.562101008	0.773395885	0.597010182	0.841510414	1.018588277	0.613003246	0.307143777	0.800043102	0.468491165	0.846950416	0.493947188	0.5167606	0.56165892	0.324352391	0.64417448	0.612277528	0.327844264	0.624980076	1.0212167	0.545123358	0.554841022	0.418017083	0.563733539	0.67563435	0.450884262	0.369262843	0.429933676	0.42482341	0.438757569	0.602793996
ADH7	0.503161863	0.415963949	0.084875178	0.223250366	0.210933498	0.024021959	0.058536759	0.002770231	0.211566183	0.432869957	0.042443027	-0.158022197	0.022946229	0.077036537	0.103047532	-0.020216519	-0.035268965	-0.011583487	0.159001534	0.430656935	0.072586326	-0.005725461	0.216973849	-0.112074389	-0.117894589	0.205705668	0.61292893	-0.010753609	0.367480358	0.100912029	0.393909646	-0.03445821	0.074563636	0.223013199	-0.120320096	0.030439682	-0.027362942	0.155915705	0.074838386	0.05721262	0.28226813	0.086659544	0.189051799	-0.043102054	0.012158865	0.036320407	-0.089335291	-0.090952354	0.276166572
ADHFE1	4.255322856	3.530079975	3.729940555	3.854246051	4.392613046	4.308763523	3.978890125	3.920502893	3.997516451	3.79254331	4.585673667	4.314253406	4.038787292	4.863490748	4.303604308	4.261765679	4.10097379	4.623112262	4.474103738	3.997030272	4.091714463	4.176902895	3.598412632	3.607402875	4.450212756	4.01446022	4.767234403	4.02596838	3.738800899	4.407292805	4.198228615	3.725332506	4.544348207	4.762639089	4.559414309	3.860739416	4.384000029	4.291810432	3.836713701	4.65383492	4.538046282	4.171087571	4.561502823	4.019349332	3.952974908	4.278369156	3.599631538	4.068619884	4.30288557
ADI1	3.956343608	4.048911444	3.968447055	3.94645725	5.162093613	4.92382732	5.096751945	4.964074903	5.11576912	4.899680122	5.27063689	5.465464078	5.272777386	5.24095423	3.611353624	3.83364595	3.58780629	4.092415416	3.812903775	3.640740035	3.57847478	3.794488481	3.620625204	3.733709767	4.274269913	4.133494597	4.289360716	4.299665214	4.357758774	4.340959878	4.126759088	4.413767212	4.407972193	4.518106485	5.042936567	5.250032138	5.138630542	3.911493079	3.938726586	3.790718684	3.841736729	4.339057088	4.319578226	4.437834564	4.290008734	4.431452782	4.491425542	4.332480518	4.362869726
ADIPOQ	0.348726515	-0.028077582	0.851968641	1.032758975	0.097356487	0.290382299	0.155184285	0.916184854	0.040857139	0.504343892	0.235822305	0.254533458	0.313478644	0.189242094	0.7862323	0.667347719	-0.169579729	0.168299032	0.150139376	0.29721559	0.727621412	-0.01415186	0.272902144	-0.109320625	0.428810126	0.089863566	0.45270185	0.01298779	0.530165694	0.002440566	0.033964003	0.188495475	0.222546387	-0.127531751	0.242823542	0.495515306	-0.002892593	0.350733328	0.293282501	0.540385664	0.172410392	0.164377568	0.200291823	0.173902851	0.481478309	0.426646671	0.228571196	0.125958452	0.196588364
ADIPOR1	8.120301034	8.800346045	8.49057448	7.848879561	8.332087016	7.859653215	8.612730206	7.517742167	8.13257701	8.886726464	7.633713155	8.111542627	7.124641591	7.903532944	7.794750518	7.40640302	8.673550391	8.135522871	6.657712988	7.696742992	7.772588198	6.337770858	7.659347244	8.636315835	8.117728332	6.952371829	7.976427928	6.938235064	7.877995206	6.645439293	7.898493351	8.314639834	7.537244099	7.835452574	8.034272506	8.056934856	8.056934856	8.636315835	7.653859546	7.923073528	6.123974233	7.523024188	7.362680944	8.273272466	8.037248579	8.283569936	8.318429989	8.290412966	8.346570987
ADIPOR2	5.801609864	5.908555548	5.984429321	5.726079226	5.431454797	5.125215845	5.390223668	5.029150633	4.970891296	5.586178765	5.079263737	5.237010336	5.246614146	5.053052207	5.75797888	5.752087559	5.981238432	6.144179436	6.374471335	6.261608258	6.065473199	6.02990945	6.082974154	6.313239402	5.554807595	5.63729366	5.732375723	5.762335512	5.676179428	5.703495152	5.60996267	5.829059101	5.832593889	5.961264481	5.572660926	5.485837637	5.447420853	6.167914117	6.228686309	6.193131453	6.328542809	5.768789026	5.577645528	5.852270059	5.702760879	5.975714723	5.745489471	5.931585232	5.764443779
ADK	3.227600805	2.904730173	2.650021076	2.878011191	2.848524653	3.453794727	3.092957991	2.484730312	3.161497303	2.714904347	3.47552739	2.990853887	3.021641381	3.101399615	2.81931044	3.920987861	2.944196025	2.961465355	3.601509387	2.658867397	3.047208647	3.995298597	3.273703675	2.584579518	2.98869929	3.307067429	2.842334008	3.235554464	2.81412371	2.938407595	3.151500179	2.889245934	3.190224376	2.678082091	3.398854697	2.788675282	2.580756694	3.548910492	2.76594588	3.045195811	3.730138101	2.981769237	3.157272158	3.186056165	3.557226519	2.893650687	2.82151964	3.196886871	3.224688249
ADM	7.244379266	7.486256443	6.926602387	7.913408099	7.00565916	7.196806242	6.453872862	7.79665338	7.249380127	6.785324562	6.359539336	7.062639902	6.528778998	6.623769784	7.569748897	7.414110365	7.826744186	6.695037488	7.278137939	8.1744023	7.863464413	6.696741489	7.014041366	7.182024145	7.398726607	7.468605778	7.442731587	7.425272697	7.430894175	8.254150287	7.624789502	7.396468824	7.533356135	7.057983257	6.702182875	6.413405864	6.924535831	7.708021589	7.3570716	6.91019107	6.496848289	7.563577011	7.111436687	7.317565497	7.909086853	7.081229168	8.221942885	7.320204102	6.622074546
ADM2	2.235836932	2.737576684	2.307757458	2.386723475	2.225095962	2.154626444	2.539591075	2.8677245	2.432061768	2.330827952	2.182044618	2.975814026	2.105266594	2.568567085	2.268957665	2.391320231	2.381383369	2.419852033	2.039529438	2.484948872	2.556656158	2.127810882	2.685743757	2.461027788	2.260450187	2.318454334	2.138031118	1.954515948	2.49714326	2.189777451	2.259205714	2.6659891	2.110069558	2.522346031	2.455603661	2.767211196	3.417454043	1.981700969	2.409286274	2.186393343	2.164129269	2.342170674	2.097694524	2.135649417	2.251709195	2.570842391	2.631652612	2.10319364	2.248920999
ADNP	5.463892555	4.769543404	5.024334925	5.011941611	5.610102894	5.673348628	5.329234693	5.620528155	5.403355162	5.435383725	5.697734953	5.68849041	5.505479398	5.770209241	5.324791203	5.719535813	4.821562996	4.993708919	5.319074754	4.716052847	5.18648913	5.613105301	5.115464747	4.981026938	5.598793306	5.473802854	5.302538127	5.482446687	5.414038229	5.472729525	5.232200054	5.482979284	5.589707507	5.164029438	5.70884396	5.649537541	5.543272458	5.02685906	5.372708318	4.96938547	5.400351877	5.594077549	5.567180752	5.442165789	5.639035918	5.029142725	5.457522013	5.525405763	5.430931721
ADORA1	1.721250603	1.724550827	1.522244233	1.936621292	1.910060979	1.75692444	1.876717837	1.462690977	1.755370109	1.540928855	1.595159337	1.777978268	1.426056706	1.52522329	1.616374483	1.819589107	1.97323371	2.070436253	1.883284074	1.685046602	1.827481761	1.551107015	1.664473733	1.776124682	1.630799133	1.260972105	1.773095119	1.280153191	1.812761886	1.266657435	1.48277544	1.277405629	1.500776247	1.811559705	1.664085827	1.737692193	1.816932345	1.5353174	1.932067623	1.514823169	1.220311623	1.681744578	1.928363304	1.987901937	1.611665011	1.82962431	2.045430587	1.889241285	1.487762453
ADORA2B	2.380987773	2.496796647	1.841730836	1.794396265	1.876709288	2.010228394	2.345509877	1.941217756	2.141444648	2.718450392	2.973107434	1.723027094	1.674972578	2.141444648	1.955886659	2.367067941	2.322977336	3.540491733	2.701837463	1.634636486	2.521124498	2.865364941	2.844635272	1.925668289	2.183641555	2.86338472	2.21752466	2.38562212	2.918357738	3.068665729	1.929419247	1.820350098	3.255608667	3.261180716	2.424987797	1.770897632	2.169041773	3.030962453	2.64085986	1.637293319	2.497559511	2.536069448	2.515762405	2.626266574	2.268229821	1.754497916	1.562900232	2.135685266	2.308758682
ADORA3	3.165191162	2.604289132	4.053422593	2.797363444	3.336499134	2.76155253	3.217553146	3.061498227	2.850939498	3.592301906	2.840008161	3.702385554	2.998465229	2.992216348	3.151262239	3.103448459	3.531387782	3.378107757	2.919335621	3.123383147	2.809863754	3.039376595	3.002857087	7.09378545	3.144832135	3.707829448	3.208098798	3.091501087	3.520534664	3.430393819	3.168222693	4.391389814	3.401225097	3.211323709	2.970348277	3.240624041	3.35295301	3.199790472	4.237662281	2.743212783	2.966607285	2.856452784	2.856102033	2.803187365	2.545937485	2.556517164	3.954295076	2.715402019	3.028990306
ADPGK	5.613473067	5.614510239	5.566969443	5.835908078	5.468641161	5.398711187	5.355793241	5.501130442	5.568049386	5.618721429	5.906716113	5.108404761	5.455542678	5.50792887	5.695180138	5.961251659	5.791283437	5.599872608	5.885889481	5.397784931	6.045079671	5.448631785	5.621802347	5.417767549	6.155701733	5.677353203	5.67437358	5.673257458	5.75372547	5.974900823	5.84731302	5.718844402	5.677353203	5.78344269	5.542617055	5.031905405	5.116141783	5.592000525	5.800627601	5.645002419	5.619769573	5.384419096	5.856426944	5.824795517	5.857512375	4.797000908	5.71558964	5.269671071	5.463025912
ADPRH	1.599547811	2.502011031	1.303241744	1.708976395	2.282068185	1.596591326	2.528566329	2.585470211	1.472023235	2.99128827	1.735758799	1.854668836	1.927626656	1.799958436	1.717053524	1.628488706	1.969777121	2.316467762	1.58916106	1.846402959	2.000139209	1.498962993	1.842968214	2.354057783	1.538505403	1.707642093	1.875625052	2.005278791	1.685562283	1.588674512	2.172672039	1.990303942	1.853852502	1.739638066	1.827915649	2.047251362	2.050011208	2.724344073	1.948580501	2.009785419	1.637549436	1.815340572	1.91104633	1.623197545	1.759899712	1.724222488	1.424667743	1.497391317	1.850531141
ADPRHL1	1.020683746	1.079152048	1.34602967	1.337085895	1.133632382	1.359720989	1.208349978	1.336095219	1.068231026	0.882618244	1.351928012	1.202921506	0.970652878	1.212131109	0.911312762	0.834334298	1.095189819	1.637897166	1.338450613	1.036795667	0.750798525	1.289153112	0.856705871	1.408083029	0.811830632	1.21267221	1.113492979	0.892282776	0.771483136	1.057655359	1.145653438	1.584624102	1.204432545	1.26002689	0.867027494	1.144514458	1.093048642	1.005021397	0.724442195	1.359150752	1.308575771	1.191506725	1.187362577	0.965192896	1.189690148	1.037467637	1.549060242	1.508110178	1.050897514
ADPRHL2	5.747489241	5.776490677	5.340361694	5.222668959	5.512664838	5.349753709	5.910813257	5.465257109	5.395919795	5.184175605	5.479146742	5.794220941	5.63824389	5.797300714	5.872917531	5.592103194	5.679266805	5.698446853	6.005602862	5.883653306	5.435800695	5.743373178	5.855691792	5.694662311	5.619205921	5.544066157	5.855691792	5.504796812	5.807880926	5.645287294	5.531583258	5.578559292	5.620208445	5.507973911	5.621690276	5.552984079	5.829394658	5.957546233	6.14999975	5.586228393	5.939372224	5.620717485	5.337632751	5.596260394	5.607154727	5.464292469	5.11273151	5.430346153	5.423281703
ADRA1A	0.557181347	0.61021679	0.829586051	0.656120259	0.545905507	0.52286547	0.584426979	0.643083447	0.521447624	0.883317935	0.617569235	0.636586139	0.423646206	0.407272341	0.637578687	0.763848689	0.829586051	0.543783769	0.670929622	0.788903488	0.927210756	0.513293493	0.841835452	0.941368843	0.591834875	0.772483402	0.715309082	0.587201355	0.819931008	0.598951973	0.809205055	0.767983059	0.377366201	0.672804873	0.476355423	0.477214339	0.559979661	0.747902537	0.790817559	0.643589377	0.548660691	0.40354283	0.559129793	0.572583166	0.489549593	0.687850191	0.940901846	0.602508387	0.432127292
ADRA1B	1.532611101	1.631882638	2.741853627	1.65405386	1.267889738	0.969848878	1.19998915	1.418728093	1.68615182	1.581391122	1.184441178	1.15895963	1.153980424	0.732585724	1.584777177	1.482026756	2.043326123	1.567820985	1.107387786	1.509585288	1.658379209	0.968373217	1.412999577	1.850945134	1.846915091	1.324059872	1.417900442	1.309670203	2.098412491	1.234445302	1.90047486	1.679575471	1.236901797	1.487964305	1.212255844	1.477146483	1.029684582	1.772603114	1.753264152	1.682408191	1.242963934	1.47518426	1.155352215	1.665327609	1.401448408	1.430285676	1.935258378	1.51433684	0.780121783
ADRA1D	1.344094889	1.031122141	1.257353606	1.66722102	1.169888718	1.250300591	0.915827473	1.701192836	1.186559849	1.141268529	0.958909812	1.426666223	1.141966584	1.045862755	1.671019241	1.622467154	1.239310843	1.160805883	1.665986034	1.707469079	1.452036034	0.996694929	1.836077096	1.885109425	1.411239863	1.11281953	1.245161182	1.409175109	1.328820826	1.297281619	1.270792342	1.5317464	1.206831672	0.993419195	1.093168874	1.365908414	1.916030816	1.797951387	2.200968758	1.262671642	1.022640892	1.066894317	1.051561207	1.226380316	1.074786643	1.253266151	1.515060143	0.954505283	1.139440409
ADRA2A	0.671518128	0.571558136	0.484751237	0.318875473	2.142093778	1.68193961	1.585179563	1.237036067	0.821641145	2.615043004	1.8330598	2.135733447	1.082021715	1.220661037	0.215170337	1.007616496	1.955102682	0.062061015	0.412502669	0.510435294	0.719529982	0.30511478	0.728411191	0.790825899	1.087528607	0.388005026	0.602508921	-0.079809669	0.303679573	0.532760656	0.640666302	1.344724869	0.847826691	1.019894181	1.428201561	2.564418503	2.018239228	0.671709489	0.81483809	-0.013509724	0.11705841	0.752885752	1.14593117	1.675701658	0.795629886	2.554864969	1.023523467	1.230486975	1.104326655
ADRA2B	1.936660532	1.903294536	2.264931395	1.776613568	2.142870339	1.882890136	2.502408471	2.380378376	2.019051099	1.687656894	2.104524763	2.324420639	1.84667863	1.940139976	2.348713881	1.97482886	1.948203696	1.877620864	1.953795141	2.282612861	2.045842495	1.825508421	1.626653096	2.407978791	1.851899921	1.977918697	1.902843104	2.044343428	1.934110106	2.109707818	1.781913471	1.913471472	1.914089001	2.095442931	1.996703357	1.973590896	2.050714328	2.165137318	2.459607896	1.920464864	2.098710224	1.87606962	2.283478847	1.97010365	1.830260435	1.817131261	1.878425866	1.602045139	1.803321597
ADRA2C	2.753944574	3.427942926	3.538714001	2.922302242	3.610535744	3.029442208	3.085443959	2.951291141	3.024180483	3.622500702	3.428486073	2.610164018	2.742122578	2.44922867	2.684623718	2.624068927	2.888561069	2.544043608	1.781026833	2.713847519	2.18958593	1.588642584	2.24611798	2.520682536	2.391490842	2.312821367	2.905674526	2.024527894	2.607861049	1.916321308	3.046699935	3.086446611	2.465163563	2.57654317	2.272116934	3.644763053	3.489957108	3.073854185	2.361004488	2.021215551	1.631750978	2.046882485	2.116615637	2.501834895	2.449889324	3.275133415	3.042889799	2.300739213	2.127832362
ADRB1	1.653557484	0.365132704	0.885171061	0.729901298	1.051862733	0.905761121	1.412094632	0.894165422	0.758824097	0.585934109	1.705105989	0.739659722	1.143994918	0.818059274	0.818892285	0.638769989	1.1833759	0.958013489	0.354089525	0.963602691	1.173911015	0.953280287	0.333762796	0.753891372	1.038328681	1.066609091	0.391989264	0.587185733	0.954595544	0.884709771	0.965436872	0.593075791	0.410853736	0.767464499	0.901502111	0.982408543	1.248075016	0.830917332	0.850251802	0.671041122	1.289419271	0.696035085	0.934901168	0.718516032	0.956341316	0.481199935	0.734988679	0.683211877	1.092258845
ADRB2	5.792272414	5.205582312	4.31029714	5.15963889	5.67652101	5.746538002	5.233608848	5.600075768	5.845925144	4.181001609	5.741924282	5.64738987	5.697420203	5.896565953	6.514594922	5.791379328	5.516509818	5.818472187	6.000291369	5.171538957	5.234286004	5.389165043	5.577037211	5.290513093	6.533869446	6.115266043	5.650453989	5.739597353	5.661913861	5.853246209	5.938868864	5.184600761	5.9250258	5.994505775	5.274149586	4.893698854	5.138978312	5.234286004	3.809106365	4.990844237	6.003901147	5.2583036	5.918556765	5.023445071	5.619603317	4.659561735	5.523724308	5.495069752	5.329197308
ADRB3	1.173399131	0.516403064	0.729892928	0.229500368	0.33013556	0.905258051	0.675314069	0.452650434	0.533111878	0.674759598	0.89271534	0.865850341	0.41876971	0.772264336	0.654685762	0.718260544	1.090176953	0.746680289	0.721897823	0.615225304	0.86304993	0.95156773	1.199935836	0.902301985	1.123806246	1.093493776	0.564565303	0.69766287	0.895223095	0.649408444	0.82925679	0.673481851	0.857428621	1.005742409	0.763249588	0.77123386	0.887731125	0.404522904	0.889639785	0.521283666	0.66992525	0.938868671	0.945417142	0.811376791	0.678690973	0.813954307	0.67148076	0.494597703	0.90757185
ADRBK1	1.991003754	2.289912816	2.221986748	2.358192321	2.150754701	2.335535223	2.393018086	2.533977488	2.317601852	2.393887863	2.271654311	2.770146346	2.210170428	1.969964136	2.295218242	2.497054443	2.34417683	2.661507616	2.320762308	2.399167735	2.328893388	2.466539486	2.415498078	2.390575839	2.672594379	2.741458251	2.640985724	2.744619472	2.032229652	2.76379723	2.293704407	2.016174716	2.399646523	2.252342717	2.109924208	2.361501985	2.477909181	2.59793461	2.364287042	2.554450812	2.631412079	2.580438678	2.362843346	2.656862879	2.147542892	2.467867567	2.462659539	2.600091074	2.418859378
ADRBK2	3.498786057	3.280997615	3.458773007	3.62274284	3.35261813	3.869395415	3.845421327	3.723947286	3.81005703	3.074694428	3.810179921	3.807877162	3.467965087	3.678876472	3.412434066	3.602553767	3.517668646	3.418738685	3.798270507	3.734039869	3.55254297	3.322055447	3.591067018	3.371852037	3.517766238	3.629453247	3.283582934	4.032953255	3.342796291	3.811091463	3.109601422	3.821238461	3.50932415	3.890894079	4.02208252	3.733173582	3.495664713	3.301257966	3.459360219	3.376774054	3.618100418	3.876129078	3.053649383	3.696198078	3.060523515	4.054861489	3.427361778	3.311625949	3.770517143
ADRM1	5.665249277	5.501152854	5.112579618	4.712548033	5.317372686	4.817221851	5.419390981	4.576732555	4.913825659	5.330199921	4.731579136	5.658829047	4.820997847	5.386485427	4.333554636	4.27058965	5.058199964	5.40454259	5.149971143	4.921678449	4.89881554	5.486438104	5.038036503	5.473349358	4.58973311	4.648794067	5.188889971	4.697070685	5.193311448	4.786580342	4.638937742	4.888169355	5.095200007	4.892325602	5.224835574	5.54716258	5.629381529	5.318997558	5.251387766	5.275115768	5.084973755	5.513699893	5.029424843	5.11977999	5.151255212	5.480696697	5.219063329	5.519975995	5.49482369
ADSL	6.008147728	5.921877185	6.204645961	6.502709009	5.847837482	5.990836674	5.889382871	5.860934598	6.095746421	5.804347598	6.133398822	5.207585875	6.248667138	5.641651274	6.608249726	6.77172881	6.238969214	6.497414307	6.433188911	6.232504935	6.496166711	6.668700867	6.360967133	5.3273817	6.44606465	6.608249726	5.898908546	6.221220369	5.950951671	6.316813087	6.377133788	5.885899271	6.274918437	6.536444883	6.276129069	5.739431663	5.530769582	6.311994118	5.653316498	6.45678533	6.958397371	6.141922361	6.476515744	6.487695634	6.007281204	6.242129068	5.905153973	6.166953523	6.547581548
ADSS	5.491290898	5.189820347	5.086314854	5.003727507	5.309778297	5.663023841	5.543079217	5.298547492	5.326090459	5.101732613	5.457841234	5.258928325	5.502740495	5.57134397	5.537030266	5.87406663	5.217358001	5.830803498	5.756193027	5.227046145	4.973185746	5.653217207	5.433994012	5.195759985	5.435091073	5.752221571	5.270073463	5.27220323	5.33791699	5.693028351	5.752221571	5.540649655	5.348457882	6.221137826	5.43055722	5.024305296	4.940949519	5.172442756	4.964920589	4.717066982	5.613100922	5.433994012	5.579548856	5.475536385	5.423699918	4.742941105	5.178095184	5.200482109	5.026877133
ADSSL1	2.445639533	2.190159826	2.223435987	2.002154431	2.086036187	2.023406302	2.007096236	1.761304604	2.041457575	1.814751318	2.09985214	1.998617901	1.9771028	2.14368336	2.042584555	1.81234731	2.018285982	2.321636225	2.112470392	2.100318565	2.211046505	2.309473188	1.898670744	1.805478112	2.150020297	2.02103262	2.566169157	2.107851867	2.105850531	2.137567315	1.840688632	1.905529637	1.611105689	2.14290539	1.875225988	1.776879443	2.148322491	1.836934621	1.730955779	2.073072298	2.272996744	2.210546861	2.000037189	1.879884159	1.866444101	2.152850311	1.912468688	1.943560375	2.253049064
AEBP1	2.849659665	2.696170411	2.906672523	2.432348751	2.762139459	3.01511483	2.858633643	2.578915346	2.749565228	2.85658576	2.608990935	2.694802248	2.910644252	2.86637607	2.602812123	2.281780529	2.892234154	2.689559307	3.115748909	3.085917515	2.857460438	3.215036552	2.360043385	2.707455119	2.489933424	2.714818373	2.534442601	2.944164774	2.499943891	2.509271342	2.799251143	2.642870083	2.640952505	2.51118358	2.612630528	2.685022346	2.81565807	2.771434646	2.627568278	3.355506288	2.856234408	3.287075172	3.11337497	2.659732065	2.709615821	3.50940836	2.394683301	2.884690168	2.634521834
AEBP2	2.110935692	2.456421569	1.844637057	2.729393672	2.326998901	2.97413309	2.730645351	3.370936822	2.434388911	1.908767298	2.557448916	2.659092403	2.370988469	2.81673956	3.017259939	2.957687545	2.226262731	2.320606936	3.186696048	2.568389852	2.336908808	2.827019988	2.667650619	2.263835866	2.482051527	2.995722582	1.496083448	2.920864129	2.437409481	2.669132492	2.539589478	2.729678507	2.658817976	2.269451079	2.671521053	2.075154504	1.85506282	1.837479327	1.764806695	1.929116245	2.833777394	2.750307465	2.946393523	2.862352965	2.660722252	1.827007298	2.214815414	2.600485329	2.97444559
AES	6.212462501	6.495586503	5.422121752	5.574194678	5.740555819	5.532896034	6.427165808	4.952547056	5.813897263	5.516166016	5.901276397	6.444242049	5.728848774	6.351309073	5.600435172	5.43434441	6.37713397	6.42368517	6.865625394	5.733603415	5.79406464	7.65497266	5.671128592	5.838201139	5.524342067	5.771244796	5.282870214	5.590058555	5.469749157	5.520568475	5.543174947	5.275782844	6.002205075	5.463282102	6.394499873	5.883946807	5.814341119	6.406129361	5.348200627	6.762112613	7.108926312	6.728536285	6.385369692	6.537942493	5.984127447	6.799660965	5.588591367	7.156558499	7.125388042
AFAP1L2	1.763035738	1.550171729	2.400775691	1.492344939	2.095190472	1.637841756	2.075895701	2.146955524	2.544793024	2.615165933	1.905896177	1.877149139	1.805397789	1.750921048	2.365852873	1.777255178	2.519372545	1.363960161	2.366539455	2.010065038	1.833487368	2.313018944	2.236550768	1.878830853	2.060523662	2.635088764	1.853966456	2.256039942	1.310381166	1.69806212	1.677383464	2.452550804	2.416356021	1.943214668	2.192607767	2.207055069	2.010908676	1.968565801	2.199912857	1.607999759	2.100881911	1.985565666	2.772979562	2.523858987	1.71987296	2.161530872	1.199378793	2.336767874	2.36316486
AFF1	4.200822887	3.604423526	4.246677714	4.252564718	4.636468391	4.305759367	3.635834089	4.771575512	3.891755874	4.012271296	4.187478909	3.897712224	3.991678935	4.109114839	4.379880336	4.37506633	3.929676725	3.591986778	4.456892184	3.887266146	4.018639088	4.300089111	4.546324907	4.040945236	4.259192994	3.960134918	4.254533404	4.309766872	4.331818915	4.894529736	4.099326605	4.275968156	4.247906252	3.832589676	4.091146832	4.190527118	4.692515404	4.627159316	4.977091976	3.849693127	4.346752101	4.163057517	4.157570615	4.386303936	4.399432396	4.03274994	4.48304632	3.994458982	4.016382906
AFF2	0.845194889	1.020442279	1.096517747	0.708706179	0.769795428	0.907911597	0.351160701	0.365780023	0.855342287	0.788674367	0.809045491	0.751297154	0.750989554	0.805049292	0.645994297	0.647276143	0.61907937	0.470065665	0.615197364	0.239242458	0.651374261	0.562338878	0.956920963	0.529436919	0.520661973	0.630856286	0.793360521	0.476788466	0.336143877	0.570453052	0.757478878	0.967741765	0.364667503	0.76988813	0.512971473	0.670972326	0.77726876	0.594645723	0.635132404	0.551308555	0.689448545	0.580142836	0.562258219	0.759444279	0.612126148	0.573340539	0.950518917	0.679100605	0.782249367
AFF3	1.464861672	0.99920665	1.420180171	1.545128757	1.438032748	1.958647235	1.484038774	1.395037597	1.829767979	1.574102468	1.691965053	1.528924775	1.600965618	1.406005862	1.314471544	1.543304459	1.514833377	1.19496974	1.62126062	1.349324672	1.266837283	2.156104748	1.812715795	1.099923174	1.235140324	1.525636927	1.032888541	1.536948301	1.4328713	1.235625693	2.025250897	1.526563775	1.927469663	1.341966417	1.798353098	1.288102466	1.367139994	1.623586925	1.418717535	1.228955693	1.978733782	1.524095939	1.644255769	2.093002	1.414325494	1.380828279	1.297457494	2.169551141	1.426107903
AFF4	2.208238633	2.207689046	2.593079685	2.143735783	2.875521415	2.742794536	2.56379871	2.435854107	2.299914262	2.649828467	2.671257047	2.525123699	2.719745005	2.503790552	2.108528013	2.422185003	2.69145932	2.046719078	2.697663451	2.238951152	2.374129703	2.451433567	2.787426671	2.56314163	2.27826573	2.26123483	2.581595751	2.530100098	2.638076843	2.764390034	2.541020182	2.704263824	2.570523925	2.243840564	2.78572852	2.673895262	2.875857392	2.210365007	2.839590964	2.13570462	2.664403185	2.417600469	2.767793015	2.692561422	2.779304672	2.207794759	2.630927206	2.522734764	2.038691831
AFG3L2	4.014662828	3.66013268	4.290886791	3.976590539	3.743979336	3.928170725	3.890214399	3.529624643	3.700221156	4.115897997	3.953129763	3.478541843	3.654743968	3.536455338	3.807804126	3.994076634	4.264802168	3.940548621	4.167394988	4.100313363	3.910328328	4.204459999	4.1427176	3.61352076	3.595563181	3.876383073	3.927482055	3.901941445	3.655113444	3.953614664	3.912617991	3.795861334	4.107912213	4.013636635	4.01765505	3.623851033	3.737272534	4.044949026	3.814560782	4.107912213	4.542715203	3.990891713	3.932303706	4.208645371	3.738611446	3.900974643	3.740045094	3.900974643	3.860542188
AFM	0.309545426	-0.071852643	-0.287799709	0.208732723	0.442211807	-0.002360323	0.185756066	0.166838398	0.433207798	0.122384398	0.044189841	0.072778587	-0.288193012	-0.091560988	-0.069087613	0.017795998	-0.303775098	-0.193004391	0.221985323	0.115364676	-0.052779259	0.327513076	0.114824273	-0.067887636	0.5834588	0.083638804	0.30827769	0.315762062	0.458962163	0.500680082	0.061895906	-0.148397189	-0.046707369	0.411121546	-0.040392211	-0.286760159	0.01324728	0.45901479	0.260908475	0.504233446	-0.216649169	-0.149300223	0.059069211	0.41421077	0.564021228	0.028643992	-0.024509744	0.063163264	-0.174679684
AFMID	2.131529455	2.709956585	2.521942837	1.729936623	2.48439244	2.349831745	2.290454161	1.90027897	2.629888967	2.679652064	2.333117674	2.006768391	1.758307026	1.648170641	1.616059158	1.753473217	1.588659241	1.756228679	1.376228621	1.443335857	1.603044289	1.770966277	1.949171207	1.575974183	1.637755275	1.901206183	2.554777979	1.463552072	2.000643088	2.120994515	2.429867618	2.312965946	1.852666325	1.760341633	2.30425811	2.355021724	2.51198695	3.09508347	1.499876664	1.591270032	1.884975774	1.838608562	1.723153024	2.244070479	2.20582244	1.81681221	2.838022432	1.970188409	1.334143067
AFP	0.847715028	0.243104465	0.914783939	0.545757552	0.748007413	0.502101205	0.294366579	0.606414368	0.270579445	0.543275457	1.033572185	0.598792117	0.464503145	0.23383281	0.887863287	0.042133178	0.611412817	0.640705162	0.471727422	0.493603276	0.918587016	0.496973029	0.853036789	0.645788201	0.31523471	0.337300845	1.197431547	-0.006004352	0.49767137	0.457063542	0.544659845	0.72778971	0.805959312	0.609224833	0.541124748	0.897323541	0.597037581	0.387045751	0.268739661	0.276556273	1.007121809	0.802157205	0.113476421	0.869642684	0.399586893	0.067841554	0.745100987	0.783562479	0.332964396
AFTPH	6.174783354	6.389573166	6.36916392	6.217442887	6.853384059	6.31958389	6.422163885	6.387665785	6.129135014	6.55418013	6.10331942	6.577704097	5.995406639	6.076486975	5.919032959	5.797511864	6.612087013	6.382527025	5.85456563	6.625922517	6.338877752	5.713969931	6.277448978	6.439506533	6.061526245	5.914622472	6.645868573	6.058881005	6.518119454	5.890674106	6.519613018	6.479534317	6.093628164	6.219009806	5.896343357	6.522217215	6.48162295	6.523358426	6.36916392	6.350616472	5.776140921	6.047898143	5.962814017	6.064542121	6.03428749	6.545154819	6.367705827	6.023293202	5.855151102
AGA	4.242138188	4.159900408	4.188871723	4.57811593	3.551948385	4.13017551	4.379554075	4.080446797	4.299035929	3.938185844	3.973663076	4.158771742	4.332056586	4.423648844	4.59542037	4.147181344	3.932117294	4.608567483	4.376473822	3.845818273	4.486291805	4.306071524	4.173534207	3.632908601	4.619561815	4.60226631	3.741449958	4.431117047	4.132159318	4.237199601	4.246311348	3.966007971	4.53162798	4.801875293	4.457461248	3.876132714	4.1041249	3.583335722	3.834850124	4.006017359	4.303545694	4.005095134	4.691636339	4.12308778	4.275625099	3.50205644	3.898379807	3.779524953	4.223814925
AGBL1	-0.20429635	-0.184938818	0.181634275	0.170010978	0.379604168	-0.155968875	-0.108632304	0.077442682	0.200426442	0.064210481	0.153826282	-0.113360478	0.219584322	0.187643542	-0.146027519	0.715348454	0.070848329	0.056721995	0.366331289	0.392546931	0.007020484	-0.212860317	-0.037781824	-0.083470419	0.364638007	-0.04410851	-0.284803383	0.235115986	-0.147744569	-0.121234718	0.167536954	0.106995647	0.338661567	0.064341044	0.213576261	0.355019581	0.372856993	-0.033288635	0.097353996	0.038745548	0.142625526	-0.096232401	0.468425651	0.077941503	0.16524696	0.109693527	0.064618623	0.02295773	-0.056159045
AGBL2	1.40740506	1.068577161	1.672142729	1.342846978	1.332324398	1.108649532	1.421257979	1.245869714	1.977136305	1.329873369	1.521348421	1.902333423	1.548201014	1.601395013	1.28607439	1.047677017	2.043633138	1.332872499	2.226742813	0.805491686	1.896073399	1.526195866	1.388728049	0.747001528	1.161953772	1.537905368	1.488905501	1.533150129	1.730734935	1.461720211	2.063650753	0.897661638	1.130143613	1.373937627	1.418324274	1.717737301	1.292757186	0.525550677	1.396537625	1.085663769	2.302352183	1.718797851	1.318468264	1.481529107	1.221595696	2.110117475	1.448067509	1.307980781	1.008879394
AGBL4	0.55757739	0.574618769	0.7248356	0.858552018	0.638275348	0.610113812	0.646218401	0.565578383	0.545102642	0.954003214	0.957492499	0.780615013	0.520288909	0.478698336	1.053318743	0.819918604	0.838702913	1.033335774	0.976608837	0.892428206	0.664408921	0.62721862	0.821202736	0.817092461	0.443601925	0.392419415	0.329664392	0.692862883	0.523170909	0.988957342	0.675346489	0.969376115	0.837332059	0.808195457	1.038958697	0.509658393	0.746244503	0.453062133	0.466731628	0.446226311	0.830829898	1.276971808	1.017313122	0.679440263	0.778825346	0.787643358	0.69966748	0.832784912	0.692072745
AGER	3.018904557	3.591243529	3.785067324	4.027807204	3.59982509	3.35133069	3.446637331	3.588206775	3.427087175	3.635342235	3.186514402	3.467226868	3.103578814	3.200730175	3.590471773	3.393767376	3.517663783	3.684372251	3.706519492	4.000446873	3.864218485	3.500910339	3.790084106	4.400443996	3.422745987	3.126623096	3.754360806	3.410306859	3.874768955	3.157135648	3.526818235	3.544472233	3.070033219	3.275154764	3.35133069	3.264991816	3.276849145	3.394458118	3.575339874	4.130789607	3.23928763	3.371122744	3.343529212	3.278730397	3.258609089	3.367238622	3.330762082	3.522983396	3.214905605
AGGF1	3.340247854	3.186800237	3.170009528	3.148390277	3.379791828	3.902906318	3.693390217	3.37318877	3.621752502	3.680238206	3.669880166	3.422639754	3.713289314	3.829350696	3.591526643	3.94812591	3.914472406	3.713289314	3.931789995	3.49536121	3.087399587	3.887170761	3.791989589	3.403889282	3.510988148	3.506785539	3.216688132	3.505399395	3.556930704	3.826334015	3.384585472	3.766268899	3.896483999	3.594443319	3.663816576	3.328826525	3.091814202	3.395541904	3.592970804	2.932774617	4.060097001	3.658612032	3.984532794	3.770912635	3.552010974	2.908664682	3.19557494	3.521879898	3.214663811
AGL	3.419660241	4.02872277	3.379178496	3.812523461	3.664870224	4.608404992	4.639340338	4.043902139	4.634074263	3.287977333	3.911013402	4.799400823	4.892167246	4.907795716	4.565356038	4.25154764	4.257704347	3.849374111	4.269483501	4.007945592	3.523496085	4.105575132	3.871060183	3.887596029	4.419792628	4.351686767	3.726431459	4.202534723	4.306085092	4.29950364	4.783738093	3.758273517	3.964628664	4.907190256	4.070034169	3.641725465	3.443619475	3.123473875	3.508705767	3.739770821	3.766850164	3.890970705	4.756631968	4.175100435	3.911013402	3.156677115	3.365047629	3.995232157	3.943027531
AGMAT	1.840479298	1.577973574	1.450062156	2.118927901	1.612965373	1.857894903	2.034481243	1.666830495	1.959734791	1.552460939	1.786862415	1.769284989	2.008886576	1.75991044	2.425474944	2.487941663	1.748612461	1.661460445	2.521573603	2.207034782	1.840631296	2.571525621	2.166588055	1.583740803	2.01734973	2.248338356	1.472809166	2.034021447	1.808968017	1.666375256	1.778441519	1.896213474	1.886520158	1.535862721	2.210605844	2.003406268	1.811428724	2.183300561	1.921144679	2.40500088	2.411820614	2.677510438	2.428815417	2.657212066	2.145178178	2.470551699	1.726633806	2.729036634	2.907282085
AGPAT1	3.913572832	4.196297452	4.599516658	3.897672785	3.728278562	3.413021716	3.635873715	3.617835204	3.393639218	4.143442612	3.520848208	4.429444906	3.261612158	3.576300454	3.708774039	3.597596409	4.486949981	4.074635152	3.889385996	4.152827539	3.961413031	3.82300561	4.191623319	4.590846291	3.515119118	3.467101702	4.13862273	3.565371041	3.740295555	3.602595175	3.763441618	3.835286033	3.490712785	3.641319649	3.424772514	3.73413522	3.502549833	4.192506483	4.672174123	4.051435233	3.769077125	3.930312045	3.676560203	3.43498427	3.807896537	4.268983413	3.728590562	3.550917996	3.721065323
AGPAT2	3.598641943	3.977606836	3.548155455	3.545833782	3.497430837	3.197467215	3.731991731	3.81963901	3.374846161	3.740287045	3.555735196	4.120466497	3.599076375	3.808787068	3.136502265	3.136502265	3.325668484	4.40772203	3.80710252	3.892123548	3.802797537	3.585967962	3.601901516	4.7046697	3.234341632	3.825740366	4.262932553	3.386166416	4.161465957	3.841769503	3.409634812	3.65676832	3.61061039	3.855518394	3.418968035	3.97304612	3.827918594	3.464938942	4.133161682	4.045431498	3.468469411	3.868204378	3.32148118	3.287238464	3.5621012	3.716951778	4.268917192	3.657173489	3.666166732
AGPAT3	3.552999829	3.839777719	3.587568893	3.206110098	3.451023571	3.353094498	3.646948758	3.093734221	3.186887968	3.351751106	3.152568345	3.559330742	3.064990922	3.214747761	3.165059089	3.080674463	3.553159199	3.985160931	3.727750265	3.380539473	3.400268825	3.57189337	3.371226922	3.877523744	3.222139155	3.290912051	3.554725061	3.141897465	3.510586689	3.508020917	3.200623775	3.025489297	3.185065265	3.387636237	3.285248144	3.074920008	3.337733116	3.709795655	3.664907205	3.778677052	3.526363328	3.551118621	3.061757856	3.246037462	3.148471628	3.519438843	3.448006761	3.702054155	3.550331779
AGPAT4	4.129876473	3.532274384	3.857754258	3.882324871	3.637028904	3.94214748	3.742210506	3.94314715	3.65803135	3.884965416	4.286613221	3.996351507	3.549605672	4.760451523	3.792412271	3.823589951	3.83968521	4.27414563	4.454403347	3.672728495	3.958792684	4.024475197	3.551027626	3.560268478	3.927871716	3.804883097	3.500403785	4.085276554	3.990254206	4.321519064	3.889259519	3.677436245	4.765548526	4.809091903	3.649539403	3.326935011	4.008032187	3.21578055	4.113093297	3.746165336	3.918491396	3.309786978	3.562076812	3.709726818	4.093908561	3.772985089	4.105261917	4.079033808	3.649539403
AGPAT5	2.507143424	2.661285973	2.412296708	3.48254448	2.758435236	3.195752442	2.934938431	2.857350391	3.097164585	2.95685202	3.14703117	2.864151142	2.975851895	2.810514362	3.878072562	3.858991686	3.43475536	3.505041965	4.021202429	3.422399903	3.846307339	4.27866925	3.501008699	1.969096537	3.578187795	3.097395773	2.71635969	2.925765672	3.140504599	3.300890438	2.92791034	3.094388807	3.096409104	3.343793144	3.334163271	2.647052797	2.486033899	2.856347224	2.775496328	2.72109505	4.024218594	2.86222457	3.500090014	3.393583104	3.165176437	2.979111947	2.90206162	3.626370556	3.437799743
AGPAT6	2.334858467	2.597916878	2.175324437	2.559811018	2.690768011	2.80125917	2.657738714	2.808574701	2.893671133	2.718412318	2.765051387	2.679235082	2.66786032	2.740842823	2.685299098	2.585638558	2.619896445	2.578831036	2.532674335	2.153906654	2.797647233	2.459205584	2.765794727	2.728034323	2.565285668	2.776840858	2.870683616	2.663292148	2.563053739	2.495973954	2.450900162	2.360940124	2.679881209	2.541195063	2.518277621	2.643879593	3.051949666	2.49250453	2.667015796	2.60264496	2.670504887	2.494705867	2.5187829	2.281698492	2.802608384	2.653504515	2.461817743	2.607797258	2.33126438
AGPS	4.307868608	3.746475074	4.315905829	3.887487638	3.819850873	4.162405194	3.933822622	3.814589189	3.836692132	4.134170879	4.134700451	3.717428225	3.709407122	3.442858507	3.885413963	3.941236924	4.026589911	4.322728554	4.45098588	3.801117744	3.893101332	4.184994012	4.124049005	3.785416298	3.729944739	4.111702921	4.28220102	4.145999444	3.929629946	4.533185591	3.870312199	3.827288186	4.151084613	4.580374318	4.037809245	3.695244808	3.524997306	3.929426977	4.050654263	3.778104919	4.044425013	3.954399275	4.219515023	3.929426977	3.997642976	3.54363938	4.526064787	3.99512671	3.985396437
AGR2	0.495629669	0.32231587	-0.279812148	0.262675222	0.424268754	0.124533579	0.62101173	0.79541867	0.33494986	0.439510306	0.381921382	0.584199511	0.417511413	0.492992817	0.060103443	0.37469109	0.287369211	0.631879677	0.480783036	0.584136809	0.588242442	0.415054646	0.344087835	0.91073996	0.500179052	0.102974143	0.447618892	0.332711252	0.716057322	0.399647558	0.029676378	0.405061444	0.272443542	0.516909285	0.604083136	0.463992209	0.605300612	0.044424283	0.516212305	0.614064921	0.488227023	0.504835821	0.529684853	0.454663822	0.424222168	0.327328893	0.26662537	0.316164024	0.567405215
AGR3	0.058623078	0.288468064	0.237391753	0.155770765	-0.181546021	0.2962138	0.02055858	0.087478768	0.1079831	-0.185612629	-0.102160365	-0.087839176	-0.019922718	0.199588069	0.098028196	0.354501608	0.255208952	0.310388336	0.290689624	0.416381961	-0.068427055	0.012658452	0.262711744	0.194027744	0.115148102	0.358535163	-0.064016047	-0.031747126	-0.022019962	0.297785439	0.298684082	0.122125399	-0.376996609	0.174860145	-0.196643386	0.2271834	0.31803996	0.429793967	0.05081907	-0.006065092	0.194891395	-0.149631255	0.26848095	-0.171479501	0.481169744	0.168770044	-0.019421331	0.038681601	-0.040671322
AGRN	2.348428095	1.77683512	2.064386433	1.562221818	2.169978741	1.866755447	2.139838519	2.466995678	1.888031356	1.946226311	2.302540113	2.028289933	2.071004283	1.888428051	2.122745151	1.836166051	2.233399398	2.024152798	1.888031356	2.315547026	2.055284592	2.238101128	2.288698401	2.182829368	1.873047259	2.225114556	1.986506324	1.940361091	2.306103814	2.009183948	2.407748704	2.740879495	2.26574304	2.308704466	2.153402621	2.049743368	1.813943214	2.163549691	1.959901627	1.805904655	2.286677949	2.102533655	1.99749638	2.008844431	2.306550183	2.168403491	2.350905022	1.803792151	1.995745403
AGRP	1.112341787	0.837977627	1.272129147	0.852850216	1.544327196	1.234178962	1.533328409	1.071474091	1.614596523	1.428294825	1.366095108	0.915080158	1.423411585	1.32813511	0.997744155	1.678102921	1.138997743	2.568214249	1.412734509	1.522348969	1.44442126	1.343922591	1.130911012	1.650340763	1.020557844	1.426886116	1.225167118	1.247688455	0.48140886	2.034958072	1.525187782	1.343922591	1.283456701	2.17346965	1.237424811	1.18562737	1.246824435	0.851712293	1.200176199	1.286566798	1.558756208	1.325266122	1.354487149	1.158825409	1.195523528	1.452495264	1.335419623	1.470608738	1.388715161
AGT	0.677294153	0.578470738	0.234300287	0.246010779	0.544813974	0.568463386	0.338265477	0.235990933	0.682544975	-0.12588564	0.510143958	0.86539663	0.310033889	0.332204078	0.240977678	0.713546079	0.222562675	0.330990235	0.722955112	0.339971904	0.538072502	0.197972054	0.21095995	0.255455615	0.820742548	0.846369857	0.268235977	0.826004143	-0.489773522	0.731805894	0.393284034	0.155596246	0.688899634	0.095117356	1.023762666	0.509085598	0.478078994	0.602454635	0.494459613	0.376555197	-0.082570772	0.424563003	0.570587526	0.87769503	0.020799696	-0.072462392	0.080655718	0.205333703	0.594726065
AGTPBP1	4.458875018	4.046759422	4.098942986	4.507563133	5.833889804	6.027853503	5.905059947	6.449997687	5.878198342	5.236968501	5.989273771	6.548368678	5.774091904	6.441016036	4.134285937	4.322118416	4.336631502	4.095161532	3.975637359	4.123516491	3.964098452	4.031821865	3.968343339	4.130617046	4.784885083	4.660353657	4.627793697	5.010878154	5.016681301	4.909459491	5.350274949	5.470918793	4.749965968	4.993316194	5.249074862	5.688539404	5.896643554	3.99430004	4.193152867	4.065924575	3.980825923	4.814660102	4.819572496	4.56400735	4.89013618	4.364673942	5.0476968	4.761327308	4.360028658
AGTR1	0.527888279	0.358580907	0.183495716	0.187314417	0.631083922	0.462161563	0.317613782	0.613386968	0.483545719	0.65591292	0.376392647	0.428791096	0.508774326	0.544466268	0.62827012	0.239203469	0.445403532	-0.069835922	0.451517878	0.314179913	0.260712451	0.496414758	0.00066257	0.386775757	0.445732946	0.383027538	0.451924777	0.496477496	0.262092043	0.073726566	0.088136459	0.433943953	0.44321116	0.479789778	0.509718851	0.057310872	0.50539589	0.234619832	0.092101286	-0.024935917	0.30299167	0.682325616	0.47258492	0.317554235	0.170297349	-0.262623356	0.211918131	0.273305823	0.118683525
AGTR2	0.087414637	0.595987791	0.324691534	0.229602003	0.368027282	0.265999947	0.424602541	0.304959045	0.367318678	0.470984724	-0.198927326	0.215632351	0.109980382	0.169652227	0.417070309	0.233488009	0.608144813	0.264935032	0.127827452	0.674894449	0.5278902	0.110054337	0.345688481	0.772574873	0.21143402	0.311597226	0.444221703	0.030148745	0.272099044	0.083395742	0.384893562	0.595689765	0.183463097	0.483508475	0.227036114	0.185246983	0.102960815	0.333471528	0.55853282	0.278151124	0.212219498	0.206270261	0.139932561	0.146412893	0.134824365	0.493917933	0.377846701	0.312449357	0.393795675
AGTRAP	5.474171338	5.829097471	5.032383943	5.35765959	5.098019994	4.639475454	5.535288444	5.216439713	4.970932582	5.525977784	5.137250339	6.056289159	4.96338352	5.662418622	4.570955107	4.78029309	5.069579887	5.933006357	5.181392808	5.297769799	5.563898591	4.799478265	5.408446145	6.224094948	4.83857645	5.34910756	5.77024658	4.692976024	5.76593424	5.362372805	5.038848352	5.079469199	5.460859844	5.373934014	4.847115286	5.78220438	5.868836544	5.292544222	5.87446041	5.712912478	4.676645212	5.264571394	5.054060794	5.048324549	5.332928796	5.472791749	5.987454935	5.149807043	5.023467125
AGXT	0.682436359	0.8438478	0.871040552	0.793246872	0.745407029	0.582599019	0.698275381	0.613955884	0.690105001	0.590266716	0.607207961	0.59062994	0.259184171	0.490220761	0.811490481	0.920170275	0.807306838	0.593782487	0.727295129	0.951316103	1.157590786	0.50694264	0.882747989	1.084089201	0.881774223	0.734997174	1.107157853	0.6382474	0.800013007	0.635660122	1.06088316	0.703849428	0.706897684	0.790723286	0.669985196	0.767476772	0.706779528	0.673659795	0.828362914	0.943376751	0.694819243	0.577915204	0.692310954	0.682201622	0.88789186	0.677266128	0.949203357	0.722444858	0.48004805
AGXT2	0.471874269	0.029515423	-0.079899683	-0.158903933	0.012104136	-0.103309625	0.08290371	0.079035353	-0.373709001	0.168883306	0.160945156	-0.114812636	-0.043869687	0.099942136	0.030810345	-0.06449244	-0.029716542	0.170674029	0.164452402	0.208411651	0.074227465	-0.026835491	0.055736985	0.142607136	0.157284447	-0.262548763	0.498280619	0.098924473	-0.00334842	0.001741946	0.258843759	0.35506664	-0.132180422	-0.043907534	0.036566405	-0.108777495	0.120923632	0.004166024	-0.072772387	0.01230101	0.104138696	0.100681763	0.179585918	0.484978135	0.208104186	-0.189310729	0.120358748	0.133603358	0.023843896
AHCTF1	5.09018962	5.696858406	5.398226843	5.782195322	5.751529631	5.307404941	5.414405772	5.680398386	5.550449822	5.145020026	5.206462105	5.349063227	4.959750857	5.341060091	5.529384641	5.797381575	5.264136697	4.882893349	5.122054672	6.127187395	5.592457714	5.158508289	5.868221062	5.859786833	5.354456066	5.124274521	5.341837865	5.431277581	5.586241006	5.108318677	5.908366427	6.394262268	5.450671906	4.986981445	4.957513136	5.334586778	5.57797436	5.562646317	5.848494257	5.340128051	5.042512989	5.181495506	5.291231943	4.909928662	5.510316254	5.071456036	5.320167124	5.083579691	4.539722544
AHCY	4.64672565	4.502952435	4.612729245	4.62199775	4.378678735	4.315960431	4.569141391	4.374040305	4.581721662	4.501671916	4.691470737	4.315598779	4.593675772	4.348262994	4.813980155	4.651620734	4.450377287	5.593464848	4.860937737	4.518855296	4.900337582	5.535725394	4.593675772	4.471319598	4.631148512	5.142763047	4.630897633	4.785095845	4.557302386	5.013853854	4.45213018	4.156382191	4.411163276	5.17158379	4.588276736	4.245553221	4.295630762	4.645305116	4.382929304	5.096223928	5.112040952	4.989233417	4.703810387	4.758221897	4.638601839	4.607790357	4.804753014	4.876418932	5.417011288
AHCYL1	4.953086086	4.569100302	4.832306409	4.678012603	5.536911183	4.834217304	4.959494386	4.910099414	4.703689883	5.165758661	4.67971662	5.109690448	4.460454543	4.872562723	4.675538997	4.553705732	4.910099414	4.979796642	4.855010273	5.018100004	4.685534961	4.796966335	4.68725729	4.976408207	4.750636134	4.536196039	4.958421629	4.930153164	4.76847094	4.725711343	4.780791877	4.990496504	4.766484366	5.097082275	4.901933639	4.936304273	5.150110658	4.80739622	4.764299253	5.109690448	4.80956022	5.317084936	4.82010001	4.799614135	4.836282134	5.206812433	4.799614135	4.841311265	4.925923477
AHDC1	1.911377659	2.134360088	1.516761046	2.110437877	1.508708868	1.627992104	1.580169793	1.503135258	1.409685786	1.840598711	1.604225622	1.867486771	1.440531679	1.564362199	1.852692236	1.698341282	2.053042371	1.609932867	1.789716315	1.757529095	1.771409761	1.83964505	1.681816984	1.6907395	1.838692027	1.802559974	2.081613328	1.74638111	1.700679815	1.636836459	1.880137136	1.93051295	1.764994452	1.626251888	1.782952278	1.60346035	1.676921527	2.350292149	1.643966508	1.754461306	1.727453256	1.863879123	1.632988219	1.712044818	1.552712257	2.072229561	1.791891008	1.967707233	2.121834162
AHI1	1.007239777	1.210617381	0.817859079	1.64404294	1.254357602	1.913773419	1.28186175	1.045798662	1.705548121	1.090372872	1.42825621	1.762233272	1.704295158	1.794114014	1.310339254	1.874582981	1.83508805	1.372561708	2.026824495	1.433413714	1.587251488	2.006957486	0.962064247	0.839684881	1.538403956	1.572034999	1.224054476	1.319721284	1.632734966	1.301240892	1.558182422	0.856816459	1.482356029	1.503606941	1.705296908	1.176832395	1.224874872	1.131668944	1.185081414	1.570694901	1.989753414	1.562445407	1.495341649	1.721835906	1.482946543	1.276096778	0.66970377	1.476907559	1.535198756
AHNAK	4.52454429	4.206126622	4.158374147	3.878066267	4.44474881	4.657187238	4.529495132	4.154983475	4.500284155	4.323013828	4.78123735	4.3349995	4.349037368	4.388770604	3.943294821	4.20151568	3.873314225	4.647184938	4.620812363	3.869189817	3.935941699	4.919141003	4.095495804	3.6034245	4.045235669	4.226172708	3.843512928	4.35579917	4.295109365	4.549652932	4.371282862	3.852371427	4.69627582	4.808390347	4.730446799	4.174004369	4.568257636	3.889945841	3.692401065	4.259277123	4.737376367	4.441335737	4.381443917	4.163929464	4.427547171	4.220697173	3.932494919	4.426964992	4.023898941
AHR	4.21583524	3.952451048	3.505474405	3.497311638	3.880785456	4.059023943	4.226429174	3.962758369	4.082775756	3.535463182	3.964039153	4.069731933	3.556586381	4.126403852	3.931767277	4.313270433	4.180416534	4.887984422	4.474465561	3.911525846	3.993689459	4.94490188	4.036064165	3.377074514	3.548080804	4.223646354	3.656133775	4.357390759	4.230594813	4.657125279	4.213842512	4.141246966	4.425892511	4.661140391	3.917314706	4.347288893	4.306119557	3.843197368	3.89084421	3.693271912	4.428162832	4.210589456	4.087434577	4.017345417	3.928142257	3.90536094	5.022488642	3.954394699	4.000639981
AHRR	1.326231465	1.075825893	1.265309133	1.51064122	0.894864533	0.957659803	1.172785447	1.002394899	0.895175502	0.861934101	1.587465546	1.526987965	1.056519164	1.55277873	0.890331652	1.167264187	0.819562625	0.914084294	1.525205604	1.296362042	1.265175044	1.554082782	1.434176176	0.91451822	1.14525815	1.026802053	1.087638004	1.248924941	1.147346389	1.537912978	1.027319654	0.989273256	0.623740986	0.382940555	0.862621416	1.733296269	1.663391847	0.316913511	0.66575516	0.731845779	1.130463844	1.015968269	0.305994571	1.057920658	1.030467638	0.707475301	0.901303619	0.720933612	1.190471743
AHSA1	5.886896562	5.35176567	5.446169488	5.437458918	5.648878731	5.625855613	5.552908787	5.057605663	5.61122875	5.561071214	5.53520088	5.209675916	5.18904178	5.108254351	5.103734069	5.045901408	5.497782397	5.237782296	5.465881492	5.128348914	5.657716972	5.627973294	5.285737974	5.218710094	5.239658676	5.363304158	5.730065962	5.489612731	5.350539507	5.160758535	5.348743675	5.107149372	5.530501983	5.127096119	5.871614418	5.673434849	5.433575298	5.790097096	5.285062358	5.426115095	5.932901892	5.603804413	5.570334487	5.645534377	5.552187553	5.740477655	5.593404042	5.597687173	5.428902589
AHSA2	5.113958941	4.687585722	3.68391792	4.947803329	5.146141682	5.639245856	5.008468477	5.425810392	5.049337548	4.514366912	5.004257141	5.146632959	5.25567994	5.631833763	4.646020283	4.950237893	4.562376534	4.439316031	4.691423373	4.558920583	4.710675665	4.55121305	4.428790974	4.077238444	5.076551764	5.178342341	4.508919416	4.619495738	5.093628675	4.897757081	4.933149468	4.57350576	4.765187508	4.754975106	5.338464054	5.046201113	5.356751558	4.182889851	4.243152188	4.570397604	4.548296462	4.875211453	4.858560634	4.595461374	4.901773897	4.810267325	4.285484933	4.919870305	4.371158209
AHSG	0.751683375	0.436170345	0.594219513	1.465478982	0.719490032	0.581246688	0.658649726	0.698603055	0.496421125	0.914060206	0.939646502	0.595898172	0.914487538	0.721927607	0.801877356	0.479260371	0.494337811	0.756714324	0.609841884	0.797834196	0.391937384	0.629204889	0.703236273	0.884662666	0.916949237	0.357309421	0.632524995	0.681123627	0.165076249	0.753914403	0.303113827	0.127449144	0.513288451	0.3947326	1.059693497	1.183645774	0.760619542	0.703582629	0.634780461	0.515612782	0.413633199	0.77246924	0.527545597	0.280782605	0.718923066	0.392612499	0.360882762	0.49983629	0.849888224
AICDA	0.014144822	1.299313266	-0.088878763	0.577567428	0.622935809	0.62843413	0.567605479	0.81367576	0.737736838	0.78066621	0.693588777	0.743694472	0.789547711	0.819074276	0.970945041	0.826441585	0.671449965	0.570115792	0.844777547	0.64492286	0.577722388	0.218438752	0.713397655	0.454311729	0.886177806	0.453046015	0.464908505	1.035088374	1.196356827	0.536977913	0.467306027	0.860947541	0.552547785	0.830726239	0.518603648	0.370637776	0.12529564	0.91650812	0.332599589	0.385315501	0.323826359	0.855844582	0.572542864	-0.110417401	0.360532261	0.383310342	0.572927675	0.908606681	1.25003542
AIF1	7.331775202	7.571479602	7.880608118	7.689212425	7.27999831	7.334142389	7.64236345	7.269467214	7.346189002	7.422178157	7.410838325	7.219665737	6.96388357	6.899456423	7.608674379	7.888539352	7.932212935	8.056114376	7.274683843	7.684974107	7.804099246	7.382403963	7.670562128	7.534518201	7.358383719	7.457845287	7.804099246	7.454429599	7.558378228	8.0795053	7.659809799	7.7160578	7.358383719	7.971492645	6.86382674	7.064417925	6.966184542	7.601931239	7.760709397	7.548737422	7.244210752	7.135187546	7.410838325	7.224191739	7.407893613	7.27999831	7.735309155	7.124978855	7.316486428
AIFM1	4.975114206	3.832042823	4.932024333	4.752752437	4.295885802	4.655935732	3.806717755	4.097223965	4.306490172	4.339187026	4.491884895	3.736987205	4.315426295	3.871625412	4.359906902	4.309777126	4.377099444	4.348632114	4.566380501	4.395008389	4.560137216	4.424549473	4.472470439	3.86891757	4.13682701	4.13496361	4.141782884	4.764553837	4.121951491	4.422719213	4.270488999	4.289788366	4.603827641	4.272768687	4.581308926	4.478107555	4.527573433	4.771121776	4.261124479	4.553694155	4.959402718	4.379360853	4.44662799	4.374145888	4.226114423	4.391194098	4.413724616	4.379360853	4.273233919
AIG1	2.17204598	2.446967406	2.828502746	2.573112895	2.331708062	2.018483474	2.133618204	2.248473174	2.450543343	3.012731875	1.866668513	2.291264453	2.433926502	2.550833086	2.534306175	2.097718911	2.476469077	2.19106688	2.25659616	2.518797905	2.102531934	2.308248488	2.74703087	1.825474817	2.145246348	2.721505594	2.398389228	2.194876274	2.344509494	2.456374448	2.274070032	2.569455264	1.944778878	2.197436111	2.355023069	2.353518491	1.960011007	2.748876355	3.408516813	2.103225736	2.077458416	2.339089459	2.105092291	2.213903223	2.046326912	1.93619193	2.597456123	2.42202009	1.941223295
AIM1	6.023732834	6.030713047	6.246415442	5.881715697	6.619840501	6.262078383	5.945188166	6.27619558	6.198696101	6.193562527	6.479821909	6.264511279	6.202930356	6.37259288	5.777385898	5.585250619	5.743700972	5.670046392	5.473411566	5.922955728	6.036429808	5.496257584	5.930003679	6.137888959	5.831060515	5.592801034	6.255606071	5.849980572	5.84488314	5.865137058	5.867329739	6.182190133	5.950727307	5.785072978	6.059026676	6.512640986	6.488025813	6.050560696	5.794353034	5.840316929	5.685109784	5.878372489	5.677932529	5.908042491	5.81194938	6.202285091	5.938060629	5.867662094	5.43726448
AIM1L	1.603413849	1.736637852	1.571651915	1.213072974	1.26093043	1.622027952	1.306083566	1.451207951	1.859272839	1.82004348	1.474812516	1.52898617	1.256791164	1.509502606	1.292036659	1.435864348	1.70275461	1.587115038	1.317776138	1.337911779	1.614255479	1.448291624	1.350813432	1.170031198	1.278281785	1.816113483	2.038595758	1.317483248	1.369404833	1.251867896	1.708764828	1.476394676	1.829135324	1.515359554	1.395158941	1.587281424	1.59026827	1.705204865	1.738797165	1.49384029	1.55593114	1.654631375	1.518545912	1.480776439	1.576704606	1.463367888	1.438838172	1.48830719	1.720550569
AIM2	4.097657032	5.04212948	3.822121703	4.516904155	5.143753964	5.452280405	4.37061911	6.250290386	4.674268854	4.46977185	5.00192565	5.919802559	5.267690882	5.404712498	4.342325718	4.525207463	4.242860538	4.70468852	4.25660972	4.058695085	4.206730454	3.729596227	4.182153097	4.764912546	4.593960251	4.403436531	4.279784293	4.331917988	4.813163745	4.037251391	5.290118431	4.370855266	4.533859038	3.906553443	4.762851694	5.202221289	5.325394925	4.683589444	4.065978675	4.362078847	3.638529702	4.042727155	4.036420592	4.170838384	4.541315054	3.837132754	3.838856086	3.960715431	4.409139756
AIP	5.72982799	5.599412475	5.530799779	5.515693634	5.312582761	4.920302983	5.513255389	4.780245132	5.313991814	5.274716426	5.162271957	5.520827155	5.005814651	4.931022594	5.536232954	5.196151285	5.93669239	6.11592655	6.141564701	5.647427654	5.802785029	6.397149396	5.778080647	5.61280382	5.428380073	5.495409034	5.42000006	5.028572955	5.492750725	5.145538107	5.269649674	5.183233073	5.496217033	5.462456424	5.6038621	5.337093646	5.208065596	6.135587205	5.610091325	6.163310558	6.066505926	5.743116014	5.725836737	5.970789028	5.663460582	6.059376896	5.477113204	6.077422297	6.111394743
AIPL1	1.189500118	1.133339594	1.362146294	1.544092729	0.886947993	1.031821635	0.735584637	1.277889675	1.059641246	0.918482935	1.02662032	1.103815411	0.79746771	0.777969064	1.502950259	1.739431559	1.509096903	1.691895464	1.120188277	1.419984029	1.720201621	0.940168048	1.413376698	1.667689807	1.090356914	1.088629943	1.40814015	1.12576102	0.935188697	0.703980382	1.006035971	1.402443865	1.143374463	1.344359372	0.846307491	1.006083907	0.964955323	1.440815879	1.508474726	1.247131332	1.021500279	0.898590042	1.017691268	1.243074269	1.385695803	0.931522053	1.116367623	0.869624285	0.967866143
AIRE	4.18523556	3.63235174	4.342711119	4.525078225	4.826121289	4.882033875	4.601743016	4.944556866	4.735657595	4.834408735	4.776114616	4.850316374	4.308685033	4.759161194	4.279179258	4.190494841	3.196622062	3.796757397	3.792347247	3.702596542	3.985774268	3.497441666	3.582363051	3.165325397	4.368045867	4.415488058	4.447807381	4.453717156	4.479913867	4.106592324	4.386404295	4.397529836	4.505873161	4.314680583	4.791010515	4.759161194	4.727958468	3.462386102	3.678525906	4.144901108	3.759450503	4.551962619	4.447807381	4.538614463	4.544878963	4.492972218	4.368045867	4.392001681	4.565588391
AJAP1	0.93965137	1.007700558	1.324248734	0.693237199	0.673645416	0.349174145	0.510457	0.650801716	0.666349984	0.727221272	0.554520689	0.621077601	0.682998667	0.497746209	0.693077148	1.06714965	0.749653942	1.087134872	0.429600477	0.488547796	0.785215583	0.53558996	0.567160591	1.093547389	0.619802986	0.429677023	0.591807056	0.273246782	0.664752667	0.370348883	0.35797569	0.458997635	0.704281781	0.994425844	0.554698451	0.573692725	0.404879314	0.995743981	0.620603152	0.725642301	0.712530606	0.584919244	0.374699383	0.679698391	0.32664945	0.400928488	0.511487631	0.528510324	0.354439014
AK1	4.487349388	4.826686273	4.209608681	4.587601738	3.99229949	4.268534266	4.2788114	4.071838948	4.055431758	4.08056782	4.435170097	3.612524948	4.402676811	4.392686182	4.555938507	4.525770786	3.613309493	3.717844972	4.23569485	3.769572968	4.546311467	3.746597951	3.513354434	3.933811263	4.735142778	4.753378012	4.121045132	4.504356343	4.076634443	3.929586755	4.209999314	4.275922143	4.243662092	3.883097652	4.396601594	3.983664725	4.338239145	4.552771977	3.362987832	4.677112787	4.250500715	3.840253767	4.765620873	4.275922143	4.553213933	4.726097805	4.444952085	4.333094027	4.832217706
AK2	4.294042492	3.927433548	3.762970288	4.188735966	3.932975333	4.100197917	4.174217194	4.035811553	4.219100751	3.965240601	4.441731399	3.943518098	4.249125517	3.930838489	4.004835057	4.27376631	4.207736107	4.224691292	4.475209506	3.972400796	4.244016005	4.570312797	4.081643028	3.87558033	3.967607379	4.267006567	4.144750925	4.364121495	4.15443259	4.403144201	4.191896978	3.800935118	4.077671214	4.060540369	4.266548793	4.150068242	3.918875044	4.18616493	4.160319067	4.091986787	4.492684159	4.296085399	4.233143874	4.329343698	4.084749099	4.195415374	4.276226148	4.350679404	4.155536864
AK3	4.207904721	4.106958279	4.296539664	4.277819187	4.044517656	4.200102239	3.724514447	3.658208017	4.128507795	4.027776192	3.926821605	3.474810423	4.053591141	4.103245208	4.804495849	4.806904796	5.02196263	4.586901315	4.588358371	4.790120778	4.502284012	5.029906912	4.666494161	4.240565253	4.587584642	4.681932509	3.995014285	4.272001505	4.117030961	4.317665209	4.552192603	4.250529599	4.60001478	4.478216346	4.309823582	3.601205626	3.850039485	4.569263199	4.158065661	4.465391835	5.06984984	4.262543999	4.817588901	4.548908074	4.413816468	4.334725246	3.824940842	4.244590064	4.28537337
AK5	2.040725309	2.20623958	2.002608333	2.27255582	2.535077337	2.83680707	2.350251822	1.976384025	2.504811464	2.184819205	1.865179329	1.966146601	2.484953423	2.487873694	2.759723056	2.790424774	2.95592668	1.882959348	2.669387972	2.638225682	2.220899689	2.710806993	2.681820682	2.471960093	2.328966829	2.057684567	2.600046726	2.449268164	1.862758375	2.241247965	2.368514601	2.459515615	2.673794596	2.050608437	2.567439001	2.249955359	2.436114078	3.050623396	2.37578929	2.494640526	2.242220542	3.312494017	2.904524995	3.15557215	2.04822086	2.917792246	2.547050171	3.102775758	2.465198987
AK7	0.929018363	0.674683872	0.317276992	0.440964178	0.214836539	0.363035681	0.37014388	0.58284346	0.418521536	0.385049066	0.689230687	0.650249871	0.835327424	0.656909736	0.600735294	0.535476135	0.647127482	0.572179465	0.532331218	0.561103034	0.22585811	0.411692744	0.320836708	0.560614728	0.409220151	0.241896158	0.526297894	-0.000795076	0.499040639	0.579281341	0.568323863	0.542588497	0.606065129	0.605144378	0.566583659	0.613667956	0.718467671	0.587982508	0.486553178	0.661987293	0.394101875	0.486553178	0.261273565	0.827651588	0.579557324	0.68245036	0.593356155	0.628806998	0.41513182
AKAP1	2.189260481	2.116952484	2.330692163	2.147599463	2.580519061	2.425381869	2.724257374	2.189904022	2.69899633	2.289100466	2.472635082	2.706522007	2.463290468	2.545407673	1.816912874	2.057907513	1.746770786	2.015409684	2.023316785	1.846035062	1.767643637	2.013616946	2.067859141	1.688104534	2.236053209	2.145470329	2.034138957	2.307874251	2.122934849	2.216318914	1.861030053	1.818582122	2.217795907	2.071567515	2.553166093	2.302202936	2.205762869	1.981948523	1.774223415	1.896673194	1.95605329	2.592585105	2.373167364	2.379372517	2.059940478	2.257874284	2.23774688	2.524232094	2.422844135
AKAP10	4.311497467	4.185316471	4.785352431	5.03792798	4.622159175	4.663753546	4.14104812	4.720647162	4.62523821	4.551822013	4.325070265	4.41849878	4.371253367	3.916383118	4.682066007	4.902335365	4.655367946	4.118000957	4.687594609	5.338869666	5.294175144	4.704437948	4.692589228	4.727913967	4.44327495	4.094590942	4.699877251	4.153175769	4.742893338	4.611910326	4.797992992	4.51413598	4.337773703	4.076910237	4.370766625	4.600300567	3.976585328	4.328044875	4.568507797	5.061775814	4.775338024	4.422910393	4.520931059	4.439837795	4.254198032	4.859637515	4.351754333	4.559816161	4.072583044
AKAP11	3.688329011	3.450005122	3.193043849	3.608620695	4.074808315	4.469807827	4.082102359	3.560819066	4.319684972	3.528688661	3.90995092	3.904677494	4.119162269	4.23656039	3.887305642	4.091764811	3.609271762	3.700005838	4.127127089	3.548003854	3.627105659	3.975762625	3.52659613	3.114801315	4.220437397	3.946814719	3.661232742	4.256543692	3.743892862	3.888708638	4.0644655	3.728239941	4.05577628	4.110615192	4.486858269	3.8918509	3.464188922	3.605679197	3.250562863	3.93311067	3.991282147	4.136693592	4.334558617	4.123571759	3.81936286	3.649307349	3.322359992	4.18181386	4.039381903
AKAP12	2.311088347	1.651346481	1.988600188	1.139868071	1.571458549	2.009177602	2.270216674	1.833844068	1.9398038	2.003752183	1.751030613	2.32752886	2.311754689	2.280391684	2.103322229	2.135407041	1.882477587	1.644859652	1.810390225	1.663514629	1.896497624	2.078275649	2.48483657	2.928214882	2.154747034	1.777058982	1.852258772	1.934837895	2.293810094	1.724710268	1.778945009	1.889531275	2.132368726	2.273215102	1.967101907	2.062741608	1.916996968	1.86887512	2.159498469	1.482334073	1.815838536	1.804926041	2.026972974	1.857856005	2.041699597	1.661714317	1.974646576	2.380440248	1.796089624
AKAP13	5.178172997	4.729445806	5.040881219	4.902421073	5.461681636	5.130910172	4.344512492	5.130910172	4.699686596	5.116831073	4.820771098	4.373279008	4.44910818	4.563848074	4.686944105	4.693025581	4.83505529	4.030139038	4.901450779	4.819817844	5.086321361	4.550139194	4.979109228	5.47972762	4.733865232	4.446870726	5.088473064	5.242196191	4.816117635	4.863788017	4.600970251	5.381184614	5.23981896	4.192955354	4.909488598	5.212724385	5.500536573	5.06375173	5.216586996	5.086321361	5.136273537	4.662846926	4.790373974	4.60435797	5.024584446	4.995978247	5.271756972	4.728592114	4.495697775
AKAP14	0.307204575	0.336992569	0.516767831	0.231360576	0.160814363	0.205877636	0.161617367	0.072128005	0.179644651	0.1381424	0.128808759	0.160242029	0.059569427	0.173061062	0.720535857	-0.041294834	0.391286187	0.348285892	-0.025992637	-0.020448661	0.098714433	0.189897731	-0.101098806	-0.010314891	0.279574064	0.609575225	0.382281351	0.160242029	0.274506687	-0.05233958	0.300866455	0.148880198	0.365243802	0.133076971	0.407937015	0.075456146	-0.066203116	0.457087519	0.187189326	0.068238612	0.01709777	0.23633461	0.274506687	0.369114549	0.114337897	0.226634293	0.373313798	0.073499077	0.311431112
AKAP3	1.357780518	1.772158222	1.963583179	1.378480022	1.291306814	0.862349553	1.082819957	0.768730327	1.335397126	2.180252558	0.847123816	0.595540182	0.721623815	0.486336837	1.292391728	1.323426354	1.42188483	1.293572242	0.750697525	1.761257702	1.600228573	0.530758855	0.960145092	1.994534275	1.239559216	0.744871005	1.328364038	0.560095872	1.226082242	0.743280128	1.254962574	1.786151398	0.96886251	1.214143981	0.976092754	0.889215691	0.649326573	2.447227057	1.436436321	1.188063356	0.820004264	0.747604801	1.086527084	0.937861099	1.07592668	1.029873732	1.738165519	0.94857512	0.725390121
AKAP4	0.918913327	1.004639639	1.489463371	1.215643565	0.804682618	0.422646949	0.755599289	0.769906232	0.486357791	0.665847235	0.753608674	0.540674662	0.584447145	0.50678934	0.880461034	0.942573703	0.91849	0.864705967	0.632398865	1.165144072	0.736060211	0.817818729	0.928587322	1.496521166	0.899574126	1.032330981	0.783843035	0.765425131	1.065998354	0.61567118	0.587682331	0.92681673	0.672339147	0.915604216	0.627883162	0.683661953	0.533290339	0.926046817	0.638115142	0.874159309	0.736564233	0.472777819	0.556469209	0.609487186	0.649473431	0.930680188	0.868732286	0.832214569	0.839608459
AKAP5	2.012353592	1.106810114	0.935081408	1.051278458	1.810488951	1.490681741	1.48624986	1.681782642	1.599022177	1.686074886	1.255646951	1.483613788	1.502806473	2.006836214	1.966383745	1.570401402	0.79421502	1.310819727	1.692736893	1.730654917	1.348117692	1.106524041	1.993795337	1.785742733	1.346624452	1.169499894	1.883226788	1.574661948	1.551727167	2.022903502	0.781367548	0.82559592	1.785610054	1.461356038	1.202870097	1.750929995	1.92034569	0.339625897	0.944342427	1.941381002	2.109824468	0.981610264	0.965688156	1.189268923	1.532907073	1.045923815	1.084005573	1.506720956	1.579601042
AKAP6	0.556703784	0.599868533	0.793429183	0.764012966	0.705734959	0.477474501	0.543723361	0.419109138	0.694903158	1.156505625	0.676849477	0.671434494	0.126494696	0.470344882	0.641991998	0.470344882	0.757247985	0.383309548	0.798852603	0.851373424	0.344181207	0.864159551	0.361637955	0.955435069	0.903188999	0.465741365	0.922785619	0.509906798	0.941587896	0.916154794	0.879238897	1.000111541	0.473360769	1.057506692	0.887201826	0.908128683	0.635533413	0.846213108	0.755701431	0.688396816	0.834984738	0.396216977	0.9692032	0.864502153	0.46597962	1.050279415	0.866008028	0.761388497	0.588609571
AKAP7	3.026335952	4.282050013	3.100323236	3.159093119	3.372075054	3.715300341	4.901957129	3.939594283	3.885816226	3.177180681	2.991291201	4.250903491	3.866542327	3.944066005	4.122022016	4.044628288	3.38574067	3.64297931	3.326761236	3.700347274	3.077828916	3.470497031	3.745871621	3.827363963	4.292215632	4.021552843	2.960266704	3.132803851	3.940015998	3.339977109	3.98811188	3.909665993	3.546141439	3.599266367	3.179408216	3.524100766	2.976982541	3.031659272	2.98482725	3.015561789	3.39611555	3.229816884	3.9288355	3.282929399	3.202565515	3.171953213	3.142062795	3.252802969	3.69090985
AKAP8	4.813031524	4.840592055	4.803263077	4.662813377	4.830901511	4.653489722	4.712206718	4.670312607	4.972995086	4.563083164	4.636469853	4.837297605	4.955178449	4.928615637	5.431682782	5.325437203	5.101306598	5.279874172	5.209853212	5.310905559	5.183739483	5.088077341	4.988348434	5.027026555	5.270702271	5.097482457	4.92592909	4.909782247	5.00113598	4.952789886	5.324318312	4.99944303	4.767241472	5.269203382	4.824019865	4.682227023	4.761600396	5.009357232	4.866655174	5.003942813	5.130546554	4.890223178	4.984187397	4.822648592	4.696440245	4.872692443	4.55413869	4.988348434	5.166607008
AKAP8L	2.803912154	3.023055949	3.153913058	2.810336719	2.434327373	2.124035271	2.404573548	2.520426441	2.240513246	2.873716817	1.990793153	2.636982706	1.937211952	2.143912257	2.464963836	2.424589948	2.952300961	2.579779458	2.805050871	3.241578184	3.023478352	2.708097812	2.95003099	3.80982033	2.476301384	2.344754904	3.00418074	2.673108242	2.457410667	2.478397293	2.378785974	2.650613041	2.238859128	2.265697199	2.338109562	2.609017169	2.545931056	3.203855877	2.994262884	3.39430296	2.786780151	2.706013472	2.228856299	2.497384578	2.453827282	3.379883813	2.596875792	2.462643703	2.543317286
AKAP9	1.576763115	1.958905676	2.204188412	1.969384984	2.35250075	2.299954971	2.698156061	2.842744641	2.245980539	2.648885976	2.208880607	2.934109434	2.404758552	2.323551409	2.198237475	2.083423257	2.225879552	2.159165753	2.326502781	1.973368934	1.767336845	2.109627404	2.50228302	2.594621326	2.180496857	2.188898291	2.03888582	2.439954708	2.000150287	2.042888235	1.666724244	2.293335974	2.363515231	2.526045933	2.33132718	2.460686976	2.304515703	1.825773571	2.302419807	2.327190859	1.763631413	2.232447651	2.328969203	2.165170988	2.356671137	2.451493378	2.170865012	2.398633849	2.291670477
AKNA	5.692416335	5.497055579	5.408288731	5.44311202	5.693877416	5.109950791	5.586795937	5.180162474	5.08578638	5.429486762	5.111049902	6.14092878	5.144912527	5.36111566	5.172541876	4.820993857	5.560914298	5.553596919	5.828476618	5.51912945	5.575876235	5.973600096	5.54904132	5.830200916	5.083815511	5.059472269	5.559553939	5.22742766	5.338579607	4.907238311	5.007626632	5.138920076	5.390836321	5.029218618	5.338579607	5.727499693	5.864810111	5.622775318	6.056595269	6.046138105	5.674592779	5.802680634	5.483386489	5.357163732	5.393432364	5.767717825	5.220369476	5.837426034	5.819686045
AKR1A1	6.698787959	6.105058105	6.225402416	6.250381534	5.750744049	6.318676573	6.2937039	5.830073091	6.205373588	6.178315177	6.273984847	5.868548624	6.01674527	6.130822413	6.108684873	6.170136504	6.257195604	7.026573829	6.488206794	5.81508791	6.347154901	6.548083316	6.103744622	5.336391553	6.100795286	6.377209191	6.161867669	6.367435511	5.9793962	6.570004691	6.16908667	5.437751374	6.295207491	6.876792343	6.622483377	6.009690265	6.067394022	6.234182714	5.72764432	6.306283791	6.682656929	6.553488401	6.352457991	6.320178048	6.058698478	6.43344451	6.370407928	6.354460638	6.466768426
AKR1B1	6.214385004	5.712770434	5.978692199	5.796161064	6.100392823	6.056438233	6.20104613	5.58005597	6.101091313	6.029485366	6.324203397	6.19946557	5.960619694	6.216013293	5.898886726	5.609373315	6.355118037	6.464008711	5.850526954	5.812859169	6.158959418	6.872553603	5.957252819	5.616700916	5.925461155	5.735323839	6.358468875	6.130341289	6.121785129	5.564495521	5.90810529	5.546342141	6.210262411	6.09451211	6.695451391	6.260070692	6.333792204	6.487855151	5.690318955	6.662806128	6.988150046	6.674183769	6.369697203	6.543892133	6.313145874	6.711524251	5.992917756	6.82843667	6.690203058
AKR1B10	0.634404603	0.663124748	0.527846573	0.811332198	0.199857038	0.728574851	0.336442788	0.526638879	0.404199325	-0.03787125	0.377395602	0.425325211	0.18728187	-0.024909443	0.457987506	0.741076243	0.42476637	0.867246943	0.824498798	0.27540748	0.607954882	0.421736414	0.712423797	0.636759326	0.737102753	0.820320708	1.316996473	0.860667993	0.417088795	-0.061227258	0.500289061	0.775495138	0.261927621	0.315250595	1.045256299	0.183048649	0.156571972	-9.88E-06	0.44462405	0.311913642	0.457593243	0.447186786	0.291542209	0.193724004	0.530124165	0.429006612	0.577886917	0.754129436	0.579744491
AKR1C1	1.341352312	1.486594288	2.20470893	1.733099696	1.562548697	1.90558061	1.666399076	1.929343486	1.403568555	1.795635367	1.20582499	1.203938451	1.207711529	1.377847223	1.804519625	1.776896832	1.804013582	2.002542214	1.74197276	1.247959784	1.697428236	1.727260118	2.138235566	1.81292364	1.648314355	1.571719082	1.905956221	1.556865297	1.60218728	1.37377757	1.68379839	1.579000216	1.912709528	1.342750395	1.560741683	1.485255242	1.564764485	1.318585011	1.668450089	1.711971981	1.51432877	1.600627213	1.708915954	1.778499223	1.576395118	1.854458712	1.964751876	1.609698849	1.74197276
AKR1C3	3.935835012	5.344730228	4.94566413	3.996545841	4.717909633	5.374697521	4.671110639	4.063064817	4.797249831	4.641071286	5.271172185	4.067166329	5.116552829	5.915559381	5.516564103	5.31767004	4.465353726	3.803213504	4.200860272	4.279019478	4.339168589	4.489883413	3.356954359	5.733551741	5.208008194	5.82900552	3.371053082	5.50028187	4.105907712	5.086375584	5.473380551	3.142023617	4.424443986	3.641346997	4.751611721	3.946733021	4.75231703	5.157927498	3.808948453	5.277570291	5.165833625	4.781010644	4.955898262	4.57623177	3.695752695	3.968218902	5.188181896	4.865110788	5.432947617
AKR1C4	0.056458678	0.86384485	0.910588666	0.017447422	0.418956739	0.19112043	0.423495804	0.418755338	0.267230741	0.396487856	0.032645742	0.203121962	0.063480138	0.058446437	0.676242245	1.050372602	0.505751566	0.412184585	0.540448283	0.874009883	0.806984068	0.330785682	0.395654934	0.912339829	0.947455969	0.483798823	0.685585817	0.132202279	0.395599041	0.204425874	0.810712771	0.724429581	0.663391705	0.573547705	0.344820642	0.490845604	0.188788083	0.571346426	0.267505253	0.730451566	0.462787398	0.478432102	0.120231635	0.630956885	0.370434321	0.267074075	1.777805665	0.130513322	0.458866703
AKR1D1	3.169790039	2.731053175	3.256132759	3.405883586	3.204607387	3.322457797	2.956777866	3.484887915	3.217525806	3.204607387	3.648275039	3.297422819	3.079609951	3.36257784	3.24301149	3.24301149	2.293314591	2.620607313	2.969677947	3.079609951	3.256132759	2.64752797	2.980124463	2.722151021	3.181100193	3.079609951	3.181100193	3.100627315	3.100627315	3.047692079	3.058567349	3.24301149	3.136274321	2.779853287	3.269712759	3.310413326	3.56922727	2.8148829	2.913680648	3.283821813	3.058567349	3.24301149	2.924850274	3.124319403	3.181100193	3.24301149	3.090259969	3.06914764	3.217525806
AKR7A2	4.901741705	4.902837263	5.990422604	5.3821168	5.372673905	5.404464365	5.142426506	4.732045269	5.615174802	5.724415417	5.773818124	4.793081579	5.334163452	5.202773757	5.334163452	5.462296926	4.854030439	5.538625601	5.113724966	5.183430666	5.544462336	5.741372805	4.887935138	4.692739718	5.096367731	5.570270091	5.535542045	6.017881534	4.918045805	5.320436362	5.245442672	4.9007114	5.615174802	5.699327025	5.803791633	5.183430666	5.392648005	5.483995851	4.63897027	5.673773284	5.863141102	5.47742652	5.557300934	5.446046277	5.179624975	5.755241466	5.478881271	5.554324581	5.42513474
AKR7A3	3.070216308	2.562514782	2.778366126	2.582191854	2.480084161	2.748442776	3.061118043	2.087925437	2.544091473	2.954434649	2.714498701	2.775679032	2.448922454	2.856538244	2.352496488	2.220131465	2.284885587	2.981779633	2.30133576	2.256137053	2.370290557	2.890705039	2.216715353	2.269705291	2.437270368	2.580704926	2.691946677	2.484302311	2.678463601	2.581208638	2.533079859	2.400171374	2.978743137	3.005001451	3.091724716	2.725705409	2.915345506	2.837941709	2.531418408	2.782101754	2.59256334	2.958370012	2.846073052	2.705015181	2.852836755	3.228773145	2.944738597	3.231601235	3.009488077
AKT1	6.270550343	6.334449685	6.725428315	6.415935437	6.321774654	5.472936102	5.972585274	5.400219585	5.723797606	6.533991656	5.999237772	6.49161777	5.836999379	5.786834174	5.930139673	5.626434621	6.75336551	5.921339314	5.881084697	6.882409059	6.531719907	5.87780313	6.533991656	6.364021602	5.539104946	5.601193774	6.424348492	5.553898054	6.099115228	5.680783312	6.252265573	6.293680104	5.708142028	5.665008346	5.840264384	6.370182214	6.409720919	6.546735754	6.90686597	6.538145661	6.145366691	5.961853408	5.889585626	5.841856851	6.184988844	6.520178005	5.490855383	5.872991587	5.643479956
AKT1S1	2.182696682	3.463527213	2.115554096	2.542466129	2.20232602	2.360918173	2.459346867	2.109368046	1.967028607	3.033321068	2.165139406	2.397113986	2.3184838	2.031944719	2.090724173	2.124200664	2.804059148	2.917750499	1.999769061	2.006698763	2.378170398	2.117688732	2.268487009	3.197563687	2.126829525	1.705097037	2.673324776	2.548659992	2.09510666	1.98424146	2.052074463	1.965842811	1.831428474	2.4332179	2.339850644	2.528854573	2.144715056	2.465580727	2.448185666	2.103028652	2.353411087	2.493024301	2.054560434	2.361413772	1.987907036	2.352040512	2.64145357	1.927703567	2.207826959
AKT2	2.313007454	2.760324396	2.855700828	2.366976716	2.418339362	2.405433154	2.648861308	2.398374473	2.42041289	2.54658551	2.337933994	3.088274725	2.504287996	2.573878409	2.639329796	2.345075061	2.464492057	2.72744587	3.013898282	2.820089308	2.81913139	2.894226362	2.962782752	3.149714834	2.446686739	2.458121081	2.829842034	2.689514372	2.675090429	2.390357249	2.4933647	2.57940484	2.583855213	2.6393033	2.554595047	2.618512404	2.675185456	2.648560558	2.719813452	2.890473048	2.923796642	2.725961429	2.503275115	2.542053663	2.669795301	2.754470461	2.429758982	2.879885428	2.593810261
AKT3	2.335728228	2.748307257	2.070960805	2.329020374	2.235776651	2.688287652	2.531832872	2.648708601	2.113584682	2.076679168	2.640404974	2.669234415	2.418378012	2.741844655	2.333967787	2.384715339	2.027582254	2.340583474	2.503731622	2.295283737	2.3128212	2.918771014	2.353352549	2.478791016	2.518517239	2.743196866	2.462329475	2.481026914	2.442343301	2.309222937	2.592010806	2.181032547	2.387265807	2.277530827	3.016140565	2.523436382	2.608945742	2.451042674	2.322920288	2.427648099	2.669234415	2.728951431	2.473331251	2.475497446	2.576457822	2.545163293	2.27659379	2.940841808	2.570172118
AKTIP	4.753878845	5.008672901	4.479499956	5.064665388	4.612390065	4.829749638	5.060483737	5.378811669	5.127644064	4.535110404	4.804763954	5.326485331	5.508723792	5.549812386	5.173535554	5.757864383	5.537172663	4.761264501	5.425052548	5.832197191	5.220329237	5.564295938	5.054299611	5.753457688	5.190864214	5.303413296	5.322571592	4.882820434	5.265773133	5.118572035	5.287702975	5.298847736	5.172962321	4.863546419	5.087781988	5.016850915	4.869843128	4.877146485	5.342199215	4.874130779	5.280414118	5.30086222	5.722624257	5.450918019	5.08313495	4.81861073	5.159693762	5.196560575	4.957259536
ALAD	3.331157422	3.344985573	3.91056033	3.248410164	3.61228774	3.411428415	3.631362424	2.91955313	3.145609059	3.988192641	3.107888544	2.895160425	3.043908104	3.052816049	2.942208529	2.932039893	3.708980958	3.555827731	3.035032695	3.340218245	3.278914686	3.091711053	3.159790579	3.645341773	3.08891736	3.186978139	3.572787067	2.935642597	3.22378678	3.190336785	3.181283974	3.308616607	3.460938668	3.586249657	3.718717338	3.61983582	3.347109013	3.964180849	3.552523867	3.24205434	3.838718465	3.263447481	3.374313598	3.613917758	3.560343313	3.708488793	3.376734204	3.392950816	3.066176745
ALAS1	3.83739718	3.57329819	3.720577001	4.092743466	4.246373175	3.792770096	3.785160043	3.746326417	3.975230762	3.988209444	4.192903502	4.212526407	3.946127374	3.714190053	3.892432734	3.924309718	4.03526085	3.916326321	3.929320353	3.987395098	4.002080145	3.71943604	4.018627427	4.09002616	3.953372868	3.722602975	4.19091501	3.467828589	3.997318801	3.919695047	3.735644238	4.026094479	4.029036242	3.772041228	3.778359159	4.361805595	4.293270344	4.136389002	4.099142489	3.764133413	3.935244904	3.3752475	3.674914099	4.015559526	3.884230197	3.875169796	4.049500701	3.530251355	3.828187814
ALAS2	6.309785469	6.676105987	6.871544312	6.369576413	6.093872073	4.319768875	5.732148441	4.455010437	6.067668794	6.798371754	5.118211987	4.380471586	3.59695027	4.805656856	6.649612553	6.583053787	6.685034691	6.61498598	3.885383819	6.430697452	6.591087241	4.241573363	6.214691661	6.754624157	6.711808823	5.039876305	6.309785469	5.017311176	5.259720536	3.709085531	6.530153657	6.214691661	5.785466177	6.599295029	5.909400845	4.414914474	5.503877378	6.824862275	6.041110957	6.640156028	4.190281131	5.005609521	5.133038647	6.711808823	6.186273861	6.537014832	6.745964602	6.148876604	6.72958318
ALB	0.11893675	0.475548371	0.704794186	0.168794441	0.015673099	0.331174893	0.099012077	0.118052151	0.324186141	0.172057691	0.262179961	0.377569836	0.185886321	0.245901431	0.249827057	0.266761338	0.364798457	0.407934833	0.354166501	0.198040521	0.284955023	0.116287651	0.121601685	0.093848162	0.381674425	0.298349018	0.151746396	0.525268439	0.226956475	0.315461725	0.054219117	0.182197881	0.2862808	0.217739528	0.382608848	0.235725633	0.191570375	-0.024682815	0.142504481	0.29555301	0.312171848	0.290157626	0.272247398	0.43380684	0.254767486	0.317467527	-0.050472114	0.249480088	0.444002473
ALCAM	3.358038426	3.513681751	3.533200592	3.099745287	3.946267651	3.759989659	3.890152918	3.904654945	4.018449931	3.519053781	3.385593092	4.666609784	3.99475674	3.921477319	3.604848643	3.692799729	3.32462203	3.40770236	3.105935586	3.785694604	3.140152526	3.712483665	3.48745404	3.72139744	3.970280223	3.461092171	3.001511202	3.856160243	4.009353088	3.609737628	3.617348394	3.440193209	3.47195941	3.753087129	3.342250493	3.658489051	3.277432603	2.523895023	3.293650759	3.227319337	3.018775114	3.098167777	3.547333854	3.407109736	3.690708905	2.926514067	3.335474647	3.440982815	3.133504021
ALDH16A1	3.608717917	3.034431608	3.33902784	3.094774661	3.247100073	2.887128057	2.929976069	2.811814332	2.970307759	3.071349091	2.953849013	3.218811542	2.862715903	3.055593088	2.94531842	2.979332791	3.690995491	3.72456135	3.49477225	2.985168504	3.086993312	3.714912449	3.503619619	3.150351241	3.016698073	2.93339412	3.16394565	2.990586768	2.761496207	2.972581707	2.803092719	2.832580375	3.30595462	3.135062997	3.338179379	2.913778198	3.414016782	3.606683575	2.961145582	3.593811632	3.491585653	3.455042414	3.168246563	3.122640887	3.135062997	3.576708168	3.064918243	3.53649039	3.570850712
ALDH18A1	2.970144942	2.395368114	2.919685685	3.341434408	2.988230215	2.961897352	2.759715231	2.628364886	2.890379302	2.802736487	2.793053553	2.719555846	3.131804925	2.930904032	3.237296209	3.439171198	3.379156663	2.880424114	3.736844988	3.282625523	3.484083199	3.459493343	3.317831806	2.780310953	2.962920156	3.029181676	2.808914173	3.184625866	2.968548913	2.926154967	3.345221471	2.99882293	3.262520527	2.702803909	3.301942907	3.089787181	2.952875315	3.292083438	2.748291502	3.537958602	3.962012023	3.118264228	3.325880014	3.183123359	3.387951159	3.289045457	2.580906108	3.231228737	2.753990773
ALDH1A1	4.642433163	4.464497727	4.56206618	4.509578509	5.599056076	5.938969803	5.34255792	4.72624444	5.347566841	5.177904133	5.953221926	6.014414811	5.188818758	5.776207942	4.394289224	4.293989315	4.215726894	5.649306625	3.925819235	3.564343046	4.136420624	4.283130606	4.153328237	3.327104196	4.771044959	4.7698293	5.023029804	5.439599166	4.958901178	5.231808266	5.433295391	4.164714051	4.546032134	6.697024319	5.168971897	5.397733981	5.22299883	3.548890007	4.127665089	3.870540312	3.765112701	4.696529043	4.845054348	4.566789018	4.511036705	4.380516394	5.16367376	5.08335862	4.899693456
ALDH1A2	1.004172709	0.710012213	0.869535897	1.172035163	1.237179747	1.241487545	1.147717799	1.223326627	1.117472466	1.188196349	1.566839092	0.665575935	1.509842036	1.596967662	1.55646024	1.347414395	0.907819974	0.976347218	1.228505824	1.125787089	1.17989155	1.11198309	1.966467612	1.476156544	1.254644518	1.31035786	0.82424528	1.342685308	1.155696033	1.178770383	1.525686985	1.747307222	1.328940597	0.858865229	1.730053964	1.475567246	1.602704398	1.447967612	1.611280432	0.925614144	1.309967235	0.78541559	1.246845414	1.141735695	1.469435078	0.946181966	0.753137662	0.831177899	1.427929862
ALDH1A3	0.234749519	0.53532517	0.178348728	0.042632335	0.582316768	0.521694878	0.850074374	0.7288954	0.068869399	0.523772251	0.100157345	0.463430112	0.734396283	0.679741883	0.502813569	-0.079771129	0.508675957	0.56918585	0.56210345	0.746123485	0.322840202	0.366965325	0.195058966	0.737759324	0.26541484	0.239828404	0.157399093	0.702351157	0.074593089	0.438286048	0.299515501	0.592247131	0.482144805	0.504819085	0.222311686	0.341833861	0.685354495	0.56432232	0.733715511	-0.016517268	0.629381329	0.603522442	0.479150725	0.63867715	0.402182472	0.393992938	0.388144937	0.357623415	0.38448382
ALDH1B1	2.930359341	2.457416761	2.287518943	2.706006876	2.878028516	2.987227692	3.167614356	2.998680205	2.811157966	3.053788921	3.082895147	2.998165346	3.024049284	2.842282547	2.908547392	2.871713182	2.826283952	2.552071428	2.702618559	2.651665821	2.700932154	2.835507255	2.915185624	2.617998145	2.807990519	2.85514267	2.866001134	2.894178435	3.072997759	2.734775923	2.752502959	2.480996284	2.933780326	2.602289216	2.968185879	3.030450038	3.022764879	2.60813576	2.4614126	2.587232984	2.67940437	2.894859505	3.183066048	2.920015103	3.090412332	2.753904713	2.884184888	3.133818647	2.865448619
ALDH1L1	1.318527674	1.597395079	1.685320732	1.56987665	1.242603882	1.687464446	1.490823409	1.753583188	1.697725736	1.502965571	1.438408139	1.504670684	1.349766362	1.323505671	1.050586316	1.69919324	1.45869993	1.535603739	1.461433625	1.406193655	1.688768891	1.391857994	1.420803799	1.427656245	1.287864257	1.431399473	1.62615648	1.235751101	1.715054101	1.332694455	1.577517019	1.541362378	1.299803837	1.489029096	1.752793182	1.18000676	1.441199359	1.393295451	1.312346946	1.530187001	1.346638041	1.284572781	1.52277322	1.274499031	1.616969858	1.691678719	1.390397547	1.769325988	1.469501444
ALDH1L2	0.277937675	0.463195447	0.360267543	0.194939713	0.79793281	0.548402389	1.138450388	0.876465122	0.477278901	0.463657406	0.632941887	0.541371168	0.615271417	0.551158411	0.467811244	0.739230611	0.558705174	0.493071229	0.459151052	0.446029616	0.518652527	0.323787884	0.208554769	0.879079489	0.792031837	0.389254203	0.644526166	0.350622839	0.374046817	0.630675348	0.39360676	0.519780373	0.373914161	0.552354096	0.55585227	0.593782394	0.6684748	0.997566167	0.451883152	0.213339703	0.607633738	0.652741721	0.341780531	0.62721377	0.749603454	0.912725762	0.619979471	0.665396857	0.239840062
ALDH2	6.685624278	6.073765563	6.480201367	6.130825363	6.665214142	6.275182071	7.159929066	6.991652905	6.192495319	6.571573191	6.579332035	6.372171937	5.757106574	6.182673292	5.797995836	5.987878479	6.143932442	7.330695279	5.819170176	6.177183003	6.314994045	6.20333543	6.602513684	5.779046509	5.902976266	6.272078633	7.252607666	6.432359679	6.859831067	6.938756273	6.222692953	6.062254803	6.297162916	7.395091335	5.985695875	6.16383733	6.473051759	6.209530605	6.759222181	6.173271661	6.164927346	6.363238914	5.81961611	6.174832869	6.149029715	6.253006268	7.097390335	6.203877352	5.776933998
ALDH3A1	1.032854574	1.107168732	1.113614059	1.266667606	1.17792993	1.352935029	1.647270782	1.508272107	1.619908233	1.261924705	1.626557142	1.076199226	1.24396241	1.263866044	1.53721561	1.31012526	1.302195778	1.372036059	1.304954732	1.584594628	1.520713152	1.13201921	1.252874658	1.197587888	1.351614752	1.22081794	0.961647879	1.246606618	1.513130544	1.590281996	1.365415041	1.543533411	1.121642157	1.16387206	1.391475427	0.753579218	1.21606382	1.437584202	1.245097153	1.353298087	1.555107604	1.717735412	1.639617009	1.648187433	1.414200806	1.329716008	0.577428411	0.96579209	1.543974066
ALDH3A2	3.498859571	3.401440145	3.513769158	3.192899464	3.064083215	3.212322509	3.142900675	3.397663273	3.379817285	3.204849845	3.349209073	2.964673936	3.099303462	3.136034768	3.534024208	3.670874603	3.544471733	3.584022906	3.591393124	3.295340912	3.483051334	3.529618322	3.345436217	2.949896395	3.438789882	3.427629502	3.083419443	3.402554537	3.253748281	3.33042913	3.414663298	2.995499071	3.361354412	3.635046261	3.482162955	3.141991646	3.001532029	3.489147316	3.180891557	3.54570412	3.766962866	3.345903927	3.277647927	3.613864959	3.30080107	3.239891482	3.260322232	3.338636818	3.605601394
ALDH3B1	4.154715978	4.052814342	4.045209107	3.513006553	3.492117875	3.236556413	3.713567093	3.197035678	3.265855907	3.84979406	3.027978622	4.095720348	2.679549895	3.122279056	3.075714358	3.132357238	3.64008407	4.569412498	3.473129749	3.949203141	3.649545042	3.705832115	3.790344069	4.610860061	3.005123042	2.93628429	3.825861964	3.169376545	3.638172331	3.287531058	3.311219715	3.442955656	3.390590249	3.648474231	3.183205624	3.605881465	3.656795769	3.621246132	4.298106837	3.961206928	3.28006645	3.75350589	3.145479856	3.183205624	3.226635508	3.724557891	3.829907919	3.291684548	3.296128594
ALDH3B2	0.315590796	0.454946354	0.794404542	1.041202597	0.619160812	0.525989745	0.728815804	0.821749094	0.407130053	0.461950713	0.536675291	0.474515302	0.318900928	0.529790157	0.754594645	0.908485474	0.654887456	0.841417321	0.604088458	1.001137381	0.797588354	0.614644202	0.849322754	1.089855222	0.870177474	0.622961417	0.758416981	0.472549562	0.623845651	0.635897122	0.941813548	0.804386689	0.436118357	0.909669891	0.53974738	0.745800381	0.487660273	0.635386468	1.157192282	0.373372437	0.918475089	0.870401174	0.450774212	0.765865481	0.615930587	0.564409231	1.02092879	0.308778621	0.481932876
ALDH4A1	2.607572797	2.699033905	2.700282974	1.905239438	2.373105782	2.536103594	2.191202089	2.598258747	2.078343061	2.518341019	2.993042904	2.109085356	2.364693248	2.340572985	2.209183369	2.502141823	2.451537705	2.449900317	2.206840415	2.143726225	2.347115261	2.257230883	2.284323343	2.156422686	2.2743552	2.497367427	2.824263213	2.72285599	2.342602175	2.580018659	2.551896659	2.173314888	2.406990588	2.60167049	2.728746739	2.515390959	2.585884628	2.131185181	2.687647762	2.36508101	2.438555104	2.359198052	2.422222009	2.187437205	2.022552371	2.440329456	2.297996529	2.273947447	2.15732327
ALDH5A1	3.761758095	4.369931915	5.209433861	4.355990924	3.31457185	3.329430937	3.371788952	2.83542847	3.611667733	5.149798133	2.953712193	2.866878339	3.066030206	2.91025751	3.718082796	3.089007355	4.906634615	3.284683592	3.337668669	3.486153283	4.38270669	3.431427418	3.313984555	4.908594406	3.717182072	2.797709665	3.073351917	3.376391531	2.987011525	2.840794	3.331071603	4.22221519	3.309805484	3.340926141	3.551909601	2.958659836	2.994371313	5.062063468	3.247435026	4.209441305	3.332098691	3.494969766	3.397315005	4.2947811	3.540099936	3.918555045	4.002341638	3.80387413	3.91805943
ALDH6A1	2.340689613	1.974988933	2.36381576	1.994891077	2.803014865	2.66438124	2.689112181	2.579402873	2.599171546	2.512695499	2.449244649	3.020111765	2.365773906	2.414316564	1.983025191	2.13232998	2.013760841	1.865059784	2.278732366	1.952171535	2.044793531	2.244463294	1.988148945	1.933836616	2.385924449	2.359066936	2.331667531	2.537362609	2.190084861	2.192729812	2.090914863	2.204609796	2.26112494	2.295530797	2.724363408	2.680169934	2.734582116	2.07509788	2.022562467	2.386632957	2.159890621	2.670564526	2.426472075	2.613061074	2.308401665	2.741996828	2.194482545	2.619256738	2.492320935
ALDH7A1	1.506705022	1.40299653	1.934574963	2.053172475	1.160200633	0.846934574	1.028360932	0.825769098	1.039627025	1.294616066	0.962878117	0.72077644	1.156528649	0.914013826	1.724628255	0.872757256	1.294721957	1.056775362	1.524052304	2.082065292	1.191713732	1.046321601	1.473755584	0.838732375	1.539533624	1.181289323	1.05627097	1.491051691	1.002256104	1.121559379	1.809085941	1.063629449	1.400022064	0.848062997	1.272890894	0.919792985	1.082763346	1.876578046	1.11419546	1.30282887	1.158754303	0.978511552	1.438784242	1.34856464	1.228699826	1.334477197	1.693891543	1.607215078	1.684369095
ALDH8A1	1.543744342	2.13320972	2.149922835	3.165274319	2.484941018	2.496097539	1.994741618	4.443046447	2.376931267	2.114128325	3.567768222	2.949486545	2.871472839	2.420273173	2.264467658	2.571385237	1.862276514	1.851283923	2.095274611	1.793090123	2.031783717	1.838272437	1.687043186	2.169957875	2.239180548	1.968450772	1.720533266	2.09483973	2.061542496	1.837220673	1.614371273	2.432993796	1.965468421	2.035593511	2.534866006	3.664660928	4.062336618	1.495334066	2.117919101	2.000297797	1.8582611	1.939327138	2.024615643	1.909463649	2.053459145	2.410733904	1.850765877	1.903997016	2.016654615
ALDH9A1	6.997979437	6.607441171	6.937368957	6.738182296	7.07373322	6.815487655	6.508835364	6.295748123	6.859969828	6.790742459	6.921059017	6.598136447	6.433663972	6.549975557	6.559166837	6.598136447	6.421252282	6.295748123	6.471073307	7.001143386	6.857349835	7.062728531	6.79627832	6.657817002	6.236886022	6.433663972	6.77129567	6.928625262	6.766523769	6.64519024	6.815487655	7.316424368	6.951811006	6.429691592	7.07373322	6.896057256	6.934089227	7.251829741	6.664685054	6.654778375	7.572740219	6.768959008	6.838064104	6.801780129	6.98383819	6.928625262	6.417051442	6.618715102	6.335741286
ALDOA	7.723036011	7.719122684	7.5534433	7.095759023	7.131649763	6.99282997	7.413463929	6.933526886	7.01741911	7.396214829	6.95086532	7.482368819	6.524530782	7.117543122	6.690612522	6.520502884	7.404772726	7.973978751	7.453925558	7.604441048	7.367956088	7.637274416	7.630918757	8.163402463	6.687922232	6.909227017	7.837361296	6.856650109	7.488965642	6.895260204	7.04759461	7.43707622	7.417931417	7.221092147	7.132553997	7.415806359	7.52669402	7.848109049	8.067922895	7.552287748	7.363889343	7.760993292	6.920769123	7.170157395	7.395219501	7.650092677	7.682326622	7.503163437	7.320687448
ALDOB	0.853969499	1.621160696	1.406689547	0.882830544	1.146771689	0.783082247	1.412308811	0.995998377	0.945741804	0.971577144	0.959825975	1.537293607	0.705485937	1.153420331	0.701348645	0.711238117	1.204872289	0.992899713	0.975743533	0.843801553	0.873285707	0.720132352	0.887951626	1.332252695	0.881304966	0.654047628	1.132463159	0.677369193	1.181625186	0.579346565	0.899283784	1.053474829	0.876949724	0.796907025	1.182411365	1.293053766	1.381655429	1.249083028	1.06601368	1.067961938	0.712556058	0.817035246	0.76386032	0.912347436	0.955240842	1.605745377	1.248067922	1.274770249	1.257574784
ALDOC	5.128953449	4.728596497	5.492519358	4.955262551	4.320813925	4.582374278	4.341040395	3.800405194	4.705533753	4.92913402	4.499749303	3.865217472	4.518566852	4.38149935	4.918843223	4.756829023	5.363649649	4.450649744	4.494169952	5.483852923	5.038328519	4.904485829	4.863149766	4.954617051	4.562562085	4.302943508	4.693455505	4.96255465	4.259846784	4.196775411	5.007464736	4.70850332	4.970585657	4.228447927	5.011466084	4.551391805	4.882703776	5.526482151	5.113193689	5.008680018	5.339544191	4.806321496	4.756829023	5.205205129	4.823838055	5.667636178	4.578109541	4.772161832	4.719175808
ALG1	2.513224567	2.053513019	2.719839018	2.364296891	2.35357141	2.502573726	2.449869458	1.994877916	2.468241416	2.570619242	2.600919808	2.306418753	2.340965573	2.709212997	2.124024755	2.234658105	2.786832885	2.76388363	3.126231494	2.135051635	2.541714415	3.129280275	2.651117719	2.300047727	2.459184226	2.373149096	2.822593131	2.399919073	2.512268434	2.552924359	2.255406892	2.349409792	2.866508936	2.446453746	2.511963598	2.483816434	2.447986026	2.613882496	2.386315675	2.600116829	3.059955577	2.527690206	2.538535902	2.598269717	2.650452606	2.869504485	2.287294498	2.755140607	2.506584017
ALG10	1.93570676	0.506115297	2.36936632	1.047820477	1.830223624	1.245498196	1.386285514	1.331692432	1.51076415	1.340269912	1.189701747	1.127384127	1.128092483	1.176610448	1.650204016	1.512251321	1.422126231	1.85880576	2.093196713	1.200903044	1.340666838	1.476658521	1.31132971	1.461455492	2.214302998	1.238229373	0.7237011	1.484526136	0.773258069	1.738312497	0.999228032	1.926782188	1.738124713	2.01861358	1.457572696	0.889474308	1.023888664	1.395217093	1.174025271	1.597191364	1.776561782	1.850835892	1.215105335	1.57125743	1.269538628	1.094635724	1.174629257	1.58866502	1.378853668
ALG12	2.785657966	3.424300594	3.372306151	3.130138013	3.010145548	2.755095566	2.842219901	2.697841529	2.791989715	2.874524107	2.750744196	2.827517065	2.751784972	2.651877087	3.030511184	2.886820072	3.200316957	2.767502677	2.955785019	3.31767925	2.973301112	2.911975384	2.986408928	3.32742634	3.080778553	2.849704471	3.043024963	2.67963811	2.657650385	2.854278945	3.190796789	2.978885195	2.723143841	2.968727958	2.624609054	2.675671568	2.877851445	3.223118905	3.268586755	3.151912877	3.10387117	2.744143418	3.01534773	2.779429644	2.896839275	2.628700406	2.828021021	2.806576428	2.725746742
ALG13	2.890399077	2.737271856	2.827522203	2.752155543	3.435840811	4.044119538	4.04587449	4.003282349	3.770477906	3.438552589	4.253190254	3.894361747	4.189325852	4.267003668	2.912071149	2.816884971	2.742752132	3.036060598	2.738233121	2.718831958	2.540742844	2.860174681	2.805445248	2.716158056	3.302351298	3.30351966	2.778764958	3.315784519	3.29798709	3.384702297	3.394891399	3.024156507	3.205395943	3.533135336	3.614031166	3.593345798	3.48613254	2.696213703	2.63286177	2.668162693	2.761883184	3.26103209	3.381331795	3.182628654	3.105471346	2.900539616	3.150691451	3.254275559	3.368825294
ALG14	2.459830851	2.219927241	2.626903234	2.296405557	2.596291353	2.444881464	2.463477113	2.34944367	2.264282622	2.196656264	2.62572022	2.477083618	2.76202801	2.62187175	2.608029001	2.811114715	2.643835534	2.689594515	2.929135857	1.88128236	2.544483965	2.974123736	2.343952111	2.341002456	2.412190443	2.779077232	2.506194627	2.627810694	2.320520039	2.982988808	2.389097484	2.350383176	2.451120732	2.733401238	2.6713359	2.380820062	2.473039238	2.125927866	2.566316302	2.437300495	2.77515414	2.645483761	2.792237564	2.371613647	2.887245073	2.401207601	2.200769069	2.751987775	2.897331229
ALG2	3.737567359	3.755524957	3.792032264	3.587737343	3.627080446	3.790805133	3.599850994	3.550532433	3.524867134	4.152663112	3.726899144	3.717113902	3.734686068	3.852827265	3.65064589	3.768762374	3.713017818	3.697000756	3.660257254	3.986034076	3.576743966	3.734614991	3.780737949	3.415187991	3.357418744	3.796445679	3.619674091	3.923755163	3.615276061	3.731391791	4.260742512	3.988022081	3.982300723	3.706641867	3.740624943	3.619121099	3.856879084	3.904138035	3.562161732	3.609622636	3.70109299	3.572950131	3.876398047	3.902951481	3.979789746	3.977480579	3.865323871	3.815677256	3.632931989
ALG3	4.535573636	4.385467052	4.645867024	4.410838022	4.100030698	4.345295242	4.29184234	4.013709797	4.216626933	4.471073404	4.777385074	3.703903877	4.391740802	4.366921235	3.939941048	3.848928731	4.160032877	4.273279082	4.27385623	4.183338746	4.323205605	4.32894781	4.174063246	3.633187434	4.14114695	4.263219736	4.447709335	4.371713792	3.926641341	4.274086331	4.142073896	3.941301094	4.272184511	4.26851519	4.426977156	4.590607953	4.855644892	4.370418356	3.914091644	4.559978747	4.730068802	4.374546079	4.551760015	4.667146507	4.283687374	4.848268265	4.538439642	4.484782223	4.52513768
ALG5	3.601964604	3.179640911	3.365889707	3.537578001	3.436956139	4.023110394	3.876417436	3.697394944	3.880016107	3.310782996	4.238245897	3.84270124	4.334674367	4.27830469	3.729038851	3.890763127	3.058396894	3.748393261	3.435682832	2.895535502	2.990708493	3.596499036	2.901956862	2.753871873	3.755111165	4.049217086	3.277670088	3.966736539	3.377723192	3.947477333	3.712813744	3.465149783	3.769650409	3.984611076	3.835580056	3.612054947	3.51564968	2.821458196	2.823248175	3.190222311	3.325093184	3.655997406	3.984048375	3.641364904	3.70187815	3.318105213	3.346554988	3.868851708	3.981773111
ALG6	4.840112928	4.805461107	4.432950313	4.588234444	4.465214466	4.930515286	4.777702501	4.489608393	4.967575356	4.399080037	4.696096412	5.064236051	4.914295968	5.514656363	5.152479466	5.26181643	5.236937151	4.779079654	5.397522523	4.485031968	4.93561406	5.316991208	4.686619639	5.268376403	5.006495821	5.337165308	4.627887164	5.117202682	4.68269955	5.201390389	4.729276906	4.917299972	4.966860354	5.240128394	4.929000511	4.23414287	4.297680956	4.696096412	5.154701525	4.562515984	5.061185097	4.893014751	4.998571861	4.860847255	4.824674554	4.356488253	4.902341545	5.192497203	4.893014751
ALG8	4.701095107	3.947411163	4.571240789	4.569242807	4.31489879	4.482048097	4.06798639	3.819414243	4.168210139	4.393634592	4.231541962	3.856074237	4.104406295	4.033152977	4.134539491	4.357540069	4.445987242	4.131919561	4.667832673	4.018903064	4.405139671	4.840885043	4.215292045	3.621992154	3.957677116	4.039043574	4.168638611	4.615846975	3.793220597	4.254166056	4.079242649	3.85103578	4.486110136	4.20110986	4.537227312	4.185558183	4.261072383	4.536473541	3.98547165	4.358255284	4.809034174	4.58838601	4.377634414	4.446237602	4.238268747	4.569242807	4.148764466	4.53421202	4.52284918
ALG9	3.71173306	3.104428926	2.681952119	3.353702931	4.020583534	3.729329107	3.839863233	3.489932235	3.625172664	3.61049166	3.659982826	3.381389997	3.922284687	3.829995551	3.644067016	3.92457452	3.780669084	3.555934328	4.194372209	3.714023191	3.667447832	4.021166457	3.406083626	3.785320074	3.690367022	3.433207802	3.683745958	3.751641428	3.644441801	3.714232975	3.530094875	3.424325447	3.848639054	3.715547559	4.063535458	3.93167983	3.650942114	3.672937551	3.326674911	3.948343876	4.403080817	3.65231142	3.889544382	4.228267621	3.984841218	4.179894036	3.559740345	4.118603449	3.784446016
ALK	0.731292664	1.083624349	0.940439385	1.256575695	0.936922067	1.037818994	0.940845046	1.356157952	0.860747615	0.956846682	0.849072158	1.109509669	0.910305797	0.853382607	1.380213459	1.045218793	1.115323113	1.010684852	1.09065605	1.745487736	1.12732299	0.984490598	1.05968444	1.764371289	1.108629318	0.989146805	1.261635476	1.135725066	1.081649172	1.204403016	0.899532917	1.428547734	1.270404335	1.447199479	0.920546426	0.71163028	1.011016865	1.174325588	1.233731965	1.154332544	1.09779734	1.218995699	1.204865665	1.434953533	1.134318705	1.026735608	1.017831463	1.184500441	0.810463428
ALKBH1	2.828784571	2.117833652	2.801999742	2.418587425	2.423257678	2.483450854	2.570469335	2.507376046	2.802917985	2.5047782	2.478767738	2.48672927	2.669819213	2.64278402	2.964535081	3.147879454	3.086296199	3.009989583	3.126333762	3.022120736	2.759450282	3.503145511	2.87850925	2.83468254	2.900369172	3.172195422	2.516386807	2.937980308	2.400830278	2.965434943	3.105895335	2.603477446	2.796913477	3.186668188	2.801999742	2.471515562	2.412121314	2.707145648	2.942035942	2.848063506	3.040631519	2.835773372	2.962672454	2.490597693	2.528963352	2.695982019	2.723753923	2.992115811	2.729103296
ALKBH2	2.977426502	2.222851121	2.212655943	2.77793646	2.195066452	2.697243965	2.392292006	2.059709503	2.930970268	2.465643167	2.534642513	2.377320157	2.708167796	2.57106468	3.188001955	3.041911451	3.500679749	2.933259793	3.044785752	3.366023062	3.215184222	3.636958391	2.892584772	2.474740394	2.725775789	2.902989979	2.73293937	2.897680806	2.762724352	2.859479021	3.188548911	2.913366855	2.651138376	2.890396418	3.000195151	2.390973438	2.469701552	3.256742683	2.777450043	3.405205864	3.654128351	2.855540911	3.409927116	3.324842019	2.610305941	3.041911451	2.713042707	2.934966831	3.445756908
ALKBH3	4.834384279	4.599971007	4.557347887	4.542829161	4.18454598	4.404336405	4.199993192	4.029176651	4.450946129	4.155448716	4.226945657	3.93799653	4.378127499	4.385978553	4.732640316	5.104084074	4.604040826	5.35396665	4.983593511	4.449417777	4.883643987	5.257811823	4.627659569	4.291968236	4.563837084	4.64383779	4.554674697	4.761488623	4.300660266	4.798778048	4.573695265	4.359573563	4.619609004	4.987075721	4.839257124	4.007498406	4.213702558	4.804436697	4.137435697	4.986543566	5.183802425	4.857058335	4.837152962	4.867853374	4.428662942	4.565355964	4.33633906	4.931729387	5.469814698
ALKBH4	2.420942126	2.114745499	2.378701117	2.001754685	2.257673229	2.224021669	2.33674223	2.250989618	2.888756776	2.334981861	2.72179412	1.937339783	2.29641953	2.241593861	2.399444539	2.551330914	2.345406206	2.628268864	2.630727084	2.559432556	2.694263617	2.578077143	2.888424261	2.009134145	2.90202245	2.882439049	2.674507001	2.650641051	2.411928297	2.70055617	2.597706522	2.598894364	3.008182483	2.880242747	2.543455907	2.35998327	2.486989767	2.812930948	2.365384792	2.616807128	2.926528848	2.320548825	2.501772824	2.648846368	2.503759587	2.41973934	2.186342511	2.379319656	2.430537301
ALKBH5	6.416956801	5.926349714	6.574188948	5.782388028	6.205561812	6.164482528	5.764577759	5.350105511	6.006592322	6.395112275	6.093054462	5.366935312	6.025931109	5.899432102	5.679270996	5.656348646	6.469559441	5.827564705	6.32820543	5.928723012	5.904670903	6.687215942	6.102656153	5.691107511	5.799970671	5.974136533	6.006592322	6.099429613	5.96636356	5.936276743	5.792354499	5.907310433	6.281553146	5.742349938	6.543753932	6.03200579	6.292250179	6.436808852	6.017599092	5.993833805	6.881021186	6.299000369	6.351535879	6.428684159	6.099429613	6.285116473	5.941946149	6.449577662	6.09003695
ALKBH6	3.540488959	3.160797247	3.963541356	4.388211842	3.498817577	3.468844772	2.819428113	3.262305126	3.553191931	3.559451652	3.948926094	2.999280069	4.135772709	3.896612965	3.626992444	3.509114516	4.263119345	3.780552978	4.254973599	4.569779836	3.866716512	3.809417528	4.104495431	4.139681486	3.746954995	4.443722358	3.770324181	3.495514233	3.556181736	3.69591664	3.564974962	4.308213721	3.926909504	3.938518848	3.837863492	3.451786779	3.58350765	3.943656839	4.1035311	4.88906998	4.373945584	3.620621288	3.684479664	3.763892958	3.850599935	4.123647037	3.008208537	3.492733447	3.547560237
ALKBH7	3.262180416	3.860543232	3.700582835	3.305873556	2.94594474	2.822250654	3.182641526	2.917535465	3.319558775	3.215739989	2.98691678	2.944558496	3.091934698	3.1219244	3.859858803	3.453583993	3.602029234	4.848584631	3.489208144	4.064659373	3.963369125	4.267884752	3.477860014	3.375733982	3.808853962	3.931544709	3.647206784	3.230977314	3.394840323	3.438545829	3.807034837	3.494186131	3.415177351	4.061281955	3.34991582	3.249042072	2.784734892	3.88674029	3.681970403	4.258038342	3.839457001	3.772118419	3.914310626	3.61719924	3.00641485	4.103636421	3.787409035	3.821030842	4.346758597
ALKBH8	2.339746457	1.634132564	2.393189344	2.249470622	2.519360725	2.707861863	2.454178367	1.770991821	2.436092613	2.14503604	2.395763893	2.123091899	2.017919385	2.147125552	2.369576508	2.452751215	2.062502224	2.208665006	3.060716935	2.520839713	2.550777326	2.909536129	2.348926651	2.030186651	2.303384078	2.125451478	2.338084534	2.753285885	2.020904112	2.259485447	1.543011793	2.20376147	2.427081884	1.882658142	2.883452498	2.160618021	2.514374868	2.963704469	2.07320276	2.970049362	2.888177794	2.7822131	2.643464602	2.347150981	2.422321097	2.925597991	1.547399847	2.790976303	3.218835937
ALLC	0.20200656	0.791106437	0.713959701	0.465245474	0.222794626	0.329775055	0.172385935	0.473094162	0.764962829	0.498712405	0.371169705	0.568305121	0.224280146	0.297323591	0.681871466	0.522064148	0.465572952	0.478380615	0.50226511	1.04981449	0.576803961	0.593103888	0.558450013	0.750464939	0.704056938	0.62362445	0.718624273	0.729844251	0.57403128	0.402639182	0.642299564	0.785146143	0.753275617	0.867591391	0.47845083	0.132496042	0.249097795	0.513091438	0.705188534	0.643680493	0.42391476	0.394383254	0.381943282	0.583045627	0.467231973	0.588158962	0.328213539	0.251662226	0.507506062
ALMS1	3.367364585	3.196165149	4.167157668	3.57549823	3.20106485	3.166054018	3.050365362	3.001983348	3.430403743	3.556976554	2.726981406	3.179636407	2.827246419	2.813240339	3.681757327	3.599817436	3.596883382	2.956095436	3.417162112	3.746109525	3.653485618	3.364891847	3.418143382	3.47167838	3.344854461	3.341258918	3.158855316	3.35937798	3.009934423	2.840016182	3.32514331	3.302208135	3.150863321	3.123784041	3.340963598	2.929360267	2.80536493	3.694445146	3.19734074	3.73300424	3.388885986	3.048704983	3.047442623	3.313661564	3.69057564	4.260554469	3.31427552	3.596883382	3.623453381
ALOX12	3.283136863	3.361706157	4.728705662	3.009060545	3.343084933	3.170667034	3.180926969	2.651303063	3.290102355	4.607005766	2.348286368	3.275153762	2.2983688	2.483322893	3.100593466	2.590726915	5.179163204	5.112541807	2.59716416	4.225605202	2.872048558	2.418266134	4.148643944	3.87794422	3.12535987	2.464230499	3.900117334	2.93268674	3.369600279	2.640494401	2.847248363	4.154010991	3.047552755	4.289440684	2.950787488	3.086754582	2.600016405	3.933199647	4.490641213	2.981190638	2.384964832	2.660823187	2.583973897	2.742123248	3.206605767	4.700704303	2.477358547	3.28735207	3.151363104
ALOX12B	0.497379822	1.028140658	1.264742733	1.439021561	1.153268931	1.135549308	0.866515623	1.866943917	0.50556505	0.864137386	1.167458138	0.333793495	1.020162524	1.068842261	0.877330656	1.047476282	0.944942489	0.776088268	1.197445817	1.27590065	0.525385421	0.848517181	1.300640471	1.229475481	0.950442632	0.428798592	0.666142951	0.794369376	1.005149305	0.917817627	0.693636805	1.225677784	1.019304808	1.046988902	0.917817627	1.052581054	0.785402088	1.179348473	0.840186817	0.645655847	1.43663406	0.729791474	1.091404141	1.284228407	1.30487799	1.056941636	0.8961882	0.784317184	0.53908349
ALOX12P2	0.675862274	0.669547065	0.677094892	0.82038334	0.734415069	1.205316901	1.123068679	1.010020684	1.031002469	0.830468673	0.914553015	0.755308154	0.582195654	0.954869638	0.923325973	1.158364365	0.83766841	1.174526877	1.000145302	0.734731838	1.120879268	0.472187804	0.540677997	0.887371515	0.499131046	1.259484295	1.104178959	1.066199001	0.590955923	0.878987352	0.467323099	1.217372269	0.224500305	0.867237502	1.003737264	0.748783997	0.444103526	0.674579214	0.890221098	0.579520516	0.751369979	1.109639273	0.872412235	0.882190738	0.662999328	0.340491202	0.689797233	0.876329882	1.22716508
ALOX15	1.987300698	1.591788334	1.895246418	1.426218837	3.365560226	2.156537918	2.850243546	2.113683723	2.684640625	2.471642328	1.142831879	4.165373865	1.610635592	1.805688335	2.88441178	1.777869192	3.961447581	1.653770849	1.782904868	1.935548595	2.370247281	2.595941207	1.42185597	1.79087487	1.86569374	3.037300198	1.982071317	1.706611331	1.780404252	1.815633475	2.124145712	1.876269936	2.195388911	1.497573748	1.900665803	1.915673018	2.42592329	2.003740144	1.641673474	3.071881948	2.582502683	1.629004245	1.981615204	2.100925014	1.787447347	1.631318626	1.875081278	1.994231289	2.314643255
ALOX15B	1.274496298	2.198313035	1.622487121	2.228465197	1.136742558	1.249612581	1.261230367	1.815066787	0.931499707	1.389227524	1.231261008	1.17750714	1.314289152	1.37484444	1.22230093	1.162064633	1.612548266	2.507756719	1.390576021	1.863894957	1.634433578	1.001654129	1.730259319	3.277071229	1.235971864	1.450185295	1.714786389	1.233868025	1.712037422	1.4946764	1.346597338	1.089434819	1.141878147	2.126673574	1.288073722	1.79239951	1.450404421	1.802126627	1.107918178	1.518387106	1.163776018	0.942177284	1.186244585	1.353562436	1.04391066	1.815975208	1.908463563	1.350859405	1.18592507
ALOX5	6.630240261	7.013824575	7.134677346	7.013824575	6.899678609	6.598385278	6.099599357	7.119614462	6.424360636	6.840745768	6.382969244	5.928854775	6.406208123	6.086928227	6.86713919	6.963221845	6.895191247	6.246298843	6.227502602	7.280977829	7.211146594	5.957047726	7.271024003	7.302299334	6.503499829	6.520423333	7.143786271	7.182411313	7.081053456	6.97738748	6.840745768	7.374570646	6.891340995	6.485531723	6.096994821	6.806889647	6.887221822	6.913229499	7.594805726	6.587557886	6.655281354	6.456507286	6.054741385	6.40327578	6.895191247	6.311669076	7.374570646	5.959220328	5.431501084
ALOX5AP	9.07212602	9.007466969	8.90813352	9.128882964	9.342110728	8.223757159	8.748333363	9.082404541	8.854880933	8.698716409	8.939787563	8.962934132	8.732035498	8.962934132	8.698716409	9.029922842	8.815989681	8.137161078	8.996006279	9.502389685	9.198301469	8.411303828	9.150974692	9.51454516	8.674678082	8.633187256	9.502389685	8.854880933	9.236577646	8.844781693	8.854880933	9.488637582	9.41150789	8.223757159	8.403869042	9.17485839	9.150974692	8.90813352	9.669754146	8.974425578	8.569138696	9.040704936	8.88715983	8.484383438	9.342110728	8.88715983	9.51454516	8.492984918	8.190469811
ALOXE3	1.084544079	1.10773763	1.215795243	1.258784432	0.797396665	0.559749702	0.623700845	0.716570778	0.83907871	0.841218859	0.537023496	0.603326777	0.45345778	0.433414378	0.76037305	0.92442671	0.661111292	0.879900272	0.755297186	0.827607627	0.815431587	0.429361994	1.015176852	1.075806129	0.99784397	0.746087489	0.995670475	0.923169625	0.809442485	0.688255105	0.715128417	0.695190912	0.527603644	0.739511073	0.691520283	0.611589857	0.397018499	1.177644416	0.78443551	0.843519515	0.876025447	0.551049849	0.785479134	0.584020552	0.496899892	0.481572487	0.75244452	0.619455802	0.669496138
ALPI	1.46424609	1.764353653	1.913860844	1.860481698	1.983129538	1.909173331	1.811373234	2.139403408	1.818688856	1.905182432	1.778636247	2.165388777	2.034980987	1.681248167	1.692362972	2.069690835	1.9092819	2.038008321	1.860509576	1.751163001	1.769967309	1.840405633	1.616420379	1.691115449	1.646437472	1.741549332	1.633116024	1.94245261	1.890129236	1.695653899	1.596633435	1.810355085	1.625760086	1.786045155	1.970744016	2.36100852	2.443390237	2.244008964	1.581858365	1.964772606	1.800294751	1.782784496	1.804243756	1.707106276	1.714107085	1.855806899	1.916108751	1.878563987	2.296572239
ALPK1	5.194991598	5.272321735	4.993826892	5.585120343	5.495586366	4.883928514	4.750768676	5.769558396	5.354485405	4.896043464	3.923618592	5.219668846	4.468240424	4.47094866	5.538260563	5.570447383	5.662499786	4.735246574	5.438119821	5.569408506	5.699016391	4.242889381	5.01489935	5.946924863	5.492513837	5.071524037	5.490524943	5.009752328	5.5951565	5.828426099	5.259389332	5.298484204	5.144793271	4.777535524	4.540995132	5.06646185	5.157845408	5.455145217	5.6891958	5.554383521	4.142179636	5.145632829	4.418618952	4.85149067	5.620301883	4.941196269	5.908372229	4.776257752	4.373539298
ALPK3	1.285759125	1.027124298	1.22421949	2.092718013	1.43417282	1.499157939	1.078562279	1.417582128	1.50662906	1.802006173	1.723644617	1.384414931	1.835404954	1.833378855	1.400538449	1.530997198	1.504123285	1.887864437	1.042307552	1.720653601	1.145609018	0.877994743	1.717782893	1.37026617	1.78711664	0.52158065	1.631776942	1.503719942	1.845539561	1.713245828	1.203024172	1.279354716	1.346439251	1.624499624	1.755529744	1.376223168	1.636693259	1.549070801	1.268964049	1.131760673	1.187029231	1.589919691	1.662329129	1.835025282	1.139534896	1.991138728	1.600647196	1.901219684	1.419786674
ALPL	6.050870908	6.849884305	6.969855442	6.960683245	6.248603331	5.460664249	5.003797336	6.796696488	5.470869287	6.510506818	4.267804411	4.634066702	4.848738993	4.948536731	5.253573916	5.17549068	6.62196969	4.40304673	4.930009303	6.857541035	7.039775274	5.183886949	6.615096372	6.025776661	4.930009303	5.996946018	6.007076256	6.479131097	7.022306994	6.574522488	6.484984191	7.585246288	6.889836855	4.585659932	5.271012865	6.119834571	6.681932586	6.969855442	7.307380474	6.20234125	5.5861809	6.436789947	5.052618086	6.171298902	6.889836855	6.35223174	7.789721694	5.986690737	4.108810485
ALPP	4.506461877	4.056975367	4.103975564	4.793020036	4.919869197	5.145487343	4.907281846	5.755140617	4.95518977	4.891022676	5.644103553	5.514521786	5.357537135	5.189606488	4.316262236	4.264542503	3.186688799	4.050514591	4.087711726	4.075177185	4.215766304	4.184198158	3.741467667	3.864695474	4.745344984	4.70018242	4.301654619	4.869605802	4.532017107	4.429548055	4.348984661	4.361375446	4.652930426	4.268353708	5.287588804	5.419930641	5.626071344	3.459997413	3.987884299	4.760768384	4.01585022	4.787451915	4.502093945	4.587128996	4.803685597	4.937180642	4.381117467	4.77652696	5.122556008
ALPPL2	1.720121271	1.781774492	2.404412928	1.583408035	1.383995328	1.701856394	1.704808997	1.666700667	1.918277806	2.014839432	1.913301847	1.520653628	1.860631536	1.8040794	1.564620626	1.437741447	1.577590948	1.441706637	1.520556624	1.320222592	1.611773581	1.661470618	1.231302828	1.41356484	1.527384411	2.003856136	1.814163947	1.742616764	1.407479757	2.140503006	1.785152023	1.422003361	1.752665275	1.923721645	1.558757391	1.97163061	1.4644964	1.468340118	1.757769895	1.685878735	1.423567764	1.593218578	1.914060111	1.722928645	1.803275782	1.438730077	1.718357877	1.602715942	1.698614647
ALS2	2.69622695	2.869500202	2.690643192	2.891453616	2.678415058	2.835876633	2.519690198	2.218637092	2.595896354	2.645345291	2.562584872	2.690643192	2.69985921	2.713266678	2.847018889	3.155881612	2.323329184	2.858100469	2.715353441	2.785306853	2.847018889	2.41047339	2.760444682	2.513502533	2.664333933	2.878985301	1.989006087	2.762096438	2.476229212	2.70929869	2.700423227	2.345354215	2.895285912	3.108410514	2.727201954	2.727782453	2.587331134	1.81033301	2.693534925	2.591792075	2.773929416	2.268866789	2.565590066	2.134984174	2.648461257	2.418916283	2.204506888	2.353173755	2.32686336
ALS2CL	2.112164503	1.90452361	2.19582087	1.626380737	2.10845819	2.175231785	2.368767671	2.04423149	1.618922316	2.093230596	2.00319312	2.371973402	1.677126056	2.23363221	2.374560847	2.089943945	1.612552215	1.852901769	2.109997886	2.426001869	1.685606014	2.328914034	2.325564988	1.957212628	1.823480546	2.198417642	2.314601205	1.902621758	1.751429196	2.034474283	1.837899207	2.125247043	2.117082281	1.804195239	2.344317387	1.803326663	2.404692676	2.395444071	2.629399824	2.567580141	2.066250973	1.785129279	1.821711367	2.211182804	1.877171716	2.755730327	1.998793531	2.250163952	2.476328918
ALS2CR11	0.456654974	0.267806756	0.050702365	0.033351253	0.111445188	0.170008346	0.036652446	0.025658848	0.139945143	0.151286321	-0.006917492	-0.063430421	0.115946354	0.044978965	-0.114225872	-0.073960643	0.061614954	0.502704867	-0.161200715	-0.162274404	0.457300465	0.067725382	0.101347758	-0.180154516	0.46653738	-0.050366059	0.295347232	0.099021781	-0.170920842	-0.080091453	0.243863276	0.542320869	0.041546505	0.153637737	-0.06910797	-0.159714241	0.047075945	0.250453924	0.358912416	0.110137221	0.170098676	0.35977958	-0.038631842	0.137987007	-0.23423193	0.035717834	-0.088570365	0.149048237	0.15211621
ALS2CR12	2.203334627	2.08752588	2.128651005	3.119726646	2.623741273	2.633304509	2.579182446	2.526457007	1.713071043	2.421536235	1.878141203	2.924147264	2.633568131	2.746009071	2.416854544	1.944222238	2.405753651	2.348321738	2.655985442	2.024909333	2.310149286	2.650889215	2.212048766	2.732269506	3.529143753	2.23826645	2.597833543	2.628473661	2.467893718	1.31865119	2.372142701	2.678515663	1.928751423	2.170480045	2.472168536	2.602373416	2.613783257	2.199760932	2.992524312	2.197669365	2.258863565	2.254030491	2.638233569	2.199913695	2.946351473	1.483527147	2.321566233	3.158968737	2.8183179
ALX3	1.004834926	1.114334129	2.152576221	1.15607563	0.937075618	1.783903272	1.089935142	1.869608948	1.41870933	1.169127779	0.885731773	1.371257235	1.685323535	1.432619164	1.42037956	1.263924641	1.070206442	1.452470633	1.532248828	1.501804289	1.636824401	1.585255345	1.385513687	1.498271917	1.344034583	1.016476013	1.28822487	1.099650745	1.461592898	1.300063673	1.682012848	1.19002526	1.258107018	1.138402547	1.586432279	1.808548225	1.319998222	1.337352771	0.843872506	1.930256335	1.160110191	1.31950784	1.205065743	1.334360207	0.925259479	1.577661988	1.638791261	0.912336449	1.36475876
ALX4	2.059597151	1.908736205	1.697106082	1.756308883	2.122276972	1.986795561	2.159002545	1.94805177	2.037058011	2.01589623	1.681358877	1.864352739	2.147539822	2.117005946	2.54642024	1.809638451	2.286188385	1.720354763	2.166678636	2.140030285	1.740566713	1.324409869	2.259998256	2.151456771	1.87741742	2.222775174	2.330195422	1.656843436	1.881954383	1.95983723	2.087814246	1.975557122	1.67362374	1.909927297	1.803477546	2.158079454	2.039144748	1.436193542	2.262173247	2.052965429	1.869089413	1.62033729	2.204716671	1.745424169	1.761179406	1.644082885	2.009014901	2.293648285	1.601590954
AMACR	1.894970753	1.603679093	1.8147651	1.647290096	2.452292436	1.843502338	1.734120671	1.644958158	1.843120536	1.341837958	1.889804652	1.987727811	1.949914506	1.968620029	1.919059433	2.210500828	2.013986488	2.118774048	2.005297314	2.170194846	2.011331906	2.218326674	2.7882005	2.380253061	1.803876747	1.931249017	2.080840271	1.981434287	2.325871606	1.735953575	2.11524309	2.4857339	1.835167535	1.894621533	1.79576665	1.995554304	1.863732503	1.900610546	2.446362623	1.738204479	2.204433556	1.80608529	1.998589983	1.969306474	2.487486542	1.85885798	1.792057975	2.103588729	1.94813758
AMBN	0.833659219	0.815724492	1.419708062	1.334144524	1.148474619	0.99992055	1.072902843	1.062893047	1.21190075	1.291364109	0.686651547	1.202477482	1.005459132	0.940043086	1.14719175	0.638512524	0.713981482	0.856470187	0.878054667	1.036828381	0.649098837	0.779185332	0.845888771	0.783345817	0.753134667	0.914411297	0.989405845	1.241936345	0.657849616	0.696275295	0.33740156	1.198929568	1.146439033	0.287215259	0.809166776	1.136412959	0.720776803	0.847573137	0.955593542	0.723357905	1.007784934	1.400311241	0.827415736	0.912683935	0.744855533	0.662850895	0.38268799	0.599887848	0.76794949
AMBP	1.083417208	1.406806284	1.499847388	1.266355408	1.069190539	1.151300783	1.102808565	1.212652692	1.280829032	1.241611563	1.020848178	1.102318438	1.151464398	0.980094383	1.102455522	1.441868287	1.271524746	0.986431317	1.097789059	0.968559433	1.09062413	1.008025822	1.49139287	1.115220986	1.339922724	1.195738541	1.174781366	1.060690836	1.279600085	1.033200548	1.401335782	1.095314513	1.16843869	1.122955065	1.01835333	1.094470652	1.115328987	1.559166008	1.061473918	1.30639125	1.037052323	1.121360058	1.07776644	1.07821462	1.200115505	1.295751118	1.208820418	0.999084172	1.215038873
AMD1	6.010836889	6.592496682	5.943672033	6.221973467	6.367651933	6.303662797	6.707934927	6.648415491	6.45086839	5.925470177	6.374968283	6.334171767	6.600788671	6.619206126	6.494874968	6.897654277	5.987550046	6.274327955	6.083585932	6.7278649	5.983830426	6.163125523	6.729219235	6.326012697	6.575458135	6.714156723	6.365553852	6.306460797	6.862765386	6.358826084	6.6238916	6.87367669	6.218970211	6.368674605	6.317900459	6.639164778	6.262394221	6.170781968	6.221973467	5.685847389	6.169023711	6.227003054	6.650265561	6.309614732	6.802183588	6.143740002	6.606347593	6.168141027	6.425412634
AMDHD1	2.402818227	2.460902261	3.484704224	3.235407379	1.779169278	2.413600627	2.561447299	2.248549526	1.991676013	3.364321363	3.142620751	2.265304084	2.451754778	4.262043434	3.890560663	3.471674502	3.148334089	1.898338648	2.759941708	2.388354833	2.377604817	3.187031553	3.322947978	2.722713401	3.164682422	2.428911302	2.663057175	2.902526263	2.785407043	3.28056198	1.511298745	2.669051631	3.050994522	2.678309214	2.742854822	1.616171688	2.863744658	2.183969681	2.575959481	2.653589238	3.746909665	2.44516718	2.400089155	3.206998796	2.448241419	1.454808997	2.793584861	2.836390479	3.177220866
AMELX	0.609615422	0.754349383	0.977548507	0.676085556	0.284281616	0.28168929	0.358583204	0.107965854	0.543505587	0.286633808	0.001360826	0.216822086	0.31305475	0.214506663	0.724084499	0.460373355	0.543862486	0.253141971	0.201049471	0.317820087	0.178618753	-0.00462671	0.336549223	0.092135897	0.412923951	0.607201409	0.661566457	0.772268691	0.316044232	0.828501422	0.748328972	0.727982331	0.996246057	0.310883737	0.114516624	0.457983821	0.325736806	0.418263494	0.536802656	0.190376249	0.458727767	0.254232923	0.789031204	0.121466462	0.486005528	0.903380394	0.725538652	1.141197855	0.413858051
AMELY	0.010079091	0.239623842	0.814833676	0.662710051	0.401834495	-0.033754964	0.527313904	0.499035531	0.088166474	0.473504479	-0.068750304	0.250919117	0.4290014	0.055750283	0.296417784	0.704537852	0.839693596	0.747454791	0.352923692	0.493191413	0.928310312	0.083821821	0.525893362	0.627909495	0.669675433	0.557483147	0.429212394	0.512437208	0.548002835	0.622447133	0.506577958	1.062959396	0.334546127	0.032031574	0.412406052	0.429683928	0.213904046	0.862098515	0.703699036	0.619926628	0.68492879	0.104541102	0.304964956	0.419440579	0.34687785	0.597963584	0.851400013	0.042572366	0.607071149
AMFR	3.4602356	4.556467841	4.358933398	3.23164901	2.920452428	1.874602268	2.932746185	3.105946911	3.319595038	4.005540698	2.469700388	2.711250394	2.657433849	2.336842544	3.68116474	3.046784393	2.162817385	3.964487333	3.56544666	3.2964888	2.944850667	3.693612763	2.983271368	3.302117988	3.494789613	3.306817308	2.263330746	2.839176321	3.429112512	3.080724152	2.119675959	3.454507115	2.624065601	3.697545721	3.457345699	2.737296169	2.636813643	3.440224825	2.722430769	3.228741097	3.496465851	2.85066648	3.075599043	3.228240301	3.374521439	2.975294984	3.007975094	2.515899416	3.459633858
AMHR2	1.271307568	1.402471922	1.740302065	1.153484638	1.251547742	0.718216659	0.733850028	1.13457046	1.005135692	0.787035006	1.18678693	0.969014455	0.841441205	0.972986935	1.130527351	1.999698387	1.077082246	1.159002766	0.907456599	1.358355505	1.249064816	1.196533646	0.985414092	1.141597815	0.61570269	1.467674844	1.445783995	1.401837911	1.023898854	1.285638654	1.300207853	0.862911093	1.057829527	1.495586756	1.05332898	0.820537931	1.381856978	1.563257646	1.414599082	1.213740364	0.894975315	1.016202155	1.086479382	1.014637181	1.055222193	1.410379991	1.073756927	1.145747962	0.742461323
AMICA1	8.951943025	8.849501276	8.905695529	9.363584348	8.773768217	8.34254271	8.549384876	8.825856593	8.777599933	8.773768217	8.259768749	8.797033878	8.676919432	8.7555201	8.947649145	9.11316003	9.015326448	8.72766228	8.887321752	9.337738253	9.613946111	8.74705679	8.966344238	9.061246913	8.991163568	9.030763787	9.3438432	9.243318204	9.076016885	9.091849434	9.123963561	8.704089661	8.72766228	8.704089661	8.447318374	8.719541184	8.837670753	8.94229278	9.076016885	9.461090629	8.688484619	8.933050458	8.825856593	8.735271407	9.091849434	8.874561485	9.097339704	8.645312595	8.645312595
AMIGO1	3.973223382	4.406506852	4.108661191	3.928748583	3.752613809	3.603613115	3.763743801	3.795340012	3.692129582	2.864272313	3.835614169	3.834478904	4.113565812	4.150279758	3.793627851	3.558098852	3.802498965	4.022599177	3.528171426	3.718854263	4.14663277	3.730342844	3.541471113	3.562370057	3.723560014	3.458773075	3.584579109	3.78721431	3.836134119	3.021800748	3.841194459	5.348004697	4.152547905	3.306411055	3.638394145	4.094721368	3.498953224	2.989042072	3.725493885	3.857166702	3.755729432	3.822781053	3.80946877	4.22378771	3.376455465	4.298951362	3.810602805	4.052351499	4.208936436
AMIGO2	3.116308134	4.249461086	3.066403286	2.840157871	2.941435616	2.830828199	3.143637893	3.30608402	3.557171745	4.113262294	3.027961271	3.921980247	2.724959894	2.794732921	3.555214171	3.336239413	3.470590005	2.860580681	2.723442642	3.012044627	3.500767688	2.502225192	2.513108416	3.753456813	3.064176998	3.0529492	3.703990962	2.565394975	3.506229926	2.858243547	2.300906176	4.915565243	2.547776432	3.19806856	3.080304683	3.404573234	3.441820542	3.365105342	3.519549741	3.193115984	2.771334081	2.612938491	2.983325057	2.771334081	2.957570043	3.115027235	3.665475675	2.856668991	3.186357902
AMMECR1	3.237021448	2.562192694	2.686455477	2.992438938	2.779897362	3.022615057	2.918411505	2.657147813	3.100951803	2.689913255	2.919483289	3.075290414	2.955021943	2.961490506	2.870081987	2.76774585	2.628357518	2.537388764	3.065318325	2.672359933	2.566505667	3.188695606	2.815111494	2.322240091	2.796814326	2.850743826	2.355574514	3.264251891	2.676953944	2.733263955	2.665476462	2.632591454	2.961202701	2.644942272	3.154752382	3.002815019	2.942847308	2.429086248	2.576179192	2.917848213	3.203684505	3.069755323	3.130215559	2.84017579	2.890746577	3.152640606	2.606488623	3.183368555	3.158801686
AMN	1.726848913	1.67861741	2.013153919	1.83731587	1.649688622	1.721862744	1.544196834	1.589656969	1.754279407	1.610817926	1.628483824	1.665190203	1.709411503	1.635278767	1.762527691	1.4489957	1.601277349	1.750543103	1.577498608	1.556620377	1.572796717	1.798086475	1.709932872	1.582019498	1.866388221	1.524366411	1.888388504	1.941230143	1.700952274	1.775199313	1.769027203	1.882796452	1.563502533	1.533911975	1.729527336	1.594971443	1.778829353	1.756455063	1.5069027	1.651224391	1.641640919	1.57470648	1.750585664	1.640020465	1.659989083	1.852364059	1.837221049	1.923234291	1.574899504
AMOT	0.907227046	1.544082609	1.128540286	1.501312892	1.051396347	0.954409017	0.524945601	0.666374965	1.212124978	1.201634667	0.768850131	0.344128801	0.512181445	0.647554019	1.208975027	1.407094696	1.350235596	1.030493152	1.085098186	2.018236112	1.478662976	1.150878882	1.285235425	0.98693825	0.71303478	1.108803587	0.976340733	0.956524736	0.917142602	0.941843561	1.20321235	1.152197126	0.987899692	0.603150419	0.518629036	0.543618933	0.701416088	1.843846644	0.69317789	1.352247995	1.295477386	0.530608522	0.770994515	0.900024663	0.906562945	0.622543532	1.625879022	0.854050125	1.004461615
AMOTL2	0.783602482	-0.130006612	0.371426679	0.703961495	1.299443721	0.53375783	0.582102703	0.959566407	-0.066003333	0.232677271	0.123153678	1.169821054	0.449483322	0.370862656	0.103046625	0.184162192	0.28445804	0.297922302	0.445985849	0.887834441	0.964099089	0.098633638	0.887439467	0.750737502	0.611370419	0.364650756	0.309414681	-0.296067139	0.346339445	0.742787995	-0.234992227	0.808711281	-0.262686605	0.023452261	0.375562362	0.228506436	0.624506637	0.297922302	0.608433859	-0.04000151	-0.142338131	0.445985849	-0.127627117	0.120485683	0.367981697	1.157173682	0.10940712	0.00474147	0.583791962
AMPD1	0.836069863	0.948498698	0.380168315	0.647142537	0.689355087	0.243597965	-0.067863496	0.008052921	0.508934185	0.567761965	0.62342466	1.055857661	0.347819779	0.310113429	0.526291236	0.694085237	0.540922345	-0.153477559	0.734602536	0.885208395	0.397271814	1.101140879	0.378709215	0.60454543	-0.147334767	0.402941885	0.572407032	0.273858356	0.099895954	0.435547333	0.405342878	0.603348323	0.588561675	0.40485316	0.8806507	0.078404776	0.568907663	0.749525256	0.627805891	0.435547333	0.694085237	0.498965912	0.979938585	0.347446829	0.498965912	0.532860589	-0.061376464	0.153532558	0.927997381
AMPD2	5.465658203	5.512715363	5.494500628	5.292762083	5.323505377	5.518056267	5.588461678	5.305911325	5.02437008	5.617665129	5.387988311	5.647729107	5.55914975	5.456303267	5.571507305	5.444987409	5.076716842	5.456303267	5.48046003	5.232159108	5.554115625	5.314920674	5.581069176	5.704045409	5.138690772	5.139806384	5.44923891	5.434873762	5.154336862	5.170586861	5.672231599	5.086870542	5.722289762	5.372004166	5.173621403	5.739364442	5.352253567	5.726593763	6.083544923	5.368228247	5.362561363	5.641333343	5.484861276	5.748712304	5.821810617	5.39569515	5.665303126	5.628929032	5.377553553
AMPD3	4.176867256	4.2955201	4.47743334	4.613357351	4.254531445	4.291161018	4.346140398	4.540635844	4.638086375	4.406099768	4.535037063	4.316662113	4.442314301	4.185371827	4.164950225	4.469384604	4.414454351	4.420209474	4.173362842	4.149673153	4.649625742	4.382562107	4.622951735	4.150803966	4.183944011	4.803567651	4.413823791	4.24302946	4.429923183	4.522878619	4.297789008	4.279528815	4.057526036	4.380898488	4.348253807	4.331153828	4.506332103	4.422777773	5.030298073	4.285283386	4.478038314	4.414039672	4.252156277	4.143707892	4.380762684	3.959737829	4.457821994	4.079978311	4.586084585
AMPH	1.529508981	2.158797758	1.852434278	1.604341856	1.830041042	1.465163388	1.732924914	2.956014023	2.004416833	1.958417027	1.367548505	1.635391475	1.914026029	1.761940739	1.782720371	2.027713589	1.779030147	1.903944591	1.780962924	2.055600642	2.042734394	1.369755247	2.700907218	2.882204835	1.44680101	2.140977483	2.61043028	1.827253835	2.642712192	1.514777471	2.655149396	2.413241901	2.010901972	2.166585417	1.701940823	1.92188311	2.034613453	1.702135819	2.760675624	1.569528293	1.365736369	1.374289868	1.838135306	1.782862998	2.107887776	2.446127358	4.360332309	1.83447023	1.626271247
AMT	3.482338624	3.262892533	4.182833852	3.698122916	3.670743292	3.841093	3.087070711	3.01206865	3.131633959	3.527962262	3.50809882	2.880702195	3.51832347	3.285393232	3.363992116	3.385591083	3.925708193	3.164106629	3.71824047	4.061507107	3.965967665	3.420578054	3.714570311	3.347842685	3.387325803	3.254679507	3.55957776	3.687015691	3.463289668	3.255133689	3.569313708	3.641422414	3.501088334	3.410222391	3.60008158	3.194734422	3.457229681	3.37301405	4.069933974	4.26782777	4.024629736	3.391309697	3.32061943	3.568208027	3.339575213	4.162151769	2.8441589	3.385909879	3.190575406
AMZ1	1.49025565	1.906875999	1.979131432	1.497723772	1.419153024	1.633702762	1.666690136	1.704655629	1.882927629	1.573107415	1.398444512	1.527918573	1.526032149	1.661938424	1.458625556	1.723494716	1.70948963	1.416943931	1.655807209	1.75557188	1.693664965	1.644680819	1.71962398	1.789458588	1.812358727	1.569904731	1.453278934	1.621516649	1.748264833	1.91678408	1.747726438	1.634508611	1.948283099	1.69924806	1.948283099	1.51695475	1.40497463	1.72985246	1.79153989	1.385684053	1.799899645	1.717872386	1.76045529	1.340411224	1.384234101	1.558840459	2.157764336	1.578573943	1.512033685
AMZ2	5.407632668	5.673280541	5.396442998	5.683346967	5.734437498	5.589831193	5.610983362	5.492372404	5.653515116	5.160386836	5.587962621	5.596341008	5.73623078	5.753328026	5.759424973	5.754649785	5.760766966	5.67947504	6.239941289	6.315395832	5.912243874	6.221275536	5.779691643	5.752145226	5.823347594	5.84248385	6.01798088	5.755395093	5.858866958	6.047786412	5.843105478	5.706752414	5.656267987	5.692527795	5.730019365	5.452170767	5.54049955	5.694245707	5.656267987	6.011838077	6.361627847	5.569083047	5.833075095	5.665007931	5.734437498	5.910098042	5.631508035	5.734437498	5.673935975
ANAPC10	2.133566238	2.549543116	1.096337259	2.500537781	2.097283254	2.810201531	2.763909327	2.158944939	3.08357191	1.783857282	2.466602097	2.293952714	3.079430431	3.267249553	2.756109327	3.360196205	2.883661221	2.901670896	3.373161679	1.695325056	2.692478538	3.560629342	2.435592769	1.650111323	2.781263071	3.063471406	1.923029943	2.324999044	2.510396233	3.405987724	2.70486066	1.870167174	2.605479649	3.139103854	2.867362888	1.774267338	1.514015909	2.554575569	2.165758427	2.026399549	3.071528188	2.557919492	3.306252203	2.659241245	2.561600534	2.022025224	1.985725523	2.504980575	2.854627892
ANAPC11	3.405156538	3.544040192	3.554037303	3.868317014	3.064862319	3.086816333	3.103304466	3.352968425	3.724996388	3.291478846	3.605723846	3.207204241	3.435895474	2.805679706	3.571956604	3.880541733	3.668071036	4.19695725	3.497827185	3.668353451	3.968020433	3.467057639	3.537242869	3.47167152	3.481481238	4.02476161	3.744914949	3.518829856	3.435153332	3.788291527	3.754472912	3.395215481	3.404054289	4.131193966	3.216924252	3.342359624	3.160062257	3.744311783	3.492954039	3.57577665	3.69433738	3.05477374	3.428554951	3.278012472	3.186900788	3.271903686	3.697311719	3.148105989	3.570662189
ANAPC13	4.852195002	4.094803001	4.302225154	4.398758772	4.599854735	4.644064372	4.521263628	3.854843999	4.689301437	4.045024212	4.382013695	4.238859057	4.801726381	5.078933006	4.319833578	4.943678631	3.918951226	4.162414145	4.72801305	4.442737381	4.449493498	4.891662365	4.957841506	4.311553416	4.340873973	4.651617658	4.46575779	4.516840053	4.345170045	4.539727388	4.583359608	4.689301437	5.020244075	4.134470185	4.416215849	5.003066299	4.653955595	4.62442643	4.897736372	4.534925485	5.011391411	4.897736372	5.291975934	4.427099296	4.723122097	4.516840053	4.362127553	4.333836993	4.263156711
ANAPC2	2.94770526	2.513483293	2.715658987	2.638883729	2.72873153	2.67153078	2.5038753	2.429643267	2.77478933	2.764991169	2.558595489	2.87363575	2.395597561	2.804052444	2.697735724	2.780398481	2.923992013	3.137384132	2.967789778	2.869184261	2.600672667	3.02287968	2.727523696	2.784174735	2.576129745	2.767806547	2.563783844	2.615295833	2.619989665	2.508382935	2.565932122	2.692633391	2.632235765	2.848458405	2.662505156	2.600305221	2.676095489	2.906093709	2.696737765	3.153161214	2.984296045	2.855151841	2.721220047	2.745006428	2.720812737	3.213354339	2.532723397	3.063891591	2.900579171
ANAPC4	5.986822401	5.890580582	5.576844223	6.429939169	5.284791822	5.691218703	5.367897921	5.450581694	5.68744482	5.251644623	5.649323277	5.133398417	5.582195772	5.313089969	6.583437419	6.481228166	6.170941562	6.096642613	6.726425673	6.405502711	6.558332762	5.996230218	6.378774641	5.856889868	6.39873752	5.835147142	5.732860583	6.073270455	6.081747871	6.213685433	6.250885987	5.747494927	6.170132664	5.987594738	5.691778187	5.272757868	5.075825084	5.914238978	6.127181806	6.540148906	6.513471079	5.590284988	5.972200203	6.006415301	6.046078532	5.321010817	5.585212934	5.580503587	5.652970038
ANAPC5	5.203929969	4.787860931	4.875438891	4.663712782	4.861971181	4.855946035	4.929178548	4.253405342	4.618081799	4.775530079	4.828916965	4.652806746	4.711208514	4.773027201	4.823707207	4.652806746	5.141930478	5.128252804	5.316145844	4.940463347	4.839819238	5.397473563	4.788793415	4.620192854	4.84726093	4.735764611	4.60880932	4.925235853	4.825048534	4.926697554	4.808345177	4.56902526	4.969727219	4.957769131	5.160391307	4.729251344	4.655011807	5.097393845	4.499631744	5.287471473	5.329428481	5.291678131	5.07574799	5.025940393	5.006334322	5.428857622	4.415288646	5.383818943	5.397473563
ANAPC7	4.058153866	4.052587212	3.870035785	3.556780117	3.791531634	3.754328357	3.723863696	3.713611671	3.776784167	3.974293468	3.79781621	3.707485245	3.726776157	3.870119128	3.806262083	3.847452104	4.245648163	3.765701635	4.24005535	3.8566412	4.01205705	4.146551634	4.161987205	4.039080546	3.755404052	3.837082933	3.990593201	3.847261594	3.945071456	3.829465987	3.665576286	3.763991709	3.80474532	3.660886226	3.996175891	3.806552186	3.733753999	4.397002605	4.032313591	3.815568175	4.124374667	3.950358581	3.764758052	3.865966177	3.990705499	3.824851951	3.834065342	4.019298549	3.891088506
ANG	4.621604634	4.033449566	4.951233822	4.255539921	3.461304021	3.978437629	5.143042207	4.78133086	4.438976957	4.559784267	5.035393282	3.661764438	3.617001037	4.265387841	4.163504677	4.117875009	4.447616585	6.452428992	4.612598368	4.347397738	4.331091086	4.392300664	5.029802019	3.569509519	3.831276062	4.459688594	4.411807254	4.731868261	5.157906951	4.868602777	4.508544962	4.383572661	4.550462614	6.273992426	4.23373682	3.967084681	4.916002375	4.39631458	5.312913296	3.873080064	4.563529218	3.62774328	3.962376707	4.714282119	4.035912361	4.386915996	5.545946349	4.49408345	3.901082109
ANGEL1	2.958220702	2.251085043	2.439173925	2.646148012	3.014042376	2.63737085	2.671622201	2.431039175	2.504690158	2.690913457	2.476911646	2.29499787	2.578962962	2.646148012	2.849262786	2.564216494	3.067813956	2.92349215	2.962355548	2.838371809	2.844583515	2.954302807	2.556794707	2.508140007	2.748245291	2.727998701	2.677926338	2.557152469	2.327006702	2.616893857	2.277808974	2.226023443	2.570442013	2.650864385	2.755716166	2.387456554	2.677524893	2.361605129	2.448162737	2.911797105	2.91003983	2.836273286	2.800053626	2.913313351	2.617021201	3.025616171	2.723073451	2.897621329	2.860811675
ANGEL2	4.419831123	4.329993957	4.202901555	4.887632886	4.364000163	4.966039216	4.396493092	4.242952625	4.870167057	4.11628741	4.681083994	4.251524198	4.937049152	5.02299864	5.125418346	5.387743454	4.670176492	4.524161417	5.561124613	4.653119743	4.862093114	5.142873829	4.664113976	4.1355905	4.87126119	4.995794758	4.25828124	4.931250768	4.529756704	5.125418346	4.778637594	4.55689117	4.76812129	4.795954993	4.781924141	4.159308399	3.896476734	4.289448149	4.120883165	4.60953884	5.254638014	4.939236057	5.110022974	4.842217617	4.60953884	4.072051725	4.193586475	4.95325441	4.922025692
ANGPT1	1.082931555	1.914519732	1.822270089	1.513206596	0.88720856	0.832136528	2.127230296	1.353807687	1.672048945	1.707735263	1.397317882	2.080330986	0.959139236	1.598888823	1.950447194	1.624438383	1.86751681	2.012883883	1.44129462	2.090728901	1.540499113	0.85359279	1.602598584	2.756023362	2.184746062	1.018413743	1.260499684	1.761105426	2.0230196	1.011943976	2.267902715	1.984251674	1.059818143	2.01450036	0.925348122	0.974382523	1.312483437	2.089252421	1.613077601	1.20485659	0.806423955	1.147096028	1.364821101	1.424412763	1.355157349	1.339903571	1.610682735	0.961515385	1.216916252
ANGPT2	1.442192699	0.800082202	1.130916545	1.37227953	1.129046989	0.454590171	0.81605468	1.039947416	0.813985948	0.991631581	1.311506371	1.095721177	1.055527942	1.180464999	1.19494884	0.800359833	0.98181303	1.214104318	1.226198691	1.522259374	1.34611508	1.045191272	1.206139234	1.101301812	1.06475076	1.362881955	1.111827189	1.358554011	0.853836683	1.326065096	0.838808266	1.359843323	1.04667356	0.927305235	0.61741314	1.249167814	1.121188178	0.928145206	1.498125537	1.32627676	1.339156949	1.164094352	1.147759177	1.499036404	0.907374112	1.191325217	1.252556129	1.087672805	1.508172447
ANGPT4	1.121245805	0.67935866	0.776968283	1.208676272	0.901421803	0.909413897	0.825624267	0.932663107	0.852275463	0.885189221	1.108960105	1.028791658	1.436782706	1.273688052	1.19024177	0.998086689	0.964028561	1.232954894	0.976681089	1.794976681	1.317205806	0.864767402	1.328751965	0.733382131	1.053575506	0.639804917	1.292175959	1.002795022	1.204140991	1.111000402	0.519450866	1.939967591	1.156975822	1.285322462	0.868526494	1.440319553	1.010097084	1.559932305	1.126472103	0.757491456	1.215927	1.332970699	0.724413666	0.814815757	1.205925285	1.075182759	1.224356605	1.503180562	1.075393289
ANGPTL1	0.951154458	1.608817369	1.132511405	1.551754405	1.147444622	0.922380862	1.049908344	1.511851649	0.759471375	1.585972866	1.796420479	1.750887295	1.244689939	1.011484602	1.776031024	1.103077611	1.27544106	1.137997161	1.369517619	1.185752312	1.733518277	1.347950338	1.504665446	1.41263845	1.482407505	1.314136506	1.652690145	1.109413559	1.409619795	1.264496056	1.469583066	1.059206905	0.993105219	1.213264906	1.366447933	1.17026353	0.903179643	1.622458347	1.382740076	1.442987512	1.35407803	1.604992212	1.51642346	0.953113446	1.466437089	1.882843491	1.268354548	1.713514381	1.274709273
ANGPTL2	0.866287037	0.637651687	0.631483949	0.509941425	1.042843612	0.809608855	1.014820685	1.017498887	0.85964081	1.352627698	0.958219684	0.877465668	0.865088295	0.755944892	0.734813426	0.716617244	0.970582254	0.94307387	0.884407821	1.106042769	0.86929469	0.822320053	0.654900162	1.136808109	0.938848371	1.110061515	1.0665439	0.809724573	1.051771666	0.857537832	1.085189144	0.559779543	0.910847236	1.224749356	0.666897954	0.955417386	0.947929453	0.819261159	1.00472062	0.846840231	0.922004301	0.767972357	0.944964654	0.916934305	0.591622195	0.66606741	0.966426264	0.820438846	1.11575211
ANGPTL3	0.074637014	0.043978229	0.03278891	-0.275663349	0.31520069	0.079677726	-0.10550009	0.168603303	-0.073699829	-0.079656503	0.453467094	-0.229075962	-0.032646309	0.128161617	0.375153463	0.237820167	0.245240944	0.112246444	-0.111528047	-0.09244656	-0.105822541	0.226454416	0.010389927	0.110131119	0.192165166	-0.020970489	0.22097218	0.103931232	0.171879939	0.078847022	-0.035131949	-0.017589543	0.324944054	0.123162219	0.038164895	0.147952585	-0.164438714	0.120645357	0.159353597	0.158803013	-0.068000399	-0.049468089	-0.002985556	-0.152830365	0.079227417	0.294930912	-0.058106726	0.219762099	-0.027990019
ANGPTL4	1.341921668	1.634196363	1.069774952	1.560889127	1.579711897	1.601793814	1.986222716	1.733402276	1.581222444	1.540900238	1.665644656	1.641310539	1.632951002	1.530218975	1.558478177	1.621403527	1.339415409	1.583408901	1.595292185	1.334882369	1.38421845	1.423303904	1.617620785	1.958251636	1.546835313	1.53483375	1.619827125	1.231654231	1.948271373	1.541776956	1.312279354	1.328343729	1.503985481	1.559929409	1.653069675	1.545116009	1.77501069	1.427835878	1.913887049	1.575030707	1.432589307	1.737205793	1.448350052	1.789473915	1.568727169	1.755224157	1.997935686	1.488953845	1.553708211
ANGPTL6	2.774067582	2.802152446	2.577856306	2.692631259	2.814107966	2.828166239	2.713653107	2.857260957	2.890421784	2.703914103	2.587439065	2.911077255	2.727187192	3.024955408	2.801570069	2.748062312	3.150332175	3.077138539	2.886745007	2.398713552	2.592038002	3.18139595	2.893066194	3.057766107	2.941999455	3.152443872	2.570219902	2.835679927	2.423715887	2.60587625	2.550970555	2.448774642	2.829184189	2.684089976	2.920604192	2.407783375	2.728815036	2.400247175	2.652796761	2.8052858	3.28315274	2.852766914	2.991634898	2.712458832	2.819197638	2.769549116	2.923357541	2.549370062	2.884752042
ANGPTL7	1.116312937	1.181615416	1.808938932	1.214675659	0.8316582	1.432142404	1.199848437	1.270648649	1.167711591	0.852464664	0.934302944	0.910974831	0.993114442	0.816778721	1.355088911	1.204179082	0.848643379	0.729564089	1.083611417	1.220710239	1.241786687	0.94232797	0.792529485	0.322007813	1.560855172	0.9948539	1.177497023	1.299090168	0.979277521	0.874124776	0.623261007	0.874468657	0.780517716	0.710098741	1.005937325	0.924819259	1.167580468	1.828161345	1.385672337	0.88517717	0.762305941	0.515412881	0.897005181	1.149738654	1.301178635	0.464099461	1.200673165	1.131155993	1.561957309
ANK1	3.049148731	4.013813557	2.64046393	3.389741213	3.791824155	2.99700493	2.91476587	2.735840569	3.233457056	4.492791172	2.761869785	2.733631985	2.771960105	2.805794706	3.268483207	3.165554934	4.558566798	3.768465514	2.509577864	3.24488448	3.556274375	3.357748305	3.234562619	5.262281317	3.316200958	2.652477817	3.017967375	3.285924017	3.254803659	2.795281993	3.349885158	3.007803215	2.946674827	3.706360698	3.140245151	2.371111181	2.861016638	3.008341258	3.33078161	4.209469534	3.16834233	2.651408743	3.035404662	3.562806089	3.022157767	3.63509101	3.604237757	2.64178185	3.274244134
ANK2	0.066223719	0.010649049	0.019095406	0.111697682	0.30600432	0.245967731	0.133528831	0.332081268	0.116009423	0.432890553	0.468028564	0.269027022	0.120822751	0.364575959	0.07100727	0.430611069	0.299631609	0.233049647	0.260602351	0.44689304	0.222799555	0.518144428	0.138916885	0.453392408	0.285184387	0.116424582	0.247987561	0.36463347	0.244622677	0.240240721	0.276929658	0.263765255	0.119265693	0.40555441	0.211758965	0.238785756	0.554695403	0.187892902	0.186701741	0.247576763	0.132947434	0.417261367	0.224009379	0.316202519	0.124009071	0.102635514	0.381343949	0.221170799	0.157311426
ANK3	2.608038676	2.953312032	3.027607352	2.379967129	3.041837743	3.117186189	2.649280131	2.29394823	3.031525433	2.935989561	2.812652227	2.638077704	2.874144886	2.607800607	2.845919145	2.495178497	2.454990153	2.299811524	2.293807939	3.057739984	2.290203096	2.368394642	2.458472559	2.499732515	2.619378361	2.040927936	2.124910817	2.445279705	2.589810976	1.95887959	2.608507861	2.865583085	2.727318457	2.582965845	3.138994962	2.815325905	2.89529876	3.056752679	2.885876963	2.197082041	2.598764751	2.35584461	2.768304403	2.634511437	2.730261198	4.02950357	2.118161864	3.003063778	2.466076337
ANKAR	1.152449211	0.434552888	0.814016926	0.621743233	0.343934877	1.237052985	0.655567239	1.033146315	1.184571662	0.415661079	1.06918426	0.930871499	0.987934704	1.304734546	1.380892776	1.489300295	0.705890805	0.486334948	1.246691936	0.550885422	0.552439791	1.380482965	0.736861832	0.375335994	0.919823395	0.681729788	0.837120961	1.291717622	0.223283302	0.852430344	0.806695796	0.84144988	1.123860877	0.961962368	1.25992969	0.759875614	0.71294704	1.045860095	0.544153059	0.889955315	1.492974661	1.00302881	0.849886744	1.014492607	0.828012634	0.584878795	0.248118671	1.354869575	1.569792426
ANKDD1A	2.917842443	3.181375248	3.03994757	4.278766364	2.835781846	3.974648059	2.992538946	3.781573345	3.042285502	3.033458909	4.096348453	3.912054393	4.06046977	3.088322893	3.161613266	4.119954691	4.139002122	2.554261312	2.769248587	2.77505435	4.182478348	3.812456628	3.058941575	3.314295587	2.881091437	3.703724258	3.106521645	2.903246032	3.400320459	4.496439521	2.897881005	4.297231129	3.093937127	2.968694861	2.731399439	3.442100468	3.070542429	4.33637346	3.286755188	4.609468361	4.028847439	2.821328612	3.712179814	4.24231953	4.073741442	2.425838828	2.675958263	4.15508711	2.855577671
ANKFN1	0.196928934	0.954753668	0.7557309	0.829281558	0.832934301	1.047805864	1.302183921	0.751978975	1.045364369	0.679139607	0.99472274	0.498249746	0.702064691	0.894765288	0.635813674	0.747556185	0.71565257	0.676084832	1.044242196	0.879691236	0.814842016	1.047370223	1.091354043	0.863495761	0.457669459	0.404773462	0.920495016	0.66571212	0.787417575	0.994227346	0.566461096	0.412288498	0.827526332	1.148373537	0.604355028	0.59874515	0.662705582	0.864783185	1.192399744	0.898937951	0.997723941	0.811985136	1.059635351	0.711992713	1.080117444	1.054889445	0.768551502	1.196010928	0.785055672
ANKFY1	3.364189031	2.833797855	3.154172757	3.154172757	3.065794068	3.069718538	2.485957745	3.009190307	2.801957363	2.993470979	2.696411176	2.645959272	2.585662338	2.542212288	3.231419566	3.284606191	3.397304762	2.767344851	3.638454673	3.231957725	3.347819435	2.815171338	3.447395718	3.133842368	3.040220119	2.811758277	3.056756093	3.098885821	2.822153505	3.067773965	2.912501877	2.718864933	2.826808351	2.742577016	2.925832375	2.816773697	3.046507896	3.201513227	3.622770127	3.311377486	3.131178072	2.753947584	2.857048835	3.038798941	2.811758277	3.077714373	2.863331332	2.690506646	2.982347013
ANKH	1.875465362	3.264008063	2.939432151	2.634787664	2.551055239	1.937582014	3.197886745	2.510591125	2.320838406	3.10927725	2.208332682	2.751361781	2.127189327	2.578729942	2.743259569	2.364387033	2.397658009	2.499818469	2.103775049	2.176815996	2.280577684	2.377754036	2.379496413	3.030104338	2.599373271	2.306877107	2.468212242	1.989596599	2.377838691	2.114747629	2.643873819	2.719531502	2.781891535	2.052046821	2.675802549	2.517628515	1.866301642	2.793117745	2.900975857	1.973685637	2.511438372	2.569603755	2.274703606	2.563758057	2.761418463	2.473100929	3.600171321	2.743046808	2.676398224
ANKHD1	3.678099071	3.830480887	3.743518384	4.366462265	3.940119362	4.07217864	3.790753446	4.13787934	4.242741606	3.773778864	3.775181809	3.915025689	3.723182022	3.765672001	3.802321123	4.110801345	4.166103522	3.708961199	4.085359308	3.841494865	3.85872158	4.023002308	4.056917678	4.003294943	4.012873135	4.122939489	4.094404108	4.045968398	4.143575866	3.774116888	4.127564124	4.35731722	4.062582166	3.714611313	4.174963956	4.048451242	4.056579375	4.570991834	3.926602595	4.107209786	3.885215087	3.678202428	3.750258114	3.816264067	4.535860822	3.934697656	4.230808211	3.774987432	4.575073216
ANKMY1	2.659982571	2.261208653	2.632820791	2.705088767	2.250766435	2.475194481	2.136870511	2.469965401	2.452283181	2.334580865	2.379403456	1.926848716	2.386853514	2.245592802	3.12539821	2.895329991	2.405121439	2.443179622	2.257993733	2.52722314	2.697463381	2.455639415	2.096142304	2.232676775	2.840614315	2.571651605	2.43872504	2.656550153	2.30464567	2.659681255	2.772430266	2.629562614	2.474531234	2.493743345	2.496833408	2.124446859	2.335195956	2.456109149	2.030583917	2.858735892	2.794009524	2.163673062	2.315869092	2.313782127	2.271821699	2.58357042	2.170235648	2.325396182	2.733128711
ANKMY2	4.415840262	3.867996208	4.101657617	3.724579757	4.142084722	4.240520094	4.204567918	3.427930834	4.369567695	3.991768884	4.388105345	3.954379309	4.404618257	4.589654709	4.052268259	4.139894088	4.285311022	3.729471177	4.915233936	3.831598845	3.897214763	4.736297722	4.463241531	4.024893781	4.16748712	4.138741605	4.076288198	4.386358537	4.203034841	4.174608235	4.192850784	3.57029808	4.502819691	4.100617094	4.730530543	3.921812992	4.182598211	3.893065257	4.195220125	4.091948738	4.705561363	4.275377272	4.523952728	4.463241531	4.710568151	4.266303313	4.346583054	4.456326528	4.349004435
ANKRA2	3.507815763	3.786025417	3.153600269	3.518088204	3.836404534	4.440388992	4.244182292	4.075794107	4.49370427	3.508716358	4.67171138	3.817003626	4.813016282	4.797056148	3.856338209	4.085717055	3.656747845	3.006691041	4.357673869	2.999920275	3.259604969	4.281092627	3.90490584	3.332060969	4.337219581	4.283699707	3.566223472	4.189156243	4.351321575	4.736638229	4.075187306	4.420914682	4.579736771	3.896507583	4.564470331	3.688325074	3.632426984	3.379155773	4.006914943	3.299073327	4.108228277	4.29963227	5.243931618	4.905922788	4.714349475	3.098037592	4.308215903	4.281092627	3.969297436
ANKRD1	-0.030904292	0.019583473	1.780265359	-0.107535913	0.508772131	-0.109345398	-0.064134443	0.218548448	0.36062553	-0.121479325	0.437950873	0.002901495	0.354806957	0.147928657	0.503627121	-0.035612947	0.216535694	0.086268648	-0.119147597	0.352488866	0.364196117	-0.026364973	0.170129748	0.036802347	-0.11722144	0.511916762	0.314769679	0.269432914	-0.229938724	0.153625074	0.100242663	0.0702373	0.222439041	0.368543372	-0.365401631	0.259241372	0.023334427	0.062645456	0.445874409	0.206338978	0.091704892	0.180552187	0.153460629	0.324277434	-0.293461397	0.188565876	0.425832572	0.103919184	0.76188761
ANKRD10	4.38597549	4.082125838	3.982233276	4.153324375	4.490647315	4.742464419	4.312438484	4.762282819	4.545550005	4.537383601	4.944347167	4.164782907	4.960664439	5.049421341	4.367420224	4.527879655	3.9166383	3.897948179	4.388348157	3.82464883	4.243689701	4.476676879	4.104339501	3.574011734	4.736865734	4.681772783	4.253090387	4.578239402	4.473403912	4.737154993	4.239350728	4.382610975	4.916597768	4.415480654	5.029973812	4.402546816	4.559925341	3.977691701	4.276868524	4.068726535	4.791716471	4.691826088	5.113861787	4.997258829	4.906093681	4.118021303	4.599623679	4.896943946	4.997797915
ANKRD11	5.155360564	4.926826638	4.852115149	5.034976135	5.132589872	5.243753284	4.626656258	4.933361897	4.595603274	4.865517121	5.138142007	4.419835594	5.216689421	5.342928063	5.164741795	5.293961789	5.019937084	4.139218594	5.014257099	5.048767841	5.005505668	5.066390071	4.947354096	4.654790646	5.176705391	4.861679448	4.666257622	4.968861123	5.152012244	5.003040844	4.780584203	5.385573234	5.521792225	4.513866947	5.332775204	5.08208781	5.31924354	5.155360564	5.473365212	5.058073662	5.310063962	4.88819955	5.058073662	5.18825557	5.451394746	4.573908915	4.88819955	4.893645998	4.768086782
ANKRD12	4.901309529	5.09749546	4.636638936	5.129072919	4.830844958	5.547100405	5.27334403	5.416374847	5.530192526	4.624948159	5.480784999	5.343065258	5.571927778	6.004835768	5.540903356	5.988780426	5.153621049	4.859613653	5.623558121	5.305689283	5.045276793	5.390301293	5.804056147	4.995417344	5.626979895	5.487607505	4.461807941	5.380842418	5.667851136	5.72383175	5.848653241	5.855631524	5.548073098	5.190101868	5.492702405	4.976368192	4.829064856	4.753269259	5.351696914	4.979267035	5.801988469	5.057494657	6.018578946	5.192425289	5.70265317	3.941809766	5.151467794	5.126121276	4.784521035
ANKRD13B	1.965076351	2.042380155	2.429943529	2.363985772	2.189940148	1.992032711	2.132450336	1.923500681	1.787212496	1.906324003	2.278643791	1.734453208	2.437748781	2.220658364	2.374575418	2.831721392	1.967839549	2.267654491	1.957915435	1.941383003	2.124654524	1.99090353	2.221383043	2.119875117	2.013292455	2.113152955	2.67700114	1.937308258	1.977696304	2.000409674	2.271868238	2.119377348	2.183490961	2.195110659	2.296117632	1.838040338	2.148758088	2.721501429	2.586007131	2.024938708	2.136422897	2.032208778	2.181266032	2.056753842	2.211863758	2.200344528	1.911050529	2.07496598	2.434099345
ANKRD13C	3.012997314	2.411825769	2.788203291	2.923252522	1.996847577	2.969890223	2.862792476	1.973091739	2.535840481	2.638076132	2.798072898	2.378335673	3.02840909	3.159711053	2.813547236	3.348779593	2.788432775	2.794470817	3.538699276	2.403537874	2.297056695	3.838534918	2.520271623	1.886592493	2.945656795	2.728886341	2.118191149	3.13144928	2.802990911	3.225043276	2.744852046	2.341845939	3.119012177	2.727357102	2.898091871	2.088750409	2.145660649	2.481295074	2.376526101	2.31424139	3.389748653	2.863545894	3.535657757	3.405940595	3.117436543	2.382327767	2.68179648	3.18687519	2.862255311
ANKRD13D	2.753863548	3.843152059	2.690143025	3.227988717	2.993184304	2.892277486	2.911445444	3.217464955	3.030754299	2.63565072	2.706985253	3.442564832	3.134330369	3.035045904	2.977977323	2.83604073	3.1419165	2.870731696	3.298017902	2.982049891	3.040518718	3.077794756	2.672275908	3.791994838	2.809122649	2.885372937	3.310002932	3.103876743	3.140992126	2.89687517	3.16091342	2.722814403	2.860516212	3.019052939	2.908287702	3.190134675	3.242974329	2.897980681	3.766829099	3.372105721	3.155927456	2.793942962	3.287993964	2.71729568	3.154815569	2.55488874	3.359349005	3.249128834	2.858942783
ANKRD16	1.948118359	1.403812413	1.558117753	1.677568759	1.44271372	1.868423446	1.662975147	1.479316872	1.581744867	1.327735633	1.670733004	1.427793097	1.806877179	1.839600308	1.863196606	1.783840258	1.430897062	1.719767192	2.04378442	1.660344186	1.862162186	2.319354324	1.564717143	1.476812788	1.396866645	1.808176535	1.521149301	1.912892664	1.452366929	1.736467448	1.587686058	1.378946334	1.875148179	1.58783483	1.915540087	1.469231068	2.024202717	1.590261068	1.439751427	1.932524902	2.393603048	1.985300785	2.029253028	2.046820116	1.98113548	1.877137918	1.419907143	1.847033548	2.063264083
ANKRD17	4.125950374	3.441199969	3.808600478	3.801859773	4.412844448	4.331108836	3.891292092	4.057068365	3.980890446	4.001191763	4.011854349	4.006278857	3.935369163	4.108707178	3.643430855	3.950312633	4.089313976	3.515498437	4.191878721	3.719150857	3.663066032	4.091766251	3.799180801	3.713600041	3.882687289	3.669450574	3.957444442	4.113597679	3.999661196	4.008419213	3.975593099	3.76394919	4.051413495	3.840882922	4.165878361	4.028836083	4.220168037	3.762540032	4.085776536	3.630431784	4.135539526	4.145321738	4.075504654	4.085086047	4.186201164	3.871268347	4.070941221	4.105920051	3.962886684
ANKRD2	1.178424323	1.559882642	1.548772222	1.660892921	1.570660418	1.611603805	1.50973129	1.474587433	1.811081678	2.441879642	1.435031421	1.457406488	1.876563086	0.880053425	1.116414601	1.541451641	1.242221042	1.195794223	1.382818388	1.663410944	1.555693351	1.342751897	1.236451059	1.562878962	1.511376927	1.190000305	2.183857517	1.337918993	1.698106346	1.492442631	1.552743253	1.484948401	1.879356084	1.960726699	1.338668304	1.449877382	1.448168184	1.753272068	1.487738171	1.693327148	1.302200836	1.441519421	1.813889246	1.410740882	1.462513974	1.591850885	1.960419444	1.364875801	1.530913671
ANKRD22	4.435933647	3.706896233	3.337379298	3.40588433	3.02639463	2.626355206	2.404822867	3.633339149	3.493669026	3.106756573	2.513621539	3.859737197	3.626819097	3.386091843	4.989791679	3.672673186	3.875925137	4.543066293	3.629451202	3.946841205	3.476088647	2.304536537	2.893677169	7.097456649	5.094740777	4.010620941	6.303375986	3.831403779	3.461584202	5.683660565	3.558050756	3.915224912	3.834752412	4.496766495	2.378499717	3.579829842	3.224534608	3.524363122	3.98135048	2.710333619	2.180886764	3.492084704	2.85950463	2.727245823	2.263433584	2.484583346	4.523243769	2.021003053	4.035935738
ANKRD23	2.53922427	3.426201257	2.252490717	2.764121396	2.80900134	2.761182163	3.451774826	2.54945137	3.198965302	2.979346838	2.493914865	2.511544912	2.784482836	2.719496958	2.306302146	2.676619246	2.454396006	2.475268435	3.02914633	2.612645821	2.932458175	3.081512738	2.627102924	3.02180936	2.208653424	2.706624265	2.333184789	2.594434306	2.84545624	2.45412335	2.799695829	1.976354695	2.679651248	2.973556141	3.010053502	2.399294788	2.614157962	2.122560476	1.955905548	2.812994587	2.848516852	2.630132335	2.648289059	2.870651707	2.538117029	2.660546506	2.644048832	2.336537777	2.510840873
ANKRD24	1.91043437	1.807065235	2.343472915	1.85236197	1.878174292	1.90429475	1.983992213	1.973820787	2.113387978	2.141914907	1.915298672	1.890101625	2.36416229	1.56744948	1.875024866	1.685481033	1.666213435	2.438353885	2.106791783	1.951806373	2.142458334	2.056180341	1.627452248	1.846229952	2.201244652	2.637349346	2.146408184	1.93008289	1.87536105	1.701044596	2.2015905	2.120574296	2.199939125	2.031482438	2.161174224	2.141770726	1.337321895	1.935476159	2.147246855	1.964776211	1.920689839	1.626856524	1.743505629	2.140938049	2.097271256	1.941759232	1.880102982	2.161560728	1.775082685
ANKRD26	1.538049144	0.984961324	1.099745364	1.316766839	1.200087944	1.696093097	1.320399488	0.702896963	1.50031169	1.088839112	1.113194243	1.072467189	1.813004741	1.767530591	1.949143421	1.427599305	1.907793219	1.748149808	2.391060168	1.128789389	1.117982193	2.388686204	1.136113997	1.537407155	2.241856116	1.658471512	0.669384873	2.047331509	2.026706196	1.695517502	1.372904708	1.248101306	1.525987381	1.311986544	1.946586273	1.25943315	1.512550788	0.555805539	1.043810707	1.065953257	2.382319716	2.041544032	2.141705954	1.641315932	1.299972309	1.22905965	1.199541053	2.019877473	1.843109772
ANKRD27	4.902685913	4.632142895	4.607779288	4.621681887	5.278268859	5.108579537	5.033713705	4.802770192	5.188254525	4.984410573	5.208152073	5.089133994	5.005086645	4.954948187	4.397593273	4.478126662	4.300188558	4.57095583	4.377278386	4.496824036	4.384296773	4.592650937	4.216828757	4.204197484	4.642651797	4.711189238	5.040169925	4.665769405	4.690795415	4.870769202	4.698052076	4.54963313	4.838763989	4.837667489	4.912090533	5.011450931	5.058178048	4.337432148	4.096778894	4.342926177	4.421969922	4.961210704	4.748894119	4.735078737	4.565873876	4.757431986	4.421382347	4.877483021	4.865773584
ANKRD28	3.749767799	3.959055295	3.266113721	3.023217986	3.186380096	3.296676252	3.275985009	4.155661762	3.325580466	3.615088013	2.968077499	3.20032092	3.150847563	3.916542031	3.183506533	3.495292564	3.614654352	3.152428429	4.10427076	3.542727927	3.130081089	4.174291346	4.231261739	4.470610713	3.32579345	3.840226558	3.38022884	3.707280658	3.499011897	3.411777372	3.709039038	3.285494249	3.959312733	3.358064357	3.752016127	3.043597311	3.528036624	3.45515955	4.258097977	3.67321569	4.410682134	3.729247833	3.792215235	3.528742701	3.958457553	3.649881326	4.463469655	4.043123716	3.421456523
ANKRD29	-0.176068764	-0.281722861	-0.44174207	-0.076020642	0.06513965	0.034934888	-0.043980513	0.018052016	-0.057206233	-0.194827852	0.037215428	0.050874189	0.062313352	0.329651932	-0.004603201	0.013394999	-0.171426638	-0.430674534	0.047855549	0.02070524	-0.25694674	0.021287785	-0.3977308	-0.398361923	0.243629865	-0.291780737	-0.015135854	0.133413568	0.320696338	0.021699481	0.142747907	-0.335383226	0.096058975	-0.167447446	0.122791605	-0.1146563	-0.017824688	0.465381761	-0.165961993	-0.251596163	0.422597614	0.056634997	-0.030865474	-0.170963605	-0.615063921	0.192540246	0.17083874	0.084401657	0.070034022
ANKRD30A	0.426768767	0.504818316	0.36915539	0.80141356	0.528165031	0.334975466	0.482778458	0.281075809	0.515539509	0.299306969	0.223110452	0.351650585	0.157826652	-0.014382374	0.620253053	0.293292317	0.44736936	0.429705272	0.443727648	0.30656109	0.274827092	-0.017292609	0.161907004	0.070247846	0.678204455	0.253336095	0.908390321	0.17038364	0.243053652	0.309180543	0.090656652	0.478368057	0.412553748	0.305056594	0.28893228	0.607726412	0.189080385	0.555188837	0.192071467	0.229897632	-0.183749832	0.483124158	0.2294603	0.50561058	0.404199063	0.287198771	-0.30161175	0.225377824	0.100839215
ANKRD30B	0.759388382	0.142306619	1.572559472	1.316927783	0.711227488	0.485825979	0.379490578	0.751839505	0.332071272	0.550238321	0.756284297	0.476901263	0.864523282	0.204879363	0.765713368	0.662906974	0.451009642	0.528162579	0.432679121	0.653560736	0.436013556	0.084449849	0.738578037	0.532249089	0.458764765	0.331888933	0.407659216	0.088509175	0.618869938	0.408853358	1.06849038	0.643509575	0.347030878	-0.396768249	1.232673408	0.429248948	0.881657397	1.812948122	0.371976371	0.988411794	0.40977757	0.692297586	0.398412562	0.575669202	0.635943895	1.04895759	0.626964109	0.497121595	0.360542822
ANKRD32	2.348364788	2.354842838	1.627092909	2.380105101	2.917370334	2.741690869	2.587039924	3.039001055	2.908604632	2.464583325	2.673737016	3.243344981	2.036287564	2.882795279	2.326454155	2.334791042	2.170039738	1.89384516	2.310039544	2.318131355	2.312415623	2.13187996	2.598945169	3.158098605	2.482607358	2.804804702	2.444731067	2.745529081	2.852360789	2.401628047	3.058480612	2.919567909	2.482031147	2.249525218	2.832811711	2.554095423	3.138476305	1.877620228	2.569131366	2.45156114	2.397815172	2.3101952	2.578660085	2.104311867	2.736604356	2.343657182	2.712188721	2.239261949	1.788221008
ANKRD33	1.289015581	1.262376552	1.979221712	1.496197036	1.733537041	1.846122002	1.162952896	1.725300341	1.568738836	2.318394823	2.125585823	1.033087361	1.582097657	1.563258284	0.876566287	0.60151513	0.875411548	1.005482291	0.344667924	1.361956084	1.428581917	0.113853207	1.023958636	0.975823899	0.787292253	1.256977798	1.834025111	1.114736691	1.202620685	1.43289569	1.373965622	1.903045698	1.391452234	1.483923011	1.136326858	2.027416536	2.122834753	0.876935221	1.498939268	0.93867226	0.331715123	1.065563318	0.92946193	0.987437539	1.054849858	1.722624111	1.469570418	0.531719282	0.514705115
ANKRD35	1.303576452	1.316919693	1.332092369	1.517848582	1.972837111	1.778548249	2.529068229	1.369881577	1.891117385	1.737348703	2.189767853	1.674829339	1.960131845	0.863410034	1.143657798	1.424828414	1.53238509	1.838517686	1.534481153	2.101804134	1.648372073	1.202837475	1.821398378	1.908375187	1.237835083	1.686831872	1.724227901	1.536994153	2.132131878	1.908332947	1.765085833	1.255819265	1.822663557	2.782591922	1.237916846	1.427895593	1.221695084	1.905453035	1.954149076	1.573279521	1.751605846	0.800596452	1.917192646	1.52425425	1.425346711	2.330739197	1.947299065	1.851280986	0.762866032
ANKRD36	3.086366846	2.695934245	2.932116163	3.087016614	2.545108909	2.918927765	2.821934457	2.652803371	2.800921936	2.306940595	2.871159904	2.717303757	2.809466352	2.923370635	3.00650414	3.208849005	2.436687002	2.872290991	3.919689503	2.538226679	2.931161972	3.584519012	3.281700543	2.375321041	2.749951814	3.179604846	2.717523779	3.373349318	2.830913487	2.819592822	2.556631268	3.013569557	3.203939652	2.262612497	3.532284828	2.623362938	2.703932352	2.959055047	2.471540575	3.114671562	3.33418922	3.385625743	3.049244459	3.268899133	3.202098124	2.800190325	2.606522117	3.853186853	3.462274216
ANKRD37	2.233796243	1.575615252	2.26706861	2.049950888	1.704950174	2.048438959	1.757024954	1.882257996	2.027333154	1.814251972	1.912200272	2.000118015	2.071014389	1.96572158	2.143079706	2.390559895	2.344590448	2.587729318	2.781432496	1.947554795	2.114750954	2.785722898	2.137813331	2.348257515	2.15263276	2.248312161	2.178402098	2.236119646	2.244675185	2.330631881	2.350602863	2.103149461	2.315185808	2.513909778	1.851010475	1.763382841	1.780195162	1.9571931	2.183673477	2.126343521	2.471130027	2.103389184	2.139377367	2.147424425	2.073846013	1.992689074	2.182991432	2.426378046	2.444259655
ANKRD39	2.015920344	3.087307712	2.237854383	2.689129436	1.45884549	1.501880437	1.691844577	2.019709587	1.684185679	1.028359751	1.841944493	1.618392761	1.735120292	1.450330794	2.808727949	2.276195683	2.597491693	2.883532976	2.53645671	2.651687409	2.47161344	2.601440309	2.452888766	2.585238472	2.211244597	2.477663981	1.891640997	1.888752819	2.00466486	1.98635189	2.085535567	1.914362759	2.169332635	2.148510758	1.913019069	1.759739922	1.491970532	2.966388089	2.08361698	3.015524267	2.689129436	1.757332229	2.024029501	2.263902469	2.031727952	2.188180714	2.203743034	2.080296138	2.489414894
ANKRD40	2.982078323	2.76161047	2.59340919	2.485180221	2.86523304	2.43001882	2.903287288	2.748875371	2.774314561	2.313862622	2.600599351	2.747067812	2.699970855	2.73636477	2.422433076	2.368814104	2.476293958	2.600971695	2.823666646	2.504396088	2.647207828	2.810460857	2.648702586	2.749362487	2.653894194	2.7296899	2.310295953	2.724376556	2.611833171	2.563257856	2.794655141	2.399352335	2.356742866	2.688578222	2.86358057	2.948770432	2.512701419	2.217739263	2.134541463	2.562067367	2.837992838	2.423043868	2.864453244	2.608570936	3.0979707	2.638357815	2.725055575	2.62185608	3.004349326
ANKRD44	4.270683445	4.295584594	4.399942828	4.945326517	4.739181379	4.877693237	4.694366863	5.988158028	4.862687754	5.019283608	5.570917501	5.469780633	5.47208869	5.25178347	4.909658668	4.743890116	4.024199166	4.341156323	4.169512052	4.585190721	4.627703694	4.208406972	4.309192915	4.421581331	4.985441166	4.846765984	4.536220695	4.823768754	4.505354038	4.494032867	4.594930036	4.509332944	4.504024806	4.440172869	4.887044372	5.272287446	5.353130483	4.200278493	4.326128036	4.822392343	4.257718241	4.610512388	4.418117258	4.470411646	4.554640705	4.856144242	4.42089784	4.577343023	5.414075773
ANKRD45	0.497085013	0.074175452	-0.383115942	0.383130825	-0.111106088	-0.389364279	-0.214597929	0.267648192	-0.278380198	-0.100671189	0.171951371	0.403576712	-0.12589813	0.037746508	-0.447180612	0.177803755	0.308802171	-0.260104284	0.074344539	0.050498764	0.325604114	-0.07534018	0.034015317	0.138943211	0.109650863	0.062503914	-0.066818449	0.251377189	-0.006531018	0.169384105	0.12485851	0.139452368	0.07153767	0.416852058	0.116720327	0.108110064	0.060627904	0.06018618	-0.204418917	-0.044743957	-0.364342096	0.411814138	0.014970434	-0.102018026	0.07640082	-0.12344471	0.111831171	-0.315882805	0.429118831
ANKRD46	3.722732578	4.534547403	3.441196822	3.750121721	3.606178696	4.464967935	4.543604281	3.718246711	4.196757682	3.338320647	3.947032328	4.262350955	4.482624091	4.550668533	4.858817743	4.855862198	4.450270807	4.692472906	5.25955933	4.271107129	3.911676917	5.04025703	4.342207625	3.69362778	4.660262394	4.694541847	3.367250796	4.208344067	4.387400165	4.445818179	4.658670647	4.079663855	4.05597421	4.605745525	4.213288206	3.469340449	3.318469234	3.54698949	3.597337081	3.721174946	4.870789033	4.167041725	5.282159756	4.594128242	4.480029311	3.448259661	3.982754063	4.177119979	4.597473946
ANKRD49	5.093950147	5.729424748	4.874977293	5.513138137	5.237889607	5.741878507	5.730147901	5.845006143	6.044998442	4.793188352	5.508602838	5.796986505	6.203219946	5.975259427	6.651745076	6.692775483	6.037643558	5.841461925	6.164736573	5.874726762	5.678662488	5.841461925	5.903730841	5.796139973	6.539173342	6.232394758	5.153477819	5.526434499	5.891696953	6.109075133	6.156372263	5.789063943	5.401462963	6.10299366	5.252714085	4.828004498	4.855110282	5.11127332	5.327014642	5.034579184	5.664656543	5.201403704	6.107523346	5.423197734	5.771234002	4.679199184	5.031284678	5.422633759	5.422633759
ANKRD50	3.004532272	2.746137839	3.278341025	2.911186261	2.617691539	2.753128832	2.754670452	2.382307888	2.388779209	2.599404204	2.588825367	2.463717071	1.899579404	2.78044809	2.408826967	2.808182441	2.814489368	3.809128631	2.43733253	2.512514606	2.8972078	2.50631489	3.394190598	2.537805901	2.41892908	2.844108847	2.338631663	2.706056179	3.13096486	3.002655656	3.007409174	2.782654713	2.586732843	3.799329219	2.300431547	2.543468912	2.666445844	2.892727595	3.296560214	2.67097302	2.607914969	2.392798548	2.40985156	2.381780711	2.663356526	1.846183104	3.254866914	2.173957393	2.068221963
ANKRD55	4.133590051	4.355529802	4.40383433	4.5861045	4.019308339	4.132012456	3.799059244	3.52218128	4.360292156	4.653286938	3.807494576	4.017699055	4.189941706	4.318437636	4.8412462	4.530437835	4.88983409	3.536489685	4.423324467	5.104993762	4.419528666	4.359196892	5.088901048	5.298727047	4.899091516	4.364732185	5.549289585	5.101589456	4.119247038	3.600817955	3.703909027	4.617774487	4.241487955	3.126722247	4.36051201	4.282577468	4.051649598	4.043369381	5.24976754	4.644191666	4.454369381	4.765601264	4.960992863	4.760516772	3.922205587	4.910248051	4.952782916	4.297969892	5.219019378
ANKRD6	3.310980907	4.07948385	4.250497021	3.36756523	3.118809637	3.232553411	3.312921533	3.27843407	3.537788697	3.538011138	3.209275443	3.488510561	3.685442189	3.431446354	3.66625141	3.930364361	3.433266489	3.019697916	2.991165124	3.963681526	3.447118427	3.372914391	3.916883148	3.733959774	3.507368544	3.617801947	4.027002803	3.779993474	3.518147328	3.480851123	3.579507129	3.500418641	3.196300385	3.068783838	3.747436291	3.319943532	3.109133269	2.874143382	4.486557333	3.37158413	3.356556212	3.103404051	3.493863138	3.452951708	3.422259897	3.313911181	2.964533193	3.278861829	3.033681599
ANKRD7	0.384309707	0.225685453	0.726280751	0.97980878	0.081306965	0.142981437	0.315399035	0.566321462	0.219280249	-0.060909697	0.161853246	0.615275736	0.01267225	0.155640622	0.1993361	-0.069709062	0.55267765	0.442021349	0.443027563	0.629633315	0.408645028	0.170641833	0.465406832	0.639080707	0.114138765	0.274139963	0.130643941	0.220104723	0.292644927	0.457320307	0.29425131	0.651234946	0.258338306	0.518675154	0.243711546	0.296728542	0.101546054	0.727516013	0.55182592	0.333467587	0.197286013	-0.113905845	0.027081049	0.21948314	0.620710184	0.035242492	0.486858615	0.114395664	0.040857012
ANKRD9	3.249558465	4.59463035	4.837190867	3.416731063	2.842417331	2.59418839	2.44171297	2.786348456	3.252681795	4.811308604	2.471076425	2.174331337	2.158059245	2.197259749	3.995192075	2.619538543	4.947760505	4.114373724	1.973317085	3.020853025	3.493001636	1.695593274	2.956344855	3.55384572	4.065356022	1.99323012	3.333036518	2.339027951	2.72131297	2.303879393	2.626422681	3.681700828	2.997150241	4.071845053	3.298676985	2.797395436	2.778693579	4.234770234	3.32840423	3.49433522	2.105633448	1.90941282	2.325288924	3.544246274	2.880195342	3.407212558	3.153212007	2.467354126	4.073617554
ANKS1A	4.296880582	4.596654176	4.47798559	4.255034977	4.644154825	4.172030323	4.277798837	4.611100579	4.129850412	4.504310256	4.323420983	4.42890483	3.981859465	4.152573941	4.217025595	4.19567894	4.424086786	4.130307235	4.588250101	4.815861272	4.201292947	4.024090973	4.681213209	5.534791454	4.177262207	4.024090973	4.611100579	4.281165784	4.693550756	4.249203316	4.160388044	4.878931564	4.212754414	4.046657302	4.207572501	4.639812755	4.879570462	4.454906513	5.491307836	4.252821557	4.088786438	4.193089155	4.209188521	4.243893465	4.417964033	4.303943463	5.026601642	4.043673332	3.893548807
ANKS1B	0.626993915	1.068541954	0.532953645	1.034022889	0.647980946	0.616178619	0.67182092	0.660975857	0.319905551	0.566102395	0.507804495	0.526210604	0.646040195	0.594991078	0.862592946	0.898656654	0.704890325	0.573942772	0.757484412	0.842110004	0.836218873	0.503077551	0.575784264	0.967156344	0.857395288	0.455396939	0.69448596	0.520943633	0.751912505	0.527940811	0.918153637	0.926333784	0.665595687	0.682610913	0.773511113	0.694463342	0.461949159	0.827144127	1.015667783	0.710914104	0.79668798	0.450794533	0.463344135	0.703658749	0.523463645	0.457665074	0.446572654	0.607051823	0.874866212
ANKS3	2.325462739	2.395390221	2.43455362	2.308269845	2.051378399	2.24053352	2.237649268	2.170600171	2.244926024	2.369065244	2.044379021	2.042294012	2.178615565	2.345592388	2.15126081	2.242831099	2.468251431	2.484014717	2.583649066	2.145811123	2.744965627	2.524004473	2.20195087	2.306286643	2.413892158	2.503853698	2.404525319	2.074734475	2.027766029	2.491343081	2.343153883	2.255620456	2.075634759	2.298844581	2.131772298	1.898407161	2.138016315	2.410067687	2.124557502	2.504274771	2.617241471	2.481644714	2.159045061	2.273693718	2.404252771	2.756683427	2.354347513	2.332932702	2.53548438
ANKS4B	0.469280669	0.180756505	0.469280669	0.128048617	0.401344092	1.006834278	0.306569725	0.600161894	0.40127423	0.62384369	0.72987607	0.424053064	0.642942962	0.690712689	0.088035309	0.685606398	0.741153752	0.342307394	0.592615147	0.667573211	0.518966214	0.629522368	0.590774023	0.14305154	0.324962322	0.968062297	0.363038873	0.479565409	1.008530632	1.233295741	0.160358731	0.721071628	1.049135437	0.361707377	0.403005043	0.929994339	0.360378215	-0.140770749	0.371454476	0.518655711	0.548732518	0.375946447	0.213744339	0.421210554	0.396504541	0.105395198	0.364272423	0.542024389	0.756317131
ANKS6	1.707694534	1.689677199	1.858796054	1.633629648	1.70427744	1.756440647	1.573155329	1.702587401	1.747074292	1.578523537	1.795328233	1.673715682	1.709561999	1.691116667	1.482465337	1.686115452	1.402725834	1.527685802	1.526682997	1.559987285	1.768694243	1.606441415	1.79820581	1.630192766	1.192926909	1.51626213	1.688382197	1.715334739	1.611691252	1.628275601	1.79964756	1.844600259	1.310217511	1.445310623	1.671160213	1.659677458	1.629084718	1.778520873	1.718332157	1.705118718	1.353747681	1.741801383	1.412711752	1.734006049	1.624860289	1.754206337	1.81375036	1.758671549	1.728458641
ANKZF1	4.855548857	4.962702285	4.814622402	4.965418409	5.019869654	4.52131444	4.395720927	4.541828555	4.845890185	4.928062049	4.51544525	4.703071026	4.48298074	4.689988273	4.626836548	4.7779218	4.906432824	4.744537656	5.074522261	5.705993767	5.280730761	4.75821173	4.965686055	5.706732541	4.77385538	4.161197239	5.120927746	4.668638647	5.068439109	4.446866904	4.935066198	5.305487044	4.707529472	4.362219966	4.831609283	4.723038742	5.031890811	4.955827589	5.095358744	5.748401591	4.771712755	4.814091356	4.587014665	4.640643397	4.729648559	5.552415815	4.472416218	4.670555898	4.746286064
ANLN	0.310483354	1.092777939	1.364681009	0.304661668	0.711432826	0.744697617	0.896260661	0.685953369	0.322007949	1.195475862	0.9218685	0.78363977	0.791102898	0.513781807	0.704211859	0.677473865	0.273326264	0.593197932	0.874793818	0.930168218	0.384500867	0.636938242	0.53291457	1.423254435	0.958230899	0.7400858	0.77015756	0.295325295	0.848587593	0.766199722	0.440523219	0.165996848	0.674048877	1.714361435	0.112798179	1.034970197	0.573170739	1.477182502	0.896920855	0.580111389	0.629591105	0.649800711	0.573939788	0.429799696	0.788438118	-0.043434318	0.767067459	0.017583021	-0.093842118
ANP32A	5.687027424	5.480291187	5.680478917	5.395703646	7.311476448	7.002365977	6.903770603	7.172095202	6.70043857	6.657727835	7.194494566	7.42605849	7.191919297	7.118195282	4.96911135	5.211875966	4.872192485	4.884428656	4.713584924	5.215355225	5.095610178	4.825628926	5.104730573	5.325156797	5.475855261	5.624336252	6.386355126	5.781204507	6.198630459	5.796630626	6.16999045	6.58733514	5.873484542	5.634185084	6.099594953	7.608120554	7.559727539	4.924121394	5.319696301	4.928782101	4.814035422	5.908498737	5.497915813	5.736357131	6.067786497	6.11432203	6.102758307	5.664253675	5.372563477
ANP32B	8.488794806	8.549171939	8.883246818	8.573374045	8.073204978	8.527027514	8.456616074	7.518282943	8.201654257	8.598643729	8.215941151	7.565152418	8.261224526	8.08600271	8.698873404	8.456616074	8.940713949	8.69259636	8.493878196	8.081632827	8.527027514	8.723654049	8.128534117	8.415164438	8.445979258	8.191927212	8.041546809	8.462035637	7.751898016	8.060327883	8.191927212	8.261224526	8.045883673	8.76530486	8.394788779	7.696435836	7.597005554	9.069794025	7.734497939	8.32816985	8.704663205	8.462035637	8.69259636	8.515502319	8.261224526	8.10922344	8.166955309	8.640318604	8.666412003
ANP32C	0.536723601	0.144788847	0.317781014	0.653997078	0.780889028	-0.10430193	0.713316082	0.161746621	-0.119149274	0.454781502	-0.153114677	-0.134396646	0.003864544	0.540309251	-0.136410589	0.372154737	0.754610619	0.696765411	-0.237524893	0.568209706	0.375972748	-0.030685512	-0.109794889	0.571576047	0.040128297	-0.108830333	0.563048276	0.165935741	0.168019447	0.492727999	0.300215248	0.328095767	-0.017258453	0.056694447	0.130277541	0.313419555	-0.080709853	0.363231573	-0.009997137	0.32468844	0.210852689	-0.092350636	-0.104031068	0.043843875	0.588775766	0.038227005	-0.019564304	0.468429552	0.236928077
ANP32D	0.175499518	-0.268984908	0.078957908	0.359151206	-0.072285475	0.530293985	0.580597751	0.161086988	0.034573172	-0.046564238	-0.166436167	0.265063093	0.019234723	0.380360632	0.221021585	-0.084582577	-0.177324485	-0.162161105	-0.174493374	0.139733536	0.238361612	0.235111762	-0.016299902	0.295768582	-0.040479288	0.22167863	-0.011169216	-0.123018859	0.271395562	0.385072316	0.312505209	0.291484623	0.148768356	0.692329391	-0.123790742	0.37834003	0.282586455	-0.097757634	-0.061155634	0.195164313	0.136574716	0.185961271	0.206345524	0.097278971	0.21454515	0.205025832	0.220228526	-0.072693869	0.000950581
ANP32E	3.15588802	3.454613512	3.573216308	3.399778169	3.880232212	4.135212492	4.207092643	4.002736726	3.853738799	3.468380653	4.400708605	3.845489156	4.210498453	3.945694984	3.393753998	3.20341201	3.831589546	3.575934209	3.598692689	3.388584237	3.545668281	3.906010333	3.71924351	3.853889777	3.349011691	3.307888675	3.986987439	3.137281591	3.179092863	3.816419471	3.802860742	3.61859288	3.958805774	3.471498368	3.435961355	4.345587092	3.832876095	4.200099977	3.681556827	3.842375784	3.311239167	3.542949033	3.930072487	3.705615586	3.815562245	4.596761478	3.603880739	3.89416216	3.533149853
ANPEP	3.597921028	4.4874286	4.118513523	3.991254595	3.28183312	2.928134219	3.739353398	3.377892519	3.465400894	3.989201752	2.822777511	4.107974193	3.192203061	3.360530962	3.419798561	3.556518778	3.822752225	3.720920091	2.576370813	4.449008328	4.266333953	3.348787785	4.159230468	4.56397172	3.270866421	3.300292643	4.082244569	3.630038596	3.829925696	3.112515004	3.586111355	4.189228918	3.555799795	3.282935268	2.763529721	3.66754234	3.972095303	4.068206834	4.712479562	4.09501119	2.945086608	3.717248253	3.428736136	2.998294468	3.61874444	3.915551427	3.348787785	2.769908528	2.862867758
ANTXR1	0.909739273	1.198492112	1.305474095	1.22187125	0.788791694	0.759147199	0.576974805	0.936581181	0.750010906	1.096714969	0.904864369	0.682348546	0.756998465	0.703256155	0.97157334	0.953826537	0.831684728	0.954377287	0.653118451	1.027885107	0.927792383	0.676229626	0.896315964	0.777583633	0.739078524	0.913274984	0.830606372	0.702250094	0.748360529	0.818161082	0.82461392	0.884281525	0.806172078	0.868748522	0.668354621	0.769288145	0.754512757	1.096941675	0.832012301	0.976992136	0.882470279	0.681292443	0.711405939	0.676957872	0.760559242	0.776307482	0.8565247	0.615833404	0.678122973
ANTXR2	5.199933876	5.225479116	5.252916382	5.316208613	5.605672699	4.692682173	4.927902384	4.894633044	5.176545562	5.319474683	4.828328376	5.311360355	4.615753511	4.619055912	4.835709838	4.850008249	4.963275643	4.61001455	4.859631933	5.742540656	5.402206789	5.146363296	5.566759235	5.42759116	5.133578484	4.627626386	5.656596791	5.431106098	5.216306735	4.584409768	5.672986108	4.958180096	5.025671319	5.025671319	4.520665472	5.374535866	5.385675216	4.999406658	5.792322436	4.644248281	4.658332686	5.108479105	4.435911631	4.851108667	5.239841488	5.528799138	5.188103871	5.100996138	4.507278959
ANXA1	6.296487486	5.900880759	5.472830104	5.073696487	5.333019613	5.87119069	6.250657048	5.357522281	5.80253734	5.303258282	5.722992553	5.829216032	5.412452749	6.465348674	5.485456554	5.844085389	6.224561941	6.978349768	6.35925407	5.556266585	5.524312649	7.304083163	6.530090098	5.716471985	5.260390143	6.123395401	5.60139571	5.762241718	6.541979547	6.296487486	6.080968821	5.22572169	6.215505922	6.870248848	6.259853755	5.141165213	5.084222452	5.339138606	6.496978162	5.214269433	6.475917542	5.916388057	6.165028069	5.924303577	5.425066194	5.180214147	6.368450354	6.507803434	5.8934082
ANXA10	-0.360647106	0.101081444	-0.679371904	-0.064598214	0.03987212	-0.131618476	-0.496733973	0.18753474	-0.533667644	-0.342428251	0.047582936	-0.038213962	0.115228448	-0.072795996	-0.105286584	0.172199611	-0.203193736	0.22486691	0.312592766	-0.104617546	-0.260983228	-0.193933361	0.204015804	0.161741841	0.132836456	0.26271913	-0.109670333	0.169500598	-0.268191329	0.012434112	-0.431122866	0.004236478	-0.072455146	0.240718242	0.083693649	0.10836517	-0.345645596	-0.093171806	-0.060588768	0.099892792	-0.025026376	-0.092086315	-0.239591635	0.02952714	0.055925074	-0.112417966	-0.165877692	-0.01671654	0.423333098
ANXA11	5.837786059	5.87496794	6.190965373	6.40178045	5.839704495	5.857725199	5.703329323	6.558230286	5.970029583	6.002422549	5.710958972	6.039398536	5.700385982	5.413644559	6.117918738	6.42167911	5.21321606	5.430535015	5.649847816	6.019172605	6.20383663	5.696678921	6.453627242	6.23509616	5.708074319	6.351346159	6.29993049	6.608837649	5.877268939	5.572956789	5.574147731	6.202245202	5.655290068	5.095917802	6.031980915	6.06531172	6.21364053	6.131017792	6.720533669	6.471569027	5.638861416	5.994852952	5.639986222	5.865327995	6.233452245	6.140804856	5.967133055	6.043155652	5.998611558
ANXA13	0.492534785	0.196349947	0.464598101	0.551429071	0.455057038	0.445238934	0.350351692	0.413394367	0.295983294	0.277330376	0.535197814	0.267772586	0.73390569	0.346638295	0.186563669	0.164371962	0.821156037	0.410394786	0.239906387	0.462750519	0.437970423	0.190135409	0.242510566	0.401132755	0.610356143	0.591288384	0.47417282	0.551114481	0.387266915	0.203758684	0.508382206	0.526524638	0.429836131	0.615378956	0.431058462	0.406572885	0.052827567	0.626917464	0.467421324	0.654152205	0.258547093	0.148156188	0.018978558	0.487610564	0.35649169	0.095819319	0.983913444	0.398103361	0.181479866
ANXA2	7.634854963	6.732035893	7.36868708	6.90904785	6.835480545	7.277172953	6.936987666	6.526886767	6.790495306	7.047662103	6.90569859	6.022614358	6.355968298	6.548237507	6.296410562	6.560674908	6.954280439	7.23163747	7.318917535	6.39326699	7.285951084	7.328984138	6.874760694	6.019224172	6.305143214	6.578626449	7.16622696	7.199168661	7.202177013	7.448446733	6.591669711	6.257357256	7.141026245	7.212368048	6.903623752	6.696196882	6.753178795	7.108888348	6.610544662	7.023970623	7.46009369	6.912291271	6.697177883	6.754030989	6.714877229	6.721843793	7.071699867	6.994895999	6.572348565
ANXA2P1	3.969576407	3.006858334	3.471675702	3.478348842	4.538014995	5.134554072	4.654890376	4.275929811	4.295925246	4.556786903	4.801124625	4.224986343	4.348226681	4.769363608	2.159955258	2.593839588	2.463430862	2.80041034	2.175294843	1.791711763	2.642956662	2.494739727	2.168195396	1.69098007	2.901147106	3.536928031	3.685195179	4.314139998	3.663413357	4.038665787	3.625097971	3.204358453	3.927076771	3.954383941	4.524808041	4.51418041	4.68146348	2.161030103	2.118343882	2.361032732	2.012426295	3.952857364	3.784265834	3.65315473	3.584040296	3.709990142	3.861027778	4.149720734	3.418198769
ANXA3	5.14233292	5.549020135	5.11856873	5.774781104	6.391787772	6.018038834	5.669473821	8.1476856	6.076345406	5.792028172	6.055974703	6.837597824	6.383827843	6.687512596	4.626564011	4.885016721	5.187317173	5.030010864	4.511144001	5.1066091	5.242071587	4.402944963	4.847823393	5.589903716	5.313737613	5.72633736	7.136086661	5.962261853	6.934043077	6.697523598	5.682463574	5.709891482	6.068038831	5.476444865	5.53481011	7.030642025	7.014538382	4.691040817	5.458339071	4.675394291	4.441742134	5.535191307	5.172054114	5.453376957	6.521050307	5.231315439	7.652568752	5.020039847	4.308500242
ANXA4	4.683034485	4.626840256	4.233799357	4.636057007	4.963052877	5.537161131	5.269828578	5.098702949	4.699174428	4.719867113	5.269190809	5.226018977	4.991258912	5.685271371	4.129549709	4.252705009	4.315250495	4.259906722	4.307562166	4.210423558	4.021983438	4.379701467	4.101665058	4.181205483	4.380314961	4.769942542	4.661984286	4.942737883	4.43257647	4.816453916	4.314025188	4.529141596	4.663986028	4.741776013	4.890578959	5.072050531	4.981660319	4.343717773	4.248129643	4.069295659	4.276648156	4.56697397	4.643064458	4.573950258	4.647529018	4.238512488	4.470775399	4.750994409	4.585802558
ANXA5	7.320769252	6.675197871	7.196055927	6.527891458	6.484023978	6.385528314	6.802182545	5.876865963	6.645809594	6.863555614	6.184821005	5.915307612	5.55509289	6.002355314	6.653510001	6.629294695	6.959370465	7.277594132	6.827082793	6.587107733	6.880669163	6.838738992	7.17199655	6.086565185	6.20972453	6.020227141	6.843349946	6.204255318	6.764245603	6.499218674	6.802182545	6.421127676	6.649610471	6.979252488	6.45219355	6.196424536	6.496777373	7.564094925	7.12397799	6.489791922	7.046093111	6.536053172	6.775997286	6.555524537	6.507562	6.31317715	6.916783983	6.542119839	6.253271827
ANXA6	3.968480932	3.12977416	3.571534495	3.42189199	3.423740263	3.406126596	3.359484616	2.895166698	3.445395273	3.491257602	3.360722762	3.103062791	3.281403291	3.168037184	3.226318031	3.124021185	3.448529241	3.129191853	4.083464005	3.507878875	3.634942952	3.892546974	3.539751804	3.332011649	3.145467619	3.267727205	3.341836439	3.295737351	3.440677103	3.229166901	3.291884527	3.178999781	3.761495363	3.04894733	3.870915724	3.782222188	3.573084166	3.867399675	3.420489622	3.851383012	4.039884821	3.674430371	3.72285648	3.397839381	3.905932469	4.23947232	3.308133207	3.824220288	3.243514527
ANXA7	6.353574631	6.157340135	6.289711449	5.83490555	6.217952829	6.171102994	6.176388527	5.777459577	6.184855638	6.111168208	5.927479248	6.0946744	5.975270163	6.249445402	6.127683842	6.217952829	6.379828061	6.208474732	6.343420982	6.089194574	5.783306068	6.753725842	6.308044679	6.133623347	5.933728934	5.803859621	6.009474184	6.368314646	5.962166777	6.457271973	6.13940473	6.385043784	6.24983605	6.329397371	6.387294104	6.080557568	6.1255492	6.370705742	6.324244373	5.838249404	6.456250065	6.354407418	6.3219281	6.199692324	6.14348682	5.766463966	6.060326656	6.450186787	5.971242464
ANXA9	1.886706003	1.893068691	0.698525371	1.068226104	0.977941572	1.624894272	1.593233967	1.401933552	0.994991351	1.255745423	1.714440453	1.951827397	1.460977816	1.635646162	2.053121467	1.361935051	1.508016593	1.559824817	1.764827584	1.432617632	1.483323593	1.396233276	1.427133907	1.534644209	1.663981641	1.587559092	1.700142538	1.291572672	1.272074098	1.762275644	1.476845552	1.4542617	1.561444964	1.921316547	1.436365122	1.802815135	1.748475369	1.712566715	1.045524755	1.530300482	1.188734182	1.340386538	1.386552805	1.003580313	1.656859291	1.996587147	1.237780163	1.10418257	1.800865298
AOAH	6.33071175	6.53147871	6.829466578	7.011119591	6.959294236	6.761272517	6.163336532	7.165362895	6.759096435	6.951440517	6.691040157	6.713578067	6.360686328	6.328898597	6.657812198	6.42536936	6.110843738	6.811057441	6.333310628	6.508766084	7.039905378	5.849465588	6.76654751	6.476630006	6.736146587	6.941036461	7.257240498	6.960096961	6.823870044	6.983021695	6.886303497	7.074110683	6.463726523	6.796508636	6.534726208	6.674001174	6.763072078	6.392210442	7.068978785	6.788308147	5.930188738	6.471003085	6.551251008	6.248894049	6.852956971	6.317359485	7.011119591	6.363170776	6.599048877
AOC2	2.701330587	3.449369995	3.433619518	3.385470623	3.361091021	2.881038077	2.936263592	3.675673295	3.387117771	3.404297965	3.662738704	3.237762881	3.545580465	3.289658125	3.133071241	3.180138988	3.38901885	2.696779635	2.829174444	3.562179329	3.650422982	2.487849237	3.56410848	3.349201259	3.203504186	3.216985327	3.429079832	3.406836171	3.206493536	2.656351522	3.226707474	3.049156906	3.153453162	3.172510779	2.975848689	3.458232831	3.725620753	3.510007089	3.784080341	3.551529179	3.111681736	2.987039956	3.056930334	2.225830112	3.394335132	2.715604399	3.321523868	2.917341937	2.929204495
AOC3	1.915465424	3.297002533	2.645952357	2.811018951	3.389076613	3.232684962	3.469323171	4.032774577	2.681775979	2.774878477	3.389434706	3.724079215	3.531973788	3.158720502	2.742966382	3.040507928	2.757601755	2.323646159	2.735150381	2.922451435	3.275367892	2.90823562	3.188066444	3.56601257	3.025274968	2.693848781	3.535328969	2.956879812	2.469739065	2.76573893	3.025500786	2.542596253	2.638212173	2.862570843	2.596287958	4.083454073	3.707010798	2.78571321	2.992944157	3.21276731	2.869497068	2.811757741	2.522048549	2.812116882	3.614706054	2.833109403	3.409975465	2.869652061	3.32175528
AOX1	0.469199222	0.317478529	0.647205657	0.882331345	0.325307091	-0.013498894	0.215259013	0.167835109	0.067969376	0.031388277	0.137185386	0.360445583	0.096775281	0.255450094	0.563272435	0.214850904	0.240564265	0.203916349	0.407541923	0.052408465	0.12746728	0.307597062	0.174770496	0.228677497	0.228029097	0.158592383	0.270274952	0.417561031	0.08790496	0.389733827	0.220788567	0.13545221	0.114188941	0.104990083	0.382846256	0.202523593	0.215532029	0.101059164	0.324266272	0.237861699	0.146650149	0.055111679	0.585300668	0.193839823	0.135763901	0.3129766	0.057162299	0.429014797	0.117911442
AP1B1	4.338541473	3.638185877	5.061941106	3.916538256	4.398908682	4.388586274	3.767429799	4.02772453	4.013121742	4.408052242	4.144151838	3.739935108	3.899255099	3.799028483	3.925154034	4.089198455	4.007295287	3.811708604	4.008214291	4.059867213	3.990162568	3.840491453	4.306688257	3.658042107	3.764778671	3.916959692	3.934126164	4.64277046	4.015411351	4.392133738	3.766193113	4.165229413	4.296997353	4.217399308	4.261478907	4.056869781	4.366995756	4.103313462	4.136856432	3.938685922	4.574361104	4.115657407	3.947998469	4.289421691	3.989885192	4.487775254	3.983537974	3.71618622	3.712874283
AP1G1	5.158193345	5.059989312	5.679900928	5.076321568	5.544714982	4.972486211	4.734184667	5.385899708	5.236513081	5.389876604	5.024966925	4.819222747	4.728820984	5.023565902	5.303673509	5.281123659	5.291870525	4.820397194	5.019895484	5.755175979	5.325262542	4.947763871	5.289935726	5.566559483	5.156694954	4.998532912	5.836625109	5.21445851	5.170801645	5.262525691	5.198643959	5.601483848	5.082159097	5.016713065	5.000845505	4.996349115	5.35692795	5.532912954	5.624315896	5.416050424	5.086478837	5.108854282	4.848796481	4.906093814	5.197703941	5.556884849	5.229204138	5.07729357	5.093545229
AP1G2	4.988828208	5.037539004	4.554269155	4.771493816	4.909668125	4.562098165	4.745239104	4.527619767	4.229134247	4.701146104	4.230431232	4.918339365	4.493283293	5.005863226	4.265837336	4.136025213	4.893975413	4.722290363	5.05587898	4.84654119	4.722897656	4.919361386	4.788067722	5.22285162	4.567295168	4.527954176	4.694564299	4.553677616	4.792452993	4.436432794	4.469033082	4.472284537	4.657649155	4.521155508	4.888893957	4.893975413	4.927181332	4.909668125	4.685101479	5.370150888	4.960682746	5.205288991	4.821578257	4.620924487	4.914590904	5.516929234	4.590018956	4.975166027	5.034446733
AP1M1	5.368432972	4.769349938	5.480272738	5.025965994	5.48175804	5.418767218	5.067894741	4.73576068	5.130511385	5.637198834	5.2947348	4.718484028	5.008687268	5.27948413	4.443332413	4.437398964	5.05270099	4.352702996	4.733056022	5.457943949	4.933141005	4.653695857	5.153086559	4.897066109	4.397994035	4.705826328	5.452106974	5.073261258	4.996522465	4.908816118	4.926860104	5.273325804	5.169572539	4.491096214	5.544603573	5.52349892	5.738352091	5.251818684	5.185957369	5.029247645	5.269206086	5.370000704	4.950674392	5.515086718	4.990408937	5.656636418	5.278175385	5.111305317	4.306887206
AP1M2	1.185534246	2.049193059	1.064335509	2.680507058	1.669310233	1.807286869	1.63346444	2.213800823	1.768711508	1.61463255	2.190086373	2.392765412	1.911946405	1.681840837	1.483446845	1.94038092	1.552089582	1.500149168	1.643069566	0.930158503	1.691812599	1.273997222	0.926621688	2.361562896	1.709871703	1.487106333	0.872546429	1.25488493	1.379090586	1.059759547	1.63013057	1.975793848	1.60710271	1.184466396	1.926838552	1.974487633	2.000254736	0.719250849	2.165801755	1.631655455	0.845612255	1.663161299	2.565918568	1.577166239	1.81053499	1.458967378	0.844118016	1.338476269	2.408390688
AP1S1	2.864570256	2.400021785	2.533604885	2.931774282	2.041209293	2.45462504	2.484322031	2.681580572	2.430135114	2.736509897	2.752418902	2.262667285	2.945894207	2.431229018	2.895534222	2.985176619	2.38772081	3.925066307	3.198510447	2.555176861	2.818365544	3.191961095	2.87613976	2.265431257	2.719334002	3.140745407	2.97772431	2.65689669	2.881186329	3.526823972	2.928082811	2.561921959	2.751920075	3.317477085	2.611385327	2.589335347	2.127752909	2.918369263	2.4504689	2.686373018	3.185775876	2.405306298	2.542791002	2.59295577	2.707521833	2.4829229	3.283169905	2.711877535	2.904169228
AP1S2	6.57376151	6.592468189	6.522937348	6.767217015	6.243620213	7.246898969	7.23907193	6.636267397	6.760042142	6.224348391	7.05604988	6.672033895	6.953888123	6.737785239	7.273777821	7.378810477	6.760042142	7.437988517	6.997887267	6.432654333	6.509706862	7.08922566	6.794865701	5.978254758	7.085759392	7.154306206	6.37523722	7.284643527	6.767217015	7.617102746	7.201215381	6.169126541	6.656693261	7.698438214	6.44059899	6.284767358	5.510660528	5.917878873	5.988348762	6.055977133	7.139603041	6.277886575	7.014512375	6.821216714	6.340446407	5.522989401	6.401375734	6.250586281	6.847679777
AP1S3	0.042052659	0.216833076	0.239903927	0.420110943	0.517839604	0.370122098	0.504334421	0.232102513	0.064459445	0.402804602	0.583152138	0.548346822	0.561218903	0.95919239	0.252604	0.220526514	-0.0324161	0.186377079	0.32266254	0.157602431	0.144948401	0.27149852	0.053219792	0.123311999	0.233256799	0.44818646	0.369304463	0.393976783	0.083764737	0.237588182	0.064459445	0.867024673	0.608613015	0.423187457	0.061463407	0.314054235	0.417609351	0.195954244	0.186251534	0.286965356	0.081922438	0.333882272	0.525232628	0.353235169	0.310027234	0.288135628	0.202790161	0.179120631	0.530633286
AP2A1	3.344876716	4.355907593	3.521729307	2.761862577	3.20271109	2.701071389	3.710667078	2.937083934	2.821088964	3.608104766	2.714185684	4.152211214	2.666803103	2.945279836	2.693912977	2.464258246	3.87385172	3.336552711	2.74300184	3.052442083	2.734978489	2.808727539	2.978426468	4.221369818	2.752298115	2.468085381	3.25597967	2.691241779	3.193220928	2.663403173	2.656619004	3.24664082	2.85600127	2.957834807	2.960226552	3.472753075	3.19536983	3.594816139	3.289817329	3.378563782	2.689355215	3.18063146	2.741679906	3.166512318	3.275987152	3.575863405	3.550749033	3.152152099	3.31888382
AP2A2	3.542761701	3.170766873	3.332988091	2.999862223	3.480315215	3.23614191	3.302261149	3.165476699	3.121202563	3.808809318	2.997587469	3.359771204	3.169724818	3.168888747	3.28916991	3.130151751	3.443086484	3.577526701	3.46199877	3.610562456	3.704985256	3.481071204	3.824852443	3.56124257	3.377640927	3.381634059	3.281333413	3.430771015	3.43746112	3.29394152	3.281333413	3.16110784	3.317171842	3.186383009	3.6375934	3.091523595	3.196483785	3.263863668	3.209504264	4.017386871	3.509440047	3.677532262	3.420697677	3.380139386	3.326762716	4.204091777	3.363130251	3.548876803	3.626840538
AP2B1	4.695784462	4.732546441	5.069800471	4.805244602	4.317763221	4.208311236	4.308742455	4.225856862	4.450929285	5.286018735	4.27073824	4.38880888	3.89721618	4.000262748	4.331703821	4.014732908	4.383893292	4.679456677	4.37759755	5.054026472	5.113628215	4.307249984	4.370560584	5.090085594	4.38880888	4.32740146	4.842779443	4.526829332	4.316420469	4.187610259	4.365393541	4.598045146	4.280443981	4.502421573	4.303467017	4.567495388	4.560830868	4.849373194	4.326251854	5.483895963	4.644365261	4.318164604	4.139233699	4.250444778	4.316420469	4.896921722	4.34461582	4.350884215	4.229882119
AP2M1	6.462477052	7.202915987	6.903896749	5.860610493	6.189719814	5.438765886	6.149788178	5.423517683	5.555225491	6.729804235	5.296796353	5.956256767	4.983293827	5.463928368	5.565138435	5.623300027	7.01306504	6.713736448	5.694310313	6.443374004	6.123315474	5.799910777	6.239913334	7.077281583	5.534857009	5.37728899	6.312305367	5.560005109	5.789867268	5.344017603	5.682872535	6.142479883	5.775592209	6.18675982	5.486357179	5.852084405	5.905085588	7.059391522	6.291989565	6.492053681	5.64845847	6.097533957	5.506600466	5.989992818	5.891434765	6.79056316	6.408931596	5.960893484	6.121768958
AP2S1	6.979331281	7.173556003	7.434450657	6.518949625	6.474629481	6.56242951	6.629716882	5.640491871	6.189946089	7.331789972	6.480189719	5.692606067	5.717277612	5.896934913	6.486101868	6.729634467	7.21907583	7.204216106	6.486101868	6.305079226	6.821256888	6.735788484	6.195646564	6.623719744	6.4276643	6.735788484	6.82830114	6.320826306	6.068389247	6.611818689	6.389543465	6.255133907	6.462840727	7.104838686	6.227731143	5.993060694	5.752264686	7.060041736	5.993060694	6.688955437	6.575435877	6.305079226	6.143347949	6.611818689	6.04904897	6.777220825	6.662725473	6.64296092	6.735788484
AP3B1	5.245607211	4.639463862	4.929138289	4.573714434	4.943725465	4.784396996	4.965797001	4.611688367	4.597479302	5.033219649	4.541789021	4.751137751	4.144347294	4.579425528	4.492099068	4.527554326	5.079380047	4.67442587	5.39256893	5.17648774	4.841352997	5.447393282	5.324958734	5.258489247	4.237389536	4.3850287	5.022935917	4.549360465	4.877094859	4.837741004	4.840564747	5.099353392	4.987899205	4.614427134	4.775229832	4.900056536	5.326908569	5.430948947	5.460079056	4.84280918	5.24657288	5.307713157	4.687046932	4.922480941	5.021224144	5.056537675	4.874169458	5.355113024	4.341452338
AP3B2	0.524635588	0.422564599	0.195407615	0.809544199	0.104057741	0.643817721	0.760208579	0.569399077	0.689515306	0.667649792	0.831230354	0.557951791	0.392851639	0.716479216	0.53534616	0.322079158	0.65531831	0.490989279	0.393887428	0.575697157	0.366553873	0.71771902	0.720527518	0.253070036	-0.114600263	1.022907233	0.57382949	0.5150115	0.737756669	1.476190398	0.365641762	0.751632837	1.157070639	0.375727118	0.145043425	-0.042845645	0.586091873	0.586789473	0.509572581	0.145788483	0.578348373	0.82786951	0.251660848	0.339215845	0.564641639	0.345067741	0.825138093	0.344896891	0.361613721
AP3D1	4.376182559	4.05109194	4.165637223	3.664976167	3.811229439	3.484064626	3.740271469	3.209156133	3.196965413	3.822556241	3.256253933	3.489578698	3.102739455	3.48109494	3.005618804	3.270725582	4.490458257	3.850889062	4.153845428	3.642806474	3.836527888	4.275466346	3.782683967	4.240300716	3.393191018	3.415733857	3.609150071	3.606054732	3.741855867	3.684039611	3.298396201	3.688235355	3.86448831	3.502228716	3.923731627	3.851964503	4.276671745	4.140947979	4.121106928	4.203707462	4.006483229	4.191553598	3.665765785	3.725671587	3.790341365	4.253598552	3.807669646	4.279830852	3.665187846
AP3M1	4.777745884	4.194871193	4.449495189	4.349576051	4.611589062	4.487032971	4.272337402	3.922324822	4.318239586	4.440846857	4.306863307	4.548570693	4.09276372	4.341041588	4.427426466	4.84773414	4.769341298	4.387938209	5.030956293	4.468336025	4.622558185	5.008278428	4.530701197	4.464639833	4.25141881	4.467409185	4.673225922	4.826539573	4.697308037	4.37906069	4.546070856	4.210981325	4.359816661	4.426273966	4.542027211	4.359198147	4.302240528	4.659568053	4.722103211	4.573482891	4.832546246	4.676405911	4.476374468	4.415907626	4.729675502	4.37906069	4.418425737	4.680219502	4.415375563
AP3M2	3.993881664	3.860161712	3.951934601	4.202140102	3.362164826	3.74117424	3.770898204	2.862312994	3.800861829	3.51173696	3.536817068	2.849373982	3.846340823	3.247690451	4.292842863	4.778871133	4.068142323	3.295761436	4.385483878	4.326268714	4.172022677	4.508205223	3.838810727	3.23162114	3.980301628	3.771880074	3.171957247	4.340704761	3.438780781	3.613900718	3.874589856	3.709849915	3.611763162	3.441059065	4.473272903	3.335764168	3.168180114	4.026150997	3.779207714	3.97137181	4.846262949	4.09989935	3.869939871	4.356413404	3.605124577	3.9472061	3.132098569	3.865130629	3.74909192
AP3S1	5.55621358	5.779350479	5.475338027	5.552768731	5.735222476	5.564814188	5.599493341	5.915390358	5.830407766	5.503258391	5.687289798	5.462643848	5.78765133	6.044182118	5.572894428	6.477323809	5.842333511	6.225050899	5.789130512	5.78765133	5.55706308	5.617718668	6.141577115	6.114529308	5.807364244	5.886962154	6.290703311	5.61192327	5.983278681	6.241331689	5.848505381	6.187684664	5.883848373	6.12170958	5.65429545	5.603974266	5.347967248	5.601649075	6.119030349	5.117108899	5.681664186	5.409710443	5.763684269	5.535737872	5.759453391	4.872915094	5.929484288	5.476561566	5.516026214
AP4B1	3.56271151	3.239740255	3.468578919	3.520465994	3.347200705	3.708537756	2.996955893	3.074166155	3.372332604	3.30871313	3.521153051	3.099267055	3.567108623	3.219130012	3.958113309	3.999260945	3.677606295	3.641093849	3.868094025	3.729025499	3.717701787	3.682903382	3.627777155	3.021674799	3.748144446	3.768438769	3.309392689	3.728282856	3.25735262	3.69293236	3.447640775	3.187092322	3.586993622	3.730594532	3.68840765	3.20678022	3.166718432	3.786500717	3.577859881	3.669103096	4.24755168	3.536363231	3.532109807	3.552808748	3.435247304	3.557141214	3.336528983	3.58058512	3.567819887
AP4E1	2.034133194	1.543886613	2.058794649	2.017946253	2.021228468	1.790549648	1.69012553	1.60838672	2.029954322	1.771626622	1.725519508	1.488635907	1.700743376	1.639343658	1.972745906	2.050878762	1.850857893	2.027855363	2.593642037	1.83508048	2.219050979	2.4411077	2.359488608	1.960109349	1.84758743	2.175862005	2.044172154	2.039695438	2.158419483	2.565288051	1.734486	2.244735319	2.114924724	2.255717486	1.795768232	1.515214037	1.671409416	1.789092219	2.051107665	2.124959238	2.50703421	1.939027182	2.323099877	2.110031429	1.966074104	1.573582001	1.87719519	1.975770098	1.870089093
AP4M1	2.701686929	2.228440154	1.759633429	1.662335532	1.798320683	2.146743042	2.314727362	1.906928466	2.0453058	1.98280613	2.162508345	2.365779735	2.58125138	2.220393222	1.741993003	2.007549076	1.843821353	2.376563942	2.298624745	1.774848289	2.507788508	2.248849913	1.876713561	1.79658053	2.121466192	2.28229576	1.941037759	2.254747893	2.109160488	2.644581955	2.469586088	2.198490954	2.385830734	2.396073901	2.099970085	2.219831823	2.014517742	1.737016687	1.960919709	2.427778276	2.63330449	2.207959175	1.894221796	1.95793331	2.163891956	2.154067168	1.917368641	2.375183084	2.403329159
AP4S1	2.369204515	2.899584289	2.218519484	2.727066697	2.754783613	2.488994193	2.986546517	2.624504439	2.805550594	2.78061941	2.580441217	2.875217172	2.467886761	2.650176848	2.321986622	2.724247344	2.649763995	2.380592395	2.575813683	2.775223229	3.008136769	2.569259278	2.736787664	3.182633498	2.59534396	2.387434656	2.992315428	2.611583393	3.009744521	2.429524662	2.632709351	3.214070434	2.409109619	2.707488491	2.499308156	2.712843899	3.177301171	2.717267341	2.887283069	2.759076063	2.456107344	2.187198727	2.436940178	2.428930823	2.356361479	2.327944192	2.654085232	2.389686394	2.586284088
APAF1	4.567090625	4.449054824	4.313454653	4.979248452	4.963049735	4.605075283	4.516593961	4.932385958	4.651332848	4.533330612	4.745282925	4.764805917	5.075052659	4.517710582	4.019966929	4.771995756	3.872064677	3.582772886	4.304926064	4.139149579	4.708261822	3.740708349	4.864774071	4.195114789	4.302645832	4.210031375	4.919654982	4.985776936	4.859679061	4.687874336	4.767297478	4.779860088	4.362613284	4.073958183	4.155321473	5.283381957	4.99478147	3.874639985	4.842879834	4.398794637	3.6416509	4.511701538	4.592975496	3.955367595	5.001585111	3.856532079	4.709410229	4.012699518	3.504734601
APBA1	0.842160859	0.897896859	0.716067227	0.981299402	1.100494887	0.816595616	0.782453213	0.688451424	0.971580749	1.319130553	0.877093573	0.965057142	0.885413892	0.938984096	0.979047252	0.707924733	0.65626188	1.110153	0.672180289	1.268292953	0.830738302	0.96246708	0.847554343	1.049962432	0.872076679	0.619976794	0.789053738	0.949703499	0.7182626	0.638169706	0.43725667	0.382589063	0.95649532	1.033275413	0.88965429	0.897659804	0.577833532	0.896487776	0.47032974	1.235223245	0.734698984	0.790458942	0.471105774	0.971791899	1.116798071	0.633715694	0.928063593	0.869057871	0.700369211
APBA2	4.100066849	3.338495517	3.843968195	3.653539118	3.950593229	4.057691367	3.563853761	3.754411575	4.353192887	3.674105372	3.922180906	3.780250786	3.893581885	4.448224128	4.126582267	3.355568065	3.520183267	2.532842721	4.184384471	4.029486585	3.631216795	3.892960526	3.766411829	4.032224205	4.241480301	3.592229051	3.732771527	4.413366768	3.969867029	3.816639075	3.705565341	3.751703854	3.682283515	3.582931333	3.892459225	3.863086008	4.45860571	4.100809563	3.94903561	4.488619894	4.090855024	4.498468882	4.7034322	4.278281995	4.642175774	5.259936343	3.686076702	4.661649104	4.15721876
APBA3	3.97439162	3.955111647	4.005750392	3.845472143	3.45097	3.238147198	3.507837262	3.200041118	3.40176379	3.76160843	3.271040587	3.187566396	3.401386494	3.47451795	3.795400127	3.493170987	4.351490915	3.929649828	4.171692862	4.09099681	4.041065969	4.011476291	4.243971862	3.95212134	3.685871901	3.598462254	3.549504066	3.25991895	3.950184708	3.421539453	3.65795825	3.721258293	3.621801222	3.486432281	3.78967328	3.797840693	3.81994211	4.286695835	4.421314703	4.252174542	4.255453405	3.844957983	3.844957983	4.017402996	3.820414788	4.163820388	3.778191267	3.77690948	3.752575966
APBB1	1.643528794	2.132820422	1.638849311	2.293215111	2.16599703	1.970348659	2.103009159	1.864360471	2.008711778	2.159147103	1.769438829	2.175055556	1.63744677	2.128073245	2.069896489	1.970930165	2.25755445	2.195577839	2.148991459	1.987484764	1.864037369	1.983036729	1.72377104	2.312362563	2.075148466	1.859255716	2.232681896	1.763690271	2.175055556	1.825409568	1.832947992	2.194869931	2.242710156	2.302798451	2.040166613	1.820505956	1.834266922	2.232787451	2.039085077	1.88045382	2.136258999	2.199643304	2.292299828	1.776983736	2.032699088	2.093205285	2.094793333	2.370059326	2.171879265
APBB1IP	6.089695566	6.097915647	6.116537593	5.998939511	6.190282114	5.343341383	5.935366672	5.933054661	5.687796722	6.067678386	5.212699446	6.724346506	5.103170883	5.282868464	5.460094029	5.382327031	6.261665468	5.725213194	6.124835612	6.354772659	6.190282114	5.960285705	6.08707745	6.601480631	5.236239161	5.137649441	6.019018079	5.511177255	6.416955099	5.538613159	5.832448426	5.942287246	5.685598862	5.048013575	5.469576706	6.146087813	6.21571751	6.249633165	6.421348229	5.993623712	5.590308897	6.182310107	5.723143861	5.571641815	6.079775429	6.097915647	6.303105152	6.03459416	5.384262646
APBB2	1.237515175	0.854696812	1.712586404	1.07388343	1.375934849	1.006445908	0.82715004	1.22858086	1.308185689	1.204952291	1.340265418	1.120018839	1.404435752	1.249073851	1.253360108	1.059564351	0.883226777	1.356266744	1.62289238	0.704266527	0.586594906	0.984102598	1.625245183	0.699962202	1.450846259	0.930357311	0.872149409	0.959625293	1.648247924	1.099612278	0.789139443	1.356314179	1.887160565	1.328158664	1.178568401	0.611288527	1.527946951	1.005996339	0.291122709	1.298150218	1.088384376	1.08134663	0.995110109	1.213688536	1.171820124	0.890152462	1.093234703	1.261802946	1.06569377
APC	3.16823116	2.369423021	2.899361421	2.807005509	2.769782737	3.036269225	2.737370298	2.856874987	3.027062477	2.971266751	3.011489428	3.429136574	2.957332448	3.121903308	3.357744912	3.060821442	3.284192185	2.698804056	3.139805028	2.709963757	2.949460061	2.876550899	2.747419209	3.228591305	2.902149476	3.110416423	2.8586205	2.407830871	2.98416227	2.901570421	2.914640558	3.115701597	2.751791808	3.226971251	3.024502672	2.739020845	2.376852521	2.627918729	2.895300094	3.319245417	2.549701738	2.8129124	2.455415518	3.00024367	2.782539579	2.820378816	3.23453659	3.211840116	2.743332776
APC2	1.767755875	1.663164933	1.698917798	1.710672824	1.374120322	1.604716154	1.301792008	1.673596031	1.34480592	1.843023018	1.522696325	1.57313775	1.438080132	1.280053732	1.826920005	1.471900819	1.559264861	1.67208924	1.245298375	1.349670763	1.408890714	1.64630654	1.755880859	1.54450769	1.639150507	1.641076249	1.94370464	1.750197638	1.784508768	1.522089079	1.934135911	1.497502994	1.5329584	1.299664605	1.484951499	1.775995878	1.671887971	1.305411739	1.174984922	1.724529383	1.600445955	1.465559553	1.537973163	1.584072256	1.293345618	1.692928725	1.509055022	1.490077996	1.563301365
APCDD1	2.93386699	2.645842282	3.715843112	2.425726255	2.022012861	2.540916797	2.56256319	2.24816976	2.812750272	3.14900454	2.970173412	2.570298798	2.903115088	2.618275055	2.010056667	2.276568392	2.978669377	3.599494746	2.037674814	2.267901128	2.245871415	2.718329271	2.34777659	1.953968652	2.161059157	3.06102448	1.8185003	2.403947957	2.114657279	2.859847316	2.766839308	1.934193445	2.87893809	3.711535549	2.696895685	2.850154864	2.690030087	1.806722092	2.408417565	2.340438971	2.701254589	2.887421398	2.627106332	2.93962903	2.278886769	3.694318542	1.993638719	2.93332613	3.231595913
APCS	0.812363387	2.141470538	1.81557823	1.312143997	0.946504693	0.644263559	0.793448352	0.971550217	0.972825988	1.34950586	0.668264147	0.78420486	0.54395252	0.614217948	1.160239923	1.273986347	1.533625672	1.109582638	0.75384314	1.597292829	1.282742655	0.587211057	1.41946526	1.899078166	1.017693217	0.859946774	1.472261895	0.569410004	1.011210454	0.622314006	1.270224968	1.14216164	0.90725706	1.030110986	0.618686627	0.805603808	0.811065412	2.004662188	1.367875246	1.239721308	0.752118954	0.61853922	0.749122395	0.99399845	0.848646553	1.117722709	1.321798803	0.432791099	0.658036705
APEH	4.588056985	4.285264383	4.189891497	3.843807622	4.113663432	3.634425333	4.074317968	3.559773067	3.749127708	4.085449025	3.710322903	4.113663432	3.688334303	4.1234964	3.97205701	3.501654875	4.259971006	4.553423122	4.436363633	4.043927189	3.994725908	4.508374571	4.067774395	4.341763812	3.844465247	3.812742727	4.058430935	3.96866922	3.753336802	3.835018171	3.886671481	3.642457638	4.334370806	4.200622565	4.198590055	3.828227045	4.102483405	4.212793363	3.89454765	4.439240641	4.470501439	4.382181422	4.048862842	4.126460479	4.039910131	4.357759628	4.168270376	4.26950032	4.1234964
APEX1	6.035421129	5.859071076	5.670541906	5.604391825	5.872458633	5.878625958	6.127657666	5.274954989	5.937361931	5.592306891	6.038336142	5.525809298	5.755693958	6.081877588	6.086940562	6.081877588	6.440791541	6.602672099	6.394686224	6.031687345	5.893843871	7.094302642	5.940875066	5.147843083	6.120625502	6.027167448	5.888709691	5.862317564	5.79829807	5.874357573	5.858311894	5.363596543	5.911944824	6.369094654	6.226907581	5.593700363	5.487837013	6.132670193	5.382078165	6.289509241	6.816094709	6.465361051	6.375889997	6.354525019	5.977388077	6.473987712	5.657444654	6.610718134	6.615972179
APEX2	3.932302006	3.790912318	3.511221889	3.132045331	3.182752124	3.194027294	3.61876414	2.943208009	3.132330058	3.489832598	3.144534653	3.379064853	2.857053923	3.176888969	2.983332587	2.847933789	3.63557597	3.88615131	3.918675161	3.218349909	3.334725862	4.031991065	3.399325135	3.621623091	2.952755053	3.022179879	3.546097732	2.971806105	3.467731115	3.161724127	2.977783379	2.877331034	3.504004459	3.336487391	3.562488308	3.533853062	3.367762821	3.766321274	3.731619962	3.545909836	3.757827988	3.681576916	3.560618598	3.486566434	3.44831044	3.805764134	3.485871435	3.777837811	3.569861707
APH1A	3.964509513	3.491338887	4.073163866	3.860021612	3.581086776	3.82850262	4.154663436	4.356422883	4.206961885	3.846753151	4.340618302	4.744658174	4.019974168	4.084488984	4.235324962	3.879705673	3.699346003	4.616218246	4.019974168	3.803978116	3.977205464	4.593721842	4.035292492	4.038341778	4.057324729	4.068212149	4.110311687	4.092172669	4.01115741	4.106068734	3.976244357	3.817643873	4.020759419	4.061136206	3.874024453	4.210372282	4.035292492	3.962439405	4.002239763	4.389629766	4.434369118	4.245372672	4.083404243	4.147458816	3.65890504	3.927814487	4.022595599	4.152537605	4.243240569
APH1B	4.889065719	5.233464801	5.3188787	5.462372956	5.06029581	4.575305498	4.687541181	5.565173101	5.103774811	5.045922899	4.745170855	5.167981473	4.670703615	4.728669526	5.475127794	4.853742155	4.841148532	5.217691439	4.991007203	6.072371301	5.605902712	5.095632969	5.642567193	6.472379298	5.303660474	4.821538432	5.879063664	5.080528203	5.596217544	5.255666561	5.190259222	5.3188787	5.082215376	4.945112357	4.416722507	5.116574116	5.340284707	5.227914803	5.94600673	5.326815774	5.039114062	4.933406883	4.614645227	4.715902183	4.866734126	5.511036199	6.202657301	4.924131294	4.91481231
API5	4.079516894	3.912418969	3.438005446	3.984020697	3.904536516	4.164340878	3.923570727	3.497895453	3.956872836	3.599429156	3.95397703	3.997788339	3.922904121	4.172688385	3.893876375	4.05641438	4.168979355	3.888225635	4.538828833	3.837257274	3.824124502	4.814246046	3.718981204	3.559625573	3.857297172	3.769158136	3.510488543	4.190109	3.789373533	4.124507991	4.214475001	3.474837018	3.906708006	4.012820938	4.145632698	3.713936306	3.4170187	3.661045841	3.368629094	3.921418701	4.448236174	3.925535094	4.152876581	4.013630685	3.863364682	3.739954284	3.644999129	4.20207406	3.810821475
APIP	2.214668302	2.865172604	2.264152173	2.553465806	2.366062686	2.850826885	2.749841477	2.920686035	2.538946524	2.67511331	2.704908941	2.358556278	3.135181091	2.872549162	2.42469692	2.706122753	2.027592855	2.452100058	1.983443884	1.912893728	2.269851798	2.47763503	1.943933224	1.966670945	2.766560591	2.452793261	2.338957427	2.295908854	1.929642352	2.935983394	2.521419264	2.308727674	2.540341989	2.945864032	2.413152867	2.55111279	2.087237066	2.234763325	1.921533567	2.000950243	2.246819969	2.297273697	2.448145797	2.425062876	2.263036711	1.891277664	2.031464569	2.519767474	2.481116779
APLN	1.524802234	0.696853383	1.496349332	1.62592619	1.490059389	1.47619196	1.708750864	1.199669297	1.572773986	1.664393066	1.150622737	1.008786291	1.040671435	1.339131238	1.709715722	1.541021737	1.796339715	1.512702079	1.465075709	1.653828204	1.834148867	2.021750244	1.357274374	2.26822416	1.920889613	1.113664838	1.581716694	1.65654963	1.354552452	1.178415699	1.366336159	2.228850769	1.666561497	1.706698035	1.567143251	1.307823789	2.0162101	2.076130293	1.924582571	1.554177534	1.466230016	1.002176544	1.101880929	1.304702911	1.658232073	2.141777297	2.23906795	1.297542773	1.157395771
APLP1	0.670343248	0.876022008	1.468785619	0.952956273	1.358494806	1.131572406	1.379508948	1.197660821	0.889398281	1.184291813	0.804195122	1.209101274	1.543347586	1.122611878	1.020157829	0.946182491	1.295554947	1.169924146	1.164047958	1.021768699	0.898094342	0.821251019	0.701404941	1.639783328	0.712933604	0.515567549	0.871356365	0.62686909	0.313967683	0.999385559	0.64537781	1.050347471	0.993364147	1.207155611	1.311679166	0.45840179	1.280414023	0.97546246	1.681471594	0.955010364	0.729986646	0.760945038	1.022299236	1.130503647	0.560165938	1.562547949	1.668418424	0.639614218	0.944611561
APLP2	5.047023284	4.972440744	4.97809459	5.133874324	5.312811757	5.451982616	5.385063682	5.585750585	5.128964789	5.432144035	5.793820269	5.496161086	5.613579408	5.580781538	4.95089839	5.193420934	4.982587116	4.959756872	5.272378816	5.10750945	5.180096443	5.115644938	4.898194759	5.112718499	5.184025208	5.225617788	5.073346693	5.50079135	5.378982458	5.308437813	5.247032251	5.007875454	5.260145855	5.477579992	5.300865082	5.533817465	5.924962635	5.250107415	4.797527981	5.145447168	4.972999411	5.251223926	5.143119771	5.069643787	4.871934933	5.186297453	4.999914181	5.013408144	5.202832062
APOA1	1.349958732	1.448811993	1.457332509	1.700971996	1.617639315	1.977008129	1.80838561	1.902838307	1.563870318	1.690365045	2.066823734	1.387674677	2.015001815	1.906775821	2.144325182	1.814792676	1.650853559	1.264667966	1.93273438	1.479964318	1.93526339	2.127672962	1.640680925	1.697423552	1.909781434	1.77137976	1.45087361	2.172152477	1.494986532	1.622509847	1.914478756	1.605233925	1.802631318	1.756888371	1.905613096	1.886441891	1.743304815	1.327329905	1.741397414	1.819145567	2.083783565	1.84541484	1.82061796	1.904829402	1.714037763	1.756017843	1.987677008	1.551207517	1.646615698
APOA1BP	5.240867964	5.018101589	4.875685653	4.939167842	4.27610114	4.6301741	4.674993082	4.111594783	4.860344361	4.797007519	4.818349044	4.289489416	4.793371184	4.874935043	4.973237868	5.019912292	5.03762442	5.393753493	5.117580459	4.724947269	5.123552053	5.736259289	4.896792139	4.589726564	4.981982816	5.252019584	4.953740611	4.919267452	4.795878802	5.047475126	4.950686212	4.15174937	5.207421851	5.083407522	5.238145482	4.516321661	4.698698574	4.959085368	4.613667021	5.451383802	5.501774907	5.273674534	5.499595916	5.38940199	5.05724448	5.632909075	5.023776667	5.542232477	5.760484468
APOA2	0.640429118	0.517521961	0.593681538	0.470193302	0.490103535	0.775192581	0.503670957	0.308877327	0.459547215	0.634275947	0.654087757	0.526652631	0.592878619	0.526339456	0.126222426	0.698712642	0.243716491	0.222620151	0.296194876	0.372310623	0.581223996	0.343656099	0.573993891	0.346779667	0.54666051	0.764855762	0.66539444	0.664069737	0.332707975	0.516099746	0.636941531	0.529460848	0.336511801	0.374842632	0.492870738	0.351529658	0.889261381	0.233309746	0.056934945	0.929995931	0.705812641	0.573960299	0.341996585	0.323027533	0.271842851	0.551741467	0.646524745	0.516722782	0.471689226
APOA4	2.194141648	1.955435181	2.172315063	2.178534202	2.33702527	2.404255566	2.09352538	2.025477868	2.056990814	2.352561655	2.335035394	1.981230715	1.790410496	2.526213316	2.34109099	2.253021481	2.385738937	2.141354726	1.9572595	2.442263502	2.14479508	2.17462139	1.932734016	2.069689716	1.74404861	2.136565949	1.55344553	2.033413591	1.733702249	1.97779804	2.008249751	1.947179719	2.235651355	2.200931707	1.925955937	2.171135219	1.990527191	2.272134243	1.979493127	1.831830358	1.908690481	1.971416866	1.947179719	1.966391422	1.944768951	2.024621408	1.932862785	1.85038777	2.377334086
APOA5	0.933559517	0.834326075	0.510178097	0.5243569	0.592050503	0.90815544	0.833898245	0.795043789	0.391639799	0.860352092	0.866078433	0.661933023	0.576303986	0.996510355	0.846168056	0.521299111	1.273361401	0.487695312	0.489344371	0.608195346	0.556213663	0.839720487	0.944254679	0.889511695	0.778904147	1.048191819	0.697419989	0.66994335	0.86867133	1.097037877	0.956200911	0.899999724	0.755118131	0.524780958	0.833038891	1.007613437	0.574792066	0.569891961	0.809165325	0.769318818	0.751467461	0.412593182	1.080513384	0.775378383	0.26614677	1.004402306	0.817995253	0.649792946	0.653785983
APOB	0.896249963	0.51906738	0.877717965	0.884328032	0.829721095	0.227815956	0.579658629	0.472335294	0.753774104	0.368404343	0.395445785	0.433203508	0.088576377	0.511922351	0.601146931	0.484502805	0.532540897	0.584286217	0.519126625	0.504725147	0.430720163	0.11148305	0.170382324	0.80327455	-0.024577311	0.608701101	0.792958012	0.241523154	0.590824334	0.890456634	0.080016818	0.20953061	0.549530181	0.13425703	0.212476745	0.199069111	0.421096762	0.020571725	0.39034307	0.129912699	0.184084312	0.307882477	0.285998565	0.612261549	0.714171355	0.599554168	0.590582699	0.678454905	0.139819563
APOBEC1	0.957060617	0.552910541	0.562871976	0.112657912	0.391658091	0.39406863	0.372305897	0.553946767	0.50511603	0.34126112	0.369105315	0.135739353	0.537380369	0.586622066	-0.059458414	0.46386291	0.161847437	0.351953219	0.862983731	0.494497027	0.50778567	0.472138883	0.771529566	0.62769543	0.063205518	0.185754529	0.169459669	0.233264961	0.600155933	0.589750768	0.3953529	0.158901624	0.032820761	0.641821646	0.273994281	0.132150611	0.680214438	0.656436202	0.530123664	0.252563012	0.590688364	0.651804593	0.382295303	0.219513515	0.563463187	0.246808379	0.839217325	0.247764057	0.444119578
APOBEC2	3.032108214	2.626170756	2.310818268	2.930298379	2.349983665	2.353497996	2.53489907	2.469367526	2.301539208	2.633910022	2.540052468	2.737485765	2.276413595	2.668444216	2.610968323	2.475656471	2.69191804	2.622591119	2.647799826	2.75777266	2.759133362	2.45774039	2.562814869	2.981372975	2.640649695	2.534394992	2.813141366	2.623581974	2.736967015	2.734781493	2.767791278	2.598117049	2.297798804	2.962238874	2.326634593	2.171576314	2.40552375	3.340029961	2.736146581	3.044281907	2.572833578	2.482767381	2.574923529	2.557890426	2.327685367	2.970028227	2.901183765	2.621830453	2.653721684
APOBEC3B	2.83548977	1.965485384	1.727617713	2.264903811	2.192473812	2.249018729	1.410497453	2.009617063	2.557558154	1.07130368	1.969941687	2.245061382	5.505559847	2.303005975	1.864715399	1.686692586	2.259150987	1.543482641	3.207300199	2.050715381	2.392952942	2.193712805	2.167226524	2.220196642	2.692977011	2.362801514	3.264582414	1.556530244	1.824870826	2.90311862	1.935017943	3.113784479	2.51574736	2.328122034	1.669360812	3.776634711	2.213145855	2.132547385	2.249486182	1.473110283	1.849492235	2.713195272	2.15192146	1.740243728	1.850553305	2.085216605	2.344115233	2.787419608	1.925371779
APOBEC3C	4.935386435	5.54445968	4.385109652	4.434812793	3.804582373	4.100630053	4.932897986	4.11006725	4.365130047	4.393489525	4.056920944	5.25768382	4.836711172	4.755689915	3.841674426	3.682754731	4.041227109	4.290300444	3.975647664	4.448468459	4.118897884	4.011386714	3.846085793	5.496259984	3.920717665	3.720311592	4.412062371	3.650078385	4.074284851	3.652695256	4.86254743	4.220780915	4.295923932	4.240462728	3.984205182	4.412338556	3.940558615	4.918515109	3.41163886	4.073360568	3.944186955	4.154059548	3.743588388	3.685102411	3.878704161	5.103301339	4.198027142	4.212000325	4.268174798
APOBEC3D	0.911422185	1.059946504	0.624646157	0.866148611	0.783948402	1.073833652	0.995201117	1.059679944	0.566509051	1.374503905	0.949159953	0.791698775	0.158931016	0.876919897	0.752178189	0.87632491	1.02779603	0.798092125	0.741180854	1.165077244	0.831572612	0.989145969	0.990797636	1.230842206	0.686748328	0.708737074	0.828389525	0.803551792	1.069558699	0.409339821	0.787261297	0.983249021	0.613758469	1.06317184	0.244465997	0.558260651	0.456948296	1.752470662	1.160962602	0.879995637	0.938410039	0.494583534	1.131190206	1.221455534	1.478952429	1.447983932	0.958945672	1.007909109	0.284324972
APOBEC3F	2.960686635	2.365249221	2.701611072	2.816048872	2.359974672	2.688327895	2.61799305	2.306086994	2.85512071	2.537734895	2.754917439	2.341059718	2.550064177	2.722023969	3.007154143	2.914472964	2.790861435	2.68521905	3.304114787	2.517573822	2.967294133	3.403825937	3.006095947	2.469883873	2.876878988	3.047344584	2.445265044	2.369161988	2.669854954	2.79971229	2.973997536	2.341059718	2.841079394	2.455777059	2.569628661	2.216870364	2.376150242	3.020295184	2.758963169	2.876374004	3.278135676	2.506668035	2.894633218	2.843369184	2.740908847	2.383568313	2.302048695	3.110480285	2.966217952
APOBEC3G	5.266402752	4.574959803	4.218185771	4.519601943	4.83536799	5.066064409	5.020774769	4.357700252	4.929653701	4.631528404	5.213063347	4.751492568	4.902395963	5.473187092	4.8921576	4.628740664	4.797036341	4.380433263	5.478030106	4.443592551	4.731423907	4.940771178	4.754541503	4.849161255	4.893365196	4.686049802	4.77647488	4.599006979	4.814078264	4.924226492	4.797036341	4.540509907	5.015900733	4.486046706	4.754068688	4.599557217	4.756710557	4.8921576	4.80857271	4.767389092	4.911491151	4.705751581	4.793356292	4.767389092	4.97337914	4.441388895	4.615946455	4.933742081	4.943730586
APOBEC4	-0.045726699	0.124984956	0.033795752	-0.161005441	0.103948355	0.447565549	-0.193786756	0.027999356	-0.106922916	0.194508276	0.205384744	-0.151271745	-0.045915467	0.154762095	-0.108592791	0.184830871	0.10883885	0.842738593	-0.137588043	0.119766803	-0.408693383	0.116232357	0.41892838	-0.057502257	0.245250896	0.154111436	0.228629566	0.121750757	-0.15179136	0.092147892	-0.29681165	-0.231438834	0.284404432	0.03816065	0.216698703	-0.006510129	-0.259488023	0.063606583	0.493280641	0.010201694	0.174401636	0.277984957	-0.116397144	0.219957986	0.081692439	0.098929347	0.179547951	-0.190238131	0.119568764
APOC1	1.533477023	2.009625912	1.751084643	1.973215697	1.74080983	1.907192297	1.828574779	1.992995629	1.678568067	1.690842382	1.65830276	1.564407284	1.853086704	1.888068954	2.018651031	2.239475604	1.798658616	1.751852382	1.669689197	2.004151454	1.78824326	1.756124556	2.16580023	2.386358664	2.125520047	1.707879956	1.877208427	1.59585236	2.018766057	3.151659971	1.757483114	1.207917451	1.741709656	1.82330504	1.865711989	1.82315575	1.651900331	2.144521871	1.68399541	2.124123541	1.873319733	1.85014571	1.746256077	1.827084589	1.985956819	1.638015904	1.795846074	1.80775917	1.780352241
APOC2	0.714595679	0.984014759	0.671421973	1.330613136	1.275162717	1.535312177	1.742501618	1.333917678	1.133767907	1.285237337	1.579125543	1.228352196	1.168259095	1.349719554	1.486140618	1.226152545	1.124219682	1.391244563	0.990777965	1.555214327	1.523617517	1.094614179	1.194163204	1.421896389	1.222561874	0.883631607	1.02911162	1.331609215	1.328953381	1.289825983	1.344641421	1.777353136	1.140563136	1.29510786	1.190900685	1.588776189	1.028690272	1.480026138	0.970713962	1.638758305	0.93888542	1.320501509	0.958304574	1.433215078	1.12322571	1.57503567	1.003539671	0.81693308	0.900422915
APOC3	1.370182167	1.477643779	1.114249648	1.382914933	1.441600109	1.385328456	1.461099325	1.341127787	1.479145533	1.152194236	1.685972607	1.327949507	1.497307949	1.316791492	1.037328879	1.37233686	1.338257433	1.305821403	1.0604735	1.238098947	1.364071719	1.14625112	1.110941597	1.130776441	1.36509998	1.121270159	1.786393083	1.261101118	1.405047768	1.746939418	1.544238639	1.475148999	1.532021573	1.732736389	0.989198599	1.660982922	1.547435069	1.532060319	1.152516542	1.058414867	0.951685381	1.450053551	1.451949492	1.435645343	1.252185717	1.223041073	1.273168153	1.542379669	1.103716607
APOD	0.662314349	0.860094021	1.054239713	0.896711495	0.637088268	0.221212898	0.330131895	0.347031233	1.258951386	0.495755737	0.509264878	0.407159627	0.53202721	0.555363819	0.888322473	0.51263055	0.502052433	0.48109389	0.993920141	0.533505566	0.353431922	0.644582287	0.56220329	0.956757041	0.989122078	1.048017078	0.795434462	0.529371856	0.090985774	0.815513725	2.332249618	0.721749335	0.456190346	0.606438584	2.106126987	0.733885188	0.099985145	0.048303	0.161322839	0.51707233	1.204009852	0.586236784	0.405957655	0.69745422	0.719452999	0.391008001	1.233933961	1.147465395	0.031154876
APOE	1.888339725	2.016575447	2.173528802	2.132340119	2.100873156	1.877803444	1.947437988	1.838047989	1.920769567	2.027517596	2.141076517	1.955535967	1.907815248	2.011281122	2.08760601	1.981187363	1.923587687	1.883481028	1.948428322	1.804313492	2.004483565	2.108157378	1.725018886	1.894152909	2.015590232	2.06626667	2.048975653	1.986435297	2.036086328	3.634043207	1.936819597	2.082720027	2.10252383	1.953569935	2.009951784	1.945197526	1.998343213	1.945324737	2.086685065	2.055776936	2.050568766	2.037994421	2.105449978	2.039931453	1.882964913	1.985962643	1.992432661	2.028268544	2.003942331
APOF	0.138047926	0.031265368	0.067508103	0.383180796	0.693797241	0.441628688	0.200262465	0.950145266	0.007029724	0.175977785	1.012843076	0.685848393	0.904508794	0.740477229	0.640518619	0.07732589	0.259296555	0.779074722	0.195151831	0.309688349	0.387636088	0.045308411	-0.144456396	0.091347564	-0.179086898	0.518419396	0.279120244	0.335546492	-0.149379472	0.025325216	-0.005728926	0.023531445	0.115044698	0.275788885	0.185461784	1.106770217	1.423320712	0.511932137	0.262726772	0.307368119	-0.221744852	0.038299765	0.13649883	0.200104003	0.680318752	0.301828182	0.311203868	0.217256431	0.449538842
APOH	0.18943543	0.558526613	0.271593639	0.3887668	0.11752525	0.193440634	0.347367451	0.230587043	0.28492126	0.34374723	0.19234119	0.500160634	0.439378948	0.688890822	0.369516771	0.487188618	0.342702087	0.351905443	0.132559561	0.272561669	0.232459986	0.275628593	0.474620073	0.288937025	0.103410031	0.371863342	0.328228962	0.293239423	0.424878365	0.067993757	0.281256819	0.229290399	0.289418923	0.250048556	0.030064769	0.192163482	0.594906448	0.321580732	0.353445555	-0.010075029	0.250126213	0.390201691	0.11891064	0.076495066	0.111300367	0.08689813	0.467222535	0.00784133	0.130152191
APOL1	4.02293188	3.183666131	3.846662649	4.564729306	4.015289522	3.883048873	3.743817684	3.868472896	4.249787114	4.079295221	3.684554504	4.545268792	3.873707071	3.972107413	5.032113642	4.570750783	3.891653127	4.042842145	4.293925549	4.139839582	3.951607916	4.173108562	4.052156876	4.045158208	4.178422787	4.404123249	4.111332855	4.430246848	3.928704069	4.501293719	4.054367791	3.508561124	3.821154274	3.867776002	3.856996844	4.180658924	4.310373451	3.888494524	4.264033268	4.280958536	3.973548635	4.100064284	3.670035864	3.941847828	3.99435997	4.11376122	4.232507219	4.10931198	4.172284897
APOL2	4.689932772	4.714302204	4.792428879	5.073340498	5.18491158	4.874953886	4.760371907	5.188659939	5.137837124	4.844688164	4.981775104	4.921314243	5.060418849	4.885838601	5.388921126	5.126096714	5.224708653	4.876521471	4.91213139	5.235903012	5.432788947	4.799956961	4.980372213	4.908442837	5.432788947	4.915986439	5.222288993	4.848526846	4.812673811	5.33863143	5.194852512	4.875161492	5.01932822	5.026850427	4.796921873	4.904231895	5.124899875	5.106204185	5.172002704	5.144138096	5.172843955	4.803626341	4.75403095	4.843293586	4.804768784	4.708241692	5.135214949	4.638908414	4.96911963
APOL3	4.799005988	4.276714292	4.14804289	4.513350836	4.829026856	4.965908089	4.636125059	4.228256548	4.922218846	4.527029278	5.229734636	4.682769551	4.969562932	4.424160311	4.775606072	4.536441016	4.695817544	4.880156856	5.064000177	4.403143427	4.869386463	5.224007353	4.496762177	3.864947429	4.810794453	4.700783874	4.645573483	4.78448728	4.399252261	5.326391353	4.641019463	4.058628021	4.66703093	5.096165286	5.234993906	4.534418801	4.699716647	4.821719287	4.110613095	5.052524051	5.4556029	4.940774422	4.855223413	5.084784652	4.58820983	4.735002207	4.421710551	4.467016193	5.408917219
APOL4	1.182836603	1.43111614	1.380592126	1.145930467	1.247342945	1.078305882	1.501106193	1.180790105	1.760925441	1.530573857	0.883430912	1.349730912	1.156412503	1.279264202	1.343824292	1.200217116	1.182282591	1.417793604	1.408025449	1.228549304	1.174173181	1.439803069	1.336644603	1.260403127	1.065369955	1.093806651	1.27461173	0.823978164	1.208213996	1.008902242	1.381064106	1.049651695	1.253332797	1.258146409	1.476127204	1.247163888	1.264360907	1.247841597	1.761965378	1.404032526	1.305950507	1.097741645	1.426447022	1.365793751	1.583286729	1.261792381	1.074473679	1.428330518	0.967490963
APOL5	0.921034551	1.498293227	1.145041267	1.131092059	1.259994696	1.346493052	1.347320272	1.450081083	1.2040185	0.849507489	1.053585483	1.198293294	1.453012402	1.363351157	1.349085585	1.426466773	0.76164284	1.263855636	0.3628982	1.060794875	0.918118107	0.996949197	0.408142469	1.088305414	1.257452842	0.537001942	1.328030508	0.876701134	1.283258154	0.79965908	0.90834758	0.822749208	0.664934847	1.219818501	1.33693021	1.329165909	1.467137652	1.395297479	1.117458028	0.78080258	1.140771387	1.206207433	0.879653067	0.87108076	0.699462547	1.553287054	0.845495847	0.723793231	1.167967184
APOL6	3.852332471	3.66923069	3.648254423	3.960954455	3.801210041	3.762829984	3.637929038	3.662214805	3.418300298	3.461331216	3.60081085	3.696757877	3.334834803	3.45273829	4.607729448	4.299771217	3.680735047	3.945981289	4.592111298	3.368211669	3.706084779	4.166117913	4.232564053	4.076026011	4.167730121	3.663810894	3.818113444	3.571064478	3.486547954	4.590631624	3.688753054	3.477097675	4.094019684	3.359303759	3.649198176	3.537232537	3.725939107	4.180743346	4.417642521	3.424482913	3.993313041	3.816138617	3.652295456	3.759692842	3.779285443	3.623116042	3.711357901	3.85808243	4.303466407
APOLD1	2.023426338	1.770174146	2.744360649	1.618988979	2.298906387	2.224067326	2.29611699	1.552625312	1.361684722	1.039582017	2.013170421	2.837898624	2.249770729	2.068944685	2.374783938	1.217058266	1.671520172	1.335666522	2.90527982	2.517536045	1.862292507	3.074477229	1.357187824	2.050011933	1.868686447	3.010013054	2.304136736	2.748217778	1.562022248	1.796470926	2.039929519	2.094608661	1.678589785	1.88792652	2.185747057	1.569062842	2.008833636	1.674011309	2.461686236	1.656568515	2.62370836	2.227751912	2.654480051	1.550401563	1.967150677	1.822929629	1.262799104	1.982297127	1.588930269
APOM	2.530375072	2.481056565	3.049106878	2.417658719	2.732131201	2.731695534	2.774108826	2.676456093	2.916042159	2.896931264	2.527117305	2.523666962	2.758583771	2.836931951	2.875929143	3.386066259	3.056131858	3.347442095	2.794122988	2.669041659	2.386115593	3.011166505	3.135168994	2.887239885	2.854777206	2.805655357	2.878961035	2.920708869	2.468530112	2.933777308	2.983837769	2.37671037	2.65972335	3.110766167	2.904586593	2.848260375	2.841255152	2.776578163	2.942655378	2.946874469	3.279547608	2.801738123	2.567485179	2.927260883	2.602159914	3.112740934	2.305655198	2.923420605	2.668511848
APP	4.195531414	4.245115474	4.875055884	4.092077254	4.307062956	4.045425176	3.818287922	4.069394052	4.316981276	4.680042018	3.91949063	3.965650061	3.73990779	3.662167574	3.889149782	4.040606605	4.278873168	4.468730758	4.301979963	4.357760974	4.359624014	4.519421444	4.354892426	4.107624531	3.961861474	3.883247146	4.301318068	4.171372312	4.343006681	4.310333716	4.178974911	4.389882832	4.422052748	4.368018351	3.902801888	3.884965827	4.062692893	4.461647783	4.788763023	4.103651065	4.147292844	4.462962693	4.146611321	4.141757351	3.934653328	4.159618091	4.247081833	4.186951304	3.910965884
APPBP2	3.970711364	3.89665377	3.977077721	4.141050309	4.060977363	4.278344428	4.026115843	4.183857768	4.250216906	3.913843889	4.232146095	3.945496106	4.462829816	4.506402392	4.353845871	4.289382203	4.113259985	3.819884275	4.298054692	4.1347658	4.279388984	4.194036958	4.385021966	3.85013664	4.16583447	4.218230035	3.947276245	4.263974619	4.224823568	4.436421302	4.554764494	4.385636626	4.131027892	4.075892568	4.11374063	4.022709221	3.881289709	3.880254422	4.244162248	3.848725062	4.46209097	3.845192419	4.309151011	4.206417027	4.284989998	3.540810896	3.897063164	4.132038792	3.841180115
APRT	6.534127448	6.202228414	6.190615893	6.1020653	5.429509388	5.594431083	6.261275563	5.371224921	6.135281763	5.955058037	6.002559895	5.481897794	5.895978074	5.788101314	6.015836564	6.138291226	6.277031671	6.839959326	6.107501932	6.004025027	6.394834125	7.230124779	6.105895675	5.403134138	6.108169639	6.268445527	6.181160107	6.049464	5.593258953	6.055259747	5.752352908	5.264125957	6.406383477	6.319976769	6.60819096	5.831459291	5.573509646	6.660524697	5.746615545	6.668338409	7.064256402	6.46850785	6.417308071	6.794796141	6.331638313	6.81286779	6.103523788	6.811776969	7.284334557
APTX	3.076273234	2.790657232	2.963596218	3.007831122	2.761859688	3.136259737	2.967387904	2.692958369	2.872251607	2.848457637	3.252089601	2.709760481	3.111635511	2.910335629	2.698124896	3.015717724	2.781376149	2.866114863	3.179095623	2.914858959	2.814188032	2.996427787	2.822806258	2.728502541	2.889304213	3.061318859	2.854712307	3.130839649	2.934998032	3.13352097	3.075615736	2.816906275	3.134208991	3.056045119	3.196606665	2.793426807	2.933388801	2.941713732	2.768828855	2.975652313	3.074004232	2.91880591	2.990652719	3.152073542	2.970531404	3.011829334	2.714348843	3.003137744	2.96518414
AQP1	2.347610864	2.777664588	2.643778907	1.812646298	2.049973333	2.057246206	2.246003455	2.222972143	2.511095336	3.039275504	1.755637938	2.308359492	1.698246217	1.563353237	1.835161185	2.462981256	2.355692632	2.461512343	1.853692996	2.423424351	1.59814163	1.802655782	2.666166923	2.200064882	1.320466496	1.35101934	2.633258289	2.037240645	2.024309565	1.869333677	2.668829584	2.392316524	1.912109123	1.804661101	1.974632098	1.823732905	2.025928599	2.81482971	2.591380174	1.876126947	1.747354253	1.762213058	1.802655782	1.868147926	1.868147926	1.855702897	2.407881043	1.978744772	1.77133677
AQP10	1.421692832	1.791308196	3.811957793	2.264050367	1.357379304	1.541369296	1.127497331	1.425721626	1.362139387	3.344090653	1.120630518	1.475119161	1.033369118	0.708504442	2.227936281	1.348025789	2.23262999	3.499216781	0.6305332	2.318434932	2.304729233	0.815533231	1.838421667	2.044107407	1.898287783	0.77265671	2.582735406	1.271306853	1.936284393	1.589627895	1.780778925	2.382046554	2.018460298	3.427554719	0.959289295	1.354953945	1.373751918	1.756878771	2.45915389	2.384616579	0.777007414	0.969632856	1.48770938	1.015280804	1.123059986	3.002352716	1.816759315	2.135392737	1.862900192
AQP11	2.175771068	0.971837791	1.459149552	1.424500956	1.563744633	1.727169799	1.434375617	1.037634048	1.354829237	1.304318771	1.491928063	1.432453642	1.522886932	1.820292853	1.815582577	1.67053908	1.254696217	1.376785682	2.219046523	1.935354958	1.368598196	1.838014297	1.404595324	1.821624792	1.829602101	1.28131127	1.497056624	1.968867825	1.6460152	1.791680247	1.188685161	1.172912411	1.757690834	1.174736946	2.144791491	1.565205144	1.367008325	1.45252699	1.528798143	1.311815626	2.15227789	2.036037046	2.03190956	2.262166598	2.048574987	1.537557143	1.875150601	1.844028734	1.714862657
AQP2	0.606279952	1.20659713	1.278147578	0.937134592	0.729290937	0.567202287	0.730590493	0.617727956	0.739951306	0.748280315	0.568781036	0.612749934	0.717170977	0.455985598	1.150803523	0.751943926	0.706100095	0.973499108	0.4927277	0.893703946	1.017061562	0.667561402	0.973073432	1.29130965	0.537674813	0.487138509	1.158731072	0.524753866	0.818062386	0.703770594	0.411070476	0.824873345	0.532008234	0.902868299	0.970192734	0.689759721	0.716788266	0.593082313	0.808912644	0.849592436	0.522686114	0.811012927	0.665818571	0.845097332	0.595281031	0.600889299	0.850774462	0.710457838	0.532496226
AQP3	3.015700724	2.844056865	3.397783395	4.183108352	3.486504141	4.081564757	4.245224878	4.030007309	3.90849463	3.397591045	3.563500347	3.428343447	3.562434203	3.796005571	3.542916189	3.07969469	3.439036701	3.840830627	3.781155027	3.985088651	3.474814098	4.009945087	3.394877423	4.229936409	3.457606626	3.964605867	3.153682879	3.486371474	3.081945522	3.790519268	3.75386392	3.538164724	3.463708357	3.913482009	3.943394543	3.659928566	3.831057178	3.934220689	3.644094048	3.569946381	3.41657033	3.591305419	3.854134974	3.447272172	4.375605381	3.732020152	3.539088521	3.333295598	3.096246846
AQP4	0.171479753	0.036253529	0.079232899	-0.063807808	0.108282637	0.102512806	0.063156368	0.071679664	-0.139716742	-0.154596223	-0.211245358	0.138982253	0.077453416	-0.090962361	0.007806463	0.067984786	0.028055869	0.00617851	-0.003483514	-0.027879747	0.039582145	0.145494187	-0.041941355	0.047675523	0.037749652	0.065172522	-0.015419314	-0.239530634	0.197095374	-0.082300984	0.03015092	-0.054326359	-0.024462208	0.116192993	0.16140231	-0.022395784	-0.07908634	-0.003979568	0.289248516	0.059567205	-0.077745498	0.116437655	0.149926975	-0.065074274	-0.030597781	-0.037597436	0.042956905	-0.059943679	0.150831488
AQP5	0.253783027	1.110252461	1.165209697	0.728726372	0.790980528	0.656337832	0.245017308	1.030592414	0.827896024	0.876746232	1.081682157	0.844348956	0.959600657	0.623514152	1.074031339	0.842185643	0.845778014	0.687806435	0.78416183	0.857939495	0.948764835	0.182724119	1.024657903	0.696590462	0.548324373	0.549671487	0.678262706	0.55319439	1.308742514	0.919059759	0.672131159	0.914890906	0.734523532	0.674490505	0.92930575	0.808277852	0.70346925	0.310835151	1.117097862	0.372459445	1.060369606	0.951565153	0.897574832	0.49697446	0.941811541	0.717698139	0.88580703	0.307098007	0.700484751
AQP6	1.623191746	1.194913235	1.293097475	1.245923782	1.74271575	1.55738756	1.525508362	1.487973818	1.457825331	1.169445471	1.962274045	1.42921363	1.319577594	1.504666926	1.379956196	1.402124395	1.217535765	1.548789374	1.640316835	1.481137024	1.290128147	1.959366216	1.278849717	1.1755342	0.750464255	1.56928869	1.634474273	1.925289504	1.503912239	1.494938838	1.90264819	0.90117694	1.683478447	1.762566517	1.248698656	1.697159792	1.715638915	1.488992213	1.416734725	1.45008068	1.561187309	1.663059744	1.344724969	1.460362281	1.262394472	1.235736424	1.717897417	1.463390977	1.38002984
AQP8	0.971112664	0.888187009	1.483662545	1.249480412	1.168340261	0.988958605	0.676586221	0.756227327	1.435346516	0.718404128	0.83820898	0.465110132	0.770574238	0.80094331	0.584598784	1.195005548	1.090674338	0.792091625	1.259536519	0.960881829	1.342214523	1.007257219	0.964989278	0.850432801	0.832259472	1.438642761	0.574305777	0.790965404	1.054694792	0.629933968	1.098570123	1.136750338	1.04123822	1.240487319	0.990620184	1.265795262	1.354398362	1.133571656	1.220393195	0.990101207	1.196890879	1.118902751	0.75686689	1.294094202	0.731012786	1.112441399	1.047634813	0.888899171	0.995580344
AQP9	8.825494622	9.044680462	9.321266165	9.216875163	9.009397948	8.717283405	8.430777435	9.346745923	8.655762743	9.002179858	8.619201	8.634151816	8.467996633	8.619201	8.825494622	8.812597247	8.993977651	8.274524846	9.075585751	9.442646302	9.260755796	8.430777435	9.182847805	9.33909844	8.825494622	8.819231672	9.154828463	9.246402909	9.585805379	9.105333301	9.253506579	9.54556715	9.260755796	8.392579861	8.515637816	9.066766388	9.355685136	9.253506579	9.526784294	8.666536349	8.515637816	8.888597031	8.69486919	8.846767549	9.451813466	8.896227505	9.507238283	8.77526438	8.380347188
AQR	3.41422344	3.204424488	3.278294688	3.407433571	3.884139	3.839306638	3.487752041	3.522529671	3.539649076	3.431074531	3.548621305	3.807284153	3.425874499	3.850143757	3.016939652	3.219811553	2.930079067	3.025002928	3.134342514	3.188498761	3.228088269	3.222694053	2.930034001	2.678714458	3.564844458	3.361016172	3.462962019	3.709146998	3.324963581	3.342700125	3.297784236	3.334852573	3.299225104	3.272792265	3.602168574	3.626329718	3.725614195	3.258115956	2.99340365	3.308710348	3.14535865	3.559939114	3.334149935	3.460040995	3.432693222	3.432802841	3.247198106	3.455018704	3.543340708
AR	0.491025568	0.42661873	0.900760179	0.672659825	0.984547586	0.650276879	0.65575626	0.354534312	1.047418362	1.186433769	0.216469068	0.908845275	0.551786922	0.33947816	0.897217936	0.790239218	0.768656333	0.77686604	0.499868627	0.657158585	0.735215639	0.896853939	0.960748515	1.083999114	0.714301974	0.680816023	0.414906514	0.484568932	0.445701541	0.440205452	0.737952839	0.820428445	0.663010018	0.811282783	0.910490141	0.496626878	0.93720329	0.979029438	0.740705911	0.562603553	0.502859565	0.389882719	0.886209514	0.86850506	0.802997447	0.894025065	0.759190617	0.389070242	0.795814241
ARAF	4.201178307	4.050391999	4.788705668	4.170452553	4.19040213	4.325976305	3.342834808	4.327125153	4.031608072	4.783055475	4.393989643	3.026132956	4.277247613	4.23398212	3.775290245	3.739273322	4.13902765	3.009131996	3.183675383	4.330608752	4.037768054	3.303177309	4.007584884	3.632642526	3.652675238	4.062762755	4.26580364	4.111786741	3.896741389	3.803488959	4.103415117	4.409282719	4.09073341	3.771856118	4.413144346	4.418895009	4.662240743	4.068185403	4.180402263	4.144447322	3.956132635	3.770853348	3.689861246	3.920651648	3.960082796	4.736551106	4.229187514	3.404264463	3.552492855
ARC	1.058714347	0.54439773	0.135076778	0.733228577	0.612794111	1.3635681	0.713136212	1.026404149	1.191928176	1.138448511	1.420626386	0.952607228	1.321269707	1.219236542	1.065082086	0.62548521	0.76491323	0.517349763	0.787969274	0.794676903	0.727240102	1.173959904	0.365789323	0.678898779	0.929737497	0.688480312	1.043812272	1.285104638	0.900944835	0.580019441	0.71173429	0.858808687	0.873226909	1.189073829	1.013756948	1.480914867	1.440081535	0.602050552	1.057353436	0.929546987	0.626667875	1.272599815	0.556486283	0.996078071	0.713927185	0.755823921	0.952405901	0.590076831	0.789085195
ARCN1	6.609468867	6.516418013	6.630139647	6.33279058	6.807144234	6.330440162	6.469021226	6.099121783	6.247992509	6.633852925	6.0511853	6.608573328	6.027053509	6.10495169	5.900802487	6.051772491	6.630139647	6.249038253	6.954615926	6.626445817	6.363060702	6.743316494	6.654036882	6.882473871	6.06580654	5.971496004	6.77984546	6.258487292	6.585239841	6.127878212	6.270638823	6.52483753	6.170025052	6.083520642	6.573586166	6.648614949	6.698032982	6.822052287	6.680128827	6.477111411	6.661786375	6.77562229	6.329632962	6.490524106	6.52863381	6.735468033	6.348529902	6.791858813	6.193518477
AREG	0.802002612	0.852398388	0.869872299	0.764185967	0.154436245	0.356233501	0.418912979	0.756345289	0.105172214	-0.085416337	-0.251633951	-0.252131159	0.255028635	0.415490352	0.603113198	0.234793928	-0.314684198	-0.22794427	0.297715075	0.364966183	0.526669136	0.360940868	0.610437509	0.274892277	0.717341518	0.467795051	0.187350021	-0.405048517	0.245962441	0.377489594	0.66948167	0.286723244	0.124565019	0.321879046	0.756765029	0.183101476	-0.055604155	0.908700521	0.120961928	0.283176387	0.293449446	-0.080557325	0.227523981	0.499854413	0.129667181	0.109993131	1.023532485	0.167107516	-0.003076333
ARF1	5.233380059	5.053825627	5.507368163	4.946359779	5.529029977	5.221747765	5.220493397	4.864000214	4.948131827	5.79758758	5.578179727	4.862298261	5.240540492	5.391625889	4.468325857	4.463808938	5.350535843	4.688603494	4.583503679	4.59288394	4.710400232	4.707214435	4.982124426	4.936062435	4.792053353	4.614396708	5.346938325	5.009348846	5.317878696	5.131782398	4.929615137	5.442932072	5.244069172	5.01070527	5.40591077	5.542395279	5.608211292	5.299541442	5.285194529	4.589754728	5.119727871	5.120712415	5.098435006	5.553941368	5.335138619	5.092465412	5.636816835	5.046135093	4.69476969
ARF3	5.563036319	5.28431507	5.771117078	5.025338759	6.261917355	5.59772052	5.564413244	5.343782748	5.291538196	6.059995323	5.374519966	5.815898067	5.196925552	5.390600312	4.565099812	4.63968431	5.366499832	5.41922371	4.794373505	5.26915193	5.104019755	4.728812194	5.290284649	5.785770308	4.833197391	4.932784811	6.17533426	5.189503396	5.473158071	5.126481798	5.360292559	5.684075748	5.260529695	5.605372386	5.167493482	5.861910013	5.996451699	5.43616145	5.86015872	5.143228911	4.783806743	5.387164782	4.92162932	5.124807013	5.331616469	5.818503336	5.658491334	4.466078615	4.900506426
ARF4	5.938493897	6.206610734	6.065904463	5.882639486	5.942515431	5.77128016	6.233080545	6.029887644	5.956085733	5.860459719	6.078915939	6.152202217	6.001360994	6.161320191	6.060154123	6.193266992	6.243113887	6.421668391	6.398464393	6.196185147	5.966517594	6.406092753	6.296856509	6.31731491	5.859141899	6.198453676	5.904832885	5.934037659	6.431707421	6.301249975	6.199924124	6.256422155	6.137741456	6.47216724	5.956085733	6.021429968	5.912005287	6.110546591	6.370629097	5.757228573	6.334502827	6.255733094	6.205464351	6.107052295	6.215684851	5.459746625	6.318765847	6.086158714	5.997260833
ARF5	6.497687272	6.279734013	6.318474622	5.853432196	6.065570308	5.52801229	6.225392916	5.8890081	6.275929659	6.30382193	6.0725452	6.177082621	6.081355582	6.012796776	6.027667471	6.065570308	6.422867	7.151883156	6.147694058	6.359020902	6.374584011	6.701153187	6.593168314	6.823670709	6.024317496	6.257539311	6.81205464	5.682090629	6.309618664	6.094844938	6.203711657	6.268659483	6.055132543	6.540379105	5.972259097	6.480474058	6.145970179	6.288952748	7.094180051	6.559748778	6.442293739	6.366629036	5.959897033	5.872936212	6.108767183	6.005268739	6.272584967	6.180849081	6.301834301
ARF6	4.567048589	4.592332472	4.529454313	4.323714437	5.187365016	4.973932365	4.890007725	5.068028598	4.796117835	5.046593651	5.538476249	5.282678909	5.374375024	5.394417457	4.507575757	4.465758348	4.365202403	4.378361034	4.555020726	4.394202305	4.483545363	4.410447708	4.402951329	4.436359395	4.468050847	4.54525889	4.487105546	4.556373523	4.64146509	4.599993723	4.503736967	4.763141278	4.582041629	4.515273604	5.049843422	5.542613386	5.627821338	4.677963227	4.58505109	4.488110163	4.394905281	4.437193924	4.633476392	4.587684145	4.597356596	4.507575757	4.670245668	4.506923584	4.72178947
[truncated: 12,618 more rows]
[truncated: 111 more columns]
