# Supplementary material for: Identification of anoikis-related genes classification patterns and immune infiltration characterization in ischemic stroke based on machine learning
Source: Front Aging Neurosci. 2023 Mar 23;15:1142163. doi: 10.3389/fnagi.2023.1142163 (PMC10076550; doi:10.3389/fnagi.2023.1142163)
Supplement: Supplementary file 12 [file Data_Sheet_12.ZIP › Supplementary Figures 2/54.╤Θ╓ñ╤∙╞╖╖╓╨═HSE16561/07.diff/crgGeneExp.txt]

ID	GSM922887_treat	GSM922888_treat	GSM922889_treat	GSM922890_treat	GSM922891_treat	GSM922892_treat	GSM922893_treat	GSM922894_treat	GSM922895_treat	GSM922896_treat	GSM922897_treat	GSM922898_treat	GSM922899_treat	GSM922900_treat	GSM922901_treat	GSM922902_treat	GSM922903_treat	GSM922904_treat	GSM922905_treat	GSM922906_treat	GSM922907_treat	GSM922908_treat	GSM922909_treat	GSM922910_treat	GSM922911_treat	GSM922912_treat	GSM922913_treat	GSM922914_treat	GSM922915_treat	GSM922916_treat	GSM922917_treat	GSM922918_treat	GSM922919_treat	GSM922920_treat	GSM922921_treat	GSM922922_treat	GSM922923_treat	GSM922924_treat	GSM922925_treat	GSM922926_treat	GSM922927_treat	GSM922928_treat	GSM922929_treat	GSM922930_treat	GSM922931_treat	GSM922932_treat	GSM922933_treat	GSM922934_treat	GSM922935_treat
AKT1	6.270550343	6.334449685	6.725428315	6.415935437	6.321774654	5.472936102	5.972585274	5.400219585	5.723797606	6.533991656	5.999237772	6.49161777	5.836999379	5.786834174	5.930139673	5.626434621	6.75336551	5.921339314	5.881084697	6.882409059	6.531719907	5.87780313	6.533991656	6.364021602	5.539104946	5.601193774	6.424348492	5.553898054	6.099115228	5.680783312	6.252265573	6.293680104	5.708142028	5.665008346	5.840264384	6.370182214	6.409720919	6.546735754	6.90686597	6.538145661	6.145366691	5.961853408	5.889585626	5.841856851	6.184988844	6.520178005	5.490855383	5.872991587	5.643479956
ANKRD13C	3.012997314	2.411825769	2.788203291	2.923252522	1.996847577	2.969890223	2.862792476	1.973091739	2.535840481	2.638076132	2.798072898	2.378335673	3.02840909	3.159711053	2.813547236	3.348779593	2.788432775	2.794470817	3.538699276	2.403537874	2.297056695	3.838534918	2.520271623	1.886592493	2.945656795	2.728886341	2.118191149	3.13144928	2.802990911	3.225043276	2.744852046	2.341845939	3.119012177	2.727357102	2.898091871	2.088750409	2.145660649	2.481295074	2.376526101	2.31424139	3.389748653	2.863545894	3.535657757	3.405940595	3.117436543	2.382327767	2.68179648	3.18687519	2.862255311
BCL2	3.387116062	3.156343069	3.312424877	3.49753867	3.406304507	3.505528928	3.1158585	2.739120719	3.719263128	3.240320277	3.109299971	2.824675876	3.077805837	3.313626254	3.638247162	3.483327449	3.74671332	2.816676621	4.084301268	3.440735596	3.48963594	4.143503989	3.385810079	3.058291082	3.516232686	3.259160629	2.98654437	3.734164142	3.048643631	3.201822019	3.29336744	3.146693123	3.535647635	2.940812639	3.71253293	3.000894532	3.10654593	3.657235223	3.237153836	3.531657572	3.961737138	3.687388751	3.782053821	3.748715034	3.310609756	3.6641596	2.851983225	4.028188658	3.766384429
BMF	3.339493337	3.398793773	3.320516344	3.385498052	3.592358257	3.169943238	3.127417521	2.879050689	3.269581618	3.309602809	3.199240463	3.381196641	3.075585555	3.151370296	3.206258728	3.349798658	3.121698202	4.288507526	3.329745988	2.965051034	3.682595872	3.701554673	3.276150167	2.821517266	3.474676277	3.237437837	3.544430076	3.292135519	3.068121097	3.814267058	3.059428031	2.934992023	3.009519575	4.241571618	3.121927307	3.2468581	3.227923235	3.32295149	3.309602809	3.667853383	3.613874931	3.458668612	3.183596538	3.108187346	3.161928973	3.102479145	3.42927269	3.274919075	3.217105529
BRMS1	5.667236362	5.138948832	6.286599374	5.996059794	5.144580306	5.225500516	4.833282306	5.232745765	5.427636392	5.669082789	5.331366029	4.552622288	5.557602303	4.918262061	6.066179866	6.122511272	5.637808739	5.667236362	5.425853268	6.08829862	5.898634218	5.422549595	5.850242044	5.549120749	5.622935215	5.951987071	5.842755852	5.61969967	5.019178503	5.617780646	5.803948598	5.728768638	5.542133726	5.658571138	5.287024787	5.052571556	5.300019328	5.950310722	5.929399692	6.038561081	5.786262639	5.214342488	5.124720832	5.577088984	5.595021364	5.948515876	5.482159907	4.847922142	5.45725573
CAV1	0.570627485	0.498524994	1.074928445	0.813732174	1.547158178	1.107234884	1.006469371	1.41632332	1.525209982	1.127259026	1.233447169	1.517071023	2.250759051	1.782892811	0.581961679	1.490204296	0.866394082	1.043753322	3.043873594	1.634552693	0.937133259	1.582717535	0.96081673	0.988831723	0.584691392	1.500057524	1.236850722	1.220560127	0.737437365	1.553445257	1.529708669	1.51391496	1.044481541	1.051599462	0.940663066	1.619491365	1.006988394	0.77410912	0.996324508	1.526907543	1.075907431	1.14006194	1.153086321	0.692824055	1.269373174	0.426097521	0.787870563	1.080714825	0.823484062
CEACAM5	0.52681066	1.095102946	0.416707291	0.414085196	0.657347316	1.093500511	0.562454624	0.858038512	0.513239311	0.889682429	0.772924302	0.629907368	0.816743103	0.921233695	0.53297303	0.943484233	0.351593438	0.769535021	0.804458285	0.644950539	0.305505596	0.488817019	0.336350612	0.946783018	0.789287114	1.298120494	1.097086005	0.881078968	0.579886094	0.60418571	0.863431333	0.531417497	0.906196831	0.80754889	0.922571714	0.860336277	0.963609689	0.693994269	0.668250418	0.67502605	0.739394817	0.440782922	0.542388489	0.530831867	0.619229953	0.620485134	0.751410634	0.526462717	0.459897427
CEACAM6	3.327501124	4.538241161	1.878888113	2.853754894	2.297540059	2.490551408	2.841298883	3.165952333	1.772963457	1.420166922	2.730644328	2.850220911	2.591628685	1.53707396	1.630146401	1.735102503	1.556029661	5.871006563	2.103594735	2.450691744	2.629772001	2.502914296	3.458776116	5.820578138	1.402275324	5.825634692	6.275246571	2.022039904	3.096928952	3.273829535	2.390738204	3.30489343	2.489259192	4.882556633	1.676740669	2.55328475	1.453066891	1.81443417	4.126883536	3.352309456	2.228415855	2.801861146	2.624163689	1.657236449	2.175458191	1.605427913	3.547356782	1.664202776	1.587445264
CHEK2	2.914878939	2.759926018	3.041934433	3.135363217	3.523126625	3.629654195	3.141976606	2.716651314	3.042416154	2.760290954	3.376539172	3.292325468	3.138048244	3.321980791	3.067126507	2.994266161	3.128079502	2.831594986	3.073165125	2.690858256	2.948321401	3.070179967	2.922468126	2.521914452	3.461002778	3.188294966	2.630617871	3.393103287	3.127847137	3.306766163	3.03830582	2.792601589	2.995355082	3.254199145	3.168495273	3.036122021	3.045715314	2.665283644	2.574672602	3.166418366	3.153686957	3.393539761	3.037061926	3.051774599	3.009442204	3.516122103	3.51797986	3.314983993	3.036383895
CRYBA1	1.282557167	1.490861774	1.0881693	1.317799387	1.862509708	0.934934234	0.698965933	0.907231939	0.899743987	1.675066844	1.578088335	1.375338953	0.931273463	1.18067036	0.913019942	0.496035665	1.712622737	1.39553763	1.198472962	0.844070332	1.464542099	1.02231182	0.968026904	1.094896202	2.136937622	0.908683617	1.080624658	0.903060699	0.222506237	0.685908156	1.751737794	1.291950428	0.825964277	1.037361069	1.253248772	1.363381715	1.779769679	0.750678633	1.310183956	1.307162084	1.380806812	1.414013201	1.065710367	1.185044015	1.712372682	0.579046754	1.330488224	1.102151272	0.855290874
DAPK2	4.764740407	5.29913667	5.304130172	5.373425351	5.520698368	4.154699956	4.493087195	4.833122615	4.859123592	5.136486805	4.432097587	5.311209175	4.604594906	4.226194886	4.961828882	4.996198052	5.393275534	4.427136809	4.344924427	5.697165976	5.697165976	4.27089719	5.833219233	6.178667341	4.989961722	4.939922286	6.230385624	4.731160768	5.057119558	4.190258716	4.989075507	5.680053912	4.58261023	4.23266606	4.0793676	4.87174069	4.789419239	4.850550388	6.266289357	5.346087357	4.230521278	4.615439709	4.381571583	4.573005497	4.927193891	4.790841672	5.110412256	4.043176878	4.282921641
E2F1	1.981365481	1.541269309	2.606622585	2.384011915	1.836832776	1.888943188	2.306045687	2.099882783	1.979949149	2.236004982	1.998311151	1.90282508	2.113258414	2.059080062	1.83792454	2.119393051	1.852225486	2.114857147	1.924099085	2.351658207	1.702303581	2.028550684	2.687690717	1.855152075	2.225327118	1.9039235	1.918186931	2.053505426	2.176125122	2.283277288	2.188173717	3.234974027	2.138119005	2.214966275	2.028380168	2.066321172	1.7308014	2.280403977	2.350090312	1.835043313	1.72313234	2.602176511	2.103168166	1.808668062	1.961299707	2.076721238	1.92220256	2.106550398	1.729072463
IKBKG	5.315794379	4.757929523	5.800052395	5.357561075	5.021893809	4.849519704	4.194713513	4.890553447	4.674581301	5.225177385	5.10173925	4.212695595	4.757929523	5.06460982	5.253271044	5.086731931	5.116450424	4.784942123	4.814030319	5.488770868	5.529589651	4.732586432	5.34284615	5.149754731	4.838851963	4.770598626	5.329959343	5.172204025	4.974743976	5.009949049	5.046488588	5.436799816	4.917361062	4.918659269	4.861507391	4.961962053	5.329959343	5.168000585	5.592734835	5.120449459	5.105726988	4.722568018	4.579648091	4.668896024	5.052348013	5.049351743	4.979707137	4.367926865	4.110099693
ITGA5	6.605335934	7.149415251	6.880033847	6.969884708	7.124022121	6.274566344	6.756429541	7.117179275	6.379275006	7.006675095	6.629506491	6.600655848	6.69564881	6.462935466	6.381648853	6.153697013	6.442497946	6.248120175	6.369155142	6.941170667	7.051763597	6.337406119	7.082678235	6.890729483	6.457802276	6.779440991	6.917301882	6.637803394	7.099726633	6.372700375	6.735852788	7.092626587	6.730369869	6.425468203	6.533146954	7.220438545	7.274579045	6.774118011	7.190229333	7.041119357	6.424886195	6.877003543	6.485442982	6.501258035	6.969884708	7.023553379	6.966193768	6.463920079	6.169351756
ITGB1	3.41204997	3.444168474	3.507177047	3.455660334	3.248918256	3.835294878	3.571344947	3.139850412	3.620189118	3.458261254	3.452870362	3.573579185	3.505793415	3.804567026	3.288154186	3.611603945	3.402535699	3.327274046	4.072259626	3.206294837	3.367586428	4.279541197	3.480118644	2.940162853	3.26125073	3.237350077	2.836964773	3.657530799	3.617022002	3.719174662	3.779240442	3.429624543	3.905765388	3.5981408	3.761312372	3.117090571	3.21163303	3.315368165	3.146409991	3.208888433	4.112258329	3.3147539	3.851211275	3.387316808	3.585607437	2.677328975	3.080538251	3.650556392	3.204742545
MAP3K7	4.479663759	4.290763616	3.901340711	4.514665447	4.912675966	4.885525002	4.716971802	4.589366263	4.861536422	4.219841921	5.075503946	4.705479196	4.703589619	5.061452206	4.900439377	4.985772745	4.794367933	4.515622269	5.48410102	4.58662879	4.620286863	5.152731509	4.573934166	4.660749184	5.057209461	4.818107472	4.380964206	4.798092633	4.544099984	5.160500017	4.626883751	4.834370769	4.628287148	4.654168418	5.056177409	4.341384996	4.096090165	4.587555036	4.36924271	4.736342596	5.239743503	4.641168985	5.058238995	4.540074029	4.99419153	4.110061769	4.345471416	4.759340377	5.275736092
MCL1	6.102121055	6.75993885	6.433585833	6.462548669	7.033796884	6.698243695	6.780312773	7.233194845	6.739998432	6.563259487	6.65440098	6.959799998	6.633883822	6.643191824	6.598715008	6.464126377	5.994817414	5.877510953	6.226809061	6.600866426	6.313153357	5.857147354	6.673165185	6.794647015	6.850237131	6.542867471	6.656243043	6.641185087	7.138661405	6.706326671	6.943038655	7.053665838	6.530702768	6.332304454	6.544357598	6.863080632	6.991515597	6.064879841	6.936573767	6.250751711	5.862526259	6.776557739	6.410352682	6.547989861	7.070923374	6.211343882	6.757909099	6.504281504	6.195366656
MYBBP1A	3.304440989	3.040903855	2.971646386	2.971399168	3.373776362	3.17021679	3.267941651	3.141031325	3.154865492	3.041111238	3.249012079	3.064750129	3.321660071	3.218966404	3.097164366	3.235630923	3.408969178	3.024046145	3.416279965	2.94010691	3.463625397	3.397707996	2.676467231	3.254373692	2.996462717	3.142339797	3.116639007	3.200302454	2.993673894	3.120363932	3.268529811	2.885457006	3.423280861	3.021084248	3.51447079	3.220535684	3.125335049	2.701217306	2.862714081	3.247269804	3.182570869	3.730696343	3.374846963	3.281580495	2.90111006	3.729199054	2.958167598	3.029528567	3.441455347
NOTCH1	4.741885684	4.925275447	5.457915872	5.772141888	5.387754351	4.778150028	4.341501762	5.41871086	5.061448719	5.16895847	4.917621336	4.316992441	5.057126976	4.36457299	5.408990366	5.305015646	4.651193916	3.870174738	4.063005233	5.358933164	5.677143446	3.772555173	5.334285667	4.513968685	5.15225879	5.571100005	5.010790289	5.294367581	5.258658133	4.849817305	5.280088654	5.351575393	4.954028232	4.331195593	4.532344412	5.016906122	5.172345759	5.049219719	5.135457523	5.055727732	4.731573103	4.694875841	4.770409858	4.695955074	5.182301879	4.538045808	5.072509833	4.136688411	4.050006884
NTRK2	0.210164133	0.429850429	0.322476474	0.403685271	0.226726762	0.142559759	0.129097834	0.180676978	0.211234856	0.253946848	0.1075307	0.253841102	0.270972099	0.395172762	0.42406795	0.083354722	0.383796541	0.355001959	0.279362774	0.345803273	0.502121098	0.07018274	0.355695444	0.421728712	0.125336688	0.305941639	0.254455258	0.297586224	0.141824714	0.329348493	0.305700495	0.444182511	0.040065299	0.141186404	0.183501133	0.151775314	0.259697246	0.355648207	0.226127444	0.312787821	0.360055063	0.21362279	0.122834711	0.320571583	0.13585405	0.089403259	0.406037787	0.07729019	0.185704802
PDK4	3.558988984	3.895866592	2.770905866	3.435848021	4.116012807	4.902210417	4.569239236	4.755160771	3.561037164	2.856717137	3.594286103	4.366923729	3.904532183	4.524905445	4.137985557	4.432330666	3.868103499	4.731387389	3.627553859	3.539415229	3.412167125	3.95585837	4.128065179	3.214111898	4.284358815	4.558190976	3.355058102	4.158622202	4.32694211	4.975181591	4.103191082	3.825626683	4.207664922	5.229112106	3.319526313	3.033833621	3.578789069	3.488939941	3.631693497	2.984036168	3.579542643	3.898856202	3.973019252	3.413243204	3.611291639	2.144535561	3.835941921	3.435848021	3.387390745
PIK3CA	3.432652686	3.107742574	3.050640422	3.431614124	3.734391103	3.853853994	3.986178898	4.185403818	3.492457763	3.39653847	3.891280204	4.338092389	3.609850547	3.986178898	3.266092048	3.291459918	2.803496085	2.740442717	3.03339096	3.138172137	2.858258171	3.102161992	3.072136401	2.947348769	3.433066558	3.476056865	3.328374468	3.904635407	3.649616566	3.454737683	3.613726161	3.703788069	3.453344719	3.204630098	3.675086936	4.003139194	4.01535524	2.467831369	3.13259851	2.864109346	2.940687157	3.692147137	3.531750715	3.315945942	3.48643349	3.121660614	3.320782151	3.973353238	3.711688001
PIK3R3	1.829697753	1.737929257	1.133474686	1.478954142	2.069542118	1.460922324	2.243608867	2.204602682	1.933674834	1.601957006	2.056112235	2.06168611	1.694742226	2.093567422	1.996754327	2.254586085	1.693600907	1.763134762	1.654844358	1.573492822	1.856384758	1.54402766	2.274257578	2.357939855	1.288814011	1.708045029	1.247863375	1.714088343	2.152263695	1.444991456	1.73102064	1.714365544	1.714183649	1.995890246	1.933571595	2.101015017	2.117574979	1.484676132	2.385941297	1.958536799	1.890127218	1.858659296	1.858154496	1.408921525	1.726312429	2.183747115	1.676904986	2.025254392	2.190929357
PTK2	2.580105653	2.316628968	2.677612065	1.949344937	2.04508085	2.020462816	1.931745389	1.852762916	2.004188631	2.73932674	1.446162755	1.596017547	1.550102404	1.445420832	2.210051309	1.917727241	2.215115147	2.598891131	2.323492744	2.378216009	1.870632818	1.592020019	2.155362328	1.879280918	2.159736068	1.692314358	1.724988708	2.093646615	2.087334767	2.067006443	2.291946852	1.951791711	2.124569433	2.831958855	2.106368138	1.965568052	1.894001446	2.318490956	2.107141809	1.959126765	1.592234892	2.038592907	1.892281113	2.108773718	1.914975036	2.367814751	1.561267958	1.990699264	1.699665253
PTRH2	5.138068515	4.816701946	5.010648487	4.96150231	4.881050507	4.782694996	5.347343086	4.993325014	5.144695581	5.014969976	5.57231783	4.479401332	4.934622966	4.895487926	5.328189086	5.385966026	4.783043872	5.684187438	5.553711149	5.196881085	5.435097834	5.589333731	5.108996042	4.89691357	5.546454588	5.342733858	5.342733858	5.44462907	5.182332375	5.600830257	5.516012928	4.697773263	5.206742079	5.821690019	5.034922408	4.882152723	4.446500016	4.857731571	4.837716284	5.035831937	5.212608413	5.243151908	5.461113949	4.98937216	4.98937216	4.920234314	5.45746761	5.64010788	5.2944984
SNAI2	0.32483431	-0.050679844	0.064058688	0.38099443	0.300301927	0.170335559	0.329514555	0.069947088	0.231929482	0.259705041	0.117441479	0.050062333	0.029766329	-0.132563586	0.241976277	0.389549393	0.082906	-0.103108224	-0.136627193	-0.084804682	0.272762273	0.008205355	4.57e-05	0.035819107	0.285039301	-0.343162419	0.265456988	0.216073506	0.659546369	0.339595504	0.371413686	0.470290049	0.404575309	0.108482351	-0.004728941	0.622246545	0.252590857	0.706578928	0.00268039	0.114388691	0.453111673	-0.099012261	0.058827712	-0.182495058	-0.596651489	0.122993114	0.053871422	-0.24413798	0.343102903
SRC	1.551789312	1.308993088	1.916499401	1.423695566	1.655732375	1.590068216	1.440079544	1.260221396	1.532690286	1.907370366	1.385689728	1.956410274	1.145016403	1.286742954	1.49995497	1.202387859	1.64240956	2.180332192	1.560579614	1.618004871	1.628546908	1.465984976	1.483573053	1.43227922	1.407236069	1.298056441	1.578983402	1.446135777	1.538571706	1.714300847	1.435923519	1.370450864	1.290969762	2.025854935	1.427080321	1.444551343	1.44304191	1.649863139	1.736930543	1.687404038	1.30546894	1.619550937	1.32196739	1.344077067	1.325204771	1.79759508	1.441486419	1.34583776	1.694243479
STK11	4.005381814	4.164074265	4.350891126	3.997245446	3.647310487	3.50033461	3.67495838	3.343249907	3.45935106	4.33899247	3.412455143	3.504792078	3.158964669	3.351365382	3.168165831	3.468904268	4.25864027	3.819758231	3.618147462	3.74124671	4.022614964	3.638381222	3.450362469	4.484042011	3.576608034	3.298478513	3.678599328	3.44419389	3.32631361	3.250811019	3.727764767	3.387793852	3.510644053	3.356886071	3.470199478	3.550388942	3.768338525	4.072215586	3.674336839	4.286508528	3.606017134	3.603643626	3.203147416	3.696369996	3.581377749	3.854778484	3.899123537	3.525147621	3.966306078
TFDP1	4.743485734	5.62118742	6.490863552	5.150469398	4.767366796	4.555083473	4.699344649	4.500905705	4.909642571	6.60965407	4.399428116	4.610387137	4.526008108	5.266356582	5.32922804	4.763738006	6.933540492	4.799320065	4.860589258	4.707895073	5.321056936	4.444325632	4.293260023	5.852974526	5.184179212	4.304232796	5.268620482	4.368508798	4.795274196	4.482501975	4.369311546	5.64695287	4.47748933	5.10770089	4.908731308	4.462455067	4.640134996	4.838212314	4.716663435	4.602960745	4.321898902	4.435418736	4.537304441	5.398837822	4.920970944	4.299065387	5.355487045	4.361701409	5.454840666
TLE1	1.853608405	0.970568328	2.058764965	1.253909734	2.124731573	2.169985015	1.965870247	2.132080006	1.906442008	2.09057082	1.591052239	1.71329971	1.999404791	1.688679001	2.091980546	1.594936405	1.907232689	1.325186716	2.205289551	1.566559364	1.577723923	2.082830795	1.263466806	2.634908114	1.586532088	1.747005653	2.342975408	1.64295276	2.25504567	1.607530513	1.965447168	1.611871923	2.296123252	1.371623339	1.969922991	1.9687152	1.737500636	1.584648587	1.436958989	1.859681243	2.077731767	1.962593384	1.936323844	1.744655933	2.305167716	1.998901099	1.714680234	2.460004041	2.220095612
TSC2	2.847863197	2.891816545	2.737145149	2.125567072	2.80658118	2.451009333	2.428377596	2.580980671	2.190165488	2.635384646	2.392875847	2.899528004	2.43170649	2.534907493	2.525090341	2.27061254	2.946502037	2.921105497	2.585440419	2.96426395	2.721292761	2.4872029	2.673969707	3.248954144	2.454259447	2.459531318	2.820055159	2.563067178	2.754096882	2.380099934	2.519004294	2.915927035	2.679879943	2.511778134	2.453405625	2.795357567	2.728387925	2.881396117	2.646985554	2.998167252	2.724495618	2.949876321	2.396786673	2.629874236	2.577108727	3.133534612	2.783029293	2.452022509	2.7456814
ZNF304	2.56527432	3.387896742	1.973172256	2.059147277	3.118707734	2.476807472	3.013819962	2.881327549	2.713337103	3.584255033	2.451166959	2.617445999	2.743754111	2.618281595	3.104528023	2.640500207	3.572114171	2.417364659	2.939798182	2.742330415	2.82990679	2.557943892	2.961751321	2.336846459	2.46868775	2.62176098	2.814922085	2.699400765	2.679257272	2.880067723	2.857735623	2.859221201	2.967345257	2.56380956	3.522922739	2.91702134	2.676213343	2.969125764	3.213548488	2.018253749	2.895109586	2.673346361	2.498187129	3.09447932	2.930780234	2.498463509	2.718107653	2.439409822	2.324896528
[truncated: 111 more columns]
