# Supplementary material for: Identification of anoikis-related genes classification patterns and immune infiltration characterization in ischemic stroke based on machine learning
Source: Front Aging Neurosci. 2023 Mar 23;15:1142163. doi: 10.3389/fnagi.2023.1142163 (PMC10076550; doi:10.3389/fnagi.2023.1142163)
Supplement: Supplementary file 12 [file Data_Sheet_12.ZIP › Supplementary Figures 2/54.╤Θ╓ñ╤∙╞╖╖╓╨═HSE16561/14.cluster/cluster.txt]

ID	AKT1	BCL2	BMF	BRMS1	CAV1	CEACAM5	CEACAM6	IKBKG	ITGA5	MAP3K7	MCL1	NOTCH1	NTRK2	PDK4	PIK3CA	PIK3R3	PTRH2	SNAI2	STK11	TFDP1	TLE1	Cluster
GSM922887_Treat	6.2705503	3.3871161	3.3394933	5.6672364	0.5706275	0.5268107	3.3275011	5.3157944	6.6053359	4.4796638	6.1021211	4.7418857	0.2101641	3.558989	3.4326527	1.8296978	5.1380685	0.3248343	4.0053818	4.7434857	1.8536084	C1
GSM922888_Treat	6.33444969	3.15634307	3.39879377	5.13894883	0.49852499	1.09510295	4.53824116	4.75792952	7.14941525	4.29076362	6.75993885	4.92527545	0.42985043	3.89586659	3.10774257	1.73792926	4.81670195	-0.05067984	4.16407426	5.62118742	0.97056833	C1
GSM922889_Treat	6.72542832	3.31242488	3.32051634	6.28659937	1.07492845	0.41670729	1.87888811	5.80005239	6.88003385	3.90134071	6.43358583	5.45791587	0.32247647	2.77090587	3.05064042	1.13347469	5.01064849	0.06405869	4.35089113	6.49086355	2.05876496	C2
GSM922890_Treat	6.4159354	3.4975387	3.3854981	5.9960598	0.8137322	0.4140852	2.8537549	5.3575611	6.9698847	4.5146654	6.4625487	5.7721419	0.4036853	3.435848	3.4316141	1.4789541	4.9615023	0.3809944	3.9972454	5.1504694	1.2539097	C2
GSM922891_Treat	6.3217747	3.4063045	3.5923583	5.1445803	1.5471582	0.6573473	2.2975401	5.0218938	7.1240221	4.912676	7.0337969	5.3877544	0.2267268	4.1160128	3.7343911	2.0695421	4.8810505	0.3003019	3.6473105	4.7673668	2.1247316	C2
GSM922892_Treat	5.4729361	3.5055289	3.1699432	5.2255005	1.1072349	1.0935005	2.4905514	4.8495197	6.2745663	4.885525	6.6982437	4.77815	0.1425598	4.9022104	3.853854	1.4609223	4.782695	0.1703356	3.5003346	4.5550835	2.169985	C2
GSM922893_Treat	5.9725853	3.1158585	3.1274175	4.8332823	1.0064694	0.5624546	2.8412989	4.1947135	6.7564295	4.7169718	6.7803128	4.3415018	0.1290978	4.5692392	3.9861789	2.2436089	5.3473431	0.3295146	3.6749584	4.6993446	1.9658702	C2
GSM922894_Treat	5.40021959	2.73912072	2.87905069	5.23274576	1.41632332	0.85803851	3.16595233	4.89055345	7.11717927	4.58936626	7.23319484	5.41871086	0.18067698	4.75516077	4.18540382	2.20460268	4.99332501	0.06994709	3.34324991	4.50090571	2.13208001	C2
GSM922895_Treat	5.7237976	3.7192631	3.2695816	5.4276364	1.52521	0.5132393	1.7729635	4.6745813	6.379275	4.8615364	6.7399984	5.0614487	0.2112349	3.5610372	3.4924578	1.9336748	5.1446956	0.2319295	3.4593511	4.9096426	1.906442	C2
GSM922896_Treat	6.5339917	3.2403203	3.3096028	5.6690828	1.127259	0.8896824	1.4201669	5.2251774	7.0066751	4.2198419	6.5632595	5.1689585	0.2539468	2.8567171	3.3965385	1.601957	5.01497	0.259705	4.3389925	6.6096541	2.0905708	C2
GSM922897_Treat	5.9992378	3.1093	3.1992405	5.331366	1.2334472	0.7729243	2.7306443	5.1017392	6.6295065	5.0755039	6.654401	4.9176213	0.1075307	3.5942861	3.8912802	2.0561122	5.5723178	0.1174415	3.4124551	4.3994281	1.5910522	C2
GSM922898_Treat	6.49161777	2.82467588	3.38119664	4.55262229	1.51707102	0.62990737	2.85022091	4.21269559	6.60065585	4.7054792	6.9598	4.31699244	0.2538411	4.36692373	4.33809239	2.06168611	4.47940133	0.05006233	3.50479208	4.61038714	1.71329971	C2
GSM922899_Treat	5.83699938	3.07780584	3.07558555	5.5576023	2.25075905	0.8167431	2.59162868	4.75792952	6.69564881	4.70358962	6.63388382	5.05712698	0.2709721	3.90453218	3.60985055	1.69474223	4.93462297	0.02976633	3.15896467	4.52600811	1.99940479	C2
GSM922900_Treat	5.7868342	3.3136263	3.1513703	4.9182621	1.7828928	0.9212337	1.537074	5.0646098	6.4629355	5.0614522	6.6431918	4.364573	0.3951728	4.5249054	3.9861789	2.0935674	4.8954879	-0.1325636	3.3513654	5.2663566	1.688679	C2
GSM922901_Treat	5.9301397	3.6382472	3.2062587	6.0661799	0.5819617	0.532973	1.6301464	5.253271	6.3816489	4.9004394	6.598715	5.4089904	0.424068	4.1379856	3.266092	1.9967543	5.3281891	0.2419763	3.1681658	5.329228	2.0919805	C2
GSM922902_Treat	5.62643462	3.48332745	3.34979866	6.12251127	1.4902043	0.94348423	1.7351025	5.08673193	6.15369701	4.98577275	6.46412638	5.30501565	0.08335472	4.43233067	3.29145992	2.25458609	5.38596603	0.38954939	3.46890427	4.76373801	1.5949364	C2
GSM922903_Treat	6.7533655	3.7467133	3.1216982	5.6378087	0.8663941	0.3515934	1.5560297	5.1164504	6.4424979	4.7943679	5.9948174	4.6511939	0.3837965	3.8681035	2.8034961	1.6936009	4.7830439	0.082906	4.2586403	6.9335405	1.9072327	C2
GSM922904_Treat	5.9213393	2.8166766	4.2885075	5.6672364	1.0437533	0.769535	5.8710066	4.7849421	6.2481202	4.5156223	5.877511	3.8701747	0.355002	4.7313874	2.7404427	1.7631348	5.6841874	-0.1031082	3.8197582	4.7993201	1.3251867	C1
GSM922905_Treat	5.8810847	4.0843013	3.329746	5.4258533	3.0438736	0.8044583	2.1035947	4.8140303	6.3691551	5.484101	6.2268091	4.0630052	0.2793628	3.6275539	3.033391	1.6548444	5.5537111	-0.1366272	3.6181475	4.8605893	2.2052896	C2
GSM922906_Treat	6.88240906	3.4407356	2.96505103	6.08829862	1.63455269	0.64495054	2.45069174	5.48877087	6.94117067	4.58662879	6.60086643	5.35893316	0.34580327	3.53941523	3.13817214	1.57349282	5.19688109	-0.08480468	3.74124671	4.70789507	1.56655936	C2
GSM922907_Treat	6.5317199	3.4896359	3.6825959	5.8986342	0.9371333	0.3055056	2.629772	5.5295897	7.0517636	4.6202869	6.3131534	5.6771434	0.5021211	3.4121671	2.8582582	1.8563848	5.4350978	0.2727623	4.022615	5.3210569	1.5777239	C2
GSM922908_Treat	5.87780313	4.143503989	3.701554673	5.422549595	1.582717535	0.488817019	2.502914296	4.732586432	6.337406119	5.152731509	5.857147354	3.772555173	0.07018274	3.95585837	3.102161992	1.54402766	5.589333731	0.008205355	3.638381222	4.444325632	2.082830795	C2
GSM922909_Treat	6.5339917	3.3858101	3.2761502	5.850242	0.9608167	0.3363506	3.4587761	5.3428461	7.0826782	4.5739342	6.6731652	5.3342857	0.3556954	4.1280652	3.0721364	2.2742576	5.108996	4.57e-05	3.4503625	4.29326	1.2634668	C1
GSM922910_Treat	6.3640216	3.05829108	2.82151727	5.54912075	0.98883172	0.94678302	5.82057814	5.14975473	6.89072948	4.66074918	6.79464701	4.51396869	0.42172871	3.2141119	2.94734877	2.35793986	4.89691357	0.03581911	4.48404201	5.85297453	2.63490811	C1
GSM922911_Treat	5.5391049	3.5162327	3.4746763	5.6229352	0.5846914	0.7892871	1.4022753	4.838852	6.4578023	5.0572095	6.8502371	5.1522588	0.1253367	4.2843588	3.4330666	1.288814	5.5464546	0.2850393	3.576608	5.1841792	1.5865321	C2
GSM922912_Treat	5.6011938	3.2591606	3.2374378	5.9519871	1.5000575	1.2981205	5.8256347	4.7705986	6.779441	4.8181075	6.5428675	5.5711	0.3059416	4.558191	3.4760569	1.708045	5.3427339	-0.3431624	3.2984785	4.3042328	1.7470057	C1
GSM922913_Treat	6.4243485	2.9865444	3.5444301	5.8427559	1.2368507	1.097086	6.2752466	5.3299593	6.9173019	4.3809642	6.656243	5.0107903	0.2544553	3.3550581	3.3283745	1.2478634	5.3427339	0.265457	3.6785993	5.2686205	2.3429754	C1
GSM922914_Treat	5.5538981	3.7341641	3.2921355	5.6196997	1.2205601	0.881079	2.0220399	5.172204	6.6378034	4.7980926	6.6411851	5.2943676	0.2975862	4.1586222	3.9046354	1.7140883	5.4446291	0.2160735	3.4441939	4.3685088	1.6429528	C2
GSM922915_Treat	6.0991152	3.0486436	3.0681211	5.0191785	0.7374374	0.5798861	3.096929	4.974744	7.0997266	4.5441	7.1386614	5.2586581	0.1418247	4.3269421	3.6496166	2.1522637	5.1823324	0.6595464	3.3263136	4.7952742	2.2550457	C2
GSM922916_Treat	5.6807833	3.201822	3.8142671	5.6177806	1.5534453	0.6041857	3.2738295	5.009949	6.3727004	5.1605	6.7063267	4.8498173	0.3293485	4.9751816	3.4547377	1.4449915	5.6008303	0.3395955	3.250811	4.482502	1.6075305	C2
GSM922917_Treat	6.2522656	3.2933674	3.059428	5.8039486	1.5297087	0.8634313	2.3907382	5.0464886	6.7358528	4.6268838	6.9430387	5.2800887	0.3057005	4.1031911	3.6137262	1.7310206	5.5160129	0.3714137	3.7277648	4.3693115	1.9654472	C2
GSM922918_Treat	6.2936801	3.1466931	2.934992	5.7287686	1.513915	0.5314175	3.3048934	5.4367998	7.0926266	4.8343708	7.0536658	5.3515754	0.4441825	3.8256267	3.7037881	1.7143655	4.6977733	0.47029	3.3877939	5.6469529	1.6118719	C2
GSM922919_Treat	5.708142	3.5356476	3.0095196	5.5421337	1.0444815	0.9061968	2.4892592	4.9173611	6.7303699	4.6282871	6.5307028	4.9540282	0.0400653	4.2076649	3.4533447	1.7141836	5.2067421	0.4045753	3.5106441	4.4774893	2.2961233	C2
GSM922920_Treat	5.6650083	2.9408126	4.2415716	5.6585711	1.0515995	0.8075489	4.8825566	4.9186593	6.4254682	4.6541684	6.3323045	4.3311956	0.1411864	5.2291121	3.2046301	1.9958902	5.82169	0.1084824	3.3568861	5.1077009	1.3716233	C1
GSM922921_Treat	5.840264384	3.71253293	3.121927307	5.287024787	0.940663066	0.922571714	1.676740669	4.861507391	6.533146954	5.056177409	6.544357598	4.532344412	0.183501133	3.319526313	3.675086936	1.933571595	5.034922408	-0.004728941	3.470199478	4.908731308	1.969922991	C2
GSM922922_Treat	6.3701822	3.0008945	3.2468581	5.0525716	1.6194914	0.8603363	2.5532847	4.9619621	7.2204385	4.341385	6.8630806	5.0169061	0.1517753	3.0338336	4.0031392	2.101015	4.8821527	0.6222465	3.5503889	4.4624551	1.9687152	C2
GSM922923_Treat	6.4097209	3.1065459	3.2279232	5.3000193	1.0069884	0.9636097	1.4530669	5.3299593	7.274579	4.0960902	6.9915156	5.1723458	0.2596972	3.5787891	4.0153552	2.117575	4.4465	0.2525909	3.7683385	4.640135	1.7375006	C2
GSM922924_Treat	6.5467358	3.6572352	3.3229515	5.9503107	0.7741091	0.6939943	1.8144342	5.1680006	6.774118	4.587555	6.0648798	5.0492197	0.3556482	3.4889399	2.4678314	1.4846761	4.8577316	0.7065789	4.0722156	4.8382123	1.5846486	C2
GSM922925_Treat	6.90686597	3.23715384	3.30960281	5.92939969	0.99632451	0.66825042	4.12688354	5.59273483	7.19022933	4.36924271	6.93657377	5.13545752	0.22612744	3.6316935	3.13259851	2.3859413	4.83771628	0.00268039	3.67433684	4.71666344	1.43695899	C1
GSM922926_Treat	6.5381457	3.5316576	3.6678534	6.0385611	1.5269075	0.6750261	3.3523095	5.1204495	7.0411194	4.7363426	6.2507517	5.0557277	0.3127878	2.9840362	2.8641093	1.9585368	5.0358319	0.1143887	4.2865085	4.6029607	1.8596812	C1
GSM922927_Treat	6.1453667	3.9617371	3.6138749	5.7862626	1.0759074	0.7393948	2.2284159	5.105727	6.4248862	5.2397435	5.8625263	4.7315731	0.3600551	3.5795426	2.9406872	1.8901272	5.2126084	0.4531117	3.6060171	4.3218989	2.0777318	C2
GSM922928_Treat	5.96185341	3.68738875	3.45866861	5.21434249	1.14006194	0.44078292	2.80186115	4.72256802	6.87700354	4.64116899	6.77655774	4.69487584	0.21362279	3.8988562	3.69214714	1.8586593	5.24315191	-0.09901226	3.60364363	4.43541874	1.96259338	C2
GSM922929_Treat	5.88958563	3.78205382	3.18359654	5.12472083	1.15308632	0.54238849	2.62416369	4.57964809	6.48544298	5.05823899	6.41035268	4.77040986	0.12283471	3.97301925	3.53175071	1.8581545	5.46111395	0.05882771	3.20314742	4.53730444	1.93632384	C2
GSM922930_Treat	5.8418569	3.748715	3.1081873	5.577089	0.6928241	0.5308319	1.6572364	4.668896	6.501258	4.540074	6.5479899	4.6959551	0.3205716	3.4132432	3.3159459	1.4089215	4.9893722	-0.1824951	3.69637	5.3988378	1.7446559	C2
GSM922931_Treat	6.1849888	3.3106098	3.161929	5.5950214	1.2693732	0.61923	2.1754582	5.052348	6.9698847	4.9941915	7.0709234	5.1823019	0.1358541	3.6112916	3.4864335	1.7263124	4.9893722	-0.5966515	3.5813777	4.9209709	2.3051677	C2
GSM922932_Treat	6.520178	3.6641596	3.10247915	5.94851588	0.42609752	0.62048513	1.60542791	5.04935174	7.02355338	4.11006177	6.21134388	4.53804581	0.08940326	2.14453556	3.12166061	2.18374712	4.92023431	0.12299311	3.85477848	4.29906539	1.9989011	C2
GSM922933_Treat	5.49085538	2.85198323	3.42927269	5.48215991	0.78787056	0.75141063	3.54735678	4.97970714	6.96619377	4.34547142	6.7579091	5.07250983	0.40603779	3.83594192	3.32078215	1.67690499	5.45746761	0.05387142	3.89912354	5.35548705	1.71468023	C1
GSM922934_Treat	5.87299159	4.02818866	3.27491908	4.84792214	1.08071483	0.52646272	1.66420278	4.36792687	6.46392008	4.75934038	6.5042815	4.13668841	0.07729019	3.43584802	3.97335324	2.02525439	5.64010788	-0.24413798	3.52514762	4.36170141	2.46000404	C2
GSM922935_Treat	5.64348	3.7663844	3.2171055	5.4572557	0.8234841	0.4598974	1.5874453	4.1100997	6.1693518	5.2757361	6.1953667	4.0500069	0.1857048	3.3873907	3.711688	2.1909294	5.2944984	0.3431029	3.9663061	5.4548407	2.2200956	C2
GSM922936_Treat	6.2018007	3.1534085	3.329746	5.5984052	0.7824908	0.6147841	5.6810047	5.1216841	7.0535002	4.1085159	6.5722181	5.0739344	0.256115	3.7293326	3.4885234	2.3032699	5.1782798	0.5595123	3.5733318	4.8382123	1.609458	C1
GSM922937_Treat	6.1246718	3.4037039	3.35257953	5.63497305	1.37994515	0.65621554	2.13538874	4.92363323	6.82076459	4.60361325	6.75389118	4.48129535	-0.06421533	3.75818759	3.39280956	1.65874549	5.43604346	0.30844366	3.7492312	4.44432563	1.63764359	C2
GSM922938_Treat	5.8098216	3.1765659	3.4946659	5.4114953	1.1343672	0.7933556	2.1780258	4.5796481	7.2805968	4.5768334	6.7700859	4.7532536	0.11086	3.7213872	3.7027885	1.7500864	5.3891886	-0.2791882	4.0147715	4.403288	1.9163773	C2
GSM922939_Treat	6.1586911	3.1645352	3.7102345	5.5387473	1.8645007	0.1377714	4.265281	5.0384213	6.6319692	4.4720422	6.7803128	4.7857174	0.1184552	4.3138592	3.5926906	1.8074677	4.993325	0.2226001	3.7126157	4.7934911	2.2874702	C1
GSM922940_Treat	6.00347998	3.37613475	3.31462959	5.32984153	1.40934271	0.97662915	2.18427121	4.52101418	6.87774534	4.63293553	6.80699955	4.30561082	0.2180815	3.53512096	3.60419453	1.77556631	5.71230989	-0.04195088	3.75395468	4.42734867	2.3427744	C2
GSM922941_Treat	6.01916736	3.25280417	3.45660306	5.00049199	1.4251896	0.92115412	2.69938423	4.4881856	6.68304452	4.75653414	6.76597139	4.35979768	0.2233808	4.00083522	3.54313418	1.8522152	5.56053649	-0.08741039	3.8921339	4.68778081	1.64151449	C2
GSM922942_Treat	6.6107036	3.2386878	3.2481696	5.6394884	0.8837612	0.8076207	2.0422625	5.0345981	7.1817287	4.3797045	6.790306	4.8741267	0.4488953	2.3352611	3.7123102	1.5775576	5.3157504	0.3937175	3.549749	4.3422279	2.5750912	C2
GSM922943_Treat	5.3122819	3.1759091	3.9729322	5.3094439	1.1742937	0.4514104	4.6638028	4.4832885	6.3602688	4.8894206	6.3086127	4.340479	0.153492	4.408894	3.5322024	2.1019804	5.6185021	0.1309165	3.1619281	4.4658858	1.3323181	C1
GSM922944_Treat	6.21672673	3.25734527	3.38739492	5.66548303	1.09225608	1.04732491	1.46394707	5.2926939	7.14761064	4.67937658	6.52173968	5.16895847	0.33212958	3.96984874	3.34809902	1.53609668	5.06362027	0.06753437	3.75439716	4.53730444	1.61271838	C2
GSM922945_Treat	5.917789	3.5007665	2.7112768	5.318734	0.8477795	0.1658951	3.4680912	4.9275531	7.0142592	4.339661	6.4866251	4.9000029	0.2999705	3.8332087	2.8444024	1.5809806	5.2581701	-0.1140314	3.9282922	5.9199185	1.5076727	C1
GSM922946_Treat	6.4446531	3.5472467	3.5470374	5.7664084	0.4540365	0.5497245	2.2977991	5.1383136	7.0008962	4.344691	6.4446025	4.8638136	0.1777433	3.5831542	3.3394626	1.910591	5.0011466	0.2370438	3.890723	4.7487873	2.3985971	C2
GSM922947_Treat	6.3174983	3.005411	3.6473975	5.3094439	1.8860445	0.6800084	1.9593293	5.9368099	6.9828588	4.3759516	6.5564275	4.9599909	0.2668401	3.9645654	3.4754059	2.1893753	4.5978213	-0.1271535	3.6048883	4.5130186	1.6301375	C2
GSM922948_Treat	5.6713679	3.703593	3.5958642	5.4768744	1.2900256	0.3745712	2.242929	4.8175956	6.3505806	4.3944342	6.2579709	4.4258036	0.1273775	3.6897568	3.2846131	2.0278245	5.3427339	0.4106655	3.6833414	4.816961	1.6494586	C2
GSM922949_Treat	5.5260378	3.1004708	3.4342031	5.1360136	0.524637	0.744453	1.3905244	4.5559006	6.5799935	4.4994111	6.2017906	4.9012499	0.4973661	3.6198501	2.839999	2.991283	5.168691	0.6461234	4.4651915	6.9309151	2.2415644	C2
GSM922950_Treat	6.3018888	3.2606281	3.2881853	5.5950214	1.0692921	0.4375327	2.6318864	4.7705986	6.6870089	4.6969105	6.4203788	4.7630783	0.3811522	3.5509741	3.3673393	1.7421346	5.2448799	0.2362195	3.5834882	4.9029647	1.9300653	C2
GSM922951_Treat	6.22854612	3.10872254	3.2802811	5.83169465	1.78747097	0.3745712	2.23744962	4.63022385	7.02951277	4.72460394	6.52699657	5.25676818	0.37321845	3.42459687	3.18990696	1.89617873	5.46378763	0.01151158	3.24271995	3.98710585	1.936654	C2
GSM922952_Treat	5.9541056	3.2882682	3.2916049	5.7573199	0.6708596	0.7483803	1.8281119	4.6711823	6.5509279	4.7399271	6.7042858	5.1014684	0.2599592	4.2479927	3.9050089	1.323229	5.6728061	0.1459265	3.6180037	5.8911388	1.4593645	C2
GSM922953_Treat	6.291525	3.3556393	3.2290072	5.7525523	0.7231932	0.4359207	2.1742864	4.9051239	6.8481444	4.1333636	6.355471	4.5345122	0.2776613	2.9981176	3.2859457	1.6470367	5.6875858	0.1631762	3.7253052	4.3685088	1.8213613	C2
GSM922954_Treat	5.874484929	3.103944238	3.617084439	5.367253211	0.97303133	1.015515549	2.859839117	4.276529703	6.861804125	4.311751752	6.880728333	4.639055936	0.003631202	4.38934313	3.802013965	1.720010126	5.119648756	0.571814648	3.436554995	4.270767157	2.253944237	C2
GSM1406056_Treat	5.9991887	3.4249167	3.270657	5.4022836	1.5277597	0.2139155	2.8244169	5.1404519	6.8294851	4.6142748	6.581889	4.6539213	0.1452657	3.7341639	3.4677612	1.7055315	5.2156918	0.4956672	3.9314167	5.8371261	1.6259539	C2
GSM1406057_Treat	5.3552108	3.5245658	3.274642	5.4231254	1.1095925	0.710108	4.3518401	4.540321	6.9192263	4.2647121	6.1452741	4.1419948	0.1563638	3.3604607	2.7774721	1.346914	5.5085939	0.3860274	3.7054823	5.4935931	1.7524787	C1
GSM1406058_Treat	5.8944372	3.3306815	3.3582975	5.8824979	1.3586856	0.793056	2.8375745	4.9612737	7.1500439	4.2132799	6.557211	4.6966632	0.3455358	3.0531206	2.9942879	2.54488	5.1176758	-0.2876695	3.4726531	4.6914443	2.2224714	C2
GSM1406059_Treat	5.70790876	3.12627334	3.29705262	5.29655231	1.51771305	0.80343158	1.55031628	5.53822155	7.10576795	4.55280019	6.19421305	4.62662415	0.08719216	2.97608558	3.14585012	1.36772747	5.06618074	0.20092825	3.70694778	4.56342535	2.03428093	C2
GSM1406060_Treat	6.31897654	3.35080059	3.12535654	5.41655808	0.64659637	1.18528229	2.87480694	5.00134377	6.88619584	4.84657383	6.59901663	4.4960782	0.04727078	3.85551651	3.37680498	2.20896245	5.40897593	0.15856313	3.45168281	4.74408191	1.82547756	C2
GSM1406061_Treat	5.5334884	3.7446724	2.8274348	5.0147544	1.8469611	0.6145016	2.3304742	4.6119812	6.2618175	5.0699849	6.390339	4.5229915	0.1275825	3.8900675	3.5738947	2.1155601	5.0278638	0.1190524	3.559462	5.9357288	2.4755069	C2
GSM1406062_Treat	6.1028604	3.4204195	2.9401669	5.3555605	0.9034208	0.8107378	2.2956257	4.8281642	6.6821405	4.4965626	6.4779911	4.2812062	0.1773289	3.4580504	3.4549919	1.57056	5.4829166	0.8495344	3.8957835	5.5594783	1.4809931	C2
GSM1406063_Treat	6.22084655	3.04136301	3.4919851	5.62706436	1.87791928	0.64847578	1.27176765	5.13710803	6.88619584	4.35265127	6.8965495	4.88668269	0.08792846	4.10606375	3.48385284	1.70310371	5.3202062	0.18687884	3.94742496	5.51590088	1.60392665	C2
GSM1406064_Treat	6.14037227	3.34479845	3.37048823	5.30451118	1.41865541	0.9639839	3.11427506	4.93316364	6.6551476	4.76000265	6.58458116	4.92635088	0.23582077	4.08265558	3.29795613	1.51975992	5.30873567	0.08598385	3.50086942	5.14000641	2.00322232	C2
GSM1406065_Treat	5.4257261	3.750111	3.3461366	5.443096	0.1465107	0.6747266	5.0289872	5.1855505	6.4700728	4.0553748	6.3200572	4.648592	0.1651629	3.5360726	3.0175501	1.6603582	5.8594946	0.8964309	4.0604546	5.491124	1.4200812	C1
GSM1406066_Treat	6.0253789	3.4998346	3.7747621	5.5536178	0.9635358	0.8657212	3.2842897	5.2177042	6.7736688	4.3595537	6.6982626	4.970921	0.3764006	4.1161436	2.868242	1.6080558	4.9011222	-0.1994233	4.1378935	5.5260744	1.643133	C1
GSM1406067_Treat	5.371103	3.19215968	3.31655372	5.4737081	0.44505124	0.55435917	3.79355163	4.89886882	7.0701865	4.61718723	6.10447843	4.38556499	0.28934684	4.04314386	3.69242837	1.77305482	5.66401202	0.04359347	3.37226017	4.50475108	1.35567534	C1
GSM1406068_Treat	5.8957329	3.5530706	3.1969588	5.7109222	0.6578209	0.6239295	5.3228456	5.1507999	6.6619417	3.8477742	6.2277137	4.2191419	0.1170833	3.7848059	2.9668843	2.2926364	5.235289	0.3469534	4.0528602	5.2463755	2.0918976	C1
GSM1406069_Treat	5.59523797	3.16955775	3.21199226	5.09136015	2.05952866	0.35743337	2.55327273	4.93268813	6.54648099	5.01482359	6.39033902	4.64589894	0.03801649	4.56807365	3.71120194	1.96061262	5.3625163	0.02107531	3.24734875	4.97065523	1.881693	C2
GSM1406070_Treat	5.9423214	3.3715066	2.698352	5.2031071	1.7879087	0.7482692	2.8601252	4.4865532	6.5647873	5.0083193	6.2179967	4.0242855	0.259164	3.6152143	3.3971662	1.9921291	5.4600471	0.2147108	3.2445744	4.630699	2.1459294	C2
GSM1406071_Treat	5.57158418	3.49666179	3.07933225	5.32412692	1.8125132	0.57866869	5.34654958	4.61468922	6.24357822	4.84219966	6.06203521	4.44036541	0.1077129	4.29735928	3.77230964	1.99271889	5.26707459	0.06573488	3.11509799	4.41644367	1.78070829	C1
GSM1406072_Treat	6.1196084	3.3957674	3.4085741	5.4581979	2.4765771	0.3076998	0.9781559	4.3734285	6.7123569	4.9493585	6.4320462	4.7624652	0.1191959	3.7603355	3.6203887	1.6112522	5.0036789	0.6088881	3.3177716	4.9245326	1.7873414	C2
GSM1406073_Treat	6.4105843	3.930524	3.6852655	5.2676492	1.5679958	0.6543599	2.225058	5.0086018	6.5705779	4.9119497	6.6358123	4.9006237	0.3300787	3.0907033	3.6321454	1.3944389	4.6319985	0.3039203	3.2915184	4.7151144	1.4786393	C2
GSM1406074_Treat	6.37312745	3.00713921	3.46502162	5.34503601	0.87151299	0.34389668	3.9902359	5.20446434	6.77600159	4.73402279	6.53779677	4.50148224	0.17155655	3.48431273	3.43178763	1.54649941	4.59753239	0.02998929	3.59927238	5.04099894	2.07061035	C1
GSM1406075_Treat	6.1021601	3.2527145	3.3895778	5.6135492	1.2773656	0.7578408	2.6407053	5.4672133	7.1312451	4.57791	6.4499346	4.9579565	0.2895256	4.1703846	3.6682856	1.7253267	5.2062586	-0.1445413	3.6187194	4.7421419	2.2176392	C2
GSM1406076_Treat	6.38067257	3.31189352	3.56976268	6.04204102	1.66237196	1.15701947	3.22330739	5.04953468	6.77600159	4.50374632	6.84037674	5.31346686	0.27592828	3.22525292	3.07273429	1.95075156	5.42634126	0.07364484	4.14698483	6.03003153	1.62807327	C1
GSM1406077_Treat	6.15411353	3.39077303	3.37288387	5.20642439	1.0324878	0.23808296	3.04246023	4.6852252	6.5404432	4.54869845	5.91546591	4.15252559	0.17337969	3.55268168	3.18619483	2.59840129	5.06648857	0.07777606	3.62911486	4.58074107	1.62491844	C2
GSM1406078_Treat	6.30479304	3.17808962	3.33301201	6.06280626	1.09625035	0.90771017	1.87775968	5.11040976	6.82361022	4.21327986	6.39937014	4.50012385	0.03516854	2.89013198	3.46154947	2.2642265	5.60782134	-0.03057614	3.79118079	4.62777206	2.00655661	C2
GSM1406079_Treat	5.98079917	3.22575635	2.99909249	5.06424708	1.20800929	0.5938796	3.04955261	5.00134377	6.70772542	4.78781763	6.64536376	4.6934159	0.28717403	4.05691162	3.54726461	1.7229266	5.48935674	-0.07624931	4.01632504	6.1386454	1.76470441	C2
GSM1406080_Treat	5.6232632	3.0733413	3.1639731	5.3214748	0.9703626	0.9078719	3.4843583	4.8316831	6.6846841	5.0099485	6.9322978	5.061187	0.2465935	3.8751303	4.1097217	1.7667987	5.4600471	0.1869554	3.5507403	5.6115635	1.5844356	C1
GSM1406081_Treat	5.62878762	3.27869539	3.24448761	5.46396915	0.72741736	0.83932073	1.97021048	4.85517205	6.89433857	4.46357267	6.48710441	4.67373556	0.26233154	3.52190569	3.55729504	2.35673945	5.11987749	-0.05124551	3.34663184	4.39136657	1.99362474	C2
GSM1406082_Treat	5.8264035	3.0400915	3.7126098	5.9095579	0.5707455	0.790707	4.3141929	5.4631408	7.2181792	3.8445937	6.2505207	4.7508172	0.5199213	3.8732472	3.1129965	1.8362999	5.3768921	0.4794526	3.7096594	4.7677078	1.7507011	C1
GSM1406083_Treat	6.163523	3.1925778	3.3045254	5.495327	0.6823983	0.425186	4.9627536	5.1177592	6.6619417	4.518727	6.1657047	4.5234366	0.3285586	4.0552552	3.6226844	2.7138288	5.0654472	0.3197068	3.7681108	5.145853	1.8215162	C1
GSM1406084_Treat	6.21123848	2.99348269	3.4159937	5.38026533	2.54355284	0.51103524	2.67423044	5.62299012	6.963577	4.62610539	6.8489293	5.15235449	0.06423111	4.19584912	3.80172493	2.33696163	5.15084376	0.18956782	3.59550734	5.22315973	2.020673	C2
GSM1406085_Treat	5.9973453	3.2822361	3.082696	5.3261121	1.1160413	0.5399888	1.8961007	5.151986	6.8024684	4.9939528	6.5613469	5.1313291	0.3240968	4.7367224	3.792314	1.7201799	5.1102944	0.2201855	3.3676524	4.8291443	1.9795944	C2
GSM1406086_Treat	6.14376482	3.22683638	2.96417419	5.68583356	0.97583841	0.71947395	3.12154087	4.33037559	7.19798776	4.35888779	6.78338214	5.04555728	0.13910903	2.96674259	3.7497205	2.04131623	5.51735185	-0.05124551	3.66194449	3.90340834	2.0953512	C2
GSM1406087_Treat	5.3309084	3.4055956	2.8929988	4.8251443	2.1481317	0.3694068	5.0818086	4.6221854	6.2706219	5.1999327	5.9714195	4.4548184	0.1373872	3.7518127	3.8216472	1.8318847	5.647782	0.3600047	3.0665004	4.5736967	1.9555351	C1
GSM1406088_Treat	5.6764314	3.4161099	2.4444076	5.0881645	1.0225689	0.6542366	2.742496	4.6311692	6.8893462	5.0723451	6.4371294	4.4574727	0.2610492	4.0698463	3.6577253	1.8169261	4.9943401	0.0111302	3.2684682	4.55114	1.8247631	C2
GSM1406089_Treat	6.129326602	3.944371407	3.054156809	4.951620393	2.172155895	0.485653608	1.688153718	4.850759313	6.611192546	4.790644823	6.762148152	5.104840268	0.048604943	3.47938201	3.498227406	1.792453633	5.08149443	-0.005120327	3.953903388	6.518130503	1.803585318	C2
GSM1406090_Treat	6.3476053	3.5183783	3.1883938	5.531276	1.8822311	0.4830006	0.9134428	4.8935066	7.0127364	4.8161134	6.6015394	5.0885305	0.1156252	3.7611341	3.6641891	1.6350687	4.5417486	0.6566782	3.598182	4.8359415	1.7658925	C2
GSM1406091_Treat	5.97326014	3.43613416	2.8704809	5.3322132	0.66648974	0.74690396	2.54289545	5.24114723	6.70772542	4.4902426	6.70046551	4.88807545	0.53152172	2.99752103	3.29676603	1.99757009	5.26880012	-0.05199173	3.6245892	5.45798487	1.47233573	C2
GSM1406092_Treat	6.3242826	3.7979406	3.4618165	5.3963753	1.8769194	0.4177229	2.3253595	5.1032396	6.6228587	4.7866552	6.7313177	4.9019349	0.1338178	3.9687582	3.760999	1.8972228	4.8326643	-0.036713	3.3209244	4.7212155	1.6574158	C2
GSM1406093_Treat	6.0681166	2.8853433	2.8952618	5.5671256	0.8854896	0.5676987	3.8354056	5.3542872	6.9420273	4.9643159	6.581889	4.7362484	0.1972507	3.8505972	4.0026385	1.7870088	4.8811552	0.4249128	3.347421	5.1829921	1.6546333	C1
GSM1406094_Treat	6.3702125	2.7662022	3.302832	5.6888722	1.201664	0.8545662	2.6010911	5.5174767	7.0186719	4.6659142	6.729263	5.5149077	0.4188827	4.3571921	3.6647075	1.8021266	5.33386	0.5417474	3.4854075	4.5826328	1.942541	C2
GSM1406095_Treat	6.35719706	3.53466378	3.23994383	6.049853	1.90784892	0.74489057	3.69415996	5.77761794	7.31799827	4.25986893	6.73037488	5.41930868	0.05606936	3.77259037	3.3384716	1.62927313	5.01601737	0.27781423	4.15033828	6.2830776	1.78038345	C1
GSM1406096_Treat	6.36858898	3.51160027	3.60165381	5.54809054	0.50163961	0.96979869	3.10691631	5.36868168	7.04578214	4.43392618	6.9923891	5.19067504	0.40137571	4.46220921	4.07584947	0.9653644	5.42221578	0.03846747	4.12782912	5.8143882	1.60882008	C2
GSM1406097_Treat	6.19994949	2.96078662	2.94854385	5.08378745	2.21358408	0.60263641	3.55555685	4.81910882	7.13581545	4.44808137	6.70712862	4.632054	0.09507141	4.10873681	3.73089932	1.78975626	4.80769746	0.07474491	3.57463013	4.64426192	1.66579035	C1
GSM1406098_Treat	5.92893295	2.90635652	3.13955927	6.01061774	1.17096197	0.29661596	1.68303466	5.28831498	7.06128149	4.09784084	6.43112255	4.94939658	0.45046394	3.88833531	3.48286585	2.12042321	5.99244543	-0.05146364	3.43497875	4.25555391	2.05421519	C2
GSM1406099_Treat	6.0274768	2.6831496	3.2686246	5.4410623	0.936604	0.4983976	2.9322611	5.3847845	6.6343678	4.5617099	6.4670339	5.3526986	0.175	4.2418362	3.5822664	1.4079844	5.3721116	-0.3347231	3.5820651	5.0640677	1.8923459	C2
GSM1406100_Treat	6.0781534	3.5732959	3.791111	5.5812837	1.4202045	0.7923333	4.4335162	5.1638603	6.826196	4.7805672	6.5360119	5.5931294	0.1601653	3.7170605	2.7726777	1.7179869	5.7070494	-0.0452691	4.3945923	6.0136289	0.7011988	C1
GSM1406101_Treat	5.3732902	3.4361342	3.1581044	5.6463993	0.6377303	0.3627186	3.2964545	5.0365383	6.7257181	4.4819203	6.2103604	4.3691187	0.2134711	3.6259971	3.5884279	1.5708161	5.1395182	0.3234836	3.6122065	5.2514622	1.5589718	C1
GSM1406102_Treat	5.8897104	3.6746447	3.2987991	4.8593914	1.7526731	0.2642308	1.8353043	4.741552	6.2974844	5.0901487	6.2367611	4.4204588	0.2137494	3.3422155	3.6729153	1.5778872	5.4480171	0.5279189	3.0489354	4.501889	1.8667134	C2
GSM1406103_Treat	5.7642577	3.0387641	3.1533019	5.2447253	0.9053214	0.7746669	3.3061739	4.9562296	6.5119515	4.9656085	6.4076429	4.6292075	0.1910289	2.7404628	3.7061719	1.86106	4.9657605	0.1689255	3.1856867	4.6433829	1.7623767	C2
GSM1406104_Treat	5.84749257	3.65516804	2.9765435	4.63352353	1.9917285	0.34215754	3.35727905	4.9059274	6.95335744	5.05045733	6.49122001	4.29891606	0.04053275	4.31077215	3.66470753	1.79971116	5.74848573	0.48189793	3.11173672	5.32919103	1.77648651	C2
GSM1406105_Treat	5.0391498	3.44286757	3.11926092	5.07793762	1.64752587	0.36924056	4.10422486	4.49086387	6.79863948	4.59592123	6.25214848	4.21442185	0.19854971	3.59229963	3.85104158	1.9136905	5.56099101	0.04146995	3.39842246	4.9316807	1.65104021	C1
GSM1406106_Treat	5.9601436	3.4749857	3.4464755	5.5449463	0.5060758	0.4217057	3.0071942	5.3067171	6.8719493	4.4590942	7.1448277	5.0492905	0.5893367	2.6203116	3.6895621	1.9236615	5.0744155	-0.2644661	3.5910517	4.7448712	2.9508073	C2
GSM1406107_Treat	6.1516387	2.845488	3.6640172	5.8080645	0.5227003	0.7618113	4.074775	5.5406845	7.211384	4.0717198	6.6131405	4.7328719	0.504488	4.598413	3.3191135	1.4267916	5.7993902	0.4448576	3.9482672	4.9108921	0.9247427	C1
GSM1406108_Treat	5.88128088	3.17011713	3.07048484	5.50232857	0.61403108	0.48847838	4.44500031	5.07246901	6.56720848	4.69723069	6.11502769	4.53586934	0.04053275	1.85952445	3.63342903	2.47011074	5.30805903	-0.14114915	3.6523352	4.96733904	1.59285959	C1
GSM1406109_Treat	6.10517847	2.90787747	3.52702776	5.56545894	1.14861281	0.39654939	3.16541164	5.21948791	6.82948508	4.62402134	6.67053304	5.27109015	0.28037847	4.83408605	3.88839255	2.05947277	5.46134948	0.45975906	3.49688046	4.37330285	1.92126669	C2
GSM1406110_Treat	5.85287326	3.18977663	3.50106215	4.77417231	1.47903366	0.52513199	0.54489975	4.5142769	6.7475143	5.15498549	6.25993906	4.77483667	0.09435485	4.90591693	3.40790506	1.94073139	5.76903522	-0.10168941	3.25223389	4.42631933	1.74134165	C2
GSM1406111_Treat	5.304266116	3.382226483	3.348994196	6.074315066	1.136992085	1.017819375	3.169698286	5.044028111	7.141956408	3.691651091	6.354091765	4.536254909	0.385026583	3.252496067	3.401040791	1.627360294	5.356985665	0.031994117	3.80919479	4.586501002	1.253006601	C1
GSM1406112_Treat	5.9166813	3.4399744	3.2609086	5.0925915	1.496874	0.5568	4.2196946	5.0732017	6.7152226	4.8731391	6.3770543	4.7735914	0.2406536	3.7549942	3.49336	1.9398783	5.2003002	0.1214139	3.3209244	4.469115	1.6576444	C1
GSM1406113_Treat	6.1115025	3.2955877	2.9943518	5.4007926	1.7818494	0.5659456	2.7535442	4.7748329	6.83762	4.9614645	6.5978129	4.7383743	0.2188123	4.2314422	3.5669611	1.9760872	4.9883191	0.1065144	3.347421	4.3949227	1.7841381	C2
GSM1406114_Treat	5.9530825	3.4591585	2.8091275	5.3510838	0.8085631	0.3004763	1.3454818	4.6210123	6.4138988	4.9034891	6.9579644	4.908565	0.2064403	4.7847248	3.4866119	2.0735935	5.9048028	0.3688188	3.2795679	5.2777874	2.7098895	C2
GSM1406115_Treat	6.1551908	3.633863	3.4725531	5.5598074	1.1390873	0.9472048	1.6897339	5.0638455	7.1696237	4.3874652	6.709324	5.0101332	0.2447514	4.1234928	3.6712201	1.499562	4.7624996	0.1387632	3.5880087	5.0394425	1.8646117	C2
GSM1406116_Treat	5.36074389	3.73519031	3.04944173	4.87498176	1.07841028	0.41802205	2.37015399	4.84146867	6.47415696	4.81826123	6.63027889	4.35397048	0.07920272	4.26914102	3.74281392	1.37316079	5.40102932	0.71022	3.51396936	5.25471916	1.5776206	C2
GSM1406117_Treat	6.0310281	3.2792069	3.7231601	5.8398707	0.8999347	0.7908597	2.156763	5.5261157	7.1403145	4.1379589	6.5613469	5.1946423	0.1805151	4.6249907	3.4603471	1.6897352	5.2138148	0.2667938	3.6531134	4.7673225	1.5592613	C2
GSM1406118_Treat	5.793248	2.8857654	3.2605591	5.3752034	1.1698619	0.850054	2.8048361	5.4088603	6.9232191	4.487592	6.9404898	5.1039154	0.3814651	4.6485096	4.2291665	1.4986552	5.3682751	0.042965	4.2545722	6.7630413	0.9100431	C2
GSM1406119_Treat	6.13961054	3.26243111	3.78243842	5.46806772	-0.03471906	1.04784425	2.54616492	4.94263949	6.9821654	4.729246	6.87611552	4.88931199	0.18505399	4.81760883	4.19954034	1.37355334	5.47508643	0.68397269	3.93524918	5.48793764	1.2178163	C2
GSM1406120_Treat	6.26354157	3.31580413	3.77761743	5.78733434	1.14442563	0.50246376	2.36971981	5.00032587	7.15385143	4.47767816	6.80255279	5.38279877	0.46003798	4.80712295	2.73716369	1.54095632	4.97638645	0.05017834	3.70663186	4.45611592	1.94871468	C2
GSM1406121_Treat	6.4416043	3.1745391	3.367067	6.1395504	1.3093894	0.8476556	1.9226909	5.6569861	7.0933498	3.7275002	6.4222703	5.245519	0.2688288	4.1551808	2.7687963	2.0803877	5.26406	0.4466744	3.7809566	4.6064384	1.7352847	C2
GSM1406122_Treat	5.8728307	3.2575613	3.3171048	5.2333311	1.2426408	0.4904033	2.8071891	4.8472999	6.4536818	4.6694451	6.5478708	4.9027976	0.3093924	4.255624	3.3014415	1.1972324	5.3615026	0.4327386	3.732638	5.2015849	1.780051	C2
GSM1406123_Treat	5.9091431	3.6375634	3.610656	5.270575	1.6780197	0.7282423	3.9880431	4.9039987	6.2675351	4.8500535	6.5602934	4.4430426	0.3629743	4.2442202	3.1462912	1.5773337	5.43748	0.1471228	3.8604334	5.773692	1.2625122	C1
GSM1406124_Treat	5.4020454	3.4826566	2.9761593	5.0308474	0.2384363	0.8631704	2.6262458	4.2949937	6.2072023	4.8470923	6.1865472	4.1740052	0.2786188	4.2305038	3.8407373	1.6186858	5.7557341	0.2278932	3.3462436	5.5219152	1.6342364	C2
