# Supplementary material for: Identification of anoikis-related genes classification patterns and immune infiltration characterization in ischemic stroke based on machine learning
Source: Front Aging Neurosci. 2023 Mar 23;15:1142163. doi: 10.3389/fnagi.2023.1142163 (PMC10076550; doi:10.3389/fnagi.2023.1142163)
Supplement: Supplementary file 12 [file Data_Sheet_12.ZIP › Supplementary Figures 2/54.╤Θ╓ñ╤∙╞╖╖╓╨═HSE16561/14.cluster/diffGeneExp.txt]

ID	GSM922887_Treat	GSM922888_Treat	GSM922889_Treat	GSM922890_Treat	GSM922891_Treat	GSM922892_Treat	GSM922893_Treat	GSM922894_Treat	GSM922895_Treat	GSM922896_Treat	GSM922897_Treat	GSM922898_Treat	GSM922899_Treat	GSM922900_Treat	GSM922901_Treat	GSM922902_Treat	GSM922903_Treat	GSM922904_Treat	GSM922905_Treat	GSM922906_Treat	GSM922907_Treat	GSM922908_Treat	GSM922909_Treat	GSM922910_Treat	GSM922911_Treat	GSM922912_Treat	GSM922913_Treat	GSM922914_Treat	GSM922915_Treat	GSM922916_Treat	GSM922917_Treat	GSM922918_Treat	GSM922919_Treat	GSM922920_Treat	GSM922921_Treat	GSM922922_Treat	GSM922923_Treat	GSM922924_Treat	GSM922925_Treat	GSM922926_Treat	GSM922927_Treat	GSM922928_Treat	GSM922929_Treat	GSM922930_Treat	GSM922931_Treat	GSM922932_Treat	GSM922933_Treat	GSM922934_Treat	GSM922935_Treat
AKT1	6.2705503	6.33444969	6.72542832	6.4159354	6.3217747	5.4729361	5.9725853	5.40021959	5.7237976	6.5339917	5.9992378	6.49161777	5.83699938	5.7868342	5.9301397	5.62643462	6.7533655	5.9213393	5.8810847	6.88240906	6.5317199	5.87780313	6.5339917	6.3640216	5.5391049	5.6011938	6.4243485	5.5538981	6.0991152	5.6807833	6.2522656	6.2936801	5.708142	5.6650083	5.840264384	6.3701822	6.4097209	6.5467358	6.90686597	6.5381457	6.1453667	5.96185341	5.88958563	5.8418569	6.1849888	6.520178	5.49085538	5.87299159	5.64348
BCL2	3.3871161	3.15634307	3.31242488	3.4975387	3.4063045	3.5055289	3.1158585	2.73912072	3.7192631	3.2403203	3.1093	2.82467588	3.07780584	3.3136263	3.6382472	3.48332745	3.7467133	2.8166766	4.0843013	3.4407356	3.4896359	4.143503989	3.3858101	3.05829108	3.5162327	3.2591606	2.9865444	3.7341641	3.0486436	3.201822	3.2933674	3.1466931	3.5356476	2.9408126	3.71253293	3.0008945	3.1065459	3.6572352	3.23715384	3.5316576	3.9617371	3.68738875	3.78205382	3.748715	3.3106098	3.6641596	2.85198323	4.02818866	3.7663844
BMF	3.3394933	3.39879377	3.32051634	3.3854981	3.5923583	3.1699432	3.1274175	2.87905069	3.2695816	3.3096028	3.1992405	3.38119664	3.07558555	3.1513703	3.2062587	3.34979866	3.1216982	4.2885075	3.329746	2.96505103	3.6825959	3.701554673	3.2761502	2.82151727	3.4746763	3.2374378	3.5444301	3.2921355	3.0681211	3.8142671	3.059428	2.934992	3.0095196	4.2415716	3.121927307	3.2468581	3.2279232	3.3229515	3.30960281	3.6678534	3.6138749	3.45866861	3.18359654	3.1081873	3.161929	3.10247915	3.42927269	3.27491908	3.2171055
BRMS1	5.6672364	5.13894883	6.28659937	5.9960598	5.1445803	5.2255005	4.8332823	5.23274576	5.4276364	5.6690828	5.331366	4.55262229	5.5576023	4.9182621	6.0661799	6.12251127	5.6378087	5.6672364	5.4258533	6.08829862	5.8986342	5.422549595	5.850242	5.54912075	5.6229352	5.9519871	5.8427559	5.6196997	5.0191785	5.6177806	5.8039486	5.7287686	5.5421337	5.6585711	5.287024787	5.0525716	5.3000193	5.9503107	5.92939969	6.0385611	5.7862626	5.21434249	5.12472083	5.577089	5.5950214	5.94851588	5.48215991	4.84792214	5.4572557
CAV1	0.5706275	0.49852499	1.07492845	0.8137322	1.5471582	1.1072349	1.0064694	1.41632332	1.52521	1.127259	1.2334472	1.51707102	2.25075905	1.7828928	0.5819617	1.4902043	0.8663941	1.0437533	3.0438736	1.63455269	0.9371333	1.582717535	0.9608167	0.98883172	0.5846914	1.5000575	1.2368507	1.2205601	0.7374374	1.5534453	1.5297087	1.513915	1.0444815	1.0515995	0.940663066	1.6194914	1.0069884	0.7741091	0.99632451	1.5269075	1.0759074	1.14006194	1.15308632	0.6928241	1.2693732	0.42609752	0.78787056	1.08071483	0.8234841
CEACAM5	0.5268107	1.09510295	0.41670729	0.4140852	0.6573473	1.0935005	0.5624546	0.85803851	0.5132393	0.8896824	0.7729243	0.62990737	0.8167431	0.9212337	0.532973	0.94348423	0.3515934	0.769535	0.8044583	0.64495054	0.3055056	0.488817019	0.3363506	0.94678302	0.7892871	1.2981205	1.097086	0.881079	0.5798861	0.6041857	0.8634313	0.5314175	0.9061968	0.8075489	0.922571714	0.8603363	0.9636097	0.6939943	0.66825042	0.6750261	0.7393948	0.44078292	0.54238849	0.5308319	0.61923	0.62048513	0.75141063	0.52646272	0.4598974
CEACAM6	3.3275011	4.53824116	1.87888811	2.8537549	2.2975401	2.4905514	2.8412989	3.16595233	1.7729635	1.4201669	2.7306443	2.85022091	2.59162868	1.537074	1.6301464	1.7351025	1.5560297	5.8710066	2.1035947	2.45069174	2.629772	2.502914296	3.4587761	5.82057814	1.4022753	5.8256347	6.2752466	2.0220399	3.096929	3.2738295	2.3907382	3.3048934	2.4892592	4.8825566	1.676740669	2.5532847	1.4530669	1.8144342	4.12688354	3.3523095	2.2284159	2.80186115	2.62416369	1.6572364	2.1754582	1.60542791	3.54735678	1.66420278	1.5874453
IKBKG	5.3157944	4.75792952	5.80005239	5.3575611	5.0218938	4.8495197	4.1947135	4.89055345	4.6745813	5.2251774	5.1017392	4.21269559	4.75792952	5.0646098	5.253271	5.08673193	5.1164504	4.7849421	4.8140303	5.48877087	5.5295897	4.732586432	5.3428461	5.14975473	4.838852	4.7705986	5.3299593	5.172204	4.974744	5.009949	5.0464886	5.4367998	4.9173611	4.9186593	4.861507391	4.9619621	5.3299593	5.1680006	5.59273483	5.1204495	5.105727	4.72256802	4.57964809	4.668896	5.052348	5.04935174	4.97970714	4.36792687	4.1100997
ITGA5	6.6053359	7.14941525	6.88003385	6.9698847	7.1240221	6.2745663	6.7564295	7.11717927	6.379275	7.0066751	6.6295065	6.60065585	6.69564881	6.4629355	6.3816489	6.15369701	6.4424979	6.2481202	6.3691551	6.94117067	7.0517636	6.337406119	7.0826782	6.89072948	6.4578023	6.779441	6.9173019	6.6378034	7.0997266	6.3727004	6.7358528	7.0926266	6.7303699	6.4254682	6.533146954	7.2204385	7.274579	6.774118	7.19022933	7.0411194	6.4248862	6.87700354	6.48544298	6.501258	6.9698847	7.02355338	6.96619377	6.46392008	6.1693518
MAP3K7	4.4796638	4.29076362	3.90134071	4.5146654	4.912676	4.885525	4.7169718	4.58936626	4.8615364	4.2198419	5.0755039	4.7054792	4.70358962	5.0614522	4.9004394	4.98577275	4.7943679	4.5156223	5.484101	4.58662879	4.6202869	5.152731509	4.5739342	4.66074918	5.0572095	4.8181075	4.3809642	4.7980926	4.5441	5.1605	4.6268838	4.8343708	4.6282871	4.6541684	5.056177409	4.341385	4.0960902	4.587555	4.36924271	4.7363426	5.2397435	4.64116899	5.05823899	4.540074	4.9941915	4.11006177	4.34547142	4.75934038	5.2757361
MCL1	6.1021211	6.75993885	6.43358583	6.4625487	7.0337969	6.6982437	6.7803128	7.23319484	6.7399984	6.5632595	6.654401	6.9598	6.63388382	6.6431918	6.598715	6.46412638	5.9948174	5.877511	6.2268091	6.60086643	6.3131534	5.857147354	6.6731652	6.79464701	6.8502371	6.5428675	6.656243	6.6411851	7.1386614	6.7063267	6.9430387	7.0536658	6.5307028	6.3323045	6.544357598	6.8630806	6.9915156	6.0648798	6.93657377	6.2507517	5.8625263	6.77655774	6.41035268	6.5479899	7.0709234	6.21134388	6.7579091	6.5042815	6.1953667
NOTCH1	4.7418857	4.92527545	5.45791587	5.7721419	5.3877544	4.77815	4.3415018	5.41871086	5.0614487	5.1689585	4.9176213	4.31699244	5.05712698	4.364573	5.4089904	5.30501565	4.6511939	3.8701747	4.0630052	5.35893316	5.6771434	3.772555173	5.3342857	4.51396869	5.1522588	5.5711	5.0107903	5.2943676	5.2586581	4.8498173	5.2800887	5.3515754	4.9540282	4.3311956	4.532344412	5.0169061	5.1723458	5.0492197	5.13545752	5.0557277	4.7315731	4.69487584	4.77040986	4.6959551	5.1823019	4.53804581	5.07250983	4.13668841	4.0500069
NTRK2	0.2101641	0.42985043	0.32247647	0.4036853	0.2267268	0.1425598	0.1290978	0.18067698	0.2112349	0.2539468	0.1075307	0.2538411	0.2709721	0.3951728	0.424068	0.08335472	0.3837965	0.355002	0.2793628	0.34580327	0.5021211	0.07018274	0.3556954	0.42172871	0.1253367	0.3059416	0.2544553	0.2975862	0.1418247	0.3293485	0.3057005	0.4441825	0.0400653	0.1411864	0.183501133	0.1517753	0.2596972	0.3556482	0.22612744	0.3127878	0.3600551	0.21362279	0.12283471	0.3205716	0.1358541	0.08940326	0.40603779	0.07729019	0.1857048
PDK4	3.558989	3.89586659	2.77090587	3.435848	4.1160128	4.9022104	4.5692392	4.75516077	3.5610372	2.8567171	3.5942861	4.36692373	3.90453218	4.5249054	4.1379856	4.43233067	3.8681035	4.7313874	3.6275539	3.53941523	3.4121671	3.95585837	4.1280652	3.2141119	4.2843588	4.558191	3.3550581	4.1586222	4.3269421	4.9751816	4.1031911	3.8256267	4.2076649	5.2291121	3.319526313	3.0338336	3.5787891	3.4889399	3.6316935	2.9840362	3.5795426	3.8988562	3.97301925	3.4132432	3.6112916	2.14453556	3.83594192	3.43584802	3.3873907
PIK3CA	3.4326527	3.10774257	3.05064042	3.4316141	3.7343911	3.853854	3.9861789	4.18540382	3.4924578	3.3965385	3.8912802	4.33809239	3.60985055	3.9861789	3.266092	3.29145992	2.8034961	2.7404427	3.033391	3.13817214	2.8582582	3.102161992	3.0721364	2.94734877	3.4330666	3.4760569	3.3283745	3.9046354	3.6496166	3.4547377	3.6137262	3.7037881	3.4533447	3.2046301	3.675086936	4.0031392	4.0153552	2.4678314	3.13259851	2.8641093	2.9406872	3.69214714	3.53175071	3.3159459	3.4864335	3.12166061	3.32078215	3.97335324	3.711688
PIK3R3	1.8296978	1.73792926	1.13347469	1.4789541	2.0695421	1.4609223	2.2436089	2.20460268	1.9336748	1.601957	2.0561122	2.06168611	1.69474223	2.0935674	1.9967543	2.25458609	1.6936009	1.7631348	1.6548444	1.57349282	1.8563848	1.54402766	2.2742576	2.35793986	1.288814	1.708045	1.2478634	1.7140883	2.1522637	1.4449915	1.7310206	1.7143655	1.7141836	1.9958902	1.933571595	2.101015	2.117575	1.4846761	2.3859413	1.9585368	1.8901272	1.8586593	1.8581545	1.4089215	1.7263124	2.18374712	1.67690499	2.02525439	2.1909294
PTRH2	5.1380685	4.81670195	5.01064849	4.9615023	4.8810505	4.782695	5.3473431	4.99332501	5.1446956	5.01497	5.5723178	4.47940133	4.93462297	4.8954879	5.3281891	5.38596603	4.7830439	5.6841874	5.5537111	5.19688109	5.4350978	5.589333731	5.108996	4.89691357	5.5464546	5.3427339	5.3427339	5.4446291	5.1823324	5.6008303	5.5160129	4.6977733	5.2067421	5.82169	5.034922408	4.8821527	4.4465	4.8577316	4.83771628	5.0358319	5.2126084	5.24315191	5.46111395	4.9893722	4.9893722	4.92023431	5.45746761	5.64010788	5.2944984
SNAI2	0.3248343	-0.05067984	0.06405869	0.3809944	0.3003019	0.1703356	0.3295146	0.06994709	0.2319295	0.259705	0.1174415	0.05006233	0.02976633	-0.1325636	0.2419763	0.38954939	0.082906	-0.1031082	-0.1366272	-0.08480468	0.2727623	0.008205355	4.57E-05	0.03581911	0.2850393	-0.3431624	0.265457	0.2160735	0.6595464	0.3395955	0.3714137	0.47029	0.4045753	0.1084824	-0.004728941	0.6222465	0.2525909	0.7065789	0.00268039	0.1143887	0.4531117	-0.09901226	0.05882771	-0.1824951	-0.5966515	0.12299311	0.05387142	-0.24413798	0.3431029
STK11	4.0053818	4.16407426	4.35089113	3.9972454	3.6473105	3.5003346	3.6749584	3.34324991	3.4593511	4.3389925	3.4124551	3.50479208	3.15896467	3.3513654	3.1681658	3.46890427	4.2586403	3.8197582	3.6181475	3.74124671	4.022615	3.638381222	3.4503625	4.48404201	3.576608	3.2984785	3.6785993	3.4441939	3.3263136	3.250811	3.7277648	3.3877939	3.5106441	3.3568861	3.470199478	3.5503889	3.7683385	4.0722156	3.67433684	4.2865085	3.6060171	3.60364363	3.20314742	3.69637	3.5813777	3.85477848	3.89912354	3.52514762	3.9663061
TFDP1	4.7434857	5.62118742	6.49086355	5.1504694	4.7673668	4.5550835	4.6993446	4.50090571	4.9096426	6.6096541	4.3994281	4.61038714	4.52600811	5.2663566	5.329228	4.76373801	6.9335405	4.7993201	4.8605893	4.70789507	5.3210569	4.444325632	4.29326	5.85297453	5.1841792	4.3042328	5.2686205	4.3685088	4.7952742	4.482502	4.3693115	5.6469529	4.4774893	5.1077009	4.908731308	4.4624551	4.640135	4.8382123	4.71666344	4.6029607	4.3218989	4.43541874	4.53730444	5.3988378	4.9209709	4.29906539	5.35548705	4.36170141	5.4548407
TLE1	1.8536084	0.97056833	2.05876496	1.2539097	2.1247316	2.169985	1.9658702	2.13208001	1.906442	2.0905708	1.5910522	1.71329971	1.99940479	1.688679	2.0919805	1.5949364	1.9072327	1.3251867	2.2052896	1.56655936	1.5777239	2.082830795	1.2634668	2.63490811	1.5865321	1.7470057	2.3429754	1.6429528	2.2550457	1.6075305	1.9654472	1.6118719	2.2961233	1.3716233	1.969922991	1.9687152	1.7375006	1.5846486	1.43695899	1.8596812	2.0777318	1.96259338	1.93632384	1.7446559	2.3051677	1.9989011	1.71468023	2.46000404	2.2200956
[truncated: 111 more columns]
