# Supplementary material for: Identification of anoikis-related genes classification patterns and immune infiltration characterization in ischemic stroke based on machine learning
Source: Front Aging Neurosci. 2023 Mar 23;15:1142163. doi: 10.3389/fnagi.2023.1142163 (PMC10076550; doi:10.3389/fnagi.2023.1142163)
Supplement: Supplementary file 12 [file Data_Sheet_12.ZIP › Supplementary Figures 3/sex/15.clusterHeatmap/cluster.txt]

ID	AKT1	BCL2	BMF	BRMS1	CAV1	CEACAM5	CEACAM6	IKBKG	ITGA5	MAP3K7	MCL1	NOTCH1	NTRK2	PDK4	PIK3CA	PIK3R3	PTRH2	SNAI2	STK11	TFDP1	TLE1	Cluster
GSM416528_Treat	0.05319686	-0.1317705	-0.01624296	0.06421491	-0.2091261	-0.0585792	0.8993068	0.4849983	-0.04422211	-0.242064	-0.4327336	-0.3007785	-0.03691047	-0.151126	-0.08503566	-0.07986803	-0.1875542	0.09481003	0.5133925	0.08707985	-0.04487407	Male
GSM416529_Treat	-0.1360854	-0.1428639	-0.01960145	-0.3503475	-0.0305126	0.5155424	1.160521	-0.4291652	-0.06788288	-0.3223341	-0.146607	-0.3116936	0.1970248	-0.1459755	-0.2291887	-0.0376648	-0.2579506	0.000392262	0.2449076	0.1798776	-0.1265182	Male
GSM416530_Treat	-0.06567828	-0.1552145	-0.04256726	-0.1157903	0.1831281	0.01525611	-0.1398235	0.1517126	-0.1848739	-0.4001364	-0.323701	-0.02247531	0.1366521	-0.5458026	-0.2617552	-0.1264493	-0.2150408	0.05238612	0.5098428	1.35489	0.002630996	Male
GSM416531_Treat	-0.01905492	-0.05576534	-0.01939288	-0.1521626	0.009699899	-0.02517705	0.3480923	0.1264094	0.1640072	-0.354893	-0.3864905	1.237006	0.1848555	-0.3537079	-0.1706038	-0.1256488	-0.2637487	0.2368084	0.3945274	0.2248034	-0.1584594	Male
GSM416532_Treat	0.2383442	0.07132144	0.0926816	-0.157418	0.08449573	-0.1185357	0.05197338	0.2630945	0.5968989	0.2562188	0.6129166	0.5593062	-0.1561874	0.532136	0.3856486	0.1203383	-0.02976618	-0.03640143	0.1991102	0.2891826	0.1569922	Male
GSM416533_Treat	-0.1103398	0.04634957	-0.0933338	-0.1571765	-0.1317705	0.08033061	0.185073	0.185073	-0.04358343	0.1998923	0.3310443	0.1177617	-0.2684319	1.128123	0.5270963	-0.4316221	-0.09962916	-0.1599792	0.09241117	0.173151	0.1584548	Male
GSM416534_Treat	0.07353164	-0.08742176	-0.1109645	-0.1875542	-0.1766342	-0.2069751	0.4358753	-0.7701341	0.2991908	0.1143805	0.4877438	-0.8256904	-0.2587462	0.9226439	0.6401741	0.2422979	0.08092725	-0.02647883	0.2435354	0.221311	0.1192213	Male
GSM416535_Treat	-0.1461158	-0.4554918	-0.2180347	-0.03751964	0.1004403	0.07556096	0.3948764	0.2060543	0.4769327	-0.06586409	0.6567492	0.5084293	-0.120171	0.7191303	0.5222744	0.1762389	-0.01624296	-0.1327306	-0.1088603	0.05729818	0.1561862	Male
GSM416536_Treat	-0.3329922	-0.06315851	0.07014471	-0.5701566	-0.1527147	-0.08969454	-0.4649303	-1.141383	-0.3417434	-0.0823007	-0.5486407	-1.059681	-0.05579178	0.7729229	0.01632407	-0.2276281	-0.1770201	0.04911068	0.1945138	-1.175859	0.2481205	Male
GSM416537_Treat	-0.3474317	0.2642634	-0.006803134	-0.4814974	0.3234147	-0.07328765	-0.5662749	-0.4832575	-0.5624486	-0.1168933	0.2697975	0.1071068	-0.03168655	-0.08790624	0.1266768	0.07293439	-0.1458352	0.05547382	-0.03340795	0.2427784	0.07377303	Male
GSM416538_Treat	0.2007761	-0.1892022	-0.07318175	-0.2159327	0.1210838	0.2516436	-0.4376114	-0.04352796	0.2417933	-0.3735745	-0.2170264	-0.01885011	0.02976019	-0.6272363	-0.1626456	-0.1085125	-0.2429633	0.1035725	0.6651415	1.398818	0.1078234	Male
GSM416539_Treat	-0.135869	-0.2265738	0.02703113	0.1804242	-0.1636039	0.0767358	0.1778378	0.5063598	0.5291353	0.1885768	0.4789374	0.6988721	-0.1540436	0.6495868	0.3983091	-0.001992609	0.07898957	-0.2964146	-0.5130137	0.2828149	0.1838094	Male
GSM416540_Treat	0.06841778	-0.1725951	-0.04822836	-0.1237895	-0.02503305	-0.02810815	0.3727701	0.2672011	0.18967	0.1913972	0.2616087	0.1746456	-0.243267	0.2269142	0.544253	0.1433192	0.2305486	-0.162343	0.03909723	-0.00077207	-0.1417296	Male
GSM416541_Treat	0.2498301	-0.5160039	0.04066476	-0.2767851	0.07960962	-0.106752	0.3311747	-0.447905	0.1841265	0.002596032	0.4852593	-0.4896064	-0.1057531	0.5842899	0.6925096	0.1164677	-0.3069137	-0.1827592	0.1080444	0.1751882	-0.03642499	Male
GSM416542_Treat	0.06269175	-0.08106019	-0.1032658	0.1212632	0.1870886	-0.07173674	0.2239449	0.1637001	0.2857216	0.1359126	0.2115438	0.3284393	-0.1642038	0.4098805	0.3014396	-0.09675329	0.06243333	-0.3004014	-0.307011	0.1818876	0.08134957	Male
GSM416543_Treat	-0.274329	-0.1890692	0.05626843	-0.4745057	0.06706979	-0.1168361	-0.1556859	-0.6413202	-0.6376938	-0.2183328	-0.1833069	-0.9559256	0.09719899	0.4596858	0.6000168	0.1911102	-0.3374371	-0.03340795	0.5548247	-0.1340144	-0.0999775	Male
GSM416544_Treat	0.05948303	-0.03922599	-0.04533123	0.04638562	0.02172024	-0.05518041	-1.198701	0.2923719	0.1673762	0.2451243	0.3279585	-0.01456422	-0.1013264	0.7377764	0.5538056	0.0807514	0.07285429	-0.4990641	0.001690909	0.5274843	-0.03709365	Male
GSM416545_Treat	-0.1734743	0.1958959	-0.1124496	-0.06255806	-0.1903247	-0.04760569	-0.5525958	0.3302847	-0.4393505	-0.1705572	0.1024149	0.6815765	0.1178614	0.7213429	-0.3031701	0.04504332	-0.01348632	0.05085713	-0.344084	0.7816379	0.1290089	Female
GSM416546_Treat	-0.3641654	-0.1072367	-0.009958614	0.2880332	0.2610598	0.219023	-0.5045321	0.1826063	-0.6999789	-0.05321367	0.1958959	0.5810081	-0.1514221	1.278531	-0.2848162	0.2288507	0.1441575	0.1404914	-0.106925	0.112331	-0.1886831	Female
GSM416547_Treat	0.2815103	0.221311	-0.1581593	-0.02077174	-0.08947833	-0.1915974	-0.4979631	0.1458127	-0.3174848	-0.1754696	-0.4427059	-0.3887103	0.0556118	0.3582521	-0.5805946	-0.1371947	-0.3294695	-0.08503566	0.703057	1.572903	0.01282399	Female
GSM416548_Treat	-0.2119041	-0.3349167	0.4085709	0.1714936	0.05151145	0.1215149	1.880295	-0.2915331	-0.4734052	-0.3083471	-0.5876654	-1.059681	0.05181227	0.975448	-0.5557203	-0.09212964	0.09608107	-0.1160952	0.273768	-0.09374003	-0.2063519	Female
GSM416549_Treat	0.07920064	0.1304677	-0.003265446	0.1629473	0.2877528	-0.09103031	-0.05451759	0.1971365	0.133778	0.3188926	0.2316433	-0.1150161	-0.1663581	0.2359231	-0.09931156	-0.1381187	0.2058302	-0.4595818	0.1042672	0.3645442	0.08292639	Female
GSM416550_Treat	0.4519274	-0.04915156	-0.1353017	0.2444806	0.3413624	0.02172024	-0.003428235	0.5380543	0.3800665	-0.2698012	-0.1140954	0.5813593	0.05648725	-0.2210693	-0.3530445	-0.1520644	-0.1614659	-0.1209679	0.1306896	-0.1230096	-0.1320133	Female
GSM416551_Treat	0.3447765	0.02398596	0.1222194	0.3473525	-0.08091307	-0.2543953	0.2499784	0.6773061	0.6312084	-0.1415594	-0.3116936	1.028237	0.120793	-0.2781883	-0.6656343	-0.0561615	0.1792815	0.02043767	0.4579458	0.7108726	-0.2004259	Female
GSM416552_Treat	0.05897103	0.2051841	0.07047229	0.1473323	-0.000707813	-0.2747356	0.1263637	0.1322992	0.09756219	0.2139836	0.04188677	-0.7440723	-0.3143367	0.4784662	-0.0565239	-0.3052285	0.1881421	-0.2823631	0.1278138	0.1436469	0.06322961	Female
GSM416553_Treat	0.2703325	0.02137461	-0.07937356	0.2689524	-0.0257584	-0.1721037	0.8662795	0.4504996	0.6219379	-0.2289722	0.5027944	0.5779262	0.04951676	0.585803	-0.460233	0.2167455	-0.1656669	-0.1102673	-0.1315606	-0.4247643	-0.2949573	Female
GSM416554_Treat	0.3346256	-0.2063963	-0.1883619	0.3198361	-0.1019896	0.07960962	1.796998	0.3261276	0.3613687	0.06818443	0.4736618	-0.1104362	0.02263049	-0.3145466	-0.3746279	0.1769638	-0.09139341	-0.147616	0.439341	0.7440974	0.2233406	Female
GSM416555_Treat	-0.1355125	-0.1256942	-0.06122725	-0.2781883	0.3309187	0.5637262	1.247627	-0.6611039	-0.1313024	-0.2809326	0.6171586	-0.624207	-0.00023364	0.5112827	-0.1994686	-0.05449095	-0.1291489	0.0510743	-0.1576001	-0.3673044	-0.07775654	Female
GSM416556_Treat	-0.4776574	-0.1159471	0.06718852	-0.3279789	-0.1739837	0.1740152	-0.8175485	-0.3023875	-0.4438345	-0.07564088	0.1120771	0.1840735	-0.07153811	1.004727	-0.07633625	-0.3502119	0.1638624	0.1243494	0.06120703	0.634749	-0.1521941	Female
GSM416557_Treat	-0.3277936	-0.1721695	-0.1220346	0.2086431	0.2288507	0.3671942	2.190042	-0.1901922	0.3264206	0.004711087	0.1554061	0.9776192	-0.02846655	1.307421	0.151079	-0.1747732	-0.00674907	-0.4146994	-0.3052285	-0.5040302	-0.1012397	Female
GSM416558_Treat	0.1884725	-0.2938934	0.009422938	-0.01308046	0.1983466	0.3791128	1.95352	0.3638224	0.2368084	-0.292181	-0.13829	-0.07116646	0.03458031	-0.3669719	-0.2367486	-0.239384	-0.1443376	0.1040982	0.0324158	0.5209934	0.214895	Female
GSM416559_Treat	-0.2146817	0.1288851	-0.03376651	0.02256201	-0.03443598	0.008202225	-0.4687763	0.4259708	0.2789619	0.1719803	0.1521484	0.6088765	-0.1076435	0.8734659	0.703057	-0.2151164	0.1709891	-0.1037725	-0.003611687	0.05190738	-0.2061075	Female
GSM416560_Treat	-0.0542673	-0.3019675	-0.1479687	-0.5240189	-0.1032421	-0.01679692	0.7205713	-0.1233868	0.6593605	-0.2958339	1.021112	0.4389037	-0.06921622	0.9051778	0.3316918	0.2090265	-0.1565593	0.3773464	-0.2008063	-0.01551566	0.2907153	Female
GSM416561_Treat	-0.06048057	-0.03678859	-0.09327246	-0.2243208	0.2717784	0.6964692	-0.5187001	0.3981909	0.5206875	-0.1936428	0.827921	0.2419914	0.1286088	-0.5087877	0.07836332	0.3094338	-0.2570349	0.04308738	0.5751973	-0.4656591	0.006404351	Female
GSM416562_Treat	0.02792574	-0.1183517	0.1031822	0.1438989	0.03034571	-0.180446	0.7191303	0.3050645	0.08692246	0.3270172	0.4614112	0.2067884	-0.1037435	1.628331	0.1549996	-0.4861897	0.2256234	-0.05152147	-0.2508078	0.1549996	-0.1802143	Female
GSM416563_Treat	-0.1400248	-0.1530232	-0.0868769	-0.2535604	0.6059629	0.3488352	-0.03781951	-0.2260684	-0.178066	-0.3216735	-0.06371838	0.06348474	0.1310283	0.585803	0.000633406	-0.05562	-0.07639405	0.2774429	0.1138248	-0.5900324	0.03733741	Female
GSM416564_Treat	-0.1425934	-0.2162384	-0.1264886	-0.202199	0.4059937	0.01673467	0.7081624	0.2328483	0.3536467	-0.1972952	0.634749	0.3149882	0.1974244	-0.1064178	0.02411286	-0.07561162	-0.2976754	0.2807209	-0.132825	0.8176776	-0.09100458	Female
GSM416565_Treat	-0.2754232	0.1632524	-0.3134348	0.004420626	-0.1135407	0.06749141	0.2494654	0.1790404	0.3723105	0.008113159	0.3202016	0.2043739	-0.3755096	1.131074	0.2043241	-0.1970287	-0.03373777	0.03778736	0.08830701	-0.0417132	0.3134498	Female
GSM416566_Treat	-0.186175	-0.3840049	0.3262305	0.2064445	-0.05091173	0.06856772	1.587532	0.1481487	-0.1996534	-0.1269587	-0.5940686	-0.6747396	-0.168227	1.444461	-0.3260181	0.09078101	0.3981909	-0.1172457	-0.1688766	0.495154	-0.3246192	Female
